# Supplementary material for: Cryptochrome magnetoreception: Time course of photoactivation from non-equilibrium coarse-grained molecular dynamics
Source: Comput Struct Biotechnol J. 2024 Nov 10;26:58–69. doi: 10.1016/j.csbj.2024.11.001 (PMC11725172; doi:10.1016/j.csbj.2024.11.001)
Supplement: Supplementary file 2 — Analysis codes and cg-MD simulation inputs (including initial molecular structures, parameters and topology files) and outputs (final molecular structures) of the 20 replicas. [file mmc2.zip › cg-md/12/mus_12.gro]

Title of the system in water t= 13000000.00000 step= 650000000
22551
    1MET     BB    1  11.400   2.520   3.210
    1MET    SC1    2  11.420   2.240   2.930
    2PRO     BB    3  11.030   2.570   3.110
    2PRO    SC1    4  10.930   2.290   3.060
    3HIS     BB    5  10.780   2.750   3.110
    3HIS    SC1    6  10.780   3.060   3.230
    3HIS    SC2    7  10.610   3.240   3.340
    3HIS    SC3    8  10.870   3.260   3.380
    4ARG     BB    9  10.480   2.650   3.140
    4ARG    SC1   10  10.540   2.470   2.830
    4ARG    SC2   11  10.760   2.480   2.610
    4ARG    SCP   12  10.770   2.570   2.540
    5THR     BB   13  10.190   2.790   3.250
    5THR    SC1   14  10.190   3.030   3.190
    5THR    SCP   15  10.130   3.130   3.270
    5THR    SCN   16  10.260   2.930   3.110
    6ILE     BB   17   9.800   2.760   3.330
    6ILE    SC1   18   9.770   2.470   3.210
    7HIS     BB   19   9.480   2.860   3.310
    7HIS    SC1   20   9.320   3.010   3.530
    7HIS    SC2   21   9.080   2.990   3.650
    7HIS    SC3   22   9.270   3.170   3.740
    8LEU     BB   23   9.180   2.590   3.310
    8LEU    SC1   24   9.310   2.320   3.250
    9PHE     BB   25   8.940   2.760   3.220
    9PHE    SC1   26   9.040   3.040   3.110
    9PHE    SC2   27   8.960   3.260   2.980
    9PHE    SC3   28   9.220   3.230   3.050
   10ARG     BB   29   8.680   2.770   3.340
   10ARG    SC1   30   8.480   2.540   3.460
   10ARG    SC2   31   8.380   2.450   3.750
   10ARG    SCP   32   8.390   2.460   3.850
   11LYS     BB   33   8.610   3.030   3.490
   11LYS    SC1   34   8.430   2.970   3.730
   11LYS    SC2   35   8.210   3.040   3.860
   11LYS    SCP   36   8.160   2.960   3.820
   12GLY     BB   37   8.570   3.230   3.310
   13LEU     BB   38   8.500   3.390   3.100
   13LEU    SC1   39   8.250   3.230   2.930
   14ARG     BB   40   8.670   3.670   3.020
   14ARG    SC1   41   8.540   3.800   2.780
   14ARG    SC2   42   8.580   3.990   2.530
   14ARG    SCP   43   8.530   4.090   2.550
   15LEU     BB   44   8.890   3.840   3.100
   15LEU    SC1   45   9.140   3.740   2.930
   16HIS     BB   46   8.850   4.020   3.370
   16HIS    SC1   47   8.570   4.160   3.270
   16HIS    SC2   48   8.390   4.330   3.170
   16HIS    SC3   49   8.380   4.060   3.110
   17ASP     BB   50   8.970   4.010   3.570
   17ASP    SC1   51   8.960   4.160   3.860
   17ASP    SCN   52   8.920   4.100   3.940
   18ASN     BB   53   9.080   3.690   3.710
   18ASN    SC1   54   8.970   3.480   3.480
   18ASN    SCP   55   9.100   3.520   3.440
   18ASN    SCN   56   8.840   3.450   3.520
   19PRO     BB   57   9.260   3.660   3.960
   19PRO    SC1   58   9.210   3.880   4.150
   20THR     BB   59   9.520   3.540   3.930
   20THR    SC1   60   9.670   3.420   4.060
   20THR    SCP   61   9.610   3.370   4.170
   20THR    SCN   62   9.720   3.480   3.940
   21LEU     BB   63   9.620   3.550   3.560
   21LEU    SC1   64   9.390   3.660   3.350
   22LEU     BB   65   9.740   3.230   3.460
   22LEU    SC1   66   9.690   3.260   3.130
   23ALA     BB   67  10.000   3.210   3.570
   24ALA     BB   68  10.130   3.410   3.670
   25LEU     BB   69  10.290   3.610   3.460
   25LEU    SC1   70  10.010   3.710   3.290
   26GLU     BB   71  10.510   3.720   3.360
   26GLU    SC1   72  10.820   3.700   3.530
   26GLU    SCN   73  10.830   3.600   3.490
   27SER     BB   74  10.650   3.750   3.050
   27SER    SC1   75  10.780   3.950   3.030
   27SER    SCP   76  10.780   4.000   3.160
   27SER    SCN   77  10.790   3.900   2.900
   28SER     BB   78  10.770   3.460   2.910
   28SER    SC1   79  10.970   3.420   2.750
   28SER    SCP   80  11.110   3.420   2.730
   28SER    SCN   81  10.830   3.420   2.760
   29GLU     BB   82  10.560   3.120   2.830
   29GLU    SC1   83  10.810   2.940   2.650
   29GLU    SCN   84  10.810   2.890   2.550
   30THR     BB   85  10.300   3.010   2.720
   30THR    SC1   86  10.330   2.810   2.530
   30THR    SCP   87  10.240   2.880   2.620
   30THR    SCN   88  10.420   2.750   2.450
   31ILE     BB   89   9.970   3.090   2.750
   31ILE    SC1   90   9.910   3.370   2.640
   32TYR     BB   91   9.770   2.880   2.870
   32TYR    SC1   92   9.870   2.630   2.760
   32TYR    SC2   93   9.920   2.460   2.550
   32TYR    SC3   94  10.060   2.440   2.790
   33PRO     BB   95   9.460   2.950   2.670
   33PRO    SC1   96   9.410   3.220   2.640
   34VAL     BB   97   9.220   2.690   2.830
   34VAL    SC1   98   9.420   2.520   2.820
   35TYR     BB   99   8.910   2.500   2.700
   35TYR    SC1  100   8.730   2.730   2.750
   35TYR    SC2  101   8.500   2.770   2.890
   35TYR    SC3  102   8.680   2.970   2.870
   36VAL     BB  103   8.700   2.260   2.810
   36VAL    SC1  104   8.670   2.290   3.070
   37LEU     BB  105   8.480   2.130   2.670
   37LEU    SC1  106   8.400   2.390   2.530
   38ASP     BB  107   8.320   1.880   2.790
   38ASP    SC1  108   8.230   1.650   2.600
   38ASP    SCN  109   8.300   1.680   2.680
   39ARG     BB  110   8.090   1.860   3.020
   39ARG    SC1  111   7.840   1.800   2.850
   39ARG    SC2  112   7.710   1.720   2.570
   39ARG    SCP  113   7.620   1.660   2.540
   40ARG     BB  114   8.300   1.750   3.300
   40ARG    SC1  115   8.350   1.490   3.230
   40ARG    SC2  116   8.490   1.390   3.000
   40ARG    SCP  117   8.490   1.490   3.030
   41PHE     BB  118   8.370   2.040   3.450
   41PHE    SC1  119   8.630   2.060   3.570
   41PHE    SC2  120   8.850   2.010   3.730
   41PHE    SC3  121   8.870   2.160   3.500
   42LEU     BB  122   8.110   2.220   3.350
   42LEU    SC1  123   8.190   2.370   3.070
   43ALA     BB  124   7.880   2.170   3.530
   44SER     BB  125   7.910   1.940   3.790
   44SER    SC1  126   8.150   2.000   3.890
   44SER    SCP  127   8.060   2.030   3.790
   44SER    SCN  128   8.250   1.970   3.990
   45ALA     BB  129   7.900   1.690   3.610
   46MET     BB  130   7.720   1.710   3.400
   46MET    SC1  131   7.720   1.410   3.230
   47HIS     BB  132   7.450   1.940   3.510
   47HIS    SC1  133   7.410   1.750   3.790
   47HIS    SC2  134   7.460   1.510   3.900
   47HIS    SC3  135   7.530   1.740   4.030
   48ILE     BB  136   7.240   1.880   3.220
   48ILE    SC1  137   7.320   1.610   3.090
   49GLY     BB  138   7.120   2.100   2.960
   50ALA     BB  139   6.940   2.270   2.860
   51LEU     BB  140   6.960   2.610   2.910
   51LEU    SC1  141   6.900   2.840   3.120
   52ARG     BB  142   7.320   2.580   2.960
   52ARG    SC1  143   7.310   2.580   3.280
   52ARG    SC2  144   7.460   2.480   3.520
   52ARG    SCP  145   7.470   2.410   3.600
   53TRP     BB  146   7.400   2.510   2.680
   53TRP    SC1  147   7.680   2.440   2.650
   53TRP    SC2  148   7.930   2.340   2.650
   53TRP    SC3  149   7.740   2.230   2.490
   53TRP    SC4  150   7.980   2.120   2.500
   54HIS     BB  151   7.360   2.740   2.490
   54HIS    SC1  152   7.450   2.640   2.210
   54HIS    SC2  153   7.520   2.390   2.150
   54HIS    SC3  154   7.540   2.580   1.960
   55PHE     BB  155   7.500   3.000   2.690
   55PHE    SC1  156   7.340   3.080   2.930
   55PHE    SC2  157   7.190   3.270   3.030
   55PHE    SC3  158   7.310   3.090   3.190
   56LEU     BB  159   7.770   2.900   2.680
   56LEU    SC1  160   8.080   2.810   2.720
   57LEU     BB  161   7.820   2.920   2.330
   57LEU    SC1  162   7.940   2.630   2.290
   58GLN     BB  163   7.760   3.240   2.300
   58GLN    SC1  164   7.340   3.310   2.250
   58GLN    SCP  165   7.380   3.180   2.240
   58GLN    SCN  166   7.290   3.440   2.270
   59SER     BB  167   8.000   3.370   2.530
   59SER    SC1  168   8.150   3.530   2.560
   59SER    SCP  169   8.190   3.560   2.690
   59SER    SCN  170   8.110   3.510   2.430
   60LEU     BB  171   8.260   3.110   2.380
   60LEU    SC1  172   8.420   2.860   2.400
   61GLU     BB  173   8.250   3.250   2.100
   61GLU    SC1  174   7.950   3.290   1.880
   61GLU    SCN  175   7.960   3.180   1.840
   62ASPP    BB  176   8.350   3.570   2.130
   62ASPP   SC1  177   8.350   3.700   1.870
   63LEU     BB  178   8.640   3.490   2.320
   63LEU    SC1  179   8.590   3.380   2.630
   64HIS     BB  180   8.810   3.330   2.100
   64HIS    SC1  181   8.680   3.050   2.020
   64HIS    SC2  182   8.500   2.900   1.890
   64HIS    SC3  183   8.720   2.790   2.010
   65LYS     BB  184   8.810   3.510   1.870
   65LYS    SC1  185   8.600   3.390   1.630
   65LYS    SC2  186   8.370   3.330   1.540
   65LYS    SCP  187   8.370   3.380   1.640
   66ASN     BB  188   8.900   3.810   2.040
   66ASN    SC1  189   8.690   4.020   2.070
   66ASN    SCP  190   8.830   4.000   2.070
   66ASN    SCN  191   8.550   4.040   2.060
   67LEU     BB  192   9.140   3.750   2.170
   67LEU    SC1  193   9.080   3.550   2.440
   68SER     BB  194   9.440   3.860   2.320
   68SER    SC1  195   9.560   3.640   2.390
   68SER    SCP  196   9.620   3.760   2.410
   68SER    SCN  197   9.500   3.510   2.360
   69ARG     BB  198   9.630   4.030   2.120
   69ARG    SC1  199   9.850   4.130   2.340
   69ARG    SC2  200  10.110   4.340   2.380
   69ARG    SCP  201  10.090   4.320   2.480
   70LEU     BB  202   9.680   3.720   1.850
   70LEU    SC1  203   9.820   3.940   1.640
   71GLY     BB  204   9.420   3.530   1.770
   72ALA     BB  205   9.310   3.380   2.020
   73ARG     BB  206   9.260   3.090   2.060
   73ARG    SC1  207   9.100   3.010   1.790
   73ARG    SC2  208   9.250   3.040   1.510
   73ARG    SCP  209   9.180   3.000   1.430
   74LEU     BB  210   9.220   2.940   2.270
   74LEU    SC1  211   8.970   2.990   2.450
   75LEU     BB  212   9.240   2.590   2.310
   75LEU    SC1  213   9.540   2.610   2.340
   76VAL     BB  214   9.220   2.230   2.310
   76VAL    SC1  215   9.440   2.130   2.430
   77ILE     BB  216   8.900   2.120   2.350
   77ILE    SC1  217   8.770   2.370   2.230
   78GLN     BB  218   8.850   1.870   2.470
   78GLN    SC1  219   9.210   1.700   2.510
   78GLN    SCP  220   9.110   1.610   2.530
   78GLN    SCN  221   9.320   1.800   2.500
   79GLY     BB  222   8.740   1.600   2.600
   80GLU     BB  223   8.920   1.360   2.700
   80GLU    SC1  224   8.970   1.300   2.300
   80GLU    SCN  225   8.990   1.230   2.220
   81TYR     BB  226   9.050   1.360   2.970
   81TYR    SC1  227   8.910   1.620   3.100
   81TYR    SC2  228   8.760   1.750   3.280
   81TYR    SC3  229   8.740   1.830   3.030
   82GLU     BB  230   9.250   1.190   3.130
   82GLU    SC1  231   9.220   0.780   3.040
   82GLU    SCN  232   9.160   0.840   2.970
   83SER     BB  233   9.510   1.390   3.260
   83SER    SC1  234   9.480   1.370   3.510
   83SER    SCP  235   9.600   1.450   3.490
   83SER    SCN  236   9.360   1.300   3.530
   84VAL     BB  237   9.380   1.670   3.130
   84VAL    SC1  238   9.270   1.860   3.280
   85LEU     BB  239   9.570   1.750   2.870
   85LEU    SC1  240   9.680   2.070   2.890
   86ARG     BB  241   9.660   1.450   2.760
   86ARG    SC1  242   9.410   1.280   2.660
   86ARG    SC2  243   9.290   1.010   2.590
   86ARG    SCP  244   9.190   0.990   2.550
   87ASP     BB  245   9.980   1.480   2.920
   87ASP    SC1  246  10.140   1.220   2.890
   87ASP    SCN  247  10.210   1.160   2.950
   88HIS     BB  248  10.060   1.770   2.970
   88HIS    SC1  249   9.980   1.850   3.260
   88HIS    SC2  250   9.830   1.720   3.450
   88HIS    SC3  251   9.770   1.980   3.370
   89VAL     BB  252  10.120   1.910   2.630
   89VAL    SC1  253   9.930   1.960   2.460
   90GLN     BB  254  10.430   2.000   2.630
   90GLN    SC1  255  10.310   2.280   2.380
   90GLN    SCP  256  10.390   2.290   2.490
   90GLN    SCN  257  10.230   2.270   2.270
   91LYS     BB  258  10.580   1.850   2.770
   91LYS    SC1  259  10.490   1.530   2.690
   91LYS    SC2  260  10.540   1.380   2.560
   91LYS    SCP  261  10.510   1.320   2.650
   92TRP     BB  262  10.600   1.950   3.110
   92TRP    SC1  263  10.850   1.770   3.190
   92TRP    SC2  264  11.040   1.580   3.140
   92TRP    SC3  265  11.050   1.820   3.010
   92TRP    SC4  266  11.260   1.650   3.000
   93ASN     BB  267  10.480   2.180   3.220
   93ASN    SC1  268  10.190   2.250   3.230
   93ASN    SCP  269  10.260   2.270   3.110
   93ASN    SCN  270  10.120   2.230   3.350
   94ILE     BB  271  10.650   2.390   3.420
   94ILE    SC1  272  10.830   2.160   3.540
   95THR     BB  273  10.430   2.390   3.690
   95THR    SC1  274  10.610   2.440   3.910
   95THR    SCP  275  10.720   2.430   3.820
   95THR    SCN  276  10.500   2.440   3.990
   96GLN     BB  277  10.170   2.520   3.630
   96GLN    SC1  278  10.260   2.870   3.730
   96GLN    SCP  279  10.400   2.840   3.750
   96GLN    SCN  280  10.130   2.900   3.720
   97VAL     BB  281   9.880   2.480   3.690
   97VAL    SC1  282   9.810   2.240   3.790
   98THR     BB  283   9.670   2.780   3.760
   98THR    SC1  284   9.740   2.950   3.900
   98THR    SCP  285   9.680   2.990   4.020
   98THR    SCN  286   9.800   2.910   3.790
   99LEU     BB  287   9.340   2.680   3.940
   99LEU    SC1  288   9.350   2.420   3.740
  100ASP     BB  289   9.210   2.800   4.170
  100ASP    SC1  290   9.320   3.100   4.230
  100ASP    SCN  291   9.320   3.040   4.130
  101ALA     BB  292   8.990   2.730   4.390
  102GLU     BB  293   8.770   2.560   4.340
  102GLU    SC1  294   8.510   2.750   4.120
  102GLU    SCN  295   8.520   2.860   4.150
  103MET     BB  296   8.700   2.250   4.430
  103MET    SC1  297   8.540   2.160   4.110
  104GLU     BB  298   8.580   2.070   4.660
  104GLU    SC1  299   8.890   2.020   4.880
  104GLU    SCN  300   8.990   2.020   4.900
  105PRO     BB  301   8.230   1.920   4.620
  105PRO    SC1  302   8.040   1.930   4.860
  106PHE     BB  303   8.250   1.810   4.410
  106PHE    SC1  304   8.080   1.660   4.230
  106PHE    SC2  305   7.840   1.590   4.340
  106PHE    SC3  306   7.920   1.500   4.100
  107TYR     BB  307   8.550   1.640   4.220
  107TYR    SC1  308   8.480   1.640   3.930
  107TYR    SC2  309   8.360   1.510   3.730
  107TYR    SC3  310   8.590   1.630   3.680
  108LYS     BB  311   8.710   1.500   4.400
  108LYS    SC1  312   8.770   1.160   4.440
  108LYS    SC2  313   9.030   1.050   4.450
  108LYS    SCP  314   9.040   1.150   4.500
  109GLU     BB  315   8.890   1.640   4.600
  109GLU    SC1  316   9.160   1.450   4.790
  109GLU    SCN  317   9.080   1.400   4.850
  110MET     BB  318   9.080   1.840   4.440
  110MET    SC1  319   9.030   1.760   4.090
  111GLU     BB  320   9.370   1.800   4.460
  111GLU    SC1  321   9.430   1.830   4.820
  111GLU    SCN  322   9.510   1.890   4.790
  112ALA     BB  323   9.420   1.450   4.420
  113ASN     BB  324   9.440   1.480   4.060
  113ASN    SC1  325   9.260   1.210   4.010
  113ASN    SCP  326   9.310   1.320   3.940
  113ASN    SCN  327   9.200   1.110   4.070
  114ILE     BB  328   9.590   1.700   3.880
  114ILE    SC1  329   9.390   1.910   3.790
  115ARG     BB  330   9.850   1.790   4.000
  115ARG    SC1  331   9.880   1.770   4.310
  115ARG    SC2  332   9.850   1.720   4.630
  115ARG    SCP  333   9.810   1.820   4.660
  116ARG     BB  334  10.070   1.520   3.820
  116ARG    SC1  335  10.300   1.500   4.010
  116ARG    SC2  336  10.340   1.600   4.300
  116ARG    SCP  337  10.290   1.640   4.210
  117LEU     BB  338   9.920   1.280   3.720
  117LEU    SC1  339   9.710   1.100   3.870
  118GLY     BB  340  10.000   1.230   3.440
  119ALA     BB  341  10.220   1.390   3.340
  120GLU     BB  342  10.390   1.530   3.300
  120GLU    SC1  343  10.650   1.290   3.090
  120GLU    SCN  344  10.750   1.290   3.050
  121LEU     BB  345  10.470   1.720   3.540
  121LEU    SC1  346  10.790   1.660   3.670
  122GLY     BB  347  10.260   1.950   3.640
  123PHE     BB  348  10.360   1.990   4.010
  123PHE    SC1  349  10.660   1.920   4.070
  123PHE    SC2  350  10.820   1.830   4.270
  123PHE    SC3  351  10.920   1.990   4.070
  124GLU     BB  352  10.150   2.210   4.120
  124GLU    SC1  353  10.200   2.060   4.490
  124GLU    SCN  354  10.200   1.980   4.410
  125VAL     BB  355   9.990   2.450   4.190
  125VAL    SC1  356  10.070   2.690   4.130
  126LEU     BB  357   9.660   2.500   4.170
  126LEU    SC1  358   9.550   2.190   4.200
  127SER     BB  359   9.640   2.720   4.400
  127SER    SC1  360   9.720   2.940   4.400
  127SER    SCP  361   9.660   2.970   4.520
  127SER    SCN  362   9.780   2.900   4.280
  128ARG     BB  363   9.380   2.710   4.630
  128ARG    SC1  364   9.350   2.560   4.900
  128ARG    SC2  365   9.300   2.260   5.040
  128ARG    SCP  366   9.240   2.160   5.040
  129VAL     BB  367   9.190   3.030   4.710
  129VAL    SC1  368   9.000   2.950   4.880
  130GLY     BB  369   8.930   3.240   4.510
  131HIS     BB  370   8.910   3.520   4.320
  131HIS    SC1  371   8.890   3.370   4.060
  131HIS    SC2  372   8.820   3.110   3.990
  131HIS    SC3  373   8.720   3.320   3.850
  132SER     BB  374   8.690   3.780   4.260
  132SER    SC1  375   8.690   3.830   4.030
  132SER    SCP  376   8.750   3.930   3.950
  132SER    SCN  377   8.620   3.740   4.110
  133LEU     BB  378   8.560   3.850   4.490
  133LEU    SC1  379   8.300   3.980   4.400
  134TYR     BB  380   8.730   3.860   4.750
  134TYR    SC1  381   8.660   3.760   5.030
  134TYR    SC2  382   8.530   3.600   5.200
  134TYR    SC3  383   8.700   3.790   5.290
  135ASP     BB  384   9.000   3.830   4.710
  135ASP    SC1  385   9.260   4.000   4.640
  135ASP    SCN  386   9.150   4.010   4.650
  136THR     BB  387   9.150   3.590   4.960
  136THR    SC1  388   8.980   3.430   5.000
  136THR    SCP  389   8.980   3.310   5.080
  136THR    SCN  390   8.970   3.540   4.930
  137LYS     BB  391   9.240   3.800   5.170
  137LYS    SC1  392   9.070   4.070   5.130
  137LYS    SC2  393   8.900   4.200   5.040
  137LYS    SCP  394   8.900   4.090   5.070
  138ARG     BB  395   9.260   3.760   5.470
  138ARG    SC1  396   9.460   3.710   5.690
  138ARG    SC2  397   9.710   3.910   5.870
  138ARG    SCP  398   9.740   3.880   5.770
  139ILE     BB  399   9.040   3.510   5.520
  139ILE    SC1  400   9.100   3.220   5.440
  140LEU     BB  401   8.990   3.460   5.840
  140LEU    SC1  402   8.780   3.220   5.800
  141ASP     BB  403   9.060   3.630   6.010
  141ASP    SC1  404   9.360   3.540   6.130
  141ASP    SCN  405   9.440   3.560   6.050
  142LEU     BB  406   8.930   3.760   6.270
  142LEU    SC1  407   8.670   3.890   6.190
  143ASN     BB  408   8.850   3.570   6.490
  143ASN    SC1  409   8.550   3.650   6.660
  143ASN    SCP  410   8.620   3.760   6.600
  143ASN    SCN  411   8.470   3.550   6.720
  144GLY     BB  412   9.060   3.260   6.440
  145GLY     BB  413   8.970   3.100   6.270
  146SER     BB  414   8.760   2.890   6.220
  146SER    SC1  415   8.810   2.670   6.130
  146SER    SCP  416   8.890   2.740   6.210
  146SER    SCN  417   8.730   2.600   6.040
  147PRO     BB  418   8.440   2.990   6.000
  147PRO    SC1  419   8.320   2.740   5.950
  148PRO     BB  420   8.240   3.220   5.760
  148PRO    SC1  421   8.360   3.240   5.530
  149LEU     BB  422   7.970   3.280   5.900
  149LEU    SC1  423   7.910   3.010   6.110
  150THR     BB  424   7.690   3.520   5.940
  150THR    SC1  425   7.710   3.610   6.190
  150THR    SCP  426   7.650   3.640   6.070
  150THR    SCN  427   7.780   3.570   6.310
  151TYR     BB  428   7.670   3.770   5.680
  151TYR    SC1  429   7.340   3.830   5.700
  151TYR    SC2  430   7.190   3.970   5.880
  151TYR    SC3  431   7.100   3.940   5.630
  152LYS     BB  432   7.780   4.070   5.600
  152LYS    SC1  433   7.510   4.260   5.590
  152LYS    SC2  434   7.380   4.440   5.740
  152LYS    SCP  435   7.340   4.370   5.820
  153ARG     BB  436   8.010   4.140   5.480
  153ARG    SC1  437   8.150   4.420   5.580
  153ARG    SC2  438   8.120   4.740   5.510
  153ARG    SCP  439   8.190   4.690   5.440
  154PHE     BB  440   8.240   3.920   5.420
  154PHE    SC1  441   8.210   3.900   5.100
  154PHE    SC2  442   8.210   4.020   4.860
  154PHE    SC3  443   8.210   3.750   4.870
  155LEU     BB  444   8.310   3.770   5.680
  155LEU    SC1  445   8.610   3.700   5.730
  156HIS     BB  446   8.180   3.820   5.960
  156HIS    SC1  447   8.270   3.580   6.140
  156HIS    SC2  448   8.500   3.450   6.140
  156HIS    SC3  449   8.320   3.400   6.340
  157ILE     BB  450   8.290   4.170   6.030
  157ILE    SC1  451   8.120   4.270   6.270
  158LEU     BB  452   8.510   4.190   5.880
  158LEU    SC1  453   8.700   4.420   5.940
  159SER     BB  454   8.650   4.300   5.470
  159SER    SC1  455   8.490   4.280   5.280
  159SER    SCP  456   8.360   4.240   5.240
  159SER    SCN  457   8.620   4.310   5.320
  160GLN     BB  458   8.990   4.370   5.550
  160GLN    SC1  459   8.990   4.060   5.750
  160GLN    SCP  460   8.900   4.160   5.720
  160GLN    SCN  461   9.080   3.950   5.770
  161LEU     BB  462   9.100   4.550   5.330
  161LEU    SC1  463   9.390   4.660   5.470
  162GLY     BB  464   8.950   4.730   5.200
  163ASP     BB  465   8.730   4.700   5.040
  163ASP    SC1  466   8.440   4.730   5.160
  163ASP    SCN  467   8.360   4.650   5.170
  164PRO     BB  468   8.740   4.550   4.760
  164PRO    SC1  469   8.540   4.340   4.750
  165GLU     BB  470   8.770   4.760   4.500
  165GLU    SC1  471   8.620   5.060   4.710
  165GLU    SCN  472   8.550   4.990   4.760
  166VAL     BB  473   9.010   4.680   4.270
  166VAL    SC1  474   9.230   4.790   4.370
  167PRO     BB  475   8.960   4.670   4.020
  167PRO    SC1  476   8.720   4.740   3.930
  168VAL     BB  477   9.190   4.570   3.810
  168VAL    SC1  478   9.440   4.650   3.880
  169ARG     BB  479   9.080   4.520   3.540
  169ARG    SC1  480   8.780   4.510   3.500
  169ARG    SC2  481   8.570   4.700   3.430
  169ARG    SCP  482   8.500   4.760   3.380
  170ASN     BB  483   9.340   4.410   3.350
  170ASN    SC1  484   9.220   4.300   3.090
  170ASN    SCP  485   9.330   4.210   3.080
  170ASN    SCN  486   9.120   4.390   3.110
  171LEU     BB  487   9.700   4.490   3.370
  171LEU    SC1  488   9.860   4.760   3.310
  172THR     BB  489   9.850   4.180   3.370
  172THR    SC1  490   9.650   4.040   3.250
  172THR    SCP  491   9.680   4.160   3.190
  172THR    SCN  492   9.620   3.920   3.320
  173ALA     BB  493  10.200   4.150   3.320
  174GLU     BB  494  10.310   4.120   3.080
  174GLU    SC1  495  10.560   4.420   3.040
  174GLU    SCN  496  10.610   4.380   3.140
  175ASP     BB  497  10.080   4.180   2.850
  175ASP    SC1  498   9.800   4.300   2.890
  175ASP    SCN  499   9.790   4.320   3.000
  176PHE     BB  500  10.060   3.910   2.690
  176PHE    SC1  501   9.800   3.820   2.770
  176PHE    SC2  502   9.610   3.670   2.910
  176PHE    SC3  503   9.540   3.900   2.790
  177GLN     BB  504  10.280   3.720   2.700
  177GLN    SC1  505  10.260   3.440   3.000
  177GLN    SCP  506  10.160   3.420   3.100
  177GLN    SCN  507  10.350   3.470   2.900
  178ARG     BB  508  10.490   3.620   2.570
  178ARG    SC1  509  10.770   3.740   2.470
  178ARG    SC2  510  11.020   3.910   2.570
  178ARG    SCP  511  11.110   3.870   2.620
  179CYS     BB  512  10.460   3.330   2.420
  179CYS    SC1  513  10.740   3.260   2.330
  180MET     BB  514  10.250   3.240   2.320
  180MET    SC1  515  10.320   3.170   1.940
  181SER     BB  516  10.020   3.460   2.150
  181SER    SC1  517  10.010   3.660   2.270
  181SER    SCP  518  10.060   3.530   2.250
  181SER    SCN  519   9.970   3.790   2.290
  182PRO     BB  520   9.760   3.260   2.050
  182PRO    SC1  521   9.690   3.090   2.280
  183GLU     BB  522   9.740   3.170   1.770
  183GLU    SC1  523  10.000   3.370   1.600
  183GLU    SCN  524  10.000   3.380   1.490
  184PRO     BB  525   9.710   2.900   1.650
  184PRO    SC1  526   9.550   2.740   1.870
  185GLY     BB  527   9.920   2.650   1.540
  186LEU     BB  528  10.020   2.380   1.620
  186LEU    SC1  529  10.210   2.450   1.850
  187ALA     BB  530   9.970   2.120   1.450
  188GLU     BB  531   9.750   1.940   1.480
  188GLU    SC1  532   9.910   1.640   1.700
  188GLU    SCN  533   9.880   1.740   1.680
  189ARG     BB  534   9.510   1.940   1.580
  189ARG    SC1  535   9.460   1.650   1.690
  189ARG    SC2  536   9.570   1.310   1.590
  189ARG    SCP  537   9.570   1.220   1.650
  190TYR     BB  538   9.360   2.110   1.890
  190TYR    SC1  539   9.630   2.240   1.980
  190TYR    SC2  540   9.850   2.090   1.990
  190TYR    SC3  541   9.840   2.320   2.130
  191ARG     BB  542   9.070   2.220   1.820
  191ARG    SC1  543   9.030   2.510   1.740
  191ARG    SC2  544   8.870   2.600   1.550
  191ARG    SCP  545   8.790   2.650   1.510
  192VAL     BB  546   8.740   2.140   1.810
  192VAL    SC1  547   8.620   1.910   1.870
  193PRO     BB  548   8.470   2.330   1.750
  193PRO    SC1  549   8.310   2.450   2.000
  194VAL     BB  550   8.210   2.190   1.630
  194VAL    SC1  551   8.030   2.350   1.520
  195PRO     BB  552   8.110   1.850   1.700
  195PRO    SC1  553   7.890   1.870   1.500
  196ALA     BB  554   8.180   1.690   1.850
  197ASP     BB  555   8.050   1.630   2.150
  197ASP    SC1  556   7.990   1.340   2.260
  197ASP    SCN  557   8.080   1.340   2.330
  198LEU     BB  558   7.790   1.890   2.090
  198LEU    SC1  559   7.900   2.160   2.010
  199GLU     BB  560   7.550   1.810   2.110
  199GLU    SC1  561   7.530   1.440   2.200
  199GLU    SCN  562   7.450   1.440   2.280
  200ILE     BB  563   7.250   1.890   2.040
  200ILE    SC1  564   7.280   1.760   1.760
  201PRO     BB  565   7.020   1.990   2.120
  201PRO    SC1  566   6.810   2.120   1.980
  202PRO     BB  567   7.090   2.250   2.390
  202PRO    SC1  568   7.260   2.070   2.500
  203GLN     BB  569   6.960   2.480   2.390
  203GLN    SC1  570   7.020   2.530   1.980
  203GLN    SCP  571   7.000   2.630   1.880
  203GLN    SCN  572   7.030   2.430   2.080
  204SER     BB  573   6.600   2.510   2.400
  204SER    SC1  574   6.490   2.330   2.310
  204SER    SCP  575   6.370   2.310   2.370
  204SER    SCN  576   6.610   2.360   2.240
  205LEU     BB  577   6.540   2.850   2.340
  205LEU    SC1  578   6.210   2.810   2.230
  206SER     BB  579   6.490   3.130   2.400
  206SER    SC1  580   6.340   3.180   2.610
  206SER    SCP  581   6.410   3.160   2.490
  206SER    SCN  582   6.270   3.200   2.730
  207PRO     BB  583   6.670   3.400   2.310
  207PRO    SC1  584   6.630   3.390   2.010
  208TRP     BB  585   6.950   3.510   2.550
  208TRP    SC1  586   6.760   3.550   2.760
  208TRP    SC2  587   6.760   3.570   3.030
  208TRP    SC3  588   6.720   3.330   2.900
  208TRP    SC4  589   6.750   3.340   3.170
  209THR     BB  590   7.330   3.640   2.640
  209THR    SC1  591   7.270   3.700   2.850
  209THR    SCP  592   7.290   3.660   2.710
  209THR    SCN  593   7.260   3.730   2.980
  210GLY     BB  594   7.650   3.640   2.530
  211GLY     BB  595   7.850   3.850   2.660
  212GLU     BB  596   8.100   4.050   2.680
  212GLU    SC1  597   8.260   4.450   2.590
  212GLU    SCN  598   8.320   4.520   2.540
  213THR     BB  599   7.900   4.320   2.960
  213THR    SC1  600   8.000   4.540   2.980
  213THR    SCP  601   8.020   4.480   2.850
  213THR    SCN  602   7.980   4.590   3.110
  214GLU     BB  603   7.530   4.370   2.980
  214GLU    SC1  604   7.460   4.160   2.670
  214GLU    SCN  605   7.510   4.250   2.630
  215GLY     BB  606   7.390   4.340   3.270
  216LEU     BB  607   7.220   4.170   3.470
  216LEU    SC1  608   7.480   4.070   3.600
  217ARG     BB  609   6.950   4.230   3.520
  217ARG    SC1  610   6.720   3.990   3.380
  217ARG    SC2  611   6.430   3.910   3.260
  217ARG    SCP  612   6.390   3.810   3.280
  218ARG     BB  613   6.930   4.510   3.670
  218ARG    SC1  614   6.680   4.720   3.610
  218ARG    SC2  615   6.580   4.930   3.550
  218ARG    SCP  616   6.640   4.960   3.640
  219LEU     BB  617   7.200   4.620   3.750
  219LEU    SC1  618   7.400   4.440   3.940
  220GLU     BB  619   7.350   4.830   3.700
  220GLU    SC1  620   7.090   5.110   3.710
  220GLU    SCN  621   7.030   5.060   3.640
  221GLN     BB  622   7.550   4.970   3.950
  221GLN    SC1  623   7.810   5.110   3.650
  221GLN    SCP  624   7.820   4.990   3.730
  221GLN    SCN  625   7.800   5.220   3.570
  222HIS     BB  626   7.390   5.040   4.150
  222HIS    SC1  627   7.100   4.900   4.180
  222HIS    SC2  628   6.850   4.910   4.090
  222HIS    SC3  629   6.960   4.670   4.160
  223LEU     BB  630   7.310   5.360   4.160
  223LEU    SC1  631   7.490   5.380   4.420
  224THR     BB  632   7.100   5.570   4.030
  224THR    SC1  633   7.200   5.800   3.970
  224THR    SCP  634   7.150   5.720   4.080
  224THR    SCN  635   7.240   5.880   3.870
  225ASP     BB  636   6.810   5.480   4.010
  225ASP    SC1  637   6.690   5.440   3.700
  225ASP    SCN  638   6.620   5.350   3.690
  226GLN     BB  639   6.650   5.620   4.240
  226GLN    SC1  640   6.890   5.790   4.490
  226GLN    SCP  641   6.830   5.790   4.610
  226GLN    SCN  642   6.950   5.790   4.360
  227GLY     BB  643   6.490   5.530   4.440
  228TRP     BB  644   6.410   5.240   4.530
  228TRP    SC1  645   6.450   5.110   4.250
  228TRP    SC2  646   6.420   5.050   3.990
  228TRP    SC3  647   6.270   4.930   4.170
  228TRP    SC4  648   6.240   4.870   3.910
  229VAL     BB  649   6.420   5.000   4.730
  229VAL    SC1  650   6.380   4.760   4.630
  230ALA     BB  651   6.270   5.100   4.980
  231ASN     BB  652   6.270   5.140   5.290
  231ASN    SC1  653   6.150   5.460   5.330
  231ASN    SCP  654   6.080   5.340   5.330
  231ASN    SCN  655   6.230   5.580   5.330
  232PHE     BB  656   6.020   5.020   5.420
  232PHE    SC1  657   6.060   4.710   5.370
  232PHE    SC2  658   5.980   4.540   5.180
  232PHE    SC3  659   5.960   4.470   5.440
  233THR     BB  660   5.800   5.020   5.080
  233THR    SC1  661   5.580   5.190   5.070
  233THR    SCP  662   5.640   5.240   4.950
  233THR    SCN  663   5.520   5.150   5.190
  234LYS     BB  664   5.930   4.840   4.770
  234LYS    SC1  665   5.910   5.070   4.580
  234LYS    SC2  666   5.920   5.220   4.390
  234LYS    SCP  667   6.010   5.280   4.380
  235PRO     BB  668   5.950   4.550   4.650
  235PRO    SC1  669   6.040   4.550   4.400
  236ARG     BB  670   6.120   4.290   4.770
  236ARG    SC1  671   6.350   4.230   4.600
  236ARG    SC2  672   6.540   4.060   4.430
  236ARG    SCP  673   6.610   4.010   4.360
  237THR     BB  674   6.000   4.070   5.000
  237THR    SC1  675   6.180   4.020   5.160
  237THR    SCP  676   6.110   4.100   5.070
  237THR    SCN  677   6.250   3.940   5.260
  238ILE     BB  678   5.670   4.190   4.980
  238ILE    SC1  679   5.530   3.920   5.030
  239PRO     BB  680   5.600   4.170   4.600
  239PRO    SC1  681   5.410   4.340   4.610
  240ASN     BB  682   5.790   3.970   4.510
  240ASN    SC1  683   5.710   3.680   4.670
  240ASN    SCP  684   5.770   3.580   4.750
  240ASN    SCN  685   5.650   3.770   4.600
  241SER     BB  686   5.920   4.010   4.250
  241SER    SC1  687   6.160   3.960   4.180
  241SER    SCP  688   6.060   3.950   4.080
  241SER    SCN  689   6.250   3.970   4.290
  242LEU     BB  690   5.800   4.240   4.030
  242LEU    SC1  691   5.590   4.380   4.190
  243LEU     BB  692   6.020   4.390   3.910
  243LEU    SC1  693   5.830   4.690   3.890
  244PRO     BB  694   6.240   4.400   3.800
  244PRO    SC1  695   6.320   4.230   3.560
  245SER     BB  696   6.520   4.390   4.020
  245SER    SC1  697   6.510   4.510   4.240
  245SER    SCP  698   6.510   4.540   4.380
  245SER    SCN  699   6.510   4.480   4.100
  246THR     BB  700   6.680   4.160   3.940
  246THR    SC1  701   6.600   3.960   3.870
  246THR    SCP  702   6.560   3.990   3.740
  246THR    SCN  703   6.630   3.930   4.000
  247THR     BB  704   6.980   4.090   4.110
  247THR    SC1  705   6.970   4.200   4.340
  247THR    SCP  706   6.910   4.250   4.220
  247THR    SCN  707   7.020   4.150   4.460
  248GLY     BB  708   7.160   3.920   3.920
  249LEU     BB  709   7.340   3.720   3.950
  249LEU    SC1  710   7.630   3.770   3.990
  250SER     BB  711   7.250   3.430   3.810
  250SER    SC1  712   7.150   3.270   3.980
  250SER    SCP  713   7.160   3.300   3.850
  250SER    SCN  714   7.150   3.230   4.120
  251PRO     BB  715   7.290   3.500   3.500
  251PRO    SC1  716   7.160   3.680   3.320
  252TYR     BB  717   7.650   3.600   3.480
  252TYR    SC1  718   7.660   3.440   3.230
  252TYR    SC2  719   7.710   3.200   3.100
  252TYR    SC3  720   7.690   3.430   2.960
  253PHE     BB  721   7.810   3.450   3.700
  253PHE    SC1  722   8.040   3.550   3.860
  253PHE    SC2  723   8.310   3.530   3.900
  253PHE    SC3  724   8.180   3.750   3.990
  254SER     BB  725   7.770   3.140   3.640
  254SER    SC1  726   7.560   3.020   3.610
  254SER    SCP  727   7.530   3.140   3.550
  254SER    SCN  728   7.580   2.900   3.670
  255MET     BB  729   8.050   3.130   3.410
  255MET    SC1  730   8.200   2.860   3.290
  256GLY     BB  731   8.200   3.360   3.410
  257CYS     BB  732   8.140   3.670   3.360
  257CYS    SC1  733   8.100   3.670   3.050
  258LEU     BB  734   8.110   3.980   3.560
  258LEU    SC1  735   7.890   4.070   3.360
  259SER     BB  736   8.270   4.220   3.710
  259SER    SC1  737   8.510   4.200   3.750
  259SER    SCP  738   8.570   4.320   3.700
  259SER    SCN  739   8.440   4.090   3.790
  260VAL     BB  740   8.110   4.250   4.050
  260VAL    SC1  741   7.850   4.200   4.020
  261ARG     BB  742   8.380   4.470   4.180
  261ARG    SC1  743   8.630   4.310   4.260
  261ARG    SC2  744   8.890   4.220   4.400
  261ARG    SCP  745   8.990   4.180   4.410
  262THR     BB  746   8.270   4.780   4.090
  262THR    SC1  747   8.390   4.970   4.220
  262THR    SCP  748   8.430   4.880   4.120
  262THR    SCN  749   8.350   5.050   4.320
  263PHE     BB  750   8.000   4.760   3.980
  263PHE    SC1  751   7.980   4.610   3.740
  263PHE    SC2  752   7.790   4.490   3.600
  263PHE    SC3  753   8.030   4.540   3.480
  264PHE     BB  754   7.850   4.720   4.300
  264PHE    SC1  755   7.870   4.470   4.450
  264PHE    SC2  756   8.050   4.330   4.580
  264PHE    SC3  757   7.790   4.250   4.590
  265GLN     BB  758   7.860   4.970   4.450
  265GLN    SC1  759   7.930   5.200   4.150
  265GLN    SCP  760   7.860   5.210   4.270
  265GLN    SCN  761   8.000   5.180   4.030
  266ARG     BB  762   7.860   5.130   4.720
  266ARG    SC1  763   8.150   5.250   4.680
  266ARG    SC2  764   8.270   5.390   4.440
  266ARG    SCP  765   8.380   5.390   4.440
  267LEU     BB  766   7.880   4.920   4.960
  267LEU    SC1  767   7.680   4.650   4.900
  268SER     BB  768   7.660   5.170   5.250
  268SER    SC1  769   7.790   5.140   5.430
  268SER    SCP  770   7.830   5.020   5.490
  268SER    SCN  771   7.750   5.260   5.380
  269ASN     BB  772   7.440   5.230   4.990
  269ASN    SC1  773   7.430   5.460   4.900
  269ASN    SCP  774   7.550   5.390   4.880
  269ASN    SCN  775   7.310   5.540   4.920
  270ILE     BB  776   7.320   4.960   4.920
  270ILE    SC1  777   7.340   4.920   4.620
  271TYR     BB  778   7.190   4.720   5.050
  271TYR    SC1  779   6.960   4.630   4.790
  271TYR    SC2  780   6.790   4.510   4.620
  271TYR    SC3  781   6.880   4.760   4.580
  272ALA     BB  782   7.200   4.760   5.350
  273GLN     BB  783   7.250   4.950   5.520
  273GLN    SC1  784   7.500   4.920   5.740
  273GLN    SCP  785   7.490   4.840   5.860
  273GLN    SCN  786   7.520   5.010   5.630
  274ALA     BB  787   7.190   5.250   5.430
  275LYS     BB  788   7.010   5.390   5.180
  275LYS    SC1  789   7.050   5.670   5.060
  275LYS    SC2  790   7.120   5.840   4.960
  275LYS    SCP  791   7.220   5.870   4.930
  276HIS     BB  792   6.840   5.100   5.010
  276HIS    SC1  793   6.900   5.200   4.740
  276HIS    SC2  794   7.070   5.360   4.610
  276HIS    SC3  795   6.900   5.210   4.470
  277HIS     BB  796   6.750   4.910   5.140
  277HIS    SC1  797   6.660   4.610   5.090
  277HIS    SC2  798   6.590   4.360   5.010
  277HIS    SC3  799   6.400   4.530   5.110
  278SER     BB  800   6.710   4.870   5.480
  278SER    SC1  801   6.760   5.090   5.620
  278SER    SCP  802   6.820   5.160   5.710
  278SER    SCN  803   6.690   5.010   5.520
  279LEU     BB  804   6.510   4.570   5.580
  279LEU    SC1  805   6.440   4.660   5.870
  280PRO     BB  806   6.450   4.260   5.560
  280PRO    SC1  807   6.190   4.150   5.710
  281PRO     BB  808   6.620   4.050   5.490
  281PRO    SC1  809   6.590   3.830   5.690
  282VAL     BB  810   6.780   3.960   5.270
  282VAL    SC1  811   6.890   3.730   5.210
  283SER     BB  812   7.030   4.240   5.240
  283SER    SC1  813   6.970   4.380   5.450
  283SER    SCP  814   6.870   4.450   5.390
  283SER    SCN  815   7.080   4.310   5.520
  284LEU     BB  816   7.340   4.240   5.170
  284LEU    SC1  817   7.360   4.270   4.880
  285GLN     BB  818   7.450   3.920   5.260
  285GLN    SC1  819   7.750   4.040   5.060
  285GLN    SCP  820   7.820   4.000   4.950
  285GLN    SCN  821   7.680   4.070   5.180
  286GLY     BB  822   7.350   3.730   5.100
  287GLN     BB  823   7.220   3.830   4.850
  287GLN    SC1  824   6.900   4.080   4.790
  287GLN    SCP  825   6.950   3.960   4.830
  287GLN    SCN  826   6.850   4.210   4.760
  288LEU     BB  827   7.470   3.880   4.640
  288LEU    SC1  828   7.430   4.020   4.360
  289LEU     BB  829   7.690   3.750   4.680
  289LEU    SC1  830   7.860   3.800   4.410
  290TRP     BB  831   7.760   3.460   4.730
  290TRP    SC1  832   7.630   3.300   4.950
  290TRP    SC2  833   7.540   3.190   5.170
  290TRP    SC3  834   7.400   3.160   4.940
  290TRP    SC4  835   7.310   3.050   5.170
  291ARG     BB  836   7.960   3.370   4.580
  291ARG    SC1  837   8.220   3.470   4.370
  291ARG    SC2  838   8.480   3.260   4.320
  291ARG    SCP  839   8.450   3.150   4.320
  292GLU     BB  840   8.200   3.250   4.790
  292GLU    SC1  841   8.530   3.390   4.790
  292GLU    SCN  842   8.560   3.290   4.760
  293PHE     BB  843   8.130   3.250   5.030
  293PHE    SC1  844   8.060   3.470   5.240
  293PHE    SC2  845   7.920   3.450   5.470
  293PHE    SC3  846   7.830   3.610   5.270
  294PHE     BB  847   8.010   2.980   5.150
  294PHE    SC1  848   7.900   3.020   5.410
  294PHE    SC2  849   7.700   3.000   5.580
  294PHE    SC3  850   7.940   2.880   5.630
  295TYR     BB  851   8.280   2.780   5.030
  295TYR    SC1  852   8.200   2.670   4.770
  295TYR    SC2  853   8.370   2.500   4.640
  295TYR    SC3  854   8.100   2.440   4.660
  296THR     BB  855   8.560   2.870   5.170
  296THR    SC1  856   8.620   3.110   5.130
  296THR    SCP  857   8.500   3.080   5.190
  296THR    SCN  858   8.740   3.150   5.070
  297VAL     BB  859   8.490   2.740   5.480
  297VAL    SC1  860   8.720   2.740   5.620
  298ALA     BB  861   8.360   2.480   5.480
  299SER     BB  862   8.520   2.290   5.180
  299SER    SC1  863   8.350   2.230   5.050
  299SER    SCP  864   8.390   2.090   5.030
  299SER    SCN  865   8.320   2.360   5.070
  300ALA     BB  866   8.790   2.260   5.300
  301THR     BB  867   8.730   2.170   5.650
  301THR    SC1  868   8.920   2.270   5.830
  301THR    SCP  869   8.940   2.310   5.960
  301THR    SCN  870   8.890   2.240   5.700
  302GLN     BB  871   8.400   2.050   5.750
  302GLN    SC1  872   8.500   1.870   6.080
  302GLN    SCP  873   8.460   2.010   6.100
  302GLN    SCN  874   8.530   1.740   6.070
  303ASN     BB  875   8.240   1.990   5.500
  303ASN    SC1  876   8.410   1.780   5.330
  303ASN    SCP  877   8.270   1.790   5.360
  303ASN    SCN  878   8.550   1.780   5.310
  304PHE     BB  879   7.950   1.990   5.390
  304PHE    SC1  880   7.860   2.270   5.310
  304PHE    SC2  881   7.930   2.430   5.110
  304PHE    SC3  882   7.800   2.530   5.320
  305THR     BB  883   7.680   1.850   5.210
  305THR    SC1  884   7.610   1.990   5.000
  305THR    SCP  885   7.650   2.110   5.060
  305THR    SCN  886   7.570   1.870   4.940
  306GLN     BB  887   7.550   1.570   5.450
  306GLN    SC1  888   7.190   1.750   5.480
  306GLN    SCP  889   7.280   1.760   5.380
  306GLN    SCN  890   7.110   1.740   5.590
  307MET     BB  891   7.660   1.520   5.730
  307MET    SC1  892   7.560   1.140   5.690
  308ALA     BB  893   7.770   1.730   5.850
  309GLY     BB  894   7.940   1.910   5.990
  310ASN     BB  895   7.950   2.160   6.020
  310ASN    SC1  896   7.990   2.410   5.780
  310ASN    SCP  897   8.090   2.510   5.790
  310ASN    SCN  898   7.900   2.310   5.780
  311PRO     BB  899   7.830   2.350   6.230
  311PRO    SC1  900   7.990   2.540   6.340
  312ILE     BB  901   7.530   2.400   6.110
  312ILE    SC1  902   7.580   2.620   5.900
  313CYS     BB  903   7.430   2.100   5.980
  313CYS    SC1  904   7.570   2.120   5.670
  314LEU     BB  905   7.240   1.870   6.000
  314LEU    SC1  906   7.330   1.560   6.060
  315GLN     BB  907   6.970   1.880   5.910
  315GLN    SC1  908   6.620   1.990   6.090
  315GLN    SCP  909   6.510   1.900   6.080
  315GLN    SCN  910   6.730   2.080   6.110
  316ILE     BB  911   6.860   1.610   5.840
  316ILE    SC1  912   6.730   1.540   6.110
  317HIS     BB  913   6.730   1.420   5.620
  317HIS    SC1  914   6.920   1.320   5.450
  317HIS    SC2  915   7.160   1.200   5.440
  317HIS    SC3  916   7.000   1.190   5.230
  318TRP     BB  917   6.440   1.300   5.690
  318TRP    SC1  918   6.290   1.580   5.780
  318TRP    SC2  919   6.210   1.830   5.830
  318TRP    SC3  920   6.380   1.780   5.620
  318TRP    SC4  921   6.320   2.040   5.690
  319TYR     BB  922   6.130   1.220   5.510
  319TYR    SC1  923   5.960   1.230   5.800
  319TYR    SC2  924   5.790   1.140   5.980
  319TYR    SC3  925   5.970   1.330   6.050
  320GLU     BB  926   6.150   0.980   5.390
  320GLU    SC1  927   5.840   0.810   5.570
  320GLU    SCN  928   5.760   0.790   5.650
  321ASP     BB  929   6.140   0.920   5.090
  321ASP    SC1  930   6.410   0.740   5.050
  321ASP    SCN  931   6.310   0.700   5.090
  322ALA     BB  932   6.100   1.190   4.950
  323GLU     BB  933   5.910   1.180   4.720
  323GLU    SC1  934   5.730   0.820   4.690
  323GLU    SCN  935   5.670   0.840   4.590
  324ARG     BB  936   6.020   1.240   4.400
  324ARG    SC1  937   5.800   1.070   4.200
  324ARG    SC2  938   5.540   0.910   4.240
  324ARG    SCP  939   5.620   0.840   4.210
  325LEU     BB  940   6.040   1.500   4.270
  325LEU    SC1  941   6.160   1.780   4.340
  326HIS     BB  942   5.680   1.570   4.170
  326HIS    SC1  943   5.570   1.420   4.420
  326HIS    SC2  944   5.440   1.490   4.640
  326HIS    SC3  945   5.460   1.230   4.580
  327LYS     BB  946   5.630   1.880   4.260
  327LYS    SC1  947   5.510   1.970   4.530
  327LYS    SC2  948   5.240   1.960   4.580
  327LYS    SCP  949   5.290   2.030   4.510
  328TRP     BB  950   5.750   2.010   4.020
  328TRP    SC1  951   5.910   2.240   4.160
  328TRP    SC2  952   6.030   2.470   4.240
  328TRP    SC3  953   6.140   2.320   4.050
  328TRP    SC4  954   6.280   2.520   4.150
  329LYS     BB  955   5.940   1.890   3.860
  329LYS    SC1  956   6.240   1.810   3.780
  329LYS    SC2  957   6.400   1.670   3.650
  329LYS    SCP  958   6.500   1.700   3.650
  330THR     BB  959   5.720   1.700   3.620
  330THR    SC1  960   5.830   1.660   3.420
  330THR    SCP  961   5.690   1.680   3.390
  330THR    SCN  962   5.960   1.640   3.450
  331ALA     BB  963   5.470   1.730   3.750
  332GLN     BB  964   5.190   1.860   3.920
  332GLN    SC1  965   5.180   1.610   4.220
  332GLN    SCP  966   5.190   1.750   4.250
  332GLN    SCN  967   5.170   1.470   4.190
  333THR     BB  968   4.840   1.910   4.040
  333THR    SC1  969   4.770   1.650   3.990
  333THR    SCP  970   4.910   1.680   3.980
  333THR    SCN  971   4.630   1.620   3.990
  334GLY     BB  972   4.850   2.090   4.280
  335PHE     BB  973   4.940   2.350   4.420
  335PHE    SC1  974   4.800   2.520   4.670
  335PHE    SC2  975   4.860   2.620   4.910
  335PHE    SC3  976   4.620   2.490   4.870
  336PRO     BB  977   5.040   2.600   4.260
  336PRO    SC1  978   4.840   2.730   4.070
  337TRP     BB  979   5.290   2.850   4.200
  337TRP    SC1  980   5.140   3.090   4.260
  337TRP    SC2  981   4.970   3.300   4.270
  337TRP    SC3  982   5.110   3.240   4.040
  337TRP    SC4  983   5.000   3.480   4.070
  338ILE     BB  984   5.540   2.750   4.160
  338ILE    SC1  985   5.800   2.860   4.270
  339ASP     BB  986   5.510   2.480   4.030
  339ASP    SC1  987   5.350   2.260   4.160
  339ASP    SCN  988   5.300   2.330   4.090
  340ALA     BB  989   5.570   2.400   3.770
  341ILE     BB  990   5.570   2.210   3.550
  341ILE    SC1  991   5.280   2.100   3.510
  342MET     BB  992   5.750   2.220   3.330
  342MET    SC1  993   5.470   2.080   3.020
  343THR     BB  994   6.070   2.100   3.420
  343THR    SC1  995   6.200   1.930   3.310
  343THR    SCP  996   6.210   1.980   3.170
  343THR    SCN  997   6.200   1.890   3.440
  344GLN     BB  998   6.170   2.330   3.610
  344GLN    SC1  999   6.520   2.140   3.590
  344GLN    SCP 1000   6.650   2.100   3.560
  344GLN    SCN 1001   6.390   2.180   3.630
  345LEU     BB 1002   6.000   2.610   3.560
  345LEU    SC1 1003   5.970   2.740   3.830
  346ARG     BB 1004   6.110   2.670   3.270
  346ARG    SC1 1005   6.060   2.410   3.040
  346ARG    SC2 1006   5.950   2.100   2.900
  346ARG    SCP 1007   6.010   2.050   2.830
  347GLN     BB 1008   6.110   2.920   3.100
  347GLN    SC1 1009   5.920   2.950   2.790
  347GLN    SCP 1010   5.870   2.830   2.740
  347GLN    SCN 1011   5.980   3.060   2.850
  348GLU     BB 1012   6.360   3.110   3.120
  348GLU    SC1 1013   6.210   3.460   3.270
  348GLU    SCN 1014   6.250   3.560   3.230
  349GLY     BB 1015   6.510   2.990   3.380
  350TRP     BB 1016   6.250   3.070   3.640
  350TRP    SC1 1017   5.970   3.120   3.500
  350TRP    SC2 1018   5.790   3.270   3.370
  350TRP    SC3 1019   5.880   3.350   3.610
  350TRP    SC4 1020   5.710   3.510   3.470
  351ILE     BB 1021   6.240   3.240   3.900
  351ILE    SC1 1022   6.240   3.010   4.110
  352HIS     BB 1023   6.480   3.450   4.050
  352HIS    SC1 1024   6.640   3.440   3.790
  352HIS    SC2 1025   6.800   3.600   3.640
  352HIS    SC3 1026   6.610   3.450   3.520
  353HIS     BB 1027   6.450   3.570   4.240
  353HIS    SC1 1028   6.380   3.660   4.540
  353HIS    SC2 1029   6.400   3.680   4.810
  353HIS    SC3 1030   6.180   3.760   4.680
  354LEU     BB 1031   6.030   3.480   4.290
  354LEU    SC1 1032   5.940   3.540   4.020
  355ALA     BB 1033   6.000   3.330   4.460
  356ARG     BB 1034   6.200   3.230   4.680
  356ARG    SC1 1035   6.490   3.200   4.590
  356ARG    SC2 1036   6.790   3.200   4.450
  356ARG    SCP 1037   6.860   3.280   4.460
  357HIS     BB 1038   5.950   3.100   4.860
  357HIS    SC1 1039   5.900   3.340   5.050
  357HIS    SC2 1040   5.980   3.600   5.090
  357HIS    SC3 1041   5.780   3.490   5.240
  358ALA     BB 1042   5.810   2.920   4.740
  359VAL     BB 1043   6.090   2.660   4.690
  359VAL    SC1 1044   6.290   2.760   4.560
  360ALA     BB 1045   6.080   2.570   4.990
  361CYS     BB 1046   5.800   2.570   5.150
  361CYS    SC1 1047   5.550   2.740   5.100
  362PHE     BB 1048   5.690   2.260   5.040
  362PHE    SC1 1049   5.390   2.250   4.990
  362PHE    SC2 1050   5.120   2.260   5.040
  362PHE    SC3 1051   5.230   2.400   4.830
  363LEU     BB 1052   5.910   2.070   4.920
  363LEU    SC1 1053   6.010   2.190   4.670
  364THR     BB 1054   6.090   2.070   5.220
  364THR    SC1 1055   6.340   2.150   5.200
  364THR    SCP 1056   6.470   2.170   5.150
  364THR    SCN 1057   6.210   2.140   5.250
  365ARG     BB 1058   5.870   2.180   5.500
  365ARG    SC1 1059   5.820   2.440   5.610
  365ARG    SC2 1060   5.680   2.700   5.630
  365ARG    SCP 1061   5.610   2.730   5.540
  366GLY     BB 1062   5.590   2.010   5.340
  367ASP     BB 1063   5.550   1.750   5.100
  367ASP    SC1 1064   5.260   1.770   5.020
  367ASP    SCN 1065   5.270   1.870   4.970
  368LEU     BB 1066   5.770   1.640   5.000
  368LEU    SC1 1067   5.860   1.640   4.700
  369TRP     BB 1068   6.040   1.650   5.270
  369TRP    SC1 1069   5.890   1.660   5.510
  369TRP    SC2 1070   5.770   1.690   5.760
  369TRP    SC3 1071   5.670   1.520   5.580
  369TRP    SC4 1072   5.570   1.530   5.830
  370ILE     BB 1073   6.330   1.670   5.120
  370ILE    SC1 1074   6.330   1.820   4.850
  371SER     BB 1075   6.580   1.470   5.120
  371SER    SC1 1076   6.520   1.230   5.170
  371SER    SCP 1077   6.600   1.150   5.240
  371SER    SCN 1078   6.430   1.310   5.090
  372TRP     BB 1079   6.810   1.650   5.000
  372TRP    SC1 1080   6.840   1.910   5.160
  372TRP    SC2 1081   6.820   2.130   5.310
  372TRP    SC3 1082   6.740   1.890   5.410
  372TRP    SC4 1083   6.730   2.120   5.560
  373GLU     BB 1084   7.010   1.480   4.800
  373GLU    SC1 1085   7.290   1.560   5.020
  373GLU    SCN 1086   7.290   1.600   5.120
  374GLU     BB 1087   6.890   1.500   4.520
  374GLU    SC1 1088   6.880   1.200   4.310
  374GLU    SCN 1089   6.910   1.250   4.220
  375GLY     BB 1090   6.740   1.820   4.520
  376MET     BB 1091   6.980   1.990   4.480
  376MET    SC1 1092   7.120   2.140   4.780
  377LYS     BB 1093   7.050   1.920   4.150
  377LYS    SC1 1094   7.010   1.610   4.040
  377LYS    SC2 1095   6.970   1.430   3.850
  377LYS    SCP 1096   6.930   1.510   3.910
  378VAL     BB 1097   6.750   2.010   4.030
  378VAL    SC1 1098   6.520   2.020   4.160
  379PHE     BB 1099   6.870   2.340   3.970
  379PHE    SC1 1100   6.850   2.460   4.240
  379PHE    SC2 1101   6.850   2.480   4.510
  379PHE    SC3 1102   6.720   2.660   4.360
  380GLU     BB 1103   7.100   2.280   3.790
  380GLU    SC1 1104   7.450   2.200   3.940
  380GLU    SCN 1105   7.430   2.240   3.850
  381GLU     BB 1106   7.040   2.170   3.480
  381GLU    SC1 1107   6.890   1.800   3.550
  381GLU    SCN 1108   6.790   1.810   3.600
  382LEU     BB 1109   6.880   2.420   3.340
  382LEU    SC1 1110   6.580   2.450   3.230
  383LEU     BB 1111   6.880   2.650   3.570
  383LEU    SC1 1112   6.560   2.630   3.710
  384LEU     BB 1113   7.100   2.860   3.640
  384LEU    SC1 1114   6.980   3.120   3.560
  385ASP     BB 1115   7.280   2.780   3.960
  385ASP    SC1 1116   7.140   2.820   4.220
  385ASP    SCN 1117   7.240   2.800   4.190
  386ALA     BB 1118   7.590   2.670   4.000
  387ASP     BB 1119   7.850   2.500   3.880
  387ASP    SC1 1120   7.960   2.650   3.640
  387ASP    SCN 1121   8.050   2.710   3.620
  388TYR     BB 1122   8.030   2.520   4.140
  388TYR    SC1 1123   7.930   2.250   4.310
  388TYR    SC2 1124   7.770   2.050   4.240
  388TYR    SC3 1125   7.800   2.120   4.500
  389SER     BB 1126   8.010   2.810   4.290
  389SER    SC1 1127   8.160   2.950   4.400
  389SER    SCP 1128   8.290   2.900   4.440
  389SER    SCN 1129   8.030   2.990   4.360
  390ILE     BB 1130   7.660   2.780   4.460
  390ILE    SC1 1131   7.770   2.910   4.720
  391ASN     BB 1132   7.540   2.530   4.500
  391ASN    SC1 1133   7.330   2.400   4.390
  391ASN    SCP 1134   7.280   2.490   4.300
  391ASN    SCN 1135   7.380   2.310   4.480
  392ALA     BB 1136   7.580   2.450   4.800
  393GLY     BB 1137   7.450   2.610   5.000
  394ASN     BB 1138   7.160   2.660   4.940
  394ASN    SC1 1139   7.100   2.860   4.720
  394ASN    SCP 1140   6.970   2.820   4.780
  394ASN    SCN 1141   7.220   2.900   4.670
  395TRP     BB 1142   6.950   2.540   5.100
  395TRP    SC1 1143   6.740   2.410   4.990
  395TRP    SC2 1144   6.650   2.210   4.830
  395TRP    SC3 1145   6.540   2.460   4.820
  395TRP    SC4 1146   6.460   2.270   4.650
  396MET     BB 1147   6.980   2.660   5.370
  396MET    SC1 1148   7.370   2.610   5.470
  397TRP     BB 1149   6.840   2.920   5.440
  397TRP    SC1 1150   7.010   3.190   5.490
  397TRP    SC2 1151   7.170   3.400   5.470
  397TRP    SC3 1152   7.260   3.180   5.590
  397TRP    SC4 1153   7.430   3.390   5.550
  398LEU     BB 1154   6.550   2.960   5.510
  398LEU    SC1 1155   6.540   3.250   5.660
  399SER     BB 1156   6.510   2.550   5.480
  399SER    SC1 1157   6.270   2.550   5.470
  399SER    SCP 1158   6.190   2.530   5.350
  399SER    SCN 1159   6.350   2.580   5.580
  400ALA     BB 1160   6.660   2.530   5.770
  401SER     BB 1161   7.010   2.500   5.860
  401SER    SC1 1162   7.100   2.300   5.700
  401SER    SCP 1163   6.990   2.220   5.730
  401SER    SCN 1164   7.200   2.390   5.670
  402ALA     BB 1165   7.120   2.800   5.870
  403PHE     BB 1166   6.930   2.980   6.010
  403PHE    SC1 1167   6.970   3.270   5.940
  403PHE    SC2 1168   6.910   3.500   5.820
  403PHE    SC3 1169   7.150   3.480   5.940
  404PHE     BB 1170   6.690   2.920   6.080
  404PHE    SC1 1171   6.650   2.960   6.400
  404PHE    SC2 1172   6.710   2.800   6.610
  404PHE    SC3 1173   6.620   3.050   6.650
  405HIS     BB 1174   6.360   2.980   6.000
  405HIS    SC1 1175   6.230   3.050   6.290
  405HIS    SC2 1176   6.240   3.240   6.490
  405HIS    SC3 1177   6.030   3.080   6.470
  406HIS     BB 1178   6.140   2.880   5.880
  406HIS    SC1 1179   6.060   2.980   5.600
  406HIS    SC2 1180   6.020   3.200   5.450
  406HIS    SC3 1181   6.050   2.960   5.340
  407TYR     BB 1182   5.930   2.770   6.060
  407TYR    SC1 1183   6.070   2.630   6.320
  407TYR    SC2 1184   6.270   2.670   6.500
  407TYR    SC3 1185   6.060   2.520   6.570
  408THR     BB 1186   5.660   2.970   6.160
  408THR    SC1 1187   5.540   2.920   6.400
  408THR    SCP 1188   5.490   2.870   6.520
  408THR    SCN 1189   5.590   2.960   6.270
  409ARG     BB 1190   5.550   3.050   5.920
  409ARG    SC1 1191   5.220   2.910   5.900
  409ARG    SC2 1192   4.940   3.040   5.980
  409ARG    SCP 1193   5.010   2.990   6.050
  410ILE     BB 1194   5.580   3.270   5.700
  410ILE    SC1 1195   5.610   3.580   5.670
  411PHE     BB 1196   5.480   3.160   5.430
  411PHE    SC1 1197   5.230   2.920   5.400
  411PHE    SC2 1198   4.960   2.950   5.430
  411PHE    SC3 1199   5.060   2.740   5.290
  412CYS     BB 1200   5.430   3.190   5.010
  412CYS    SC1 1201   5.330   3.500   5.080
  413PRO     BB 1202   5.160   3.080   4.880
  413PRO    SC1 1203   5.240   2.840   4.710
  414VAL     BB 1204   4.890   3.210   4.950
  414VAL    SC1 1205   4.670   3.070   5.020
  415ARG     BB 1206   4.880   3.490   4.780
  415ARG    SC1 1207   4.780   3.740   4.970
  415ARG    SC2 1208   4.730   3.930   5.230
  415ARG    SCP 1209   4.670   3.890   5.140
  416PHE     BB 1210   5.160   3.600   4.650
  416PHE    SC1 1211   5.340   3.400   4.530
  416PHE    SC2 1212   5.550   3.230   4.480
  416PHE    SC3 1213   5.490   3.430   4.300
  417GLY     BB 1214   5.220   3.840   4.670
  418LYS     BB 1215   4.990   4.090   4.550
  418LYS    SC1 1216   4.790   4.310   4.650
  418LYS    SC2 1217   4.640   4.490   4.500
  418LYS    SCP 1218   4.560   4.560   4.540
  419ARG     BB 1219   5.100   4.140   4.310
  419ARG    SC1 1220   5.080   4.370   4.190
  419ARG    SC2 1221   4.870   4.570   4.040
  419ARG    SCP 1222   4.850   4.600   3.930
  420THR     BB 1223   5.250   3.920   4.120
  420THR    SC1 1224   5.500   3.860   4.160
  420THR    SCP 1225   5.620   3.830   4.090
  420THR    SCN 1226   5.380   3.880   4.220
  421ASP     BB 1227   5.200   3.920   3.760
  421ASP    SC1 1228   4.950   4.100   3.760
  421ASP    SCN 1229   4.890   4.050   3.820
  422PRO     BB 1230   5.400   3.890   3.570
  422PRO    SC1 1231   5.690   3.940   3.720
  423GLU     BB 1232   5.360   3.930   3.270
  423GLU    SC1 1233   5.210   4.310   3.210
  423GLU    SCN 1234   5.230   4.240   3.130
  424GLY     BB 1235   5.430   3.660   3.110
  425GLN     BB 1236   5.290   3.440   3.240
  425GLN    SC1 1237   4.980   3.480   3.030
  425GLN    SCP 1238   5.110   3.470   3.050
  425GLN    SCN 1239   4.840   3.490   3.010
  426TYR     BB 1240   5.280   3.210   3.460
  426TYR    SC1 1241   5.410   3.260   3.720
  426TYR    SC2 1242   5.580   3.220   3.930
  426TYR    SC3 1243   5.470   3.460   3.880
  427ILE     BB 1244   5.100   2.930   3.460
  427ILE    SC1 1245   5.190   2.810   3.740
  428ARG     BB 1246   4.960   2.950   3.180
  428ARG    SC1 1247   4.720   3.050   3.160
  428ARG    SC2 1248   4.590   3.210   2.960
  428ARG    SCP 1249   4.600   3.190   2.850
  429LYS     BB 1250   5.200   2.810   2.980
  429LYS    SC1 1251   5.340   3.040   2.910
  429LYS    SC2 1252   5.450   3.170   2.750
  429LYS    SCP 1253   5.520   3.160   2.830
  430TYR     BB 1254   5.260   2.520   3.240
  430TYR    SC1 1255   5.510   2.670   3.350
  430TYR    SC2 1256   5.660   2.870   3.260
  430TYR    SC3 1257   5.600   2.850   3.520
  431LEU     BB 1258   5.020   2.430   3.260
  431LEU    SC1 1259   4.960   2.160   3.130
  432PRO     BB 1260   4.690   2.460   3.490
  432PRO    SC1 1261   4.710   2.720   3.590
  433VAL     BB 1262   4.510   2.390   3.240
  433VAL    SC1 1263   4.390   2.150   3.210
  434LEU     BB 1264   4.500   2.630   3.010
  434LEU    SC1 1265   4.770   2.560   2.850
  435LYS     BB 1266   4.350   2.810   2.840
  435LYS    SC1 1267   4.490   2.870   2.540
  435LYS    SC2 1268   4.500   2.860   2.310
  435LYS    SCP 1269   4.510   2.890   2.200
  436ASN     BB 1270   4.140   3.080   2.860
  436ASN    SC1 1271   4.000   3.170   2.660
  436ASN    SCP 1272   3.870   3.170   2.610
  436ASN    SCN 1273   4.130   3.160   2.700
  437PHE     BB 1274   4.090   3.230   3.110
  437PHE    SC1 1275   3.780   3.260   3.120
  437PHE    SC2 1276   3.590   3.440   3.080
  437PHE    SC3 1277   3.560   3.190   2.990
  438PRO     BB 1278   4.260   3.470   3.280
  438PRO    SC1 1279   4.550   3.450   3.390
  439THR     BB 1280   4.030   3.620   3.490
  439THR    SC1 1281   3.850   3.750   3.380
  439THR    SCP 1282   3.730   3.830   3.400
  439THR    SCN 1283   3.960   3.670   3.350
  440LYS     BB 1284   4.050   3.530   3.770
  440LYS    SC1 1285   3.750   3.630   3.890
  440LYS    SC2 1286   3.530   3.540   4.000
  440LYS    SCP 1287   3.420   3.510   4.020
  441TYR     BB 1288   4.320   3.310   3.770
  441TYR    SC1 1289   4.230   3.080   3.580
  441TYR    SC2 1290   4.060   2.910   3.460
  441TYR    SC3 1291   4.320   2.910   3.390
  442ILE     BB 1292   4.540   3.350   3.910
  442ILE    SC1 1293   4.730   3.160   3.760
  443TYR     BB 1294   4.480   3.270   4.240
  443TYR    SC1 1295   4.620   3.120   4.450
  443TYR    SC2 1296   4.570   2.860   4.510
  443TYR    SC3 1297   4.820   2.960   4.520
  444GLU     BB 1298   4.090   3.220   4.200
  444GLU    SC1 1299   3.830   3.430   4.370
  444GLU    SCN 1300   3.850   3.460   4.270
  445PRO     BB 1301   4.090   2.910   4.050
  445PRO    SC1 1302   4.360   2.820   4.030
  446TRP     BB 1303   3.920   2.730   4.270
  446TRP    SC1 1304   4.050   2.730   4.500
  446TRP    SC2 1305   4.170   2.750   4.740
  446TRP    SC3 1306   4.120   2.970   4.590
  446TRP    SC4 1307   4.240   2.990   4.830
  447THR     BB 1308   3.630   2.890   4.310
  447THR    SC1 1309   3.650   3.020   4.540
  447THR    SCP 1310   3.620   3.120   4.450
  447THR    SCN 1311   3.680   2.920   4.640
  448ALA     BB 1312   3.520   2.960   4.060
  449SER     BB 1313   3.280   2.900   3.880
  449SER    SC1 1314   3.080   2.780   3.810
  449SER    SCP 1315   3.160   2.850   3.720
  449SER    SCN 1316   3.000   2.710   3.900
  450GLU     BB 1317   3.250   3.220   3.720
  450GLU    SC1 1318   3.040   3.360   3.980
  450GLU    SCN 1319   3.070   3.340   3.870
  451GLU     BB 1320   3.250   3.120   3.350
  451GLU    SC1 1321   3.040   2.790   3.300
  451GLU    SCN 1322   3.090   2.690   3.300
  452GLU     BB 1323   3.510   2.930   3.390
  452GLU    SC1 1324   3.730   3.220   3.580
  452GLU    SCN 1325   3.780   3.280   3.500
  453GLN     BB 1326   3.530   2.660   3.320
  453GLN    SC1 1327   3.380   2.440   3.620
  453GLN    SCP 1328   3.310   2.560   3.600
  453GLN    SCN 1329   3.440   2.310   3.640
  454ARG     BB 1330   3.410   2.560   3.020
  454ARG    SC1 1331   3.140   2.420   3.030
  454ARG    SC2 1332   2.840   2.270   2.970
  454ARG    SCP 1333   2.810   2.340   3.050
  455GLN     BB 1334   3.570   2.760   2.820
  455GLN    SC1 1335   3.460   2.820   2.480
  455GLN    SCP 1336   3.330   2.840   2.520
  455GLN    SCN 1337   3.590   2.810   2.440
  456ALA     BB 1338   3.870   2.760   2.950
  457GLY     BB 1339   4.000   2.500   3.100
  458CYS     BB 1340   3.830   2.370   3.290
  458CYS    SC1 1341   3.630   2.170   3.270
  459ILE     BB 1342   4.020   2.280   3.570
  459ILE    SC1 1343   4.200   2.530   3.620
  460ILE     BB 1344   3.870   2.220   3.860
  460ILE    SC1 1345   4.080   2.310   4.070
  461GLY     BB 1346   3.730   1.960   3.840
  462ARG     BB 1347   3.760   1.820   3.600
  462ARG    SC1 1348   3.630   1.690   3.420
  462ARG    SC2 1349   3.550   1.730   3.090
  462ARG    SCP 1350   3.650   1.680   3.100
  463ASP     BB 1351   4.130   1.800   3.530
  463ASP    SC1 1352   4.160   1.540   3.350
  463ASP    SCN 1353   4.070   1.480   3.330
  464TYR     BB 1354   4.310   1.920   3.810
  464TYR    SC1 1355   4.580   1.940   3.640
  464TYR    SC2 1356   4.840   1.930   3.570
  464TYR    SC3 1357   4.660   1.770   3.440
  465PRO     BB 1358   4.230   1.880   4.060
  465PRO    SC1 1359   4.060   1.660   4.060
  466PHE     BB 1360   4.420   1.940   4.320
  466PHE    SC1 1361   4.410   2.200   4.440
  466PHE    SC2 1362   4.370   2.470   4.420
  466PHE    SC3 1363   4.250   2.330   4.620
  467PRO     BB 1364   4.530   1.700   4.450
  467PRO    SC1 1365   4.450   1.470   4.310
  468MET     BB 1366   4.860   1.690   4.630
  468MET    SC1 1367   4.750   2.040   4.780
  469VAL     BB 1368   4.970   1.410   4.680
  469VAL    SC1 1369   4.920   1.250   4.470
  470ASN     BB 1370   4.960   1.270   4.980
  470ASN    SC1 1371   4.770   1.070   5.070
  470ASN    SCP 1372   4.740   1.190   5.120
  470ASN    SCN 1373   4.800   0.940   5.020
  471HIS     BB 1374   5.200   1.300   5.140
  471HIS    SC1 1375   5.490   1.220   5.100
  471HIS    SC2 1376   5.620   1.000   5.160
  471HIS    SC3 1377   5.710   1.230   5.250
  472LYS     BB 1378   5.190   1.420   5.420
  472LYS    SC1 1379   5.310   1.180   5.600
  472LYS    SC2 1380   5.430   1.060   5.690
  472LYS    SCP 1381   5.510   1.000   5.650
  473GLU     BB 1382   5.230   1.730   5.520
  473GLU    SC1 1383   5.140   1.650   5.880
  473GLU    SCN 1384   5.210   1.600   5.950
  474ALA     BB 1385   5.090   1.950   5.510
  475SER     BB 1386   5.130   2.310   5.550
  475SER    SC1 1387   5.350   2.420   5.430
  475SER    SCP 1388   5.440   2.310   5.400
  475SER    SCN 1389   5.270   2.530   5.460
  476ASP     BB 1390   5.070   2.370   5.870
  476ASP    SC1 1391   4.830   2.580   5.790
  476ASP    SCN 1392   4.760   2.670   5.770
  477ARG     BB 1393   5.070   2.160   6.070
  477ARG    SC1 1394   5.050   2.170   6.400
  477ARG    SC2 1395   5.150   1.900   6.510
  477ARG    SCP 1396   5.160   1.830   6.420
  478ASN     BB 1397   5.400   2.030   6.090
  478ASN    SC1 1398   5.500   2.060   5.800
  478ASN    SCP 1399   5.580   2.050   5.680
  478ASN    SCN 1400   5.410   2.060   5.910
  479LEU     BB 1401   5.630   2.080   6.280
  479LEU    SC1 1402   5.790   1.810   6.220
  480GLN     BB 1403   5.810   2.290   6.160
  480GLN    SC1 1404   5.520   2.510   6.050
  480GLN    SCP 1405   5.520   2.520   6.190
  480GLN    SCN 1406   5.530   2.500   5.910
  481LEU     BB 1407   6.120   2.200   6.120
  481LEU    SC1 1408   6.270   2.430   5.960
  482MET     BB 1409   6.250   2.070   6.370
  482MET    SC1 1410   6.290   1.690   6.270
  483ARG     BB 1411   6.170   1.980   6.680
  483ARG    SC1 1412   5.870   2.030   6.700
  483ARG    SC2 1413   5.530   2.100   6.870
  483ARG    SCP 1414   5.450   2.030   6.890
  484ARG     BB 1415   6.490   1.810   6.760
  484ARG    SC1 1416   6.500   1.520   6.690
  484ARG    SC2 1417   6.410   1.230   6.810
  484ARG    SCP 1418   6.460   1.130   6.830
  485VAL     BB 1419   6.740   1.980   6.630
  485VAL    SC1 1420   6.880   1.810   6.490
  486ARG     BB 1421   6.700   2.280   6.790
  486ARG    SC1 1422   6.480   2.380   6.820
  486ARG    SC2 1423   6.400   2.620   6.960
  486ARG    SCP 1424   6.400   2.670   7.060
  487GLU     BB 1425   6.980   2.370   6.840
  487GLU    SC1 1426   6.870   2.670   7.080
  487GLU    SCN 1427   6.880   2.760   7.150
  488GLU     BB 1428   7.150   2.230   6.990
  488GLU    SC1 1429   6.800   2.000   7.150
  488GLU    SCN 1430   6.860   2.030   7.230
  489GLN     BB 1431   7.220   1.920   6.760
  489GLN    SC1 1432   7.560   1.850   6.860
  489GLN    SCP 1433   7.420   1.820   6.860
  489GLN    SCN 1434   7.690   1.890   6.870
  490ARG     BB 1435   7.270   2.120   6.500
  490ARG    SC1 1436   7.490   2.290   6.610
  490ARG    SC2 1437   7.760   2.360   6.780
  490ARG    SCP 1438   7.860   2.360   6.740
  491GLY     BB 1439   7.060   2.180   6.310
  492THR     BB 1440   6.900   2.450   6.350
  492THR    SC1 1441   6.640   2.450   6.280
  492THR    SCP 1442   6.630   2.330   6.350
  492THR    SCN 1443   6.640   2.570   6.210
  493ALA     BB 1444   7.100   2.660   6.370
  494GLN     BB 1445   7.280   2.790   6.360
  494GLN    SC1 1446   7.620   2.810   6.510
  494GLN    SCP 1447   7.660   2.890   6.610
  494GLN    SCN 1448   7.570   2.730   6.400
  495LEU     BB 1449   7.350   3.160   6.290
  495LEU    SC1 1450   7.460   3.100   6.010
  496THR     BB 1451   7.070   3.210   6.450
  496THR    SC1 1452   6.910   3.420   6.400
  496THR    SCP 1453   6.870   3.320   6.310
  496THR    SCN 1454   6.950   3.520   6.490
  497ARG     BB 1455   7.100   3.060   6.730
  497ARG    SC1 1456   7.290   3.130   6.950
  497ARG    SC2 1457   7.230   3.030   7.260
  497ARG    SCP 1458   7.180   3.070   7.170
  998FAD   FLA1 1459   6.410   3.590   5.240
  998FAD   FLA2 1460   6.380   3.230   5.130
  998FAD   FLA3 1461   6.590   3.280   5.110
  998FAD   FLA4 1462   6.390   2.900   5.030
  998FAD   FLA5 1463   6.670   2.900   4.970
  998FAD   RIB1 1464   6.880   3.290   4.980
  998FAD   RIB2 1465   6.940   3.410   4.820
  998FAD   PO4B 1466   6.840   3.670   4.540
  998FAD   PO4A 1467   6.910   3.630   4.260
  998FAD   RBS1 1468   7.290   3.490   4.420
  998FAD   RBS2 1469   7.290   3.270   4.500
  998FAD   ADN3 1470   7.610   3.400   4.260
  998FAD   ADN2 1471   7.600   3.160   4.110
  998FAD   ADN1 1472   7.820   3.220   4.120
    1MET     CA 1473  11.400   2.520   3.210
    2PRO     CA 1474  11.030   2.570   3.110
    3HIS     CA 1475  10.780   2.750   3.110
    4ARG     CA 1476  10.480   2.650   3.140
    5THR     CA 1477  10.190   2.790   3.250
    6ILE     CA 1478   9.800   2.760   3.330
    7HIS     CA 1479   9.480   2.860   3.310
    8LEU     CA 1480   9.180   2.590   3.310
    9PHE     CA 1481   8.940   2.760   3.220
   10ARG     CA 1482   8.680   2.770   3.340
   11LYS     CA 1483   8.610   3.030   3.490
   12GLY     CA 1484   8.570   3.230   3.310
   13LEU     CA 1485   8.500   3.390   3.100
   14ARG     CA 1486   8.670   3.670   3.020
   15LEU     CA 1487   8.890   3.840   3.100
   16HIS     CA 1488   8.850   4.020   3.370
   17ASP     CA 1489   8.970   4.010   3.570
   18ASN     CA 1490   9.080   3.690   3.710
   19PRO     CA 1491   9.260   3.660   3.960
   20THR     CA 1492   9.520   3.540   3.930
   21LEU     CA 1493   9.620   3.550   3.560
   22LEU     CA 1494   9.740   3.230   3.460
   23ALA     CA 1495  10.000   3.210   3.570
   24ALA     CA 1496  10.130   3.410   3.670
   25LEU     CA 1497  10.290   3.610   3.460
   26GLU     CA 1498  10.510   3.720   3.360
   27SER     CA 1499  10.650   3.750   3.050
   28SER     CA 1500  10.770   3.460   2.910
   29GLU     CA 1501  10.560   3.120   2.830
   30THR     CA 1502  10.300   3.010   2.720
   31ILE     CA 1503   9.970   3.090   2.750
   32TYR     CA 1504   9.770   2.880   2.870
   33PRO     CA 1505   9.460   2.950   2.670
   34VAL     CA 1506   9.220   2.690   2.830
   35TYR     CA 1507   8.910   2.500   2.700
   36VAL     CA 1508   8.700   2.260   2.810
   37LEU     CA 1509   8.480   2.130   2.670
   38ASP     CA 1510   8.320   1.880   2.790
   39ARG     CA 1511   8.090   1.860   3.020
   40ARG     CA 1512   8.300   1.750   3.300
   41PHE     CA 1513   8.370   2.040   3.450
   42LEU     CA 1514   8.110   2.220   3.350
   43ALA     CA 1515   7.880   2.170   3.530
   44SER     CA 1516   7.910   1.940   3.790
   45ALA     CA 1517   7.900   1.690   3.610
   46MET     CA 1518   7.720   1.710   3.400
   47HIS     CA 1519   7.450   1.940   3.510
   48ILE     CA 1520   7.240   1.880   3.220
   49GLY     CA 1521   7.120   2.100   2.960
   50ALA     CA 1522   6.940   2.270   2.860
   51LEU     CA 1523   6.960   2.610   2.910
   52ARG     CA 1524   7.320   2.580   2.960
   53TRP     CA 1525   7.400   2.510   2.680
   54HIS     CA 1526   7.360   2.740   2.490
   55PHE     CA 1527   7.500   3.000   2.690
   56LEU     CA 1528   7.770   2.900   2.680
   57LEU     CA 1529   7.820   2.920   2.330
   58GLN     CA 1530   7.760   3.240   2.300
   59SER     CA 1531   8.000   3.370   2.530
   60LEU     CA 1532   8.260   3.110   2.380
   61GLU     CA 1533   8.250   3.250   2.100
   62ASPP    CA 1534   8.350   3.570   2.130
   63LEU     CA 1535   8.640   3.490   2.320
   64HIS     CA 1536   8.810   3.330   2.100
   65LYS     CA 1537   8.810   3.510   1.870
   66ASN     CA 1538   8.900   3.810   2.040
   67LEU     CA 1539   9.140   3.750   2.170
   68SER     CA 1540   9.440   3.860   2.320
   69ARG     CA 1541   9.630   4.030   2.120
   70LEU     CA 1542   9.680   3.720   1.850
   71GLY     CA 1543   9.420   3.530   1.770
   72ALA     CA 1544   9.310   3.380   2.020
   73ARG     CA 1545   9.260   3.090   2.060
   74LEU     CA 1546   9.220   2.940   2.270
   75LEU     CA 1547   9.240   2.590   2.310
   76VAL     CA 1548   9.220   2.230   2.310
   77ILE     CA 1549   8.900   2.120   2.350
   78GLN     CA 1550   8.850   1.870   2.470
   79GLY     CA 1551   8.740   1.600   2.600
   80GLU     CA 1552   8.920   1.360   2.700
   81TYR     CA 1553   9.050   1.360   2.970
   82GLU     CA 1554   9.250   1.190   3.130
   83SER     CA 1555   9.510   1.390   3.260
   84VAL     CA 1556   9.380   1.670   3.130
   85LEU     CA 1557   9.570   1.750   2.870
   86ARG     CA 1558   9.660   1.450   2.760
   87ASP     CA 1559   9.980   1.480   2.920
   88HIS     CA 1560  10.060   1.770   2.970
   89VAL     CA 1561  10.120   1.910   2.630
   90GLN     CA 1562  10.430   2.000   2.630
   91LYS     CA 1563  10.580   1.850   2.770
   92TRP     CA 1564  10.600   1.950   3.110
   93ASN     CA 1565  10.480   2.180   3.220
   94ILE     CA 1566  10.650   2.390   3.420
   95THR     CA 1567  10.430   2.390   3.690
   96GLN     CA 1568  10.170   2.520   3.630
   97VAL     CA 1569   9.880   2.480   3.690
   98THR     CA 1570   9.670   2.780   3.760
   99LEU     CA 1571   9.340   2.680   3.940
  100ASP     CA 1572   9.210   2.800   4.170
  101ALA     CA 1573   8.990   2.730   4.390
  102GLU     CA 1574   8.770   2.560   4.340
  103MET     CA 1575   8.700   2.250   4.430
  104GLU     CA 1576   8.580   2.070   4.660
  105PRO     CA 1577   8.230   1.920   4.620
  106PHE     CA 1578   8.250   1.810   4.410
  107TYR     CA 1579   8.550   1.640   4.220
  108LYS     CA 1580   8.710   1.500   4.400
  109GLU     CA 1581   8.890   1.640   4.600
  110MET     CA 1582   9.080   1.840   4.440
  111GLU     CA 1583   9.370   1.800   4.460
  112ALA     CA 1584   9.420   1.450   4.420
  113ASN     CA 1585   9.440   1.480   4.060
  114ILE     CA 1586   9.590   1.700   3.880
  115ARG     CA 1587   9.850   1.790   4.000
  116ARG     CA 1588  10.070   1.520   3.820
  117LEU     CA 1589   9.920   1.280   3.720
  118GLY     CA 1590  10.000   1.230   3.440
  119ALA     CA 1591  10.220   1.390   3.340
  120GLU     CA 1592  10.390   1.530   3.300
  121LEU     CA 1593  10.470   1.720   3.540
  122GLY     CA 1594  10.260   1.950   3.640
  123PHE     CA 1595  10.360   1.990   4.010
  124GLU     CA 1596  10.150   2.210   4.120
  125VAL     CA 1597   9.990   2.450   4.190
  126LEU     CA 1598   9.660   2.500   4.170
  127SER     CA 1599   9.640   2.720   4.400
  128ARG     CA 1600   9.380   2.710   4.630
  129VAL     CA 1601   9.190   3.030   4.710
  130GLY     CA 1602   8.930   3.240   4.510
  131HIS     CA 1603   8.910   3.520   4.320
  132SER     CA 1604   8.690   3.780   4.260
  133LEU     CA 1605   8.560   3.850   4.490
  134TYR     CA 1606   8.730   3.860   4.750
  135ASP     CA 1607   9.000   3.830   4.710
  136THR     CA 1608   9.150   3.590   4.960
  137LYS     CA 1609   9.240   3.800   5.170
  138ARG     CA 1610   9.260   3.760   5.470
  139ILE     CA 1611   9.040   3.510   5.520
  140LEU     CA 1612   8.990   3.460   5.840
  141ASP     CA 1613   9.060   3.630   6.010
  142LEU     CA 1614   8.930   3.760   6.270
  143ASN     CA 1615   8.850   3.570   6.490
  144GLY     CA 1616   9.060   3.260   6.440
  145GLY     CA 1617   8.970   3.100   6.270
  146SER     CA 1618   8.760   2.890   6.220
  147PRO     CA 1619   8.440   2.990   6.000
  148PRO     CA 1620   8.240   3.220   5.760
  149LEU     CA 1621   7.970   3.280   5.900
  150THR     CA 1622   7.690   3.520   5.940
  151TYR     CA 1623   7.670   3.770   5.680
  152LYS     CA 1624   7.780   4.070   5.600
  153ARG     CA 1625   8.010   4.140   5.480
  154PHE     CA 1626   8.240   3.920   5.420
  155LEU     CA 1627   8.310   3.770   5.680
  156HIS     CA 1628   8.180   3.820   5.960
  157ILE     CA 1629   8.290   4.170   6.030
  158LEU     CA 1630   8.510   4.190   5.880
  159SER     CA 1631   8.650   4.300   5.470
  160GLN     CA 1632   8.990   4.370   5.550
  161LEU     CA 1633   9.100   4.550   5.330
  162GLY     CA 1634   8.950   4.730   5.200
  163ASP     CA 1635   8.730   4.700   5.040
  164PRO     CA 1636   8.740   4.550   4.760
  165GLU     CA 1637   8.770   4.760   4.500
  166VAL     CA 1638   9.010   4.680   4.270
  167PRO     CA 1639   8.960   4.670   4.020
  168VAL     CA 1640   9.190   4.570   3.810
  169ARG     CA 1641   9.080   4.520   3.540
  170ASN     CA 1642   9.340   4.410   3.350
  171LEU     CA 1643   9.700   4.490   3.370
  172THR     CA 1644   9.850   4.180   3.370
  173ALA     CA 1645  10.200   4.150   3.320
  174GLU     CA 1646  10.310   4.120   3.080
  175ASP     CA 1647  10.080   4.180   2.850
  176PHE     CA 1648  10.060   3.910   2.690
  177GLN     CA 1649  10.280   3.720   2.700
  178ARG     CA 1650  10.490   3.620   2.570
  179CYS     CA 1651  10.460   3.330   2.420
  180MET     CA 1652  10.250   3.240   2.320
  181SER     CA 1653  10.020   3.460   2.150
  182PRO     CA 1654   9.760   3.260   2.050
  183GLU     CA 1655   9.740   3.170   1.770
  184PRO     CA 1656   9.710   2.900   1.650
  185GLY     CA 1657   9.920   2.650   1.540
  186LEU     CA 1658  10.020   2.380   1.620
  187ALA     CA 1659   9.970   2.120   1.450
  188GLU     CA 1660   9.750   1.940   1.480
  189ARG     CA 1661   9.510   1.940   1.580
  190TYR     CA 1662   9.360   2.110   1.890
  191ARG     CA 1663   9.070   2.220   1.820
  192VAL     CA 1664   8.740   2.140   1.810
  193PRO     CA 1665   8.470   2.330   1.750
  194VAL     CA 1666   8.210   2.190   1.630
  195PRO     CA 1667   8.110   1.850   1.700
  196ALA     CA 1668   8.180   1.690   1.850
  197ASP     CA 1669   8.050   1.630   2.150
  198LEU     CA 1670   7.790   1.890   2.090
  199GLU     CA 1671   7.550   1.810   2.110
  200ILE     CA 1672   7.250   1.890   2.040
  201PRO     CA 1673   7.020   1.990   2.120
  202PRO     CA 1674   7.090   2.250   2.390
  203GLN     CA 1675   6.960   2.480   2.390
  204SER     CA 1676   6.600   2.510   2.400
  205LEU     CA 1677   6.540   2.850   2.340
  206SER     CA 1678   6.490   3.130   2.400
  207PRO     CA 1679   6.670   3.400   2.310
  208TRP     CA 1680   6.950   3.510   2.550
  209THR     CA 1681   7.330   3.640   2.640
  210GLY     CA 1682   7.650   3.640   2.530
  211GLY     CA 1683   7.850   3.850   2.660
  212GLU     CA 1684   8.100   4.050   2.680
  213THR     CA 1685   7.900   4.320   2.960
  214GLU     CA 1686   7.530   4.370   2.980
  215GLY     CA 1687   7.390   4.340   3.270
  216LEU     CA 1688   7.220   4.170   3.470
  217ARG     CA 1689   6.950   4.230   3.520
  218ARG     CA 1690   6.930   4.510   3.670
  219LEU     CA 1691   7.200   4.620   3.750
  220GLU     CA 1692   7.350   4.830   3.700
  221GLN     CA 1693   7.550   4.970   3.950
  222HIS     CA 1694   7.390   5.040   4.150
  223LEU     CA 1695   7.310   5.360   4.160
  224THR     CA 1696   7.100   5.570   4.030
  225ASP     CA 1697   6.810   5.480   4.010
  226GLN     CA 1698   6.650   5.620   4.240
  227GLY     CA 1699   6.490   5.530   4.440
  228TRP     CA 1700   6.410   5.240   4.530
  229VAL     CA 1701   6.420   5.000   4.730
  230ALA     CA 1702   6.270   5.100   4.980
  231ASN     CA 1703   6.270   5.140   5.290
  232PHE     CA 1704   6.020   5.020   5.420
  233THR     CA 1705   5.800   5.020   5.080
  234LYS     CA 1706   5.930   4.840   4.770
  235PRO     CA 1707   5.950   4.550   4.650
  236ARG     CA 1708   6.120   4.290   4.770
  237THR     CA 1709   6.000   4.070   5.000
  238ILE     CA 1710   5.670   4.190   4.980
  239PRO     CA 1711   5.600   4.170   4.600
  240ASN     CA 1712   5.790   3.970   4.510
  241SER     CA 1713   5.920   4.010   4.250
  242LEU     CA 1714   5.800   4.240   4.030
  243LEU     CA 1715   6.020   4.390   3.910
  244PRO     CA 1716   6.240   4.400   3.800
  245SER     CA 1717   6.520   4.390   4.020
  246THR     CA 1718   6.680   4.160   3.940
  247THR     CA 1719   6.980   4.090   4.110
  248GLY     CA 1720   7.160   3.920   3.920
  249LEU     CA 1721   7.340   3.720   3.950
  250SER     CA 1722   7.250   3.430   3.810
  251PRO     CA 1723   7.290   3.500   3.500
  252TYR     CA 1724   7.650   3.600   3.480
  253PHE     CA 1725   7.810   3.450   3.700
  254SER     CA 1726   7.770   3.140   3.640
  255MET     CA 1727   8.050   3.130   3.410
  256GLY     CA 1728   8.200   3.360   3.410
  257CYS     CA 1729   8.140   3.670   3.360
  258LEU     CA 1730   8.110   3.980   3.560
  259SER     CA 1731   8.270   4.220   3.710
  260VAL     CA 1732   8.110   4.250   4.050
  261ARG     CA 1733   8.380   4.470   4.180
  262THR     CA 1734   8.270   4.780   4.090
  263PHE     CA 1735   8.000   4.760   3.980
  264PHE     CA 1736   7.850   4.720   4.300
  265GLN     CA 1737   7.860   4.970   4.450
  266ARG     CA 1738   7.860   5.130   4.720
  267LEU     CA 1739   7.880   4.920   4.960
  268SER     CA 1740   7.660   5.170   5.250
  269ASN     CA 1741   7.440   5.230   4.990
  270ILE     CA 1742   7.320   4.960   4.920
  271TYR     CA 1743   7.190   4.720   5.050
  272ALA     CA 1744   7.200   4.760   5.350
  273GLN     CA 1745   7.250   4.950   5.520
  274ALA     CA 1746   7.190   5.250   5.430
  275LYS     CA 1747   7.010   5.390   5.180
  276HIS     CA 1748   6.840   5.100   5.010
  277HIS     CA 1749   6.750   4.910   5.140
  278SER     CA 1750   6.710   4.870   5.480
  279LEU     CA 1751   6.510   4.570   5.580
  280PRO     CA 1752   6.450   4.260   5.560
  281PRO     CA 1753   6.620   4.050   5.490
  282VAL     CA 1754   6.780   3.960   5.270
  283SER     CA 1755   7.030   4.240   5.240
  284LEU     CA 1756   7.340   4.240   5.170
  285GLN     CA 1757   7.450   3.920   5.260
  286GLY     CA 1758   7.350   3.730   5.100
  287GLN     CA 1759   7.220   3.830   4.850
  288LEU     CA 1760   7.470   3.880   4.640
  289LEU     CA 1761   7.690   3.750   4.680
  290TRP     CA 1762   7.760   3.460   4.730
  291ARG     CA 1763   7.960   3.370   4.580
  292GLU     CA 1764   8.200   3.250   4.790
  293PHE     CA 1765   8.130   3.250   5.030
  294PHE     CA 1766   8.010   2.980   5.150
  295TYR     CA 1767   8.280   2.780   5.030
  296THR     CA 1768   8.560   2.870   5.170
  297VAL     CA 1769   8.490   2.740   5.480
  298ALA     CA 1770   8.360   2.480   5.480
  299SER     CA 1771   8.520   2.290   5.180
  300ALA     CA 1772   8.790   2.260   5.300
  301THR     CA 1773   8.730   2.170   5.650
  302GLN     CA 1774   8.400   2.050   5.750
  303ASN     CA 1775   8.240   1.990   5.500
  304PHE     CA 1776   7.950   1.990   5.390
  305THR     CA 1777   7.680   1.850   5.210
  306GLN     CA 1778   7.550   1.570   5.450
  307MET     CA 1779   7.660   1.520   5.730
  308ALA     CA 1780   7.770   1.730   5.850
  309GLY     CA 1781   7.940   1.910   5.990
  310ASN     CA 1782   7.950   2.160   6.020
  311PRO     CA 1783   7.830   2.350   6.230
  312ILE     CA 1784   7.530   2.400   6.110
  313CYS     CA 1785   7.430   2.100   5.980
  314LEU     CA 1786   7.240   1.870   6.000
  315GLN     CA 1787   6.970   1.880   5.910
  316ILE     CA 1788   6.860   1.610   5.840
  317HIS     CA 1789   6.730   1.420   5.620
  318TRP     CA 1790   6.440   1.300   5.690
  319TYR     CA 1791   6.130   1.220   5.510
  320GLU     CA 1792   6.150   0.980   5.390
  321ASP     CA 1793   6.140   0.920   5.090
  322ALA     CA 1794   6.100   1.190   4.950
  323GLU     CA 1795   5.910   1.180   4.720
  324ARG     CA 1796   6.020   1.240   4.400
  325LEU     CA 1797   6.040   1.500   4.270
  326HIS     CA 1798   5.680   1.570   4.170
  327LYS     CA 1799   5.630   1.880   4.260
  328TRP     CA 1800   5.750   2.010   4.020
  329LYS     CA 1801   5.940   1.890   3.860
  330THR     CA 1802   5.720   1.700   3.620
  331ALA     CA 1803   5.470   1.730   3.750
  332GLN     CA 1804   5.190   1.860   3.920
  333THR     CA 1805   4.840   1.910   4.040
  334GLY     CA 1806   4.850   2.090   4.280
  335PHE     CA 1807   4.940   2.350   4.420
  336PRO     CA 1808   5.040   2.600   4.260
  337TRP     CA 1809   5.290   2.850   4.200
  338ILE     CA 1810   5.540   2.750   4.160
  339ASP     CA 1811   5.510   2.480   4.030
  340ALA     CA 1812   5.570   2.400   3.770
  341ILE     CA 1813   5.570   2.210   3.550
  342MET     CA 1814   5.750   2.220   3.330
  343THR     CA 1815   6.070   2.100   3.420
  344GLN     CA 1816   6.170   2.330   3.610
  345LEU     CA 1817   6.000   2.610   3.560
  346ARG     CA 1818   6.110   2.670   3.270
  347GLN     CA 1819   6.110   2.920   3.100
  348GLU     CA 1820   6.360   3.110   3.120
  349GLY     CA 1821   6.510   2.990   3.380
  350TRP     CA 1822   6.250   3.070   3.640
  351ILE     CA 1823   6.240   3.240   3.900
  352HIS     CA 1824   6.480   3.450   4.050
  353HIS     CA 1825   6.450   3.570   4.240
  354LEU     CA 1826   6.030   3.480   4.290
  355ALA     CA 1827   6.000   3.330   4.460
  356ARG     CA 1828   6.200   3.230   4.680
  357HIS     CA 1829   5.950   3.100   4.860
  358ALA     CA 1830   5.810   2.920   4.740
  359VAL     CA 1831   6.090   2.660   4.690
  360ALA     CA 1832   6.080   2.570   4.990
  361CYS     CA 1833   5.800   2.570   5.150
  362PHE     CA 1834   5.690   2.260   5.040
  363LEU     CA 1835   5.910   2.070   4.920
  364THR     CA 1836   6.090   2.070   5.220
  365ARG     CA 1837   5.870   2.180   5.500
  366GLY     CA 1838   5.590   2.010   5.340
  367ASP     CA 1839   5.550   1.750   5.100
  368LEU     CA 1840   5.770   1.640   5.000
  369TRP     CA 1841   6.040   1.650   5.270
  370ILE     CA 1842   6.330   1.670   5.120
  371SER     CA 1843   6.580   1.470   5.120
  372TRP     CA 1844   6.810   1.650   5.000
  373GLU     CA 1845   7.010   1.480   4.800
  374GLU     CA 1846   6.890   1.500   4.520
  375GLY     CA 1847   6.740   1.820   4.520
  376MET     CA 1848   6.980   1.990   4.480
  377LYS     CA 1849   7.050   1.920   4.150
  378VAL     CA 1850   6.750   2.010   4.030
  379PHE     CA 1851   6.870   2.340   3.970
  380GLU     CA 1852   7.100   2.280   3.790
  381GLU     CA 1853   7.040   2.170   3.480
  382LEU     CA 1854   6.880   2.420   3.340
  383LEU     CA 1855   6.880   2.650   3.570
  384LEU     CA 1856   7.100   2.860   3.640
  385ASP     CA 1857   7.280   2.780   3.960
  386ALA     CA 1858   7.590   2.670   4.000
  387ASP     CA 1859   7.850   2.500   3.880
  388TYR     CA 1860   8.030   2.520   4.140
  389SER     CA 1861   8.010   2.810   4.290
  390ILE     CA 1862   7.660   2.780   4.460
  391ASN     CA 1863   7.540   2.530   4.500
  392ALA     CA 1864   7.580   2.450   4.800
  393GLY     CA 1865   7.450   2.610   5.000
  394ASN     CA 1866   7.160   2.660   4.940
  395TRP     CA 1867   6.950   2.540   5.100
  396MET     CA 1868   6.980   2.660   5.370
  397TRP     CA 1869   6.840   2.920   5.440
  398LEU     CA 1870   6.550   2.960   5.510
  399SER     CA 1871   6.510   2.550   5.480
  400ALA     CA 1872   6.660   2.530   5.770
  401SER     CA 1873   7.010   2.500   5.860
  402ALA     CA 1874   7.120   2.800   5.870
  403PHE     CA 1875   6.930   2.980   6.010
  404PHE     CA 1876   6.690   2.920   6.080
  405HIS     CA 1877   6.360   2.980   6.000
  406HIS     CA 1878   6.140   2.880   5.880
  407TYR     CA 1879   5.930   2.770   6.060
  408THR     CA 1880   5.660   2.970   6.160
  409ARG     CA 1881   5.550   3.050   5.920
  410ILE     CA 1882   5.580   3.270   5.700
  411PHE     CA 1883   5.480   3.160   5.430
  412CYS     CA 1884   5.430   3.190   5.010
  413PRO     CA 1885   5.160   3.080   4.880
  414VAL     CA 1886   4.890   3.210   4.950
  415ARG     CA 1887   4.880   3.490   4.780
  416PHE     CA 1888   5.160   3.600   4.650
  417GLY     CA 1889   5.220   3.840   4.670
  418LYS     CA 1890   4.990   4.090   4.550
  419ARG     CA 1891   5.100   4.140   4.310
  420THR     CA 1892   5.250   3.920   4.120
  421ASP     CA 1893   5.200   3.920   3.760
  422PRO     CA 1894   5.400   3.890   3.570
  423GLU     CA 1895   5.360   3.930   3.270
  424GLY     CA 1896   5.430   3.660   3.110
  425GLN     CA 1897   5.290   3.440   3.240
  426TYR     CA 1898   5.280   3.210   3.460
  427ILE     CA 1899   5.100   2.930   3.460
  428ARG     CA 1900   4.960   2.950   3.180
  429LYS     CA 1901   5.200   2.810   2.980
  430TYR     CA 1902   5.260   2.520   3.240
  431LEU     CA 1903   5.020   2.430   3.260
  432PRO     CA 1904   4.690   2.460   3.490
  433VAL     CA 1905   4.510   2.390   3.240
  434LEU     CA 1906   4.500   2.630   3.010
  435LYS     CA 1907   4.350   2.810   2.840
  436ASN     CA 1908   4.140   3.080   2.860
  437PHE     CA 1909   4.090   3.230   3.110
  438PRO     CA 1910   4.260   3.470   3.280
  439THR     CA 1911   4.030   3.620   3.490
  440LYS     CA 1912   4.050   3.530   3.770
  441TYR     CA 1913   4.320   3.310   3.770
  442ILE     CA 1914   4.540   3.350   3.910
  443TYR     CA 1915   4.480   3.270   4.240
  444GLU     CA 1916   4.090   3.220   4.200
  445PRO     CA 1917   4.090   2.910   4.050
  446TRP     CA 1918   3.920   2.730   4.270
  447THR     CA 1919   3.630   2.890   4.310
  448ALA     CA 1920   3.520   2.960   4.060
  449SER     CA 1921   3.280   2.900   3.880
  450GLU     CA 1922   3.250   3.220   3.720
  451GLU     CA 1923   3.250   3.120   3.350
  452GLU     CA 1924   3.510   2.930   3.390
  453GLN     CA 1925   3.530   2.660   3.320
  454ARG     CA 1926   3.410   2.560   3.020
  455GLN     CA 1927   3.570   2.760   2.820
  456ALA     CA 1928   3.870   2.760   2.950
  457GLY     CA 1929   4.000   2.500   3.100
  458CYS     CA 1930   3.830   2.370   3.290
  459ILE     CA 1931   4.020   2.280   3.570
  460ILE     CA 1932   3.870   2.220   3.860
  461GLY     CA 1933   3.730   1.960   3.840
  462ARG     CA 1934   3.760   1.820   3.600
  463ASP     CA 1935   4.130   1.800   3.530
  464TYR     CA 1936   4.310   1.920   3.810
  465PRO     CA 1937   4.230   1.880   4.060
  466PHE     CA 1938   4.420   1.940   4.320
  467PRO     CA 1939   4.530   1.700   4.450
  468MET     CA 1940   4.860   1.690   4.630
  469VAL     CA 1941   4.970   1.410   4.680
  470ASN     CA 1942   4.960   1.270   4.980
  471HIS     CA 1943   5.200   1.300   5.140
  472LYS     CA 1944   5.190   1.420   5.420
  473GLU     CA 1945   5.230   1.730   5.520
  474ALA     CA 1946   5.090   1.950   5.510
  475SER     CA 1947   5.130   2.310   5.550
  476ASP     CA 1948   5.070   2.370   5.870
  477ARG     CA 1949   5.070   2.160   6.070
  478ASN     CA 1950   5.400   2.030   6.090
  479LEU     CA 1951   5.630   2.080   6.280
  480GLN     CA 1952   5.810   2.290   6.160
  481LEU     CA 1953   6.120   2.200   6.120
  482MET     CA 1954   6.250   2.070   6.370
  483ARG     CA 1955   6.170   1.980   6.680
  484ARG     CA 1956   6.490   1.810   6.760
  485VAL     CA 1957   6.740   1.980   6.630
  486ARG     CA 1958   6.700   2.280   6.790
  487GLU     CA 1959   6.980   2.370   6.840
  488GLU     CA 1960   7.150   2.230   6.990
  489GLN     CA 1961   7.220   1.920   6.760
  490ARG     CA 1962   7.270   2.120   6.500
  491GLY     CA 1963   7.060   2.180   6.310
  492THR     CA 1964   6.900   2.450   6.350
  493ALA     CA 1965   7.100   2.660   6.370
  494GLN     CA 1966   7.280   2.790   6.360
  495LEU     CA 1967   7.350   3.160   6.290
  496THR     CA 1968   7.070   3.210   6.450
  497ARG     CA 1969   7.100   3.060   6.730
  999W        W 1970   4.240   3.580   1.520
 1000W        W 1971   6.310   9.620   4.050
 1001W        W 1972   6.860  10.280  11.470
 1002W        W 1973   1.640   9.370   1.500
 1003W        W 1974   5.500   9.750   7.650
 1004W        W 1975   2.280   8.620  13.740
 1005W        W 1976  11.150   7.470   5.130
 1006W        W 1977   2.640   8.050  13.370
 1007W        W 1978  12.160   3.690   6.030
 1008W        W 1979   4.040   4.520   1.150
 1009W        W 1980   6.000   4.450  13.820
 1010W        W 1981  13.380   2.150  11.270
 1011W        W 1982  10.290  12.800   4.690
 1012W        W 1983   6.760   8.080   0.250
 1013W        W 1984   6.370  12.860   3.950
 1014W        W 1985  11.810   1.510  13.720
 1015W        W 1986   5.200  11.140   4.200
 1016W        W 1987   9.830   4.370   3.930
 1017W        W 1988   4.410   9.370  12.950
 1018W        W 1989   0.130  10.740   0.030
 1019W        W 1990   9.290  10.440   5.480
 1020W        W 1991   3.070   4.410   9.040
 1021W        W 1992   5.530  10.330   1.490
 1022W        W 1993   7.040   8.960  10.690
 1023W        W 1994   8.710   2.870   0.030
 1024W        W 1995   0.790   3.820   9.590
 1025W        W 1996   9.580   0.970   1.220
 1026W        W 1997   2.680   1.560   7.170
 1027W        W 1998  13.070   9.390  11.390
 1028W        W 1999   5.090  12.600   1.460
 1029W        W 2000  12.150   6.610   6.850
 1030W        W 2001  12.460   5.930   1.590
 1031W        W 2002  12.740   7.140  13.020
 1032W        W 2003   9.000   6.820   0.200
 1033W        W 2004   5.930  12.160   3.520
 1034W        W 2005  12.290   8.690   1.720
 1035W        W 2006  11.000   9.800   2.910
 1036W        W 2007   0.010   5.400   2.330
 1037W        W 2008  10.880   4.140   5.870
 1038W        W 2009   6.990  13.230  10.080
 1039W        W 2010   1.580   2.090  13.510
 1040W        W 2011   3.390   5.900   0.720
 1041W        W 2012   9.340   5.220   3.090
 1042W        W 2013   0.170   7.300   7.910
 1043W        W 2014   3.310   6.140   0.250
 1044W        W 2015   3.040   9.250  13.470
 1045W        W 2016  10.280   9.510   2.730
 1046W        W 2017   8.740   9.420   0.550
 1047W        W 2018  11.270  12.580   0.650
 1048W        W 2019  13.120   2.630   5.740
 1049W        W 2020   6.130  11.530   6.560
 1050W        W 2021  11.010  10.400  13.830
 1051W        W 2022   1.820   6.140   0.770
 1052W        W 2023   4.080   4.540   3.320
 1053W        W 2024   0.580   9.160   5.050
 1054W        W 2025   7.910  10.440   1.980
 1055W        W 2026   2.110  11.710  11.860
 1056W        W 2027   2.260  10.880  13.470
 1057W        W 2028   6.430  10.940   9.650
 1058W        W 2029   2.700   4.290  12.990
 1059W        W 2030   1.150  11.020   1.270
 1060W        W 2031   0.440  12.840  13.250
 1061W        W 2032   9.090  13.070   1.750
 1062W        W 2033  13.420   4.030   3.700
 1063W        W 2034  12.260   0.060   8.690
 1064W        W 2035   9.620   8.020   4.970
 1065W        W 2036   7.860   5.670   4.570
 1066W        W 2037   0.830   0.930  10.090
 1067W        W 2038   2.850   3.330   9.920
 1068W        W 2039   6.970   3.000   2.620
 1069W        W 2040   4.790  11.640  11.860
 1070W        W 2041  12.000   7.130   6.870
 1071W        W 2042  12.530  12.530  10.530
 1072W        W 2043  13.410  13.440   8.330
 1073W        W 2044  11.170  13.660   7.370
 1074W        W 2045   5.720   8.310   7.730
 1075W        W 2046  13.600   9.980   9.060
 1076W        W 2047   7.750   0.440   7.040
 1077W        W 2048   7.150  10.060   6.150
 1078W        W 2049   3.730   5.750  10.300
 1079W        W 2050  12.210  11.230   5.990
 1080W        W 2051   6.050   3.860   8.810
 1081W        W 2052  13.340   7.540   7.670
 1082W        W 2053  13.340  13.910   7.640
 1083W        W 2054   7.610   3.550  11.210
 1084W        W 2055   3.850   5.940  11.360
 1085W        W 2056   4.720   5.050   3.900
 1086W        W 2057   3.390   3.670   3.510
 1087W        W 2058   2.600   2.090   6.620
 1088W        W 2059  12.820   0.240   7.080
 1089W        W 2060   3.310  10.290   1.290
 1090W        W 2061   8.140  10.800   3.460
 1091W        W 2062  10.590   4.410  10.760
 1092W        W 2063   7.270   7.510  12.400
 1093W        W 2064  13.430   5.630  10.540
 1094W        W 2065   6.990  12.470  11.170
 1095W        W 2066   2.940   7.510   2.530
 1096W        W 2067   3.050  12.490   7.770
 1097W        W 2068   3.380   9.520   9.360
 1098W        W 2069  12.750   3.330  13.270
 1099W        W 2070   3.350   5.110   3.380
 1100W        W 2071   0.390   6.620  13.370
 1101W        W 2072  11.720   4.200   8.480
 1102W        W 2073  13.790   5.780   4.690
 1103W        W 2074   7.230   7.180   9.000
 1104W        W 2075  10.900   6.350   3.770
 1105W        W 2076   4.310  11.040  12.280
 1106W        W 2077  10.280   5.090   8.200
 1107W        W 2078  10.540   4.530   7.250
 1108W        W 2079   8.870   2.610   3.780
 1109W        W 2080  11.360  13.500   5.410
 1110W        W 2081   5.320   8.680   0.770
 1111W        W 2082   9.800  13.040  12.170
 1112W        W 2083  12.750   0.680   6.870
 1113W        W 2084   6.120   5.810   1.190
 1114W        W 2085   8.250  11.690   2.500
 1115W        W 2086   9.990   4.110   8.440
 1116W        W 2087   4.020  11.810   3.220
 1117W        W 2088   5.640   8.550  11.970
 1118W        W 2089   7.330  13.090   9.210
 1119W        W 2090   3.890   8.650   1.320
 1120W        W 2091  11.480   1.170   4.960
 1121W        W 2092  12.050  11.010   3.080
 1122W        W 2093   8.580   7.700   6.980
 1123W        W 2094  11.210   0.820   4.670
 1124W        W 2095   0.510  10.370   3.100
 1125W        W 2096  11.830   5.820   5.780
 1126W        W 2097   1.650   6.090   5.190
 1127W        W 2098   4.150  11.700   8.360
 1128W        W 2099   4.850   6.820   7.830
 1129W        W 2100   1.880   6.040   5.680
 1130W        W 2101   6.010   8.170   7.260
 1131W        W 2102   7.440   4.250  10.510
 1132W        W 2103  11.980   6.900   9.850
 1133W        W 2104   8.070   0.300  10.620
 1134W        W 2105  13.380  10.720   7.970
 1135W        W 2106  10.510   6.160   6.900
 1136W        W 2107   0.850  11.090  11.490
 1137W        W 2108   2.280   1.260   8.740
 1138W        W 2109   8.950  12.580   6.540
 1139W        W 2110  10.010   6.710   4.810
 1140W        W 2111  11.350   7.500   7.300
 1141W        W 2112   6.160   1.350   2.330
 1142W        W 2113   0.930   8.230   1.060
 1143W        W 2114   2.960   8.790   0.240
 1144W        W 2115   1.110  10.480  10.560
 1145W        W 2116   1.110  12.620   4.090
 1146W        W 2117  10.000   5.530   8.350
 1147W        W 2118   7.260  10.060   6.700
 1148W        W 2119   8.950   1.210   0.090
 1149W        W 2120  13.760   2.230  12.840
 1150W        W 2121   3.110   9.670  12.170
 1151W        W 2122  12.720   0.470   6.450
 1152W        W 2123  10.990   5.780   5.090
 1153W        W 2124  11.970  13.810  13.000
 1154W        W 2125   2.790  10.600   8.920
 1155W        W 2126  10.170  10.820  10.040
 1156W        W 2127   2.510  12.630   3.860
 1157W        W 2128  13.000   4.860   4.040
 1158W        W 2129   6.340   4.650   8.820
 1159W        W 2130  12.590   8.720  12.410
 1160W        W 2131   7.140  10.010  13.500
 1161W        W 2132   3.500  11.850   4.420
 1162W        W 2133   6.010  10.620  12.560
 1163W        W 2134  13.520   3.340   1.340
 1164W        W 2135   0.080  11.800   1.810
 1165W        W 2136   3.380  12.210  12.990
 1166W        W 2137  10.040  11.900  10.890
 1167W        W 2138   3.680   1.580  10.820
 1168W        W 2139  12.930  12.260  10.350
 1169W        W 2140   4.290  13.450  12.340
 1170W        W 2141   7.980   2.150  12.590
 1171W        W 2142   4.400  13.550   8.870
 1172W        W 2143   6.110   0.020   2.930
 1173W        W 2144  10.520  11.350   8.910
 1174W        W 2145   1.320  12.240   0.510
 1175W        W 2146  11.730   0.560   1.840
 1176W        W 2147   2.660   2.960   7.100
 1177W        W 2148  11.120  12.330   9.700
 1178W        W 2149   9.160   2.090   2.860
 1179W        W 2150  11.360  13.570  11.520
 1180W        W 2151  10.370   9.200  13.340
 1181W        W 2152  13.480   3.600   6.800
 1182W        W 2153  11.370   1.120   6.730
 1183W        W 2154   7.190   7.200   7.290
 1184W        W 2155   3.920   5.190  11.530
 1185W        W 2156   5.960   6.790  11.840
 1186W        W 2157  11.650   4.550   9.290
 1187W        W 2158  10.060   9.550   6.380
 1188W        W 2159   4.200  11.240   1.430
 1189W        W 2160   9.140   0.260   1.380
 1190W        W 2161   0.800   9.000  13.770
 1191W        W 2162   7.230   8.350   8.430
 1192W        W 2163   8.010   8.480   2.720
 1193W        W 2164   5.000   7.890   5.750
 1194W        W 2165   2.180   7.550   3.200
 1195W        W 2166  11.760   2.810   8.450
 1196W        W 2167   8.960   7.550   6.060
 1197W        W 2168   7.300  12.520   8.300
 1198W        W 2169   9.380  13.470   7.650
 1199W        W 2170   7.040  13.240  13.410
 1200W        W 2171   1.660  12.500   1.600
 1201W        W 2172  12.720   1.540   7.860
 1202W        W 2173   8.240  11.060   2.460
 1203W        W 2174   1.170   3.410   5.460
 1204W        W 2175  11.000   5.650  11.440
 1205W        W 2176  10.660   8.370   9.790
 1206W        W 2177   6.410   5.540  12.360
 1207W        W 2178   8.660  13.280   7.770
 1208W        W 2179   1.330   2.600   8.890
 1209W        W 2180   0.290  11.510   5.290
 1210W        W 2181  12.350   5.130  10.310
 1211W        W 2182   9.850  12.900   0.740
 1212W        W 2183   8.170   0.600   6.740
 1213W        W 2184   4.590   2.650   5.370
 1214W        W 2185   8.490   4.880   6.650
 1215W        W 2186  10.090  13.870   7.370
 1216W        W 2187   3.820  13.720  13.610
 1217W        W 2188   2.410   6.350   1.790
 1218W        W 2189  12.240   4.450   9.150
 1219W        W 2190   7.350  11.620   1.410
 1220W        W 2191   3.500   7.160  10.970
 1221W        W 2192   5.420   9.080   3.190
 1222W        W 2193   1.480   6.500   0.700
 1223W        W 2194   1.040   8.360  10.220
 1224W        W 2195   2.070   5.990  12.070
 1225W        W 2196   8.880  10.080   5.620
 1226W        W 2197   6.130   8.700   0.200
 1227W        W 2198   2.780   6.240   2.640
 1228W        W 2199   9.250  13.010   3.770
 1229W        W 2200   1.780   5.640  12.290
 1230W        W 2201   9.700   6.320   8.110
 1231W        W 2202  10.930   4.310  10.380
 1232W        W 2203   9.080  10.130   9.330
 1233W        W 2204   6.270   5.210   7.260
 1234W        W 2205   8.260   4.750   4.630
 1235W        W 2206  12.100   1.650  10.690
 1236W        W 2207   0.530   5.880   5.510
 1237W        W 2208   3.940   2.290   7.240
 1238W        W 2209  11.680   3.990   5.020
 1239W        W 2210   2.640   6.890   8.010
 1240W        W 2211   5.880   5.300  11.660
 1241W        W 2212   5.030   7.360  12.630
 1242W        W 2213  12.640   3.770   9.760
 1243W        W 2214   8.890   5.630   5.020
 1244W        W 2215   2.510   6.710   0.970
 1245W        W 2216   0.030   3.230  11.880
 1246W        W 2217   6.690  12.490   3.900
 1247W        W 2218  12.760  10.830   2.630
 1248W        W 2219   8.520   8.150  12.260
 1249W        W 2220   3.940   7.710   4.060
 1250W        W 2221  12.480   6.240   6.830
 1251W        W 2222   7.050  12.770  13.190
 1252W        W 2223   2.870  10.450   4.610
 1253W        W 2224   4.910   9.330   4.690
 1254W        W 2225   5.360   0.220   9.590
 1255W        W 2226   3.730  11.920  10.470
 1256W        W 2227   3.110   8.140  12.610
 1257W        W 2228   8.480  12.100   7.040
 1258W        W 2229   1.150   6.100   4.070
 1259W        W 2230  11.790   5.000   7.970
 1260W        W 2231   7.430   1.760   4.560
 1261W        W 2232  13.790  11.590  13.460
 1262W        W 2233   0.830  13.450  12.760
 1263W        W 2234   4.230  11.700   5.730
 1264W        W 2235   9.900   2.080  12.010
 1265W        W 2236   3.950   6.770   7.800
 1266W        W 2237   4.290   2.340  12.340
 1267W        W 2238   6.990   8.210   5.810
 1268W        W 2239  10.750   5.220   1.430
 1269W        W 2240   8.350   3.490  11.000
 1270W        W 2241   0.150   5.240   9.130
 1271W        W 2242   3.970  13.240  13.760
 1272W        W 2243   6.500   9.360   3.670
 1273W        W 2244   3.390   8.860   4.280
 1274W        W 2245  13.390  12.280  12.830
 1275W        W 2246   4.100   6.030  10.130
 1276W        W 2247   9.750  13.270   3.880
 1277W        W 2248   5.040  12.810   6.090
 1278W        W 2249   9.720   0.390   5.180
 1279W        W 2250   8.270  12.580   8.920
 1280W        W 2251  12.160   6.060   6.090
 1281W        W 2252   5.650   6.280   8.640
 1282W        W 2253   5.180  11.080   9.600
 1283W        W 2254  11.770   4.070   6.150
 1284W        W 2255   3.020  10.970   2.880
 1285W        W 2256  12.380   4.280  13.680
 1286W        W 2257   4.440  10.850   3.520
 1287W        W 2258  11.700   8.920   2.640
 1288W        W 2259   3.400  10.740  13.890
 1289W        W 2260   0.330   4.550   5.340
 1290W        W 2261   6.560  12.840   5.010
 1291W        W 2262  10.350   2.910   1.570
 1292W        W 2263   7.700   8.050  13.310
 1293W        W 2264   5.220  13.730   9.320
 1294W        W 2265   2.620  12.030   7.170
 1295W        W 2266   9.230   1.870  11.680
 1296W        W 2267   2.770   9.680   5.960
 1297W        W 2268   9.290   0.160  10.190
 1298W        W 2269   4.370   4.290  10.760
 1299W        W 2270   6.840   4.800   9.120
 1300W        W 2271   5.790   0.220   5.370
 1301W        W 2272  11.240   9.980   0.670
 1302W        W 2273   0.370  10.280  12.950
 1303W        W 2274   6.770  13.030   1.760
 1304W        W 2275   5.870   7.230   7.880
 1305W        W 2276  10.730   6.980   7.440
 1306W        W 2277   8.980   2.850   6.930
 1307W        W 2278  12.840   9.960  13.040
 1308W        W 2279   9.470  13.580  10.290
 1309W        W 2280   5.090   9.570  10.050
 1310W        W 2281   4.480   0.820   9.130
 1311W        W 2282   3.720   0.410  12.020
 1312W        W 2283  11.630  12.100   9.720
 1313W        W 2284   3.340  11.990   4.850
 1314W        W 2285   9.640   1.670   5.640
 1315W        W 2286  11.290   3.730  12.730
 1316W        W 2287  10.560  13.120   9.670
 1317W        W 2288   3.160   7.600  10.710
 1318W        W 2289   3.930   9.730   9.200
 1319W        W 2290   8.370   9.700   3.110
 1320W        W 2291   6.010   6.180   9.810
 1321W        W 2292   5.320  13.610   1.130
 1322W        W 2293  11.990   3.180  11.250
 1323W        W 2294   3.330   7.710  12.690
 1324W        W 2295   0.150   2.630  10.070
 1325W        W 2296   7.680  10.360   1.470
 1326W        W 2297  12.490   7.360   9.340
 1327W        W 2298   8.400   5.060   3.740
 1328W        W 2299   3.720   1.240   8.350
 1329W        W 2300   3.140  12.430   5.170
 1330W        W 2301   0.930   2.950  11.840
 1331W        W 2302   5.530   8.560   4.360
 1332W        W 2303   5.610  10.330  12.440
 1333W        W 2304  13.200   3.160   0.200
 1334W        W 2305  10.680  13.600   9.890
 1335W        W 2306   6.750  11.720  11.860
 1336W        W 2307   4.620   4.490   8.790
 1337W        W 2308   3.890   4.630   2.700
 1338W        W 2309   1.450   9.310   1.030
 1339W        W 2310   4.370   6.880   4.160
 1340W        W 2311  12.220   4.130   4.300
 1341W        W 2312   6.440   6.370   6.780
 1342W        W 2313   4.320   3.680  12.500
 1343W        W 2314  11.060   7.550   3.050
 1344W        W 2315   0.130  13.330   2.300
 1345W        W 2316   3.780   2.690   5.050
 1346W        W 2317   4.210   8.490   0.500
 1347W        W 2318  13.870  13.760   5.080
 1348W        W 2319  11.160   8.010   6.840
 1349W        W 2320  12.770  11.640   1.450
 1350W        W 2321   0.450   5.510  11.000
 1351W        W 2322   1.470   5.010   3.120
 1352W        W 2323   8.660  12.770   9.140
 1353W        W 2324   8.120   6.860  13.340
 1354W        W 2325   0.960   7.500  11.600
 1355W        W 2326   6.410   9.610   6.660
 1356W        W 2327  11.050   8.430   3.130
 1357W        W 2328   4.570   6.190   9.990
 1358W        W 2329   3.480  11.400  12.010
 1359W        W 2330   5.850   4.540   2.560
 1360W        W 2331   3.150   5.330   8.520
 1361W        W 2332  13.290  13.880   0.700
 1362W        W 2333   8.720  10.320   0.780
 1363W        W 2334   5.750  10.990   3.200
 1364W        W 2335  13.560   7.170   8.960
 1365W        W 2336   2.310   7.010  10.960
 1366W        W 2337  10.850  13.530   3.300
 1367W        W 2338   5.130  11.240   9.120
 1368W        W 2339   0.010   1.500   2.130
 1369W        W 2340  12.690  13.340   7.590
 1370W        W 2341   0.560  12.100   6.050
 1371W        W 2342   5.410   8.930   4.060
 1372W        W 2343   3.160   1.440  10.660
 1373W        W 2344  10.280   9.160   1.830
 1374W        W 2345  10.520   6.680   4.990
 1375W        W 2346   7.370  12.680  11.530
 1376W        W 2347  10.350   3.770   7.000
 1377W        W 2348  13.530   7.020  10.520
 1378W        W 2349   5.830   3.670  11.290
 1379W        W 2350  12.420   0.460  13.590
 1380W        W 2351  12.220   2.820  12.850
 1381W        W 2352  10.950  10.350  10.320
 1382W        W 2353  12.440   3.920   1.600
 1383W        W 2354   8.040   1.270   2.910
 1384W        W 2355   5.830   3.830   0.690
 1385W        W 2356  10.930  11.850   3.860
 1386W        W 2357   7.430   8.400  11.820
 1387W        W 2358   9.560   6.750   9.080
 1388W        W 2359   5.970   1.330  13.440
 1389W        W 2360   1.200   6.180   0.390
 1390W        W 2361   8.290  12.080   6.320
 1391W        W 2362   2.890   3.470   3.450
 1392W        W 2363   1.460   9.800   1.240
 1393W        W 2364  12.230   1.860   4.230
 1394W        W 2365   9.970  11.400  12.770
 1395W        W 2366   6.890   3.090  10.080
 1396W        W 2367   5.660  11.830   5.700
 1397W        W 2368  11.020  13.000  12.220
 1398W        W 2369   2.370   2.800   0.390
 1399W        W 2370   4.540  11.520   3.150
 1400W        W 2371  11.440   3.770  10.530
 1401W        W 2372   7.560  12.160   6.680
 1402W        W 2373   1.910   3.490  11.420
 1403W        W 2374   6.050   6.210  12.650
 1404W        W 2375   5.190   6.090   9.440
 1405W        W 2376   6.150   6.990   8.730
 1406W        W 2377   9.190   7.050   4.790
 1407W        W 2378   0.050  12.140   8.950
 1408W        W 2379   6.030   8.300   1.890
 1409W        W 2380   3.210   0.780   6.030
 1410W        W 2381   9.690  10.610   5.160
 1411W        W 2382   4.300   8.920  13.780
 1412W        W 2383  13.630   3.150   4.590
 1413W        W 2384   1.510  11.290   4.710
 1414W        W 2385   6.920   6.220  10.570
 1415W        W 2386   8.030   3.770   8.320
 1416W        W 2387   0.110  10.640   0.520
 1417W        W 2388   8.760   0.560  13.310
 1418W        W 2389  12.110   3.070   6.700
 1419W        W 2390   6.580  10.050   0.240
 1420W        W 2391  10.260   2.700   5.120
 1421W        W 2392  10.800  10.270   7.540
 1422W        W 2393   3.710   1.840   2.520
 1423W        W 2394  13.580  12.760  13.210
 1424W        W 2395   5.250   0.470   6.440
 1425W        W 2396  12.860   0.400   1.430
 1426W        W 2397   2.840   9.990   3.030
 1427W        W 2398  11.170   3.540   1.770
 1428W        W 2399  13.820   3.320   0.410
 1429W        W 2400   6.230  12.260   4.070
 1430W        W 2401  11.790  10.200   6.710
 1431W        W 2402   2.600   8.440   7.340
 1432W        W 2403  11.680  11.810   8.200
 1433W        W 2404   3.110  11.850   8.500
 1434W        W 2405   0.060   2.790   5.700
 1435W        W 2406   1.350   0.960   3.370
 1436W        W 2407  11.200  12.620   8.560
 1437W        W 2408  10.680  13.880  12.860
 1438W        W 2409   4.260   1.870   7.460
 1439W        W 2410   2.070   9.360   3.490
 1440W        W 2411   3.490  11.940   0.290
 1441W        W 2412   1.250   3.820   9.430
 1442W        W 2413   6.620   4.150   6.500
 1443W        W 2414   8.270   0.840   2.760
 1444W        W 2415  10.920   8.830   6.870
 1445W        W 2416  11.530   4.590   8.060
 1446W        W 2417   6.780  10.820   7.490
 1447W        W 2418   3.420   5.890   7.540
 1448W        W 2419   6.410   2.560   0.780
 1449W        W 2420   3.670   6.320   6.100
 1450W        W 2421   1.860   0.450   8.740
 1451W        W 2422   5.260   8.670   2.010
 1452W        W 2423  11.880   4.770  11.150
 1453W        W 2424   2.960  12.310   4.670
 1454W        W 2425   3.930   1.380   5.440
 1455W        W 2426   2.620   7.390   5.500
 1456W        W 2427   5.030   1.150   8.540
 1457W        W 2428  10.300  12.610   3.240
 1458W        W 2429   8.290  12.770  12.520
 1459W        W 2430   5.810   9.360   9.990
 1460W        W 2431   2.030   0.100  12.340
 1461W        W 2432   0.000   7.050   4.430
 1462W        W 2433   3.300   4.350   6.020
 1463W        W 2434   4.510   3.800   3.690
 1464W        W 2435  12.910   9.230   8.270
 1465W        W 2436   9.840   6.740   7.910
 1466W        W 2437  10.130  11.370  10.770
 1467W        W 2438  11.330  13.290   1.550
 1468W        W 2439  10.120   0.680   9.950
 1469W        W 2440  13.080   4.100   4.660
 1470W        W 2441   0.130  13.440   0.470
 1471W        W 2442   8.120   4.330  13.670
 1472W        W 2443   1.400  10.110  11.290
 1473W        W 2444  12.020   1.220   2.500
 1474W        W 2445  10.370   4.280  10.250
 1475W        W 2446  12.980   5.610   4.840
 1476W        W 2447  13.610   0.980   8.550
 1477W        W 2448  12.100   7.390   0.310
 1478W        W 2449   0.880  11.230  12.160
 1479W        W 2450   1.570   3.640   2.090
 1480W        W 2451   9.620   9.770   2.910
 1481W        W 2452   5.510   1.810   2.100
 1482W        W 2453   8.080  13.020   0.670
 1483W        W 2454   1.690  13.750   4.240
 1484W        W 2455   0.630   3.510  12.880
 1485W        W 2456  10.340   2.110  12.300
 1486W        W 2457   2.090   8.970  12.880
 1487W        W 2458   4.380  13.530   2.350
 1488W        W 2459   4.310  12.770  10.770
 1489W        W 2460  12.700   5.800   1.990
 1490W        W 2461   2.510   9.240   0.060
 1491W        W 2462   3.710   4.200   8.260
 1492W        W 2463   1.070   1.760   4.710
 1493W        W 2464  11.350   0.640   2.210
 1494W        W 2465   0.710   9.650  11.980
 1495W        W 2466  13.580  13.870   8.540
 1496W        W 2467   0.460   4.630   9.710
 1497W        W 2468  12.110   5.760   3.500
 1498W        W 2469   1.430   6.860   1.110
 1499W        W 2470   2.330   5.400  10.430
 1500W        W 2471  11.880   1.020   4.700
 1501W        W 2472   7.910  10.520   3.810
 1502W        W 2473  12.710   8.700   6.530
 1503W        W 2474   6.140  11.030   6.640
 1504W        W 2475   0.930   8.250   8.010
 1505W        W 2476   4.450  10.020  12.480
 1506W        W 2477   1.870   8.980  10.750
 1507W        W 2478   3.900  12.920   7.060
 1508W        W 2479  10.040   6.840   4.340
 1509W        W 2480  10.780   6.800   0.900
 1510W        W 2481   2.190   7.560   1.680
 1511W        W 2482   4.350   8.010   4.810
 1512W        W 2483  13.650   4.490   2.860
 1513W        W 2484  10.510  13.320  10.320
 1514W        W 2485   0.140   5.370  11.880
 1515W        W 2486   1.430  10.110  12.390
 1516W        W 2487  13.870   5.400   5.000
 1517W        W 2488  13.000   9.670   3.700
 1518W        W 2489  12.300   0.870  11.990
 1519W        W 2490   7.930   5.530   5.050
 1520W        W 2491   5.370   8.350   9.450
 1521W        W 2492   6.080   9.570   3.600
 1522W        W 2493   6.820   6.980   3.900
 1523W        W 2494   6.730  10.530   0.350
 1524W        W 2495   1.330   6.260  13.290
 1525W        W 2496   4.750   8.670   7.630
 1526W        W 2497   0.760  13.810  10.640
 1527W        W 2498  12.040   3.540  11.610
 1528W        W 2499  11.110   4.130   4.990
 1529W        W 2500   3.690   8.950  11.440
 1530W        W 2501   1.310   2.010   4.260
 1531W        W 2502   6.680   4.160   7.040
 1532W        W 2503  12.310   4.760   0.860
 1533W        W 2504   2.040   4.470   8.090
 1534W        W 2505  10.900   5.110  12.210
 1535W        W 2506   4.230  11.530   8.810
 1536W        W 2507   5.580   4.800   5.590
 1537W        W 2508   2.030   4.600   0.490
 1538W        W 2509   1.130  10.110  11.730
 1539W        W 2510   7.210   9.340   4.290
 1540W        W 2511   1.270   3.470   9.100
 1541W        W 2512  13.730  11.770  12.490
 1542W        W 2513   4.410   4.930   0.980
 1543W        W 2514   4.820   7.520   2.380
 1544W        W 2515  13.260  13.070   8.010
 1545W        W 2516  12.280   2.720   7.910
 1546W        W 2517  11.450   0.720   8.950
 1547W        W 2518  13.230   2.080  12.310
 1548W        W 2519   2.930   1.140   5.570
 1549W        W 2520   5.310   2.630  13.180
 1550W        W 2521   4.620   9.470   2.220
 1551W        W 2522   9.500   0.930   7.400
 1552W        W 2523   6.730   2.410  11.130
 1553W        W 2524  11.140  13.660   9.890
 1554W        W 2525   7.770  10.200   8.930
 1555W        W 2526   0.700   3.470   8.320
 1556W        W 2527   6.710   0.590   3.540
 1557W        W 2528   9.810   8.880  12.100
 1558W        W 2529  12.870   8.960  12.770
 1559W        W 2530   7.380  10.300   9.790
 1560W        W 2531   2.700  13.790  11.060
 1561W        W 2532  12.330  12.840   4.890
 1562W        W 2533  12.830   6.690  11.060
 1563W        W 2534   3.810   2.120   6.750
 1564W        W 2535  13.220   0.790   0.130
 1565W        W 2536  13.250   9.900   2.850
 1566W        W 2537   1.660   8.630   6.850
 1567W        W 2538   6.020  13.300   7.730
 1568W        W 2539   0.770   7.630  12.600
 1569W        W 2540  10.120   3.090   4.650
 1570W        W 2541   2.970   4.740   0.670
 1571W        W 2542  13.720   1.060   2.230
 1572W        W 2543   4.910   7.910   1.120
 1573W        W 2544   8.450  13.570   3.690
 1574W        W 2545   3.860  10.880   0.610
 1575W        W 2546   0.670   5.280   0.130
 1576W        W 2547   2.130   4.520  11.250
 1577W        W 2548  13.640  12.890   0.810
 1578W        W 2549   2.770   1.290  10.340
 1579W        W 2550   4.420   5.730   8.180
 1580W        W 2551   2.840   1.660   2.120
 1581W        W 2552   5.880   8.220  13.300
 1582W        W 2553  12.630  13.830   8.010
 1583W        W 2554   9.260   4.300   8.770
 1584W        W 2555   8.800   0.490  13.810
 1585W        W 2556   4.100   6.790   7.340
 1586W        W 2557   7.300   6.960   1.680
 1587W        W 2558  13.760  12.880   1.410
 1588W        W 2559   1.290   7.240   1.380
 1589W        W 2560  11.640   8.750   6.520
 1590W        W 2561   2.460   3.040   4.640
 1591W        W 2562   7.220   8.480  10.630
 1592W        W 2563   5.710  10.050   8.020
 1593W        W 2564  10.820   2.000   6.510
 1594W        W 2565   1.910   1.300   9.070
 1595W        W 2566   1.070   4.850  12.920
 1596W        W 2567   0.840   7.080  13.390
 1597W        W 2568   7.070   3.440   1.840
 1598W        W 2569  10.900   7.650   6.310
 1599W        W 2570  12.340   8.400   6.960
 1600W        W 2571   4.590  10.350  11.080
 1601W        W 2572   6.400   9.980   8.390
 1602W        W 2573  13.820   4.100   0.830
 1603W        W 2574   2.720  12.050   8.000
 1604W        W 2575   3.350  11.560   9.960
 1605W        W 2576  13.560   8.090   4.030
 1606W        W 2577   7.770   0.950   4.220
 1607W        W 2578  10.600  13.510   6.490
 1608W        W 2579   3.230  13.870  11.300
 1609W        W 2580  12.530  12.010   1.790
 1610W        W 2581  13.430   9.750   9.890
 1611W        W 2582   5.830   9.460  11.000
 1612W        W 2583   9.650   0.630   2.180
 1613W        W 2584   9.700   4.690  12.820
 1614W        W 2585  12.480   1.330   0.540
 1615W        W 2586   6.530   4.280  10.770
 1616W        W 2587   3.780   5.240   4.580
 1617W        W 2588   1.570   5.310   0.920
 1618W        W 2589   1.180  10.840   6.390
 1619W        W 2590   9.530   5.600   1.100
 1620W        W 2591   3.520   3.160   8.730
 1621W        W 2592   3.670   5.550  12.240
 1622W        W 2593   9.420  12.400   6.750
 1623W        W 2594   6.310   3.030  11.670
 1624W        W 2595   4.700  13.070  10.920
 1625W        W 2596   3.480   4.310   2.810
 1626W        W 2597   9.270   0.240   8.710
 1627W        W 2598  10.370   3.380   6.020
 1628W        W 2599  12.920   3.170   0.630
 1629W        W 2600   1.360  10.450  12.740
 1630W        W 2601  13.340  10.240   3.220
 1631W        W 2602  11.430   5.160   0.610
 1632W        W 2603   2.290   8.650   3.250
 1633W        W 2604   5.420   0.980   1.990
 1634W        W 2605   2.040   5.840   8.550
 1635W        W 2606   5.720   4.040  12.900
 1636W        W 2607  10.400   5.300   9.250
 1637W        W 2608   7.300   0.270  12.020
 1638W        W 2609   6.560   8.890  10.040
 1639W        W 2610   5.770  11.180   9.870
 1640W        W 2611   3.210   6.780   5.490
 1641W        W 2612   5.430   7.480  12.260
 1642W        W 2613   4.110   9.570   3.420
 1643W        W 2614   4.580  11.580   9.340
 1644W        W 2615   6.660   4.100  11.640
 1645W        W 2616   3.670  10.490   0.950
 1646W        W 2617   2.660  10.910  12.250
 1647W        W 2618  12.180   4.150   2.940
 1648W        W 2619   2.300  11.610  11.380
 1649W        W 2620   3.890   0.590   6.500
 1650W        W 2621   7.950  12.610   6.940
 1651W        W 2622   0.000   7.490   6.920
 1652W        W 2623  12.100   1.340   0.870
 1653W        W 2624  12.800   2.820   7.210
 1654W        W 2625   7.980  12.830   2.370
 1655W        W 2626   5.010   3.900   7.420
 1656W        W 2627   7.750   1.430   6.740
 1657W        W 2628   4.950   1.700   3.000
 1658W        W 2629  10.680   5.710   8.960
 1659W        W 2630   7.370  10.730   1.240
 1660W        W 2631   6.970  13.240   2.210
 1661W        W 2632   9.630  10.980   8.370
 1662W        W 2633   3.040   9.600   3.370
 1663W        W 2634   2.040   1.460   7.920
 1664W        W 2635   0.370  13.390   4.920
 1665W        W 2636   2.680  11.290   4.860
 1666W        W 2637   6.100  13.160  13.360
 1667W        W 2638  10.390  11.700  11.290
 1668W        W 2639  11.360   6.570   2.090
 1669W        W 2640   7.260  10.990   2.150
 1670W        W 2641  11.380  11.600  11.510
 1671W        W 2642  10.050   3.760   1.260
 1672W        W 2643   0.670   4.250   6.670
 1673W        W 2644   4.930   0.190  13.080
 1674W        W 2645   1.500   8.840   4.950
 1675W        W 2646  11.710   7.220   1.220
 1676W        W 2647  10.400  12.510   5.190
 1677W        W 2648  11.040   1.120   3.390
 1678W        W 2649   2.400   2.160   4.170
 1679W        W 2650   6.760   9.040  13.400
 1680W        W 2651  13.670   5.340  13.650
 1681W        W 2652  12.530  10.170  13.340
 1682W        W 2653   7.490   4.330   9.080
 1683W        W 2654  11.850   0.340   5.270
 1684W        W 2655  12.110  13.540  12.590
 1685W        W 2656  11.320   3.870   3.610
 1686W        W 2657  12.390   9.740  12.900
 1687W        W 2658   0.650  12.310   9.820
 1688W        W 2659  11.890   0.280   0.350
 1689W        W 2660   8.170   5.050   8.120
 1690W        W 2661   0.160   3.580  10.140
 1691W        W 2662   4.370  10.020   7.820
 1692W        W 2663   1.260  10.220   9.840
 1693W        W 2664   1.720  13.170   0.650
 1694W        W 2665   0.030   0.830   7.840
 1695W        W 2666   0.540   5.530   1.040
 1696W        W 2667   2.410   1.100   0.130
 1697W        W 2668   8.920  12.300   4.020
 1698W        W 2669  13.440   6.790   1.630
 1699W        W 2670   6.170   8.980   9.790
 1700W        W 2671   5.980   4.770   5.880
 1701W        W 2672  11.330   1.310  10.060
 1702W        W 2673  10.390   4.340   4.670
 1703W        W 2674   8.530   3.230   9.120
 1704W        W 2675  11.470   8.750   7.110
 1705W        W 2676   1.200  13.080   9.740
 1706W        W 2677  10.240  13.130   6.280
 1707W        W 2678  13.510  12.210   0.210
 1708W        W 2679   0.680  12.830   9.610
 1709W        W 2680   5.350   0.490   4.040
 1710W        W 2681   3.640  12.840   8.780
 1711W        W 2682   4.170  12.770   4.050
 1712W        W 2683   7.170   9.770  12.480
 1713W        W 2684   8.440   1.950  11.270
 1714W        W 2685   6.650   5.230  13.640
 1715W        W 2686   1.040   1.580   4.240
 1716W        W 2687   9.720   5.200   7.650
 1717W        W 2688   8.030  10.580   2.490
 1718W        W 2689   7.690   5.500   7.690
 1719W        W 2690   0.140   1.720   1.650
 1720W        W 2691   5.080   8.770   4.990
 1721W        W 2692  10.130   8.120  11.590
 1722W        W 2693   4.580   8.120  13.090
 1723W        W 2694   1.030   7.700  12.110
 1724W        W 2695  11.880   2.110   9.200
 1725W        W 2696   1.890   5.320   3.880
 1726W        W 2697   4.770  13.270   0.500
 1727W        W 2698  11.230  13.100   8.240
 1728W        W 2699   2.090  13.780  13.260
 1729W        W 2700   8.200   7.930   7.240
 1730W        W 2701   1.080   2.400   3.440
 1731W        W 2702   3.610   8.320   7.920
 1732W        W 2703   4.910   8.290   3.180
 1733W        W 2704   3.930  11.090  10.940
 1734W        W 2705   0.210   1.890   5.350
 1735W        W 2706   4.520   6.490   6.530
 1736W        W 2707   3.610  12.880   8.300
 1737W        W 2708   6.630   6.790   2.940
 1738W        W 2709   6.040   3.510   2.380
 1739W        W 2710   9.610  13.250   6.410
 1740W        W 2711   0.110   0.890   3.970
 1741W        W 2712   2.430  10.170   4.670
 1742W        W 2713   9.670  12.240  10.830
 1743W        W 2714  11.540   7.740  12.770
 1744W        W 2715   4.540  12.360  11.140
 1745W        W 2716   2.850   2.380   3.530
 1746W        W 2717   9.920   0.050  12.240
 1747W        W 2718   1.800   4.140  11.670
 1748W        W 2719   6.060   5.520   4.850
 1749W        W 2720   0.400   1.040  11.320
 1750W        W 2721   2.640  10.530  13.520
 1751W        W 2722   4.760  11.250   3.990
 1752W        W 2723  13.680  11.400   9.320
 1753W        W 2724   0.960  11.220   2.180
 1754W        W 2725   3.570  13.500   9.450
 1755W        W 2726   0.240  10.590   3.520
 1756W        W 2727   1.910   8.180   4.040
 1757W        W 2728  11.810  12.680   7.910
 1758W        W 2729   0.080   7.820   6.520
 1759W        W 2730   8.960  11.350   0.970
 1760W        W 2731   3.680   5.420   7.760
 1761W        W 2732   8.150  12.040   1.620
 1762W        W 2733   2.000   1.940   7.750
 1763W        W 2734  13.800   9.750   4.010
 1764W        W 2735   4.590  12.860   1.330
 1765W        W 2736  13.420   2.210   9.430
 1766W        W 2737   6.630   2.300  13.820
 1767W        W 2738  12.020  12.910   3.950
 1768W        W 2739  12.810  13.640   7.030
 1769W        W 2740   8.610   7.450   0.270
 1770W        W 2741  10.960   4.630  13.440
 1771W        W 2742   8.610   2.070   7.010
 1772W        W 2743   8.080  10.950   7.350
 1773W        W 2744   1.690   6.630   7.080
 1774W        W 2745   7.360  11.850   0.450
 1775W        W 2746   8.570   0.810   4.220
 1776W        W 2747   0.000   7.720   4.260
 1777W        W 2748   7.090   1.660   9.440
 1778W        W 2749   9.030  12.450  13.110
 1779W        W 2750   1.710   0.190  10.810
 1780W        W 2751   8.470  11.160   6.360
 1781W        W 2752   2.110   4.310  12.020
 1782W        W 2753   2.020   8.650  11.690
 1783W        W 2754  12.620   4.300   2.820
 1784W        W 2755   4.980   2.050   2.170
 1785W        W 2756   5.700   0.690   3.740
 1786W        W 2757  13.590  12.810  11.060
 1787W        W 2758  13.910   3.030   3.690
 1788W        W 2759   7.610   1.820   6.360
 1789W        W 2760   1.390   6.830  13.130
 1790W        W 2761   3.480   9.680   5.410
 1791W        W 2762   8.980   1.640   9.900
 1792W        W 2763  10.750   9.230   1.010
 1793W        W 2764  12.210  13.380   4.090
 1794W        W 2765   7.410   8.510  10.090
 1795W        W 2766   9.950   3.720  13.540
 1796W        W 2767   2.480   4.490   0.520
 1797W        W 2768  12.590   3.430   6.790
 1798W        W 2769  11.840  10.010  11.210
 1799W        W 2770   9.010   6.290   7.110
 1800W        W 2771  10.990  10.750  12.660
 1801W        W 2772   2.460  11.880   9.140
 1802W        W 2773   2.420  13.230   2.330
 1803W        W 2774  12.940   4.750   8.750
 1804W        W 2775  12.980   7.770   6.910
 1805W        W 2776  11.490   4.760  11.520
 1806W        W 2777   6.050  12.910  13.800
 1807W        W 2778  13.720  10.100   0.810
 1808W        W 2779  11.110   3.620   0.000
 1809W        W 2780  10.450   7.270  11.730
 1810W        W 2781  11.170  12.830   1.840
 1811W        W 2782  13.160  13.490   9.340
 1812W        W 2783   6.470  13.830   6.750
 1813W        W 2784  13.480   2.120   0.920
 1814W        W 2785  12.970   2.670   0.080
 1815W        W 2786   8.890   3.290   8.790
 1816W        W 2787  13.250   7.090   3.910
 1817W        W 2788   0.340   0.700   7.020
 1818W        W 2789   7.380   6.870   6.370
 1819W        W 2790   5.150   2.800   9.170
 1820W        W 2791  11.160  11.030   2.310
 1821W        W 2792   9.090   1.290   1.740
 1822W        W 2793  12.410   9.850   4.560
 1823W        W 2794   9.360   5.960   6.750
 1824W        W 2795  11.150  13.900  12.450
 1825W        W 2796   2.320  12.240   9.630
 1826W        W 2797  10.420   7.110   0.620
 1827W        W 2798   1.080   8.580   2.770
 1828W        W 2799   7.430   8.920   4.490
 1829W        W 2800   6.360   7.090   4.730
 1830W        W 2801   0.070   2.970  13.890
 1831W        W 2802  13.050  12.700   3.160
 1832W        W 2803   7.410   7.620   4.090
 1833W        W 2804   8.260   9.160   0.500
 1834W        W 2805  13.600   8.990   7.560
 1835W        W 2806   8.160   0.200   5.240
 1836W        W 2807   0.810   9.270   0.330
 1837W        W 2808   3.480   3.970  10.460
 1838W        W 2809   3.010   9.630  11.320
 1839W        W 2810  10.570   0.880   2.780
 1840W        W 2811   4.660   0.900   8.650
 1841W        W 2812   3.080  10.100   1.710
 1842W        W 2813   9.830   7.170  11.040
 1843W        W 2814   8.470   5.240   6.260
 1844W        W 2815   4.430   7.020   0.160
 1845W        W 2816   4.050   1.220  11.360
 1846W        W 2817  12.280  10.650  11.580
 1847W        W 2818   4.000   3.730   2.880
 1848W        W 2819  12.710   1.070  11.730
 1849W        W 2820   1.300   6.360  13.800
 1850W        W 2821  12.610  11.160   0.060
 1851W        W 2822  10.520  10.450   6.190
 1852W        W 2823  12.090   3.560   6.600
 1853W        W 2824   7.800   0.140   5.540
 1854W        W 2825   4.860  12.740   9.190
 1855W        W 2826  12.510  13.780  13.340
 1856W        W 2827   5.280   9.690   4.960
 1857W        W 2828   1.930   5.330   4.470
 1858W        W 2829  12.160   2.870   2.900
 1859W        W 2830   8.550   3.270   0.900
 1860W        W 2831  13.870   1.710   7.740
 1861W        W 2832   6.170   0.490   5.420
 1862W        W 2833   0.270  11.490   3.250
 1863W        W 2834  13.050   3.260   1.620
 1864W        W 2835   8.090   5.510   2.480
 1865W        W 2836   5.080  11.550   1.930
 1866W        W 2837   1.560  11.160   6.600
 1867W        W 2838   1.750   6.550   5.470
 1868W        W 2839   6.440   0.010  10.460
 1869W        W 2840   5.820   6.290   2.140
 1870W        W 2841   2.260   6.390   2.660
 1871W        W 2842   7.420   8.430   6.630
 1872W        W 2843   7.910  11.150   6.630
 1873W        W 2844   6.100  13.380   3.800
 1874W        W 2845   7.270  12.320  13.770
 1875W        W 2846   5.050   6.380   7.900
 1876W        W 2847   8.250   0.250   7.090
 1877W        W 2848  13.700   9.530   1.530
 1878W        W 2849   9.590   9.770   6.620
 1879W        W 2850   3.930   4.990   1.930
 1880W        W 2851   4.730  10.880   1.860
 1881W        W 2852   2.330   3.680  12.250
 1882W        W 2853   6.110   4.910   1.600
 1883W        W 2854  11.390   9.960  12.700
 1884W        W 2855   7.340   2.880  11.720
 1885W        W 2856   1.410   6.160   5.680
 1886W        W 2857   6.310   3.090   0.800
 1887W        W 2858   3.140  10.330  11.880
 1888W        W 2859  12.850   1.740   6.160
 1889W        W 2860   2.800  13.390   5.960
 1890W        W 2861   0.780  13.020   4.080
 1891W        W 2862  13.590   7.270   7.940
 1892W        W 2863  10.740   9.460   4.630
 1893W        W 2864   2.140  13.190   0.250
 1894W        W 2865   2.730   6.740  12.420
 1895W        W 2866   2.210   9.510   6.900
 1896W        W 2867   3.580   0.790   9.400
 1897W        W 2868  13.260   9.110   5.440
 1898W        W 2869   3.190   6.570   6.430
 1899W        W 2870  12.980   6.710   5.620
 1900W        W 2871   9.730   8.290   9.300
 1901W        W 2872   1.970  12.130   3.310
 1902W        W 2873   6.210   2.990  10.700
 1903W        W 2874   1.550  10.290  10.360
 1904W        W 2875   4.920   5.270  10.870
 1905W        W 2876   3.230   4.550  11.420
 1906W        W 2877  12.350   1.440   7.180
 1907W        W 2878   5.220   2.570  10.760
 1908W        W 2879  11.930   3.430   9.050
 1909W        W 2880   8.340  11.310   1.580
 1910W        W 2881   0.500   2.350   5.060
 1911W        W 2882   8.200   5.560   1.980
 1912W        W 2883   8.140   7.560   8.010
 1913W        W 2884   0.020   6.880  13.600
 1914W        W 2885   8.970   2.270   0.830
 1915W        W 2886   3.730   9.770  10.030
 1916W        W 2887  12.090   8.970  10.820
 1917W        W 2888  10.950  11.790  11.280
 1918W        W 2889   1.580   8.140  11.050
 1919W        W 2890  10.130   4.600   6.150
 1920W        W 2891  12.750   3.790   9.220
 1921W        W 2892   7.040  10.270   0.570
 1922W        W 2893   3.540   6.230   9.950
 1923W        W 2894   5.430   2.930  13.780
 1924W        W 2895   7.440   2.460  11.400
 1925W        W 2896   2.400   3.520   5.840
 1926W        W 2897   5.620   4.140   2.850
 1927W        W 2898  10.030   3.620  11.640
 1928W        W 2899   5.750   8.040   0.500
 1929W        W 2900   8.780  12.690   1.670
 1930W        W 2901   2.450  12.760  11.680
 1931W        W 2902   0.920   7.640   0.580
 1932W        W 2903   7.170   7.870  11.120
 1933W        W 2904   8.080  11.130  11.420
 1934W        W 2905  12.900  11.570   0.080
 1935W        W 2906  12.060   9.570   0.700
 1936W        W 2907   0.500   0.480  12.400
 1937W        W 2908   4.430   8.870   8.010
 1938W        W 2909   5.560   5.940   3.390
 1939W        W 2910   8.180  13.440   7.790
 1940W        W 2911   3.480  11.860   9.530
 1941W        W 2912  13.050  13.020  11.090
 1942W        W 2913  13.840   4.210  11.880
 1943W        W 2914   9.920   7.290   3.350
 1944W        W 2915  10.110  11.750   6.030
 1945W        W 2916  11.610   1.620   7.010
 1946W        W 2917   8.910  10.450   6.660
 1947W        W 2918   2.750   9.560   2.280
 1948W        W 2919   4.390   7.030   7.650
 1949W        W 2920   9.650   4.940   5.920
 1950W        W 2921   9.180   2.310  11.870
 1951W        W 2922   1.440   9.610   0.380
 1952W        W 2923  12.480   4.120   9.480
 1953W        W 2924   8.670   3.370   7.190
 1954W        W 2925  11.050   9.420   0.640
 1955W        W 2926   2.800  10.840   5.160
 1956W        W 2927  10.850  12.620   6.890
 1957W        W 2928  11.220   7.560   8.140
 1958W        W 2929  11.370  13.340   7.020
 1959W        W 2930  13.380  13.040   9.380
 1960W        W 2931   0.790   5.960   0.900
 1961W        W 2932   8.800  11.840   0.480
 1962W        W 2933   5.630   5.620   0.120
 1963W        W 2934  10.720  12.010   0.090
 1964W        W 2935  12.550   5.030   3.680
 1965W        W 2936   6.840   0.100   5.640
 1966W        W 2937   1.600   6.320   2.970
 1967W        W 2938   3.360  11.760   8.960
 1968W        W 2939  13.380  12.290  11.250
 1969W        W 2940   8.390   4.320   6.900
 1970W        W 2941   0.800  11.280   1.550
 1971W        W 2942   8.040   2.600   9.780
 1972W        W 2943   0.170   4.150   5.600
 1973W        W 2944  10.320   4.870   9.000
 1974W        W 2945   0.580   1.710   3.470
 1975W        W 2946   6.710   8.240   0.680
 1976W        W 2947   0.420  12.560  11.050
 1977W        W 2948   3.030  12.470  10.220
 1978W        W 2949   6.560  12.350  11.320
 1979W        W 2950   4.200  11.700   2.770
 1980W        W 2951  10.950   6.980   9.210
 1981W        W 2952   1.430   9.690   9.690
 1982W        W 2953   1.990   7.080  12.910
 1983W        W 2954   4.860   4.920   8.150
 1984W        W 2955   6.640  12.530   9.190
 1985W        W 2956   7.420   3.950   2.190
 1986W        W 2957   1.320   3.750   4.980
 1987W        W 2958   5.630   5.720   1.510
 1988W        W 2959   7.730   1.600  13.480
 1989W        W 2960   8.140   0.780  10.310
 1990W        W 2961  12.570   9.120   1.930
 1991W        W 2962   3.960   4.600   6.840
 1992W        W 2963   0.840   8.340   6.320
 1993W        W 2964   0.180   9.760   2.450
 1994W        W 2965   3.450   9.820   7.620
 1995W        W 2966   3.170   2.020   3.310
 1996W        W 2967   9.390   8.380   8.920
 1997W        W 2968   3.910   1.980   0.630
 1998W        W 2969   8.920  12.570  13.640
 1999W        W 2970   3.790   0.730  13.060
 2000W        W 2971   6.490  13.670   3.750
 2001W        W 2972  12.280   1.740   7.800
 2002W        W 2973   7.150  13.820   4.390
 2003W        W 2974   5.800   4.350   3.450
 2004W        W 2975   1.270  12.980  13.260
 2005W        W 2976  11.320   3.770   1.320
 2006W        W 2977   9.860   1.580  12.870
 2007W        W 2978  12.430  12.430  12.910
 2008W        W 2979   3.960   1.450   8.790
 2009W        W 2980   1.580   9.170  11.120
 2010W        W 2981   0.600   2.920  13.080
 2011W        W 2982  10.660   1.980   5.220
 2012W        W 2983   7.670   3.520  11.850
 2013W        W 2984  12.060  11.610   2.320
 2014W        W 2985   9.850   4.260   4.600
 2015W        W 2986   1.180   9.270  11.880
 2016W        W 2987   9.130   5.320   2.150
 2017W        W 2988  13.860   4.570  12.240
 2018W        W 2989  13.410  13.100   4.400
 2019W        W 2990  11.820   5.400   8.270
 2020W        W 2991   8.890   7.920   0.020
 2021W        W 2992   3.480  11.010  10.630
 2022W        W 2993   5.690   0.620   6.800
 2023W        W 2994  12.230  11.960  13.740
 2024W        W 2995   0.230  10.970   5.130
 2025W        W 2996   3.420   4.700  13.380
 2026W        W 2997   3.940   4.610  10.810
 2027W        W 2998   8.200   3.600   8.850
 2028W        W 2999  13.800   4.320   4.260
 2029W        W 3000   1.460  12.580   7.500
 2030W        W 3001  10.080   9.880   6.750
 2031W        W 3002   1.220   5.970   4.610
 2032W        W 3003   9.680   2.220   4.670
 2033W        W 3004   6.500  12.140   3.420
 2034W        W 3005   9.380   5.580   6.410
 2035W        W 3006   7.200   3.810  12.930
 2036W        W 3007   4.890   6.620  11.830
 2037W        W 3008   7.140   0.500   0.570
 2038W        W 3009  10.920   7.970   5.900
 2039W        W 3010   2.460   7.010   9.580
 2040W        W 3011   4.580   8.410  10.990
 2041W        W 3012   5.670  13.560   2.370
 2042W        W 3013   6.390   6.370   5.510
 2043W        W 3014  13.430   4.700   6.550
 2044W        W 3015  12.640   1.360   8.320
 2045W        W 3016   3.980  12.030   4.150
 2046W        W 3017   9.210   6.670  12.830
 2047W        W 3018  10.650   1.810   0.150
 2048W        W 3019   1.750  12.330  12.150
 2049W        W 3020   6.970  13.760   2.020
 2050W        W 3021   5.740   9.400   1.680
 2051W        W 3022   0.180   4.430   6.610
 2052W        W 3023  11.300   2.680   5.680
 2053W        W 3024   0.700   6.250   3.490
 2054W        W 3025   4.550  11.330   1.060
 2055W        W 3026   9.040   9.030   0.560
 2056W        W 3027   2.580   0.700   4.260
 2057W        W 3028   1.120  13.470   0.860
 2058W        W 3029   2.290  10.550  12.020
 2059W        W 3030   4.310   6.220  11.220
 2060W        W 3031   0.060   3.270   9.490
 2061W        W 3032   3.860   3.070   6.950
 2062W        W 3033   4.370   3.640   0.570
 2063W        W 3034   3.100  12.850  11.020
 2064W        W 3035  10.330   1.360   0.030
 2065W        W 3036   9.320  12.010  12.730
 2066W        W 3037   7.700  13.870   2.480
 2067W        W 3038   8.500   1.860  11.760
 2068W        W 3039   6.160   0.280   0.470
 2069W        W 3040   4.340   5.390   0.750
 2070W        W 3041  10.440  10.020   0.340
 2071W        W 3042   3.460  12.390  12.070
 2072W        W 3043   4.490  13.030   2.460
 2073W        W 3044   4.600   9.460   6.930
 2074W        W 3045  13.870   3.070   6.310
 2075W        W 3046   1.420   2.040   9.700
 2076W        W 3047  10.570   5.450   4.580
 2077W        W 3048  13.590   6.540   2.120
 2078W        W 3049   2.960  11.280  12.440
 2079W        W 3050  12.520  10.420   1.700
 2080W        W 3051   7.710   6.980   1.360
 2081W        W 3052   7.110  12.040   8.230
 2082W        W 3053   0.340  13.270  13.520
 2083W        W 3054   7.260   9.790   3.970
 2084W        W 3055   6.180   6.640   3.880
 2085W        W 3056   4.700   8.190  12.230
 2086W        W 3057   1.100   3.230  12.210
 2087W        W 3058   3.570   7.560   3.730
 2088W        W 3059  10.180   2.170   7.330
 2089W        W 3060   7.270   5.520  10.830
 2090W        W 3061  10.310   6.540   0.040
 2091W        W 3062   9.700  10.180   4.870
 2092W        W 3063   3.250  11.440   0.040
 2093W        W 3064  12.190  12.690   5.540
 2094W        W 3065   7.380   3.530   6.700
 2095W        W 3066   4.600   1.350   3.210
 2096W        W 3067  13.480  11.880   9.270
 2097W        W 3068  13.630   8.880   0.430
 2098W        W 3069   0.610   4.000  12.940
 2099W        W 3070   6.140   8.760   9.370
 2100W        W 3071   3.890  13.140   5.110
 2101W        W 3072   7.830   7.140  10.230
 2102W        W 3073  10.950  11.040   8.940
 2103W        W 3074   7.290   0.110  10.200
 2104W        W 3075   3.160   2.520  12.310
 2105W        W 3076   3.780   4.560   1.740
 2106W        W 3077   6.330   7.560   2.330
 2107W        W 3078  12.250  10.420  13.790
 2108W        W 3079   1.600  11.700   4.300
 2109W        W 3080   4.000  12.000   0.270
 2110W        W 3081  13.450   8.360  13.450
 2111W        W 3082  11.990  12.600   3.580
 2112W        W 3083   1.010   1.530  11.440
 2113W        W 3084   8.330  11.350   9.460
 2114W        W 3085  10.120   6.990  11.390
 2115W        W 3086   0.660   1.450   9.880
 2116W        W 3087   2.850  11.250  11.400
 2117W        W 3088   4.260   4.720  13.420
 2118W        W 3089  10.650   4.840   7.980
 2119W        W 3090   7.680   7.700   6.150
 2120W        W 3091   1.480   3.890  11.330
 2121W        W 3092   9.440   9.540   7.460
 2122W        W 3093  12.570   5.610   9.560
 2123W        W 3094   6.970   8.440   3.860
 2124W        W 3095  10.600   3.360   8.260
 2125W        W 3096   0.760   2.770   1.360
 2126W        W 3097  13.100   4.390  11.450
 2127W        W 3098   0.150   0.950   3.180
 2128W        W 3099   3.080   0.110   6.810
 2129W        W 3100  11.890  12.810  12.860
 2130W        W 3101   4.810   0.030   2.440
 2131W        W 3102  10.560   1.210   3.670
 2132W        W 3103   0.220   9.420   3.950
 2133W        W 3104  11.720   0.460   8.340
 2134W        W 3105   6.460   5.460  13.240
 2135W        W 3106   6.380   3.150   9.280
 2136W        W 3107   5.860   6.960   9.790
 2137W        W 3108   5.540   3.490   6.270
 2138W        W 3109   7.870   5.380  11.320
 2139W        W 3110   0.670  13.770   6.780
 2140W        W 3111   5.290   6.340   4.780
 2141W        W 3112  11.550   0.320  13.150
 2142W        W 3113   8.700  11.590   5.120
 2143W        W 3114  11.830  12.220  13.380
 2144W        W 3115   3.960  11.450   6.290
 2145W        W 3116  11.750  11.270  12.980
 2146W        W 3117  11.070   7.190   2.710
 2147W        W 3118   7.850   7.200  11.280
 2148W        W 3119   0.110   8.060   0.550
 2149W        W 3120   4.320   7.100   0.640
 2150W        W 3121   7.040   1.390  10.530
 2151W        W 3122   0.740   7.580   4.790
 2152W        W 3123  10.600   2.360   4.370
 2153W        W 3124  12.570  10.190   7.860
 2154W        W 3125   9.500  11.470   3.040
 2155W        W 3126  10.900   8.680   0.950
 2156W        W 3127   9.660  12.480   1.870
 2157W        W 3128   3.280  12.200   1.550
 2158W        W 3129   4.080   7.500   3.020
 2159W        W 3130   3.320   1.860  11.130
 2160W        W 3131   0.090   0.160   8.400
 2161W        W 3132   2.030  12.010  13.640
 2162W        W 3133   4.460  10.070   5.070
 2163W        W 3134   7.350   9.300   9.070
 2164W        W 3135   4.430   6.940   5.220
 2165W        W 3136   7.880  13.150   7.150
 2166W        W 3137  13.020   0.660   1.010
 2167W        W 3138  10.200  13.710   8.710
 2168W        W 3139   4.510   7.930   7.780
 2169W        W 3140  11.610   3.900  10.970
 2170W        W 3141   1.420   3.740   6.340
 2171W        W 3142   6.250   4.570  10.520
 2172W        W 3143   9.330   4.150  12.580
 2173W        W 3144   0.540   4.930  12.070
 2174W        W 3145   6.620  12.550  10.870
 2175W        W 3146  13.730   1.840  12.580
 2176W        W 3147   4.480   7.940   1.430
 2177W        W 3148   2.640   7.710   2.910
 2178W        W 3149   6.280  10.550   6.700
 2179W        W 3150   0.810   0.690   4.980
 2180W        W 3151   7.120   6.770  10.530
 2181W        W 3152   8.810   1.810   1.040
 2182W        W 3153   4.600  12.200  11.920
 2183W        W 3154  12.160   9.990   8.160
 2184W        W 3155   9.470  10.300  11.470
 2185W        W 3156   0.390   2.240   6.590
 2186W        W 3157   8.270   1.050   3.920
 2187W        W 3158   6.030   5.880  11.070
 2188W        W 3159   8.030  12.360   5.980
 2189W        W 3160   8.280  12.700   2.850
 2190W        W 3161  12.330   0.190   5.170
 2191W        W 3162  12.870   8.390  10.150
 2192W        W 3163   3.740   7.530   5.950
 2193W        W 3164   9.230   8.290   5.870
 2194W        W 3165  10.000  13.000   3.080
 2195W        W 3166  12.090  11.470   1.750
 2196W        W 3167   9.580   9.530   3.390
 2197W        W 3168   0.680   0.800   0.160
 2198W        W 3169   3.150  10.260   0.170
 2199W        W 3170   5.160  13.090   1.780
 2200W        W 3171   0.000   7.560   6.090
 2201W        W 3172  10.130  11.890   2.430
 2202W        W 3173   8.610  13.670  12.150
 2203W        W 3174  11.870   4.090   7.940
 2204W        W 3175  13.790   7.760   7.870
 2205W        W 3176  12.880   1.120   3.160
 2206W        W 3177   3.670   4.400   7.190
 2207W        W 3178  12.140   1.880   1.290
 2208W        W 3179   8.890  11.870   7.190
 2209W        W 3180  12.720   9.280   4.620
 2210W        W 3181  10.940   8.580   2.140
 2211W        W 3182   6.670  10.870  11.260
 2212W        W 3183   6.480   5.650   8.900
 2213W        W 3184  13.000   2.620   6.510
 2214W        W 3185  10.170   9.990   5.370
 2215W        W 3186  10.330   1.460   8.910
 2216W        W 3187  10.450   5.950   2.560
 2217W        W 3188   6.930   6.320  13.030
 2218W        W 3189   4.340   0.820   8.110
 2219W        W 3190   2.760  12.040  10.200
 2220W        W 3191   4.750   1.140  12.500
 2221W        W 3192   1.500   5.000   4.500
 2222W        W 3193   0.770  12.130   3.370
 2223W        W 3194   8.720  10.260  12.210
 2224W        W 3195  10.420   0.600   9.170
 2225W        W 3196   1.630   8.950  11.990
 2226W        W 3197   4.040   2.700   2.480
 2227W        W 3198  12.400   4.940   2.470
 2228W        W 3199  12.200   9.550   6.420
 2229W        W 3200   4.240   0.910   5.010
 2230W        W 3201   3.360  10.430  12.850
 2231W        W 3202   8.840  10.460   5.280
 2232W        W 3203   1.140  11.520   4.290
 2233W        W 3204  12.570   0.650   2.190
 2234W        W 3205   8.340   3.830   7.080
 2235W        W 3206   8.420   8.320   3.570
 2236W        W 3207  13.220  11.480   2.900
 2237W        W 3208   9.130   1.260   1.250
 2238W        W 3209   5.060  12.040   1.810
 2239W        W 3210   3.880   5.680   8.300
 2240W        W 3211   9.260  12.550   0.090
 2241W        W 3212   9.940   8.870   6.890
 2242W        W 3213   6.640   0.830   5.510
 2243W        W 3214   0.160  10.520  10.060
 2244W        W 3215   0.800  13.780  12.430
 2245W        W 3216  10.700  10.030  13.850
 2246W        W 3217   6.800   4.410  13.670
 2247W        W 3218   4.720   0.300   6.610
 2248W        W 3219   4.250  11.940  11.760
 2249W        W 3220  11.460   5.290   6.900
 2250W        W 3221   3.240   2.310   6.240
 2251W        W 3222   6.420   0.880   2.390
 2252W        W 3223   9.640  11.160   5.490
 2253W        W 3224   1.060   8.800  10.550
 2254W        W 3225   9.470   7.480  11.160
 2255W        W 3226   6.330   8.350   7.810
 2256W        W 3227   3.400   7.560   2.800
 2257W        W 3228   4.690   6.140   2.810
 2258W        W 3229   5.760   8.510   0.640
 2259W        W 3230   8.710  12.470   0.310
 2260W        W 3231   9.430   3.030   8.310
 2261W        W 3232   6.240   5.150  12.830
 2262W        W 3233   0.010  12.420  13.130
 2263W        W 3234  12.470  13.350   6.700
 2264W        W 3235   7.580   8.910   9.810
 2265W        W 3236   3.540   3.570   5.630
 2266W        W 3237  11.060  13.790   3.790
 2267W        W 3238   4.860   5.550  10.020
 2268W        W 3239   0.980  13.780  11.140
 2269W        W 3240   5.790   5.150   3.870
 2270W        W 3241  13.430   7.720   6.690
 2271W        W 3242   1.000   2.970   8.990
 2272W        W 3243   8.980   3.910   8.380
 2273W        W 3244   3.480   0.320   2.300
 2274W        W 3245   0.260   3.600  10.940
 2275W        W 3246   8.990   8.800   6.500
 2276W        W 3247   3.680   4.040  11.900
 2277W        W 3248   2.520   8.340   2.420
 2278W        W 3249   8.080   9.950   1.930
 2279W        W 3250   8.240   5.060  11.820
 2280W        W 3251   2.230   8.310   5.560
 2281W        W 3252  11.810   7.320  12.850
 2282W        W 3253  13.020   6.580   4.730
 2283W        W 3254   0.210  13.810  10.590
 2284W        W 3255  13.460   4.990   7.030
 2285W        W 3256   0.100   7.780  11.020
 2286W        W 3257   1.300   0.190   2.180
 2287W        W 3258   9.760   4.400   1.510
 2288W        W 3259   8.790  12.080   6.100
 2289W        W 3260   1.410  11.850   7.590
 2290W        W 3261   5.910   1.570   2.900
 2291W        W 3262  12.330   0.200   7.740
 2292W        W 3263   0.910   6.160  12.070
 2293W        W 3264  11.270   5.490   4.590
 2294W        W 3265   0.570   5.040  11.020
 2295W        W 3266   3.390   3.940   9.810
 2296W        W 3267   6.280   2.640   7.420
 2297W        W 3268  13.610   6.130   5.130
 2298W        W 3269  12.690  10.760  13.630
 2299W        W 3270  12.820  13.820   4.940
 2300W        W 3271  12.850  10.390   3.450
 2301W        W 3272   2.920   9.710   5.220
 2302W        W 3273  10.020   4.730   1.160
 2303W        W 3274   7.300   1.480   6.540
 2304W        W 3275   0.230  12.160   1.020
 2305W        W 3276  13.690   4.790  13.670
 2306W        W 3277   2.300   8.780  10.960
 2307W        W 3278   2.500   7.190   7.140
 2308W        W 3279   2.540   7.280   8.860
 2309W        W 3280   7.620  11.930   3.720
 2310W        W 3281   6.880   7.700  13.640
 2311W        W 3282  11.530  13.870   3.950
 2312W        W 3283   9.560  12.970   0.320
 2313W        W 3284   5.700   2.290   2.410
 2314W        W 3285   0.080   2.130  10.150
 2315W        W 3286  12.880   7.670   7.980
 2316W        W 3287   0.740  11.600   4.660
 2317W        W 3288   6.460  10.100   7.210
 2318W        W 3289  12.290  13.260   4.620
 2319W        W 3290   3.380   7.970   4.450
 2320W        W 3291  11.720  10.040   0.470
 2321W        W 3292  11.440   5.780   8.740
 2322W        W 3293   5.610   9.440   1.160
 2323W        W 3294   0.260   2.300   1.800
 2324W        W 3295   5.010  12.820   5.620
 2325W        W 3296   1.470   0.220   8.470
 2326W        W 3297   6.120   1.770  13.840
 2327W        W 3298  13.830   4.750   1.620
 2328W        W 3299   0.530  12.510   7.570
 2329W        W 3300  11.890   5.550   7.240
 2330W        W 3301  11.170   2.660   1.710
 2331W        W 3302   5.840   8.240   2.700
 2332W        W 3303  10.040   1.440   6.470
 2333W        W 3304   0.620  10.800   4.730
 2334W        W 3305  12.130  12.930  10.560
 2335W        W 3306   5.560   1.890  12.860
 2336W        W 3307   2.700  13.780  10.490
 2337W        W 3308   8.680   5.620   4.550
 2338W        W 3309   3.680   0.420   8.750
 2339W        W 3310  11.900   8.820   9.220
 2340W        W 3311   8.300   4.750   5.990
 2341W        W 3312   7.290   3.300  12.850
 2342W        W 3313   8.710   5.370  12.720
 2343W        W 3314  12.340   1.760   0.830
 2344W        W 3315   2.830   5.860   9.130
 2345W        W 3316   7.920  12.140   8.850
 2346W        W 3317   4.810   5.240   0.900
 2347W        W 3318   7.070   9.810   0.350
 2348W        W 3319   1.890   4.920   1.800
 2349W        W 3320   1.810  10.530   9.170
 2350W        W 3321   3.960  13.540   5.340
 2351W        W 3322  11.590   4.450   7.160
 2352W        W 3323  10.130   3.260  13.820
 2353W        W 3324  13.400   0.640   2.120
 2354W        W 3325  10.650  13.130  11.820
 2355W        W 3326   4.890  13.380   1.100
 2356W        W 3327   0.260   6.440  10.470
 2357W        W 3328  11.460   9.490  10.050
 2358W        W 3329   4.640   1.860   7.150
 2359W        W 3330   4.020   0.710  11.110
 2360W        W 3331  11.720   2.590   7.930
 2361W        W 3332   5.740   8.960   4.650
 2362W        W 3333   3.330   2.090   6.750
 2363W        W 3334   0.770   9.840   1.710
 2364W        W 3335   0.290   8.640   4.440
 2365W        W 3336  10.010  13.180   0.050
 2366W        W 3337   5.950   9.830   3.220
 2367W        W 3338   9.760   8.620   8.130
 2368W        W 3339   4.390   1.210   6.290
 2369W        W 3340  12.220  10.000   6.580
 2370W        W 3341  13.520   9.980   1.580
 2371W        W 3342  13.490   8.290   4.520
 2372W        W 3343   2.210   2.910   6.970
 2373W        W 3344   9.370  12.540   1.080
 2374W        W 3345  11.990   8.560   5.200
 2375W        W 3346   4.580   0.630   5.290
 2376W        W 3347   0.240   0.850  13.910
 2377W        W 3348   3.080   3.050   2.810
 2378W        W 3349  11.160   0.760   6.990
 2379W        W 3350   5.160  13.010   0.190
 2380W        W 3351   2.490   9.810   4.270
 2381W        W 3352   3.440   9.820   0.160
 2382W        W 3353   5.280   2.160  13.250
 2383W        W 3354  11.410   4.830  13.130
 2384W        W 3355  13.080   4.630   7.200
 2385W        W 3356   9.420   9.270   1.890
 2386W        W 3357   9.930   3.430   6.800
 2387W        W 3358   2.660  13.220   3.850
 2388W        W 3359   0.330   3.310  10.540
 2389W        W 3360   4.490   1.920  10.700
 2390W        W 3361   9.250   8.090  11.550
 2391W        W 3362   1.740   9.520  11.960
 2392W        W 3363  11.980  13.030   0.810
 2393W        W 3364   7.830   6.250   1.500
 2394W        W 3365   5.850  12.830  10.840
 2395W        W 3366  13.880  10.970   6.520
 2396W        W 3367  13.170   4.570   9.640
 2397W        W 3368  10.010  11.820   5.550
 2398W        W 3369   4.690   5.810  12.410
 2399W        W 3370  10.190  12.500  10.100
 2400W        W 3371   7.590  12.580   2.060
 2401W        W 3372  11.740   0.920   6.270
 2402W        W 3373   2.020   8.140   2.700
 2403W        W 3374   1.970   8.840   5.160
 2404W        W 3375   2.500   7.290   3.730
 2405W        W 3376   2.230   8.100   7.340
 2406W        W 3377  13.190   4.110   4.170
 2407W        W 3378   5.130   4.630   9.600
 2408W        W 3379   4.060  11.620   4.480
 2409W        W 3380   0.530   8.640  13.290
 2410W        W 3381   4.660   2.950  11.930
 2411W        W 3382   9.150   6.980   9.350
 2412W        W 3383   7.540   3.550  13.250
 2413W        W 3384   7.180   6.840  12.860
 2414W        W 3385  12.980  13.530   0.730
 2415W        W 3386   4.770   7.930   0.100
 2416W        W 3387   5.080   1.070   1.530
 2417W        W 3388  10.030   4.190   7.600
 2418W        W 3389   9.790   8.160   8.440
 2419W        W 3390   0.120   9.680   1.930
 2420W        W 3391  11.780  12.270   7.470
 2421W        W 3392   3.900  12.570  11.890
 2422W        W 3393   0.060   1.960   0.880
 2423W        W 3394   1.300   1.860  13.150
 2424W        W 3395  12.350   1.370  12.040
 2425W        W 3396   4.370  10.030  13.780
 2426W        W 3397  10.500  10.000   2.470
 2427W        W 3398   2.000   2.020  11.370
 2428W        W 3399   1.970   0.370  11.230
 2429W        W 3400   7.650   5.910   8.090
 2430W        W 3401   5.600   1.160   0.050
 2431W        W 3402   2.890  10.920   1.830
 2432W        W 3403  10.780   0.210   7.980
 2433W        W 3404  13.060  11.640  10.990
 2434W        W 3405   8.260   8.280   1.950
 2435W        W 3406   4.820  10.940  12.480
 2436W        W 3407   2.020   9.430   4.240
 2437W        W 3408   3.650   8.620   6.580
 2438W        W 3409   4.900   5.660   0.680
 2439W        W 3410  12.260   4.470  11.200
 2440W        W 3411   5.930  10.580   2.090
 2441W        W 3412  11.600   1.190   9.060
 2442W        W 3413   4.940   3.050   1.600
 2443W        W 3414  11.510   9.940   1.680
 2444W        W 3415   9.940   3.210   8.220
 2445W        W 3416  10.250   6.170   4.910
 2446W        W 3417  13.770   9.590  10.250
 2447W        W 3418   5.400   8.420   6.530
 2448W        W 3419   1.810   5.770   7.870
 2449W        W 3420  11.270   0.810   8.490
 2450W        W 3421  12.750   7.750   1.910
 2451W        W 3422   0.320   5.540   2.800
 2452W        W 3423   7.620   5.690  11.600
 2453W        W 3424   7.700   2.950  12.030
 2454W        W 3425   4.720   7.500   6.700
 2455W        W 3426   4.030   9.450   9.690
 2456W        W 3427   5.790  12.780  13.110
 2457W        W 3428  11.960   5.740   8.700
 2458W        W 3429   6.790   1.170   1.660
 2459W        W 3430   0.560  10.970  13.660
 2460W        W 3431   6.340   3.560  11.390
 2461W        W 3432   1.870  11.550   2.200
 2462W        W 3433   2.050   0.870  11.350
 2463W        W 3434   8.880   7.900  12.540
 2464W        W 3435  10.820   7.490   9.050
 2465W        W 3436  12.400   2.360  13.020
 2466W        W 3437   4.550  13.050   4.340
 2467W        W 3438   8.980   2.310   8.810
 2468W        W 3439   7.890   9.210   3.090
 2469W        W 3440   2.950  13.540   5.080
 2470W        W 3441   9.100  12.270  10.190
 2471W        W 3442   8.190   9.750   9.570
 2472W        W 3443   9.270  10.130   3.550
 2473W        W 3444   3.300   5.780   2.020
 2474W        W 3445   4.790   6.670   4.370
 2475W        W 3446  13.660   5.330   8.780
 2476W        W 3447   9.470   5.110   8.540
 2477W        W 3448   8.690   4.840   5.610
 2478W        W 3449   7.900   9.030  13.310
 2479W        W 3450   4.610   2.350   6.200
 2480W        W 3451  13.720   2.450   7.710
 2481W        W 3452   3.980   7.210  13.600
 2482W        W 3453  11.750   1.460  12.670
 2483W        W 3454   1.870   0.890  10.420
 2484W        W 3455   3.900   0.640   1.990
 2485W        W 3456   7.460   9.440   3.120
 2486W        W 3457   2.120   1.230   1.560
 2487W        W 3458   1.800   0.460   5.500
 2488W        W 3459  13.590  11.500  10.290
 2489W        W 3460  13.330   3.590   0.890
 2490W        W 3461  11.920  10.630  13.000
 2491W        W 3462   6.600   4.690   7.220
 2492W        W 3463   5.480   3.520   0.590
 2493W        W 3464  12.080   6.100   0.160
 2494W        W 3465   0.020   8.010   5.910
 2495W        W 3466  11.020   2.800   9.160
 2496W        W 3467   0.610   4.080   0.210
 2497W        W 3468   9.850  13.000   8.480
 2498W        W 3469  11.880  12.100  10.990
 2499W        W 3470   4.200  13.410   6.950
 2500W        W 3471   2.290  10.120   5.190
 2501W        W 3472   1.960  10.670   1.540
 2502W        W 3473   6.470   4.770   9.930
 2503W        W 3474   8.970   5.330   9.430
 2504W        W 3475   1.650   3.930   6.740
 2505W        W 3476   2.930  11.540   8.120
 2506W        W 3477   3.770   6.250   0.610
 2507W        W 3478   3.730  11.400   5.730
 2508W        W 3479   1.290   3.520   6.840
 2509W        W 3480  11.710   7.070   0.270
 2510W        W 3481   2.580  10.850   4.670
 2511W        W 3482  10.830   7.900   8.080
 2512W        W 3483   3.300  12.350   2.120
 2513W        W 3484   1.360   6.850   3.620
 2514W        W 3485   7.480  11.020   1.660
 2515W        W 3486   5.990   1.380   6.530
 2516W        W 3487   6.510   0.510   8.000
 2517W        W 3488   4.190  10.110   1.270
 2518W        W 3489   0.200   4.220   1.680
 2519W        W 3490   1.160   9.860   2.640
 2520W        W 3491  13.140  12.470   9.900
 2521W        W 3492   9.250   7.720   6.940
 2522W        W 3493  10.580   5.510  12.350
 2523W        W 3494   1.430  13.050   1.020
 2524W        W 3495  11.360   6.930   1.730
 2525W        W 3496  10.520   2.750   8.910
 2526W        W 3497   3.370  13.150   9.210
 2527W        W 3498   2.330   6.150   6.080
 2528W        W 3499   2.540   7.760   4.630
 2529W        W 3500   7.730   7.270   1.790
 2530W        W 3501   9.530   6.640   5.040
 2531W        W 3502   2.360  11.010   4.240
 2532W        W 3503  11.260   3.340   0.470
 2533W        W 3504   0.970   0.910   1.120
 2534W        W 3505  12.380   7.630   3.400
 2535W        W 3506  10.680   8.840   3.060
 2536W        W 3507   0.640  12.950  10.800
 2537W        W 3508   8.510   2.700   0.980
 2538W        W 3509   3.250  12.620   6.120
 2539W        W 3510   0.910  10.310  12.170
 2540W        W 3511   1.290  13.370   6.000
 2541W        W 3512  11.320   4.070  12.260
 2542W        W 3513   9.300   7.540   1.610
 2543W        W 3514  13.370   8.110  11.160
 2544W        W 3515  11.150   2.840   0.500
 2545W        W 3516   4.720   9.780   8.130
 2546W        W 3517   2.040   0.890   7.870
 2547W        W 3518   6.640   1.030  11.240
 2548W        W 3519  13.540   4.030   3.180
 2549W        W 3520   3.910   7.680  13.800
 2550W        W 3521  12.590   6.130   3.020
 2551W        W 3522  12.550   1.890   7.440
 2552W        W 3523   8.560   2.280   1.250
 2553W        W 3524   6.680   3.930  11.150
 2554W        W 3525   1.140   3.960   6.670
 2555W        W 3526   6.110  13.560   2.120
 2556W        W 3527  11.150   9.080   2.450
 2557W        W 3528   7.230   8.800   2.480
 2558W        W 3529   9.810   9.400   1.580
 2559W        W 3530   6.110   7.070   7.200
 2560W        W 3531   5.150   6.380   6.010
 2561W        W 3532   8.580   9.810  12.070
 2562W        W 3533  11.690   3.390   2.200
 2563W        W 3534   6.780   6.500  13.500
 2564W        W 3535   9.980   8.770   7.710
 2565W        W 3536  10.670   7.500   1.210
 2566W        W 3537   1.880   4.070   8.750
 2567W        W 3538  11.300   5.760  11.850
 2568W        W 3539   3.790   1.590  13.420
 2569W        W 3540   3.150  11.090  13.600
 2570W        W 3541   9.960  13.720   1.450
 2571W        W 3542  10.300   1.730   4.890
 2572W        W 3543  11.650   7.630   0.740
 2573W        W 3544  10.210   4.120  12.300
 2574W        W 3545   1.980   7.270   6.840
 2575W        W 3546  13.400   6.000   9.480
 2576W        W 3547  10.770  10.520  10.820
 2577W        W 3548   5.040   4.610   9.090
 2578W        W 3549  10.360   7.190   3.510
 2579W        W 3550   9.970   3.460   5.640
 2580W        W 3551   0.950   0.190   8.460
 2581W        W 3552   2.540   7.780   2.470
 2582W        W 3553  12.820  13.680  11.090
 2583W        W 3554   1.360   1.890   2.230
 2584W        W 3555   4.400   8.450  13.410
 2585W        W 3556  13.450  13.650  13.040
 2586W        W 3557   8.550   4.460   6.370
 2587W        W 3558   2.550   6.450   6.500
 2588W        W 3559   2.250   7.650  13.270
 2589W        W 3560  12.100   0.560   4.840
 2590W        W 3561   4.490   5.410   8.600
 2591W        W 3562   8.560  12.060   3.280
 2592W        W 3563  11.190  11.340   7.410
 2593W        W 3564   1.290  10.200   5.290
 2594W        W 3565   2.500  12.120   3.060
 2595W        W 3566   1.390  11.730   2.250
 2596W        W 3567   1.660  10.030  11.730
 2597W        W 3568   8.230   7.500   9.280
 2598W        W 3569   8.440   7.980  13.540
 2599W        W 3570  12.660   0.880   8.510
 2600W        W 3571   4.370   4.000  10.290
 2601W        W 3572   2.810  12.900   7.670
 2602W        W 3573   2.050   6.510   3.080
 2603W        W 3574   9.920   3.500   4.460
 2604W        W 3575  12.380  12.300   9.160
 2605W        W 3576  11.740   1.910   0.940
 2606W        W 3577   1.630   9.290  10.420
 2607W        W 3578   4.780  13.640  12.360
 2608W        W 3579   4.710   8.500   0.560
 2609W        W 3580  13.460  10.850   2.230
 2610W        W 3581   8.200   1.510   5.750
 2611W        W 3582   4.540  11.080   0.090
 2612W        W 3583   8.310  10.930   4.550
 2613W        W 3584   9.700   4.760   4.330
 2614W        W 3585   4.990   9.780   6.740
 2615W        W 3586  13.450   0.390  11.420
 2616W        W 3587  13.010   3.220   7.330
 2617W        W 3588   5.320   8.800  13.600
 2618W        W 3589   8.990  13.850  12.510
 2619W        W 3590   0.790   6.400   6.690
 2620W        W 3591   7.670  12.670   9.450
 2621W        W 3592   1.450   7.050   1.810
 2622W        W 3593   0.810   9.510   4.860
 2623W        W 3594   1.600   3.650   5.400
 2624W        W 3595  12.120  12.670  13.270
 2625W        W 3596   3.460   1.930  12.050
 2626W        W 3597   5.960   8.680   1.460
 2627W        W 3598   7.020   2.430  11.720
 2628W        W 3599   3.130   8.120  13.610
 2629W        W 3600   4.550   1.380  11.300
 2630W        W 3601   5.250   4.600  13.410
 2631W        W 3602   0.180   3.400   8.980
 2632W        W 3603   9.910  13.410   3.430
 2633W        W 3604   1.280  11.710   7.110
 2634W        W 3605  13.730   6.390   1.670
 2635W        W 3606   7.360   4.810   9.860
 2636W        W 3607   0.550   1.020  12.190
 2637W        W 3608  11.880   3.740   8.710
 2638W        W 3609   8.990   7.350   5.160
 2639W        W 3610   0.260  12.330  11.450
 2640W        W 3611   8.250  10.430   8.970
 2641W        W 3612   4.440   5.050   7.190
 2642W        W 3613   5.130   9.330   6.980
 2643W        W 3614   3.770   0.190   7.420
 2644W        W 3615   5.540   2.450  12.820
 2645W        W 3616   9.090   5.940  10.690
 2646W        W 3617  11.070  12.550   6.470
 2647W        W 3618   8.710   5.680   1.940
 2648W        W 3619   4.350  11.680   4.040
 2649W        W 3620   7.030  10.610   9.490
 2650W        W 3621  10.920  10.710   4.680
 2651W        W 3622   6.650   7.790  12.690
 2652W        W 3623   8.090   5.580   3.820
 2653W        W 3624   6.030   1.330   3.800
 2654W        W 3625   3.820   0.600   7.670
 2655W        W 3626  10.460   0.490   4.240
 2656W        W 3627   9.490   4.950   1.980
 2657W        W 3628   7.630   8.650   2.230
 2658W        W 3629   2.900   2.880   8.100
 2659W        W 3630   1.260   5.690   1.200
 2660W        W 3631   6.370   0.430   6.330
 2661W        W 3632   4.360   0.620   4.080
 2662W        W 3633   3.370  10.090  10.050
 2663W        W 3634   6.030   2.540   8.050
 2664W        W 3635  12.430   8.530  13.460
 2665W        W 3636   4.860   2.440  13.210
 2666W        W 3637  11.780  10.480   5.070
 2667W        W 3638   8.370   7.180   9.770
 2668W        W 3639   2.660  11.910  13.310
 2669W        W 3640  11.780   6.830   2.150
 2670W        W 3641   6.820   7.340  12.260
 2671W        W 3642   2.950  13.890   5.950
 2672W        W 3643  12.660   9.970   8.320
 2673W        W 3644  13.120   4.260   3.350
 2674W        W 3645   0.570   1.550  13.450
 2675W        W 3646   4.110   5.210   3.890
 2676W        W 3647  12.910   2.540   3.280
 2677W        W 3648   7.990   9.190   4.980
 2678W        W 3649   2.650   3.370  10.800
 2679W        W 3650   2.610   2.700  12.920
 2680W        W 3651   7.710  11.990  10.890
 2681W        W 3652  13.600   5.240   7.460
 2682W        W 3653   7.750   8.490  10.590
 2683W        W 3654   2.940   4.940   4.570
 2684W        W 3655   2.040   5.170  10.770
 2685W        W 3656  13.070   9.020   6.700
 2686W        W 3657   0.440  10.050   7.500
 2687W        W 3658  10.010  10.240   2.220
 2688W        W 3659   5.060   1.750   9.060
 2689W        W 3660  12.220   6.920   0.340
 2690W        W 3661   2.990   3.060  12.990
 2691W        W 3662  11.080   0.450  13.430
 2692W        W 3663  11.310   8.580   7.600
 2693W        W 3664   2.690   3.160  10.390
 2694W        W 3665   4.710  10.900  13.620
 2695W        W 3666   3.210   7.880   3.660
 2696W        W 3667   8.590   1.570   2.140
 2697W        W 3668   7.040   1.880   1.300
 2698W        W 3669   9.540   5.520   6.920
 2699W        W 3670   2.350   3.260  11.650
 2700W        W 3671   4.280  11.030  13.230
 2701W        W 3672   6.330   1.820   9.560
 2702W        W 3673   2.000  12.370   7.450
 2703W        W 3674  10.060  11.970   4.870
 2704W        W 3675   9.480  11.740   4.690
 2705W        W 3676   1.000   8.100  12.860
 2706W        W 3677  12.730   7.410   8.840
 2707W        W 3678   7.740  11.550   4.440
 2708W        W 3679   4.630   8.590   9.100
 2709W        W 3680   4.650   4.480   2.320
 2710W        W 3681   8.380   4.910  10.810
 2711W        W 3682  13.080   1.910  10.640
 2712W        W 3683   8.340  12.200  12.990
 2713W        W 3684   5.810   8.540   3.210
 2714W        W 3685   1.200   2.540   1.390
 2715W        W 3686   3.080   0.500   8.040
 2716W        W 3687   1.570  10.680   8.270
 2717W        W 3688   0.660  11.160   4.300
 2718W        W 3689   2.780   4.930   2.530
 2719W        W 3690   8.400   5.600   7.080
 2720W        W 3691   6.310   6.580   8.440
 2721W        W 3692  10.680  13.600   7.960
 2722W        W 3693  13.140   5.790   0.240
 2723W        W 3694   4.070   6.270  13.490
 2724W        W 3695   3.970   3.270  10.650
 2725W        W 3696   9.270  10.420  11.920
 2726W        W 3697  11.060  13.090   0.720
 2727W        W 3698  13.850   0.710   5.140
 2728W        W 3699   2.680   1.770   3.090
 2729W        W 3700   8.120   4.550   9.290
 2730W        W 3701  10.350   3.170  10.030
 2731W        W 3702   9.620  12.790   4.030
 2732W        W 3703   0.880   2.380   8.520
 2733W        W 3704   9.310   4.000  11.530
 2734W        W 3705   9.090   6.670   8.860
 2735W        W 3706  13.540  10.900   5.350
 2736W        W 3707  10.270   8.280   6.670
 2737W        W 3708   6.690   9.130   8.330
 2738W        W 3709   5.200   6.720   2.990
 2739W        W 3710   6.880   8.990   4.390
 2740W        W 3711   6.890   8.380  12.930
 2741W        W 3712  13.860   7.230  12.350
 2742W        W 3713  13.560   0.770   6.520
 2743W        W 3714  12.550   9.450   8.830
 2744W        W 3715   3.940   0.510   9.230
 2745W        W 3716   1.560  11.700   3.230
 2746W        W 3717   9.220  13.170   2.240
 2747W        W 3718  10.360   1.060   4.240
 2748W        W 3719   3.750   9.640   7.210
 2749W        W 3720   4.000   3.000   8.840
 2750W        W 3721   5.240  12.490  13.780
 2751W        W 3722  12.750   8.480   1.270
 2752W        W 3723  10.880   6.780   2.840
 2753W        W 3724   1.130  13.680  10.220
 2754W        W 3725   5.420   0.840   8.110
 2755W        W 3726   1.560   0.510   9.690
 2756W        W 3727   2.730  10.940  12.760
 2757W        W 3728   8.070   4.500  10.730
 2758W        W 3729   7.270  11.310   0.850
 2759W        W 3730   3.660  10.050   6.390
 2760W        W 3731   4.470   8.470   5.080
 2761W        W 3732   6.370  10.240   5.270
 2762W        W 3733   7.630   1.530  12.550
 2763W        W 3734   9.070   9.140   6.870
 2764W        W 3735   9.430   1.810   6.610
 2765W        W 3736   6.280   6.060   3.080
 2766W        W 3737   3.220   0.340  11.650
 2767W        W 3738   3.280   7.900  11.270
 2768W        W 3739   5.230   8.780   2.490
 2769W        W 3740   4.290  11.010   8.650
 2770W        W 3741  13.910   8.680   5.280
 2771W        W 3742   3.080   4.020  12.760
 2772W        W 3743   5.750   5.260   2.250
 2773W        W 3744   2.490  10.040   9.660
 2774W        W 3745   7.260  10.710  11.300
 2775W        W 3746   7.700   8.730   6.300
 2776W        W 3747   8.640   3.140   6.700
 2777W        W 3748   9.860   0.030   8.440
 2778W        W 3749   8.730   5.920   4.140
 2779W        W 3750   1.020  11.910   1.470
 2780W        W 3751   6.680   9.870   0.750
 2781W        W 3752  12.030   9.980   3.640
 2782W        W 3753   2.460  10.060   6.090
 2783W        W 3754   5.390   3.150   7.910
 2784W        W 3755   2.270   8.140   9.190
 2785W        W 3756   6.020  10.460   5.580
 2786W        W 3757  10.500   8.410  12.600
 2787W        W 3758  12.290   2.240   7.760
 2788W        W 3759   6.760  12.140   5.430
 2789W        W 3760   7.930   8.510   3.840
 2790W        W 3761   9.200   9.800   3.130
 2791W        W 3762   2.770   0.440   2.210
 2792W        W 3763   5.440   3.820  13.660
 2793W        W 3764   5.790   3.090   2.340
 2794W        W 3765   7.260  10.130   8.880
 2795W        W 3766   7.220  12.220   5.730
 2796W        W 3767   0.370   2.380  11.350
 2797W        W 3768   3.290   0.350   8.460
 2798W        W 3769   3.630   6.810   0.600
 2799W        W 3770   1.500  10.430   0.590
 2800W        W 3771   5.490   9.460   6.630
 2801W        W 3772   6.140   9.720   0.220
 2802W        W 3773   1.670   4.520   0.900
 2803W        W 3774   6.500   0.180   3.250
 2804W        W 3775  12.410   3.590   4.330
 2805W        W 3776   4.080   9.310   0.610
 2806W        W 3777  10.040   6.470   1.890
 2807W        W 3778   6.830   5.990   1.780
 2808W        W 3779  10.740   2.710  13.190
 2809W        W 3780   3.010   1.100   2.930
 2810W        W 3781   1.320  10.300   5.780
 2811W        W 3782   8.920   7.830  13.480
 2812W        W 3783  10.950   5.180  13.210
 2813W        W 3784   5.140   6.970   5.330
 2814W        W 3785   2.610   5.200  11.520
 2815W        W 3786  13.550   1.570   0.210
 2816W        W 3787  13.010   0.530  12.370
 2817W        W 3788   3.500   1.460   3.830
 2818W        W 3789  12.520   0.400   0.460
 2819W        W 3790  12.230  10.230  12.920
 2820W        W 3791  10.610  11.530   9.620
 2821W        W 3792   4.420  13.870  11.490
 2822W        W 3793  12.990   6.730  13.180
 2823W        W 3794   9.500   8.730   9.320
 2824W        W 3795   8.080   1.380  10.290
 2825W        W 3796   4.710   9.430   1.760
 2826W        W 3797  12.530   4.830   6.330
 2827W        W 3798   4.030   1.030   0.280
 2828W        W 3799   5.570   5.210   6.930
 2829W        W 3800  13.550  10.960   9.240
 2830W        W 3801  11.020  10.050   1.860
 2831W        W 3802   3.730  12.440   2.430
 2832W        W 3803   5.610   6.820   1.800
 2833W        W 3804  11.730  10.130  13.010
 2834W        W 3805  12.460   0.260   4.700
 2835W        W 3806   3.670   6.310  10.540
 2836W        W 3807  10.810   2.590   0.210
 2837W        W 3808  11.000   0.620   2.580
 2838W        W 3809   5.410   7.210   0.980
 2839W        W 3810  10.150   9.210   4.930
 2840W        W 3811   9.640   5.770  10.020
 2841W        W 3812   3.820   3.560   8.840
 2842W        W 3813   7.070  12.290   8.850
 2843W        W 3814   4.150   1.680  13.080
 2844W        W 3815  11.660   7.470   3.850
 2845W        W 3816   6.140  10.220   0.440
 2846W        W 3817   7.960  11.880  13.800
 2847W        W 3818  11.680   0.350  12.620
 2848W        W 3819   5.200   4.110  13.270
 2849W        W 3820   3.170   4.200   4.900
 2850W        W 3821   4.790   6.900   3.390
 2851W        W 3822   2.450   7.770  13.780
 2852W        W 3823   2.190   2.880   3.630
 2853W        W 3824   5.220   1.960  13.690
 2854W        W 3825   0.940  10.900  10.960
 2855W        W 3826   6.430  10.780  12.120
 2856W        W 3827   5.120  13.820   9.970
 2857W        W 3828  13.190   1.210   7.850
 2858W        W 3829   8.930   8.150   3.820
 2859W        W 3830   6.860   0.810  12.270
 2860W        W 3831   9.190   8.220   9.430
 2861W        W 3832  10.610   9.020   4.820
 2862W        W 3833  10.850  10.280   0.460
 2863W        W 3834  12.270  12.030   6.280
 2864W        W 3835   0.800   0.720  11.290
 2865W        W 3836  11.610   9.260   7.260
 2866W        W 3837  12.120   7.170   3.500
 2867W        W 3838  12.860  13.170   1.050
 2868W        W 3839  13.320   9.450   7.650
 2869W        W 3840   7.390   7.380   9.480
 2870W        W 3841   3.710  11.480  10.760
 2871W        W 3842   5.530   8.660   5.620
 2872W        W 3843  12.960   2.130  10.150
 2873W        W 3844  10.110  12.670   4.110
 2874W        W 3845  13.600   0.310   2.440
 2875W        W 3846   8.640   0.310   6.790
 2876W        W 3847  11.700  10.350   8.240
 2877W        W 3848   7.610   9.990  12.720
 2878W        W 3849  12.330   5.070   8.350
 2879W        W 3850   3.980   3.610  12.120
 2880W        W 3851  10.360  13.580   6.050
 2881W        W 3852   9.840   3.070  10.770
 2882W        W 3853   4.000  12.350   1.000
 2883W        W 3854   9.040  11.390   7.050
 2884W        W 3855   2.040   1.120   8.300
 2885W        W 3856  12.340   2.090   7.000
 2886W        W 3857   2.580   6.700   6.950
 2887W        W 3858   6.130  12.970   9.230
 2888W        W 3859   0.600   4.270   9.440
 2889W        W 3860  11.190  11.690   8.420
 2890W        W 3861  11.430  13.770  12.900
 2891W        W 3862   5.170   9.520   3.330
 2892W        W 3863  10.950   3.980   0.980
 2893W        W 3864  12.250   9.980  12.490
 2894W        W 3865  12.120   8.060   3.440
 2895W        W 3866   2.510  11.640   6.460
 2896W        W 3867   5.730   9.030   6.570
 2897W        W 3868   5.360   8.080   2.860
 2898W        W 3869   8.510  10.250   7.620
 2899W        W 3870   0.090  13.540   1.790
 2900W        W 3871   4.170   2.400  11.070
 2901W        W 3872   1.750   7.420   3.400
 2902W        W 3873   2.630   8.600  12.410
 2903W        W 3874  10.450   0.440   3.080
 2904W        W 3875   6.310   7.560   4.920
 2905W        W 3876   3.150   9.970  10.870
 2906W        W 3877   3.780   6.310  12.740
 2907W        W 3878   1.740   1.940  12.350
 2908W        W 3879  13.220   3.730   9.490
 2909W        W 3880   4.160  11.480  11.100
 2910W        W 3881  11.210  13.840   3.340
 2911W        W 3882   9.030   5.510  11.360
 2912W        W 3883  10.630   4.700  11.190
 2913W        W 3884  10.080  13.650  11.290
 2914W        W 3885  11.450   9.090   9.310
 2915W        W 3886   9.360   7.970   3.550
 2916W        W 3887   9.670  10.160   6.940
 2917W        W 3888   2.450   2.440   1.700
 2918W        W 3889  13.780   2.710   1.850
 2919W        W 3890   2.330   7.450   5.950
 2920W        W 3891   1.630  12.060  11.740
 2921W        W 3892   6.420   5.120   2.610
 2922W        W 3893   7.170   5.090   0.660
 2923W        W 3894   1.760  13.830   1.890
 2924W        W 3895  11.850   8.180  11.960
 2925W        W 3896   2.110   2.540  11.000
 2926W        W 3897  13.430   9.610   3.330
 2927W        W 3898   8.080   6.770   6.070
 2928W        W 3899   3.700   4.850   0.240
 2929W        W 3900   8.720   9.200   5.450
 2930W        W 3901   6.390  13.010   4.560
 2931W        W 3902   1.210  12.730  10.620
 2932W        W 3903   7.630  12.090  13.510
 2933W        W 3904  11.510   9.810   6.780
 2934W        W 3905  12.210   5.610   0.040
 2935W        W 3906  13.870  10.470   9.260
 2936W        W 3907   5.920   3.440   9.550
 2937W        W 3908   5.530   8.270   3.820
 2938W        W 3909  10.450   8.970   9.140
 2939W        W 3910   2.170   5.620   1.360
 2940W        W 3911   6.030  13.310  11.160
 2941W        W 3912   9.310   8.090  13.690
 2942W        W 3913   1.700   2.370   0.490
 2943W        W 3914   8.230  11.890   9.470
 2944W        W 3915  11.700  13.690   5.760
 2945W        W 3916   2.690   6.510   6.000
 2946W        W 3917  13.300  11.860  11.450
 2947W        W 3918  11.110  13.860   4.340
 2948W        W 3919  12.210   4.820  13.370
 2949W        W 3920  11.910  10.300   6.230
 2950W        W 3921   2.220   4.600   2.010
 2951W        W 3922  12.880   0.300   1.910
 2952W        W 3923   1.500   4.140   0.040
 2953W        W 3924   2.320   7.430   9.840
 2954W        W 3925   1.590   4.440  13.380
 2955W        W 3926   1.490   8.650  10.930
 2956W        W 3927   5.370  13.030   1.200
 2957W        W 3928   9.890   2.090   0.580
 2958W        W 3929   1.430  12.560  13.050
 2959W        W 3930   7.860  13.780   7.890
 2960W        W 3931  10.080  11.010   8.140
 2961W        W 3932  11.480   5.870   6.130
 2962W        W 3933   0.920   6.170   5.770
 2963W        W 3934   9.640   7.740   7.790
 2964W        W 3935   6.990  10.680   3.670
 2965W        W 3936   8.070  11.970   5.020
 2966W        W 3937   0.900   5.290  10.750
 2967W        W 3938   7.100   6.110   9.840
 2968W        W 3939   3.390   5.630   9.980
 2969W        W 3940  11.800   0.840   1.090
 2970W        W 3941  11.350   7.040   5.340
 2971W        W 3942   3.140  11.020   3.400
 2972W        W 3943   1.250   2.570  10.690
 2973W        W 3944   7.180  11.350  12.600
 2974W        W 3945   1.090   7.280  12.300
 2975W        W 3946   2.230   8.980   8.140
 2976W        W 3947  12.900  10.530   9.710
 2977W        W 3948   8.450   5.620   5.420
 2978W        W 3949  10.130  12.340   3.670
 2979W        W 3950   6.730   4.040  12.770
 2980W        W 3951  13.560   2.870   1.450
 2981W        W 3952   6.550  12.880   2.200
 2982W        W 3953   7.680  10.480  12.590
 2983W        W 3954   4.180   0.500   5.950
 2984W        W 3955   7.800   4.660   9.620
 2985W        W 3956  12.980   7.710   8.580
 2986W        W 3957   6.240   4.950   6.320
 2987W        W 3958   9.130   7.150  12.860
 2988W        W 3959   1.270   3.460   0.390
 2989W        W 3960   8.960   5.920   6.480
 2990W        W 3961   3.520   6.200  11.690
 2991W        W 3962   9.210  11.010  10.670
 2992W        W 3963  12.660   1.890  13.800
 2993W        W 3964   6.670  10.070   4.920
 2994W        W 3965   3.770  11.470   1.650
 2995W        W 3966   2.000   0.570   8.270
 2996W        W 3967  13.810   6.750   5.340
 2997W        W 3968   5.050  11.600   9.590
 2998W        W 3969  12.390   6.410   4.660
 2999W        W 3970   6.580   1.240   1.240
 3000W        W 3971   7.720  12.600  13.700
 3001W        W 3972  12.210   7.320  11.510
 3002W        W 3973   7.370   7.540  11.470
 3003W        W 3974  12.450   4.730   2.000
 3004W        W 3975   5.000  11.910  12.270
 3005W        W 3976   7.120   8.590  12.170
 3006W        W 3977  11.150   3.350   5.460
 3007W        W 3978   1.450   5.790   6.020
 3008W        W 3979   1.790   1.740  10.320
 3009W        W 3980   7.370   9.020   1.900
 3010W        W 3981  12.520   7.830   0.180
 3011W        W 3982   1.580   1.110   2.620
 3012W        W 3983   2.830   3.300   1.340
 3013W        W 3984   9.780  10.470  13.500
 3014W        W 3985  10.570  13.860   7.540
 3015W        W 3986   0.300   9.030  13.540
 3016W        W 3987  11.910   8.040  12.480
 3017W        W 3988  13.160   7.380  11.610
 3018W        W 3989   7.430   8.980   3.900
 3019W        W 3990  11.010   8.260   8.920
 3020W        W 3991   4.730  13.260  13.740
 3021W        W 3992   3.910  11.160  11.940
 3022W        W 3993  10.060   0.230   0.560
 3023W        W 3994  11.990  10.890   6.760
 3024W        W 3995   5.510   2.720  11.190
 3025W        W 3996  13.630  12.020   0.630
 3026W        W 3997   4.950  13.510   7.590
 3027W        W 3998   2.070   2.140   1.610
 3028W        W 3999   4.350   4.830   3.570
 3029W        W 4000   4.040   6.330   6.530
 3030W        W 4001   3.800   2.060   4.330
 3031W        W 4002   0.950   3.290   9.440
 3032W        W 4003   9.240   4.060   0.680
 3033W        W 4004   2.780   3.190   1.850
 3034W        W 4005  10.100   8.420  10.460
 3035W        W 4006  13.870  11.930   4.060
 3036W        W 4007   6.520   9.840   9.640
 3037W        W 4008  10.380   8.110  10.100
 3038W        W 4009   4.860  10.380  10.110
 3039W        W 4010   6.050   6.590   1.840
 3040W        W 4011   0.410   0.820   5.280
 3041W        W 4012   0.910  10.070   3.060
 3042W        W 4013  10.480   2.350   9.250
 3043W        W 4014   5.970  10.890  12.000
 3044W        W 4015   2.780  13.340  10.800
 3045W        W 4016   1.370   8.590  12.230
 3046W        W 4017   6.090   8.730   7.980
 3047W        W 4018  12.140   6.410   9.680
 3048W        W 4019   1.130  11.760  12.130
 3049W        W 4020  11.600   0.110   3.080
 3050W        W 4021   7.580   2.900  10.680
 3051W        W 4022   9.380  10.470   9.570
 3052W        W 4023  12.490   9.670  11.550
 3053W        W 4024  12.840  13.340  10.740
 3054W        W 4025   7.490  13.040   2.150
 3055W        W 4026   7.200  11.840   1.920
 3056W        W 4027  11.540  12.240  10.690
 3057W        W 4028  11.650   0.680   4.440
 3058W        W 4029   5.460   7.490  10.600
 3059W        W 4030   8.180   5.970   5.200
 3060W        W 4031  13.060  13.680   9.910
 3061W        W 4032   5.930   2.930  12.140
 3062W        W 4033  11.290   7.770   2.020
 3063W        W 4034   4.320   6.210  12.680
 3064W        W 4035  11.500   5.630   5.430
 3065W        W 4036   0.050   5.890  11.080
 3066W        W 4037   0.190   7.950   8.160
 3067W        W 4038  13.380   6.210   5.600
 3068W        W 4039  10.040  12.220  10.510
 3069W        W 4040   4.990   6.370   9.800
 3070W        W 4041  12.780   0.920  10.730
 3071W        W 4042   9.460   5.630   0.560
 3072W        W 4043  12.580   5.300   2.860
 3073W        W 4044   3.570  11.040   6.630
 3074W        W 4045  13.030   6.510   3.190
 3075W        W 4046   6.020   7.470   2.740
 3076W        W 4047  10.640   4.190  13.320
 3077W        W 4048   8.780   6.990   8.400
 3078W        W 4049  10.080   8.610  11.720
 3079W        W 4050  13.840   5.500   7.820
 3080W        W 4051   4.440   3.160   1.380
 3081W        W 4052   4.700  12.040  11.480
 3082W        W 4053   7.630   2.050   1.110
 3083W        W 4054   7.420   3.060   8.560
 3084W        W 4055  10.710   8.280   4.660
 3085W        W 4056   8.820   8.550   6.100
 3086W        W 4057   5.770   4.160   1.030
 3087W        W 4058  10.080  13.370   9.650
 3088W        W 4059   2.720   7.770   5.790
 3089W        W 4060  12.720   4.460   0.810
 3090W        W 4061   7.720  13.150   7.860
 3091W        W 4062   9.990   1.060   6.110
 3092W        W 4063   2.230   9.420   8.380
 3093W        W 4064   9.760   3.040  12.720
 3094W        W 4065  10.900  11.230   2.710
 3095W        W 4066   0.100   8.490   8.270
 3096W        W 4067  11.270  12.800   7.110
 3097W        W 4068   9.480   4.070   3.750
 3098W        W 4069   8.360  12.960  10.130
 3099W        W 4070   7.020   7.230   0.030
 3100W        W 4071   6.580   6.010  13.510
 3101W        W 4072   1.670   1.210   6.660
 3102W        W 4073  11.470  13.690  12.000
 3103W        W 4074  11.370  13.400   1.080
 3104W        W 4075   8.490   4.180  11.880
 3105W        W 4076  13.410   2.930   7.150
 3106W        W 4077  11.960  12.380   6.440
 3107W        W 4078   9.590  10.140  10.580
 3108W        W 4079   3.220   1.200   4.300
 3109W        W 4080   2.830  10.210   5.110
 3110W        W 4081   0.590   9.940   0.070
 3111W        W 4082  12.720  12.740   5.810
 3112W        W 4083   2.580   9.160   6.770
 3113W        W 4084   5.970  11.030   1.870
 3114W        W 4085   9.250  12.680   4.760
 3115W        W 4086  10.060   5.400  11.260
 3116W        W 4087   8.490  10.730   7.500
 3117W        W 4088   4.720   1.610   5.640
 3118W        W 4089  10.800   1.550   7.610
 3119W        W 4090   6.470   8.000  13.760
 3120W        W 4091   4.750   0.630   9.630
 3121W        W 4092   1.450  12.570   0.860
 3122W        W 4093   2.980   9.200   9.340
 3123W        W 4094   7.680   2.110  13.850
 3124W        W 4095   9.960   4.510   8.850
 3125W        W 4096   5.680  10.260  13.370
 3126W        W 4097   4.890  13.660  12.880
 3127W        W 4098   0.940   3.900   3.500
 3128W        W 4099  10.560   6.420   1.700
 3129W        W 4100   9.290  13.030  12.880
 3130W        W 4101  10.910  10.530   8.860
 3131W        W 4102   7.100   1.960   9.020
 3132W        W 4103  10.750   6.220   4.910
 3133W        W 4104   4.470   7.620   9.840
 3134W        W 4105   3.760   3.830   5.170
 3135W        W 4106   3.990   3.800   4.670
 3136W        W 4107  11.810   4.200   8.960
 3137W        W 4108  12.080   2.560   6.980
 3138W        W 4109   7.390   7.130   4.140
 3139W        W 4110   6.600  12.870   6.990
 3140W        W 4111   6.400   1.540   8.800
 3141W        W 4112   6.730  11.150   2.970
 3142W        W 4113   4.190   8.540  12.990
 3143W        W 4114   1.580   7.640   5.540
 3144W        W 4115   8.100  12.460  10.310
 3145W        W 4116  13.410   0.790   7.000
 3146W        W 4117  11.880   8.270   2.430
 3147W        W 4118   7.520   3.060   1.890
 3148W        W 4119   7.510  12.120  10.190
 3149W        W 4120  11.600   2.370   6.340
 3150W        W 4121   5.280   2.190  10.450
 3151W        W 4122   5.310  13.570   3.250
 3152W        W 4123   6.400   2.010   1.740
 3153W        W 4124   6.910   4.690   9.710
 3154W        W 4125   0.440  13.600   4.380
 3155W        W 4126  12.440   9.820   5.340
 3156W        W 4127   1.290   9.730   4.720
 3157W        W 4128  12.100  11.770   2.850
 3158W        W 4129   0.270   0.630   3.590
 3159W        W 4130   6.680   0.540   4.710
 3160W        W 4131   9.210  10.720  13.610
 3161W        W 4132   3.620   0.030  11.610
 3162W        W 4133   3.330   1.390   7.980
 3163W        W 4134   5.790   5.460   1.070
 3164W        W 4135  13.510   9.740  11.630
 3165W        W 4136   1.710  13.290   6.920
 3166W        W 4137  11.210   9.540  10.500
 3167W        W 4138  11.680   3.310   4.780
 3168W        W 4139   8.020   6.890   0.850
 3169W        W 4140   6.690   5.930  10.150
 3170W        W 4141   0.830   1.720  10.310
 3171W        W 4142  12.640   6.390   1.470
 3172W        W 4143   2.210  13.620   9.030
 3173W        W 4144  12.570   0.730   4.900
 3174W        W 4145   9.970   8.310   4.770
 3175W        W 4146   8.570   9.170   3.740
 3176W        W 4147  10.300   0.340   7.730
 3177W        W 4148   1.210   8.430   7.050
 3178W        W 4149  11.150   1.060   0.300
 3179W        W 4150   4.140  11.110   7.750
 3180W        W 4151   8.360   5.680  12.570
 3181W        W 4152  11.270   9.960  10.170
 3182W        W 4153   6.650   2.040  11.440
 3183W        W 4154  10.900   8.180   7.580
 3184W        W 4155  13.600  12.710   7.820
 3185W        W 4156   6.180   3.610   1.000
 3186W        W 4157   3.190  10.890   8.670
 3187W        W 4158   5.570   0.480   8.610
 3188W        W 4159  12.660   3.090   0.170
 3189W        W 4160   4.070   4.470   2.220
 3190W        W 4161   0.280   1.410   3.180
 3191W        W 4162   0.560  13.060   6.160
 3192W        W 4163  12.230   6.210   5.090
 3193W        W 4164  13.220   2.180   5.550
 3194W        W 4165   8.460  10.880  10.400
 3195W        W 4166   0.530   5.650   0.560
 3196W        W 4167   5.500   0.200  13.890
 3197W        W 4168   3.400  10.640   2.630
 3198W        W 4169   9.750   7.850  12.830
 3199W        W 4170   3.140   2.740   5.350
 3200W        W 4171   7.210  10.150   4.800
 3201W        W 4172  11.300  13.560   8.770
 3202W        W 4173  12.530   8.970   9.150
 3203W        W 4174   9.630   0.590   4.750
 3204W        W 4175   4.010   8.100   8.010
 3205W        W 4176   3.440   7.450  13.830
 3206W        W 4177   2.720   5.430  13.410
 3207W        W 4178   9.860  11.980   9.940
 3208W        W 4179  10.030  12.360   2.430
 3209W        W 4180   1.040  11.130   6.940
 3210W        W 4181   9.280   7.010   9.840
 3211W        W 4182   7.540   9.430  12.610
 3212W        W 4183   9.070   6.260   1.290
 3213W        W 4184   5.350   1.670   7.140
 3214W        W 4185   0.260  11.310   6.920
 3215W        W 4186   3.800  11.700  13.700
 3216W        W 4187   7.330   8.040   7.000
 3217W        W 4188   2.820   0.360   3.710
 3218W        W 4189   2.670   7.610   8.060
 3219W        W 4190  13.200   4.920  10.990
 3220W        W 4191   3.580   0.390   8.060
 3221W        W 4192  13.800  11.400   4.130
 3222W        W 4193  11.510   6.470  12.040
 3223W        W 4194   9.730   5.480  13.260
 3224W        W 4195  10.260   5.070   3.410
 3225W        W 4196  13.060   7.520  12.850
 3226W        W 4197   2.680   2.640  10.490
 3227W        W 4198  12.180  13.380  13.070
 3228W        W 4199   3.030   7.940   6.220
 3229W        W 4200   6.670   2.100  11.940
 3230W        W 4201   9.700   3.450  12.470
 3231W        W 4202   9.870  11.110   9.780
 3232W        W 4203   6.600  12.080   2.540
 3233W        W 4204   5.110   3.200   6.450
 3234W        W 4205   4.210   0.750  10.650
 3235W        W 4206   5.840   7.620   6.470
 3236W        W 4207   5.330   9.230  13.900
 3237W        W 4208  10.840   1.010   2.330
 3238W        W 4209   3.460   4.880   0.840
 3239W        W 4210   3.760   2.980   6.450
 3240W        W 4211   8.060  10.790   6.330
 3241W        W 4212   3.140   1.110   6.430
 3242W        W 4213   2.930   5.810   2.480
 3243W        W 4214  12.420   9.020  13.250
 3244W        W 4215   8.240   6.040   7.240
 3245W        W 4216   2.200  11.590   0.930
 3246W        W 4217   5.710   5.690   4.130
 3247W        W 4218  11.620  12.350   8.240
 3248W        W 4219  13.340   9.140   4.640
 3249W        W 4220   2.360   2.150   3.230
 3250W        W 4221   3.740   4.480   0.620
 3251W        W 4222   0.990   7.170   8.380
 3252W        W 4223  13.900   5.410  11.190
 3253W        W 4224   8.730  10.860  13.790
 3254W        W 4225   8.280  13.870   7.520
 3255W        W 4226   8.500   6.060   3.660
 3256W        W 4227   5.560   6.190   1.670
 3257W        W 4228  11.340   1.460  13.820
 3258W        W 4229  11.880   3.650  12.740
 3259W        W 4230   5.210   0.380   0.650
 3260W        W 4231  11.130   1.170  12.760
 3261W        W 4232  12.760   3.010   5.680
 3262W        W 4233   7.770   0.400   2.410
 3263W        W 4234  12.460   6.590   5.390
 3264W        W 4235  13.050   5.190   2.640
 3265W        W 4236  12.570  11.710   5.950
 3266W        W 4237  12.550  10.750   2.160
 3267W        W 4238   4.980   1.610   1.700
 3268W        W 4239   3.230   4.690   4.910
 3269W        W 4240   3.760  12.650  12.450
 3270W        W 4241   1.580   6.470   6.550
 3271W        W 4242   7.670  12.030   5.780
 3272W        W 4243   9.580   9.010   5.750
 3273W        W 4244   8.870  11.970   9.920
 3274W        W 4245   7.400  10.230   8.420
 3275W        W 4246   8.190   5.920   1.260
 3276W        W 4247   0.180   3.090   8.560
 3277W        W 4248   3.070  12.250   6.890
 3278W        W 4249   2.660  13.720   6.360
 3279W        W 4250  12.370  13.740   4.400
 3280W        W 4251   4.920  12.670  11.080
 3281W        W 4252  10.470   4.270   6.150
 3282W        W 4253   7.360   0.990   6.520
 3283W        W 4254   3.330   7.090   3.840
 3284W        W 4255   9.380   2.270  13.800
 3285W        W 4256   5.480   9.740   0.760
 3286W        W 4257   2.230  13.640  11.460
 3287W        W 4258  10.470  11.200   8.370
 3288W        W 4259   7.430   8.530   4.110
 3289W        W 4260  12.960  10.980  11.310
 3290W        W 4261   5.310   0.330   7.060
 3291W        W 4262   7.950  11.650   1.250
 3292W        W 4263   6.190  12.990   3.480
 3293W        W 4264   0.560   2.170  10.190
 3294W        W 4265   2.070   9.820   9.630
 3295W        W 4266  11.520   5.770   4.960
 3296W        W 4267   3.380   5.320   9.160
 3297W        W 4268  12.030   9.990   5.100
 3298W        W 4269   0.570  12.200   9.240
 3299W        W 4270  11.030   9.330   6.820
 3300W        W 4271  11.580   7.300   9.630
 3301W        W 4272   1.520   5.250   1.980
 3302W        W 4273   0.510   4.550   8.360
 3303W        W 4274   9.370   0.330   1.840
 3304W        W 4275   6.420  13.120  10.930
 3305W        W 4276   3.370   5.780   8.490
 3306W        W 4277  12.250   1.890   3.720
 3307W        W 4278  10.960  11.290  12.600
 3308W        W 4279   0.610   4.870  10.560
 3309W        W 4280   9.380   6.600   4.310
 3310W        W 4281   0.750   4.680   7.930
 3311W        W 4282   0.430   9.170   9.400
 3312W        W 4283   3.870  12.380  10.630
 3313W        W 4284   0.190  10.400   8.280
 3314W        W 4285  10.620  12.230   8.340
 3315W        W 4286  11.370   7.470  11.870
 3316W        W 4287  10.900   5.120   3.910
 3317W        W 4288   1.390   6.670   0.250
 3318W        W 4289  13.440   1.870   8.570
 3319W        W 4290   1.470   0.530  10.610
 3320W        W 4291   7.100  12.780   0.610
 3321W        W 4292  10.180   9.040   5.810
 3322W        W 4293   5.110   2.300  10.010
 3323W        W 4294   6.300   6.210   7.520
 3324W        W 4295   4.070   5.650  11.750
 3325W        W 4296   1.630   2.940   6.810
 3326W        W 4297  13.700   3.020   7.640
 3327W        W 4298  10.670  12.620   1.840
 3328W        W 4299  13.360  10.290   9.870
 3329W        W 4300   8.140   4.990   2.570
 3330W        W 4301   4.510   7.580   1.960
 3331W        W 4302   1.730  11.700   4.860
 3332W        W 4303  11.030   4.590   9.930
 3333W        W 4304   2.370  12.770   2.510
 3334W        W 4305   5.990   3.950   9.310
 3335W        W 4306  11.780  13.370  11.660
 3336W        W 4307  11.350   4.750   1.610
 3337W        W 4308  13.170   9.960   9.360
 3338W        W 4309   1.130   4.460  13.680
 3339W        W 4310   0.570   3.560  11.410
 3340W        W 4311   8.000   9.920  11.400
 3341W        W 4312   4.470   2.000   1.120
 3342W        W 4313   1.180   0.340   4.900
 3343W        W 4314  10.020  12.390   1.510
 3344W        W 4315   9.880  13.040   9.020
 3345W        W 4316   3.000   0.340  12.550
 3346W        W 4317   0.650   8.360   4.490
 3347W        W 4318   6.450   6.100   4.210
 3348W        W 4319   3.060   0.210  10.940
 3349W        W 4320   6.290  10.910  11.590
 3350W        W 4321  11.180   5.140  10.740
 3351W        W 4322   4.740   2.170   5.250
 3352W        W 4323   4.260   5.020  12.300
 3353W        W 4324  13.880  10.320  12.280
 3354W        W 4325   3.960   5.340   0.410
 3355W        W 4326   1.340   4.080   7.660
 3356W        W 4327  10.920   6.020   6.650
 3357W        W 4328   9.100   7.150   8.850
 3358W        W 4329   4.870   9.160  12.770
 3359W        W 4330   7.180  12.810  13.650
 3360W        W 4331   9.980  13.830   5.150
 3361W        W 4332   7.340   5.890   9.450
 3362W        W 4333   3.350   0.250   6.000
 3363W        W 4334   8.280  10.240   9.430
 3364W        W 4335   8.720   9.240   4.530
 3365W        W 4336   5.340   9.340   7.440
 3366W        W 4337   7.840   0.070   0.990
 3367W        W 4338   4.950  11.250   2.970
 3368W        W 4339  10.980   0.370   1.180
 3369W        W 4340   7.370  13.110   7.390
 3370W        W 4341   1.020   8.860   5.100
 3371W        W 4342   6.180   7.580   8.090
 3372W        W 4343   4.450   6.040   3.210
 3373W        W 4344  10.280   6.210  13.010
 3374W        W 4345   4.700   4.450  10.400
 3375W        W 4346   5.660   4.530   9.350
 3376W        W 4347   3.880  11.650   2.220
 3377W        W 4348   1.570   0.140   7.340
 3378W        W 4349   8.670   9.090   3.090
 3379W        W 4350   7.480  11.340   3.380
 3380W        W 4351  11.550   3.100   0.090
 3381W        W 4352   0.980  12.490   6.570
 3382W        W 4353   2.380   5.200   2.700
 3383W        W 4354   5.550   5.190  10.350
 3384W        W 4355   2.550  12.580   6.410
 3385W        W 4356   7.430  13.590  13.530
 3386W        W 4357   9.920   9.530  11.520
 3387W        W 4358   5.380  10.310  13.880
 3388W        W 4359   8.540   3.340   7.660
 3389W        W 4360   8.760   4.230   7.910
 3390W        W 4361   0.350   5.980   8.060
 3391W        W 4362   9.240   8.130  10.560
 3392W        W 4363  11.110   4.910   8.530
 3393W        W 4364   4.740  10.410  12.580
 3394W        W 4365   6.070   9.090  12.540
 3395W        W 4366   2.670   1.640   1.160
 3396W        W 4367   2.410  11.870  10.530
 3397W        W 4368   8.500  10.230  11.300
 3398W        W 4369   3.950   6.990   5.450
 3399W        W 4370   1.450   5.170  13.850
 3400W        W 4371   9.600   6.040  10.500
 3401W        W 4372   2.170   0.150   3.640
 3402W        W 4373  11.090   5.010   0.970
 3403W        W 4374  10.290  10.500  10.850
 3404W        W 4375   4.400   1.210   2.750
 3405W        W 4376   6.880   9.710   3.470
 3406W        W 4377   6.340   8.820  13.670
 3407W        W 4378  12.980  11.020   5.670
 3408W        W 4379   2.410   0.270   5.580
 3409W        W 4380   8.130   3.050   7.420
 3410W        W 4381  13.140   7.250  10.170
 3411W        W 4382   1.350   8.910   4.510
 3412W        W 4383   4.660   9.960   2.530
 3413W        W 4384   4.330   7.050   3.230
 3414W        W 4385  12.380   5.980   0.760
 3415W        W 4386   2.430   4.090  10.310
 3416W        W 4387  13.040   2.680   4.050
 3417W        W 4388   5.850   7.490   9.550
 3418W        W 4389  12.090  13.590   8.380
 3419W        W 4390   6.150   2.220  13.660
 3420W        W 4391  13.480   6.810   0.720
 3421W        W 4392   3.570   3.860   6.380
 3422W        W 4393  13.900   2.920  12.620
 3423W        W 4394   2.930   2.040  13.440
 3424W        W 4395   1.060   8.290  11.000
 3425W        W 4396   6.890   1.240   6.420
 3426W        W 4397  11.380   4.240   3.880
 3427W        W 4398  13.640  12.730   4.680
 3428W        W 4399   5.600   4.910   9.930
 3429W        W 4400   8.870   8.890   8.360
 3430W        W 4401  12.890  12.500   4.240
 3431W        W 4402   1.400   3.680   5.850
 3432W        W 4403   3.210  10.220   6.160
 3433W        W 4404   9.310   6.600   6.650
 3434W        W 4405  10.680  11.080   2.200
 3435W        W 4406  13.180   8.720   5.790
 3436W        W 4407   5.890  11.890   9.270
 3437W        W 4408  12.380   5.510   3.830
 3438W        W 4409   2.450   5.920   1.000
 3439W        W 4410  11.480   8.000   2.520
 3440W        W 4411   6.020  11.120   4.650
 3441W        W 4412   7.530   4.060   6.600
 3442W        W 4413   9.800   0.930  13.790
 3443W        W 4414  10.450   6.330   9.590
 3444W        W 4415   4.670   9.360   3.880
 3445W        W 4416  12.290   9.890   8.660
 3446W        W 4417   6.510  10.430   8.400
 3447W        W 4418  11.130   9.030   1.300
 3448W        W 4419   2.110   6.280   5.260
 3449W        W 4420   7.780  13.600   7.340
 3450W        W 4421   7.730   9.110  12.240
 3451W        W 4422   7.460   6.570   5.390
 3452W        W 4423  10.040  10.370  11.420
 3453W        W 4424   6.620   8.620  11.490
 3454W        W 4425   8.880  11.210   0.490
 3455W        W 4426   5.690   6.150   7.310
 3456W        W 4427   1.260   4.920   2.290
 3457W        W 4428   2.960   7.050   7.270
 3458W        W 4429   8.800   0.730  11.020
 3459W        W 4430   4.050   9.400   4.270
 3460W        W 4431  12.310  12.840  12.640
 3461W        W 4432  10.170   6.930  12.580
 3462W        W 4433   6.130   4.110   6.690
 3463W        W 4434   7.190   6.360   2.080
 3464W        W 4435  13.300  10.450   9.370
 3465W        W 4436   0.270  11.910  12.800
 3466W        W 4437   1.420   1.300   9.210
 3467W        W 4438  12.460   8.800  10.030
 3468W        W 4439   1.700  12.510  12.630
 3469W        W 4440   4.770   5.160   2.410
 3470W        W 4441  10.970   9.900   6.930
 3471W        W 4442   0.930  10.900  13.330
 3472W        W 4443  10.920   7.230   4.380
 3473W        W 4444   6.300   0.240   4.560
 3474W        W 4445   1.530   4.720   6.400
 3475W        W 4446   0.240   3.980   9.170
 3476W        W 4447   0.740  12.750   2.930
 3477W        W 4448  12.050  10.380   9.830
 3478W        W 4449   8.830  11.410   3.780
 3479W        W 4450   2.500  10.640   9.870
 3480W        W 4451  12.950   9.200  13.290
 3481W        W 4452   9.100   5.470   8.020
 3482W        W 4453   2.350   4.730  11.690
 3483W        W 4454   4.450   3.040   5.740
 3484W        W 4455   3.550   2.410   1.260
 3485W        W 4456   6.050   8.250   9.120
 3486W        W 4457   3.860   7.790   2.610
 3487W        W 4458   0.400   7.030  12.940
 3488W        W 4459   2.230   4.520   1.490
 3489W        W 4460  13.050   4.270  13.630
 3490W        W 4461  10.630   1.000  13.570
 3491W        W 4462   5.830   2.070   8.060
 3492W        W 4463   0.570   5.180   7.130
 3493W        W 4464  12.020   6.000  12.580
 3494W        W 4465  10.720   2.050   9.640
 3495W        W 4466   1.250   9.390   6.690
 3496W        W 4467   2.330   9.320   1.140
 3497W        W 4468  13.670   7.910   3.490
 3498W        W 4469   6.300   3.950  10.330
 3499W        W 4470  13.850   6.150   7.680
 3500W        W 4471   2.470   7.820  10.650
 3501W        W 4472   7.670   3.030   9.440
 3502W        W 4473  13.400   2.710   1.010
 3503W        W 4474   8.670   1.400   6.150
 3504W        W 4475   7.780  11.570   5.630
 3505W        W 4476  12.590   5.080  11.760
 3506W        W 4477   4.660   7.300   2.870
 3507W        W 4478   2.790   7.500  13.190
 3508W        W 4479   7.540  13.620   9.380
 3509W        W 4480   5.110  11.390   2.440
 3510W        W 4481  11.210   9.360   9.640
 3511W        W 4482   5.030   0.400   9.950
 3512W        W 4483   2.930   9.440  10.870
 3513W        W 4484   0.030  12.490   3.140
 3514W        W 4485  12.910   0.420   5.180
 3515W        W 4486  10.650   7.750   7.640
 3516W        W 4487   1.670   2.830   3.410
 3517W        W 4488   7.370   7.330   2.140
 3518W        W 4489  11.890   0.230   6.920
 3519W        W 4490  11.440  13.800   9.160
 3520W        W 4491   3.020   2.140   5.300
 3521W        W 4492   3.880   2.220   2.190
 3522W        W 4493   1.100   8.390   3.490
 3523W        W 4494   6.330   2.230   7.760
 3524W        W 4495   1.700  10.210   1.520
 3525W        W 4496  11.830  10.360   3.420
 3526W        W 4497  10.220   3.320  10.530
 3527W        W 4498  12.860  13.120   9.520
 3528W        W 4499   3.430   5.010   1.690
 3529W        W 4500   2.700  10.470   0.170
 3530W        W 4501   7.450  11.450   7.400
 3531W        W 4502   1.090  10.360   8.900
 3532W        W 4503  12.830   5.400   1.620
 3533W        W 4504   1.220   5.570  12.960
 3534W        W 4505   0.990   4.430   8.910
 3535W        W 4506  13.380   1.110   6.200
 3536W        W 4507   3.490  12.950   6.670
 3537W        W 4508  11.180   8.190  13.610
 3538W        W 4509   8.520  13.020   6.440
 3539W        W 4510   6.240   5.490  13.730
 3540W        W 4511  11.200   1.590   6.670
 3541W        W 4512  13.370   8.460  12.270
 3542W        W 4513   6.300   9.380  10.770
 3543W        W 4514  13.160   8.380   0.490
 3544W        W 4515   9.520   9.260   7.070
 3545W        W 4516   0.750  12.800  10.330
 3546W        W 4517   4.210  11.390  10.610
 3547W        W 4518   4.490   4.940   8.450
 3548W        W 4519   8.080   1.990   6.560
 3549W        W 4520   9.490   4.620   7.200
 3550W        W 4521  12.070   2.170   6.470
 3551W        W 4522   8.460  10.570   4.910
 3552W        W 4523   8.650   9.480  10.900
 3553W        W 4524   6.470   7.880   7.860
 3554W        W 4525   7.260   1.120  10.050
 3555W        W 4526   4.250   9.800  11.820
 3556W        W 4527  12.380  13.060  12.150
 3557W        W 4528   9.780  11.390  13.260
 3558W        W 4529  10.310   0.270  10.090
 3559W        W 4530   5.150  10.570   5.260
 3560W        W 4531   0.320   5.130  11.430
 3561W        W 4532   4.560  12.710   5.880
 3562W        W 4533   2.010   5.410   8.820
 3563W        W 4534  13.320   3.610   0.350
 3564W        W 4535   8.400   7.960   8.160
 3565W        W 4536  10.670   0.920   0.530
 3566W        W 4537   8.670  10.700   6.340
 3567W        W 4538   8.330  12.190   8.540
 3568W        W 4539   5.060   4.740  11.530
 3569W        W 4540   2.180   3.430   3.830
 3570W        W 4541   5.660   1.600  13.750
 3571W        W 4542   5.050   6.670   1.660
 3572W        W 4543   5.870   6.620  13.520
 3573W        W 4544  11.040   1.390  13.430
 3574W        W 4545   4.970  10.170   8.370
 3575W        W 4546  11.430   6.830  12.430
 3576W        W 4547   0.860  12.930   4.880
 3577W        W 4548   8.780   4.440   1.840
 3578W        W 4549  12.260   6.250   3.470
 3579W        W 4550   8.460   5.590   8.430
 3580W        W 4551   7.120   5.640   3.370
 3581W        W 4552   2.170   5.050   5.760
 3582W        W 4553   1.200  10.870   3.570
 3583W        W 4554   2.460   8.190  10.970
 3584W        W 4555   9.750   8.920   1.850
 3585W        W 4556   4.240   4.930   8.900
 3586W        W 4557   2.070  13.270  13.100
 3587W        W 4558   6.300   3.610   2.790
 3588W        W 4559   3.090   1.080  13.870
 3589W        W 4560   6.430   9.080   4.130
 3590W        W 4561  10.080   7.080   3.900
 3591W        W 4562  11.620   2.280   8.430
 3592W        W 4563  12.790   0.500   0.030
 3593W        W 4564   4.270   2.370   8.270
 3594W        W 4565  12.320   2.240   4.580
 3595W        W 4566   2.150  11.650   5.410
 3596W        W 4567  12.000   9.990   3.160
 3597W        W 4568  12.710   2.100   3.380
 3598W        W 4569   5.140   4.730   4.490
 3599W        W 4570  10.680   1.700   2.210
 3600W        W 4571   6.880   5.220  10.660
 3601W        W 4572   4.670   9.970   0.600
 3602W        W 4573   4.230  12.790  12.230
 3603W        W 4574  11.640   1.240   9.630
 3604W        W 4575  10.200   1.770   0.340
 3605W        W 4576  11.070   9.900   4.490
 3606W        W 4577  11.720   2.300   3.560
 3607W        W 4578   8.180  11.840  12.220
 3608W        W 4579   2.730   9.800  10.030
 3609W        W 4580   0.050   4.390   8.870
 3610W        W 4581   1.030   2.290  10.320
 3611W        W 4582  13.300  11.740   0.370
 3612W        W 4583   9.840   9.050   8.350
 3613W        W 4584   7.380  10.620   8.740
 3614W        W 4585   9.780   6.610  11.290
 3615W        W 4586  12.290   2.960   5.890
 3616W        W 4587   8.020   3.900   0.370
 3617W        W 4588  11.490   8.090   9.890
 3618W        W 4589   3.610   4.370   5.140
 3619W        W 4590  11.460   8.210   8.820
 3620W        W 4591  12.870   2.720   1.240
 3621W        W 4592  13.760   3.820   1.350
 3622W        W 4593   7.990   8.690   1.770
 3623W        W 4594   9.090  11.720   6.380
 3624W        W 4595   4.840   3.370   2.100
 3625W        W 4596   6.970   3.030  12.500
 3626W        W 4597   3.600  10.790   3.560
 3627W        W 4598   3.770   8.900  13.800
 3628W        W 4599  13.350   1.400   5.010
 3629W        W 4600   2.830   2.020   2.460
 3630W        W 4601   8.500  12.720   8.540
 3631W        W 4602   3.370  13.570   1.130
 3632W        W 4603   8.530   7.940  11.020
 3633W        W 4604  12.840   7.730   9.500
 3634W        W 4605   2.230  13.120   0.710
 3635W        W 4606  10.800   8.390   6.780
 3636W        W 4607   2.830   3.160   9.470
 3637W        W 4608   5.540  13.160  11.110
 3638W        W 4609  11.720   7.480  10.930
 3639W        W 4610   7.200  11.490   2.970
 3640W        W 4611  11.850   3.030   7.090
 3641W        W 4612   8.640  13.480   9.030
 3642W        W 4613   6.880   0.270   9.840
 3643W        W 4614   7.830  13.040  12.360
 3644W        W 4615   6.480   9.190   2.010
 3645W        W 4616   4.600   5.710   2.590
 3646W        W 4617   6.510  11.490   9.510
 3647W        W 4618   1.070   2.440   9.840
 3648W        W 4619  11.800   9.630   7.480
 3649W        W 4620   4.050   4.920  11.160
 3650W        W 4621   2.960  10.860   0.370
 3651W        W 4622   8.830   6.070   3.210
 3652W        W 4623  11.880  13.290   0.090
 3653W        W 4624  10.360   5.580   2.220
 3654W        W 4625  12.710   9.840   9.500
 3655W        W 4626   5.410   4.660   8.320
 3656W        W 4627  13.070  12.730  13.160
 3657W        W 4628   8.880   2.620   7.850
 3658W        W 4629   0.690   1.480   4.630
 3659W        W 4630  11.030   5.660  13.430
 3660W        W 4631   6.460   0.410   2.420
 3661W        W 4632   5.520   1.240   3.720
 3662W        W 4633   5.420  10.380   7.740
 3663W        W 4634   9.970   9.230   7.860
 3664W        W 4635   9.010   4.740   9.330
 3665W        W 4636  12.310   5.090  12.580
 3666W        W 4637   1.050   4.950   6.410
 3667W        W 4638   0.050  11.100   3.450
 3668W        W 4639   6.120  12.350   7.820
 3669W        W 4640   7.380   7.070  11.610
 3670W        W 4641   8.680   9.870   9.180
 3671W        W 4642   4.390  13.900  10.130
 3672W        W 4643   8.210   1.570   6.890
 3673W        W 4644  13.160   0.430  11.900
 3674W        W 4645   8.330   8.640   4.130
 3675W        W 4646   9.360   9.560   1.270
 3676W        W 4647   9.970  11.550   7.060
 3677W        W 4648  11.610   8.520  11.620
 3678W        W 4649   0.020   5.760   3.950
 3679W        W 4650   0.430  12.890   5.630
 3680W        W 4651   0.490   2.100   6.090
 3681W        W 4652   0.920   5.730   0.310
 3682W        W 4653  12.150  12.990  13.740
 3683W        W 4654  10.030   1.630   5.940
 3684W        W 4655  10.520   0.450   5.420
 3685W        W 4656   5.830  13.370  10.720
 3686W        W 4657   1.280   7.950   7.110
 3687W        W 4658   8.570   4.760   2.900
 3688W        W 4659  11.430  11.850   6.730
 3689W        W 4660   3.780  12.390   1.490
 3690W        W 4661  10.270   3.340   7.860
 3691W        W 4662  11.000   1.840  13.720
 3692W        W 4663   2.060   1.670   8.370
 3693W        W 4664  11.060   9.430  12.720
 3694W        W 4665   4.470   8.550  11.920
 3695W        W 4666   9.240  11.680   0.710
 3696W        W 4667   6.050  10.590   3.550
 3697W        W 4668   4.150   9.420   8.800
 3698W        W 4669   4.620   9.220   3.430
 3699W        W 4670   1.020   0.500  13.290
 3700W        W 4671  12.180   2.350   3.540
 3701W        W 4672  12.860   1.490  13.470
 3702W        W 4673   0.910   6.980   8.860
 3703W        W 4674   0.700   6.300   9.890
 3704W        W 4675   9.580   8.350   9.810
 3705W        W 4676   6.960  13.840  10.670
 3706W        W 4677  11.700  10.740   9.810
 3707W        W 4678   5.520  11.860   3.480
 3708W        W 4679   6.040   8.650   7.470
 3709W        W 4680   8.760  13.910   5.390
 3710W        W 4681   9.630  13.540  12.090
 3711W        W 4682   9.450   4.910   3.470
 3712W        W 4683  10.110   7.780   7.640
 3713W        W 4684   2.470   1.660   8.910
 3714W        W 4685   0.050   1.360  13.210
 3715W        W 4686   3.250  12.130   5.930
 3716W        W 4687  10.770   7.300   5.950
 3717W        W 4688   5.490   3.730   9.380
 3718W        W 4689  11.260  13.520   0.090
 3719W        W 4690   0.390   7.710   2.930
 3720W        W 4691  11.780   6.160   7.920
 3721W        W 4692   1.120  12.610   8.320
 3722W        W 4693   7.790   0.380   6.030
 3723W        W 4694   2.060  13.650   7.130
 3724W        W 4695  13.000  12.450  12.060
 3725W        W 4696   9.500   2.800  11.070
 3726W        W 4697   1.980   4.930   7.380
 3727W        W 4698   1.080  13.180   3.520
 3728W        W 4699   1.320   7.650  12.900
 3729W        W 4700  10.940   8.590  12.540
 3730W        W 4701   0.220   8.960   8.500
 3731W        W 4702  11.110   3.850   9.550
 3732W        W 4703   2.370  11.310   2.270
 3733W        W 4704   7.840   0.850   3.050
 3734W        W 4705   2.420   9.230   2.030
 3735W        W 4706   0.020   8.580   2.210
 3736W        W 4707   6.580   7.920   2.100
 3737W        W 4708   0.310   5.510   4.640
 3738W        W 4709   6.040   5.650  11.970
 3739W        W 4710   8.460   7.340   5.190
 3740W        W 4711   4.490   6.650   9.590
 3741W        W 4712   5.310   2.680   7.680
 3742W        W 4713   1.000  12.030   6.290
 3743W        W 4714   0.260   6.370   6.790
 3744W        W 4715  10.800   5.510   1.000
 3745W        W 4716   7.320  10.280   5.710
 3746W        W 4717   5.020   6.730   6.370
 3747W        W 4718   3.540   4.120   3.790
 3748W        W 4719   6.040  12.060  13.710
 3749W        W 4720  12.500   9.930   7.360
 3750W        W 4721  13.210  12.170   9.560
 3751W        W 4722   2.660  10.670  11.250
 3752W        W 4723  10.810  12.200   5.210
 3753W        W 4724   0.750  10.470  13.290
 3754W        W 4725   6.210   9.430  11.780
 3755W        W 4726  12.620  10.690   1.270
 3756W        W 4727   3.230   0.360   0.330
 3757W        W 4728  10.590   3.230   0.980
 3758W        W 4729  10.780   8.270  11.810
 3759W        W 4730   6.600   3.870   9.930
 3760W        W 4731  13.370   7.050   7.390
 3761W        W 4732  11.880   5.570   6.200
 3762W        W 4733  10.350  13.100   8.590
 3763W        W 4734   5.410   4.160   1.460
 3764W        W 4735   3.510  13.820   1.690
 3765W        W 4736   3.820  12.890  10.880
 3766W        W 4737   5.980  11.830  11.800
 3767W        W 4738   5.050   7.030   8.230
 3768W        W 4739  11.340   4.780   7.570
 3769W        W 4740   3.440   9.760   1.440
 3770W        W 4741  12.240   3.740   3.370
 3771W        W 4742   8.340  12.750  10.680
 3772W        W 4743   4.280   6.050  12.190
 3773W        W 4744  11.180   8.380   9.640
 3774W        W 4745   7.450   8.470   3.120
 3775W        W 4746   2.440   5.000   1.610
 3776W        W 4747  12.240   8.240   0.590
 3777W        W 4748   0.140  11.890  11.210
 3778W        W 4749   0.310   5.040   6.170
 3779W        W 4750   8.570   4.600   9.560
 3780W        W 4751   7.890   0.180  11.110
 3781W        W 4752   2.270  11.860   7.980
 3782W        W 4753   5.260   3.590   6.730
 3783W        W 4754   1.210   3.090   1.270
 3784W        W 4755  12.810   5.740   0.650
 3785W        W 4756   9.290   6.630   3.740
 3786W        W 4757   2.710   6.330   9.010
 3787W        W 4758   1.950   0.130   5.970
 3788W        W 4759   6.210   1.250   8.440
 3789W        W 4760  13.220  10.510  12.860
 3790W        W 4761   2.030   2.460  10.420
 3791W        W 4762  12.900   5.160   6.220
 3792W        W 4763   2.680   5.110   6.110
 3793W        W 4764   6.600  13.240  12.510
 3794W        W 4765   3.400  11.900   1.960
 3795W        W 4766   4.960   6.970   1.210
 3796W        W 4767  12.900   4.840   1.730
 3797W        W 4768   1.710   1.970   5.090
 3798W        W 4769  13.720   4.950  11.250
 3799W        W 4770   8.180  13.400   6.140
 3800W        W 4771  12.640   8.520   5.750
 3801W        W 4772   9.900  11.220  11.730
 3802W        W 4773   0.300   5.290   8.650
 3803W        W 4774   5.370   0.080   1.600
 3804W        W 4775   8.270  13.330  12.270
 3805W        W 4776   0.160   6.240   3.780
 3806W        W 4777   9.450   4.810   7.770
 3807W        W 4778   4.690   4.230   7.200
 3808W        W 4779   7.640   7.430   5.030
 3809W        W 4780   9.880  12.450   3.230
 3810W        W 4781  12.020   8.680   2.230
 3811W        W 4782   0.330   4.250   1.000
 3812W        W 4783  10.240   1.910  13.760
 3813W        W 4784   2.590  12.770  11.230
 3814W        W 4785  10.280   7.050   6.900
 3815W        W 4786  13.080   7.360   9.170
 3816W        W 4787   2.370   9.770  10.960
 3817W        W 4788   2.470   7.520   6.820
 3818W        W 4789   0.130  12.870  11.260
 3819W        W 4790   7.290   9.670  13.100
 3820W        W 4791   6.010   2.610   1.110
 3821W        W 4792   2.450  12.070   6.180
 3822W        W 4793   8.350   0.680  10.740
 3823W        W 4794   2.920   4.240  10.410
 3824W        W 4795   7.020   3.980   6.720
 3825W        W 4796   1.050   3.300   6.030
 3826W        W 4797   8.670   2.740   8.910
 3827W        W 4798   2.810   3.550   2.630
 3828W        W 4799   4.450   0.650   0.970
 3829W        W 4800   3.580   5.420   8.740
 3830W        W 4801   1.370   8.820  13.110
 3831W        W 4802   7.160   0.390   8.790
 3832W        W 4803   5.860   9.090   8.420
 3833W        W 4804   2.910  11.730   8.950
 3834W        W 4805  13.300   9.190   2.960
 3835W        W 4806  10.390   8.800   3.930
 3836W        W 4807   8.570   0.920   1.490
 3837W        W 4808  12.690   1.520   2.100
 3838W        W 4809   3.540   1.920   6.320
 3839W        W 4810   7.740   1.300   6.240
 3840W        W 4811   0.390   1.960   3.040
 3841W        W 4812  10.540   9.440   3.240
 3842W        W 4813   7.000   9.170   2.240
 3843W        W 4814   4.500   0.290   5.660
 3844W        W 4815  13.030   5.960   9.810
 3845W        W 4816   0.600   8.740   5.450
 3846W        W 4817   6.780   5.410   2.820
 3847W        W 4818   6.010   5.370   1.760
 3848W        W 4819   1.700   6.750  12.670
 3849W        W 4820   0.460   4.200   3.450
 3850W        W 4821   4.880   3.410   0.710
 3851W        W 4822   0.160  13.400   3.410
 3852W        W 4823   5.250  11.690   4.700
 3853W        W 4824   2.150   2.160   6.510
 3854W        W 4825   2.290   3.410   6.350
 3855W        W 4826   3.890   9.130   6.510
 3856W        W 4827  12.350   3.140  13.430
 3857W        W 4828  12.340  12.220   3.470
 3858W        W 4829  11.910   2.800  12.470
 3859W        W 4830   8.200   9.090   5.400
 3860W        W 4831  11.980   2.780   3.860
 3861W        W 4832   2.240   6.680   7.850
 3862W        W 4833  13.580  11.940   8.760
 3863W        W 4834  11.340  13.530   2.160
 3864W        W 4835   1.780   2.160   7.330
 3865W        W 4836   3.160  13.670  10.740
 3866W        W 4837   1.000   1.750   3.750
 3867W        W 4838  10.790  10.660   9.440
 3868W        W 4839   0.610   6.670   0.720
 3869W        W 4840  10.280   6.980  13.420
 3870W        W 4841   0.020   2.810  11.590
 3871W        W 4842   9.070   5.010   9.800
 3872W        W 4843   8.420   8.800   6.310
 3873W        W 4844  12.780  11.450   8.790
 3874W        W 4845   8.840   6.490   3.580
 3875W        W 4846   1.750  13.020   5.350
 3876W        W 4847   1.230   0.500   5.520
 3877W        W 4848  10.810  13.010   1.540
 3878W        W 4849   7.690   3.120   7.650
 3879W        W 4850  11.370   6.480   8.150
 3880W        W 4851  13.380   0.540   5.340
 3881W        W 4852   9.430   6.420   0.200
 3882W        W 4853   1.020   5.650  12.080
 3883W        W 4854   0.890   2.470   8.990
 3884W        W 4855   6.840  10.960   5.120
 3885W        W 4856   4.310   0.840   3.650
 3886W        W 4857   8.690   5.190  11.150
 3887W        W 4858   6.390  10.310   9.920
 3888W        W 4859  11.410   8.340   2.020
 3889W        W 4860  13.790   4.370   3.730
 3890W        W 4861   0.440  13.800  11.080
 3891W        W 4862  13.820   8.470   0.240
 3892W        W 4863   2.710   6.300  12.700
 3893W        W 4864   9.880  10.120   7.900
 3894W        W 4865  13.010   5.330  10.920
 3895W        W 4866  13.030   8.220   5.640
 3896W        W 4867  12.840   3.730  10.190
 3897W        W 4868  12.550   3.880   6.960
 3898W        W 4869   8.960   2.970   7.470
 3899W        W 4870   6.550  12.960   9.590
 3900W        W 4871   4.100   7.810   8.410
 3901W        W 4872  11.700  13.060   3.530
 3902W        W 4873   0.710  13.450   5.680
 3903W        W 4874  13.780   2.850   3.240
 3904W        W 4875  11.630   5.730  10.700
 3905W        W 4876   4.730  11.180   4.590
 3906W        W 4877   4.700   9.210   8.300
 3907W        W 4878   4.790   5.020   8.830
 3908W        W 4879   2.000   2.990   9.570
 3909W        W 4880  12.780   2.380   6.870
 3910W        W 4881   6.980  10.050   2.500
 3911W        W 4882  12.250   2.710  10.630
 3912W        W 4883   4.900   2.450   2.390
 3913W        W 4884   1.600   3.680   8.570
 3914W        W 4885  13.170   2.680   8.840
 3915W        W 4886  11.350  10.450  12.920
 3916W        W 4887   7.010   4.010   2.490
 3917W        W 4888   8.670   9.200   1.550
 3918W        W 4889  10.910   4.490   7.660
 3919W        W 4890  11.080  12.280   3.540
 3920W        W 4891   2.220   8.240   5.010
 3921W        W 4892  13.690   3.680  13.350
 3922W        W 4893   9.200  13.190   4.900
 3923W        W 4894   0.160   9.510   5.700
 3924W        W 4895   4.690   1.510  12.910
 3925W        W 4896   0.240   4.090   4.000
 3926W        W 4897   3.800   0.980   8.820
 3927W        W 4898  13.730   0.640   0.020
 3928W        W 4899  10.670   8.420   8.130
 3929W        W 4900  13.910  13.730   4.550
 3930W        W 4901   7.260   3.600   0.070
 3931W        W 4902   1.510   4.820   5.020
 3932W        W 4903   4.460   6.560   4.680
 3933W        W 4904  11.480   2.910  12.890
 3934W        W 4905  13.750   9.530   8.940
 3935W        W 4906  12.560  13.900   6.640
 3936W        W 4907   0.510  13.270  10.430
 3937W        W 4908   3.850   2.050  13.710
 3938W        W 4909  10.020   4.430   0.690
 3939W        W 4910  12.680   7.200  11.770
 3940W        W 4911   5.240  12.790  12.430
 3941W        W 4912   5.740  11.490   3.200
 3942W        W 4913   8.890   6.590   3.130
 3943W        W 4914   1.860  12.380   9.920
 3944W        W 4915   1.950  11.880   9.830
 3945W        W 4916   9.670  10.990   3.250
 3946W        W 4917   2.900  10.080   0.970
 3947W        W 4918  11.470  10.150  10.570
 3948W        W 4919   6.900   8.340   7.250
 3949W        W 4920   0.750   2.120   2.690
 3950W        W 4921  13.660   6.680   7.800
 3951W        W 4922   8.490  12.550  11.180
 3952W        W 4923  13.400   6.870   8.240
 3953W        W 4924   2.400   9.250   4.590
 3954W        W 4925  13.010   1.270   1.570
 3955W        W 4926  11.730   1.840   6.340
 3956W        W 4927   1.160   6.980  13.800
 3957W        W 4928   4.360   5.170   6.660
 3958W        W 4929  10.850   8.570  10.740
 3959W        W 4930   9.370  13.040   8.300
 3960W        W 4931   3.240   1.220   3.460
 3961W        W 4932   6.710   4.950  11.440
 3962W        W 4933   3.540   1.280   0.020
 3963W        W 4934   7.300  13.520  10.360
 3964W        W 4935   8.830   6.710   6.900
 3965W        W 4936  13.710  10.690  13.160
 3966W        W 4937   3.510   1.200   5.920
 3967W        W 4938   5.430   6.010   5.230
 3968W        W 4939   7.980   5.630   5.540
 3969W        W 4940   3.610   2.530   6.550
 3970W        W 4941   9.290   3.720  12.250
 3971W        W 4942  11.320   8.610   6.110
 3972W        W 4943   2.670   3.770   3.830
 3973W        W 4944  11.950   9.790   1.370
 3974W        W 4945   2.760   0.670   5.350
 3975W        W 4946   7.460  10.570   1.940
 3976W        W 4947   2.750   4.970   3.060
 3977W        W 4948   8.750  10.410   1.610
 3978W        W 4949   8.380   1.210   9.000
 3979W        W 4950   2.790   2.120   1.410
 3980W        W 4951   9.510   3.630   0.850
 3981W        W 4952   7.360   9.850   9.310
 3982W        W 4953   7.470   7.540   1.340
 3983W        W 4954   2.840   6.050   3.440
 3984W        W 4955   4.510   7.910   3.120
 3985W        W 4956   2.780   0.160   8.300
 3986W        W 4957  10.480   4.860   4.720
 3987W        W 4958   0.080   2.730   8.030
 3988W        W 4959   6.190   4.690   3.390
 3989W        W 4960   8.440   3.690   0.620
 3990W        W 4961   8.020   4.040  12.700
 3991W        W 4962  12.450   7.110   7.140
 3992W        W 4963   1.610  13.490   0.040
 3993W        W 4964   0.310   2.990   7.670
 3994W        W 4965   7.550   0.250  11.560
 3995W        W 4966   7.940   9.610  10.080
 3996W        W 4967  13.020   5.100   4.500
 3997W        W 4968   6.490   0.850   8.480
 3998W        W 4969   1.150   4.570   4.740
 3999W        W 4970   9.240   2.800  12.790
 4000W        W 4971   1.670   4.510   4.570
 4001W        W 4972  11.690   8.840   8.460
 4002W        W 4973   0.930  13.230   1.260
 4003W        W 4974  13.780   7.830  11.550
 4004W        W 4975   0.150   9.250   7.510
 4005W        W 4976  12.730   6.080  12.340
 4006W        W 4977  12.170   8.580   8.490
 4007W        W 4978   2.040   6.120   4.700
 4008W        W 4979   3.600  11.620   7.820
 4009W        W 4980   3.910  10.080   7.500
 4010W        W 4981   5.860   6.970   6.340
 4011W        W 4982  13.570   1.020  13.660
 4012W        W 4983  11.430  12.550   7.570
 4013W        W 4984   1.620   3.440   0.860
 4014W        W 4985  13.870  12.480   0.670
 4015W        W 4986   2.070   1.300  13.340
 4016W        W 4987   0.390   9.670   7.830
 4017W        W 4988   7.190   7.660  10.680
 4018W        W 4989  11.490   4.260  10.640
 4019W        W 4990  11.400  10.750   8.180
 4020W        W 4991   7.990   7.780  10.000
 4021W        W 4992  11.800   0.360   2.310
 4022W        W 4993   8.780   6.940   3.780
 4023W        W 4994   9.460  13.480  13.830
 4024W        W 4995   8.020   7.730   1.950
 4025W        W 4996   0.070   1.700   8.200
 4026W        W 4997   9.570  10.820   4.170
 4027W        W 4998   9.310   2.350   5.550
 4028W        W 4999   7.790   7.640  10.550
 4029W        W 5000  11.800  12.260   2.300
 4030W        W 5001   8.330   3.610   9.320
 4031W        W 5002   3.160   8.490   7.960
 4032W        W 5003  13.420   2.970  12.550
 4033W        W 5004   5.220  12.940  11.410
 4034W        W 5005   5.920   2.370  12.020
 4035W        W 5006   1.510   3.670   0.020
 4036W        W 5007   3.410   8.000   9.770
 4037W        W 5008   2.070   6.170   6.510
 4038W        W 5009  12.510   5.490   3.340
 4039W        W 5010  13.340   3.820  13.770
 4040W        W 5011  12.160   3.910   9.130
 4041W        W 5012   3.950   1.320   2.390
 4042W        W 5013   4.740  13.760   0.330
 4043W        W 5014   2.330   8.300  10.420
 4044W        W 5015   6.560   2.680  12.630
 4045W        W 5016   6.200   0.780  10.990
 4046W        W 5017  11.990  10.100   0.930
 4047W        W 5018  12.660   0.400   9.480
 4048W        W 5019  11.850   0.820   8.640
 4049W        W 5020  12.600   0.210   5.600
 4050W        W 5021   6.600  11.130   6.910
 4051W        W 5022   7.240   9.030   0.510
 4052W        W 5023   4.300   2.570   1.940
 4053W        W 5024   0.400   4.120  11.350
 4054W        W 5025   0.720   3.890  11.000
 4055W        W 5026   9.300   6.220   6.300
 4056W        W 5027   7.780   7.370   9.160
 4057W        W 5028   1.080   4.330  13.170
 4058W        W 5029   3.300   6.170   2.620
 4059W        W 5030  12.070  11.830   9.860
 4060W        W 5031   9.990   9.950   2.670
 4061W        W 5032   8.600   3.190  10.120
 4062W        W 5033  10.180   9.350   9.620
 4063W        W 5034   3.980   1.840  12.380
 4064W        W 5035   3.070  12.810   3.790
 4065W        W 5036   2.910   6.520   0.080
 4066W        W 5037   3.740  10.150  12.040
 4067W        W 5038   6.910   8.060  10.730
 4068W        W 5039   7.990   5.360   6.320
 4069W        W 5040  11.250   9.250   1.910
 4070W        W 5041   2.890   3.800   1.330
 4071W        W 5042  11.620   6.190  10.400
 4072W        W 5043  13.030   4.660   5.350
 4073W        W 5044   8.610   8.200   4.920
 4074W        W 5045   4.290   1.820  13.630
 4075W        W 5046   9.630   8.570  12.460
 4076W        W 5047   1.280   7.430   9.190
 4077W        W 5048   5.290   4.180   9.300
 4078W        W 5049   3.230   6.850  12.400
 4079W        W 5050   1.250  11.280  13.170
 4080W        W 5051  12.550   9.790   0.610
 4081W        W 5052  12.540   0.680  11.110
 4082W        W 5053   4.890  12.130  10.880
 4083W        W 5054  13.350  11.090  12.810
 4084W        W 5055   1.920   4.900   4.790
 4085W        W 5056   2.130  10.780   8.290
 4086W        W 5057   6.630  13.500   9.220
 4087W        W 5058   8.500   7.830   5.770
 4088W        W 5059   8.010  12.760   5.120
 4089W        W 5060   0.390   6.800   6.550
 4090W        W 5061   0.450   2.540   9.200
 4091W        W 5062   1.900   1.700   7.300
 4092W        W 5063   7.040   1.060   1.230
 4093W        W 5064   3.410   7.900   9.070
 4094W        W 5065   4.600   3.160  10.120
 4095W        W 5066   3.520  13.020   9.740
 4096W        W 5067  13.050   2.240   2.780
 4097W        W 5068   1.120   4.450   6.480
 4098W        W 5069   1.380   4.530   7.330
 4099W        W 5070  13.640  10.690   9.710
 4100W        W 5071   6.210   7.040   3.030
 4101W        W 5072   8.460  12.960   0.350
 4102W        W 5073  13.560  13.450   7.850
 4103W        W 5074  10.550  11.830   9.150
 4104W        W 5075  11.990  13.340   6.810
 4105W        W 5076   2.370  12.260   8.290
 4106W        W 5077   8.380   2.230  13.490
 4107W        W 5078   8.420  10.270   5.660
 4108W        W 5079  10.410   7.140  11.010
 4109W        W 5080  13.870   8.440   9.350
 4110W        W 5081  12.270   3.600  11.140
 4111W        W 5082  12.480   5.710   4.880
 4112W        W 5083   5.230   2.170   0.190
 4113W        W 5084   0.870   5.750   8.030
 4114W        W 5085  12.130   3.250   7.530
 4115W        W 5086   1.960  11.340   3.370
 4116W        W 5087   3.940   6.670   2.520
 4117W        W 5088  12.010   1.050   3.030
 4118W        W 5089   3.680  11.250   4.310
 4119W        W 5090  10.340   8.090  12.120
 4120W        W 5091   1.260   6.610   9.040
 4121W        W 5092   6.410   4.970   9.440
 4122W        W 5093   5.160  11.120   1.680
 4123W        W 5094   9.430   8.170   8.020
 4124W        W 5095   9.000   9.330   8.640
 4125W        W 5096   6.600  11.720   6.620
 4126W        W 5097  13.170   2.930   7.740
 4127W        W 5098  11.350  11.770   7.210
 4128W        W 5099   4.620  10.010  11.470
 4129W        W 5100   3.220   3.500   1.120
 4130W        W 5101  13.120   4.800   3.510
 4131W        W 5102   7.720   8.230   0.760
 4132W        W 5103   2.300   2.470   2.860
 4133W        W 5104   6.970   9.660   2.970
 4134W        W 5105  10.400   5.650  10.260
 4135W        W 5106   4.740  13.850  13.760
 4136W        W 5107   7.690   2.510   9.440
 4137W        W 5108   4.920  10.470   8.820
 4138W        W 5109   5.330  10.150   3.880
 4139W        W 5110   2.040  10.450  10.170
 4140W        W 5111   0.840  10.130   6.710
 4141W        W 5112   9.330  12.300  13.600
 4142W        W 5113   6.450   7.450   1.870
 4143W        W 5114   4.800   5.480   7.240
 4144W        W 5115   0.890  12.800   0.120
 4145W        W 5116   7.630   6.220   9.850
 4146W        W 5117   9.080  11.010   4.540
 4147W        W 5118   5.600   3.480   7.620
 4148W        W 5119   4.790   6.070   6.430
 4149W        W 5120  13.160   8.070   9.930
 4150W        W 5121   5.090   0.670   8.450
 4151W        W 5122   2.730  10.640   7.540
 4152W        W 5123   0.150  12.010   8.040
 4153W        W 5124   4.460   0.880  11.260
 4154W        W 5125  10.580   6.170   0.040
 4155W        W 5126   6.900  11.860   8.680
 4156W        W 5127   3.210   4.540  12.970
 4157W        W 5128  11.660   6.830  13.720
 4158W        W 5129  11.430   3.050   5.160
 4159W        W 5130   1.360   0.670   2.380
 4160W        W 5131   7.230  13.760   7.170
 4161W        W 5132  13.780  11.670   6.870
 4162W        W 5133  10.970   1.190   0.930
 4163W        W 5134   5.980  11.100  10.320
 4164W        W 5135   9.440   5.080   4.060
 4165W        W 5136   5.260   8.310   0.440
 4166W        W 5137   5.730  12.920   7.620
 4167W        W 5138   3.570   0.940   5.550
 4168W        W 5139   6.080  13.090   9.790
 4169W        W 5140   8.070   7.130   8.900
 4170W        W 5141   1.430  13.440   6.460
 4171W        W 5142  10.970   2.790  11.320
 4172W        W 5143   5.510   8.030  11.860
 4173W        W 5144   0.860   9.510   9.400
 4174W        W 5145   9.260  10.820   3.570
 4175W        W 5146   7.630  11.980   1.460
 4176W        W 5147   3.120   4.830   4.100
 4177W        W 5148  12.100   8.080  13.370
 4178W        W 5149  11.390   2.870   6.210
 4179W        W 5150   4.260  11.330   1.900
 4180W        W 5151  11.970   3.150  11.920
 4181W        W 5152   2.780   4.540   1.630
 4182W        W 5153   2.230  10.620  11.460
 4183W        W 5154  10.950  11.130   9.520
 4184W        W 5155  10.540  12.740   2.320
 4185W        W 5156   6.740  12.940  10.470
 4186W        W 5157   2.600   3.100   6.590
 4187W        W 5158   4.000   8.600   8.040
 4188W        W 5159  10.490  10.320   8.530
 4189W        W 5160  12.480  11.650   2.110
 4190W        W 5161   2.040   6.010   1.810
 4191W        W 5162  10.880   4.140   8.890
 4192W        W 5163   4.290   8.220   6.520
 4193W        W 5164   5.720   9.930  12.230
 4194W        W 5165  11.300   6.550  10.660
 4195W        W 5166   0.480  12.550   3.360
 4196W        W 5167  10.970   8.790  12.010
 4197W        W 5168   4.410  12.200   5.750
 4198W        W 5169  11.200   7.980   8.440
 4199W        W 5170   8.290  12.620  13.870
 4200W        W 5171   9.980   9.950  10.340
 4201W        W 5172   9.200  11.640   1.880
 4202W        W 5173   2.440   6.350  12.290
 4203W        W 5174  10.860   1.190   1.410
 4204W        W 5175   4.780  13.340   9.150
 4205W        W 5176  12.960  11.240  13.450
 4206W        W 5177   7.810  11.420   2.430
 4207W        W 5178  12.620   2.970   9.220
 4208W        W 5179  10.440   0.260  10.700
 4209W        W 5180   9.900   1.060   7.940
 4210W        W 5181   6.620   1.300  10.200
 4211W        W 5182   2.930   3.960   8.860
 4212W        W 5183  13.310   4.800   2.510
 4213W        W 5184   6.430   6.890   6.890
 4214W        W 5185   1.320   2.190   4.740
 4215W        W 5186  13.230   4.510   5.790
 4216W        W 5187   8.010   9.800  10.570
 4217W        W 5188  11.740   9.910  12.230
 4218W        W 5189   7.860   4.880  11.520
 4219W        W 5190   9.870   4.350   0.130
 4220W        W 5191  10.950   0.490  10.370
 4221W        W 5192   8.220   0.320   0.610
 4222W        W 5193  13.350   7.790   4.410
 4223W        W 5194  12.680  11.180   1.330
 4224W        W 5195  10.470  11.770   5.720
 4225W        W 5196   5.750   3.450  13.610
 4226W        W 5197  10.540   1.800   7.170
 4227W        W 5198   4.230  12.530   2.000
 4228W        W 5199   9.380   3.530   4.470
 4229W        W 5200   0.840   2.710   0.060
 4230W        W 5201   5.740   3.870   6.960
 4231W        W 5202   5.810   6.520   9.460
 4232W        W 5203   7.620  12.770  10.130
 4233W        W 5204   4.130   8.430   9.930
 4234W        W 5205   1.780   3.970   4.670
 4235W        W 5206   5.260   0.380  11.040
 4236W        W 5207  12.150   2.690   6.330
 4237W        W 5208  11.960   8.810   7.470
 4238W        W 5209  11.940   7.610   1.690
 4239W        W 5210  11.980   4.420  13.250
 4240W        W 5211   9.190   4.260  10.110
 4241W        W 5212   8.780  11.640   7.790
 4242W        W 5213   7.140   7.290   8.410
 4243W        W 5214   7.960  11.330   0.780
 4244W        W 5215   0.340   7.350  13.410
 4245W        W 5216   7.940   9.970   0.220
 4246W        W 5217   7.870  10.450   0.470
 4247W        W 5218  11.310   1.320   1.220
 4248W        W 5219  10.590   8.280   9.300
 4249W        W 5220  11.330  13.030   5.590
 4250W        W 5221  13.170   3.870   1.330
 4251W        W 5222   1.700   7.550   6.450
 4252W        W 5223  13.860   1.050   5.600
 4253W        W 5224  10.680   5.210   6.510
 4254W        W 5225  13.190  11.110   0.030
 4255W        W 5226   3.310   4.490   8.210
 4256W        W 5227   4.440   6.540  12.330
 4257W        W 5228  11.280   0.210   0.600
 4258W        W 5229   4.060   9.270  12.480
 4259W        W 5230   1.530   9.720   8.650
 4260W        W 5231   6.310   6.030  12.250
 4261W        W 5232   5.420   6.710   8.960
 4262W        W 5233  13.490  11.980   7.230
 4263W        W 5234   4.870   6.170  13.900
 4264W        W 5235   8.000   9.230  12.730
 4265W        W 5236   1.820   0.690   2.540
 4266W        W 5237   7.140   8.730   7.530
 4267W        W 5238   9.540   1.140  12.820
 4268W        W 5239   4.700   4.910  12.500
 4269W        W 5240   4.840   0.400   7.180
 4270W        W 5241   6.070   0.420  11.280
 4271W        W 5242  11.730   5.330   1.020
 4272W        W 5243  10.240  12.350   4.440
 4273W        W 5244   4.370   1.830   7.980
 4274W        W 5245   9.850   0.250   1.840
 4275W        W 5246   0.920  13.760   1.270
 4276W        W 5247  13.910  12.400   5.010
 4277W        W 5248   8.040   5.840  12.900
 4278W        W 5249   0.990  12.720   7.390
 4279W        W 5250   2.580  11.310   1.710
 4280W        W 5251   5.800   6.750   8.440
 4281W        W 5252   9.480   1.300   7.710
 4282W        W 5253   4.370   0.640   2.760
 4283W        W 5254   0.420   1.220   4.280
 4284W        W 5255  12.660  12.380   5.450
 4285W        W 5256   3.880  10.660   7.520
 4286W        W 5257   4.990  12.160   9.410
 4287W        W 5258  13.510   4.160   9.480
 4288W        W 5259   3.420  12.920  10.270
 4289W        W 5260   1.680  12.420   4.680
 4290W        W 5261   7.450   7.230  10.540
 4291W        W 5262   4.240   9.740  10.020
 4292W        W 5263  13.870  11.770   1.170
 4293W        W 5264   5.960   8.210   4.150
 4294W        W 5265  11.230   9.580  11.980
 4295W        W 5266  13.130   1.640  12.940
 4296W        W 5267  10.550  12.400   2.660
 4297W        W 5268   6.230   0.960  11.550
 4298W        W 5269   1.430   7.490   2.060
 4299W        W 5270   9.050   4.810   3.150
 4300W        W 5271   9.800   0.220  10.090
 4301W        W 5272   9.460  12.250   4.840
 4302W        W 5273   4.380   0.410  11.240
 4303W        W 5274   6.240   7.280   0.630
 4304W        W 5275   6.700  12.370   4.960
 4305W        W 5276   0.590   6.760  11.230
 4306W        W 5277   2.570  11.840   8.440
 4307W        W 5278  10.170  13.710  10.080
 4308W        W 5279   8.560   5.460  13.610
 4309W        W 5280  11.830  10.680  12.200
 4310W        W 5281  13.720  12.380  13.580
 4311W        W 5282   2.210   0.730   8.910
 4312W        W 5283  11.220   9.880   7.710
 4313W        W 5284  11.390   4.270   9.660
 4314W        W 5285   1.690  10.540  13.540
 4315W        W 5286   3.030   3.120   2.250
 4316W        W 5287   2.270   6.110   4.270
 4317W        W 5288   0.650   1.810   4.990
 4318W        W 5289  10.690   5.950   5.370
 4319W        W 5290   0.540   4.300   8.900
 4320W        W 5291  10.600   9.350   5.660
 4321W        W 5292   9.630  13.300   9.430
 4322W        W 5293   1.350   6.280   8.690
 4323W        W 5294   3.570   0.610   1.250
 4324W        W 5295   3.860   2.570   6.110
 4325W        W 5296   4.440  12.930  13.030
 4326W        W 5297   2.070   3.190   8.600
 4327W        W 5298   4.480  12.180   4.160
 4328W        W 5299   2.150   8.050   8.560
 4329W        W 5300   0.070  12.860  12.710
 4330W        W 5301  12.380   9.400   5.710
 4331W        W 5302   0.710  12.180   1.100
 4332W        W 5303   8.180   0.700   8.890
 4333W        W 5304  13.600   1.800  11.000
 4334W        W 5305   0.930  10.030   5.580
 4335W        W 5306  11.430   9.490   6.360
 4336W        W 5307  12.860   9.770   2.550
 4337W        W 5308   3.590   9.260   5.100
 4338W        W 5309   6.920   5.800   8.340
 4339W        W 5310   3.700   5.870   6.400
 4340W        W 5311  12.020   6.710   3.560
 4341W        W 5312   1.780  10.860   3.220
 4342W        W 5313   7.980   0.620   1.000
 4343W        W 5314   3.680   9.170   3.970
 4344W        W 5315  13.900   2.270   7.260
 4345W        W 5316   8.550   6.200  13.530
 4346W        W 5317   4.620   0.480   8.360
 4347W        W 5318  10.430   7.290   7.620
 4348W        W 5319  12.800  12.290   0.780
 4349W        W 5320   9.280   4.570   1.710
 4350W        W 5321   8.620   0.750   7.090
 4351W        W 5322   4.010   6.970   9.030
 4352W        W 5323   6.420  11.820  12.340
 4353W        W 5324  11.810   6.970   5.280
 4354W        W 5325  13.550  12.350   9.160
 4355W        W 5326  12.500   1.460   3.260
 4356W        W 5327   5.290  10.280   9.260
 4357W        W 5328  10.620  11.520  10.120
 4358W        W 5329   9.510   1.160  13.460
 4359W        W 5330   3.180   4.720   1.240
 4360W        W 5331   2.080   9.570  11.530
 4361W        W 5332   5.050   0.110   8.400
 4362W        W 5333   6.390   9.090  12.100
 4363W        W 5334   8.770   9.550   6.840
 4364W        W 5335  13.820   3.310   2.680
 4365W        W 5336   5.200   5.750   8.120
 4366W        W 5337   5.900   4.360   8.090
 4367W        W 5338  12.400   0.990  10.290
 4368W        W 5339   5.670  10.200   7.360
 4369W        W 5340   9.630   6.760  10.040
 4370W        W 5341   1.730   1.690   9.810
 4371W        W 5342   3.990   2.950   0.760
 4372W        W 5343   2.180   6.480   5.730
 4373W        W 5344  10.510  12.740   7.620
 4374W        W 5345   0.380   7.680  11.490
 4375W        W 5346   8.020  12.650  13.100
 4376W        W 5347   5.190   5.890   9.920
 4377W        W 5348  10.650   8.230   5.420
 4378W        W 5349  10.650   4.750  10.250
 4379W        W 5350   2.610   8.210   5.990
 4380W        W 5351   9.570  12.250  10.290
 4381W        W 5352  12.740   5.940   1.190
 4382W        W 5353   0.760  10.290   9.430
 4383W        W 5354  11.140   2.760   7.660
 4384W        W 5355   7.410   6.430   9.400
 4385W        W 5356   1.230   6.490   4.370
 4386W        W 5357   1.390   8.680   3.250
 4387W        W 5358  10.700   2.260   8.280
 4388W        W 5359   3.570   7.580   5.390
 4389W        W 5360   0.470   9.440  13.870
 4390W        W 5361  10.100  12.310   9.500
 4391W        W 5362   8.850  12.280  12.670
 4392W        W 5363   9.990  11.080   4.970
 4393W        W 5364  10.520   7.190  12.870
 4394W        W 5365  10.360  11.180  10.350
 4395W        W 5366   7.410  10.320   0.910
 4396W        W 5367   5.560   4.730   6.200
 4397W        W 5368   0.000  13.070   7.800
 4398W        W 5369   2.560   0.290   4.530
 4399W        W 5370   7.400   0.370   0.140
 4400W        W 5371   3.200   2.330  11.330
 4401W        W 5372  11.830   4.330   2.590
 4402W        W 5373   6.420   5.020  10.450
 4403W        W 5374   8.370   6.730   6.710
 4404W        W 5375  13.670  13.610   0.860
 4405W        W 5376  10.050   9.570  11.040
 4406W        W 5377  11.480  13.160  11.190
 4407W        W 5378   4.570  12.540   5.400
 4408W        W 5379  11.320  11.910   9.310
 4409W        W 5380   2.410   5.150   3.810
 4410W        W 5381   5.000  13.880   4.400
 4411W        W 5382   2.670   5.720  10.600
 4412W        W 5383   0.670  13.320   9.620
 4413W        W 5384   2.900   1.980   6.990
 4414W        W 5385   8.320  11.380   5.890
 4415W        W 5386   4.630   8.770   5.480
 4416W        W 5387   7.530   8.890  10.910
 4417W        W 5388   8.200   0.620  12.020
 4418W        W 5389  12.260   0.330   9.130
 4419W        W 5390  12.630   6.090   2.510
 4420W        W 5391   1.820   9.370   6.610
 4421W        W 5392   1.740   9.710   7.580
 4422W        W 5393   5.910   9.050   3.300
 4423W        W 5394  11.760   7.960   1.980
 4424W        W 5395   8.900   4.640   1.250
 4425W        W 5396  11.430   8.080   1.610
 4426W        W 5397   5.200   9.570   5.470
 4427W        W 5398   1.570   8.490  11.750
 4428W        W 5399   1.100   1.380  12.850
 4429W        W 5400  11.540   7.020   3.540
 4430W        W 5401   7.400   5.860   4.460
 4431W        W 5402  11.570   1.260   3.310
 4432W        W 5403   6.990   6.740   0.060
 4433W        W 5404  12.140  11.310  12.060
 4434W        W 5405  12.990   2.270   0.870
 4435W        W 5406   9.430   0.910   1.790
 4436W        W 5407   8.480   9.160  12.840
 4437W        W 5408  13.850   7.360   7.380
 4438W        W 5409  13.240   2.620   0.540
 4439W        W 5410   5.580   8.920   8.070
 4440W        W 5411   5.250  11.930   9.930
 4441W        W 5412   3.570  13.080   3.940
 4442W        W 5413   0.520   5.110  12.970
 4443W        W 5414   7.500   8.350   2.600
 4444W        W 5415   2.590  12.700  10.260
 4445W        W 5416   9.270   8.870  12.280
 4446W        W 5417  13.410   2.400   0.060
 4447W        W 5418   3.930   0.240  11.350
 4448W        W 5419  13.640   4.770  12.680
 4449W        W 5420   5.380  10.790   1.300
 4450W        W 5421   3.720  10.000   1.060
 4451W        W 5422   2.400   5.750  11.400
 4452W        W 5423  13.910  13.800   9.990
 4453W        W 5424   4.570   3.740   7.260
 4454W        W 5425   5.660   9.700  13.380
 4455W        W 5426  13.710   7.810   9.740
 4456W        W 5427   1.600   6.430   3.500
 4457W        W 5428  10.390  11.310   4.450
 4458W        W 5429   8.040  10.890  12.440
 4459W        W 5430   3.070   7.900   0.220
 4460W        W 5431   8.040  11.740  12.800
 4461W        W 5432   3.740   7.620   0.300
 4462W        W 5433  10.470   3.380   1.430
 4463W        W 5434  10.780  13.660   8.520
 4464W        W 5435   8.210   5.270   6.740
 4465W        W 5436   3.760   1.370   6.300
 4466W        W 5437   5.820   8.470   9.670
 4467W        W 5438  12.160  10.310   7.370
 4468W        W 5439   0.170   5.070  13.880
 4469W        W 5440   5.800  10.720   8.690
 4470W        W 5441   8.110   1.810   0.390
 4471W        W 5442   2.760  13.210   8.850
 4472W        W 5443  12.680  12.770   9.840
 4473W        W 5444   3.980  12.860   0.700
 4474W        W 5445   3.360   4.200   2.060
 4475W        W 5446   5.340  13.580  12.790
 4476W        W 5447  13.550   5.200   6.500
 4477W        W 5448   8.880   6.000  12.380
 4478W        W 5449  11.520   9.570   0.680
 4479W        W 5450   5.790   8.850  10.180
 4480W        W 5451  12.810   9.430   6.130
 4481W        W 5452  13.220   4.000   9.880
 4482W        W 5453   7.570   7.790   1.800
 4483W        W 5454   0.540   5.340  12.360
 4484W        W 5455   8.130  12.020   3.570
 4485W        W 5456   9.850  13.270  13.520
 4486W        W 5457   1.830   6.240   8.890
 4487W        W 5458   7.140   8.680   6.950
 4488W        W 5459   5.540  13.760   6.940
 4489W        W 5460   7.930   6.630   7.480
 4490W        W 5461   2.900   6.490   3.550
 4491W        W 5462   9.540   5.390  12.240
 4492W        W 5463   8.560   2.440  11.180
 4493W        W 5464   9.770   2.080  12.560
 4494W        W 5465   9.260   6.140   9.630
 4495W        W 5466   5.130   1.300   7.470
 4496W        W 5467  10.900   6.110   7.230
 4497W        W 5468  12.850   3.580   0.910
 4498W        W 5469   7.640   5.070   7.470
 4499W        W 5470   4.370   5.190   4.310
 4500W        W 5471   6.990   0.340   7.920
 4501W        W 5472   0.700  12.940  12.640
 4502W        W 5473   9.670   0.260  13.230
 4503W        W 5474   7.650   1.270   8.470
 4504W        W 5475   6.840   0.810   4.060
 4505W        W 5476   4.360  10.030   5.590
 4506W        W 5477   1.710   0.980   2.170
 4507W        W 5478   4.630   4.980   1.470
 4508W        W 5479  10.390  11.170   5.700
 4509W        W 5480   6.460   8.880   5.750
 4510W        W 5481   2.620  12.770   2.980
 4511W        W 5482   4.280   6.010   6.190
 4512W        W 5483   9.490   1.260   5.850
 4513W        W 5484  10.850  11.270   0.730
 4514W        W 5485   4.550   9.440  12.440
 4515W        W 5486   4.100   5.530  11.220
 4516W        W 5487   0.350   3.390   0.670
 4517W        W 5488   9.370   7.700   0.030
 4518W        W 5489   3.590  11.380   0.720
 4519W        W 5490   9.280   4.080   0.160
 4520W        W 5491   6.790   3.810   9.380
 4521W        W 5492   8.740   8.330  10.740
 4522W        W 5493   1.240   5.660   1.770
 4523W        W 5494   7.730   6.160   3.000
 4524W        W 5495   2.840   7.080   6.770
 4525W        W 5496   5.650   6.230  13.780
 4526W        W 5497   5.400   7.280   3.970
 4527W        W 5498   6.740   0.740   6.040
 4528W        W 5499   1.420   8.740   9.500
 4529W        W 5500   8.910   3.520   9.320
 4530W        W 5501   2.420   5.950   8.820
 4531W        W 5502   3.150  10.890   9.190
 4532W        W 5503   0.160  11.030   9.720
 4533W        W 5504  10.930   5.100  11.220
 4534W        W 5505   8.090   9.440  12.260
 4535W        W 5506   0.630   6.780   7.610
 4536W        W 5507   6.210   5.280   3.620
 4537W        W 5508  10.780   0.240   9.820
 4538W        W 5509  13.360   6.540   6.940
 4539W        W 5510  10.370   8.080   5.020
 4540W        W 5511  11.650  10.310   1.330
 4541W        W 5512   4.890  10.380  13.060
 4542W        W 5513   8.720   1.750  12.840
 4543W        W 5514   8.800   6.020   9.870
 4544W        W 5515   4.570   5.780   4.330
 4545W        W 5516   8.870  13.050   8.790
 4546W        W 5517   4.190   3.430   7.030
 4547W        W 5518   6.160  12.000   0.910
 4548W        W 5519  11.180  12.750   6.030
 4549W        W 5520   6.620   6.800  12.220
 4550W        W 5521   3.640   9.450   8.890
 4551W        W 5522   8.810  12.210   8.310
 4552W        W 5523   8.370   6.180  12.480
 4553W        W 5524   6.790   4.550  12.570
 4554W        W 5525   1.110   0.860   0.520
 4555W        W 5526   2.530  10.630   3.740
 4556W        W 5527   3.720   9.510   1.850
 4557W        W 5528   9.890   8.430   1.400
 4558W        W 5529   4.380   0.640   6.450
 4559W        W 5530   4.500   7.200   7.100
 4560W        W 5531  10.280  13.280   3.840
 4561W        W 5532   9.620  13.540  10.770
 4562W        W 5533   1.150  13.850   2.590
 4563W        W 5534   8.050   9.680   5.180
 4564W        W 5535   7.680  13.350  10.710
 4565W        W 5536   3.100   0.310   9.810
 4566W        W 5537   3.090   2.050   9.370
 4567W        W 5538   6.100  11.130   8.560
 4568W        W 5539   9.470  10.590   6.880
 4569W        W 5540   4.170   8.900   1.650
 4570W        W 5541   1.890   7.920   3.470
 4571W        W 5542   0.450   0.020  12.750
 4572W        W 5543   5.880  10.140   8.470
 4573W        W 5544   3.320  10.200   2.240
 4574W        W 5545   9.500   5.910   5.470
 4575W        W 5546   4.240   3.160  11.820
 4576W        W 5547  12.250   5.460  12.910
 4577W        W 5548   7.010   2.250  10.070
 4578W        W 5549   1.640   0.170   3.460
 4579W        W 5550   7.580   6.760  11.970
 4580W        W 5551   5.470   0.490   5.540
 4581W        W 5552   8.890   1.180   8.870
 4582W        W 5553   2.740   5.610  11.840
 4583W        W 5554  10.830  11.660   7.350
 4584W        W 5555   2.130  10.380  13.320
 4585W        W 5556   7.740  13.020   5.840
 4586W        W 5557   8.130   7.860  13.150
 4587W        W 5558  12.530  11.140  12.410
 4588W        W 5559  13.570  10.580   0.800
 4589W        W 5560   0.440   1.710   0.100
 4590W        W 5561   6.790   6.730   8.660
 4591W        W 5562   1.990   7.930   6.290
 4592W        W 5563   9.590   3.760   9.640
 4593W        W 5564   7.510  13.790  11.020
 4594W        W 5565   7.630   9.850  12.190
 4595W        W 5566   4.620   1.430   7.510
 4596W        W 5567   5.790  12.820  10.220
 4597W        W 5568   9.870  11.270   1.560
 4598W        W 5569   6.310   2.250  12.250
 4599W        W 5570   2.200   5.390   7.130
 4600W        W 5571   2.240  12.850   4.460
 4601W        W 5572   0.160   1.790  13.620
 4602W        W 5573   4.880   6.590   8.810
 4603W        W 5574   5.460   1.240   6.980
 4604W        W 5575   6.460   6.020   6.290
 4605W        W 5576   7.850   8.530   4.350
 4606W        W 5577   4.840   5.260   5.390
 4607W        W 5578  10.300  13.520  13.620
 4608W        W 5579   2.230  11.660   1.810
 4609W        W 5580   4.660   6.740   2.950
 4610W        W 5581   5.070   4.290  12.440
 4611W        W 5582   1.700   3.450   3.330
 4612W        W 5583   8.500   8.570   6.800
 4613W        W 5584   1.390   2.370   5.280
 4614W        W 5585  12.270  11.160  10.340
 4615W        W 5586   1.860   0.820   9.910
 4616W        W 5587   7.510   0.350   8.450
 4617W        W 5588   7.160   6.580   3.850
 4618W        W 5589  11.220   7.100   4.760
 4619W        W 5590   3.100   7.070   4.850
 4620W        W 5591   6.180   1.840   0.450
 4621W        W 5592   1.890   4.740  13.100
 4622W        W 5593  11.360   2.000   3.860
 4623W        W 5594  11.100   2.420   6.170
 4624W        W 5595  10.710   8.990   6.000
 4625W        W 5596   5.070   9.990  11.210
 4626W        W 5597   1.280   8.280  11.440
 4627W        W 5598  13.720   3.640   9.760
 4628W        W 5599   4.920   6.110   5.040
 4629W        W 5600  13.830   0.630   2.780
 4630W        W 5601  13.770  11.260   3.040
 4631W        W 5602   1.090   5.930  10.340
 4632W        W 5603   9.920   8.880   5.230
 4633W        W 5604   8.520   3.260  11.520
 4634W        W 5605   1.920   9.410   8.010
 4635W        W 5606   1.290  11.400  10.760
 4636W        W 5607   8.700  10.030   6.920
 4637W        W 5608   7.520  11.480   9.130
 4638W        W 5609  10.830  13.710   2.310
 4639W        W 5610   6.700   9.160  11.700
 4640W        W 5611  11.750   6.060   5.340
 4641W        W 5612   3.140   2.260   4.500
 4642W        W 5613   5.470   5.130  13.450
 4643W        W 5614   9.300   3.190  12.480
 4644W        W 5615  13.290   9.530   2.440
 4645W        W 5616  13.070   5.060   2.180
 4646W        W 5617  11.040   7.100   7.910
 4647W        W 5618   2.710   2.860   9.070
 4648W        W 5619   2.360   0.050   0.580
 4649W        W 5620   0.540  11.420   2.330
 4650W        W 5621  11.730   9.180  13.380
 4651W        W 5622   4.210   1.970   6.960
 4652W        W 5623   9.640   7.970   7.350
 4653W        W 5624   1.850  12.810  13.280
 4654W        W 5625   3.570   5.420  11.230
 4655W        W 5626   2.860   6.510  11.610
 4656W        W 5627   6.760   7.520   7.550
 4657W        W 5628   7.410   1.280   4.420
 4658W        W 5629   0.240   2.660   1.470
 4659W        W 5630   0.950   2.280  13.220
 4660W        W 5631  10.900   4.960   7.490
 4661W        W 5632   2.020  11.820   5.930
 4662W        W 5633   1.020   7.710   1.090
 4663W        W 5634   7.860  10.630  13.600
 4664W        W 5635   2.180  11.820  10.920
 4665W        W 5636   2.780  12.460   2.320
 4666W        W 5637   4.000   1.380  12.100
 4667W        W 5638  12.230   1.100   8.390
 4668W        W 5639   0.270   9.560   5.070
 4669W        W 5640   9.470  10.400   9.070
 4670W        W 5641   6.960   3.460  11.050
 4671W        W 5642   3.550   7.020   5.190
 4672W        W 5643  11.410   0.120   2.030
 4673W        W 5644   4.180   8.770   7.580
 4674W        W 5645  11.600   2.720   2.200
 4675W        W 5646  11.190   5.500  12.910
 4676W        W 5647  11.620   4.190   6.620
 4677W        W 5648   5.790   2.080   9.120
 4678W        W 5649   3.930  11.850   7.430
 4679W        W 5650   5.560   6.470   7.630
 4680W        W 5651   5.950   0.520   1.440
 4681W        W 5652  11.720   9.950   9.970
 4682W        W 5653   0.570   5.080   1.620
 4683W        W 5654   1.620   2.900  10.940
 4684W        W 5655  13.710   7.950   8.530
 4685W        W 5656   2.140  12.070   8.750
 4686W        W 5657   4.660   0.540   2.280
 4687W        W 5658  12.040   7.270   0.800
 4688W        W 5659   1.410   4.870  13.390
 4689W        W 5660  11.980   3.330   8.460
 4690W        W 5661   1.520   1.680  11.420
 4691W        W 5662   2.070   6.540  11.660
 4692W        W 5663   3.070   7.410  11.220
 4693W        W 5664  13.620  13.910   4.090
 4694W        W 5665  12.270   2.900   8.400
 4695W        W 5666  10.940   7.850   7.220
 4696W        W 5667  10.020   6.820   9.370
 4697W        W 5668   7.260   9.390  13.580
 4698W        W 5669  11.500   2.030   4.350
 4699W        W 5670   7.960  10.840   8.140
 4700W        W 5671   0.260   6.590   1.910
 4701W        W 5672   4.810   6.000   5.880
 4702W        W 5673   4.020   6.970  12.660
 4703W        W 5674   2.150  13.920  11.020
 4704W        W 5675   9.540   1.090   5.350
 4705W        W 5676   4.020   9.120  11.060
 4706W        W 5677   7.100   7.680   5.910
 4707W        W 5678   2.760   0.710   6.260
 4708W        W 5679   5.040  10.020   0.940
 4709W        W 5680   2.790   0.630   4.830
 4710W        W 5681   2.200   7.130   8.130
 4711W        W 5682   3.070   7.840   9.430
 4712W        W 5683   6.330   1.510   1.660
 4713W        W 5684   6.010   0.910   7.680
 4714W        W 5685   6.770  13.740   9.640
 4715W        W 5686   9.570   9.280   5.310
 4716W        W 5687   3.500  10.520  12.280
 4717W        W 5688  10.980   2.320   5.540
 4718W        W 5689   2.880   5.380   8.980
 4719W        W 5690  11.870  11.570   4.430
 4720W        W 5691  12.110   4.840   6.730
 4721W        W 5692  13.660  13.460   9.210
 4722W        W 5693   4.140   8.310   1.540
 4723W        W 5694   1.510   8.730   5.930
 4724W        W 5695   5.990   4.790   0.220
 4725W        W 5696  10.250  13.700  13.160
 4726W        W 5697  10.530  12.540   0.180
 4727W        W 5698   8.890   1.070  12.820
 4728W        W 5699  10.080  13.020   7.280
 4729W        W 5700  11.650   1.800   3.400
 4730W        W 5701  11.510  10.820  12.680
 4731W        W 5702   2.480   8.770  11.920
 4732W        W 5703   0.690  11.420   7.740
 4733W        W 5704   8.750   0.730   4.700
 4734W        W 5705   9.190   0.310  13.330
 4735W        W 5706   6.910   8.830   1.900
 4736W        W 5707   8.620   7.210   9.210
 4737W        W 5708   4.260   9.380  11.980
 4738W        W 5709  10.370   3.180   8.660
 4739W        W 5710   1.000  10.420  11.030
 4740W        W 5711   5.330  11.640   7.040
 4741W        W 5712   9.480   4.440   0.490
 4742W        W 5713   3.470   1.000   3.860
 4743W        W 5714  13.000  12.800  10.280
 4744W        W 5715   4.030   1.150  13.120
 4745W        W 5716   7.930   7.010   8.440
 4746W        W 5717  13.730   8.930   5.720
 4747W        W 5718  13.160  11.440  10.000
 4748W        W 5719   7.280   0.660  10.260
 4749W        W 5720   5.280  12.470   5.320
 4750W        W 5721   9.250   0.430   3.630
 4751W        W 5722   1.210   0.020   8.010
 4752W        W 5723   2.470   8.030   6.950
 4753W        W 5724   1.650  11.040   1.430
 4754W        W 5725  13.050   8.600   7.490
 4755W        W 5726  12.980   9.940   3.320
 4756W        W 5727   0.590   1.480   0.770
 4757W        W 5728   2.590   2.440   5.250
 4758W        W 5729   0.600   4.800   0.160
 4759W        W 5730   4.840   6.150  11.210
 4760W        W 5731  10.510   3.890  10.660
 4761W        W 5732  11.460   8.750   8.040
 4762W        W 5733   1.760   7.840   2.970
 4763W        W 5734   6.560   7.490  13.230
 4764W        W 5735  13.760   8.210   6.450
 4765W        W 5736  13.300   7.730   8.160
 4766W        W 5737   5.360   5.870   8.570
 4767W        W 5738   7.290   5.270   8.420
 4768W        W 5739   5.600   7.010  10.350
 4769W        W 5740   9.400   5.400   3.660
 4770W        W 5741   6.290   1.200   0.170
 4771W        W 5742  10.310  11.970  12.890
 4772W        W 5743   9.930   1.610   9.260
 4773W        W 5744   6.480  13.250  10.060
 4774W        W 5745  13.730   6.610  10.720
 4775W        W 5746  11.020   3.970   7.630
 4776W        W 5747   9.130  11.340   7.560
 4777W        W 5748  10.220  10.250   5.870
 4778W        W 5749   1.730  11.240   2.900
 4779W        W 5750  13.490   8.550   7.160
 4780W        W 5751   5.760   7.890  12.940
 4781W        W 5752   8.280   4.560   1.430
 4782W        W 5753  12.210   0.520  10.070
 4783W        W 5754  10.900   4.620   5.910
 4784W        W 5755   6.350  11.700   1.270
 4785W        W 5756   5.680   9.480  12.440
 4786W        W 5757   5.670  11.320   5.650
 4787W        W 5758  12.460  11.200   3.390
 4788W        W 5759   4.220  13.360  10.180
 4789W        W 5760   0.130  10.450  13.540
 4790W        W 5761   2.880   0.930   7.740
 4791W        W 5762  11.900   7.030   1.700
 4792W        W 5763   2.480  13.260   1.760
 4793W        W 5764   2.730  12.180  12.890
 4794W        W 5765   1.740   3.170   3.830
 4795W        W 5766   8.810   3.640  13.760
 4796W        W 5767  13.330   8.260   6.070
 4797W        W 5768   3.170  12.710   9.570
 4798W        W 5769  11.010  11.560   6.880
 4799W        W 5770   3.940   4.520   8.910
 4800W        W 5771   5.020   9.120   9.720
 4801W        W 5772   1.300  13.370   3.120
 4802W        W 5773  10.250  13.770   4.750
 4803W        W 5774   0.020   1.210   1.720
 4804W        W 5775   5.270  10.620  13.260
 4805W        W 5776  13.430   4.850   6.090
 4806W        W 5777  12.380  10.330   3.350
 4807W        W 5778  12.670   6.470   9.410
 4808W        W 5779   9.140   1.470  13.060
 4809W        W 5780  10.540  12.130   7.520
 4810W        W 5781  10.800   0.330  11.050
 4811W        W 5782  10.900   1.410   1.850
 4812W        W 5783  13.500   2.060   7.510
 4813W        W 5784   4.500  10.270   6.060
 4814W        W 5785  13.720   1.330   6.510
 4815W        W 5786   3.650  13.800   8.160
 4816W        W 5787   9.840   0.360  11.630
 4817W        W 5788  12.390   2.430   3.000
 4818W        W 5789   9.860   2.010   6.180
 4819W        W 5790   8.550   6.580  13.220
 4820W        W 5791   0.760  11.250   0.170
 4821W        W 5792   4.410   5.780   2.150
 4822W        W 5793  10.560   0.980  13.090
 4823W        W 5794   5.900   2.400   7.080
 4824W        W 5795   5.330  11.690  12.590
 4825W        W 5796   9.170  13.650   2.970
 4826W        W 5797  11.490   5.380   3.340
 4827W        W 5798   1.780  11.020  13.330
 4828W        W 5799   5.940  11.650   6.100
 4829W        W 5800   2.110   0.570   5.850
 4830W        W 5801   4.060   4.050   0.460
 4831W        W 5802   4.420   9.780   3.860
 4832W        W 5803   4.360  10.570   6.720
 4833W        W 5804   2.780   6.930   6.330
 4834W        W 5805   3.660   7.430   1.370
 4835W        W 5806   9.210  11.920   6.810
 4836W        W 5807   4.920   8.600   9.520
 4837W        W 5808  11.080   3.740  13.240
 4838W        W 5809   5.900   6.700   3.430
 4839W        W 5810   5.840  10.490   3.030
 4840W        W 5811   2.610   2.500   7.280
 4841W        W 5812   3.280   6.560   9.660
 4842W        W 5813  11.480   2.340   5.350
 4843W        W 5814   9.930  10.430  10.320
 4844W        W 5815   8.010   4.960   0.290
 4845W        W 5816   7.080   5.580   0.950
 4846W        W 5817   4.310   5.250  10.880
 4847W        W 5818   8.620   1.260  13.230
 4848W        W 5819   6.410  11.330   3.890
 4849W        W 5820  12.920  10.160   4.600
 4850W        W 5821   8.540   2.770   9.860
 4851W        W 5822   3.140   4.640  10.870
 4852W        W 5823   3.750  13.750   0.670
 4853W        W 5824   0.770   6.240   7.890
 4854W        W 5825   1.130   1.530   7.330
 4855W        W 5826   3.210   1.420   8.500
 4856W        W 5827   3.280   8.300   9.290
 4857W        W 5828   5.610   6.400  11.010
 4858W        W 5829   1.350  13.520  10.880
 4859W        W 5830  11.010  12.000  10.450
 4860W        W 5831   1.380   3.170   8.660
 4861W        W 5832   3.940   4.290  10.400
 4862W        W 5833  13.830  12.200   1.550
 4863W        W 5834   4.640   4.860   5.210
 4864W        W 5835  12.010   6.120  10.870
 4865W        W 5836   2.750   2.130   7.630
 4866W        W 5837  12.910   7.850   5.910
 4867W        W 5838   0.870  12.800  13.510
 4868W        W 5839   4.220   2.990   5.310
 4869W        W 5840   4.200  11.970   6.180
 4870W        W 5841   1.820   2.100   1.200
 4871W        W 5842   0.230   4.080   4.560
 4872W        W 5843   6.400   0.560  13.110
 4873W        W 5844   7.800   9.500   9.220
 4874W        W 5845   1.820   4.210   1.380
 4875W        W 5846   3.530   7.060  11.910
 4876W        W 5847   4.420  12.950   7.030
 4877W        W 5848   1.570   5.760   9.470
 4878W        W 5849  11.460   6.330  13.580
 4879W        W 5850   5.160  12.290   7.720
 4880W        W 5851   3.320  11.430   2.170
 4881W        W 5852   4.860  13.210   7.990
 4882W        W 5853   7.200   0.430   4.750
 4883W        W 5854  12.710   4.030   4.260
 4884W        W 5855   8.820  11.330   1.820
 4885W        W 5856  13.650  11.250  12.410
 4886W        W 5857  10.680  11.600  12.910
 4887W        W 5858  12.360   0.720   7.540
 4888W        W 5859   9.600   3.480  10.400
 4889W        W 5860   4.950   5.780  10.450
 4890W        W 5861   4.150  12.890   3.510
 4891W        W 5862   9.070   8.590  13.870
 4892W        W 5863   3.250  13.290   2.560
 4893W        W 5864   5.650   5.930   1.030
 4894W        W 5865  12.560  10.770   9.480
 4895W        W 5866   5.590  11.440   2.000
 4896W        W 5867  13.710  12.460   1.150
 4897W        W 5868   2.750   4.140   4.150
 4898W        W 5869  11.060   4.640   9.420
 4899W        W 5870   6.110  11.910   0.320
 4900W        W 5871   2.840   1.100   4.600
 4901W        W 5872   3.430   5.770   4.250
 4902W        W 5873  10.580  11.570   4.090
 4903W        W 5874   4.570   7.090   2.230
 4904W        W 5875   3.570  10.770   4.120
 4905W        W 5876  13.600   2.050  13.700
 4906W        W 5877  12.020   9.040   5.590
 4907W        W 5878   2.710  11.640   0.750
 4908W        W 5879  10.560   0.110  13.310
 4909W        W 5880  11.740   0.650  12.190
 4910W        W 5881   1.200   9.300   6.180
 4911W        W 5882   5.650  12.450   8.950
 4912W        W 5883   6.350   4.610  12.780
 4913W        W 5884   5.180   6.160  11.740
 4914W        W 5885   4.900   5.190   0.340
 4915W        W 5886   0.740   0.190   5.060
 4916W        W 5887   3.040   6.670   2.530
 4917W        W 5888   2.080   6.570   8.320
 4918W        W 5889   2.990   1.160   9.910
 4919W        W 5890  10.480   6.790   3.150
 4920W        W 5891   8.780   3.670  12.340
 4921W        W 5892   2.020  12.430   3.780
 4922W        W 5893   2.580   6.530   4.990
 4923W        W 5894  10.190   4.050   8.930
 4924W        W 5895   6.180   6.510  12.190
 4925W        W 5896   1.280   2.130   8.730
 4926W        W 5897   5.610   0.150   9.150
 4927W        W 5898  12.310   0.890   1.070
 4928W        W 5899   9.610   6.130   2.900
 4929W        W 5900  13.080   5.020   6.720
 4930W        W 5901   2.610   1.840   9.380
 4931W        W 5902  13.760  10.450   2.220
 4932W        W 5903   0.500   4.900   5.630
 4933W        W 5904   6.540  10.140  12.910
 4934W        W 5905   4.990   5.690  11.500
 4935W        W 5906   9.890   0.450   1.060
 4936W        W 5907   5.350   9.030  11.510
 4937W        W 5908   3.030  12.570  13.000
 4938W        W 5909   6.590   1.230  10.780
 4939W        W 5910   4.300   2.830  12.510
 4940W        W 5911   3.810  12.670   2.960
 4941W        W 5912  12.200   3.990  13.120
 4942W        W 5913   0.980   3.810  11.450
 4943W        W 5914   6.620   6.010   5.270
 4944W        W 5915   9.800   4.950  12.390
 4945W        W 5916  10.060  10.190   3.100
 4946W        W 5917   2.850  13.350   9.380
 4947W        W 5918   7.390   0.190   2.170
 4948W        W 5919   5.840   4.120   1.740
 4949W        W 5920   7.840   0.850   6.070
 4950W        W 5921  11.430   0.310  10.220
 4951W        W 5922  12.930   6.780   1.780
 4952W        W 5923  11.350   2.030   0.570
 4953W        W 5924  10.790  13.080   6.180
 4954W        W 5925   4.390  10.810   0.540
 4955W        W 5926   7.940   5.130   5.900
 4956W        W 5927   0.520  11.710   1.310
 4957W        W 5928   0.430   3.830   2.020
 4958W        W 5929  10.980  13.900  13.730
 4959W        W 5930   2.890  11.500  10.160
 4960W        W 5931   1.040  10.790   8.610
 4961W        W 5932   8.520   8.860  11.740
 4962W        W 5933   4.140   2.240   7.760
 4963W        W 5934  12.240   7.030  10.360
 4964W        W 5935   0.040   6.500   5.750
 4965W        W 5936  11.830   2.750   5.930
 4966W        W 5937   6.690   6.850   8.100
 4967W        W 5938   3.480   5.150  13.030
 4968W        W 5939   6.470   8.580   7.250
 4969W        W 5940  10.240  12.630  13.240
 4970W        W 5941   9.720  13.640   4.230
 4971W        W 5942   8.020  12.610   3.650
 4972W        W 5943   7.460   6.840  13.910
 4973W        W 5944  11.000   3.030   7.260
 4974W        W 5945  10.240   1.340  13.090
 4975W        W 5946   5.580  12.390   1.440
 4976W        W 5947   9.360  10.970   5.100
 4977W        W 5948   6.000   9.480   2.090
 4978W        W 5949  12.710  13.390   4.040
 4979W        W 5950   6.330  13.900   9.930
 4980W        W 5951   0.330   5.960   1.180
 4981W        W 5952  12.710  12.080   8.700
 4982W        W 5953   6.460   4.090   8.960
 4983W        W 5954  13.500   4.140  13.390
 4984W        W 5955  12.780  10.950   8.990
 4985W        W 5956  12.500   3.750  13.470
 4986W        W 5957   6.770   3.290  12.860
 4987W        W 5958  12.240   8.170  12.890
 4988W        W 5959  11.380  11.280   4.470
 4989W        W 5960  12.200   3.330   2.770
 4990W        W 5961   8.200  10.700  11.030
 4991W        W 5962   7.280  12.280   1.760
 4992W        W 5963   2.460   4.600  12.200
 4993W        W 5964   8.360   7.400   1.640
 4994W        W 5965  13.380   0.780   2.610
 4995W        W 5966  13.050   6.820  11.560
 4996W        W 5967   0.810   5.960   1.390
 4997W        W 5968   3.040   7.980   7.220
 4998W        W 5969   0.030   1.650   0.470
 4999W        W 5970   6.610   7.170   8.520
 5000W        W 5971   8.520   3.600  11.950
 5001W        W 5972   6.080   6.230   8.870
 5002W        W 5973  13.490  13.210   2.450
 5003W        W 5974   5.850   0.250   7.090
 5004W        W 5975  12.700   8.300   0.250
 5005W        W 5976   2.020   7.980  10.780
 5006W        W 5977   5.380   5.310   1.890
 5007W        W 5978   8.100   7.880   6.150
 5008W        W 5979   7.110   8.600   8.010
 5009W        W 5980   9.090  10.870   6.840
 5010W        W 5981  13.240   3.590   2.620
 5011W        W 5982   0.690  12.090  11.050
 5012W        W 5983   6.570   9.250   1.290
 5013W        W 5984  11.640   4.770   2.570
 5014W        W 5985   0.570   0.790  13.100
 5015W        W 5986  11.130   7.410   5.650
 5016W        W 5987  11.740   4.870   5.370
 5017W        W 5988   2.270   3.340  13.460
 5018W        W 5989   0.210   0.680   9.400
 5019W        W 5990   5.510   6.750   8.010
 5020W        W 5991  10.670   8.610   7.220
 5021W        W 5992   7.080  11.150   7.220
 5022W        W 5993  11.620  13.500   3.050
 5023W        W 5994  12.580   1.410   1.100
 5024W        W 5995   7.340   9.670   7.110
 5025W        W 5996   5.150   8.850  11.060
 5026W        W 5997  10.040   6.560  13.310
 5027W        W 5998  12.220  12.320   5.160
 5028W        W 5999  10.710   0.350  12.550
 5029W        W 6000  13.570   6.560   1.170
 5030W        W 6001  13.900   4.360   7.500
 5031W        W 6002   5.880   5.130   3.200
 5032W        W 6003   0.810  11.700   1.990
 5033W        W 6004   4.430   8.920  12.680
 5034W        W 6005  11.110   8.550   0.490
 5035W        W 6006   8.060  10.080   7.580
 5036W        W 6007  12.510   0.630   1.700
 5037W        W 6008   1.090  12.590   9.750
 5038W        W 6009   9.210   6.010   5.010
 5039W        W 6010   2.760   0.930   3.480
 5040W        W 6011   2.560   0.840  11.560
 5041W        W 6012   1.660   1.200  11.290
 5042W        W 6013   8.200  12.400   1.970
 5043W        W 6014   3.740   2.690  11.890
 5044W        W 6015  13.900   0.590  11.590
 5045W        W 6016   0.700   2.170   3.580
 5046W        W 6017   4.930   4.790  10.990
 5047W        W 6018   5.910   1.330   1.200
 5048W        W 6019   8.240   0.820   2.210
 5049W        W 6020  11.010   6.910  10.010
 5050W        W 6021   8.480  13.320   8.610
 5051W        W 6022  13.900  11.350   8.270
 5052W        W 6023  11.740   6.760  10.410
 5053W        W 6024   2.210   7.600   8.290
 5054W        W 6025  12.460   0.180   6.180
 5055W        W 6026   0.590   7.660   8.450
 5056W        W 6027   7.780  13.870   8.410
 5057W        W 6028   8.020   6.780  13.870
 5058W        W 6029  13.020  10.400   7.940
 5059W        W 6030   4.140   9.830   2.530
 5060W        W 6031   8.790   9.580   2.880
 5061W        W 6032  13.600   2.500  10.330
 5062W        W 6033   8.250   7.850   0.560
 5063W        W 6034   2.550   2.860   6.130
 5064W        W 6035   1.220   0.820   9.290
 5065W        W 6036   1.330   0.200   3.940
 5066W        W 6037   3.580   8.330   7.080
 5067W        W 6038   5.200  11.310   0.640
 5068W        W 6039   6.370   7.510   8.800
 5069W        W 6040   4.030  10.130   3.020
 5070W        W 6041   0.210   0.190  11.670
 5071W        W 6042  10.260   5.400   6.640
 5072W        W 6043  10.180  10.880   4.540
 5073W        W 6044   3.930   2.100   5.480
 5074W        W 6045   9.350   7.500   3.320
 5075W        W 6046   4.530   2.980   1.860
 5076W        W 6047   8.940   0.660  12.350
 5077W        W 6048   3.160   5.080   6.290
 5078W        W 6049   2.650  12.210  11.430
 5079W        W 6050   1.410  12.990   2.420
 5080W        W 6051   4.580  10.750   9.820
 5081W        W 6052   8.440  12.130   9.020
 5082W        W 6053  11.980  12.130   7.970
 5083W        W 6054   5.420   9.100  10.010
 5084W        W 6055   7.670  12.120   0.680
 5085W        W 6056   8.040   5.060   2.100
 5086W        W 6057  12.400   9.510   8.300
 5087W        W 6058   4.620  13.030  10.400
 5088W        W 6059   2.160   4.680   3.830
 5089W        W 6060   2.800   7.670  11.720
 5090W        W 6061   5.340   9.300  12.730
 5091W        W 6062   9.450   4.550  13.900
 5092W        W 6063   9.670   0.580   6.460
 5093W        W 6064   2.070   4.450  10.340
 5094W        W 6065   1.580   2.220  11.540
 5095W        W 6066   1.800  10.030   2.230
 5096W        W 6067   7.400   0.670   5.110
 5097W        W 6068  12.210   8.400  10.800
 5098W        W 6069  13.040  12.670   9.470
 5099W        W 6070   7.540   0.810  12.890
 5100W        W 6071   2.780   2.210   4.850
 5101W        W 6072   6.840   5.340  11.670
 5102W        W 6073   5.200   5.660   1.160
 5103W        W 6074  13.520  13.000   6.220
 5104W        W 6075   1.240   6.160  11.640
 5105W        W 6076   5.180   3.920   2.730
 5106W        W 6077   9.820   8.300  12.030
 5107W        W 6078   3.690   2.220   8.540
 5108W        W 6079   7.600  11.350   0.470
 5109W        W 6080  10.670   2.480  12.170
 5110W        W 6081   0.280   6.240   0.740
 5111W        W 6082   3.080   8.380   4.590
 5112W        W 6083  11.780  11.690   1.010
 5113W        W 6084   4.920   6.670   4.880
 5114W        W 6085  12.070   6.540   1.300
 5115W        W 6086  13.250   4.260   2.560
 5116W        W 6087  13.530  13.600   9.690
 5117W        W 6088   1.310   0.820   1.870
 5118W        W 6089   2.630   2.320  10.060
 5119W        W 6090   2.600  12.540  12.100
 5120W        W 6091  11.950  13.530  12.110
 5121W        W 6092  10.640  11.530  13.770
 5122W        W 6093   9.810   9.920  12.650
 5123W        W 6094   2.050  10.640   4.010
 5124W        W 6095   2.490   5.810   2.740
 5125W        W 6096  10.530   4.940   6.060
 5126W        W 6097   8.710   0.860   9.180
 5127W        W 6098   4.230   2.670  12.020
 5128W        W 6099   5.370   4.400   3.720
 5129W        W 6100  11.350   4.640   5.690
 5130W        W 6101   2.380  11.780  12.630
 5131W        W 6102   9.110  13.560  12.050
 5132W        W 6103   1.380   0.620   8.840
 5133W        W 6104   1.240   6.400   8.110
 5134W        W 6105  13.270   3.600   8.990
 5135W        W 6106  13.220   8.190  10.520
 5136W        W 6107   5.190  10.190   4.870
 5137W        W 6108   4.650   3.070  11.170
 5138W        W 6109   5.000   1.190  11.140
 5139W        W 6110   9.900   7.790  12.330
 5140W        W 6111   9.500   0.070  11.940
 5141W        W 6112   6.880   3.350   7.590
 5142W        W 6113   7.110  13.400   1.730
 5143W        W 6114   4.360   6.570   3.300
 5144W        W 6115  10.820   0.910  11.670
 5145W        W 6116   4.790   5.060   6.480
 5146W        W 6117   7.460   4.560   6.250
 5147W        W 6118  12.570  11.100   8.510
 5148W        W 6119   5.830  10.330   6.710
 5149W        W 6120   8.000   7.020  12.870
 5150W        W 6121   6.140   7.160  13.380
 5151W        W 6122   0.950   3.490   0.850
 5152W        W 6123   9.580  11.370   8.760
 5153W        W 6124   6.450   6.490  12.640
 5154W        W 6125   2.470  10.970  10.790
 5155W        W 6126  13.800   1.960   2.050
 5156W        W 6127   9.440  13.130   8.770
 5157W        W 6128  12.520   3.870   2.100
 5158W        W 6129  10.480   8.500  11.330
 5159W        W 6130   4.870   8.060   7.440
 5160W        W 6131   5.450   5.010  11.920
 5161W        W 6132  13.360   7.470   9.760
 5162W        W 6133   1.950   3.600   0.240
 5163W        W 6134   9.840   8.320   6.960
 5164W        W 6135  11.720   6.060   9.610
 5165W        W 6136   2.550  13.640   3.080
 5166W        W 6137  10.480   8.940  13.910
 5167W        W 6138   4.610   2.500   7.990
 5168W        W 6139   5.030  10.540   7.980
 5169W        W 6140   6.600   8.860   9.490
 5170W        W 6141   7.050  12.950   8.280
 5171W        W 6142  10.430   6.130   9.130
 5172W        W 6143   7.680   8.860  12.740
 5173W        W 6144   6.240   5.310   1.340
 5174W        W 6145   7.580   8.530   5.810
 5175W        W 6146   4.510  12.580   4.450
 5176W        W 6147   1.860   7.560  12.930
 5177W        W 6148  12.520   4.320   6.290
 5178W        W 6149   6.680  12.760   3.470
 5179W        W 6150   3.770   7.510  11.890
 5180W        W 6151   8.480   6.320   4.400
 5181W        W 6152   1.780   3.810   1.680
 5182W        W 6153  10.320   9.610   7.880
 5183W        W 6154  11.010   8.730   4.890
 5184W        W 6155   1.640   8.300   8.580
 5185W        W 6156   8.220   9.830   3.530
 5186W        W 6157   6.410  10.720   2.200
 5187W        W 6158   1.640   3.280   1.310
 5188W        W 6159   1.940   0.950   0.320
 5189W        W 6160  13.000   0.910   9.460
 5190W        W 6161   0.490   0.940  12.660
 5191W        W 6162   7.120   6.140   3.590
 5192W        W 6163   6.340   4.520  11.620
 5193W        W 6164  13.200  11.200   9.030
 5194W        W 6165  12.180   8.590   9.620
 5195W        W 6166   7.300   4.810   1.540
 5196W        W 6167  10.310   8.780   8.110
 5197W        W 6168   4.790   2.060   9.360
 5198W        W 6169   7.610   5.900   1.120
 5199W        W 6170  10.650   7.180   2.180
 5200W        W 6171   7.770   9.500   2.730
 5201W        W 6172   5.200   7.630  13.560
 5202W        W 6173   1.950   5.760   6.180
 5203W        W 6174   4.570   5.610   6.500
 5204W        W 6175   3.150   1.510   7.050
 5205W        W 6176   3.680   6.520  13.180
 5206W        W 6177  13.740   1.210   3.560
 5207W        W 6178  12.780   1.210   6.970
 5208W        W 6179   9.340   5.170  13.150
 5209W        W 6180   2.330   4.880   3.400
 5210W        W 6181  13.310  13.590   8.870
 5211W        W 6182  10.960   8.160   1.820
 5212W        W 6183   7.590   2.840  13.210
 5213W        W 6184  11.920   6.000   1.770
 5214W        W 6185  10.360   4.950   3.880
 5215W        W 6186  12.660   7.450   6.690
 5216W        W 6187  10.150   4.520  13.120
 5217W        W 6188   8.430   1.040   0.170
 5218W        W 6189   4.220  12.500   6.290
 5219W        W 6190  11.810   7.750   9.810
 5220W        W 6191   4.450  13.090   0.940
 5221W        W 6192   9.040   5.890   3.690
 5222W        W 6193   1.260   6.470   5.260
 5223W        W 6194  11.960   8.850   9.930
 5224W        W 6195   3.690   2.660   2.080
 5225W        W 6196   0.820   1.280  10.510
 5226W        W 6197  10.110   2.630   5.680
 5227W        W 6198   2.100   2.460   4.450
 5228W        W 6199   4.510   5.560   3.830
 5229W        W 6200  10.680   9.410   9.810
 5230W        W 6201   0.440   6.800   4.690
 5231W        W 6202  10.380  12.020  10.040
 5232W        W 6203   8.560  11.300  11.590
 5233W        W 6204   8.560   1.620  12.330
 5234W        W 6205   4.810   9.050   9.260
 5235W        W 6206   6.250  13.040   1.850
 5236W        W 6207   5.280   1.170  12.330
 5237W        W 6208   8.410   6.930  10.230
 5238W        W 6209   9.340  11.200   6.090
 5239W        W 6210   7.110   0.000   7.630
 5240W        W 6211  10.570   9.240   4.200
 5241W        W 6212   9.910   2.340   6.930
 5242W        W 6213   7.370   4.690  12.510
 5243W        W 6214   3.910  13.880  12.350
 5244W        W 6215   1.830   8.310   5.890
 5245W        W 6216  10.880  12.050   5.650
 5246W        W 6217   7.780  10.930   2.220
 5247W        W 6218   5.540   9.620   4.030
 5248W        W 6219  10.420   8.060   7.940
 5249W        W 6220   2.930   9.710   1.330
 5250W        W 6221   8.950   2.940   0.680
 5251W        W 6222   0.960   6.650   4.790
 5252W        W 6223   0.640   6.200   4.040
 5253W        W 6224   0.280   9.930   5.430
 5254W        W 6225   3.900   6.850  10.630
 5255W        W 6226  11.160   4.210   3.250
 5256W        W 6227   6.130  13.780   4.180
 5257W        W 6228   0.470  11.660   0.290
 5258W        W 6229   3.890   7.320  10.520
 5259W        W 6230  11.610  12.730  12.090
 5260W        W 6231  11.860  10.890   6.220
 5261W        W 6232   7.620  13.860  10.530
 5262W        W 6233   9.730  13.320   5.460
 5263W        W 6234   6.750   5.590   7.260
 5264W        W 6235   7.540   3.620   1.740
 5265W        W 6236   6.500  12.550   5.430
 5266W        W 6237   7.590   2.960   8.100
 5267W        W 6238   5.130  13.110   2.800
 5268W        W 6239  11.460  11.290  12.560
 5269W        W 6240  12.240   0.690   2.570
 5270W        W 6241  10.730   2.770  13.690
 5271W        W 6242  13.270   9.210   5.920
 5272W        W 6243   2.290   9.640   3.840
 5273W        W 6244   9.800  10.020   3.510
 5274W        W 6245  12.550   6.100   9.750
 5275W        W 6246  10.730   8.600   3.510
 5276W        W 6247   3.250   8.370   0.150
 5277W        W 6248   6.650   6.270   8.900
 5278W        W 6249   8.390   3.460   0.110
 5279W        W 6250   1.770   6.800   2.150
 5280W        W 6251   6.100   9.830   5.680
 5281W        W 6252   5.080   0.950  12.800
 5282W        W 6253   1.030   3.370   7.280
 5283W        W 6254   1.720   9.700  13.830
 5284W        W 6255   5.060   9.220  12.330
 5285W        W 6256   8.890   5.820  13.640
 5286W        W 6257   0.090   0.480  12.060
 5287W        W 6258   2.940   2.410  10.870
 5288W        W 6259   2.050   8.490   8.890
 5289W        W 6260   8.050   6.340  13.510
 5290W        W 6261  12.930  11.550   4.130
 5291W        W 6262  11.060   9.440   5.940
 5292W        W 6263   4.950  11.910  12.790
 5293W        W 6264   2.810   3.370   6.150
 5294W        W 6265   9.470   5.530   5.180
 5295W        W 6266   2.140   4.130  12.450
 5296W        W 6267   2.550   8.100   8.280
 5297W        W 6268  11.030   9.870  12.390
 5298W        W 6269   9.560   7.410  12.160
 5299W        W 6270   6.330   8.260   4.530
 5300W        W 6271   5.920  12.600   0.910
 5301W        W 6272   6.180   8.670  11.810
 5302W        W 6273   6.200   3.730   3.690
 5303W        W 6274   4.200   1.070   8.500
 5304W        W 6275   7.080   8.890  13.860
 5305W        W 6276   0.300   0.230  10.240
 5306W        W 6277  11.650   3.660   0.020
 5307W        W 6278  12.560   2.400  13.530
 5308W        W 6279   6.950   1.490   6.930
 5309W        W 6280   3.560   1.280   2.010
 5310W        W 6281  13.750   2.430   1.170
 5311W        W 6282   6.940  10.140   3.670
 5312W        W 6283   8.650   6.410   5.220
 5313W        W 6284   1.680   8.880  12.580
 5314W        W 6285   3.680  11.410  11.280
 5315W        W 6286  12.570   9.530  13.340
 5316W        W 6287   6.380   7.220  11.930
 5317W        W 6288   1.820  12.170   5.060
 5318W        W 6289  10.480   6.670  10.110
 5319W        W 6290   8.490  11.470   1.100
 5320W        W 6291   9.910  10.360   5.520
 5321W        W 6292  13.210   1.240   3.570
 5322W        W 6293  13.050  13.610   8.060
 5323W        W 6294   4.800   7.510   8.560
 5324W        W 6295  11.910   8.120   5.370
 5325W        W 6296  13.820   6.140   1.050
 5326W        W 6297   7.610  10.580  10.870
 5327W        W 6298  10.460   3.100  12.860
 5328W        W 6299  10.100  13.890   1.030
 5329W        W 6300   6.040  11.030   5.610
 5330W        W 6301  10.690   0.500  13.040
 5331W        W 6302   1.270   3.070   0.730
 5332W        W 6303   1.240   4.900   1.040
 5333W        W 6304   8.810   5.800  12.910
 5334W        W 6305  10.790   1.960  10.450
 5335W        W 6306   7.620   5.480   0.430
 5336W        W 6307   7.520   0.520   3.200
 5337W        W 6308   5.490   4.650   6.730
 5338W        W 6309  13.510  13.640  12.500
 5339W        W 6310   0.440  11.640  10.890
 5340W        W 6311   0.870   0.600   3.010
 5341W        W 6312   4.810   6.280  10.400
 5342W        W 6313   1.380  12.970   7.170
 5343W        W 6314  11.140   1.870   4.680
 5344W        W 6315   7.950   5.730   0.770
 5345W        W 6316   7.580   4.010   0.110
 5346W        W 6317  10.790   7.170   4.970
 5347W        W 6318   1.460   4.280   4.970
 5348W        W 6319   3.450   8.870   0.390
 5349W        W 6320   9.650   0.080   0.320
 5350W        W 6321  13.880   9.660  11.220
 5351W        W 6322   7.460   9.460   1.090
 5352W        W 6323   5.100  10.490   1.020
 5353W        W 6324  11.110   6.080  10.490
 5354W        W 6325   8.080   0.950   9.340
 5355W        W 6326   4.330   3.640   9.850
 5356W        W 6327   4.640   7.460   1.480
 5357W        W 6328  11.530   7.020   7.850
 5358W        W 6329   2.040   7.570   2.690
 5359W        W 6330   0.350   3.870   6.550
 5360W        W 6331   2.440   8.610   9.190
 5361W        W 6332   0.870   5.420   1.400
 5362W        W 6333   8.260   9.400   6.830
 5363W        W 6334   3.980  11.040   3.810
 5364W        W 6335   7.790   3.080   8.930
 5365W        W 6336   6.400   5.470  10.810
 5366W        W 6337   2.240   4.520   7.570
 5367W        W 6338   7.160  12.300  13.330
 5368W        W 6339  11.730   6.430   9.970
 5369W        W 6340   1.090  10.180  13.100
 5370W        W 6341   3.820  12.260  11.540
 5371W        W 6342  12.560   5.750   6.860
 5372W        W 6343   6.370  11.720   9.120
 5373W        W 6344   9.380   2.710   0.740
 5374W        W 6345   5.450   8.340   7.140
 5375W        W 6346  12.370   3.750   3.870
 5376W        W 6347   1.720   1.430   5.520
 5377W        W 6348   2.950   9.260   0.390
 5378W        W 6349  10.040   7.430   2.830
 5379W        W 6350  10.410   8.620   5.670
 5380W        W 6351   7.020   0.170  11.150
 5381W        W 6352   7.090   7.920   4.950
 5382W        W 6353   2.280  12.910   6.130
 5383W        W 6354   6.290   6.620  10.750
 5384W        W 6355   4.000   0.250   0.240
 5385W        W 6356   3.150  10.060   5.640
 5386W        W 6357   5.510   8.380  12.860
 5387W        W 6358   3.920   9.630   6.230
 5388W        W 6359   6.330   1.020   8.030
 5389W        W 6360   9.100   8.280   5.200
 5390W        W 6361  13.570   9.250  13.380
 5391W        W 6362   8.380   9.120   2.280
 5392W        W 6363   2.880   0.620   8.580
 5393W        W 6364   9.510   5.280  10.020
 5394W        W 6365   8.890   6.740   0.680
 5395W        W 6366   7.240   7.840   0.930
 5396W        W 6367   5.000  12.960   0.840
 5397W        W 6368   9.170   8.080   7.560
 5398W        W 6369  10.580  13.810  10.410
 5399W        W 6370  12.730   7.850   2.400
 5400W        W 6371   8.860  13.480   4.420
 5401W        W 6372  13.180  12.850   5.880
 5402W        W 6373   8.300   0.140  13.200
 5403W        W 6374   0.580   7.760  11.940
 5404W        W 6375   6.970   4.800   1.030
 5405W        W 6376   1.660   1.990   0.200
 5406W        W 6377  10.270   9.440   1.330
 5407W        W 6378  13.450   4.270   6.260
 5408W        W 6379   7.660   0.150  12.360
 5409W        W 6380   1.570   6.720   8.460
 5410W        W 6381   9.350   6.810   7.110
 5411W        W 6382   3.130  11.920  13.760
 5412W        W 6383  12.580   1.180  11.270
 5413W        W 6384   7.290   1.810   0.850
 5414W        W 6385   0.830  10.150   4.050
 5415W        W 6386   2.060  12.760   8.160
 5416W        W 6387   0.380  10.030   6.500
 5417W        W 6388   7.860   8.160   1.730
 5418W        W 6389  11.170   5.110   9.250
 5419W        W 6390   3.530   1.360  11.890
 5420W        W 6391   0.100   9.480  13.410
 5421W        W 6392  10.270   0.770   1.260
 5422W        W 6393   8.650   8.740  11.240
 5423W        W 6394   6.020   4.910  10.140
 5424W        W 6395  13.330   2.010   7.050
 5425W        W 6396   1.880   8.340   3.190
 5426W        W 6397   0.390   7.520  12.330
 5427W        W 6398   7.690  11.610  13.400
 5428W        W 6399   1.840   6.990   6.380
 5429W        W 6400   8.600   9.490   6.390
 5430W        W 6401  10.180   0.110   9.100
 5431W        W 6402  12.850   5.090  13.770
 5432W        W 6403   0.700   3.950   3.950
 5433W        W 6404   8.310  13.530  11.750
 5434W        W 6405  12.060   8.360   3.840
 5435W        W 6406   6.750   1.940   2.570
 5436W        W 6407   4.780   1.130   1.070
 5437W        W 6408   5.560  10.770   9.440
 5438W        W 6409  12.770   0.080  12.080
 5439W        W 6410   8.560   9.930   1.670
 5440W        W 6411   5.450   0.020   4.800
 5441W        W 6412  12.340   8.940   4.500
 5442W        W 6413   3.940   3.380   4.910
 5443W        W 6414  13.710   8.500   3.610
 5444W        W 6415  13.810   5.280   5.980
 5445W        W 6416   2.050   1.120   0.800
 5446W        W 6417   6.210   7.820  13.350
 5447W        W 6418  12.540  13.840   9.260
 5448W        W 6419   4.040  12.430   4.420
 5449W        W 6420   2.600  12.210   8.790
 5450W        W 6421   3.710   7.480   2.290
 5451W        W 6422   7.820   9.860   3.800
 5452W        W 6423  11.290   3.950   8.610
 5453W        W 6424  11.760  13.080   1.950
 5454W        W 6425  10.890   1.800   8.070
 5455W        W 6426   5.270  10.330   0.610
 5456W        W 6427   5.810   1.150   2.600
 5457W        W 6428   2.520   1.680  11.060
 5458W        W 6429   6.810  13.150   2.690
 5459W        W 6430  10.240   6.960   8.110
 5460W        W 6431   9.680   7.130   8.160
 5461W        W 6432  10.310  10.360   2.680
 5462W        W 6433   9.710   1.950  13.620
 5463W        W 6434   4.900  12.940   9.620
 5464W        W 6435   1.870   5.750  10.170
 5465W        W 6436  11.160  10.660   6.240
 5466W        W 6437  13.070   0.170   8.030
 5467W        W 6438  11.310   3.940  10.090
 5468W        W 6439   2.380   9.800   9.180
 5469W        W 6440  10.430  13.860   5.300
 5470W        W 6441  12.460  13.680   5.450
 5471W        W 6442   7.400   1.340  11.980
 5472W        W 6443  10.610   2.500  10.550
 5473W        W 6444   0.820   2.890   2.220
 5474W        W 6445   4.180   8.590   4.040
 5475W        W 6446   7.510  11.760   2.580
 5476W        W 6447  13.090   2.900  12.180
 5477W        W 6448  12.670   5.220   4.150
 5478W        W 6449   1.170   8.620  12.660
 5479W        W 6450   9.730   3.240  11.300
 5480W        W 6451   5.570   5.920  10.780
 5481W        W 6452   5.680  10.110   4.200
 5482W        W 6453   2.170   1.240   7.060
 5483W        W 6454   1.870   0.840  12.170
 5484W        W 6455   6.660   6.080   7.200
 5485W        W 6456   6.740   8.200   2.490
 5486W        W 6457   7.720   4.740  12.140
 5487W        W 6458   2.920  10.160   4.160
 5488W        W 6459   5.380   3.870   8.880
 5489W        W 6460   0.910  12.150   8.380
 5490W        W 6461   0.540   8.370   8.890
 5491W        W 6462   8.110   7.680   3.940
 5492W        W 6463   3.130   8.480   2.510
 5493W        W 6464   0.000   4.870   8.810
 5494W        W 6465   4.680   6.490  12.800
 5495W        W 6466  11.940   5.670   3.990
 5496W        W 6467  11.640   4.120   3.320
 5497W        W 6468   6.660   0.830   9.500
 5498W        W 6469   5.250  13.550   5.910
 5499W        W 6470   8.410  10.400   1.960
 5500W        W 6471   9.590   0.800   3.480
 5501W        W 6472  13.010   3.570   7.040
 5502W        W 6473   2.800   2.820   9.910
 5503W        W 6474   6.120   3.680   5.600
 5504W        W 6475   3.820   9.850  13.650
 5505W        W 6476   3.770   9.290  10.180
 5506W        W 6477  12.960   0.030   9.470
 5507W        W 6478  10.670   9.720   4.230
 5508W        W 6479  11.780   1.360   6.560
 5509W        W 6480   4.110  11.350   0.710
 5510W        W 6481   8.990  13.470   8.560
 5511W        W 6482   9.180  12.950   1.280
 5512W        W 6483   2.010   5.450   1.890
 5513W        W 6484  11.070  12.260   6.090
 5514W        W 6485  10.440   8.780   6.760
 5515W        W 6486   3.730   4.090  11.370
 5516W        W 6487   2.200   7.520  10.970
 5517W        W 6488   9.020   2.680  13.180
 5518W        W 6489   5.820   6.540   4.260
 5519W        W 6490   6.140  13.290  12.880
 5520W        W 6491  11.120   6.990   6.010
 5521W        W 6492   4.020   0.930   9.500
 5522W        W 6493   4.480  11.540   6.210
 5523W        W 6494  12.290  12.070  12.640
 5524W        W 6495   9.350  12.530   3.260
 5525W        W 6496   0.960   1.770   0.420
 5526W        W 6497   4.710   0.290   0.650
 5527W        W 6498   6.030   8.620   6.950
 5528W        W 6499   6.990   4.690   5.920
 5529W        W 6500  13.200   3.950   8.310
 5530W        W 6501  12.580   2.090   1.130
 5531W        W 6502  10.410   5.960  12.510
 5532W        W 6503   5.670   4.320  13.450
 5533W        W 6504   9.110   8.630  11.450
 5534W        W 6505   1.110   6.840   0.630
 5535W        W 6506   8.290   8.110   5.350
 5536W        W 6507   3.060   3.230  12.070
 5537W        W 6508  11.920   0.150  12.160
 5538W        W 6509   1.270   4.050   4.550
 5539W        W 6510   6.590   1.590   0.580
 5540W        W 6511   2.910   8.360  11.220
 5541W        W 6512   2.570   1.510   8.390
 5542W        W 6513   5.200  13.810   7.980
 5543W        W 6514   7.030   3.910   7.500
 5544W        W 6515   5.690  11.940   3.000
 5545W        W 6516   7.630   9.270   6.150
 5546W        W 6517  10.810  13.430  13.790
 5547W        W 6518   6.960   6.440   1.590
 5548W        W 6519   8.320   8.630  13.710
 5549W        W 6520  10.800   1.320   4.120
 5550W        W 6521   9.510   9.570   7.960
 5551W        W 6522  13.150   1.800   4.680
 5552W        W 6523   2.890   7.990   4.360
 5553W        W 6524  10.910   4.040   3.910
 5554W        W 6525   1.630  13.380   9.640
 5555W        W 6526   4.240  10.200   4.670
 5556W        W 6527  10.420   5.130  10.970
 5557W        W 6528  10.760   8.040   8.550
 5558W        W 6529  12.530   2.010   8.180
 5559W        W 6530   8.030   2.120   7.560
 5560W        W 6531   1.730   5.240  12.510
 5561W        W 6532   4.070  10.850  13.640
 5562W        W 6533  13.890   1.340   4.600
 5563W        W 6534   5.970   6.510   7.940
 5564W        W 6535  10.860   9.160   9.350
 5565W        W 6536   4.300  12.430  11.610
 5566W        W 6537   3.220   1.590   6.000
 5567W        W 6538   5.040   7.160   6.960
 5568W        W 6539   4.130  11.630   7.880
 5569W        W 6540   5.700   7.480   0.560
 5570W        W 6541   1.870   4.070   0.410
 5571W        W 6542  10.260   3.850   5.880
 5572W        W 6543   1.030   1.310   8.380
 5573W        W 6544   7.300   3.180  13.520
 5574W        W 6545   0.630   0.420   0.510
 5575W        W 6546   7.200   0.810   4.420
 5576W        W 6547   4.090   0.100  11.820
 5577W        W 6548   2.360   3.130   9.840
 5578W        W 6549   2.650  10.790  11.760
 5579W        W 6550  11.630   7.260   5.710
 5580W        W 6551   4.240  11.430  11.610
 5581W        W 6552   7.330   4.700   9.380
 5582W        W 6553   6.320  12.110   5.130
 5583W        W 6554   2.730  10.950  13.800
 5584W        W 6555   9.620   1.610  13.290
 5585W        W 6556  12.970   0.610   4.220
 5586W        W 6557  11.340   6.210   2.550
 5587W        W 6558  11.080   0.520  11.540
 5588W        W 6559   7.680   8.820   6.790
 5589W        W 6560   0.030  12.010   7.200
 5590W        W 6561   7.910   1.970   9.590
 5591W        W 6562   1.620   7.630   6.980
 5592W        W 6563   8.170   5.100  12.870
 5593W        W 6564   6.890   7.870  12.240
 5594W        W 6565   2.850  10.410  12.730
 5595W        W 6566  13.900   9.150   4.960
 5596W        W 6567   0.650   4.700   6.350
 5597W        W 6568  12.580  11.950   0.230
 5598W        W 6569   8.720  11.340   8.650
 5599W        W 6570   2.240  12.520   7.000
 5600W        W 6571   1.260   7.280   0.360
 5601W        W 6572   3.260   5.620   8.030
 5602W        W 6573   2.980   6.810   7.650
 5603W        W 6574   0.580   4.960   5.140
 5604W        W 6575   7.200   4.340  13.300
 5605W        W 6576   1.540   2.070   2.660
 5606W        W 6577  11.960   1.470   4.390
 5607W        W 6578   4.960   8.210  10.020
 5608W        W 6579  11.860  13.720   5.280
 5609W        W 6580  11.590   0.780  10.740
 5610W        W 6581   6.760   0.310  12.090
 5611W        W 6582   7.550   8.910   2.870
 5612W        W 6583   2.330   9.160   5.980
 5613W        W 6584   9.280   2.500  10.330
 5614W        W 6585  13.100   3.170   5.300
 5615W        W 6586  10.200   9.660  12.890
 5616W        W 6587  11.840   5.250   8.760
 5617W        W 6588   9.440   6.280   4.660
 5618W        W 6589   3.380   5.370  12.620
 5619W        W 6590   4.890   4.140   9.000
 5620W        W 6591  13.180   8.380   1.650
 5621W        W 6592   9.280   9.300  13.190
 5622W        W 6593   9.810   8.610   0.850
 5623W        W 6594  10.250   0.190  11.430
 5624W        W 6595  11.480   4.410  10.130
 5625W        W 6596   2.810   1.120   8.680
 5626W        W 6597  12.370   8.110  11.210
 5627W        W 6598  12.610  12.290  10.940
 5628W        W 6599   8.250   5.680  10.700
 5629W        W 6600  12.030   7.030   5.810
 5630W        W 6601   7.060  12.740   2.070
 5631W        W 6602  11.610   8.430  11.090
 5632W        W 6603   5.580  10.800   1.770
 5633W        W 6604   4.820  10.360   5.590
 5634W        W 6605   4.080   5.650   3.600
 5635W        W 6606   7.900   6.500   9.550
 5636W        W 6607   7.260   9.550   1.610
 5637W        W 6608  13.690  10.090  10.210
 5638W        W 6609  12.830   8.610  13.780
 5639W        W 6610   5.300   0.600  13.120
 5640W        W 6611   5.770   4.000   5.460
 5641W        W 6612   8.650  10.810   8.960
 5642W        W 6613  11.280  12.640   8.040
 5643W        W 6614   5.180  12.940   8.280
 5644W        W 6615   4.410   7.090   4.730
 5645W        W 6616   6.420  10.820   8.810
 5646W        W 6617   9.480   0.220   6.920
 5647W        W 6618   3.070  11.500   4.110
 5648W        W 6619  10.690   3.950   4.390
 5649W        W 6620   9.350   8.340   1.540
 5650W        W 6621   7.020   9.040   9.780
 5651W        W 6622   6.810   9.770  13.800
 5652W        W 6623   7.540   9.730   8.820
 5653W        W 6624   7.680   5.030   0.670
 5654W        W 6625  13.620   3.130   9.000
 5655W        W 6626   1.070   9.000  12.390
 5656W        W 6627   5.330   0.510  11.670
 5657W        W 6628   1.030  12.150   9.390
 5658W        W 6629   7.080   6.840  11.900
 5659W        W 6630  11.920  12.190   3.200
 5660W        W 6631   5.540  11.510   9.240
 5661W        W 6632   6.220   8.830   1.030
 5662W        W 6633   8.760   1.410  11.860
 5663W        W 6634   4.210   6.690  11.020
 5664W        W 6635  12.960   2.890   2.230
 5665W        W 6636   2.820  11.350   0.250
 5666W        W 6637   2.490   7.930  10.020
 5667W        W 6638   9.850   2.900   8.790
 5668W        W 6639  12.320  10.130   0.340
 5669W        W 6640  13.320   0.280   1.190
 5670W        W 6641   7.260  11.890  12.170
 5671W        W 6642  11.580   4.990   0.120
 5672W        W 6643  11.260   4.710  10.540
 5673W        W 6644  13.850   8.830  13.320
 5674W        W 6645  10.950  12.070  12.840
 5675W        W 6646   8.290   0.530   3.150
 5676W        W 6647  13.400   2.130   2.370
 5677W        W 6648   1.940  11.270   6.150
 5678W        W 6649   9.820   9.760   9.750
 5679W        W 6650   9.100  13.160  11.530
 5680W        W 6651   9.060  11.430   2.830
 5681W        W 6652   7.160  13.110  12.850
 5682W        W 6653   6.910   6.660   0.550
 5683W        W 6654   1.520   6.820   7.520
 5684W        W 6655  11.680   3.580   5.950
 5685W        W 6656   4.470   8.760   3.180
 5686W        W 6657   5.690   9.020   7.140
 5687W        W 6658   0.430   4.350  13.250
 5688W        W 6659  10.390  12.280  12.440
 5689W        W 6660   4.290  13.780   8.140
 5690W        W 6661   3.630   5.350   6.190
 5691W        W 6662  13.340   4.640  13.100
 5692W        W 6663  12.190   2.520   0.490
 5693W        W 6664   8.130   4.950   3.250
 5694W        W 6665  11.600   1.970  10.900
 5695W        W 6666  10.070  10.690   4.100
 5696W        W 6667  10.160  10.980  12.470
 5697W        W 6668   4.760  12.020  13.730
 5698W        W 6669   0.920   7.100   1.800
 5699W        W 6670   1.070  13.910  13.420
 5700W        W 6671   8.970   8.250  11.190
 5701W        W 6672  11.430   7.740   6.520
 5702W        W 6673  13.760  10.850   8.290
 5703W        W 6674   3.980   0.470   7.030
 5704W        W 6675   3.250   9.540   7.280
 5705W        W 6676  10.190   4.580   4.260
 5706W        W 6677   1.020   0.620   4.060
 5707W        W 6678   3.690   1.700   5.140
 5708W        W 6679  11.930  11.980   9.240
 5709W        W 6680   6.300  11.740  12.840
 5710W        W 6681   5.380   8.810   0.230
 5711W        W 6682   8.020   5.390  12.300
 5712W        W 6683   5.610   4.130  11.370
 5713W        W 6684   6.650   0.510   8.820
 5714W        W 6685   2.950  13.390  13.060
 5715W        W 6686   5.790  13.130   8.200
 5716W        W 6687  10.860   6.770   4.590
 5717W        W 6688  10.610   2.700   1.000
 5718W        W 6689   1.610  10.110   9.460
 5719W        W 6690  11.530   2.430  10.900
 5720W        W 6691   0.860  13.550   6.240
 5721W        W 6692   0.460   9.820   3.840
 5722W        W 6693   2.400  13.030  10.790
 5723W        W 6694   4.670   5.140   7.680
 5724W        W 6695  12.110   7.070  13.830
 5725W        W 6696  12.880   1.420   9.280
 5726W        W 6697   3.050   7.710   1.680
 5727W        W 6698   4.770   1.660   2.510
 5728W        W 6699   2.720   3.090   7.580
 5729W        W 6700   3.550  12.630   9.240
 5730W        W 6701  12.890   4.950   5.740
 5731W        W 6702   0.370   1.280   0.380
 5732W        W 6703   9.090   0.780   1.480
 5733W        W 6704   2.560   0.330   6.040
 5734W        W 6705   9.710  13.340  11.220
 5735W        W 6706   0.030   3.320  11.410
 5736W        W 6707  12.380   8.290   5.320
 5737W        W 6708   1.320   0.270   1.690
 5738W        W 6709   1.910   7.210   1.940
 5739W        W 6710  10.200   7.310  10.590
 5740W        W 6711   9.130   0.720   8.890
 5741W        W 6712   5.630   0.210  11.300
 5742W        W 6713  13.110   2.410  10.490
 5743W        W 6714   5.600   3.020  11.710
 5744W        W 6715   1.610  12.860   1.960
 5745W        W 6716   6.780   0.240   9.340
 5746W        W 6717   2.850   5.980  11.340
 5747W        W 6718   1.890   4.910  13.600
 5748W        W 6719   6.770  10.470   2.750
 5749W        W 6720   0.670   1.540   7.170
 5750W        W 6721  13.870   3.860   1.940
 5751W        W 6722  10.770   9.270  11.840
 5752W        W 6723   8.300   8.120   4.030
 5753W        W 6724   2.600   3.670   8.520
 5754W        W 6725   0.250   7.080   5.360
 5755W        W 6726  11.490   2.270   5.850
 5756W        W 6727  12.160   8.460  12.260
 5757W        W 6728   0.210  10.090   9.360
 5758W        W 6729  12.260   9.490   3.200
 5759W        W 6730   6.930  10.720  13.820
 5760W        W 6731   8.530   5.650   3.270
 5761W        W 6732   7.890  13.550   5.760
 5762W        W 6733  13.440   8.140   3.010
 5763W        W 6734  11.780   2.760   9.820
 5764W        W 6735  12.550   8.940   8.450
 5765W        W 6736   9.070   2.200   1.300
 5766W        W 6737   9.960   8.250  12.620
 5767W        W 6738   4.540   9.440   1.290
 5768W        W 6739   6.310   6.840   5.230
 5769W        W 6740  13.810  13.210   5.190
 5770W        W 6741   9.170   9.680   3.660
 5771W        W 6742   2.380  11.680  13.730
 5772W        W 6743  10.170   0.270  13.020
 5773W        W 6744  11.110   6.620   7.690
 5774W        W 6745   4.360   1.790   4.920
 5775W        W 6746  12.700   9.040   4.080
 5776W        W 6747  13.430   6.810   5.740
 5777W        W 6748   8.230   7.330   2.840
 5778W        W 6749   3.580   6.750  12.690
 5779W        W 6750   0.780  13.610   5.120
 5780W        W 6751   0.120   3.440  13.650
 5781W        W 6752   2.100   5.530   0.870
 5782W        W 6753  11.610   9.890   8.050
 5783W        W 6754   6.570   9.690   9.120
 5784W        W 6755  11.510   5.580   0.400
 5785W        W 6756   6.310   6.530   2.260
 5786W        W 6757  10.700   8.360  13.870
 5787W        W 6758  10.090   9.340   8.730
 5788W        W 6759   6.730   4.020   8.420
 5789W        W 6760  12.660   4.850   6.880
 5790W        W 6761   9.810   2.740   6.610
 5791W        W 6762   6.300  13.850   9.310
 5792W        W 6763   4.940   2.870  13.520
 5793W        W 6764   6.590   8.010   4.850
 5794W        W 6765   7.620   6.610   1.780
 5795W        W 6766   0.120   3.250   3.230
 5796W        W 6767   8.300   9.710   0.370
 5797W        W 6768   9.380   6.550   3.070
 5798W        W 6769   4.650   1.970   1.620
 5799W        W 6770  13.670   9.440   7.310
 5800W        W 6771   5.480   9.970   6.650
 5801W        W 6772  13.490  13.080   7.480
 5802W        W 6773   2.270  10.260   1.500
 5803W        W 6774   8.260   2.900   6.480
 5804W        W 6775  12.820  11.170   5.200
 5805W        W 6776   8.450   3.950   8.590
 5806W        W 6777   8.660   1.540   7.030
 5807W        W 6778   3.700  12.450   4.950
 5808W        W 6779   2.740   2.930  11.730
 5809W        W 6780   7.340   6.920  10.050
 5810W        W 6781   4.440   3.620  11.940
 5811W        W 6782   4.830   3.000   1.050
 5812W        W 6783   2.920  12.870   9.200
 5813W        W 6784   2.210   2.010  10.280
 5814W        W 6785  10.820  13.510   4.560
 5815W        W 6786  12.640   0.200   9.980
 5816W        W 6787   3.490   7.140   5.690
 5817W        W 6788   8.760  11.130   9.310
 5818W        W 6789   1.010   6.110   5.040
 5819W        W 6790  10.270   4.740  10.600
 5820W        W 6791  11.820  12.490  10.000
 5821W        W 6792   4.920   1.510   6.940
 5822W        W 6793   7.670   4.660   5.350
 5823W        W 6794   7.390  11.200   2.600
 5824W        W 6795   1.650   5.790   2.050
 5825W        W 6796   2.920   8.580   8.930
 5826W        W 6797   0.670   8.490  13.720
 5827W        W 6798  12.010   8.140   9.480
 5828W        W 6799   7.400   9.270   5.710
 5829W        W 6800   1.710  13.560  12.990
 5830W        W 6801   6.340   7.160  12.910
 5831W        W 6802   4.050  11.710   9.290
 5832W        W 6803   2.650   5.020  11.960
 5833W        W 6804   6.380   0.730   0.210
 5834W        W 6805   2.230   3.170   9.140
 5835W        W 6806   6.920   4.910  10.180
 5836W        W 6807  13.910   1.200   8.190
 5837W        W 6808  10.150   9.160  11.840
 5838W        W 6809   3.310   0.960   4.740
 5839W        W 6810   1.840   6.910   3.330
 5840W        W 6811   3.110   0.770   2.010
 5841W        W 6812   2.380   0.680  13.760
 5842W        W 6813   0.730   7.620   3.340
 5843W        W 6814   6.740   0.870  11.750
 5844W        W 6815   9.310   9.990   4.580
 5845W        W 6816   9.170  11.430   5.430
 5846W        W 6817   0.670   2.540  13.510
 5847W        W 6818   7.150  11.440   8.700
 5848W        W 6819   9.820   5.420   6.120
 5849W        W 6820   5.700  12.360   7.620
 5850W        W 6821   0.370  12.180   4.270
 5851W        W 6822   6.600  11.740   7.810
 5852W        W 6823   3.100   7.500   3.190
 5853W        W 6824   2.970  12.280   2.920
 5854W        W 6825   9.830   4.610  13.600
 5855W        W 6826   1.510   4.500   8.860
 5856W        W 6827   9.840   4.820   0.230
 5857W        W 6828   1.900  10.420   8.530
 5858W        W 6829  12.950   7.790   7.440
 5859W        W 6830   2.040   7.230  11.400
 5860W        W 6831   8.770   9.850   4.990
 5861W        W 6832   0.390   9.580  11.610
 5862W        W 6833  10.440   0.460   0.300
 5863W        W 6834  11.030   2.310  13.670
 5864W        W 6835   2.860   9.300   7.530
 5865W        W 6836   6.220   9.580   2.520
 5866W        W 6837  13.360   4.100   0.770
 5867W        W 6838   1.290   1.000  12.050
 5868W        W 6839   2.510   3.220  12.140
 5869W        W 6840  13.520   9.230  11.090
 5870W        W 6841   3.290   6.630  11.820
 5871W        W 6842   7.830  10.440   7.310
 5872W        W 6843  10.450  13.890  11.050
 5873W        W 6844   1.310   4.280  11.620
 5874W        W 6845  10.630  12.630   8.760
 5875W        W 6846  11.230   1.810   7.750
 5876W        W 6847   6.410  10.420   7.560
 5877W        W 6848   3.110   0.570   9.390
 5878W        W 6849  10.580   9.810   8.470
 5879W        W 6850  10.380   0.920   3.260
 5880W        W 6851   7.520   7.150   6.910
 5881W        W 6852  11.530   0.480  11.710
 5882W        W 6853   3.290   5.330   4.480
 5883W        W 6854   9.930   9.700   7.590
 5884W        W 6855   5.140   0.780   5.290
 5885W        W 6856  10.350   1.980   1.880
 5886W        W 6857   8.940   3.550  11.400
 5887W        W 6858   6.600  13.510   1.820
 5888W        W 6859   6.220   9.730  12.740
 5889W        W 6860   7.330   0.980   3.940
 5890W        W 6861  10.400   1.180   0.940
 5891W        W 6862   7.770   7.310   2.450
 5892W        W 6863   7.490   9.200  13.070
 5893W        W 6864  13.840   9.270  11.740
 5894W        W 6865   0.140   5.730   1.970
 5895W        W 6866   0.300  11.400  13.730
 5896W        W 6867   2.190   6.180   9.860
 5897W        W 6868   5.270   6.170   2.920
 5898W        W 6869   7.980   0.310   1.440
 5899W        W 6870   7.200  10.900  10.820
 5900W        W 6871   5.950   9.970   2.720
 5901W        W 6872   9.200   0.960   4.900
 5902W        W 6873   1.590   5.920   6.490
 5903W        W 6874   1.140   8.930  10.000
 5904W        W 6875   0.730  10.620   6.320
 5905W        W 6876  13.160  11.680   8.970
 5906W        W 6877   0.730  12.590   6.120
 5907W        W 6878   0.900   4.520  12.000
 5908W        W 6879  11.420   8.380   0.090
 5909W        W 6880   6.640  13.230   0.870
 5910W        W 6881   0.740   6.570   2.540
 5911W        W 6882   6.820   6.630   2.460
 5912W        W 6883   8.280  10.840   2.960
 5913W        W 6884   8.360  13.170   5.760
 5914W        W 6885  11.530   3.500   2.720
 5915W        W 6886   1.170   1.940  11.190
 5916W        W 6887   1.830   6.760   2.660
 5917W        W 6888   6.630   9.940  12.470
 5918W        W 6889   0.770   3.020   0.930
 5919W        W 6890   6.640   1.850   7.580
 5920W        W 6891   9.150  11.830  13.540
 5921W        W 6892   8.760   1.230   3.390
 5922W        W 6893  12.070   7.550  12.490
 5923W        W 6894   0.990  12.940   0.740
 5924W        W 6895   5.090  11.730   9.120
 5925W        W 6896   9.160  13.040  13.770
 5926W        W 6897   2.730  12.470   0.790
 5927W        W 6898   0.740   6.450   1.240
 5928W        W 6899   7.930   0.270   0.180
 5929W        W 6900   6.190   7.090   2.390
 5930W        W 6901   7.450   4.110   7.590
 5931W        W 6902  12.580   8.240   2.650
 5932W        W 6903   3.720   3.950   4.260
 5933W        W 6904  11.200  11.040  13.000
 5934W        W 6905  12.320   7.390   1.950
 5935W        W 6906   3.290  12.300   3.350
 5936W        W 6907   2.860   5.690   8.580
 5937W        W 6908  11.080  12.350   4.020
 5938W        W 6909  11.720   0.070   0.800
 5939W        W 6910   3.440  12.280  13.800
 5940W        W 6911   1.960   8.600   3.700
 5941W        W 6912   9.780   4.400   8.060
 5942W        W 6913   4.940  13.610   2.970
 5943W        W 6914   4.220  10.290  11.950
 5944W        W 6915   4.320   4.690  10.210
 5945W        W 6916   0.860   4.940   0.640
 5946W        W 6917  10.630  11.070  12.290
 5947W        W 6918   9.580   4.150  10.490
 5948W        W 6919   3.830  10.640  10.650
 5949W        W 6920   0.410  13.060   2.650
 5950W        W 6921  11.810  11.260   1.370
 5951W        W 6922   2.320   9.900   7.420
 5952W        W 6923  12.280   4.180  10.020
 5953W        W 6924  13.820   0.160  13.870
 5954W        W 6925   7.390   9.980   1.310
 5955W        W 6926   5.730   7.580   1.200
 5956W        W 6927   9.980   2.320  13.450
 5957W        W 6928  10.330   2.700  10.180
 5958W        W 6929   7.630   5.190   1.380
 5959W        W 6930  11.930   4.700   8.850
 5960W        W 6931   7.660  12.550   4.330
 5961W        W 6932  12.310  11.100   5.230
 5962W        W 6933   2.840   0.030   1.300
 5963W        W 6934   6.300  13.880   5.030
 5964W        W 6935  10.680   5.300   7.740
 5965W        W 6936   5.810  12.500   3.850
 5966W        W 6937   1.480  11.960  12.400
 5967W        W 6938   0.260   5.020   4.760
 5968W        W 6939   6.920   0.620   2.480
 5969W        W 6940   5.180   0.020  11.410
 5970W        W 6941   5.830   5.810  12.390
 5971W        W 6942   2.980  12.520   1.200
 5972W        W 6943   9.740   0.610   5.660
 5973W        W 6944   4.410   4.160   7.600
 5974W        W 6945  13.740   2.710   4.770
 5975W        W 6946   1.160   9.490   1.890
 5976W        W 6947   5.270   2.020   9.520
 5977W        W 6948  11.220   1.740  10.260
 5978W        W 6949   8.820   4.590   9.970
 5979W        W 6950   2.030   4.470   3.400
 5980W        W 6951  11.890   4.710  12.410
 5981W        W 6952   3.590   7.290   1.820
 5982W        W 6953  13.050  10.890   9.420
 5983W        W 6954   4.930   3.450   7.670
 5984W        W 6955   2.620   2.750   2.040
 5985W        W 6956   5.190   8.290  12.250
 5986W        W 6957   8.630   5.630  10.950
 5987W        W 6958   3.740   3.100   5.350
 5988W        W 6959  10.800  12.670   3.350
 5989W        W 6960   2.220   3.300  10.330
 5990W        W 6961   2.240   6.020  12.630
 5991W        W 6962   4.750  11.990  10.390
 5992W        W 6963   3.470   4.330  10.080
 5993W        W 6964   1.680   8.690   2.820
 5994W        W 6965   0.830  11.350   5.090
 5995W        W 6966   6.550   8.960  11.030
 5996W        W 6967   9.020  11.980  11.690
 5997W        W 6968   3.980  11.130   4.690
 5998W        W 6969  12.550   9.240   5.230
 5999W        W 6970   0.820  12.120   2.290
 6000W        W 6971   6.090   5.460   0.300
 6001W        W 6972   8.230   6.590  12.830
 6002W        W 6973  13.590   5.200  11.820
 6003W        W 6974   3.160  11.530   0.520
 6004W        W 6975   1.990   0.440   0.420
 6005W        W 6976   1.830  11.660   3.710
 6006W        W 6977   1.730   5.270   7.040
 6007W        W 6978   1.040   5.190  12.240
 6008W        W 6979   4.390   0.220  10.600
 6009W        W 6980  11.020   3.350  12.890
 6010W        W 6981  11.550  10.750  13.260
 6011W        W 6982   5.970   8.500   6.460
 6012W        W 6983   4.600   3.220   6.300
 6013W        W 6984   0.990  11.200   9.440
 6014W        W 6985   6.300  10.430   0.050
 6015W        W 6986   8.570   8.450  12.700
 6016W        W 6987   1.500  11.830   9.570
 6017W        W 6988  12.500  11.580   6.400
 6018W        W 6989   4.630  13.380   7.210
 6019W        W 6990   9.390   7.020  11.430
 6020W        W 6991   6.340   5.460   9.400
 6021W        W 6992   8.210   8.900   9.800
 6022W        W 6993   1.120   6.600  11.080
 6023W        W 6994   3.230   3.760   6.000
 6024W        W 6995   7.900   7.220   4.020
 6025W        W 6996   0.200   4.190   8.450
 6026W        W 6997  10.180   4.120   4.230
 6027W        W 6998   0.040   0.870  13.430
 6028W        W 6999   8.620   1.780  13.470
 6029W        W 7000  13.830   9.150   9.310
 6030W        W 7001   4.280   8.030   5.830
 6031W        W 7002  10.020   7.200   6.520
 6032W        W 7003  12.590   2.310   6.330
 6033W        W 7004   4.490   9.490   0.820
 6034W        W 7005   1.130  10.800  12.320
 6035W        W 7006  12.350   1.970  13.320
 6036W        W 7007   0.970  10.830  13.850
 6037W        W 7008   3.870   1.620   6.810
 6038W        W 7009  10.930   3.150   7.960
 6039W        W 7010  12.510   8.510   3.650
 6040W        W 7011   5.990   4.850   9.580
 6041W        W 7012  12.970   5.610   4.330
 6042W        W 7013   6.550  12.670   8.190
 6043W        W 7014  13.920   7.550   8.820
 6044W        W 7015   2.690  11.060  13.310
 6045W        W 7016  10.100   4.640   8.350
 6046W        W 7017   9.240   9.680   7.000
 6047W        W 7018  10.980   2.880  12.700
 6048W        W 7019   3.080   3.350  11.070
 6049W        W 7020   1.720   0.570   3.110
 6050W        W 7021   8.850   9.940  11.070
 6051W        W 7022   8.260  11.860   5.870
 6052W        W 7023  13.690  12.590  11.540
 6053W        W 7024   3.760  11.520   9.710
 6054W        W 7025   1.760  11.510   1.130
 6055W        W 7026   1.590   4.420   6.860
 6056W        W 7027   9.420   7.680   2.050
 6057W        W 7028   3.900   5.230   9.120
 6058W        W 7029   4.740   2.450   8.470
 6059W        W 7030   1.070   9.840   3.500
 6060W        W 7031  10.760   4.310   9.470
 6061W        W 7032   6.850   7.380   5.540
 6062W        W 7033   1.650   1.510   1.030
 6063W        W 7034   2.420   2.010   8.500
 6064W        W 7035  10.840   6.600   8.810
 6065W        W 7036  11.470   4.810   9.680
 6066W        W 7037  12.050   1.070   7.410
 6067W        W 7038   7.330   8.140  12.270
 6068W        W 7039  13.430   3.710   4.460
 6069W        W 7040  13.130  12.320   5.720
 6070W        W 7041   3.110   5.540  13.080
 6071W        W 7042   5.790   5.790   8.840
 6072W        W 7043   4.350  10.570   3.110
 6073W        W 7044   5.540   7.200   8.280
 6074W        W 7045   6.110  13.870   8.350
 6075W        W 7046   7.180   0.010  13.790
 6076W        W 7047   0.030   8.170   2.690
 6077W        W 7048   2.240  11.550   4.830
 6078W        W 7049   7.870   8.440   7.550
 6079W        W 7050   4.730   6.970  12.620
 6080W        W 7051   9.280  12.570   1.550
 6081W        W 7052  11.790   1.460   5.930
 6082W        W 7053   0.590   1.790   1.170
 6083W        W 7054  10.680  12.070   4.290
 6084W        W 7055   0.720   8.580   3.170
 6085W        W 7056   4.510  11.030   6.240
 6086W        W 7057   4.510   2.690  11.450
 6087W        W 7058   4.020  13.140   8.810
 6088W        W 7059   2.980  12.080   5.480
 6089W        W 7060   5.040   1.770   7.530
 6090W        W 7061  11.060   3.170   3.860
 6091W        W 7062  11.820   1.460   5.430
 6092W        W 7063  13.790   3.280   4.130
 6093W        W 7064   0.630   5.170   6.630
 6094W        W 7065  10.580   4.470   3.940
 6095W        W 7066   0.840   1.760   5.970
 6096W        W 7067   1.380   5.410  13.450
 6097W        W 7068   6.180  12.860   8.460
 6098W        W 7069   0.870   1.940   9.860
 6099W        W 7070   9.840   7.910   0.360
 6100W        W 7071   5.210  11.170   5.920
 6101W        W 7072   5.770   5.930   2.930
 6102W        W 7073   7.780  13.600  11.340
 6103W        W 7074   3.460   5.880  12.620
 6104W        W 7075   7.050   0.620   6.390
 6105W        W 7076   7.350   4.800  13.470
 6106W        W 7077   7.590   7.210  12.130
 6107W        W 7078   8.330   3.770   7.960
 6108W        W 7079  13.390   6.160   8.920
 6109W        W 7080   2.320   7.110  13.290
 6110W        W 7081  12.950   8.180   8.260
 6111W        W 7082   8.590  13.350  10.210
 6112W        W 7083   6.450  10.620   3.980
 6113W        W 7084   1.840  12.220   8.410
 6114W        W 7085   1.760   9.740   9.190
 6115W        W 7086   1.870   0.640   0.810
 6116W        W 7087   7.750  10.870   0.170
 6117W        W 7088   6.360   6.160   1.900
 6118W        W 7089  13.580  10.750  13.610
 6119W        W 7090   2.700   0.170   9.480
 6120W        W 7091  12.240   4.730   7.190
 6121W        W 7092   1.820   6.180  12.440
 6122W        W 7093   5.510   4.970   2.720
 6123W        W 7094  10.380  10.820   0.460
 6124W        W 7095   1.220   0.810  11.080
 6125W        W 7096  11.350   0.780   5.400
 6126W        W 7097   7.680   0.640   5.590
 6127W        W 7098   1.600   1.380   7.140
 6128W        W 7099   1.370  12.060   4.610
 6129W        W 7100   7.180  11.420  13.570
 6130W        W 7101   7.490   6.890   9.550
 6131W        W 7102   9.690  13.870   5.560
 6132W        W 7103   6.200   8.260   0.390
 6133W        W 7104  12.060   0.220   2.750
 6134W        W 7105  13.620   9.960   2.080
 6135W        W 7106  12.240   4.620   2.780
 6136W        W 7107   4.350   7.220   6.430
 6137W        W 7108   5.870   3.860   5.970
 6138W        W 7109  10.060  13.580   6.490
 6139W        W 7110   8.400   3.960  10.160
 6140W        W 7111   1.530   9.120   7.400
 6141W        W 7112   1.790   3.330  13.690
 6142W        W 7113  11.490  12.950   4.020
 6143W        W 7114   5.220   3.760   2.210
 6144W        W 7115   2.030   4.490   9.600
 6145W        W 7116   5.400   9.530  10.480
 6146W        W 7117   3.550   8.830   5.340
 6147W        W 7118   0.790   2.730  11.350
 6148W        W 7119   6.630  12.760   8.750
 6149W        W 7120  11.730   1.460  10.980
 6150W        W 7121   8.240  12.260   0.340
 6151W        W 7122   6.270   6.560   3.180
 6152W        W 7123   3.840   2.600  10.680
 6153W        W 7124   1.930   2.140   8.250
 6154W        W 7125   4.310   3.950   3.240
 6155W        W 7126   5.400   9.870   1.320
 6156W        W 7127  12.010   4.590   6.300
 6157W        W 7128   5.420   6.070   0.370
 6158W        W 7129   4.050   8.500  11.240
 6159W        W 7130   5.920   9.510   7.370
 6160W        W 7131  11.260  10.220   7.350
 6161W        W 7132   0.650  13.600  13.230
 6162W        W 7133  10.390   9.950   6.240
 6163W        W 7134  12.710   2.970   8.100
 6164W        W 7135   7.350  12.810   1.690
 6165W        W 7136   7.670   5.250   8.840
 6166W        W 7137   9.050   9.070  11.120
 6167W        W 7138  12.270  12.840   7.950
 6168W        W 7139   8.860   6.990   6.470
 6169W        W 7140  11.680  10.070   7.640
 6170W        W 7141  10.940   3.510   6.770
 6171W        W 7142   8.630  10.010   2.690
 6172W        W 7143  10.460   1.630  10.790
 6173W        W 7144  11.110   6.020  13.070
 6174W        W 7145   6.830   9.270  10.180
 6175W        W 7146  12.300  11.950   7.370
 6176W        W 7147   1.610  13.890  11.260
 6177W        W 7148  11.460   9.540  12.420
 6178W        W 7149   3.260  13.680   2.180
 6179W        W 7150  11.690   5.530   1.990
 6180W        W 7151   3.270   6.200   3.800
 6181W        W 7152   1.360   5.490   2.940
 6182W        W 7153   2.280   7.350   0.090
 6183W        W 7154  11.150   1.880  11.590
 6184W        W 7155  11.790   3.410   0.400
 6185W        W 7156  11.070   9.860   3.990
 6186W        W 7157   3.670  10.240   0.090
 6187W        W 7158   5.540  10.760   8.090
 6188W        W 7159   6.470  11.910   8.410
 6189W        W 7160  11.740  12.470   0.760
 6190W        W 7161   4.700   8.280   5.710
 6191W        W 7162   1.950   9.410   7.310
 6192W        W 7163   5.760  12.060  10.110
 6193W        W 7164  12.920  10.640  10.970
 6194W        W 7165   7.420   1.450   8.090
 6195W        W 7166   1.340   6.020   7.830
 6196W        W 7167   8.780   0.250   3.880
 6197W        W 7168   5.760   1.630   8.240
 6198W        W 7169  11.000   2.710   4.060
 6199W        W 7170   2.730  13.720   3.880
 6200W        W 7171   4.740  10.640  12.040
 6201W        W 7172   3.830  13.500  11.940
 6202W        W 7173   3.680   9.260   2.370
 6203W        W 7174  11.830   2.500  12.860
 6204W        W 7175   8.510   6.970   3.390
 6205W        W 7176   1.020  13.280   0.310
 6206W        W 7177  13.060   9.180   2.130
 6207W        W 7178   6.820  12.770   4.540
 6208W        W 7179  13.190   9.740   6.160
 6209W        W 7180  11.960   8.440  13.730
 6210W        W 7181   9.690   5.900   4.800
 6211W        W 7182  10.620   9.450  10.480
 6212W        W 7183   8.240   3.470  12.640
 6213W        W 7184   2.450  10.850   0.330
 6214W        W 7185   0.870  10.160   8.470
 6215W        W 7186  10.620   5.610  11.100
 6216W        W 7187   2.690   9.930   0.090
 6217W        W 7188   6.310  12.060   2.970
 6218W        W 7189   8.870  12.700   2.670
 6219W        W 7190   5.290  12.850  13.360
 6220W        W 7191  10.520   8.560  10.260
 6221W        W 7192   4.430   6.900   8.140
 6222W        W 7193   3.220   6.340  11.310
 6223W        W 7194  11.490   9.760   9.540
 6224W        W 7195  10.840  11.750   5.080
 6225W        W 7196   3.610   1.240  12.390
 6226W        W 7197   3.620   9.550   6.660
 6227W        W 7198   6.970  13.310   9.560
 6228W        W 7199  10.700   3.180  12.420
 6229W        W 7200   9.460   0.110  13.710
 6230W        W 7201  13.830   0.500   8.760
 6231W        W 7202  11.340  10.080   0.160
 6232W        W 7203   1.470   9.530   7.080
 6233W        W 7204   3.900   8.860   4.330
 6234W        W 7205  12.780   7.310   6.220
 6235W        W 7206  10.840   4.570   6.400
 6236W        W 7207  11.170   4.800  11.930
 6237W        W 7208  13.730   5.610   2.730
 6238W        W 7209  10.450  12.630   6.170
 6239W        W 7210   4.410   7.550  13.880
 6240W        W 7211  13.020  10.350  10.240
 6241W        W 7212   0.030   2.620   8.580
 6242W        W 7213   3.210   2.200   7.390
 6243W        W 7214   6.500   2.900   0.240
 6244W        W 7215  12.830  13.490   8.980
 6245W        W 7216   0.130   2.620  13.050
 6246W        W 7217   6.590  12.210   7.980
 6247W        W 7218   4.280   3.750   5.120
 6248W        W 7219   9.200   6.020  12.750
 6249W        W 7220   2.030  10.350   6.870
 6250W        W 7221  10.270  11.000   2.500
 6251W        W 7222  11.150  10.960  12.250
 6252W        W 7223   9.740   0.740   9.590
 6253W        W 7224   5.420   3.530  11.830
 6254W        W 7225   9.780   9.950  13.700
 6255W        W 7226   9.700   6.710  11.750
 6256W        W 7227   9.540  11.850   8.960
 6257W        W 7228   5.880  12.300   4.560
 6258W        W 7229   6.410   0.030  13.400
 6259W        W 7230   8.900  10.960  11.400
 6260W        W 7231   8.330  10.940   4.020
 6261W        W 7232  13.810   0.460   5.620
 6262W        W 7233   8.030  12.370   9.340
 6263W        W 7234   5.990  12.870  12.050
 6264W        W 7235  13.220  10.790   4.640
 6265W        W 7236   7.450  12.000   4.180
 6266W        W 7237  11.730  11.560   8.610
 6267W        W 7238   5.530   6.570   2.560
 6268W        W 7239   3.030   6.030  10.850
 6269W        W 7240   9.450   7.930   4.460
 6270W        W 7241   2.650  10.360   3.340
 6271W        W 7242   1.880  12.740   2.530
 6272W        W 7243   3.110   7.760   0.690
 6273W        W 7244   1.790   3.970   3.320
 6274W        W 7245  11.630  12.290   2.820
 6275W        W 7246   2.480  11.990   5.620
 6276W        W 7247   5.290  11.130   3.260
 6277W        W 7248   3.980   7.660   9.390
 6278W        W 7249  11.380  10.100   6.400
 6279W        W 7250   5.900   0.690   8.170
 6280W        W 7251   5.860   7.210  12.180
 6281W        W 7252  13.060   5.210  11.910
 6282W        W 7253  13.050  13.870   1.630
 6283W        W 7254   6.700   5.300   0.710
 6284W        W 7255   9.380   4.690  13.370
 6285W        W 7256   1.350   1.820   6.240
 6286W        W 7257   2.360   6.670   1.420
 6287W        W 7258  13.530  10.570  10.290
 6288W        W 7259  11.770   5.300   5.060
 6289W        W 7260  11.010   7.930   9.310
 6290W        W 7261   9.600   0.650   8.710
 6291W        W 7262   9.140   0.780   2.180
 6292W        W 7263  13.520   5.140   9.320
 6293W        W 7264   6.700   6.830  12.980
 6294W        W 7265   5.110   8.480   9.070
 6295W        W 7266   0.940   0.800   6.000
 6296W        W 7267   5.460   8.470   1.250
 6297W        W 7268   2.620   5.280   4.630
 6298W        W 7269   5.570  13.430   1.550
 6299W        W 7270  12.980   8.830   9.270
 6300W        W 7271  11.030   9.170  10.120
 6301W        W 7272   2.820   2.700   0.590
 6302W        W 7273  11.210   6.020   3.530
 6303W        W 7274   3.460   5.320  13.520
 6304W        W 7275   7.580   1.100  11.070
 6305W        W 7276  13.130   4.390   1.140
 6306W        W 7277   1.060   3.570   8.650
 6307W        W 7278  13.230   4.790  13.610
 6308W        W 7279   6.810   8.330   7.730
 6309W        W 7280  13.020  11.620   7.830
 6310W        W 7281   3.190   8.250   0.840
 6311W        W 7282   2.980  11.010   1.330
 6312W        W 7283   6.720   1.390   3.320
 6313W        W 7284   2.930  11.740   6.750
 6314W        W 7285  11.100   3.670   8.060
 6315W        W 7286   9.530   8.770   1.450
 6316W        W 7287   1.410   5.130   5.400
 6317W        W 7288  10.930   1.290   7.010
 6318W        W 7289   3.900   8.840  10.310
 6319W        W 7290   0.180   3.010   4.510
 6320W        W 7291  10.190   3.000   7.550
 6321W        W 7292   0.010   8.170   4.410
 6322W        W 7293   2.750  13.680   9.950
 6323W        W 7294   1.840   5.040   0.200
 6324W        W 7295   0.170  11.200   9.220
 6325W        W 7296   7.620   6.720  11.440
 6326W        W 7297   8.930   3.780  10.190
 6327W        W 7298  10.890  10.680   5.170
 6328W        W 7299  13.310  11.920   6.420
 6329W        W 7300   3.520   9.860   5.900
 6330W        W 7301   5.670  13.510   4.080
 6331W        W 7302   4.940   7.630   7.710
 6332W        W 7303   8.090   6.950   2.620
 6333W        W 7304   0.630   4.490  12.830
 6334W        W 7305   9.350  10.240  13.560
 6335W        W 7306   5.660   8.670  10.630
 6336W        W 7307   3.410   3.730  13.030
 6337W        W 7308   9.810   7.730   3.220
 6338W        W 7309   3.080  11.630   4.630
 6339W        W 7310  12.240  11.990  13.210
 6340W        W 7311   0.730  12.490   7.040
 6341W        W 7312  13.150   3.250   5.840
 6342W        W 7313  12.210   6.480   3.970
 6343W        W 7314   2.660   4.800  13.020
 6344W        W 7315   5.690  13.360  13.080
 6345W        W 7316   5.410  12.500   0.960
 6346W        W 7317   5.940   7.870   7.690
 6347W        W 7318   3.840  13.700   8.990
 6348W        W 7319  13.320   1.860   9.770
 6349W        W 7320   6.040   5.640   3.220
 6350W        W 7321  13.410   6.450   7.430
 6351W        W 7322   3.410  13.130  10.740
 6352W        W 7323   1.280   9.800   3.940
 6353W        W 7324   0.290  11.780  13.280
 6354W        W 7325  13.390  10.330   4.450
 6355W        W 7326   4.460   8.100  10.080
 6356W        W 7327  10.480   3.350   4.410
 6357W        W 7328   0.330  12.270   3.750
 6358W        W 7329  12.580   5.520  10.620
 6359W        W 7330  12.180   7.440   7.470
 6360W        W 7331   7.280   3.770   6.280
 6361W        W 7332   5.670   7.130   8.790
 6362W        W 7333  10.410  12.190   1.690
 6363W        W 7334   7.800  10.120   9.470
 6364W        W 7335   6.120   7.030   8.230
 6365W        W 7336   5.180   8.300   6.110
 6366W        W 7337   8.750   8.630   3.780
 6367W        W 7338  12.150   9.950   7.690
 6368W        W 7339   9.780   8.190  13.840
 6369W        W 7340   9.830   1.790   8.350
 6370W        W 7341  13.410   2.090  11.800
 6371W        W 7342   4.180   9.860   0.710
 6372W        W 7343  12.030   2.610   2.450
 6373W        W 7344  11.060   0.360   6.100
 6374W        W 7345   0.790   4.680  13.350
 6375W        W 7346   1.000   8.480   9.230
 6376W        W 7347   4.240  10.810  11.800
 6377W        W 7348  10.000   2.720   9.300
 6378W        W 7349  11.350   2.500   0.220
 6379W        W 7350  13.560  11.680   9.770
 6380W        W 7351   1.050   7.170   9.700
 6381W        W 7352   6.870   9.280   9.300
 6382W        W 7353   1.700  10.010   9.980
 6383W        W 7354  12.050   5.040  13.830
 6384W        W 7355   5.620   0.170   8.210
 6385W        W 7356   1.580   0.560   4.250
 6386W        W 7357   9.740   3.890  11.310
 6387W        W 7358  13.000   5.520   1.110
 6388W        W 7359  10.650  12.540   1.330
 6389W        W 7360   4.930   9.940  13.850
 6390W        W 7361   2.770  12.000   0.240
 6391W        W 7362   6.000  10.430   9.620
 6392W        W 7363   7.060  11.050   8.240
 6393W        W 7364   5.130  13.920   7.370
 6394W        W 7365   2.060   6.360  10.310
 6395W        W 7366   0.430   8.560   4.960
 6396W        W 7367   9.900  12.300  12.980
 6397W        W 7368   7.880  10.560   3.030
 6398W        W 7369   0.590   6.150  13.430
 6399W        W 7370   3.000   7.430   3.700
 6400W        W 7371   0.140   0.110   2.810
 6401W        W 7372  12.270  12.060   2.400
 6402W        W 7373   0.310  13.710   7.310
 6403W        W 7374   4.630  10.830   7.900
 6404W        W 7375   2.820   4.080   1.760
 6405W        W 7376  12.340   1.320   6.660
 6406W        W 7377  13.600   5.830   2.250
 6407W        W 7378  12.850   4.720  11.960
 6408W        W 7379   4.570  13.630   0.770
 6409W        W 7380   4.270  12.660   7.480
 6410W        W 7381  10.970  13.110   0.240
 6411W        W 7382   9.680   2.060  13.070
 6412W        W 7383   9.650  13.310  13.010
 6413W        W 7384   1.410   2.980   9.230
 6414W        W 7385   7.920   1.150   7.310
 6415W        W 7386   1.120   4.150   2.890
 6416W        W 7387  12.970   4.630   6.340
 6417W        W 7388  13.850   4.600   8.420
 6418W        W 7389   4.100   4.970   9.840
 6419W        W 7390  12.990  11.530   6.360
 6420W        W 7391   5.870  13.840   4.580
 6421W        W 7392   8.520  10.620  12.620
 6422W        W 7393  12.850   8.730  13.260
 6423W        W 7394   0.460   1.410   8.350
 6424W        W 7395  10.500   9.280  12.730
 6425W        W 7396   1.500   8.940   6.480
 6426W        W 7397   3.730   6.930  11.420
 6427W        W 7398   7.010   8.770  10.230
 6428W        W 7399  12.220   5.330   9.310
 6429W        W 7400   0.030   1.830  10.580
 6430W        W 7401   2.930   0.080   7.340
 6431W        W 7402  12.570   9.550   4.000
 6432W        W 7403   1.010   9.080   1.060
 6433W        W 7404   0.000  12.310  11.960
 6434W        W 7405   0.620   0.190  13.230
 6435W        W 7406  10.260  10.270  13.220
 6436W        W 7407   0.640   9.830   0.540
 6437W        W 7408  12.670   4.350   0.330
 6438W        W 7409   3.270   8.550   4.990
 6439W        W 7410   3.980   3.810   5.940
 6440W        W 7411  12.000   0.980  13.550
 6441W        W 7412  10.750  12.780  11.500
 6442W        W 7413   1.260   0.320   9.340
 6443W        W 7414   2.420   5.510   4.170
 6444W        W 7415   8.180   1.830   0.990
 6445W        W 7416   2.040   0.170   4.400
 6446W        W 7417   5.110   2.220   7.860
 6447W        W 7418   8.590  11.770  11.370
 6448W        W 7419   8.950   1.940  10.650
 6449W        W 7420   1.910   3.630   5.820
 6450W        W 7421  12.740  11.700  10.190
 6451W        W 7422   7.970  11.360  13.080
 6452W        W 7423   7.370   3.320   1.420
 6453W        W 7424   1.910   3.050  13.210
 6454W        W 7425   0.670   2.860   4.390
 6455W        W 7426  10.500   1.530  13.500
 6456W        W 7427   2.690   8.210  13.870
 6457W        W 7428  13.060  13.830   8.490
 6458W        W 7429   0.780   5.390   4.730
 6459W        W 7430   2.950   2.920  10.790
 6460W        W 7431   6.750   6.760  10.890
 6461W        W 7432   6.930   0.710   5.110
 6462W        W 7433   6.450   0.110  11.480
 6463W        W 7434   9.170   0.530   4.450
 6464W        W 7435   8.680  12.320  11.610
 6465W        W 7436   3.820   7.400   8.540
 6466W        W 7437  12.950  10.730  12.150
 6467W        W 7438   5.580   3.570   2.540
 6468W        W 7439   3.470   2.480   4.130
 6469W        W 7440  10.180   3.650   8.280
 6470W        W 7441   8.410   6.410   3.280
 6471W        W 7442  13.560   4.600  11.630
 6472W        W 7443   2.450   2.840  12.500
 6473W        W 7444   6.410   1.350   9.520
 6474W        W 7445   0.710   9.990   5.080
 6475W        W 7446  11.910   4.750   1.660
 6476W        W 7447  12.520  12.680   3.420
 6477W        W 7448   3.160   1.560  12.110
 6478W        W 7449   3.570   7.490  11.400
 6479W        W 7450   4.860   2.890   7.190
 6480W        W 7451   1.140   8.100   8.920
 6481W        W 7452   9.200   9.860  12.060
 6482W        W 7453   2.360  10.170   3.020
 6483W        W 7454   1.470   1.880   3.130
 6484W        W 7455   9.540   9.030   3.390
 6485W        W 7456  10.020  10.700   8.550
 6486W        W 7457   9.410   0.410   9.190
 6487W        W 7458   9.050   1.520   3.620
 6488W        W 7459  11.320   0.810  10.280
 6489W        W 7460  10.750   0.820   1.070
 6490W        W 7461   6.750   2.620  10.270
 6491W        W 7462   1.610   4.020   7.210
 6492W        W 7463   2.040   1.570  11.130
 6493W        W 7464   6.880  11.270   3.720
 6494W        W 7465   3.790  12.620   0.120
 6495W        W 7466   5.710   0.480  12.840
 6496W        W 7467   8.850   9.540   5.850
 6497W        W 7468   0.360  13.470  12.470
 6498W        W 7469   5.150   4.690   7.840
 6499W        W 7470   5.050   3.640   0.180
 6500W        W 7471   3.200  11.380   9.270
 6501W        W 7472   1.950   3.670   1.250
 6502W        W 7473   8.400   6.530   7.170
 6503W        W 7474  11.020   8.630  10.210
 6504W        W 7475   4.850   8.240  13.540
 6505W        W 7476   5.880   8.260  11.590
 6506W        W 7477  10.020   7.710  11.820
 6507W        W 7478   5.870  10.130  12.830
 6508W        W 7479   4.180   2.190   0.240
 6509W        W 7480   4.650   6.950   6.140
 6510W        W 7481   1.660   5.640   5.380
 6511W        W 7482   3.600   9.940  12.620
 6512W        W 7483   6.230   5.010  11.480
 6513W        W 7484   8.620  12.300  13.350
 6514W        W 7485   1.580   8.080   4.400
 6515W        W 7486   5.060   6.690   6.920
 6516W        W 7487   1.650  11.200  10.300
 6517W        W 7488  11.810   1.090  13.090
 6518W        W 7489  12.330  12.180  11.350
 6519W        W 7490  11.000   0.020   8.920
 6520W        W 7491   8.570   6.650   8.090
 6521W        W 7492  10.770   7.010   8.290
 6522W        W 7493   4.500   5.560   0.250
 6523W        W 7494   0.620   9.650   2.680
 6524W        W 7495   5.740  11.710   0.600
 6525W        W 7496   9.090   5.440  10.790
 6526W        W 7497   2.790  10.370   1.360
 6527W        W 7498   1.690  13.250  13.460
 6528W        W 7499   4.310   1.490   7.050
 6529W        W 7500   7.260   1.410   3.480
 6530W        W 7501   3.150  13.790   8.190
 6531W        W 7502   4.470   1.250   4.730
 6532W        W 7503  13.760   2.530   6.880
 6533W        W 7504  11.860  10.250   8.690
 6534W        W 7505   3.090   7.430  12.340
 6535W        W 7506   6.140  11.120   6.090
 6536W        W 7507   1.600   6.570  10.280
 6537W        W 7508   9.680  13.010   4.960
 6538W        W 7509  13.700   4.360   5.860
 6539W        W 7510  10.700   2.180  11.390
 6540W        W 7511   4.030   6.610   4.420
 6541W        W 7512  10.070   4.320  10.640
 6542W        W 7513  11.260   3.000  10.000
 6543W        W 7514   6.550   0.440  12.510
 6544W        W 7515   8.800   8.410  13.520
 6545W        W 7516   5.610   5.500   8.340
 6546W        W 7517   8.450  10.720  11.470
 6547W        W 7518   0.320   1.050   2.150
 6548W        W 7519   7.640   5.140   9.540
 6549W        W 7520   9.190  11.850   9.550
 6550W        W 7521   6.930  10.390   7.320
 6551W        W 7522  13.260   4.930   7.850
 6552W        W 7523   7.130   9.180   2.800
 6553W        W 7524  10.970  13.440  10.490
 6554W        W 7525   6.210  10.640   1.670
 6555W        W 7526   7.100  11.480   0.130
 6556W        W 7527   3.960   2.710   0.310
 6557W        W 7528   4.550   7.470   3.320
 6558W        W 7529   4.260   7.010   2.680
 6559W        W 7530   7.990   1.040   5.520
 6560W        W 7531   1.140   5.150   7.670
 6561W        W 7532   6.220  11.270  13.630
 6562W        W 7533   0.990  12.670  11.030
 6563W        W 7534  12.460   7.800   5.350
 6564W        W 7535   6.800   9.370   1.710
 6565W        W 7536   6.560   7.360   2.720
 6566W        W 7537   0.630  11.640  11.980
 6567W        W 7538   5.160   9.150   8.930
 6568W        W 7539   2.830   1.020   7.230
 6569W        W 7540   3.190   6.690   7.000
 6570W        W 7541   1.560   1.340   6.160
 6571W        W 7542   0.140   8.710   0.630
 6572W        W 7543  11.620   8.580   0.550
 6573W        W 7544  13.160  11.450   9.460
 6574W        W 7545   4.290   0.840   9.940
 6575W        W 7546   1.690   5.650   1.550
 6576W        W 7547   9.370   4.880   1.320
 6577W        W 7548   4.450   8.610   6.830
 6578W        W 7549   2.720   4.290   3.170
 6579W        W 7550  10.520   0.710  10.360
 6580W        W 7551   3.710   7.400   9.030
 6581W        W 7552  12.860   6.880   8.180
 6582W        W 7553   1.340   7.800   0.230
 6583W        W 7554  12.220  10.930  13.860
 6584W        W 7555  13.440   7.850  13.740
 6585W        W 7556  10.460   5.000  12.410
 6586W        W 7557  13.640  11.870  10.990
 6587W        W 7558   7.210   5.540   7.440
 6588W        W 7559  13.020  13.030   4.150
 6589W        W 7560   4.110   9.930   8.260
 6590W        W 7561   0.300   2.700   3.480
 6591W        W 7562   6.920  12.930   7.510
 6592W        W 7563   6.940   2.340   1.460
 6593W        W 7564  13.750   9.990   4.490
 6594W        W 7565   5.320   3.400  10.600
 6595W        W 7566   8.560   7.150   6.980
 6596W        W 7567   8.110  13.590   3.360
 6597W        W 7568   6.150  12.430  11.010
 6598W        W 7569   2.850   9.510   4.470
 6599W        W 7570   9.750   2.390  11.090
 6600W        W 7571   1.490   5.000   7.400
 6601W        W 7572  10.900   6.410   9.860
 6602W        W 7573   4.860   4.410   6.780
 6603W        W 7574   8.080  13.660  10.870
 6604W        W 7575   9.520   1.130  11.950
 6605W        W 7576  12.640  13.710  11.560
 6606W        W 7577   9.620  13.690   7.170
 6607W        W 7578   1.350   4.860  12.460
 6608W        W 7579   0.870   8.150   2.650
 6609W        W 7580   6.610   8.300   3.530
 6610W        W 7581   5.090  11.660  10.450
 6611W        W 7582  11.010  12.110  10.940
 6612W        W 7583   4.750   9.730   3.450
 6613W        W 7584   6.740   2.900   7.470
 6614W        W 7585  10.710   1.450  13.030
 6615W        W 7586   2.170   1.580   2.800
 6616W        W 7587  12.790   3.400   4.010
 6617W        W 7588   1.550   7.030   6.770
 6618W        W 7589  11.640   1.920   2.080
 6619W        W 7590   3.190  13.320   8.330
 6620W        W 7591  11.940  13.770   9.090
 6621W        W 7592  10.520  11.020   4.890
 6622W        W 7593  13.310   9.290   0.480
 6623W        W 7594  11.340   0.810   5.910
 6624W        W 7595  10.690   3.660   5.750
 6625W        W 7596   6.080   0.640   8.760
 6626W        W 7597  13.690  13.690   0.290
 6627W        W 7598   2.070  11.140   3.830
 6628W        W 7599   1.520   8.130   2.560
 6629W        W 7600   5.510  10.070  10.660
 6630W        W 7601  10.520  10.700   8.160
 6631W        W 7602   3.770  11.520   0.250
 6632W        W 7603   1.970  11.870   0.620
 6633W        W 7604   1.620   1.780  10.920
 6634W        W 7605  13.130   8.860   0.700
 6635W        W 7606  10.260   2.690  11.610
 6636W        W 7607   3.020   8.410  12.160
 6637W        W 7608   1.480   1.060   9.650
 6638W        W 7609   8.130   8.940   6.900
 6639W        W 7610   1.560   2.360   3.340
 6640W        W 7611   3.790   4.070  10.870
 6641W        W 7612   8.830   0.090  13.040
 6642W        W 7613   5.640  13.700   7.640
 6643W        W 7614  11.520   2.450   0.810
 6644W        W 7615   9.660   2.240   1.060
 6645W        W 7616   4.410   0.830  13.470
 6646W        W 7617   1.070  11.300   7.430
 6647W        W 7618   7.560   5.800  11.130
 6648W        W 7619   4.390   3.430   4.700
 6649W        W 7620  10.850   3.070   1.910
 6650W        W 7621   9.550   9.220  13.650
 6651W        W 7622   6.180   7.340   6.200
 6652W        W 7623   8.550   7.800   3.700
 6653W        W 7624   3.450   8.840   9.480
 6654W        W 7625   1.280   8.450   6.590
 6655W        W 7626   9.320  12.620  10.560
 6656W        W 7627  12.080   8.960  12.260
 6657W        W 7628   6.690   8.530   0.000
 6658W        W 7629   2.730  12.470   7.350
 6659W        W 7630  11.830   3.760   3.090
 6660W        W 7631   4.350   0.820   1.850
 6661W        W 7632   4.150   4.260   7.180
 6662W        W 7633   4.300   2.950   7.070
 6663W        W 7634   0.310   4.510   5.940
 6664W        W 7635  10.520   4.150   2.620
 6665W        W 7636   9.780   7.700   4.110
 6666W        W 7637   0.330   8.200   0.150
 6667W        W 7638   3.510   2.210   0.790
 6668W        W 7639   0.020   3.390   7.380
 6669W        W 7640  13.080   5.750   8.080
 6670W        W 7641   3.610   8.750  12.940
 6671W        W 7642   0.550  13.350   0.070
 6672W        W 7643   0.760   7.080   0.350
 6673W        W 7644  11.550   9.310  10.820
 6674W        W 7645  12.760  13.360  13.000
 6675W        W 7646  12.510   3.990   0.760
 6676W        W 7647   7.400   0.770   2.790
 6677W        W 7648  11.440   3.950   1.810
 6678W        W 7649   3.680   8.480   9.720
 6679W        W 7650  13.100   4.900  11.470
 6680W        W 7651   1.530  13.790   6.850
 6681W        W 7652  10.500  10.930   9.170
 6682W        W 7653   9.510   0.660  10.260
 6683W        W 7654   3.000  10.600   3.620
 6684W        W 7655   9.950   9.630   8.260
 6685W        W 7656  11.080  13.680   1.760
 6686W        W 7657   4.130  13.050  12.660
 6687W        W 7658   7.260   9.000   6.560
 6688W        W 7659   0.090   5.980   2.990
 6689W        W 7660   9.740   6.660   7.430
 6690W        W 7661  13.270   5.160  12.770
 6691W        W 7662  11.280  10.610  10.570
 6692W        W 7663   0.290   9.380   9.900
 6693W        W 7664   5.670   5.860  11.670
 6694W        W 7665   3.440  11.050  10.140
 6695W        W 7666   5.830   2.810   7.710
 6696W        W 7667   6.540  11.260   6.420
 6697W        W 7668   4.010   6.750   3.010
 6698W        W 7669  11.700   6.360  12.500
 6699W        W 7670  13.480  12.360  10.760
 6700W        W 7671  11.240   0.790  12.470
 6701W        W 7672   9.950   5.160  10.820
 6702W        W 7673  13.550  12.610   2.400
 6703W        W 7674   0.890  11.470   1.030
 6704W        W 7675   6.860   0.350   2.020
 6705W        W 7676   5.630   3.970  10.890
 6706W        W 7677   5.230   0.060   8.870
 6707W        W 7678   2.970   7.160   5.810
 6708W        W 7679   0.380   5.590   1.560
 6709W        W 7680  11.580   0.430   6.250
 6710W        W 7681   7.600   9.750   5.890
 6711W        W 7682   7.200   7.500   0.570
 6712W        W 7683   1.220   2.550   2.010
 6713W        W 7684   5.620   5.570   6.360
 6714W        W 7685  13.000   7.760   6.400
 6715W        W 7686   6.560   5.230   0.190
 6716W        W 7687   7.350   6.370  11.750
 6717W        W 7688   9.640   9.550  12.930
 6718W        W 7689  13.290   9.330  11.910
 6719W        W 7690  11.890  10.040   9.500
 6720W        W 7691  11.410  10.360   2.050
 6721W        W 7692  10.860   7.020   6.960
 6722W        W 7693   9.670   6.630  13.730
 6723W        W 7694   5.930   1.230  12.530
 6724W        W 7695  12.930   3.670   4.530
 6725W        W 7696   0.460   5.980  10.210
 6726W        W 7697  12.940   8.610   6.960
 6727W        W 7698  10.090   5.980   0.960
 6728W        W 7699   2.160   1.290  10.230
 6729W        W 7700   6.860   9.030   3.840
 6730W        W 7701   5.800   9.230  10.560
 6731W        W 7702   5.350  12.390   5.990
 6732W        W 7703   3.140  13.060   1.180
 6733W        W 7704  10.500   2.540   9.680
 6734W        W 7705   0.440   8.790   7.470
 6735W        W 7706  12.350   4.040  10.870
 6736W        W 7707   1.930   5.500  11.280
 6737W        W 7708   3.530  12.480  11.160
 6738W        W 7709   6.880  10.190   5.450
 6739W        W 7710   6.950   0.370   4.300
 6740W        W 7711  11.450   0.790  12.980
 6741W        W 7712   6.890   0.950  10.390
 6742W        W 7713   9.790   2.570   6.170
 6743W        W 7714   8.800  13.570  11.650
 6744W        W 7715  10.350   7.080   6.140
 6745W        W 7716   9.430   1.110  10.560
 6746W        W 7717  10.790  12.190   3.090
 6747W        W 7718   8.010   9.550   2.250
 6748W        W 7719  13.560   7.300   1.590
 6749W        W 7720   8.850   4.890  13.110
 6750W        W 7721   4.930   1.250   2.780
 6751W        W 7722   3.370   4.420  11.910
 6752W        W 7723   5.440   1.020   0.540
 6753W        W 7724  12.560   1.710   1.540
 6754W        W 7725   1.430   6.210  10.980
 6755W        W 7726   6.980   8.540   9.720
 6756W        W 7727   8.190   2.980   9.380
 6757W        W 7728   9.710  12.430  11.250
 6758W        W 7729   9.700   2.590  12.950
 6759W        W 7730  10.140   3.430   0.890
 6760W        W 7731   7.900  11.960   9.950
 6761W        W 7732   0.740  13.150   5.290
 6762W        W 7733   2.020   9.530   8.800
 6763W        W 7734   3.330  11.080  11.450
 6764W        W 7735   4.090   9.500   6.860
 6765W        W 7736  12.640   7.220   3.510
 6766W        W 7737   9.390  13.780   8.380
 6767W        W 7738   3.470   5.130   4.950
 6768W        W 7739   8.180   4.160   1.000
 6769W        W 7740   9.010   1.120  10.780
 6770W        W 7741   3.730  11.970   9.990
 6771W        W 7742   7.360  10.630   0.280
 6772W        W 7743   8.300  10.210   2.360
 6773W        W 7744   4.070  13.630   7.390
 6774W        W 7745  10.300   0.870   0.050
 6775W        W 7746  11.800   6.290   4.790
 6776W        W 7747   9.030  10.530   9.890
 6777W        W 7748   8.440   9.500   1.890
 6778W        W 7749   1.690   8.720   4.150
 6779W        W 7750   3.260   9.710   0.960
 6780W        W 7751   3.680  10.180   4.680
 6781W        W 7752   0.700   9.150  12.620
 6782W        W 7753  12.790   2.970  13.620
 6783W        W 7754   4.510   2.160   2.270
 6784W        W 7755  11.900   1.930   4.670
 6785W        W 7756   4.340  13.200   0.170
 6786W        W 7757   4.960   1.370  10.020
 6787W        W 7758   7.690   9.820   7.410
 6788W        W 7759  13.260   9.800   4.660
 6789W        W 7760   5.620  10.340   5.170
 6790W        W 7761   3.870   5.820   9.760
 6791W        W 7762   4.370  11.250   8.190
 6792W        W 7763   5.060   6.170   8.350
 6793W        W 7764   8.830   0.350   9.250
 6794W        W 7765  13.080   1.670   8.210
 6795W        W 7766   5.720   6.400   5.040
 6796W        W 7767   6.590  13.070   5.540
 6797W        W 7768   3.670   9.690   0.600
 6798W        W 7769  13.510  12.890  12.670
 6799W        W 7770   4.420   5.840   4.920
 6800W        W 7771  10.220   4.800  10.080
 6801W        W 7772  10.450   1.640   6.690
 6802W        W 7773   2.560   3.550   9.240
 6803W        W 7774   2.500   7.790   9.560
 6804W        W 7775   7.590  12.090   5.220
 6805W        W 7776  11.380   3.700   0.850
 6806W        W 7777   8.560   9.870  13.240
 6807W        W 7778  12.520   8.050   3.770
 6808W        W 7779   7.620   6.710   0.640
 6809W        W 7780  13.430   4.420  10.080
 6810W        W 7781  11.180   1.240  10.550
 6811W        W 7782  10.590   5.960  10.640
 6812W        W 7783   6.540   2.190   0.450
 6813W        W 7784   8.250   4.040  10.820
 6814W        W 7785  10.840   0.710   9.410
 6815W        W 7786  12.580   6.930   5.860
 6816W        W 7787   1.580   1.590   7.670
 6817W        W 7788   9.370   8.950   2.870
 6818W        W 7789   3.120   3.520   3.020
 6819W        W 7790   4.700  11.060   7.320
 6820W        W 7791   4.160   0.110   5.230
 6821W        W 7792   7.200   9.370  10.470
 6822W        W 7793   3.880  10.240  10.060
 6823W        W 7794   0.720  10.620   4.240
 6824W        W 7795   1.520  13.640   7.810
 6825W        W 7796   2.780   7.030   2.300
 6826W        W 7797   2.650  10.150  10.750
 6827W        W 7798   4.260  12.400   3.770
 6828W        W 7799   6.500   9.960  11.410
 6829W        W 7800   2.040   6.600   6.700
 6830W        W 7801   7.780   4.480   7.570
 6831W        W 7802   8.780  12.430   8.840
 6832W        W 7803   6.370   2.370   8.450
 6833W        W 7804  10.380   0.910  12.260
 6834W        W 7805   9.400   9.030   0.230
 6835W        W 7806   9.210  12.190   6.340
 6836W        W 7807   2.630   6.570   4.300
 6837W        W 7808   7.930  12.140   7.240
 6838W        W 7809   0.380   1.830   9.720
 6839W        W 7810   8.120  13.210   1.240
 6840W        W 7811  10.430   9.250  10.880
 6841W        W 7812  12.260   0.420   3.860
 6842W        W 7813   7.870   9.390   7.170
 6843W        W 7814   1.180   9.840   6.020
 6844W        W 7815   4.130   8.620   2.030
 6845W        W 7816   8.920   5.850   2.380
 6846W        W 7817  10.900   3.240   9.410
 6847W        W 7818   3.600  13.150   4.710
 6848W        W 7819   2.440  12.550   7.900
 6849W        W 7820   6.700   8.360   8.790
 6850W        W 7821   8.390  10.790   1.570
 6851W        W 7822   7.880  13.190   9.350
 6852W        W 7823   8.480   2.100  12.620
 6853W        W 7824   2.670   3.180  11.250
 6854W        W 7825  12.430   0.090   1.700
 6855W        W 7826   1.170   5.220   7.110
 6856W        W 7827   6.600   7.370   8.050
 6857W        W 7828   2.270   6.950  12.410
 6858W        W 7829   4.440   4.620   6.940
 6859W        W 7830   5.690  11.090   0.550
 6860W        W 7831  13.620  13.900   8.050
 6861W        W 7832   2.300   4.370   6.350
 6862W        W 7833   2.090   0.290   2.510
 6863W        W 7834   1.150  10.470  13.530
 6864W        W 7835   7.300   5.660   6.240
 6865W        W 7836  11.640   7.590   5.340
 6866W        W 7837   8.560   4.670  12.120
 6867W        W 7838   1.270  13.630  12.670
 6868W        W 7839   5.350   2.920  12.770
 6869W        W 7840  11.380   0.070  11.210
 6870W        W 7841   8.890  11.880   0.980
 6871W        W 7842  12.260   6.330  11.700
 6872W        W 7843   7.100  10.220   0.050
 6873W        W 7844   5.750   8.560  12.440
 6874W        W 7845   9.040   2.680   5.270
 6875W        W 7846  11.500   1.810   5.640
 6876W        W 7847   5.300   0.210   5.970
 6877W        W 7848   8.770   5.240   4.180
 6878W        W 7849  10.330  11.810   4.500
 6879W        W 7850  10.520  13.870   3.810
 6880W        W 7851   1.800   1.440   0.480
 6881W        W 7852  12.110   2.530  13.470
 6882W        W 7853   6.700   1.840   0.090
 6883W        W 7854  10.300   6.630   0.790
 6884W        W 7855  10.400   7.660  10.890
 6885W        W 7856  12.940   5.540   7.650
 6886W        W 7857   6.790   4.370   8.780
 6887W        W 7858  10.280   7.800   8.360
 6888W        W 7859   2.640   7.510   4.200
 6889W        W 7860   0.720  10.590   3.730
 6890W        W 7861   3.200   9.370   2.450
 6891W        W 7862   4.650   0.030   4.730
 6892W        W 7863   8.380   8.300  13.110
 6893W        W 7864   0.160   9.860  13.780
 6894W        W 7865  10.530   4.820  13.420
 6895W        W 7866  11.480   2.460   8.950
 6896W        W 7867  12.070   9.250   2.460
 6897W        W 7868   1.880   9.020   4.500
 6898W        W 7869   4.570   3.400   5.430
 6899W        W 7870  10.180   0.310   1.450
 6900W        W 7871   8.150   0.720   7.290
 6901W        W 7872   1.790   9.460   9.950
 6902W        W 7873   8.140   8.920  11.240
 6903W        W 7874   4.690   2.610  12.270
 6904W        W 7875  12.610   7.590   4.010
 6905W        W 7876   0.450   4.660   7.030
 6906W        W 7877   8.490   2.090  10.720
 6907W        W 7878  13.120   6.040   2.140
 6908W        W 7879  10.880  13.670   0.400
 6909W        W 7880   9.860   9.940  13.180
 6910W        W 7881  11.240   4.510   6.750
 6911W        W 7882  12.250  10.110  11.500
 6912W        W 7883   6.710   3.220   7.130
 6913W        W 7884  10.970   8.980   8.870
 6914W        W 7885   3.280  12.250   9.840
 6915W        W 7886  11.630   3.910  13.120
 6916W        W 7887   5.310   3.240   8.900
 6917W        W 7888   4.570   2.300   3.950
 6918W        W 7889   0.860  12.480   0.480
 6919W        W 7890   9.600   1.000   9.140
 6920W        W 7891   1.270   8.190   7.570
 6921W        W 7892   8.960  13.010   4.540
 6922W        W 7893  10.410   9.810  13.410
 6923W        W 7894   0.730   3.300   7.770
 6924W        W 7895   3.630   6.560   1.050
 6925W        W 7896   0.820   7.510   6.320
 6926W        W 7897   1.280   1.410  11.000
 6927W        W 7898   5.790   4.520   1.440
 6928W        W 7899   1.860  11.990   1.890
 6929W        W 7900  11.050   3.100   0.930
 6930W        W 7901  13.670   8.680  13.760
 6931W        W 7902   1.540   0.000   9.770
 6932W        W 7903  12.390  10.700  12.070
 6933W        W 7904   3.250   2.990   9.130
 6934W        W 7905  12.760   2.660   6.070
 6935W        W 7906   2.770  11.690  11.640
 6936W        W 7907   2.520   6.030   5.120
 6937W        W 7908   4.490   2.870   8.680
 6938W        W 7909  13.560  11.410   6.530
 6939W        W 7910   9.490   7.020   0.120
 6940W        W 7911  10.830   0.720   0.090
 6941W        W 7912   8.600   8.560   3.160
 6942W        W 7913   7.090   2.100  11.060
 6943W        W 7914   3.880   5.560  10.750
 6944W        W 7915   7.020   2.770  13.530
 6945W        W 7916   3.130  12.520   4.260
 6946W        W 7917   9.680   1.100  10.000
 6947W        W 7918  13.450   4.350  13.830
 6948W        W 7919   9.410   6.630   1.140
 6949W        W 7920   5.760   5.160   0.540
 6950W        W 7921   3.240  11.940  10.250
 6951W        W 7922   8.740   6.320  12.790
 6952W        W 7923   9.200   5.060   5.600
 6953W        W 7924   8.680  10.210   6.250
 6954W        W 7925   2.890   5.200   3.580
 6955W        W 7926  12.730   9.860   6.330
 6956W        W 7927  11.490  11.300   8.260
 6957W        W 7928   8.920   5.450   6.440
 6958W        W 7929  13.180   3.690   3.380
 6959W        W 7930   8.620   6.790   1.730
 6960W        W 7931   9.950   3.020  10.280
 6961W        W 7932   3.330  10.500   4.940
 6962W        W 7933   9.440   0.660   7.840
 6963W        W 7934   0.120   5.970   2.480
 6964W        W 7935   5.740   8.150   6.220
 6965W        W 7936  11.920   4.560  13.770
 6966W        W 7937   2.740  13.750   5.520
 6967W        W 7938   2.100  12.630  11.360
 6968W        W 7939  13.580  12.170   3.080
 6969W        W 7940   0.930   1.880   3.190
 6970W        W 7941   0.340   4.720   1.940
 6971W        W 7942   1.890   9.090   3.890
 6972W        W 7943  10.550   8.460   8.790
 6973W        W 7944  12.290  10.370   2.270
 6974W        W 7945   8.310   2.810   1.450
 6975W        W 7946  12.630  13.550   8.430
 6976W        W 7947   4.480   5.210  10.010
 6977W        W 7948   8.820  10.870   5.010
 6978W        W 7949   5.320   1.310   8.050
 6979W        W 7950   3.880   6.350   7.400
 6980W        W 7951   2.140   9.380   9.280
 6981W        W 7952   5.300  11.660   4.170
 6982W        W 7953   0.680  11.390   5.600
 6983W        W 7954   5.090   5.800   2.600
 6984W        W 7955   9.780   9.680   7.110
 6985W        W 7956   6.440   2.730   2.850
 6986W        W 7957  10.740   9.270   1.630
 6987W        W 7958   8.070  11.320   0.200
 6988W        W 7959   9.690   3.940  13.860
 6989W        W 7960   7.300  12.490   4.650
 6990W        W 7961   9.340   0.230   4.810
 6991W        W 7962  13.760   2.510  11.210
 6992W        W 7963  13.520   1.590   3.710
 6993W        W 7964   9.640   8.070   2.330
 6994W        W 7965  11.170   4.980   2.700
 6995W        W 7966  12.030   3.200   0.850
 6996W        W 7967   5.110  11.610   1.440
 6997W        W 7968   0.380   2.540   7.000
 6998W        W 7969   7.180   6.060  13.500
 6999W        W 7970   5.710   0.110   2.660
 7000W        W 7971   9.120   7.320   0.360
 7001W        W 7972   1.030   7.940   9.950
 7002W        W 7973   4.700  11.790   5.790
 7003W        W 7974  12.100   8.770   0.550
 7004W        W 7975  11.320   7.030   8.320
 7005W        W 7976  12.020  11.210   2.590
 7006W        W 7977   7.070   8.010   8.830
 7007W        W 7978   0.870   4.720   1.910
 7008W        W 7979   4.400   3.480  10.400
 7009W        W 7980   9.300  12.190   7.170
 7010W        W 7981  12.850   9.680   4.350
 7011W        W 7982   1.960  11.880   1.400
 7012W        W 7983  11.840  12.290   1.570
 7013W        W 7984   5.890   3.860  13.380
 7014W        W 7985  12.630  12.650  12.310
 7015W        W 7986   3.440  11.350   6.260
 7016W        W 7987  12.010  12.390  10.500
 7017W        W 7988   8.360   1.690   9.050
 7018W        W 7989   5.390   9.520   4.540
 7019W        W 7990  10.340   1.880   8.040
 7020W        W 7991   7.700   5.690   4.090
 7021W        W 7992   7.450   8.100  10.760
 7022W        W 7993   6.590   5.710   3.240
 7023W        W 7994  11.720   1.840   2.900
 7024W        W 7995  10.590   4.870   8.590
 7025W        W 7996   9.940  11.560  11.260
 7026W        W 7997  12.940   0.830   3.550
 7027W        W 7998  13.300   7.900  11.640
 7028W        W 7999   8.880  13.420   7.290
 7029W        W 8000   6.490  10.870   2.670
 7030W        W 8001  13.510   9.670   0.980
 7031W        W 8002   1.410   6.430  12.360
 7032W        W 8003   6.830  13.020   4.100
 7033W        W 8004  11.020   2.110   0.230
 7034W        W 8005   8.910  11.940  13.040
 7035W        W 8006   8.690  11.160   2.700
 7036W        W 8007   1.640   3.420   9.460
 7037W        W 8008   7.900   5.410   7.150
 7038W        W 8009   0.170   2.380   4.050
 7039W        W 8010  11.890   9.470   5.920
 7040W        W 8011   9.680   1.970   5.190
 7041W        W 8012   1.160   7.070   4.090
 7042W        W 8013   3.290   0.450   3.900
 7043W        W 8014   9.840   9.400   5.960
 7044W        W 8015   2.560   6.820   7.460
 7045W        W 8016   1.530   9.680   8.140
 7046W        W 8017   3.810   6.380   0.150
 7047W        W 8018   3.890   5.220  12.580
 7048W        W 8019   5.220   5.540   5.090
 7049W        W 8020   8.980  12.860   0.330
 7050W        W 8021   5.970   7.400   8.530
 7051W        W 8022   4.740   4.020  11.110
 7052W        W 8023   8.040   4.880   1.160
 7053W        W 8024   6.960  11.840   5.810
 7054W        W 8025   8.130  13.750  10.340
 7055W        W 8026   8.480  13.210   0.850
 7056W        W 8027   1.190  12.350   3.100
 7057W        W 8028  10.670  12.420   9.240
 7058W        W 8029  11.320   3.370   6.240
 7059W        W 8030   4.780   7.930   4.250
 7060W        W 8031   4.680   4.980   3.240
 7061W        W 8032   1.800   3.720  12.570
 7062W        W 8033   0.160   4.060  10.370
 7063W        W 8034   5.220   3.800  10.410
 7064W        W 8035   0.360   6.190   5.960
 7065W        W 8036  13.580   4.950   2.050
 7066W        W 8037  10.020   9.140   9.170
 7067W        W 8038   8.600   9.090   6.700
 7068W        W 8039   6.410   4.470   2.650
 7069W        W 8040  13.070  10.680   3.090
 7070W        W 8041   2.370   5.670   6.520
 7071W        W 8042  12.960   7.540  13.340
 7072W        W 8043   5.690   4.140   8.540
 7073W        W 8044   0.480   8.840   6.940
 7074W        W 8045  10.570  10.610   5.670
 7075W        W 8046   2.860   7.380   0.120
 7076W        W 8047   6.640  12.400   7.170
 7077W        W 8048  12.060   4.510   8.160
 7078W        W 8049   1.610   6.440  11.390
 7079W        W 8050   2.250   1.110   3.450
 7080W        W 8051   3.130   3.190  13.780
 7081W        W 8052   2.580   7.810   1.500
 7082W        W 8053   6.010   8.430   5.890
 7083W        W 8054   0.690   0.870  13.600
 7084W        W 8055   1.340   9.800  12.020
 7085W        W 8056   7.670  11.030  11.090
 7086W        W 8057   8.200   1.110  13.590
 7087W        W 8058   0.730   1.120  11.670
 7088W        W 8059   5.480  12.370   3.470
 7089W        W 8060   5.360  10.820   8.950
 7090W        W 8061   6.150   4.190   2.150
 7091W        W 8062  11.720   7.260  12.310
 7092W        W 8063   2.470   8.520  11.320
 7093W        W 8064   8.870  10.370  13.820
 7094W        W 8065   5.880   8.430   5.320
 7095W        W 8066  12.100   9.820   7.020
 7096W        W 8067  13.270   0.020  13.480
 7097W        W 8068  10.160   4.590  12.580
 7098W        W 8069  12.110  12.250   0.220
 7099W        W 8070   4.050   9.650   1.220
 7100W        W 8071   3.570   7.900   0.990
 7101W        W 8072   9.470   2.200   7.100
 7102W        W 8073   4.080  11.140   0.270
 7103W        W 8074  13.760   3.700   9.270
 7104W        W 8075  12.090   8.920  13.630
 7105W        W 8076   7.060  11.870  10.130
 7106W        W 8077   0.100   0.740  10.170
 7107W        W 8078   3.200   2.790   4.530
 7108W        W 8079   6.930   5.420   8.750
 7109W        W 8080   8.700  11.200   4.260
 7110W        W 8081   3.530   3.630   2.140
 7111W        W 8082  13.530   7.820  10.760
 7112W        W 8083   3.510   3.050  10.720
 7113W        W 8084   0.820  13.400   4.650
 7114W        W 8085   6.230  10.560  13.000
 7115W        W 8086  10.900  13.870  10.810
 7116W        W 8087  10.900  11.140   7.030
 7117W        W 8088   2.590   0.010  12.540
 7118W        W 8089   1.780   1.810  11.820
 7119W        W 8090   6.350  11.400  11.910
 7120W        W 8091   5.970  10.930   2.680
 7121W        W 8092   0.740  11.520   6.960
 7122W        W 8093  11.000   7.790   1.510
 7123W        W 8094   4.760   2.570   1.420
 7124W        W 8095   8.110   3.490  11.600
 7125W        W 8096   5.860   9.490  13.750
 7126W        W 8097  13.390   7.590   7.160
 7127W        W 8098   6.280   7.780   6.540
 7128W        W 8099   1.710   6.280   6.100
 7129W        W 8100  10.210   2.760  10.680
 7130W        W 8101   9.440   2.960   5.220
 7131W        W 8102  13.790   7.420  10.800
 7132W        W 8103  11.520  11.090   7.680
 7133W        W 8104   7.840   8.640   0.020
 7134W        W 8105   9.750   6.270   5.780
 7135W        W 8106  12.620   6.750  12.730
 7136W        W 8107  10.570   0.210   8.720
 7137W        W 8108   0.200   4.510   7.950
 7138W        W 8109  11.610  12.810   8.440
 7139W        W 8110   5.670   4.690  10.400
 7140W        W 8111  10.790   5.260  12.750
 7141W        W 8112   1.350  11.430   0.840
 7142W        W 8113  10.410  11.970   5.270
 7143W        W 8114   8.520  11.010  12.250
 7144W        W 8115   9.890   8.460   8.800
 7145W        W 8116  10.490   4.530   5.170
 7146W        W 8117  10.120   0.090   3.400
 7147W        W 8118   7.920  11.160   3.240
 7148W        W 8119   4.390   1.380  13.850
 7149W        W 8120  11.240  11.660  13.000
 7150W        W 8121   0.470   3.690  13.330
 7151W        W 8122   9.340  12.260   4.380
 7152W        W 8123  10.770  13.200   3.650
 7153W        W 8124  13.010  11.990   7.410
 7154W        W 8125   7.260   6.170   8.190
 7155W        W 8126  13.490   6.600   3.300
 7156W        W 8127  11.360   0.350  10.720
 7157W        W 8128   7.320  13.020  10.430
 7158W        W 8129   8.070  10.380   0.000
 7159W        W 8130   9.310  12.260   8.560
 7160W        W 8131   8.500  12.130   0.730
 7161W        W 8132   8.580   6.160  10.840
 7162W        W 8133  12.730   6.050   4.520
 7163W        W 8134   5.110   5.410   6.830
 7164W        W 8135  11.300   5.290   8.270
 7165W        W 8136   0.610   0.220   7.180
 7166W        W 8137   4.350  13.490  11.840
 7167W        W 8138  13.640   1.210   7.000
 7168W        W 8139  11.300   5.730   1.680
 7169W        W 8140   4.630   2.390  11.850
 7170W        W 8141   2.880  11.540  13.580
 7171W        W 8142  11.430   8.980   0.290
 7172W        W 8143  12.890  12.110   3.920
 7173W        W 8144   6.170  10.010   7.560
 7174W        W 8145  13.840   9.420  10.730
 7175W        W 8146   6.480   8.380   1.060
 7176W        W 8147   0.280  10.590   1.890
 7177W        W 8148   3.130   0.840   6.850
 7178W        W 8149   3.520   4.880   9.790
 7179W        W 8150   4.620  12.820   6.550
 7180W        W 8151  11.880   4.190   9.460
 7181W        W 8152   9.120   9.420  13.710
 7182W        W 8153   6.100   9.750   8.000
 7183W        W 8154   6.620   0.500   2.880
 7184W        W 8155   5.340   1.260   6.150
 7185W        W 8156   1.290  12.360   8.680
 7186W        W 8157   9.040   5.600   5.530
 7187W        W 8158   8.720   6.990  10.720
 7188W        W 8159   3.340   5.870   8.990
 7189W        W 8160   9.850   1.980  10.160
 7190W        W 8161   8.280   8.470  10.850
 7191W        W 8162   8.960   1.410  13.570
 7192W        W 8163   6.050  10.730   9.980
 7193W        W 8164  10.320   4.860   6.530
 7194W        W 8165   2.420   9.260   2.490
 7195W        W 8166   2.490  13.050  12.200
 7196W        W 8167   5.940   9.100   7.640
 7197W        W 8168   2.430  13.250   4.300
 7198W        W 8169   8.010   6.940  12.220
 7199W        W 8170  11.160   3.240  11.300
 7200W        W 8171  10.100   2.340   6.490
 7201W        W 8172   4.140   1.510   8.340
 7202W        W 8173   2.590   7.300  13.630
 7203W        W 8174   6.190   3.470  10.470
 7204W        W 8175   5.410   0.010   4.160
 7205W        W 8176   6.580   9.530   0.320
 7206W        W 8177   0.500   9.030  12.100
 7207W        W 8178   4.200   7.600   0.400
 7208W        W 8179   4.720   2.140   2.710
 7209W        W 8180   4.300   0.480   1.410
 7210W        W 8181   9.270   7.280   5.630
 7211W        W 8182  12.350   3.600   8.750
 7212W        W 8183  11.260   3.060   3.010
 7213W        W 8184  12.000   1.730   7.340
 7214W        W 8185   8.140   1.040   6.450
 7215W        W 8186  12.860  13.240  10.040
 7216W        W 8187   7.640   3.160   0.930
 7217W        W 8188  13.050  13.410   2.450
 7218W        W 8189   4.050   0.300   8.310
 7219W        W 8190   9.350  10.900  11.750
 7220W        W 8191   3.740  13.290  10.450
 7221W        W 8192  13.810   7.650   4.760
 7222W        W 8193   6.200   1.000   1.460
 7223W        W 8194  10.270  11.290   6.220
 7224W        W 8195   6.050   9.500   5.320
 7225W        W 8196   7.430   8.550  13.120
 7226W        W 8197   8.000   8.590   5.000
 7227W        W 8198  13.200   4.600   2.010
 7228W        W 8199   0.700   5.060   1.100
 7229W        W 8200   6.600   5.490   5.420
 7230W        W 8201  12.390   7.700   1.480
 7231W        W 8202   9.080   9.830   4.090
 7232W        W 8203  12.480  11.240  13.460
 7233W        W 8204  13.440  12.710  11.920
 7234W        W 8205   6.280   9.590   4.850
 7235W        W 8206  11.990   9.560   7.910
 7236W        W 8207   7.580   8.170   0.110
 7237W        W 8208   6.270   3.070  12.610
 7238W        W 8209   7.660  12.530   5.640
 7239W        W 8210  12.090   0.440   1.470
 7240W        W 8211  13.680   5.480   1.900
 7241W        W 8212   3.110   5.980   9.860
 7242W        W 8213   1.270   5.410   4.600
 7243W        W 8214   0.900  13.320  13.640
 7244W        W 8215   3.320   9.880  11.730
 7245W        W 8216  10.350   4.470   9.270
 7246W        W 8217   1.960   2.310   8.760
 7247W        W 8218   9.350   8.610   8.430
 7248W        W 8219  10.880   8.980   0.510
 7249W        W 8220   4.460   9.770   9.030
 7250W        W 8221   6.700   5.120   6.130
 7251W        W 8222   9.140   7.460   9.230
 7252W        W 8223  10.850   8.960   3.890
 7253W        W 8224   4.810   0.880   6.400
 7254W        W 8225   1.490   7.150   5.620
 7255W        W 8226  10.620   5.160   1.910
 7256W        W 8227   4.720   1.480  10.860
 7257W        W 8228   5.690  12.600  13.590
 7258W        W 8229   6.120  12.290   8.360
 7259W        W 8230   8.610   2.710   9.380
 7260W        W 8231   0.110   8.360  10.320
 7261W        W 8232   8.350   0.070   8.020
 7262W        W 8233   2.110   0.550  11.740
 7263W        W 8234   7.170   3.550  12.410
 7264W        W 8235   5.460   1.290  10.230
 7265W        W 8236   2.940   8.410   8.410
 7266W        W 8237   0.150  11.390   6.460
 7267W        W 8238   4.300   4.040   8.870
 7268W        W 8239   6.670  11.740   3.740
 7269W        W 8240   9.310  10.770  11.220
 7270W        W 8241   3.130   3.600   8.560
 7271W        W 8242   0.520   4.810   8.820
 7272W        W 8243   8.420   7.230   3.880
 7273W        W 8244   8.600   4.910   2.440
 7274W        W 8245   8.730   0.170  11.490
 7275W        W 8246   9.300   1.370   9.130
 7276W        W 8247  12.930   1.580   7.400
 7277W        W 8248  12.690   7.920   0.670
 7278W        W 8249   4.730   4.670   9.940
 7279W        W 8250   4.200   2.010   9.710
 7280W        W 8251  13.130  10.920  10.030
 7281W        W 8252   2.510  10.250   7.750
 7282W        W 8253   7.780   8.020   4.210
 7283W        W 8254   4.070   6.440   5.380
 7284W        W 8255   5.990   2.840   0.560
 7285W        W 8256   2.050   4.200   6.900
 7286W        W 8257   9.970  13.380  10.390
 7287W        W 8258  13.560   2.840  10.790
 7288W        W 8259   8.880   0.320   7.280
 7289W        W 8260   3.650  11.880   1.360
 7290W        W 8261  11.490   9.160   6.760
 7291W        W 8262   1.800   0.600  13.860
 7292W        W 8263   6.710  10.640   3.200
 7293W        W 8264   9.400  10.850   2.030
 7294W        W 8265   0.910   9.850   9.830
 7295W        W 8266  11.040  12.090   4.720
 7296W        W 8267   4.000   0.370  10.330
 7297W        W 8268   7.380   9.830   3.440
 7298W        W 8269   8.260  12.450   3.260
 7299W        W 8270   4.450   1.760   2.980
 7300W        W 8271   1.900   9.050   1.170
 7301W        W 8272   7.120   9.090   5.340
 7302W        W 8273   7.640   1.830   8.320
 7303W        W 8274   6.890   9.210   5.790
 7304W        W 8275   2.170   5.340   4.900
 7305W        W 8276   0.530   7.610   7.940
 7306W        W 8277  12.020   8.090   1.450
 7307W        W 8278  13.620   1.290  12.820
 7308W        W 8279   4.690  10.000  13.400
 7309W        W 8280   9.450   1.890   7.950
 7310W        W 8281   2.190   9.630   2.260
 7311W        W 8282  10.150  12.850   2.620
 7312W        W 8283  10.020   4.140   6.250
 7313W        W 8284   0.810  11.310  10.680
 7314W        W 8285   5.640   8.320   0.090
 7315W        W 8286   9.230   8.890   7.350
 7316W        W 8287   7.330   5.550  13.360
 7317W        W 8288  11.910  11.120  13.470
 7318W        W 8289   1.340   3.280  10.750
 7319W        W 8290   8.420   9.800   5.950
 7320W        W 8291  11.150  12.180   0.210
 7321W        W 8292   7.060   8.780  11.700
 7322W        W 8293   3.960   0.230  10.850
 7323W        W 8294   0.810  11.020   9.030
 7324W        W 8295   0.690  11.850   5.110
 7325W        W 8296   5.450   4.450   8.860
 7326W        W 8297   2.100   1.680   5.410
 7327W        W 8298  11.310  10.270   6.870
 7328W        W 8299  11.990   5.140   7.500
 7329W        W 8300   5.150   7.280  10.220
 7330W        W 8301  11.220   6.400  12.650
 7331W        W 8302   1.280   4.460   2.040
 7332W        W 8303  13.230  10.310   7.190
 7333W        W 8304   2.020  10.780   6.470
 7334W        W 8305  13.750   4.630   9.760
 7335W        W 8306   5.510   2.680   0.740
 7336W        W 8307   0.460  12.810   8.530
 7337W        W 8308   9.270   8.780   5.970
 7338W        W 8309  10.810  13.010   4.610
 7339W        W 8310   7.740  12.800   2.880
 7340W        W 8311   8.030   9.050  13.770
 7341W        W 8312   8.230   1.590  10.760
 7342W        W 8313  10.230   4.580   7.830
 7343W        W 8314  10.410  13.070   1.970
 7344W        W 8315   4.040   2.220   6.370
 7345W        W 8316   9.830   1.430   8.790
 7346W        W 8317   1.110   3.610  11.000
 7347W        W 8318   9.900   0.980   6.690
 7348W        W 8319   3.950   2.350   1.010
 7349W        W 8320   3.990   3.770  10.560
 7350W        W 8321  13.870   9.910   1.250
 7351W        W 8322  12.640  12.620   2.860
 7352W        W 8323  13.660  11.870  12.010
 7353W        W 8324   4.000   9.860   0.200
 7354W        W 8325   5.170   6.540  11.360
 7355W        W 8326   9.810  13.380   5.920
 7356W        W 8327   4.450   8.440   7.310
 7357W        W 8328   6.160  12.540   8.920
 7358W        W 8329  12.890   3.510   2.950
 7359W        W 8330   4.270   9.220  10.090
 7360W        W 8331   7.950  10.210  10.900
 7361W        W 8332   1.500  11.310   3.920
 7362W        W 8333  12.330   7.090   5.380
 7363W        W 8334   8.240  12.550  11.660
 7364W        W 8335   9.420   4.340   4.240
 7365W        W 8336   8.920   9.040  11.600
 7366W        W 8337  13.100   3.070   9.210
 7367W        W 8338  12.730   5.940   3.480
 7368W        W 8339   8.220   9.340   3.420
 7369W        W 8340  12.840   3.780   0.430
 7370W        W 8341   4.330  11.620   0.230
 7371W        W 8342   0.100   2.060   0.240
 7372W        W 8343   0.560   1.460   2.020
 7373W        W 8344  12.040   1.750   6.720
 7374W        W 8345   2.100  10.820  12.530
 7375W        W 8346   9.700  13.440   8.110
 7376W        W 8347  13.530   4.700   7.440
 7377W        W 8348  11.680  12.650  13.710
 7378W        W 8349   2.290  12.350   4.820
 7379W        W 8350  11.370   7.250  12.690
 7380W        W 8351   6.770   2.950   0.660
 7381W        W 8352   7.980   2.710   7.800
 7382W        W 8353   8.030  10.040   8.560
 7383W        W 8354   5.660   4.350   7.150
 7384W        W 8355  13.020  11.410   1.030
 7385W        W 8356   5.020   7.200   6.450
 7386W        W 8357  13.420   2.610  11.550
 7387W        W 8358   9.450   4.060   8.360
 7388W        W 8359  12.280  12.700  11.380
 7389W        W 8360  10.870   4.120  12.420
 7390W        W 8361   4.770  10.620  10.590
 7391W        W 8362  12.700   6.810   7.650
 7392W        W 8363  13.120   7.460  13.850
 7393W        W 8364   5.100  10.570   1.730
 7394W        W 8365   8.440   2.030   8.700
 7395W        W 8366   4.490   0.240   0.210
 7396W        W 8367   9.190   1.550  10.420
 7397W        W 8368   1.030   3.560  10.520
 7398W        W 8369   2.620   6.530   2.210
 7399W        W 8370   4.790   1.130  13.670
 7400W        W 8371   7.590  10.400   7.770
 7401W        W 8372   7.610   4.820   3.250
 7402W        W 8373   9.400   1.050  11.050
 7403W        W 8374  13.620   9.690   0.500
 7404W        W 8375  11.090  10.530   2.430
 7405W        W 8376  11.310   8.920   0.810
 7406W        W 8377   4.930   7.710  13.000
 7407W        W 8378   1.410   4.090   3.670
 7408W        W 8379  11.730   3.880   4.070
 7409W        W 8380   5.840  10.480  13.830
 7410W        W 8381   8.490   4.070  13.390
 7411W        W 8382   2.020   4.380   9.070
 7412W        W 8383  11.290   1.630   1.640
 7413W        W 8384   8.560  11.820  11.860
 7414W        W 8385   5.970   2.670  11.620
 7415W        W 8386   8.900  13.470  13.800
 7416W        W 8387   7.890   7.720   0.900
 7417W        W 8388  11.020   8.650  13.460
 7418W        W 8389  11.890   3.790   0.770
 7419W        W 8390   6.720   1.020   2.740
 7420W        W 8391  10.640  13.900   5.720
 7421W        W 8392   2.860  11.960   5.030
 7422W        W 8393  12.120  12.830   6.470
 7423W        W 8394  10.250   6.550  11.160
 7424W        W 8395   9.700   7.150  13.430
 7425W        W 8396   1.290  10.300   6.930
 7426W        W 8397   8.330   8.220   9.930
 7427W        W 8398   6.790  12.450   0.380
 7428W        W 8399   5.800   1.880  13.360
 7429W        W 8400   3.160   0.080   3.540
 7430W        W 8401   7.270  10.490  11.830
 7431W        W 8402   2.090  13.460  13.740
 7432W        W 8403  13.480   8.780   9.370
 7433W        W 8404   5.360   1.490   0.270
 7434W        W 8405   0.850   2.190   9.440
 7435W        W 8406  10.710   2.560  11.730
 7436W        W 8407  11.650   0.070   8.080
 7437W        W 8408   8.890   0.150   9.850
 7438W        W 8409   4.970   3.690   6.300
 7439W        W 8410   6.630  11.740   9.950
 7440W        W 8411  12.200  13.120   2.790
 7441W        W 8412   5.890   9.630   8.490
 7442W        W 8413   0.850   4.000  13.510
 7443W        W 8414   4.660  11.310   7.730
 7444W        W 8415   1.770   0.980   1.200
 7445W        W 8416   2.640   7.790   7.480
 7446W        W 8417  13.690  10.850   1.260
 7447W        W 8418  11.770   5.810   0.920
 7448W        W 8419  11.250   4.570   1.040
 7449W        W 8420  10.560  10.550  12.930
 7450W        W 8421  12.460  10.880  11.170
 7451W        W 8422   8.000   8.380   8.060
 7452W        W 8423  11.170   3.650   5.880
 7453W        W 8424  10.120   5.700   4.680
 7454W        W 8425   0.910  10.690  11.860
 7455W        W 8426  12.120  13.330   2.310
 7456W        W 8427   6.650   5.530   1.200
 7457W        W 8428   3.690   8.520   9.130
 7458W        W 8429  11.310   4.710   5.190
 7459W        W 8430   0.360   3.280   2.220
 7460W        W 8431   0.740   2.460  12.620
 7461W        W 8432   7.510   6.580   4.270
 7462W        W 8433   6.340   3.630   9.200
 7463W        W 8434   4.540   2.350  12.760
 7464W        W 8435   1.720   0.090   8.070
 7465W        W 8436   5.880   5.360   9.650
 7466W        W 8437   8.010  10.690  10.600
 7467W        W 8438   4.900   4.280   7.710
 7468W        W 8439  12.430  10.060   1.370
 7469W        W 8440   1.810   0.400  10.240
 7470W        W 8441   8.440   6.460   3.940
 7471W        W 8442   9.130   7.000   3.410
 7472W        W 8443   3.940  12.320   7.250
 7473W        W 8444  11.540   8.680  13.540
 7474W        W 8445  12.440   8.530   4.250
 7475W        W 8446  13.780   7.970   9.170
 7476W        W 8447  10.140   6.510  11.670
 7477W        W 8448  12.840  10.650   6.200
 7478W        W 8449   9.840  12.230   8.710
 7479W        W 8450   8.850   4.570   6.870
 7480W        W 8451   4.040  13.750  10.520
 7481W        W 8452  10.470   7.050   0.130
 7482W        W 8453  13.420   4.640   3.870
 7483W        W 8454   0.150   6.040  13.790
 7484W        W 8455  11.940   8.670  13.220
 7485W        W 8456   1.920   2.020   3.450
 7486W        W 8457  12.610  13.600   3.430
 7487W        W 8458   3.310   9.710   2.030
 7488W        W 8459   0.650  11.030  12.870
 7489W        W 8460   7.950   4.160   7.140
 7490W        W 8461   1.010   3.630   4.620
 7491W        W 8462   1.660   1.700   9.320
 7492W        W 8463  11.680   8.570   9.650
 7493W        W 8464   6.060   5.840   4.430
 7494W        W 8465   0.510  13.270  11.160
 7495W        W 8466   5.610   8.960  11.010
 7496W        W 8467   8.200  10.330   0.820
 7497W        W 8468  10.360   0.810   6.310
 7498W        W 8469   8.530   8.410   8.280
 7499W        W 8470  10.490  11.740   8.600
 7500W        W 8471   4.080   6.930   8.540
 7501W        W 8472  12.370  11.700  11.510
 7502W        W 8473   3.760  10.440   1.440
 7503W        W 8474  10.380  10.460   7.270
 7504W        W 8475   8.570  13.020  11.590
 7505W        W 8476   8.710   0.420   8.740
 7506W        W 8477   5.240   6.900   7.370
 7507W        W 8478   8.380  10.710   5.430
 7508W        W 8479   2.530   5.530   5.140
 7509W        W 8480   0.870   9.830   4.490
 7510W        W 8481   9.370   2.360  12.570
 7511W        W 8482   3.370   1.620   9.150
 7512W        W 8483   4.680  12.740   2.910
 7513W        W 8484   1.960   1.410  11.610
 7514W        W 8485   0.060   4.820  11.740
 7515W        W 8486   3.200  11.340   7.690
 7516W        W 8487   9.250   5.100  12.480
 7517W        W 8488  10.820  10.860   1.480
 7518W        W 8489   2.730   5.290  12.890
 7519W        W 8490   0.200   4.770  13.050
 7520W        W 8491  13.730  11.190  13.850
 7521W        W 8492  11.290  13.660   0.670
 7522W        W 8493   2.750   6.220   4.650
 7523W        W 8494   9.640  10.700   9.980
 7524W        W 8495   3.730   4.560  13.730
 7525W        W 8496   1.700   4.680   2.280
 7526W        W 8497  11.460   0.830   3.120
 7527W        W 8498   4.200  12.470  12.650
 7528W        W 8499   7.910   1.120  12.730
 7529W        W 8500   9.940   6.700   8.410
 7530W        W 8501   5.750   6.910   7.470
 7531W        W 8502   2.860   4.570  12.580
 7532W        W 8503   8.160  11.440   4.800
 7533W        W 8504   9.670  10.780   9.390
 7534W        W 8505   7.810  11.550   6.110
 7535W        W 8506  13.650  11.700   3.280
 7536W        W 8507   3.250   6.370  12.660
 7537W        W 8508   8.860   8.620   0.370
 7538W        W 8509   5.940  11.300  11.620
 7539W        W 8510   7.920   5.480  13.270
 7540W        W 8511   7.590  12.420   3.840
 7541W        W 8512   2.320   7.410   9.300
 7542W        W 8513   7.240   1.700   7.260
 7543W        W 8514   0.050   4.810   3.500
 7544W        W 8515  10.550  13.260   2.470
 7545W        W 8516   3.910   8.920   9.760
 7546W        W 8517  11.250   4.720  13.820
 7547W        W 8518  10.920   7.320   0.850
 7548W        W 8519   0.480  10.870   9.370
 7549W        W 8520   1.500   6.390   4.830
 7550W        W 8521   5.940   5.290   2.730
 7551W        W 8522  10.560   0.390   2.560
 7552W        W 8523   3.860   6.490   1.980
 7553W        W 8524   7.460   8.690  11.380
 7554W        W 8525  12.330   6.430  10.980
 7555W        W 8526  11.720   9.970  11.700
 7556W        W 8527   7.910   7.090  11.740
 7557W        W 8528   4.620   6.930  12.100
 7558W        W 8529   0.790  12.270   3.890
 7559W        W 8530  13.080   3.980   2.920
 7560W        W 8531  13.760   2.310   4.440
 7561W        W 8532  12.340   7.960  10.710
 7562W        W 8533   2.010   2.050  10.740
 7563W        W 8534   7.230  13.660   9.790
 7564W        W 8535   2.860   7.540   7.120
 7565W        W 8536   2.490   2.190  10.600
 7566W        W 8537   4.930   8.870   3.210
 7567W        W 8538  13.280   5.870   7.590
 7568W        W 8539   3.850   7.780  12.540
 7569W        W 8540   0.550   5.130   2.220
 7570W        W 8541   7.890   0.500   9.750
 7571W        W 8542  13.550   0.890   8.090
 7572W        W 8543  11.290   0.600   0.240
 7573W        W 8544  10.300   0.700  12.780
 7574W        W 8545  10.990   5.150   3.410
 7575W        W 8546   2.030   3.610   5.140
 7576W        W 8547   1.980  12.010   4.570
 7577W        W 8548  10.830   0.040   4.920
 7578W        W 8549   3.470   6.290   8.500
 7579W        W 8550   4.880  12.290   5.720
 7580W        W 8551   0.500   5.400   5.150
 7581W        W 8552   6.150   9.230   4.550
 7582W        W 8553   9.060  13.890   5.890
 7583W        W 8554  12.580   4.830   0.390
 7584W        W 8555   7.850  10.220   8.130
 7585W        W 8556   9.720  11.890   7.990
 7586W        W 8557   9.030  12.650   0.750
 7587W        W 8558   7.710  11.500   2.930
 7588W        W 8559   7.330   3.490   7.460
 7589W        W 8560  12.410   5.960  12.050
 7590W        W 8561   6.440  12.150  13.910
 7591W        W 8562   8.690   8.750   4.430
 7592W        W 8563   9.930   8.780   4.750
 7593W        W 8564  10.790   2.990   1.370
 7594W        W 8565   7.620   7.500   8.170
 7595W        W 8566  10.040  13.720   3.820
 7596W        W 8567   2.260  13.690   2.600
 7597W        W 8568   6.520   7.160   4.270
 7598W        W 8569   1.880  11.090   2.430
 7599W        W 8570  11.920  12.090   3.690
 7600W        W 8571   3.130   5.580   0.270
 7601W        W 8572  12.440   2.460   7.330
 7602W        W 8573  13.110  11.560  10.480
 7603W        W 8574   6.620  13.820   4.320
 7604W        W 8575   5.660   9.830   5.370
 7605W        W 8576   9.130   2.720  13.640
 7606W        W 8577  12.090  11.540  13.340
 7607W        W 8578   7.760   0.450  11.970
 7608W        W 8579   6.500   5.960   8.550
 7609W        W 8580  13.420   7.880  12.690
 7610W        W 8581  11.780   2.930   8.940
 7611W        W 8582   0.470   1.370   1.500
 7612W        W 8583   6.430  12.100  11.780
 7613W        W 8584   3.930   3.600   2.410
 7614W        W 8585   4.760   3.780   2.390
 7615W        W 8586  11.980  10.530   1.930
 7616W        W 8587   7.210  11.090   0.370
 7617W        W 8588   9.630   3.770   4.860
 7618W        W 8589   8.730   8.140   7.270
 7619W        W 8590  11.520   7.020  10.870
 7620W        W 8591   9.440   8.560   7.710
 7621W        W 8592   0.350   4.860  12.540
 7622W        W 8593   3.560  12.790   4.360
 7623W        W 8594   1.370   3.710   3.020
 7624W        W 8595  11.330   0.330   8.710
 7625W        W 8596   1.910   3.230   7.160
 7626W        W 8597   6.460  12.640   0.060
 7627W        W 8598  10.990   3.430   1.280
 7628W        W 8599   9.850  13.420   7.590
 7629W        W 8600   1.850  10.170   7.500
 7630W        W 8601   0.300   9.990  12.140
 7631W        W 8602   7.520   5.120   6.220
 7632W        W 8603   4.930  11.470   5.000
 7633W        W 8604   2.370  11.110   6.210
 7634W        W 8605   0.090  11.000  13.470
 7635W        W 8606   1.240   0.760   4.570
 7636W        W 8607   6.920  12.920  10.920
 7637W        W 8608  10.590   3.320   3.810
 7638W        W 8609   5.010   8.090   3.770
 7639W        W 8610   1.770  11.600  10.600
 7640W        W 8611   8.500   2.790   7.550
 7641W        W 8612   5.690   6.840  11.390
 7642W        W 8613   8.310  11.280   8.950
 7643W        W 8614   0.850  12.030   0.340
 7644W        W 8615   9.060   1.320   5.580
 7645W        W 8616   0.130   8.190   9.730
 7646W        W 8617   4.390  11.730   2.270
 7647W        W 8618   1.210  11.050   1.740
 7648W        W 8619   1.240  11.590   1.790
 7649W        W 8620   9.600   0.080   0.840
 7650W        W 8621  11.470   9.580  13.000
 7651W        W 8622   6.660  12.200   6.640
 7652W        W 8623   4.910   9.030   1.980
 7653W        W 8624  13.230   0.770   8.900
 7654W        W 8625   9.310   4.600  10.780
 7655W        W 8626   3.920  11.010  10.370
 7656W        W 8627  12.580   3.270   8.440
 7657W        W 8628   3.190   6.590   8.110
 7658W        W 8629   1.300   1.230   1.310
 7659W        W 8630   1.470  12.650  13.660
 7660W        W 8631  12.860  10.280   2.880
 7661W        W 8632   1.520  10.840   2.680
 7662W        W 8633   3.010   6.970  13.730
 7663W        W 8634   8.800   2.210  11.580
 7664W        W 8635   9.480   1.010   0.280
 7665W        W 8636  13.270   2.080  12.810
 7666W        W 8637   0.590  11.260   0.610
 7667W        W 8638  11.990   3.430   4.100
 7668W        W 8639   4.480   5.600   7.700
 7669W        W 8640   0.200  10.730  12.750
 7670W        W 8641   8.730   2.550   0.480
 7671W        W 8642   4.830   1.290   6.050
 7672W        W 8643   8.550   1.510   8.560
 7673W        W 8644   1.650   7.720   4.700
 7674W        W 8645  11.350   2.890   8.720
 7675W        W 8646   3.680   8.590   1.790
 7676W        W 8647   2.430  11.630   6.940
 7677W        W 8648   7.470   1.050  10.570
 7678W        W 8649   3.830   9.310  13.350
 7679W        W 8650  10.770   1.490  10.420
 7680W        W 8651   5.120  12.750   6.630
 7681W        W 8652   9.060  13.890   3.400
 7682W        W 8653  10.520   2.790   4.250
 7683W        W 8654   1.650   9.630  10.880
 7684W        W 8655   9.080   3.440   8.340
 7685W        W 8656  10.690   7.710   0.610
 7686W        W 8657   6.750   9.580   5.010
 7687W        W 8658   7.110  13.650   3.580
 7688W        W 8659   1.090   2.970  11.020
 7689W        W 8660  11.460   3.850   2.320
 7690W        W 8661   5.320   1.560   8.490
 7691W        W 8662  11.360  11.810   4.310
 7692W        W 8663   0.090   0.510  12.600
 7693W        W 8664  11.240   8.750   3.580
 7694W        W 8665  11.690   5.890  12.180
 7695W        W 8666   8.530   0.690   3.700
 7696W        W 8667   8.450   7.030  11.950
 7697W        W 8668  10.360  11.340  11.920
 7698W        W 8669   9.950  12.460   4.900
 7699W        W 8670   5.290   0.090   3.040
 7700W        W 8671  10.960   7.780  10.900
 7701W        W 8672   6.580   4.040   2.830
 7702W        W 8673   8.730   5.710   2.820
 7703W        W 8674   7.690   4.750   9.040
 7704W        W 8675   8.940  10.420  11.320
 7705W        W 8676   4.360   6.400  13.890
 7706W        W 8677   0.590   0.810   3.980
 7707W        W 8678   2.940  10.210  11.230
 7708W        W 8679   0.730   8.600  12.330
 7709W        W 8680   7.580   1.110  12.370
 7710W        W 8681  10.080  11.110   0.150
 7711W        W 8682   0.490   8.650   2.110
 7712W        W 8683  11.390   2.300   7.710
 7713W        W 8684   6.550   7.310   6.550
 7714W        W 8685   4.760   1.020   7.290
 7715W        W 8686   8.710  11.080  12.790
 7716W        W 8687  12.130   8.540  11.280
 7717W        W 8688  10.810  13.420  11.390
 7718W        W 8689  11.780  13.190   1.330
 7719W        W 8690   7.860  10.550   5.690
 7720W        W 8691   1.640  10.840   1.900
 7721W        W 8692  10.010   9.250   3.380
 7722W        W 8693  12.740   8.210   7.220
 7723W        W 8694   9.450  12.590   5.180
 7724W        W 8695   2.140   5.360   8.150
 7725W        W 8696  12.960   4.120   5.560
 7726W        W 8697   4.560   7.640   5.690
 7727W        W 8698   8.230  12.820   9.450
 7728W        W 8699   1.940   6.620   9.840
 7729W        W 8700   2.350   4.670   9.980
 7730W        W 8701   5.390   4.360   5.400
 7731W        W 8702   4.860   8.840   8.700
 7732W        W 8703   2.320  10.240  11.110
 7733W        W 8704   2.310   8.770   4.820
 7734W        W 8705   3.890   2.430   1.720
 7735W        W 8706   7.430   5.240   3.310
 7736W        W 8707   4.730   1.780   6.150
 7737W        W 8708   4.290  10.300   2.380
 7738W        W 8709   2.770   7.580   2.070
 7739W        W 8710   3.720   4.780   8.050
 7740W        W 8711  13.150  11.960  12.510
 7741W        W 8712   1.550   7.600   0.660
 7742W        W 8713   3.900  10.670   0.170
 7743W        W 8714   4.820  10.150   7.770
 7744W        W 8715   9.440   5.540  13.680
 7745W        W 8716  12.360   4.760  12.220
 7746W        W 8717  11.270   0.220   9.690
 7747W        W 8718   8.930   8.550   7.580
 7748W        W 8719   1.640  13.870  10.310
 7749W        W 8720  13.110   6.610   1.250
 7750W        W 8721   3.070  12.710  13.850
 7751W        W 8722   6.950   1.660  11.350
 7752W        W 8723   1.480  11.240   7.160
 7753W        W 8724  12.890   6.330   3.650
 7754W        W 8725  12.190   5.060  10.830
 7755W        W 8726  13.470   7.460  13.410
 7756W        W 8727  11.230  11.550   4.950
 7757W        W 8728   7.720   9.060   1.460
 7758W        W 8729   4.440   8.220   8.310
 7759W        W 8730   1.680   7.360   5.060
 7760W        W 8731  11.400   7.760   9.510
 7761W        W 8732   7.980   5.870   0.110
 7762W        W 8733   6.830   3.820   6.210
 7763W        W 8734   1.490   7.940  10.120
 7764W        W 8735   0.410   1.130  10.240
 7765W        W 8736   8.850   6.160   9.020
 7766W        W 8737   5.830   4.360  11.740
 7767W        W 8738   5.800  13.180  11.550
 7768W        W 8739   0.350  13.770   6.430
 7769W        W 8740  11.110   1.270   4.500
 7770W        W 8741   3.950   3.040   5.940
 7771W        W 8742  13.450   8.920  10.720
 7772W        W 8743  12.470  10.910   5.710
 7773W        W 8744  13.470  11.240  13.400
 7774W        W 8745   0.160   1.100   2.690
 7775W        W 8746  13.540  13.260   0.440
 7776W        W 8747   8.230  12.080  11.270
 7777W        W 8748   0.550   6.140   2.190
 7778W        W 8749  10.660   1.980   4.680
 7779W        W 8750  12.730  12.070   6.500
 7780W        W 8751   5.960  12.040  12.440
 7781W        W 8752   4.080   7.950   3.410
 7782W        W 8753  11.780   2.790   3.340
 7783W        W 8754   4.540   3.240  12.370
 7784W        W 8755   5.230   6.250   6.550
 7785W        W 8756   0.380   0.500   3.120
 7786W        W 8757   9.780  13.910   4.690
 7787W        W 8758  12.990  11.200  10.780
 7788W        W 8759  13.230  11.160   6.110
 7789W        W 8760  12.380   8.370  10.290
 7790W        W 8761   0.910   0.120   9.730
 7791W        W 8762  10.870  13.440   1.260
 7792W        W 8763   9.800   2.590  10.100
 7793W        W 8764   6.810  13.360   0.360
 7794W        W 8765   8.480   1.140  10.540
 7795W        W 8766  11.270   0.460   7.990
 7796W        W 8767   0.330   2.830   6.530
 7797W        W 8768   8.780  13.100   8.270
 7798W        W 8769   5.480   2.210  10.990
 7799W        W 8770  12.320   9.660   1.110
 7800W        W 8771  12.720   2.360   4.290
 7801W        W 8772   9.430   1.200   2.160
 7802W        W 8773  11.800   2.030   7.970
 7803W        W 8774   1.620   4.500  12.090
 7804W        W 8775   7.080   9.020  11.220
 7805W        W 8776  12.430   8.100   1.070
 7806W        W 8777   9.780   8.380   1.980
 7807W        W 8778   3.310   4.000   9.260
 7808W        W 8779   8.800   4.210  11.470
 7809W        W 8780   9.740   6.300   3.400
 7810W        W 8781  10.620   4.230   1.800
 7811W        W 8782  11.440   8.830   2.050
 7812W        W 8783   7.790   5.500  10.770
 7813W        W 8784   5.130   4.260  11.300
 7814W        W 8785  11.230   7.050   2.220
 7815W        W 8786   0.590   2.030  13.530
 7816W        W 8787  10.560   3.630  12.860
 7817W        W 8788   0.280   3.570   7.880
 7818W        W 8789  12.770   3.400   8.920
 7819W        W 8790   2.170  13.580   2.090
 7820W        W 8791   6.130   6.100   2.620
 7821W        W 8792   0.400   2.880   5.040
 7822W        W 8793   2.330   4.820   8.460
 7823W        W 8794   3.990   9.750   5.690
 7824W        W 8795   1.670   9.150   8.960
 7825W        W 8796   0.710   9.300   6.260
 7826W        W 8797   3.570  10.190   1.800
 7827W        W 8798   0.500   5.130   9.570
 7828W        W 8799  13.530   2.780   8.060
 7829W        W 8800   3.740   8.010   5.640
 7830W        W 8801   9.370   7.580  13.460
 7831W        W 8802   1.410   7.070   2.560
 7832W        W 8803   2.650  11.250   7.650
 7833W        W 8804   2.300  13.030   7.830
 7834W        W 8805  10.800   8.630   2.620
 7835W        W 8806   0.060   3.690   2.960
 7836W        W 8807  13.730   2.040   5.600
 7837W        W 8808  13.180   6.700  13.820
 7838W        W 8809   0.890   4.830   6.840
 7839W        W 8810  11.530   4.930   2.020
 7840W        W 8811  10.580  10.530   0.110
 7841W        W 8812  13.500  12.760   8.330
 7842W        W 8813   0.560   3.910   2.580
 7843W        W 8814   8.180   6.850   3.740
 7844W        W 8815   4.100  12.950   6.510
 7845W        W 8816   9.870  10.330   9.420
 7846W        W 8817   4.590   6.680  10.150
 7847W        W 8818   8.330  10.310   3.690
 7848W        W 8819   3.170  12.770   0.770
 7849W        W 8820   6.600   3.730   7.420
 7850W        W 8821  10.240   3.680   6.480
 7851W        W 8822   9.870  11.710   4.160
 7852W        W 8823  12.320   5.470   8.560
 7853W        W 8824   2.120   6.990  10.100
 7854W        W 8825   0.630   3.990  10.040
 7855W        W 8826   9.440   9.500   0.780
 7856W        W 8827   7.830   2.590  11.690
 7857W        W 8828   1.250   7.470   5.950
 7858W        W 8829   1.930   8.030  13.110
 7859W        W 8830   5.690  13.120   8.750
 7860W        W 8831  10.890   7.150  11.610
 7861W        W 8832  13.230   6.630   3.780
 7862W        W 8833  10.290  11.970   4.030
 7863W        W 8834   5.040  10.870  10.150
 7864W        W 8835  11.830   9.190   6.370
 7865W        W 8836  10.370  11.490   4.980
 7866W        W 8837   3.460  10.370   3.780
 7867W        W 8838   0.030   0.450   7.430
 7868W        W 8839   6.410   7.890   3.640
 7869W        W 8840  11.630   2.110   9.970
 7870W        W 8841   5.050   6.960   9.170
 7871W        W 8842   6.590  10.760   6.440
 7872W        W 8843  11.760  12.030   4.120
 7873W        W 8844   8.500  12.690   0.770
 7874W        W 8845   8.510  13.770   4.890
 7875W        W 8846   3.480   4.940  11.310
 7876W        W 8847   2.880  13.830   0.790
 7877W        W 8848   3.870   7.840   7.650
 7878W        W 8849   5.910   6.660   9.010
 7879W        W 8850   0.000  10.310  10.530
 7880W        W 8851  12.760  12.740   7.030
 7881W        W 8852   9.100   1.100   6.060
 7882W        W 8853   8.650   7.720   9.130
 7883W        W 8854   8.050   5.390  13.810
 7884W        W 8855   6.110   6.710  12.970
 7885W        W 8856   3.430  13.470   0.400
 7886W        W 8857   4.740   2.580   9.010
 7887W        W 8858  13.310   3.400  13.500
 7888W        W 8859   0.260  13.760   5.880
 7889W        W 8860   9.170   1.590   6.030
 7890W        W 8861  11.700   7.290   4.930
 7891W        W 8862  11.280  10.080  11.970
 7892W        W 8863   0.080   5.600  10.660
 7893W        W 8864   2.420   5.570   9.120
 7894W        W 8865   6.510  13.670  12.960
 7895W        W 8866   3.040   8.670   1.320
 7896W        W 8867  13.570   7.530   3.860
 7897W        W 8868  11.500   1.550   4.620
 7898W        W 8869  12.400   0.960   7.080
 7899W        W 8870   4.940   3.570   3.580
 7900W        W 8871   5.630   9.960   4.730
 7901W        W 8872  10.030   1.110   1.530
 7902W        W 8873  13.560   2.950   8.520
 7903W        W 8874   0.660   1.420  12.500
 7904W        W 8875   4.020   2.000   8.800
 7905W        W 8876  10.080   6.040   8.540
 7906W        W 8877   4.180   8.110   9.580
 7907W        W 8878   6.030   5.940   0.030
 7908W        W 8879  11.190   3.390   7.580
 7909W        W 8880  13.290  12.800   1.190
 7910W        W 8881   5.240  13.630  12.080
 7911W        W 8882  13.850  12.550   0.110
 7912W        W 8883  13.530   5.800   4.240
 7913W        W 8884  10.820   4.270   2.270
 7914W        W 8885   5.740   8.950   0.980
 7915W        W 8886  11.090   1.600   0.370
 7916W        W 8887   9.130   4.940   7.240
[truncated: 614,912 more chars]
