# Supplementary material for: Cryptochrome magnetoreception: Time course of photoactivation from non-equilibrium coarse-grained molecular dynamics
Source: Comput Struct Biotechnol J. 2024 Nov 10;26:58–69. doi: 10.1016/j.csbj.2024.11.001 (PMC11725172; doi:10.1016/j.csbj.2024.11.001)
Supplement: Supplementary file 2 — Analysis codes and cg-MD simulation inputs (including initial molecular structures, parameters and topology files) and outputs (final molecular structures) of the 20 replicas. [file mmc2.zip › cg-md/12/production.gro]

Title of the system in water
22551
    1MET     BB    1   2.872  13.750  13.447  0.2176 -0.1790 -0.2860
    1MET    SC1    2   2.981  13.449  13.251  0.0278 -0.1634 -0.1894
    2PRO     BB    3   2.617  13.791  13.305 -0.1387  0.3285 -0.4205
    2PRO    SC1    4   2.639  13.973  13.099  0.1930 -0.2487  0.0339
    3HIS     BB    5   2.375  13.592  13.443  0.0367 -0.1352 -0.0785
    3HIS    SC1    6   2.152  13.618  13.250 -0.2378 -0.1662  0.1852
    3HIS    SC2    7   2.015  13.841  13.185  0.0242  0.0088  0.2150
    3HIS    SC3    8   1.931  13.599  13.096 -0.0839  0.1518 -0.0857
    4ARG     BB    9   2.290  13.639  13.727 -0.0454  0.0205 -0.0225
    4ARG    SC1   10   2.513  13.678  13.876 -0.2798  0.2278 -0.0940
    4ARG    SC2   11   2.821  13.693  13.985 -0.2573  0.1492  0.1610
    4ARG    SCP   12   2.885  13.609  13.954 -0.2589  0.3204 -0.4042
    5THR     BB   13   1.963  13.473  13.824  0.3998 -0.2902  0.0195
    5THR    SC1   14   1.946  13.274  13.661  0.1772  0.0212  0.1015
    5THR    SCP   15   1.927  13.376  13.567  0.3548  0.0217  0.1985
    5THR    SCN   16   1.964  13.172  13.755  0.6852  0.2446  0.3878
    6ILE     BB   17   1.748  13.397  14.095  0.0204  0.0317  0.1472
    6ILE    SC1   18   1.823  13.511  14.373  0.0233  0.1565  0.0961
    7HIS     BB   19   1.646  13.123  14.158 -0.2666  0.0815 -0.0865
    7HIS    SC1   20   1.327  13.010  14.145  0.3049 -0.0676  0.2800
    7HIS    SC2   21   1.119  12.917  14.290  0.0417  0.0581 -0.0057
    7HIS    SC3   22   1.080  13.004  14.037  0.4345  0.1401 -0.0454
    8LEU     BB   23   1.557  13.134  14.539  0.2083  0.0196  0.1861
    8LEU    SC1   24   1.549  13.302  14.829 -0.1374  0.2969  0.0154
    9PHE     BB   25   1.421  12.888  14.678 -0.0403  0.0345 -0.0737
    9PHE    SC1   26   1.442  12.680  14.425 -0.3196  0.0883 -0.2835
    9PHE    SC2   27   1.552  12.443  14.358 -0.2620  0.0347 -0.0091
    9PHE    SC3   28   1.535  12.640  14.175 -0.2626 -0.1621 -0.2248
   10ARG     BB   29   1.225  12.810  14.854  0.2629  0.0796  0.2007
   10ARG    SC1   30   1.075  12.992  15.098  0.0637  0.0342  0.0521
   10ARG    SC2   31   0.810  13.112  15.163  0.0785 -0.0355 -0.0597
   10ARG    SCP   32   0.733  13.187  15.140 -0.0172 -0.1952 -0.3087
   11LYS     BB   33   0.962  12.685  14.687 -0.3831  0.0693  0.0105
   11LYS    SC1   34   0.723  12.777  14.847 -0.2042 -0.1278 -0.1677
   11LYS    SC2   35   0.478  12.747  14.826  0.2055  0.1066  0.2877
   11LYS    SCP   36   0.521  12.707  14.734 -0.1329  0.2863  0.0290
   12GLY     BB   37   1.010  12.454  14.566  0.1026  0.0703 -0.2736
   13LEU     BB   38   1.127  12.145  14.594  0.0470  0.0361 -0.0191
   13LEU    SC1   39   1.148  12.132  14.917 -0.1493  0.0418 -0.2949
   14ARG     BB   40   1.254  12.048  14.276 -0.1568 -0.1331 -0.0236
   14ARG    SC1   41   1.140  11.758  14.312  0.0921  0.1338 -0.5281
   14ARG    SC2   42   0.908  11.654  14.141  0.2486  0.0550 -0.0600
   14ARG    SCP   43   0.966  11.599  14.217  0.2195  0.3510  0.1942
   15LEU     BB   44   1.282  12.050  13.978  0.0755  0.0033  0.1717
   15LEU    SC1   45   1.554  12.159  13.930 -0.1635 -0.0882 -0.2244
   16HIS     BB   46   1.058  11.962  13.770  0.0388 -0.2768  0.2577
   16HIS    SC1   47   0.957  11.723  13.597  0.0028  0.0134  0.0764
   16HIS    SC2   48   0.760  11.595  13.464  0.0321 -0.0201  0.0652
   16HIS    SC3   49   0.878  11.477  13.676 -0.2544  0.1757  0.3423
   17ASP     BB   50   0.858  12.232  13.690 -0.4728 -0.1713 -0.0193
   17ASP    SC1   51   0.673  12.147  13.474  0.4541 -0.0783  0.1340
   17ASP    SCN   52   0.657  12.251  13.443  0.0854 -0.0865  0.2515
   18ASN     BB   53   0.972  12.499  13.793  0.0491 -0.0417  0.1764
   18ASN    SC1   54   1.093  12.502  14.041 -0.0716 -0.0787 -0.3062
   18ASN    SCP   55   1.050  12.416  13.940  0.1855  0.0310  0.2523
   18ASN    SCN   56   1.136  12.589  14.143  0.1326 -0.1054  0.3935
   19PRO     BB   57   0.838  12.735  13.688  0.4696 -0.0130  0.2787
   19PRO    SC1   58   0.617  12.704  13.475 -0.0411  0.2727  0.1971
   20THR     BB   59   1.075  12.949  13.560  0.0546 -0.3326 -0.3054
   20THR    SC1   60   1.020  13.182  13.481 -0.3300  0.0170  0.1525
   20THR    SCP   61   0.958  13.131  13.596  0.0527  0.0203 -0.2329
   20THR    SCN   62   1.083  13.233  13.367 -0.1197 -0.0184 -0.3464
   21LEU     BB   63   1.339  12.783  13.608  0.1322  0.1325 -0.1330
   21LEU    SC1   64   1.632  12.867  13.752  0.3091 -0.0417  0.2996
   22LEU     BB   65   1.454  12.526  13.380 -0.0395 -0.1361 -0.3652
   22LEU    SC1   66   1.322  12.249  13.537 -0.2294 -0.2926 -0.0811
   23ALA     BB   67   1.587  12.524  13.196  0.0570  0.0437 -0.3974
   24ALA     BB   68   1.790  12.543  12.945 -0.0401  0.2838 -0.3817
   25LEU     BB   69   1.895  12.731  12.819  0.1794 -0.3027 -0.1343
   25LEU    SC1   70   2.106  12.649  12.602 -0.0698  0.3504  0.3057
   26GLU     BB   71   1.610  13.039  12.855  0.0899  0.1208  0.1574
   26GLU    SC1   72   1.258  12.893  13.055  0.1223  0.2912  0.0346
   26GLU    SCN   73   1.242  12.867  13.161 -0.1813 -0.3714 -0.1219
   27SER     BB   74   1.750  13.133  13.161  0.3184  0.0339 -0.0383
   27SER    SC1   75   1.592  13.133  13.348  0.0458 -0.2145  0.0390
   27SER    SCP   76   1.573  13.112  13.211  0.0584 -0.5492 -0.1430
   27SER    SCN   77   1.611  13.154  13.485  0.1408 -0.0166 -0.2247
   28SER     BB   78   2.105  12.988  13.234  0.3717 -0.1367 -0.1304
   28SER    SC1   79   2.005  12.760  13.352  0.0498 -0.2092  0.1424
   28SER    SCP   80   2.013  12.788  13.489 -0.0767 -0.1786 -0.0410
   28SER    SCN   81   1.996  12.732  13.216 -0.0100  0.0863 -0.1027
   29GLU     BB   82   2.297  13.157  13.308  0.2412  0.0703  0.3423
   29GLU    SC1   83   2.480  13.284  13.035 -0.2152  0.3584 -0.3244
   29GLU    SCN   84   2.457  13.204  12.964 -0.3190  0.2837 -0.2088
   30THR     BB   85   2.401  13.100  13.588 -0.0688 -0.1908  0.1665
   30THR    SC1   86   2.609  13.254  13.650 -0.0131  0.0706  0.0249
   30THR    SCP   87   2.497  13.319  13.598  0.1465 -0.2406 -0.0218
   30THR    SCN   88   2.722  13.188  13.701  0.2667 -0.1409 -0.1524
   31ILE     BB   89   2.231  12.814  13.812  0.2244  0.0877 -0.1645
   31ILE    SC1   90   2.337  12.542  13.708 -0.1457 -0.1801  0.1335
   32TYR     BB   91   2.037  12.909  13.976 -0.0035 -0.0343 -0.0442
   32TYR    SC1   92   2.202  13.133  14.097  0.1770  0.1346  0.0626
   32TYR    SC2   93   2.260  13.386  14.170  0.0416  0.1540  0.1069
   32TYR    SC3   94   2.455  13.224  14.078  0.1365  0.2610  0.1171
   33PRO     BB   95   2.024  12.750  14.278 -0.1681 -0.0123 -0.2837
   33PRO    SC1   96   2.020  12.478  14.166 -0.1113  0.1804  0.1001
   34VAL     BB   97   1.936  12.870  14.614  0.0993 -0.1529  0.0305
   34VAL    SC1   98   2.063  13.096  14.561  0.0684 -0.1166  0.1096
   35TYR     BB   99   1.898  12.840  14.942 -0.1736  0.0362 -0.1762
   35TYR    SC1  100   1.701  12.578  14.929  0.1256 -0.2326 -0.1698
   35TYR    SC2  101   1.482  12.482  15.053 -0.1084  0.0620 -0.3396
   35TYR    SC3  102   1.542  12.401  14.803  0.1368 -0.2250 -0.1949
   36VAL     BB  103   1.759  12.892  15.256 -0.0376 -0.0915 -0.1779
   36VAL    SC1  104   1.502  12.940  15.212 -0.0517  0.0272  0.0193
   37LEU     BB  105   1.825  12.740  15.560  0.4129  0.4045  0.1375
   37LEU    SC1  106   1.741  12.432  15.439 -0.4314  0.2570  0.2601
   38ASP     BB  107   1.743  12.906  15.762  0.0906  0.0189  0.0017
   38ASP    SC1  108   1.865  13.110  15.920 -0.1680 -0.1448 -0.7626
   38ASP    SCN  109   1.974  13.128  15.923 -0.1637 -0.1202 -0.2226
   39ARG     BB  110   1.408  12.867  15.912 -0.1904 -0.0134  0.1078
   39ARG    SC1  111   1.492  12.873  16.236  0.2704  0.1363  0.1498
   39ARG    SC2  112   1.760  12.696  16.335 -0.0228 -0.3781 -0.0540
   39ARG    SCP  113   1.784  12.632  16.249 -0.0952 -0.2828 -0.1495
   40ARG     BB  114   1.296  13.229  15.847  0.2086  0.1615 -0.2797
   40ARG    SC1  115   1.505  13.414  15.908  0.0684  0.1934  0.2006
   40ARG    SC2  116   1.750  13.612  15.888  0.2123  0.1278  0.0475
   40ARG    SCP  117   1.835  13.631  15.821  0.2341  0.5536  0.1651
   41PHE     BB  118   1.143  13.155  15.547 -0.0445 -0.1439  0.2982
   41PHE    SC1  119   1.073  13.403  15.432 -0.0864  0.1097 -0.1944
   41PHE    SC2  120   1.187  13.501  15.208  0.0562  0.2628 -0.0578
   41PHE    SC3  121   1.008  13.650  15.345 -0.1123  0.1272 -0.1258
   42LEU     BB  122   1.000  12.867  15.586  0.3126  0.1404  0.1009
   42LEU    SC1  123   1.257  12.657  15.520 -0.0550 -0.1800 -0.0304
   43ALA     BB  124   0.752  12.887  15.736 -0.0136 -0.2762  0.1347
   44SER     BB  125   0.624  13.158  15.781  0.0233 -0.0530 -0.2115
   44SER    SC1  126   0.623  13.319  15.576  0.1026  0.3072  0.3514
   44SER    SCP  127   0.649  13.279  15.707  0.2158  0.2240  0.2718
   44SER    SCN  128   0.597  13.359  15.444  0.0907 -0.4728  0.0653
   45ALA     BB  129   0.845  13.214  16.074  0.1396 -0.0378 -0.3759
   46MET     BB  130   0.964  12.989  16.227  0.1370  0.1247  0.1547
   46MET    SC1  131   0.898  13.081  16.615  0.1461  0.0213  0.4055
   47HIS     BB  132   0.631  12.740  16.270 -0.1183 -0.1602 -0.1297
   47HIS    SC1  133   0.437  12.965  16.420 -0.2706 -0.3615 -0.1367
   47HIS    SC2  134   0.191  13.044  16.497 -0.0838  0.0567  0.0625
   47HIS    SC3  135   0.380  13.228  16.438  0.1979 -0.2563 -0.0445
   48ILE     BB  136   0.746  12.507  16.449  0.0193  0.1445  0.0260
   48ILE    SC1  137   0.980  12.601  16.630  0.1037 -0.2549  0.1346
   49GLY     BB  138   0.788  12.220  16.412  0.2857  0.0855 -0.0030
   50ALA     BB  139   0.690  11.969  16.488  0.1558 -0.2404 -0.0689
   51LEU     BB  140   0.656  11.808  16.188 -0.3760 -0.0604  0.0818
   51LEU    SC1  141   0.389  11.721  16.065  0.1221 -0.2512 -0.2417
   52ARG     BB  142   0.794  11.997  15.952  0.0626 -0.2038  0.0709
   52ARG    SC1  143   0.588  12.213  15.875 -0.0863 -0.2482  0.0034
   52ARG    SC2  144   0.490  12.476  15.769 -0.5305  0.1900  0.1183
   52ARG    SCP  145   0.464  12.580  15.745 -0.5951  0.2026  0.2337
   53TRP     BB  146   1.089  11.993  15.989  0.1939 -0.3469 -0.0061
   53TRP    SC1  147   1.317  12.136  15.893  0.2538 -0.2986 -0.0041
   53TRP    SC2  148   1.453  12.364  15.845 -0.1438  0.0247  0.3278
   53TRP    SC3  149   1.558  12.177  16.010  0.1361  0.0109  0.1415
   53TRP    SC4  150   1.693  12.406  15.963 -0.1208  0.1841  0.2278
   54HIS     BB  151   1.146  11.654  15.911  0.0088  0.1854  0.0541
   54HIS    SC1  152   1.462  11.680  15.990  0.1214 -0.2023  0.1995
   54HIS    SC2  153   1.580  11.788  16.208  0.2846  0.0519 -0.0093
   54HIS    SC3  154   1.680  11.563  16.099  0.1902 -0.0878  0.1874
   55PHE     BB  155   1.063  11.690  15.602  0.0927 -0.4575 -0.1040
   55PHE    SC1  156   0.829  11.624  15.554  0.1269 -0.0289 -0.0014
   55PHE    SC2  157   0.627  11.486  15.440  0.1615  0.0143 -0.1170
   55PHE    SC3  158   0.576  11.717  15.571  0.0678 -0.2324  0.2991
   56LEU     BB  159   1.313  11.880  15.511  0.0323  0.2341 -0.0706
   56LEU    SC1  160   1.360  12.114  15.333 -0.0694  0.2087 -0.0939
   57LEU     BB  161   1.588  11.664  15.563  0.1150  0.0422 -0.0424
   57LEU    SC1  162   1.737  11.964  15.609  0.0367 -0.2421  0.0256
   58GLN     BB  163   1.458  11.445  15.352 -0.2016 -0.1743  0.3877
   58GLN    SC1  164   1.735  11.190  15.395  0.0387  0.2605  0.0821
   58GLN    SCP  165   1.679  11.302  15.332  0.2294  0.4258 -0.0149
   58GLN    SCN  166   1.791  11.078  15.458 -0.3054  0.2210  0.1268
   59SER     BB  167   1.443  11.646  15.081  0.1103  0.2483 -0.1770
   59SER    SC1  168   1.379  11.698  14.896 -0.2275 -0.2075 -0.0489
   59SER    SCP  169   1.294  11.747  14.995 -0.3403  0.3979 -0.4095
   59SER    SCN  170   1.465  11.650  14.796 -0.1365  0.4162 -0.2467
   60LEU     BB  171   1.809  11.814  15.130  0.2300  0.3525 -0.3308
   60LEU    SC1  172   1.768  12.100  15.082 -0.0826 -0.2546  0.2665
   61GLU     BB  173   1.933  11.544  15.084  0.1271 -0.1208 -0.0287
   61GLU    SC1  174   2.228  11.413  15.325  0.1315 -0.2881 -0.4609
   61GLU    SCN  175   2.203  11.520  15.334  0.3869 -0.2344  0.1070
   62ASPP    BB  176   1.787  11.413  14.813 -0.0936 -0.0754 -0.1775
   62ASPP   SC1  177   1.613  11.192  14.903 -0.0233 -0.0112  0.3758
   63LEU     BB  178   1.755  11.642  14.613  0.2410 -0.2368  0.5261
   63LEU    SC1  179   1.673  11.964  14.591  0.0104  0.1179  0.1408
   64HIS     BB  180   2.129  11.758  14.623  0.0743 -0.4144  0.1541
   64HIS    SC1  181   2.185  11.903  14.855  0.0143 -0.1098 -0.0174
   64HIS    SC2  182   2.361  12.061  14.986 -0.0752 -0.1550  0.1597
   64HIS    SC3  183   2.335  11.801  15.055 -0.0452 -0.2072 -0.0221
   65LYS     BB  184   2.194  11.373  14.508 -0.2026 -0.0284  0.2535
   65LYS    SC1  185   2.413  11.309  14.715 -0.0042  0.1542 -0.0582
   65LYS    SC2  186   2.562  11.325  14.980 -0.3525  0.1648  0.0190
   65LYS    SCP  187   2.649  11.384  14.947 -0.2260 -0.0455 -0.0470
   66ASN     BB  188   2.061  11.423  14.246  0.3185  0.0735 -0.0907
   66ASN    SC1  189   1.868  11.248  14.169 -0.1814  0.5557 -0.0762
   66ASN    SCP  190   1.769  11.213  14.260  0.2793 -0.3328  0.2084
   66ASN    SCN  191   1.968  11.284  14.077  0.1078 -0.3854 -0.0025
   67LEU     BB  192   2.204  11.745  14.162  0.0777 -0.0821  0.1503
   67LEU    SC1  193   1.980  11.994  14.213  0.0396  0.0798  0.2300
   68SER     BB  194   2.479  11.599  14.070 -0.1474 -0.4690 -0.0649
   68SER    SC1  195   2.677  11.555  14.144 -0.0761  0.0826 -0.0806
   68SER    SCP  196   2.724  11.563  14.012 -0.3118  0.1646 -0.0556
   68SER    SCN  197   2.630  11.546  14.275  0.1144  0.0268  0.0966
   69ARG     BB  198   2.335  11.535  13.715 -0.2804 -0.1211 -0.0590
   69ARG    SC1  199   2.580  11.376  13.666 -0.1999  0.1428 -0.0799
   69ARG    SC2  200   2.820  11.345  13.454  0.1010  0.0016 -0.1261
   69ARG    SCP  201   2.776  11.443  13.431 -0.2533 -0.1327 -0.0854
   70LEU     BB  202   2.204  11.727  13.662  0.0718 -0.0438  0.0991
   70LEU    SC1  203   1.924  11.698  13.768 -0.0762 -0.3949 -0.0664
   71GLY     BB  204   2.283  12.037  13.786  0.0639 -0.0258 -0.2259
   72ALA     BB  205   2.367  12.102  13.967  0.3312 -0.1780 -0.0873
   73ARG     BB  206   2.369  12.189  14.318  0.0452  0.0882 -0.0830
   73ARG    SC1  207   2.527  11.985  14.406  0.3680 -0.0672 -0.0935
   73ARG    SC2  208   2.601  11.728  14.567 -0.1025  0.0707  0.3107
   73ARG    SCP  209   2.553  11.695  14.473 -0.1580 -0.0008  0.3631
   74LEU     BB  210   2.308  12.373  14.576  0.0754 -0.2436  0.0729
   74LEU    SC1  211   1.970  12.313  14.606  0.0518 -0.1409 -0.0475
   75LEU     BB  212   2.256  12.569  14.805  0.0034 -0.0735  0.0094
   75LEU    SC1  213   2.130  12.460  15.117 -0.1247 -0.0638  0.1785
   76VAL     BB  214   2.404  12.809  15.063  0.3155 -0.2030  0.0562
   76VAL    SC1  215   2.386  13.028  14.914  0.1758 -0.0954  0.2277
   77ILE     BB  216   2.240  12.937  15.343 -0.0198  0.0628  0.3109
   77ILE    SC1  217   2.321  12.701  15.527  0.1357 -0.2313 -0.1179
   78GLN     BB  218   2.237  13.160  15.451  0.2221  0.1175 -0.3823
   78GLN    SC1  219   2.452  13.207  15.772  0.1432  0.1481  0.0524
   78GLN    SCP  220   2.364  13.261  15.866  0.0456  0.2149  0.1491
   78GLN    SCN  221   2.540  13.153  15.678  0.0648 -0.0444  0.3108
   79GLY     BB  222   2.097  13.410  15.521  0.1223  0.3070  0.2643
   80GLU     BB  223   2.261  13.681  15.484  0.1610  0.2454  0.0448
   80GLU    SC1  224   2.145  13.879  15.780 -0.5325  0.3371  0.2042
   80GLU    SCN  225   2.063  13.821  15.733 -0.2164 -0.1573  0.1819
   81TYR     BB  226   2.380  13.769  15.229  0.0778  0.0180  0.1333
   81TYR    SC1  227   2.187  13.499  15.011  0.1076 -0.1199 -0.1872
   81TYR    SC2  228   1.974  13.529  14.846 -0.1597  0.3572  0.2169
   81TYR    SC3  229   1.980  13.325  15.024 -0.0547  0.0763 -0.0975
   82GLU     BB  230   2.580  13.958  15.267 -0.4093  0.1098 -0.0162
   82GLU    SC1  231   2.822  13.706  15.472 -0.2306  0.5748  0.1060
   82GLU    SCN  232   2.923  13.714  15.513 -0.0245  0.2387 -0.2591
   83SER     BB  233   2.640  14.169  15.577  0.0532  0.1909  0.0903
   83SER    SC1  234   2.554  14.094  15.774  0.2500  0.0461  0.1102
   83SER    SCP  235   2.638  14.206  15.786 -0.0602  0.0308  0.0127
   83SER    SCN  236   2.470  13.983  15.762 -0.4190  0.2991 -0.0393
   84VAL     BB  237   2.733  14.476  15.470 -0.1111  0.2797 -0.2797
   84VAL    SC1  238   2.593  14.679  15.567  0.0178  0.1710  0.1525
   85LEU     BB  239   2.909  14.434  15.227  0.2800  0.0092 -0.4833
   85LEU    SC1  240   3.199  14.563  15.303  0.2880  0.2223  0.0249
   86ARG     BB  241   2.850  14.560  15.002 -0.0477 -0.0581  0.0683
   86ARG    SC1  242   3.112  14.482  14.790 -0.1610  0.1528 -0.1653
   86ARG    SC2  243   3.302  14.275  14.710  0.3039  0.1185 -0.0604
   86ARG    SCP  244   3.213  14.331  14.744  0.2859 -0.0218  0.1438
   87ASP     BB  245   2.558  14.728  15.032 -0.4653 -0.1528 -0.1962
   87ASP    SC1  246   2.460  15.005  15.023  0.2399 -0.2149 -0.1451
   87ASP    SCN  247   2.528  15.042  15.100 -0.3453 -0.3223  0.5283
   88HIS     BB  248   2.353  14.481  14.972 -0.0075 -0.0310  0.1497
   88HIS    SC1  249   2.299  14.378  15.263 -0.1760 -0.2392 -0.1575
   88HIS    SC2  250   2.176  14.191  15.413 -0.0165 -0.2521 -0.0399
   88HIS    SC3  251   2.173  14.449  15.491 -0.0493 -0.2382 -0.0868
   89VAL     BB  252   2.459  14.204  14.842 -0.2929 -0.0151  0.0792
   89VAL    SC1  253   2.266  14.023  14.826 -0.2154 -0.0951  0.0330
   90GLN     BB  254   2.742  14.137  14.766  0.0150 -0.2239 -0.2854
   90GLN    SC1  255   2.705  13.753  14.851  0.0131 -0.0325  0.2211
   90GLN    SCP  256   2.580  13.811  14.826  0.0080  0.2389  0.0823
   90GLN    SCN  257   2.830  13.695  14.877 -0.0020  0.0268 -0.3143
   91LYS     BB  258   2.817  14.285  14.462  0.1275 -0.3201  0.0726
   91LYS    SC1  259   2.586  14.524  14.480 -0.4470 -0.0991 -0.0243
   91LYS    SC2  260   2.560  14.724  14.480 -0.4421  0.0934 -0.1094
   91LYS    SCP  261   2.554  14.833  14.497 -0.3407  0.0524  0.2820
   92TRP     BB  262   2.629  14.085  14.267  0.1290 -0.4986  0.0145
   92TRP    SC1  263   2.592  13.821  14.371 -0.1372  0.0334  0.0586
   92TRP    SC2  264   2.573  13.560  14.437  0.0882  0.0504  0.2030
   92TRP    SC3  265   2.364  13.726  14.478 -0.0752 -0.1164  0.0603
   92TRP    SC4  266   2.358  13.475  14.576  0.0151 -0.1544 -0.0297
   93ASN     BB  267   2.454  14.129  13.958 -0.1223  0.0070 -0.1103
   93ASN    SC1  268   2.678  14.144  13.760 -0.1257  0.5285 -0.0982
   93ASN    SCP  269   2.600  14.260  13.749  0.3371 -0.0399  0.0366
   93ASN    SCN  270   2.757  14.029  13.770 -0.1299 -0.3608  0.1514
   94ILE     BB  271   2.179  14.068  13.673  0.1404  0.2451 -0.0901
   94ILE    SC1  272   2.266  14.185  13.399  0.2424 -0.0023 -0.1672
   95THR     BB  273   1.837  14.089  13.547 -0.2548 -0.2832  0.0842
   95THR    SC1  274   1.797  14.319  13.392 -0.0254 -0.0519  0.3786
   95THR    SCP  275   1.659  14.340  13.390 -0.0997 -0.0568 -0.0409
   95THR    SCN  276   1.936  14.298  13.395 -0.0306  0.3425 -0.1742
   96GLN     BB  277   1.671  13.860  13.727 -0.5413 -0.2727  0.2531
   96GLN    SC1  278   1.605  13.625  13.471  0.2140 -0.0483 -0.0581
   96GLN    SCP  279   1.574  13.758  13.502 -0.0193  0.0163  0.3191
   96GLN    SCN  280   1.637  13.492  13.440 -0.1385  0.0821 -0.1225
   97VAL     BB  281   1.485  13.771  13.964 -0.1705  0.1235 -0.1222
   97VAL    SC1  282   1.575  13.871  14.192 -0.3051  0.0357 -0.0286
   98THR     BB  283   1.335  13.460  13.932 -0.0603  0.3057  0.1273
   98THR    SC1  284   1.413  13.284  13.750  0.3559 -0.0535 -0.0365
   98THR    SCP  285   1.534  13.241  13.694  0.1585  0.0938 -0.2118
   98THR    SCN  286   1.292  13.328  13.806  0.0080 -0.3248 -0.1948
   99LEU     BB  287   1.166  13.416  14.229 -0.0997  0.0162  0.1085
   99LEU    SC1  288   1.333  13.550  14.494  0.1212  0.1629  0.0314
  100ASP     BB  289   0.814  13.385  14.183 -0.1323  0.1756 -0.0286
  100ASP    SC1  290   0.765  13.389  13.887 -0.1708 -0.1478  0.0223
  100ASP    SCN  291   0.838  13.340  13.954 -0.0484  0.0721  0.0590
  101ALA     BB  292   0.689  13.503  14.418  0.0340  0.1681  0.1519
  102GLU     BB  293   0.565  13.561  14.638 -0.0126 -0.1790  0.3211
  102GLU    SC1  294   0.448  13.204  14.757  0.2629 -0.1131 -0.5930
  102GLU    SCN  295   0.552  13.236  14.773  0.1009  0.3010  0.4147
  103MET     BB  296   0.482  13.791  14.849 -0.1002  0.1226 -0.1023
  103MET    SC1  297   0.546  13.530  15.150 -0.0046 -0.0535 -0.3005
  104GLU     BB  298   0.323  13.895  14.953 -0.1989 -0.0586 -0.0092
  104GLU    SC1  299   0.178  14.274  14.760  0.0892 -0.6075 -0.0177
  104GLU    SCN  300   0.078  14.278  14.716  0.1793  0.1821 -0.3122
  105PRO     BB  301   0.361  13.918  15.333 -0.0713  0.0525  0.3109
  105PRO    SC1  302   0.123  14.111  15.368  0.0037 -0.2949  0.0804
  106PHE     BB  303   0.527  13.818  15.554  0.2396  0.1909 -0.1914
  106PHE    SC1  304   0.457  13.691  15.824 -0.1473 -0.0905 -0.1503
  106PHE    SC2  305   0.394  13.517  16.022  0.0091 -0.1141 -0.1206
  106PHE    SC3  306   0.379  13.783  16.066  0.1748 -0.1180 -0.0318
  107TYR     BB  307   0.811  14.051  15.614 -0.2737 -0.0122 -0.3806
  107TYR    SC1  308   0.937  13.885  15.807  0.3060  0.1246  0.1962
  107TYR    SC2  309   0.859  13.735  16.018  0.0784 -0.0702 -0.0202
  107TYR    SC3  310   1.005  13.624  15.820  0.3656  0.1334  0.0708
  108LYS     BB  311   0.987  14.123  15.323  0.0554  0.2077 -0.0298
  108LYS    SC1  312   0.772  14.102  15.127  0.3904  0.1606 -0.1143
  108LYS    SC2  313   0.581  14.320  15.097  0.0785  0.1655 -0.4525
  108LYS    SCP  314   0.588  14.214  15.124  0.4162  0.2756  0.0298
  109GLU     BB  315   1.315  14.015  15.282  0.2698  0.1046 -0.5072
  109GLU    SC1  316   1.420  13.799  15.584  0.2538 -0.1559 -0.1252
  109GLU    SCN  317   1.521  13.828  15.615  0.2038  0.3628 -0.3397
  110MET     BB  318   1.427  14.133  15.054 -0.0314  0.2795 -0.1047
  110MET    SC1  319   1.496  13.786  14.880 -0.1231 -0.0118 -0.2621
  111GLU     BB  320   1.242  14.198  14.818  0.2762  0.4157  0.0996
  111GLU    SC1  321   1.032  14.477  14.957 -0.2366 -0.2515  0.0769
  111GLU    SCN  322   1.041  14.544  15.044 -0.0624  0.0512 -0.1541
  112ALA     BB  323   1.325  14.163  14.527 -0.2041  0.1176  0.3330
  113ASN     BB  324   1.619  14.373  14.511  0.2332 -0.3869  0.0440
  113ASN    SC1  325   1.518  14.605  14.328  0.2824  0.3197 -0.0874
  113ASN    SCP  326   1.384  14.572  14.302  0.0539 -0.2257 -0.3191
  113ASN    SCN  327   1.651  14.639  14.354 -0.0681  0.2276 -0.2339
  114ILE     BB  328   1.796  14.233  14.667 -0.0403  0.1182  0.3573
  114ILE    SC1  329   1.823  13.940  14.567 -0.1555  0.2098  0.0449
  115ARG     BB  330   1.880  14.299  14.931 -0.3100  0.0335 -0.1567
  115ARG    SC1  331   1.904  13.998  15.082  0.0838 -0.3702 -0.1047
  115ARG    SC2  332   1.809  13.775  15.252  0.2404  0.0642  0.1175
  115ARG    SCP  333   1.744  13.726  15.326 -0.3174  0.3101 -0.1493
  116ARG     BB  334   1.819  14.504  15.113  0.0223 -0.1105 -0.1524
  116ARG    SC1  335   1.534  14.522  15.287  0.3005  0.0634  0.3945
  116ARG    SC2  336   1.194  14.636  15.406  0.4901 -0.1777  0.1292
  116ARG    SCP  337   1.154  14.718  15.468  0.1268 -0.0192 -0.2644
  117LEU     BB  338   1.969  14.793  15.096 -0.1347  0.1626 -0.0480
  117LEU    SC1  339   1.965  14.862  15.409 -0.0794  0.0597  0.0001
  118GLY     BB  340   1.965  14.926  14.807 -0.5172 -0.1479  0.1950
  119ALA     BB  341   1.992  14.740  14.584  0.1980 -0.1098  0.0571
  120GLU     BB  342   2.014  14.710  14.292  0.0838 -0.2857 -0.4401
  120GLU    SC1  343   2.229  15.002  14.177 -0.0192 -0.4127  0.1059
  120GLU    SCN  344   2.257  14.929  14.255  0.6455 -0.3100  0.0178
  121LEU     BB  345   2.093  14.415  14.122 -0.0547  0.0907 -0.3071
  121LEU    SC1  346   2.181  14.217  14.389  0.0833  0.3973  0.2199
  122GLY     BB  347   1.805  14.275  14.040 -0.0345  0.0558  0.2123
  123PHE     BB  348   1.632  14.457  13.876 -0.1257  0.0803 -0.1432
  123PHE    SC1  349   1.760  14.730  13.884 -0.2314 -0.1713  0.1919
  123PHE    SC2  350   1.739  14.965  14.016  0.0125  0.0144 -0.0860
  123PHE    SC3  351   1.912  14.941  13.810 -0.1564 -0.3517 -0.1939
  124GLU     BB  352   1.372  14.167  13.810 -0.0571 -0.0072 -0.2315
  124GLU    SC1  353   1.308  14.126  13.465  0.2551 -0.2464 -0.2659
  124GLU    SCN  354   1.369  14.035  13.452  0.0468 -0.3521 -0.6488
  125VAL     BB  355   1.193  14.152  14.020  0.0731  0.0834 -0.1913
  125VAL    SC1  356   1.075  14.356  14.143  0.1923 -0.0399  0.1394
  126LEU     BB  357   1.035  13.808  14.048 -0.0602 -0.4433  0.1972
  126LEU    SC1  358   0.974  13.877  14.340 -0.0201 -0.2892 -0.1721
  127SER     BB  359   0.736  13.898  13.908  0.0228 -0.1543  0.2079
  127SER    SC1  360   0.768  14.053  13.690  0.0876 -0.0207  0.2008
  127SER    SCP  361   0.891  14.092  13.637  0.1100 -0.2268  0.2280
  127SER    SCN  362   0.644  14.013  13.742 -0.1060  0.1674  0.0393
  128ARG     BB  363   0.553  13.778  14.117 -0.0395  0.0620  0.0235
  128ARG    SC1  364   0.428  14.031  14.295  0.0065 -0.2739 -0.1832
  128ARG    SC2  365   0.195  14.287  14.296 -0.1143 -0.2983  0.0030
  128ARG    SCP  366   0.187  14.396  14.293  0.1890 -0.2716 -0.1219
  129VAL     BB  367   0.295  13.561  14.100 -0.0117 -0.0564 -0.0818
  129VAL    SC1  368   0.068  13.677  14.028 -0.1522 -0.2822 -0.0152
  130GLY     BB  369   0.315  13.245  13.961  0.0033  0.2047  0.1769
  131HIS     BB  370   0.373  12.916  13.889 -0.0950  0.1447 -0.2516
  131HIS    SC1  371   0.637  12.869  14.094  0.3309  0.1805 -0.1335
  131HIS    SC2  372   0.687  12.663  14.261 -0.0825  0.0976 -0.1005
  131HIS    SC3  373   0.671  12.914  14.358 -0.2202  0.0625 -0.0300
  132SER     BB  374   0.247  12.628  13.854  0.1663 -0.0035 -0.3876
  132SER    SC1  375   0.382  12.417  13.888 -0.4135  0.0134  0.1017
  132SER    SCP  376   0.433  12.500  13.787  0.3481  0.2744  0.5151
  132SER    SCN  377   0.331  12.334  13.988 -0.0822 -0.1050  0.0125
  133LEU     BB  378  -0.018  12.590  13.767  0.2660  0.0099 -0.1186
  133LEU    SC1  379  -0.109  12.330  13.883  0.0354  0.1037  0.2603
  134TYR     BB  380  -0.157  12.765  13.573 -0.2323 -0.2096 -0.2575
  134TYR    SC1  381  -0.383  12.901  13.654  0.0978 -0.2494 -0.1482
  134TYR    SC2  382  -0.539  13.078  13.785  0.2324 -0.3086  0.1006
  134TYR    SC3  383  -0.528  13.081  13.515 -0.0587 -0.1895  0.0855
  135ASP     BB  384   0.105  12.968  13.481 -0.5272  0.0637 -0.0791
  135ASP    SC1  385   0.197  12.897  13.186 -0.1771 -0.2345 -0.1306
  135ASP    SCN  386   0.136  12.958  13.118  0.0573 -0.2434 -0.3690
  136THR     BB  387  -0.002  13.301  13.413  0.1195 -0.0773 -0.1250
  136THR    SC1  388  -0.085  13.364  13.657 -0.0467 -0.2360 -0.1447
  136THR    SCP  389   0.048  13.406  13.653 -0.1066 -0.6020 -0.3769
  136THR    SCN  390  -0.219  13.322  13.661 -0.2969 -0.0176 -0.0197
  137LYS     BB  391  -0.157  13.384  13.169 -0.2015 -0.1792 -0.0829
  137LYS    SC1  392  -0.157  13.213  12.922  0.1159 -0.0183  0.0624
  137LYS    SC2  393  -0.043  13.042  12.760 -0.0484  0.0935 -0.3160
  137LYS    SCP  394  -0.086  13.076  12.855 -0.0133 -0.0574 -0.2426
  138ARG     BB  395  -0.426  13.581  13.196 -0.1650 -0.1569  0.2501
  138ARG    SC1  396  -0.338  13.881  13.188 -0.0395  0.2072  0.0554
  138ARG    SC2  397  -0.461  14.185  13.208  0.2141 -0.2858  0.1413
  138ARG    SCP  398  -0.555  14.130  13.198 -0.1352  0.1813  0.4214
  139ILE     BB  399  -0.625  13.564  13.427 -0.0912  0.2667  0.0736
  139ILE    SC1  400  -0.499  13.570  13.710  0.3760 -0.1024 -0.1116
  140LEU     BB  401  -0.827  13.792  13.393 -0.2250 -0.2295 -0.0514
  140LEU    SC1  402  -0.940  13.885  13.683 -0.2106  0.2938 -0.0814
  141ASP     BB  403  -0.950  13.765  13.120 -0.3208 -0.0331 -0.3815
  141ASP    SC1  404  -0.771  13.916  12.940 -0.0204 -0.0207 -0.2683
  141ASP    SCN  405  -0.677  13.940  12.991  0.0719 -0.5859 -0.1051
  142LEU     BB  406  -1.278  13.739  13.096  0.0243  0.0008  0.3747
  142LEU    SC1  407  -1.446  13.467  13.118  0.2664  0.1112  0.0453
  143ASN     BB  408  -1.565  13.945  13.229  0.1527  0.1220 -0.1419
  143ASN    SC1  409  -1.744  14.125  13.026  0.0988  0.2440  0.1309
  143ASN    SCP  410  -1.703  13.998  12.984  0.0470 -0.1935 -0.4809
  143ASN    SCN  411  -1.784  14.252  13.069 -0.2595 -0.4302 -0.0230
  144GLY     BB  412  -1.492  14.123  13.473  0.0588 -0.1211 -0.5058
  145GLY     BB  413  -1.370  14.114  13.686  0.2208 -0.0054  0.2311
  146SER     BB  414  -1.457  13.988  13.939  0.0463  0.1741  0.0251
  146SER    SC1  415  -1.717  13.998  14.026  0.0153  0.1777 -0.2093
  146SER    SCP  416  -1.788  14.031  13.910  0.1483 -0.1192  0.2526
  146SER    SCN  417  -1.646  13.965  14.141  0.0965  0.2181  0.3870
  147PRO     BB  418  -1.257  13.859  14.104 -0.0795 -0.0674  0.1882
  147PRO    SC1  419  -1.120  14.050  14.295  0.0887  0.1035 -0.4282
  148PRO     BB  420  -1.192  13.530  14.063  0.1858  0.1160 -0.0706
  148PRO    SC1  421  -0.921  13.460  14.113  0.2173  0.0321 -0.0214
  149LEU     BB  422  -1.414  13.324  14.100 -0.0399  0.1836  0.0796
  149LEU    SC1  423  -1.658  13.524  14.138 -0.1027 -0.3215  0.2040
  150THR     BB  424  -1.564  13.014  14.056 -0.1217 -0.2585 -0.1394
  150THR    SC1  425  -1.814  13.066  14.113 -0.0896 -0.2752  0.2031
  150THR    SCP  426  -1.834  13.181  14.192  0.2840 -0.1729  0.2590
  150THR    SCN  427  -1.795  12.952  14.035  0.2548 -0.0081  0.0055
  151TYR     BB  428  -1.407  12.676  14.110  0.1672 -0.0413  0.3695
  151TYR    SC1  429  -1.694  12.532  14.212  0.0440  0.1243  0.2025
  151TYR    SC2  430  -1.811  12.359  14.382 -0.0394 -0.0722 -0.0485
  151TYR    SC3  431  -1.899  12.377  14.128  0.2437  0.0370 -0.1412
  152LYS     BB  432  -1.325  12.501  13.864  0.0814  0.1344  0.0276
  152LYS    SC1  433  -1.540  12.285  13.816 -0.1757 -0.1333  0.0731
  152LYS    SC2  434  -1.612  12.186  13.585  0.1647 -0.2546  0.2832
  152LYS    SCP  435  -1.527  12.119  13.566  0.2927 -0.0937  0.2631
  153ARG     BB  436  -1.182  12.584  13.643 -0.3103 -0.2790  0.0366
  153ARG    SC1  437  -1.259  12.456  13.381 -0.1868 -0.0265 -0.0683
  153ARG    SC2  438  -1.206  12.522  13.103  0.2758  0.1954 -0.1714
  153ARG    SCP  439  -1.126  12.447  13.100 -0.1096 -0.2628 -0.4887
  154PHE     BB  440  -0.971  12.799  13.716 -0.0463 -0.3594  0.1678
  154PHE    SC1  441  -0.788  12.659  13.864 -0.0592  0.2333  0.1324
  154PHE    SC2  442  -0.548  12.675  13.985 -0.0160  0.1208  0.0631
  154PHE    SC3  443  -0.621  12.447  13.859 -0.0987  0.2040 -0.0414
  155LEU     BB  444  -1.093  13.074  13.726 -0.1556  0.2174 -0.0264
  155LEU    SC1  445  -0.954  13.342  13.683 -0.2086  0.1322 -0.1286
  156HIS     BB  446  -1.362  13.072  13.605 -0.3203  0.0367 -0.1583
  156HIS    SC1  447  -1.480  13.367  13.608  0.1201  0.0259 -0.3153
  156HIS    SC2  448  -1.606  13.600  13.554 -0.0309 -0.0049 -0.1099
  156HIS    SC3  449  -1.345  13.601  13.623 -0.0969  0.1337  0.1505
  157ILE     BB  450  -1.426  12.960  13.299  0.1485  0.1634  0.0036
  157ILE    SC1  451  -1.727  13.033  13.291  0.1276  0.0726 -0.0550
  158LEU     BB  452  -1.105  12.984  13.209  0.0649  0.1140  0.0647
  158LEU    SC1  453  -1.003  13.282  13.200 -0.0160  0.2871 -0.3311
  159SER     BB  454  -0.795  12.819  13.232 -0.2370  0.1275  0.1148
  159SER    SC1  455  -0.753  12.611  13.329 -0.1972 -0.0100  0.2307
  159SER    SCP  456  -0.653  12.513  13.316  0.2591  0.1869 -0.2270
  159SER    SCN  457  -0.852  12.709  13.341 -0.1944 -0.2814  0.0258
  160GLN     BB  458  -0.566  12.982  13.021  0.3354 -0.0474 -0.2187
  160GLN    SC1  459  -0.264  12.786  13.100 -0.0571  0.2585  0.3256
  160GLN    SCP  460  -0.375  12.871  13.107 -0.0464 -0.0396 -0.1990
  160GLN    SCN  461  -0.153  12.702  13.092  0.0274  0.0435 -0.0660
  161LEU     BB  462  -0.571  12.870  12.766 -0.1149  0.0981 -0.0965
  161LEU    SC1  463  -0.877  12.955  12.654 -0.1295  0.4163 -0.0547
  162GLY     BB  464  -0.521  12.602  12.711 -0.1793 -0.1184  0.0570
  163ASP     BB  465  -0.477  12.357  12.928  0.1344 -0.1000  0.1094
  163ASP    SC1  466  -0.746  12.263  12.986  0.4420 -0.1767  0.0034
  163ASP    SCN  467  -0.825  12.236  13.057  0.4368  0.1448  0.1372
  164PRO     BB  468  -0.228  12.244  13.136  0.2623 -0.1342  0.3546
  164PRO    SC1  469  -0.330  12.361  13.407 -0.0549  0.0436 -0.2024
  165GLU     BB  470   0.013  12.095  13.022 -0.1046  0.0173 -0.1031
  165GLU    SC1  471  -0.096  11.729  13.111  0.2660  0.1187  0.1958
  165GLU    SCN  472  -0.140  11.692  13.204  0.1790  0.1810  0.1813
  166VAL     BB  473   0.271  12.040  12.900 -0.2103  0.2831  0.0635
  166VAL    SC1  474   0.319  12.135  12.657  0.0738  0.1091  0.0471
  167PRO     BB  475   0.473  11.865  13.087  0.0077  0.2159 -0.1366
  167PRO    SC1  476   0.348  11.626  13.165 -0.1827  0.0762 -0.0188
  168VAL     BB  477   0.746  12.028  13.025 -0.1970 -0.1215  0.0626
  168VAL    SC1  478   0.756  12.187  12.813 -0.1201  0.0420  0.1869
  169ARG     BB  479   1.008  11.944  13.171 -0.1048 -0.0604 -0.2664
  169ARG    SC1  480   1.231  12.183  13.042 -0.0642  0.4052  0.1760
  169ARG    SC2  481   1.417  12.250  12.837 -0.0501  0.1429 -0.1832
  169ARG    SCP  482   1.504  12.224  12.774  0.3861  0.0637  0.3664
  170ASN     BB  483   1.212  11.681  13.205 -0.1940  0.0857  0.0558
  170ASN    SC1  484   1.087  11.419  13.136 -0.2569 -0.2304  0.0552
  170ASN    SCP  485   1.188  11.498  13.080 -0.0300  0.1241 -0.2777
  170ASN    SCN  486   0.986  11.339  13.192  0.0332  0.3361  0.1591
  171LEU     BB  487   1.442  11.712  13.309  0.1278  0.0690  0.1997
  171LEU    SC1  488   1.477  11.750  13.609  0.2977 -0.1167  0.4449
  172THR     BB  489   1.685  11.471  13.287  0.0039  0.1145  0.0025
  172THR    SC1  490   1.589  11.223  13.234 -0.0354  0.0876 -0.0829
  172THR    SCP  491   1.480  11.308  13.207 -0.1328  0.1565 -0.0040
  172THR    SCN  492   1.697  11.139  13.261 -0.4290 -0.1812  0.1743
  173ALA     BB  493   1.967  11.562  13.285  0.0977  0.0461 -0.1569
  174GLU     BB  494   2.087  11.744  13.082 -0.1606 -0.1580  0.3732
  174GLU    SC1  495   1.811  11.986  13.015  0.7942 -0.1861 -0.2630
  174GLU    SCN  496   1.755  12.002  12.921  0.0436  0.0657  0.1440
  175ASP     BB  497   2.355  11.941  13.225 -0.2047 -0.4618 -0.1896
  175ASP    SC1  498   2.645  11.768  13.248  0.3081 -0.1495 -0.2016
  175ASP    SCN  499   2.705  11.678  13.267  0.1624 -0.1968  0.0879
  176PHE     BB  500   2.251  12.272  13.225 -0.0429  0.3173 -0.2003
  176PHE    SC1  501   2.041  12.250  13.431  0.1329  0.0075  0.0691
  176PHE    SC2  502   1.837  12.086  13.494  0.1568 -0.1040 -0.1336
  176PHE    SC3  503   1.856  12.329  13.611  0.1260 -0.2451  0.1770
  177GLN     BB  504   2.332  12.456  13.029  0.2987 -0.4512 -0.1033
  177GLN    SC1  505   2.707  12.331  12.993  0.1413 -0.3254  0.1837
  177GLN    SCP  506   2.826  12.279  13.048  0.1337  0.3031  0.0298
  177GLN    SCN  507   2.589  12.382  12.939  0.0482  0.0554 -0.0245
  178ARG     BB  508   2.444  12.780  12.958  0.0425  0.1979 -0.1094
  178ARG    SC1  509   2.496  12.921  12.685  0.1740  0.0813 -0.0616
  178ARG    SC2  510   2.554  13.267  12.561  0.0079  0.1841  0.0147
  178ARG    SCP  511   2.555  13.188  12.637 -0.0332 -0.0941 -0.2500
  179CYS     BB  512   2.667  12.841  13.193  0.4184 -0.0411  0.1237
  179CYS    SC1  513   2.896  12.962  13.058 -0.1437 -0.3154 -0.1860
  180MET     BB  514   2.697  12.774  13.497 -0.1233 -0.1062  0.1720
  180MET    SC1  515   3.009  12.999  13.509  0.1076  0.1650 -0.1560
  181SER     BB  516   2.762  12.449  13.612  0.0763 -0.2847 -0.2815
  181SER    SC1  517   2.671  12.274  13.466 -0.3407  0.0982 -0.1556
  181SER    SCP  518   2.582  12.207  13.551  0.1848 -0.0585 -0.2068
  181SER    SCN  519   2.760  12.341  13.381 -0.0994 -0.1262 -0.5708
  182PRO     BB  520   2.770  12.360  13.956  0.1414 -0.1823 -0.1580
  182PRO    SC1  521   2.604  12.535  14.105 -0.2049 -0.2152 -0.3712
  183GLU     BB  522   2.830  12.070  14.045  0.0259  0.1706  0.1928
  183GLU    SC1  523   2.790  11.867  13.762 -0.2611 -0.0409  0.1256
  183GLU    SCN  524   2.825  11.777  13.816 -0.2369 -0.0442  0.1047
  184PRO     BB  525   3.036  11.916  14.182  0.2379  0.2771  0.0824
  184PRO    SC1  526   3.297  12.047  14.084  0.0519  0.1346  0.3356
  185GLY     BB  527   3.087  12.010  14.531 -0.1771 -0.0009 -0.2656
  186LEU     BB  528   3.259  12.226  14.601  0.0831 -0.1135 -0.2056
  186LEU    SC1  529   3.535  12.134  14.486 -0.0159 -0.0928 -0.2209
  187ALA     BB  530   3.288  12.504  14.770  0.0799 -0.2808  0.1581
  188GLU     BB  531   3.380  12.830  14.808  0.1268 -0.1988 -0.1659
  188GLU    SC1  532   3.746  12.731  14.917  0.0661 -0.1778  0.1718
  188GLU    SCN  533   3.716  12.756  15.019  0.1407  0.4188  0.0805
  189ARG     BB  534   3.058  12.911  15.039  0.0408 -0.0848 -0.0379
  189ARG    SC1  535   3.103  13.196  15.154  0.1947 -0.0513  0.1216
  189ARG    SC2  536   3.060  13.520  15.072  0.2877  0.6819  0.4449
  189ARG    SCP  537   2.968  13.460  15.071  0.5207  0.2241 -0.1601
  190TYR     BB  538   2.776  12.723  15.019  0.1201 -0.0639 -0.1473
  190TYR    SC1  539   2.796  12.528  14.818 -0.1389 -0.1134 -0.0168
  190TYR    SC2  540   2.810  12.463  14.556 -0.2791  0.1079 -0.0821
  190TYR    SC3  541   2.779  12.270  14.742  0.2197 -0.0925 -0.1910
  191ARG     BB  542   2.761  12.634  15.351 -0.0159 -0.2224 -0.1363
  191ARG    SC1  543   2.768  12.916  15.462  0.1847  0.1418 -0.2344
  191ARG    SC2  544   2.913  13.192  15.605  0.1986 -0.1212 -0.2055
  191ARG    SCP  545   2.812  13.225  15.635  0.2490  0.2284 -0.3770
  192VAL     BB  546   2.666  12.362  15.504  0.2070 -0.1393  0.2092
  192VAL    SC1  547   2.691  12.158  15.337 -0.2962 -0.1935  0.1856
  193PRO     BB  548   2.786  12.294  15.765 -0.0326 -0.2099  0.1269
  193PRO    SC1  549   3.015  12.132  15.750 -0.2067  0.2180 -0.0835
  194VAL     BB  550   2.495  12.139  15.886  0.3237  0.1786 -0.0512
  194VAL    SC1  551   2.560  11.883  15.860  0.2388  0.1662 -0.1457
  195PRO     BB  552   2.203  12.294  15.774 -0.0505 -0.1721  0.2449
  195PRO    SC1  553   2.188  12.191  15.481  0.0745 -0.0558 -0.2183
  196ALA     BB  554   2.154  12.551  15.945 -0.0463  0.0682 -0.0043
  197ASP     BB  555   2.197  12.442  16.272  0.2079  0.4175  0.1490
  197ASP    SC1  556   2.515  12.463  16.334  0.0157 -0.0759  0.2308
  197ASP    SCN  557   2.580  12.415  16.410  0.3012  0.2027  0.1811
  198LEU     BB  558   2.037  12.231  16.326 -0.0836  0.0361  0.1640
  198LEU    SC1  559   2.026  11.968  16.110 -0.2632 -0.5358 -0.0964
  199GLU     BB  560   1.779  12.186  16.485 -0.0995 -0.2334 -0.0602
  199GLU    SC1  561   1.767  12.427  16.761  0.3137 -0.1847  0.0677
  199GLU    SCN  562   1.846  12.466  16.825  0.0522  0.3442  0.1203
  200ILE     BB  563   1.584  11.915  16.750  0.2267 -0.2425 -0.0303
  200ILE    SC1  564   1.791  11.869  16.976  0.2460 -0.1362 -0.0258
  201PRO     BB  565   1.407  11.601  16.722  0.1643  0.0487 -0.1140
  201PRO    SC1  566   1.653  11.444  16.663 -0.0822  0.1890  0.2179
  202PRO     BB  567   1.143  11.660  16.458  0.1212 -0.1606 -0.0556
  202PRO    SC1  568   1.158  11.944  16.450  0.3427  0.1496 -0.0153
  203GLN     BB  569   0.944  11.466  16.398  0.0521 -0.0173  0.2660
  203GLN    SC1  570   0.921  11.310  16.720  0.3190 -0.1840  0.0206
  203GLN    SCP  571   0.865  11.438  16.703  0.2688 -0.0141  0.1006
  203GLN    SCN  572   0.977  11.183  16.737 -0.2015 -0.2931 -0.2976
  204SER     BB  573   0.826  11.290  16.119 -0.1595 -0.1655  0.1318
  204SER    SC1  574   0.732  11.380  15.948  0.0103  0.2285 -0.1405
  204SER    SCP  575   0.642  11.487  15.959  0.4624  0.3900 -0.1015
  204SER    SCN  576   0.823  11.274  15.938  0.2859  0.2471 -0.2025
  205LEU     BB  577   0.791  10.990  16.233  0.0597 -0.3134  0.0971
  205LEU    SC1  578   0.631  10.960  16.519  0.2610  0.0928 -0.2929
  206SER     BB  579   0.537  10.869  16.016 -0.0127 -0.0907  0.3108
  206SER    SC1  580   0.296  10.941  16.115  0.2425  0.3559 -0.1020
  206SER    SCP  581   0.339  10.823  16.178  0.1019  0.3204 -0.1301
  206SER    SCN  582   0.253  11.058  16.052 -0.2754  0.0909 -0.3184
  207PRO     BB  583   0.514  10.926  15.691 -0.0725 -0.1175 -0.0781
  207PRO    SC1  584   0.259  10.964  15.552  0.1451  0.0250  0.0042
  208TRP     BB  585   0.737  11.022  15.579  0.3452 -0.2152 -0.0433
  208TRP    SC1  586   1.012  11.025  15.750 -0.0100 -0.1815 -0.0298
  208TRP    SC2  587   1.198  11.212  15.693 -0.1265 -0.0354  0.0627
  208TRP    SC3  588   1.260  11.006  15.856  0.0136 -0.1000 -0.0698
  208TRP    SC4  589   1.441  11.201  15.810 -0.0927  0.0162 -0.0018
  209THR     BB  590   0.869  11.007  15.261  0.0490  0.2465 -0.2125
  209THR    SC1  591   0.780  10.819  15.114  0.3286  0.1875  0.1374
  209THR    SCP  592   0.760  10.738  15.002 -0.2067  0.0143  0.0677
  209THR    SCN  593   0.800  10.901  15.227 -0.1895  0.0154  0.0638
  210GLY     BB  594   1.137  11.206  15.137 -0.2172  0.2467 -0.0842
  211GLY     BB  595   1.077  11.278  14.874 -0.1295  0.1282  0.0426
  212GLU     BB  596   1.148  11.338  14.594 -0.1386  0.4131 -0.0383
  212GLU    SC1  597   1.469  11.273  14.410  0.4928  0.1033  0.3221
  212GLU    SCN  598   1.383  11.281  14.478  0.0930 -0.0239 -0.1123
  213THR     BB  599   0.986  11.143  14.407 -0.3865 -0.2346  0.1718
  213THR    SC1  600   1.007  11.178  14.133  0.0663 -0.2008 -0.3683
  213THR    SCP  601   1.039  11.175  14.269 -0.1157 -0.0939  0.0944
  213THR    SCN  602   0.976  11.182  13.996  0.0011  0.2162  0.0706
  214GLU     BB  603   0.766  10.980  14.631  0.1365  0.4637  0.2270
  214GLU    SC1  604   0.883  10.581  14.729  0.1746 -0.0933 -0.1589
  214GLU    SCN  605   0.872  10.666  14.799 -0.2494  0.0510 -0.3686
  215GLY     BB  606   0.416  10.927  14.546 -0.0199  0.2269 -0.1267
  216LEU     BB  607   0.217  10.733  14.411  0.1487  0.1441  0.2394
  216LEU    SC1  608   0.352  10.525  14.213  0.2213  0.2945  0.0965
  217ARG     BB  609  -0.087  10.733  14.561 -0.2323 -0.0010 -0.0530
  217ARG    SC1  610  -0.185  10.464  14.455  0.4533  0.2610 -0.2045
  217ARG    SC2  611  -0.382  10.252  14.406 -0.3232  0.2866  0.4666
  217ARG    SCP  612  -0.387  10.271  14.298 -0.1040  0.0582  0.4073
  218ARG     BB  613  -0.240  10.937  14.726  0.2974  0.0257 -0.1189
  218ARG    SC1  614  -0.220  10.993  15.078  0.0696 -0.0259 -0.2722
  218ARG    SC2  615  -0.193  10.925  15.374 -0.0995  0.1416  0.0721
  218ARG    SCP  616  -0.181  10.847  15.450 -0.1811 -0.1776 -0.2192
  219LEU     BB  617  -0.579  11.001  14.604  0.0624 -0.0949 -0.1030
  219LEU    SC1  618  -0.688  11.248  14.435 -0.3789 -0.0511  0.1910
  220GLU     BB  619  -0.669  10.688  14.533 -0.0087 -0.3022 -0.0739
  220GLU    SC1  620  -0.547  10.486  14.852 -0.6283 -0.2556 -0.6580
  220GLU    SCN  621  -0.440  10.463  14.840 -0.2180  0.3505  0.4128
  221GLN     BB  622  -0.826  10.457  14.426  0.3946  0.2518  0.0156
  221GLN    SC1  623  -0.937  10.211  14.699 -0.5067  0.0901  0.1119
  221GLN    SCP  624  -0.871  10.135  14.600  0.4596  0.1365 -0.2936
  221GLN    SCN  625  -1.002  10.286  14.797  0.1265 -0.3693 -0.1075
  222HIS     BB  626  -0.693  10.520  14.076 -0.0108  0.1757 -0.0504
  222HIS    SC1  627  -0.420  10.657  14.084  0.0390 -0.0415 -0.2190
  222HIS    SC2  628  -0.328  10.887  14.192  0.1627 -0.1151 -0.1666
  222HIS    SC3  629  -0.162  10.727  14.051  0.1762 -0.3567  0.1127
  223LEU     BB  630  -1.005  10.658  13.959 -0.0844  0.1016  0.0597
  223LEU    SC1  631  -0.974  10.934  14.161  0.0518 -0.0536 -0.0285
  224THR     BB  632  -1.289  10.449  13.842  0.0405  0.4054 -0.2119
  224THR    SC1  633  -1.303  10.468  13.586  0.0430 -0.2862 -0.0596
  224THR    SCP  634  -1.361  10.348  13.630  0.0025  0.5370  0.4812
  224THR    SCN  635  -1.244  10.587  13.542  0.1353  0.4426  0.3979
  225ASP     BB  636  -1.433  10.240  14.092 -0.3984 -0.0481  0.0846
  225ASP    SC1  637  -1.243  10.162  14.313  0.1636 -0.0321 -0.0877
  225ASP    SCN  638  -1.158  10.202  14.371  0.2611 -0.1117 -0.1707
  226GLN     BB  639  -1.735  10.191  14.104 -0.3616  0.0523 -0.2646
  226GLN    SC1  640  -1.877   9.952  13.886  0.0190 -0.0059  0.2256
  226GLN    SCP  641  -1.990   9.876  13.920 -0.2547  0.2031  0.3785
  226GLN    SCN  642  -1.765  10.028  13.852 -0.4998  0.3669 -0.1145
  227GLY     BB  643  -1.918  10.498  14.171  0.0903 -0.2615  0.0359
  228TRP     BB  644  -1.823  10.716  14.246  0.2558 -0.4021  0.2039
  228TRP    SC1  645  -1.509  10.651  14.318  0.1152 -0.2422 -0.1581
  228TRP    SC2  646  -1.286  10.671  14.469  0.0084 -0.0886 -0.0168
  228TRP    SC3  647  -1.487  10.507  14.546 -0.0628  0.0201  0.0318
  228TRP    SC4  648  -1.264  10.528  14.697 -0.0820  0.0190  0.0604
  229VAL     BB  649  -1.890  10.934  14.505  0.0226 -0.1809 -0.0785
  229VAL    SC1  650  -1.654  10.989  14.611 -0.0790  0.1221  0.0008
  230ALA     BB  651  -2.128  11.051  14.493 -0.1729  0.0350  0.1787
  231ASN     BB  652  -2.368  11.161  14.517  0.0556  0.0923 -0.0944
  231ASN    SC1  653  -2.511  11.083  14.237 -0.1029 -0.0975  0.1846
  231ASN    SCP  654  -2.376  11.095  14.202  0.0986 -0.1545 -0.1047
  231ASN    SCN  655  -2.646  11.071  14.271  0.0745  0.2979 -0.0087
  232PHE     BB  656  -2.528  11.223  14.808  0.0094 -0.1374  0.0233
  232PHE    SC1  657  -2.776  11.223  14.932  0.0485 -0.0183  0.1617
  232PHE    SC2  658  -2.915  11.061  15.098 -0.1378 -0.1241 -0.0905
  232PHE    SC3  659  -3.042  11.258  14.964  0.0375  0.0552  0.0005
  233THR     BB  660  -2.320  11.204  15.027 -0.2031 -0.0868 -0.0391
  233THR    SC1  661  -2.358  11.290  15.288 -0.0937 -0.1592  0.1459
  233THR    SCP  662  -2.359  11.163  15.228 -0.3364 -0.0088  0.0256
  233THR    SCN  663  -2.357  11.416  15.348  0.0955 -0.1016  0.2349
  234LYS     BB  664  -2.172  10.920  14.968 -0.2065 -0.0173 -0.5144
  234LYS    SC1  665  -2.330  10.718  14.809 -0.1003 -0.2402  0.0350
  234LYS    SC2  666  -2.326  10.579  14.542 -0.0752  0.0920 -0.2067
  234LYS    SCP  667  -2.411  10.552  14.478 -0.2020 -0.2545  0.0751
  235PRO     BB  668  -1.862  10.938  15.094 -0.1813  0.2059  0.2521
  235PRO    SC1  669  -1.668  10.697  15.006 -0.2781  0.2502 -0.1397
  236ARG     BB  670  -1.742  11.155  15.187 -0.0388 -0.2082  0.0363
  236ARG    SC1  671  -1.428  11.166  15.044 -0.1398 -0.3782  0.4627
  236ARG    SC2  672  -1.239  11.397  15.047 -0.0415  0.0092 -0.0594
  236ARG    SCP  673  -1.253  11.493  14.996 -0.0708 -0.1110 -0.2954
  237THR     BB  674  -1.837  11.366  15.325 -0.1321 -0.2032  0.3404
  237THR    SC1  675  -1.934  11.604  15.237  0.4011  0.0721 -0.0265
  237THR    SCP  676  -1.864  11.726  15.234 -0.5194  0.1287 -0.0249
  237THR    SCN  677  -2.004  11.483  15.239 -0.2390 -0.0362  0.0134
  238ILE     BB  678  -1.957  11.312  15.627  0.2639  0.1516  0.0673
  238ILE    SC1  679  -2.207  11.495  15.646  0.1037 -0.0542 -0.0087
  239PRO     BB  680  -1.905  10.935  15.636 -0.0583  0.2050 -0.0545
  239PRO    SC1  681  -2.151  10.895  15.501 -0.0403  0.3982 -0.0523
  240ASN     BB  682  -1.653  10.862  15.590  0.3249 -0.2103  0.0360
  240ASN    SC1  683  -1.622  10.573  15.484  0.4110  0.0234  0.0596
  240ASN    SCP  684  -1.720  10.473  15.496  0.5201 -0.2770  0.0129
  240ASN    SCN  685  -1.525  10.672  15.473 -0.2620  0.6053  0.3586
  241SER     BB  686  -1.375  11.022  15.591  0.0324 -0.1667  0.3654
  241SER    SC1  687  -1.383  11.282  15.545  0.1276  0.0442  0.3102
  241SER    SCP  688  -1.521  11.278  15.525 -0.0381 -0.0142  0.2682
  241SER    SCN  689  -1.244  11.286  15.565 -0.0050 -0.0665  0.0619
  242LEU     BB  690  -1.153  10.830  15.534 -0.0279  0.0508  0.1169
  242LEU    SC1  691  -0.925  10.746  15.702 -0.0821  0.0085 -0.0748
  243LEU     BB  692  -1.179  10.746  15.223  0.1923  0.1657  0.1288
  243LEU    SC1  693  -1.091  10.425  15.182  0.1842 -0.1976  0.0627
  244PRO     BB  694  -0.997  10.867  14.918  0.1571  0.0455  0.0400
  244PRO    SC1  695  -1.083  11.016  14.650 -0.1471  0.3676  0.0540
  245SER     BB  696  -0.694  10.889  15.138 -0.2524 -0.1207  0.1336
  245SER    SC1  697  -0.652  10.732  15.356  0.2188 -0.2251 -0.0548
  245SER    SCP  698  -0.614  10.602  15.324  0.1381  0.2708 -0.0715
  245SER    SCN  699  -0.690  10.863  15.389 -0.2218  0.1721 -0.0762
  246THR     BB  700  -0.756  11.209  15.196  0.3157  0.1899  0.1521
  246THR    SC1  701  -0.925  11.207  15.367 -0.4588  0.0617  0.0438
  246THR    SCP  702  -1.017  11.311  15.382  0.2103 -0.2952  0.2619
  246THR    SCN  703  -0.833  11.103  15.352 -0.1006 -0.5477  0.0348
  247THR     BB  704  -0.664  11.412  14.910  0.0127  0.1632  0.1045
  247THR    SC1  705  -0.887  11.511  14.728  0.4099 -0.1439  0.1602
  247THR    SCP  706  -0.851  11.572  14.849  0.5608  0.1701 -0.0233
  247THR    SCN  707  -0.922  11.450  14.607 -0.1242  0.2548  0.1142
  248GLY     BB  708  -0.395  11.533  14.863  0.3349 -0.1276 -0.1536
  249LEU     BB  709  -0.263  11.752  14.860  0.0248  0.0253  0.3745
  249LEU    SC1  710  -0.182  11.960  14.632  0.0031  0.3301  0.1609
  250SER     BB  711  -0.096  11.841  15.132 -0.0577 -0.1339  0.0839
  250SER    SC1  712  -0.195  11.980  15.272 -0.0152  0.1961 -0.0911
  250SER    SCP  713  -0.313  12.038  15.224  0.2571  0.1906 -0.4444
  250SER    SCN  714  -0.077  11.922  15.320 -0.1208 -0.5419 -0.3244
  251PRO     BB  715   0.173  11.658  15.241 -0.2031  0.1502 -0.1417
  251PRO    SC1  716   0.128  11.343  15.292  0.1903  0.0431  0.0710
  252TYR     BB  717   0.384  11.788  14.980 -0.1732 -0.2943  0.0083
  252TYR    SC1  718   0.655  11.771  15.095  0.0050  0.1868 -0.3710
  252TYR    SC2  719   0.834  11.931  15.217 -0.0272 -0.1507  0.1528
  252TYR    SC3  720   0.915  11.699  15.105 -0.0676 -0.0538 -0.0849
  253PHE     BB  721   0.262  12.072  14.887 -0.1376 -0.3660 -0.0355
  253PHE    SC1  722   0.229  12.226  14.579 -0.0698 -0.0506 -0.2216
  253PHE    SC2  723   0.212  12.239  14.310 -0.2105  0.2322 -0.2034
  253PHE    SC3  724   0.411  12.368  14.439  0.0427 -0.1583 -0.1862
  254SER     BB  725   0.415  12.254  15.119  0.1771 -0.1023 -0.0998
  254SER    SC1  726   0.382  12.139  15.352  0.1114  0.1322 -0.2744
  254SER    SCP  727   0.510  12.187  15.381  0.2504 -0.2660 -0.0668
  254SER    SCN  728   0.253  12.092  15.322 -0.0097  0.3582 -0.0153
  255MET     BB  729   0.691  12.302  14.994  0.0726  0.1166  0.1619
  255MET    SC1  730   0.982  12.485  15.139  0.1629  0.0340 -0.2098
  256GLY     BB  731   0.730  12.225  14.714 -0.2830  0.2056 -0.0250
  257CYS     BB  732   0.744  11.910  14.584  0.4426  0.0956 -0.0482
  257CYS    SC1  733   0.765  11.583  14.659  0.1467 -0.1450  0.2037
  258LEU     BB  734   0.454  11.842  14.369  0.1900 -0.2492  0.1821
  258LEU    SC1  735   0.217  11.715  14.501 -0.0316 -0.1608 -0.0101
  259SER     BB  736   0.366  11.842  14.009 -0.4097  0.1174  0.3502
  259SER    SC1  737   0.549  11.835  13.855  0.2630 -0.2092 -0.1052
  259SER    SCP  738   0.473  11.771  13.757 -0.2647 -0.1069  0.5141
  259SER    SCN  739   0.626  11.898  13.954  0.2142 -0.1273  0.1747
  260VAL     BB  740   0.028  11.881  13.966 -0.0015  0.0467  0.0860
  260VAL    SC1  741  -0.126  11.833  14.176  0.1922 -0.1059  0.1961
  261ARG     BB  742   0.045  11.787  13.626  0.1426  0.4372  0.1208
  261ARG    SC1  743   0.154  12.066  13.493 -0.0587 -0.1152 -0.1129
  261ARG    SC2  744   0.205  12.408  13.344 -0.2167  0.3130 -0.1748
  261ARG    SCP  745   0.296  12.409  13.283  0.2779 -0.3474  0.3855
  262THR     BB  746   0.089  11.485  13.679  0.2878  0.2642 -0.1864
  262THR    SC1  747   0.223  11.357  13.509 -0.0186 -0.0514 -0.1160
  262THR    SCP  748   0.336  11.438  13.514  0.0364  0.0242 -0.4780
  262THR    SCN  749   0.109  11.275  13.504 -0.2991  0.4193  0.1168
  263PHE     BB  750  -0.206  11.403  13.873 -0.1262 -0.0440 -0.0918
  263PHE    SC1  751  -0.181  11.316  14.172  0.1094 -0.0290  0.0820
  263PHE    SC2  752  -0.229  11.407  14.421 -0.1847 -0.3178  0.1385
  263PHE    SC3  753  -0.038  11.221  14.380  0.2142  0.0917  0.0655
  264PHE     BB  754  -0.429  11.509  13.765 -0.2003  0.2568 -0.0040
  264PHE    SC1  755  -0.531  11.759  13.870  0.4251 -0.0538 -0.2057
  264PHE    SC2  756  -0.435  11.999  13.794 -0.1620  0.1498 -0.3570
  264PHE    SC3  757  -0.696  11.972  13.857  0.0081 -0.3278  0.2399
  265GLN     BB  758  -0.528  11.442  13.457  0.1035  0.2234  0.1629
  265GLN    SC1  759  -0.512  11.809  13.362 -0.0512  0.2012  0.4020
  265GLN    SCP  760  -0.475  11.822  13.227 -0.2716  0.1901  0.2251
  265GLN    SCN  761  -0.549  11.796  13.496  0.0800 -0.1105  0.3013
  266ARG     BB  762  -0.853  11.384  13.557 -0.0877 -0.2771 -0.0213
  266ARG    SC1  763  -0.999  11.272  13.319 -0.1741  0.0759  0.0572
  266ARG    SC2  764  -1.042  11.162  13.055  0.1719  0.1011  0.1370
  266ARG    SCP  765  -1.092  11.166  13.153 -0.1034  0.1666  0.0020
  267LEU     BB  766  -0.971  11.557  13.733 -0.0160 -0.3840  0.2669
  267LEU    SC1  767  -0.939  11.465  14.039  0.0695 -0.1168  0.0969
  268SER     BB  768  -1.186  11.771  13.572  0.2521 -0.2213  0.1885
  268SER    SC1  769  -1.204  11.954  13.729 -0.0482  0.0266  0.1871
  268SER    SCP  770  -1.245  11.839  13.661  0.0548 -0.2868  0.3562
  268SER    SCN  771  -1.164  12.070  13.797 -0.2696  0.1774 -0.1915
  269ASN     BB  772  -1.433  11.569  13.496  0.3818  0.2524 -0.0704
  269ASN    SC1  773  -1.687  11.650  13.390  0.0886 -0.0517  0.0528
  269ASN    SCP  774  -1.596  11.549  13.425 -0.0357  0.2195  0.1572
  269ASN    SCN  775  -1.778  11.750  13.355 -0.4199 -0.1904 -0.0681
  270ILE     BB  776  -1.441  11.386  13.755  0.0838  0.3436 -0.0747
  270ILE    SC1  777  -1.209  11.181  13.750  0.1458  0.4118 -0.0125
  271TYR     BB  778  -1.515  11.613  14.006  0.0296  0.0697 -0.0347
  271TYR    SC1  779  -1.433  11.417  14.198  0.0441 -0.0651 -0.3230
  271TYR    SC2  780  -1.330  11.375  14.444 -0.3763  0.3067 -0.0679
  271TYR    SC3  781  -1.359  11.168  14.273 -0.0144  0.0538  0.1624
  272ALA     BB  782  -1.635  11.819  13.899  0.1203 -0.0803 -0.0640
  273GLN     BB  783  -1.925  11.878  13.829  0.0423 -0.0041 -0.0581
  273GLN    SC1  784  -2.239  12.037  14.033 -0.2500 -0.2264  0.0518
  273GLN    SCP  785  -2.174  11.919  13.994 -0.2158 -0.1906  0.1045
  273GLN    SCN  786  -2.304  12.155  14.073 -0.3659 -0.1006 -0.3790
  274ALA     BB  787  -2.075  11.672  13.745  0.4523  0.2072 -0.1213
  275LYS     BB  788  -1.981  11.378  13.747 -0.2443  0.0534 -0.0761
  275LYS    SC1  789  -2.019  11.196  13.562 -0.0821 -0.1906  0.2050
  275LYS    SC2  790  -1.917  11.143  13.296 -0.0841 -0.1226 -0.5454
  275LYS    SCP  791  -1.814  11.175  13.271  0.0203  0.3600  0.1777
  276HIS     BB  792  -1.877  11.240  14.048 -0.2726 -0.1082  0.0903
  276HIS    SC1  793  -1.710  11.046  13.939  0.0671  0.0465  0.2712
  276HIS    SC2  794  -1.686  10.855  13.750 -0.2311  0.1664  0.1061
  276HIS    SC3  795  -1.497  10.880  13.941  0.0988  0.0684 -0.1968
  277HIS     BB  796  -1.937  11.423  14.236 -0.2415  0.0602  0.1285
  277HIS    SC1  797  -1.814  11.443  14.534 -0.3311  0.2226  0.0083
  277HIS    SC2  798  -1.944  11.425  14.770  0.0293 -0.3647  0.1843
  277HIS    SC3  799  -1.678  11.468  14.766  0.0078 -0.2342 -0.1262
  278SER     BB  800  -2.219  11.563  14.256 -0.0884 -0.1880 -0.2809
  278SER    SC1  801  -2.424  11.521  14.143 -0.4415 -0.0351  0.2049
  278SER    SCP  802  -2.553  11.508  14.197 -0.1190 -0.1953 -0.0223
  278SER    SCN  803  -2.295  11.534  14.090 -0.0274 -0.0369  0.2278
  279LEU     BB  804  -2.331  11.700  14.578 -0.0588 -0.2692 -0.4184
  279LEU    SC1  805  -2.297  12.024  14.495 -0.1539 -0.0313 -0.2570
  280PRO     BB  806  -2.303  11.727  14.938 -0.3907  0.0021 -0.0520
  280PRO    SC1  807  -2.568  11.691  15.048  0.2046  0.1029  0.1441
  281PRO     BB  808  -2.021  11.956  14.886  0.2038  0.0407 -0.0156
  281PRO    SC1  809  -2.109  12.220  14.873 -0.0052 -0.2958 -0.7184
  282VAL     BB  810  -1.701  11.986  14.783  0.4500  0.0211 -0.2859
  282VAL    SC1  811  -1.631  12.239  14.822  0.2344  0.0093  0.2590
  283SER     BB  812  -1.640  11.897  14.434  0.2808  0.1955 -0.2029
  283SER    SC1  813  -1.867  11.879  14.353 -0.2074  0.1039  0.2570
  283SER    SCP  814  -1.964  11.978  14.373  0.2828 -0.2753  0.2243
  283SER    SCN  815  -1.770  11.780  14.332  0.2147 -0.2871 -0.0680
  284LEU     BB  816  -1.432  12.001  14.300 -0.1196 -0.1230 -0.1757
  284LEU    SC1  817  -1.130  11.792  14.265 -0.0629  0.0577 -0.0573
  285GLN     BB  818  -1.304  12.279  14.360 -0.0026  0.4474 -0.2761
  285GLN    SC1  819  -0.980  12.279  14.120  0.1820  0.2050 -0.1738
  285GLN    SCP  820  -1.055  12.167  14.082  0.3151 -0.5075 -0.1068
  285GLN    SCN  821  -0.904  12.391  14.158 -0.0127 -0.2267 -0.2565
  286GLY     BB  822  -1.121  12.279  14.599  0.1303  0.0534 -0.1369
  287GLN     BB  823  -0.951  12.008  14.630 -0.2913 -0.0363  0.3650
  287GLN    SC1  824  -1.272  11.781  14.706 -0.1358 -0.1401 -0.0075
  287GLN    SCP  825  -1.242  11.721  14.583  0.2536  0.8316 -0.4730
  287GLN    SCN  826  -1.302  11.841  14.829 -0.7555 -0.5209  0.0728
  288LEU     BB  827  -0.669  12.018  14.541 -0.2757 -0.1551  0.1574
  288LEU    SC1  828  -0.565  11.750  14.389  0.1451  0.0486  0.1343
  289LEU     BB  829  -0.635  12.343  14.447 -0.1717 -0.0587  0.1653
  289LEU    SC1  830  -0.410  12.242  14.247  0.1724 -0.0237 -0.0479
  290TRP     BB  831  -0.580  12.616  14.516 -0.0873  0.0377  0.0306
  290TRP    SC1  832  -0.784  12.772  14.662 -0.0591  0.1581 -0.0088
  290TRP    SC2  833  -0.895  12.907  14.867 -0.2837 -0.0496  0.0111
  290TRP    SC3  834  -0.939  12.642  14.841 -0.0819 -0.0663 -0.1863
  290TRP    SC4  835  -1.009  12.768  15.069 -0.1750 -0.2889 -0.0885
  291ARG     BB  836  -0.304  12.724  14.520 -0.1954 -0.0337  0.2327
  291ARG    SC1  837  -0.052  12.611  14.392  0.0193  0.0694  0.0635
  291ARG    SC2  838   0.187  12.783  14.320  0.0742  0.0555  0.0371
  291ARG    SCP  839   0.139  12.863  14.262  0.2619  0.0618 -0.1175
  292GLU     BB  840  -0.296  12.996  14.432  0.4385 -0.1851 -0.2139
  292GLU    SC1  841  -0.154  12.988  14.050  0.4116 -0.0562 -0.2051
  292GLU    SCN  842  -0.057  12.957  14.092  0.2874 -0.3058 -0.0834
  293PHE     BB  843  -0.579  13.092  14.369 -0.3550 -0.0614  0.2280
  293PHE    SC1  844  -0.802  12.962  14.253  0.1536 -0.1798 -0.2061
  293PHE    SC2  845  -1.065  12.982  14.195  0.1142  0.0964  0.0402
  293PHE    SC3  846  -0.959  12.743  14.265 -0.1252  0.0294  0.1846
  294PHE     BB  847  -0.591  13.312  14.631 -0.3678  0.0095  0.0406
  294PHE    SC1  848  -0.864  13.342  14.676  0.1695 -0.0589 -0.1055
  294PHE    SC2  849  -1.069  13.278  14.512  0.1759 -0.0148 -0.1309
  294PHE    SC3  850  -1.060  13.521  14.629  0.1769 -0.0421 -0.0736
  295TYR     BB  851  -0.329  13.483  14.612 -0.0549  0.0433  0.0100
  295TYR    SC1  852  -0.152  13.475  14.849 -0.0085  0.0212  0.0004
  295TYR    SC2  853   0.091  13.455  14.966 -0.0345  0.0455  0.0589
  295TYR    SC3  854  -0.130  13.492  15.117 -0.0454  0.2797 -0.0100
  296THR     BB  855  -0.302  13.585  14.304  0.1671 -0.2311  0.0912
  296THR    SC1  856  -0.342  13.437  14.102  0.3762  0.0735  0.2661
  296THR    SCP  857  -0.267  13.405  13.988  0.5221  0.1634 -0.0028
  296THR    SCN  858  -0.418  13.469  14.215 -0.1217 -0.3153 -0.2645
  297VAL     BB  859  -0.643  13.772  14.357  0.1147  0.2220 -0.0798
  297VAL    SC1  860  -0.673  13.859  14.108 -0.3291  0.0480 -0.0960
  298ALA     BB  861  -0.648  13.889  14.598  0.1307  0.1866  0.0913
  299SER     BB  862  -0.362  14.053  14.732  0.0566  0.2562 -0.0846
  299SER    SC1  863  -0.203  13.996  14.904  0.1672  0.0622 -0.1352
  299SER    SCP  864  -0.127  14.070  14.811 -0.1483  0.2885  0.0550
  299SER    SCN  865  -0.278  13.923  14.996  0.0709  0.1568  0.1331
  300ALA     BB  866  -0.358  14.289  14.555  0.1981  0.0376  0.1540
  301THR     BB  867  -0.606  14.469  14.498  0.2111  0.0760  0.1157
  301THR    SC1  868  -0.746  14.382  14.310  0.2627  0.2055  0.1145
  301THR    SCP  869  -0.850  14.435  14.387 -0.0403  0.4484 -0.3402
  301THR    SCN  870  -0.642  14.328  14.232  0.0817  0.4510 -0.1808
  302GLN     BB  871  -0.769  14.453  14.768 -0.1917  0.0203  0.2112
  302GLN    SC1  872  -0.849  14.833  14.862 -0.1967 -0.0779  0.2078
  302GLN    SCP  873  -0.715  14.865  14.839  0.1982 -0.3696  0.1979
  302GLN    SCN  874  -0.983  14.800  14.885 -0.1016  0.3922 -0.2896
  303ASN     BB  875  -0.841  14.258  14.918  0.1352 -0.0014 -0.2364
  303ASN    SC1  876  -1.047  14.037  14.760 -0.0838  0.3170  0.2358
  303ASN    SCP  877  -0.992  13.921  14.705 -0.2625  0.0039 -0.3531
  303ASN    SCN  878  -1.102  14.154  14.815  0.0664 -0.0566  0.1307
  304PHE     BB  879  -0.662  14.152  15.156  0.1802 -0.2526 -0.0044
  304PHE    SC1  880  -0.670  13.840  15.131  0.1729 -0.1573  0.2680
  304PHE    SC2  881  -0.850  13.660  15.042  0.1519 -0.0872  0.1667
  304PHE    SC3  882  -0.587  13.617  15.002  0.1282  0.1171 -0.2650
  305THR     BB  883  -0.726  14.154  15.543 -0.0247  0.0033  0.2389
  305THR    SC1  884  -0.688  13.908  15.656  0.0450  0.2239  0.1150
  305THR    SCP  885  -0.567  13.975  15.635 -0.0064 -0.2626 -0.3594
  305THR    SCN  886  -0.809  13.841  15.677 -0.1877  0.2074  0.2292
  306GLN     BB  887  -0.931  14.361  15.704 -0.0077  0.0332 -0.0796
  306GLN    SC1  888  -0.623  14.590  15.816 -0.0650  0.0318 -0.0461
  306GLN    SCP  889  -0.750  14.543  15.780 -0.2708  0.5330 -0.0602
  306GLN    SCN  890  -0.497  14.638  15.851 -0.0758  0.0145 -0.0234
  307MET     BB  891  -1.167  14.497  15.609  0.0049  0.0586  0.0181
  307MET    SC1  892  -1.364  14.443  15.858  0.3779 -0.1104  0.0827
  308ALA     BB  893  -1.105  14.509  15.276 -0.1832  0.0604  0.3007
  309GLY     BB  894  -1.321  14.508  15.115  0.0992 -0.0249  0.0190
  310ASN     BB  895  -1.428  14.377  14.849  0.0652  0.3100  0.0378
  310ASN    SC1  896  -1.218  14.471  14.618 -0.2072 -0.0115 -0.2247
  310ASN    SCP  897  -1.182  14.542  14.503  0.1585 -0.1335 -0.1645
  310ASN    SCN  898  -1.254  14.399  14.733  0.0977 -0.1839 -0.2143
  311PRO     BB  899  -1.559  14.071  14.778 -0.2435 -0.1031  0.1907
  311PRO    SC1  900  -1.619  13.934  14.504 -0.0018 -0.4633 -0.3529
  312ILE     BB  901  -1.575  13.897  14.986  0.0448 -0.1453  0.0524
  312ILE    SC1  902  -1.401  13.648  14.924  0.4741  0.1173  0.1596
  313CYS     BB  903  -1.399  14.051  15.226  0.0127 -0.0446 -0.1067
  313CYS    SC1  904  -1.109  14.025  15.259  0.1252 -0.0448 -0.3721
  314LEU     BB  905  -1.561  14.139  15.453  0.1527 -0.1084  0.0721
  314LEU    SC1  906  -1.709  14.418  15.467  0.3262  0.2790 -0.0178
  315GLN     BB  907  -1.662  13.977  15.679 -0.1011  0.3679  0.1189
  315GLN    SC1  908  -1.986  13.797  15.735 -0.0256 -0.1160 -0.3056
  315GLN    SCP  909  -2.051  13.921  15.739  0.4020 -0.0053 -0.3752
  315GLN    SCN  910  -1.921  13.673  15.730  0.5061  0.0378 -0.1421
  316ILE     BB  911  -1.625  14.031  16.013  0.0879 -0.1434 -0.2359
  316ILE    SC1  912  -1.789  14.294  16.011  0.0303 -0.1721  0.1260
  317HIS     BB  913  -1.436  14.091  16.272 -0.1513 -0.1708  0.0222
  317HIS    SC1  914  -1.148  14.189  16.238 -0.0634  0.0949  0.2713
  317HIS    SC2  915  -0.949  14.370  16.267  0.0956 -0.0205 -0.0465
  317HIS    SC3  916  -0.895  14.125  16.168 -0.2155 -0.0328 -0.1962
  318TRP     BB  917  -1.580  14.078  16.543 -0.2959 -0.0004 -0.0298
  318TRP    SC1  918  -1.721  13.802  16.459  0.0071 -0.2397  0.2649
  318TRP    SC2  919  -1.819  13.576  16.348 -0.0581 -0.0504 -0.0786
  318TRP    SC3  920  -1.978  13.792  16.378 -0.0339 -0.0843  0.3706
  318TRP    SC4  921  -2.085  13.554  16.309 -0.0646  0.0548 -0.0979
  319TYR     BB  922  -1.373  13.923  16.808 -0.3112 -0.1495 -0.1031
  319TYR    SC1  923  -1.150  14.127  16.788 -0.0296  0.1113 -0.1157
  319TYR    SC2  924  -0.981  14.315  16.692  0.0623  0.1107  0.0411
  319TYR    SC3  925  -1.009  14.281  16.958  0.0114 -0.0675  0.0149
  320GLU     BB  926  -1.520  13.861  17.049 -0.2117  0.1907 -0.1541
  320GLU    SC1  927  -1.756  14.216  17.010  0.0893  0.1869  0.2201
  320GLU    SCN  928  -1.828  14.191  17.089 -0.0655 -0.0324  0.0251
  321ASP     BB  929  -1.376  13.711  17.304  0.1952 -0.0093  0.2699
  321ASP    SC1  930  -1.240  13.949  17.412 -0.1631 -0.0659 -0.0733
  321ASP    SCN  931  -1.305  13.871  17.369 -0.6004  0.3482 -0.2585
  322ALA     BB  932  -1.217  13.434  17.378 -0.1518  0.0891 -0.1205
  323GLU     BB  933  -0.998  13.315  17.402  0.4027  0.0040 -0.2419
  323GLU    SC1  934  -1.036  13.147  17.752 -0.0630 -0.1025  0.1020
  323GLU    SCN  935  -0.945  13.208  17.753  0.0860 -0.2795 -0.2956
  324ARG     BB  936  -0.724  13.260  17.169  0.2235 -0.1889  0.2503
  324ARG    SC1  937  -0.793  13.489  16.971 -0.0140 -0.0702 -0.2720
  324ARG    SC2  938  -0.947  13.778  17.018  0.0119  0.3092  0.4873
  324ARG    SCP  939  -1.020  13.833  17.079 -0.1747  0.2158  0.3566
  325LEU     BB  940  -0.718  12.997  17.186 -0.1786 -0.0513  0.0915
  325LEU    SC1  941  -0.781  12.888  16.905 -0.3001 -0.3665  0.2242
  326HIS     BB  942  -0.934  12.771  17.369 -0.0883  0.1446 -0.0840
  326HIS    SC1  943  -0.756  12.798  17.626 -0.1352 -0.1138 -0.0053
  326HIS    SC2  944  -0.490  12.774  17.664 -0.1513 -0.1064  0.1182
  326HIS    SC3  945  -0.659  12.732  17.870 -0.2525 -0.2192  0.0136
  327LYS     BB  946  -1.006  12.569  17.263 -0.1411  0.1407  0.1098
  327LYS    SC1  947  -1.299  12.566  17.142  0.2391  0.0682 -0.0130
  327LYS    SC2  948  -1.501  12.444  17.293 -0.4399 -0.2646  0.1683
  327LYS    SCP  949  -1.492  12.348  17.241  0.1213 -0.1492 -0.0170
  328TRP     BB  950  -0.810  12.334  17.135 -0.1537  0.1051  0.0045
  328TRP    SC1  951  -0.852  12.336  16.829  0.1380 -0.1252  0.0639
  328TRP    SC2  952  -0.856  12.318  16.560  0.0670  0.4120  0.0180
  328TRP    SC3  953  -0.621  12.342  16.689  0.1067  0.0776  0.0187
  328TRP    SC4  954  -0.624  12.308  16.422  0.0538  0.1530  0.0093
  329LYS     BB  955  -0.515  12.409  17.244  0.1638 -0.1026  0.1379
  329LYS    SC1  956  -0.390  12.625  17.045  0.2965 -0.0423  0.2742
  329LYS    SC2  957  -0.173  12.571  16.916  0.0899 -0.0021 -0.1854
  329LYS    SCP  958  -0.223  12.635  16.842  0.0480  0.0740 -0.0945
  330THR     BB  959  -0.514  12.244  17.529 -0.0395  0.0293  0.1547
  330THR    SC1  960  -0.303  12.178  17.594  0.2713  0.1705  0.3272
  330THR    SCP  961  -0.341  12.239  17.714  0.6896 -0.0396 -0.0905
  330THR    SCN  962  -0.264  12.117  17.474  0.1021  0.1584 -0.3998
  331ALA     BB  963  -0.798  12.251  17.668  0.0385 -0.2464 -0.0303
  332GLN     BB  964  -1.085  12.256  17.569  0.2213 -0.2429 -0.1608
  332GLN    SC1  965  -1.218  12.533  17.760  0.2238  0.2414 -0.2313
  332GLN    SCP  966  -1.156  12.513  17.883 -0.1519 -0.0627  0.2861
  332GLN    SCN  967  -1.281  12.552  17.636  0.4434  0.4059  0.0341
  333THR     BB  968  -1.364  12.044  17.677 -0.1318 -0.0965  0.0206
  333THR    SC1  969  -1.339  12.043  17.931 -0.0352 -0.3604  0.3410
  333THR    SCP  970  -1.278  12.068  17.807 -0.2071 -0.1851  0.2262
  333THR    SCN  971  -1.399  12.018  18.054 -0.0887 -0.2945  0.2630
  334GLY     BB  972  -1.603  11.983  17.536  0.2496 -0.0776 -0.1463
  335PHE     BB  973  -1.657  11.882  17.281 -0.0320  0.0654 -0.0370
  335PHE    SC1  974  -1.887  12.048  17.142 -0.0612  0.0376  0.0126
  335PHE    SC2  975  -1.896  12.303  17.053  0.0332 -0.0754 -0.3389
  335PHE    SC3  976  -2.125  12.166  17.096 -0.0166  0.0482 -0.2026
  336PRO     BB  977  -1.534  11.656  17.134 -0.1261 -0.1215 -0.1862
  336PRO    SC1  978  -1.540  11.349  17.183  0.1015 -0.1812 -0.3771
  337TRP     BB  979  -1.530  11.679  16.790 -0.2941 -0.0529  0.2168
  337TRP    SC1  980  -1.666  11.408  16.708 -0.0561  0.1715 -0.1641
  337TRP    SC2  981  -1.653  11.235  16.501  0.1680  0.1458 -0.1309
  337TRP    SC3  982  -1.450  11.249  16.678  0.0050  0.2112  0.0540
  337TRP    SC4  983  -1.439  11.072  16.475 -0.0459 -0.2605  0.4427
  338ILE     BB  984  -1.262  11.751  16.721 -0.1257  0.2487  0.0048
  338ILE    SC1  985  -1.101  11.885  16.493  0.0215  0.2448  0.1050
  339ASP     BB  986  -1.078  11.860  16.952 -0.1177 -0.2828 -0.0975
  339ASP    SC1  987  -1.220  12.036  17.179  0.1297 -0.1461  0.3294
  339ASP    SCN  988  -1.327  12.038  17.153  0.2309  0.0424 -0.1997
  340ALA     BB  989  -0.828  11.823  16.943 -0.1301 -0.0557 -0.2864
  341ILE     BB  990  -0.662  11.821  17.208  0.1798 -0.3381 -0.1335
  341ILE    SC1  991  -0.731  11.813  17.510  0.2166  0.0485 -0.1096
  342MET     BB  992  -0.362  11.782  17.217  0.2113 -0.1119 -0.0196
  342MET    SC1  993  -0.289  11.532  17.476 -0.1436  0.0219 -0.0966
  343THR     BB  994  -0.210  12.045  17.111 -0.3116  0.2443  0.0704
  343THR    SC1  995   0.000  12.159  17.202 -0.1115 -0.1990 -0.2288
  343THR    SCP  996   0.126  12.215  17.227 -0.6788  0.0325 -0.1311
  343THR    SCN  997  -0.126  12.102  17.178 -0.7095  0.1567 -0.2659
  344GLN     BB  998  -0.263  12.058  16.805 -0.1036  0.1218  0.1386
  344GLN    SC1  999  -0.140  12.271  16.541 -0.0228 -0.1132 -0.3270
  344GLN    SCP 1000  -0.087  12.194  16.436  0.1995 -0.1755  0.1989
  344GLN    SCN 1001  -0.193  12.348  16.645 -0.0359 -0.1094  0.0349
  345LEU     BB 1002  -0.358  11.811  16.658  0.1215 -0.2203 -0.0558
  345LEU    SC1 1003  -0.593  11.853  16.483 -0.0198  0.0489  0.1513
  346ARG     BB 1004  -0.127  11.513  16.666 -0.0706  0.0650 -0.1830
  346ARG    SC1 1005   0.024  11.646  16.902 -0.0273 -0.0497  0.3374
  346ARG    SC2 1006   0.135  11.616  17.164 -0.3233 -0.2719  0.0539
  346ARG    SCP 1007   0.167  11.566  17.256 -0.2173  0.0077  0.1829
  347GLN     BB 1008  -0.051  11.269  16.453 -0.1048  0.2040 -0.2046
  347GLN    SC1 1009   0.141  11.003  16.658  0.1276 -0.0590 -0.0748
  347GLN    SCP 1010   0.133  11.134  16.708  0.0889 -0.1200  0.2862
  347GLN    SCN 1011   0.150  10.873  16.608 -0.1102  0.0219 -0.1436
  348GLU     BB 1012   0.017  11.347  16.193  0.2038 -0.1308  0.0797
  348GLU    SC1 1013  -0.172  11.110  15.936 -0.2154 -0.0768 -0.0294
  348GLU    SCN 1014  -0.148  11.004  15.955 -0.1630 -0.1285 -0.3225
  349GLY     BB 1015  -0.108  11.600  16.092 -0.1617 -0.0656  0.1441
  350TRP     BB 1016  -0.452  11.588  16.131  0.1733  0.0142 -0.2471
  350TRP    SC1 1017  -0.523  11.306  16.297 -0.0447 -0.0152  0.1071
  350TRP    SC2 1018  -0.457  11.045  16.317  0.1460 -0.0021 -0.2579
  350TRP    SC3 1019  -0.690  11.117  16.201  0.0937 -0.0077 -0.1573
  350TRP    SC4 1020  -0.631  10.856  16.235 -0.0221 -0.0054  0.0851
  351ILE     BB 1021  -0.678  11.702  15.910  0.0134  0.3306 -0.0975
  351ILE    SC1 1022  -0.813  11.935  16.063  0.0478  0.1877  0.1554
  352HIS     BB 1023  -0.761  11.711  15.592 -0.2129 -0.1566  0.1698
  352HIS    SC1 1024  -0.533  11.552  15.461  0.1006 -0.3229 -0.1346
  352HIS    SC2 1025  -0.342  11.402  15.344  0.1340 -0.2309 -0.1986
  352HIS    SC3 1026  -0.291  11.528  15.577  0.2717  0.0792 -0.3903
  353HIS     BB 1027  -1.041  11.678  15.533 -0.0913 -0.0346  0.0876
  353HIS    SC1 1028  -1.293  11.736  15.354  0.0082 -0.1104 -0.2911
  353HIS    SC2 1029  -1.496  11.778  15.181 -0.1983 -0.1560 -0.0651
  353HIS    SC3 1030  -1.488  11.912  15.415 -0.0234 -0.2329 -0.0250
  354LEU     BB 1031  -1.247  11.576  15.879 -0.1112  0.0676  0.1444
  354LEU    SC1 1032  -1.009  11.300  15.874 -0.0985 -0.3002  0.0345
  355ALA     BB 1033  -1.271  11.811  16.010 -0.0442 -0.0902  0.1074
  356ARG     BB 1034  -1.278  12.059  15.832 -0.1389 -0.0648  0.0124
  356ARG    SC1 1035  -1.018  12.149  15.674 -0.0605 -0.1117 -0.2702
  356ARG    SC2 1036  -0.797  12.244  15.488 -0.2938  0.0938 -0.2892
  356ARG    SCP 1037  -0.755  12.320  15.555  0.0741 -0.3200  0.0104
  357HIS     BB 1038  -1.566  12.190  15.997  0.2142  0.0252 -0.1955
  357HIS    SC1 1039  -1.722  11.952  15.856 -0.2970 -0.1371  0.0776
  357HIS    SC2 1040  -1.707  11.694  15.779 -0.0579 -0.0901 -0.0425
  357HIS    SC3 1041  -1.862  11.868  15.641 -0.1235 -0.1426 -0.0353
  358ALA     BB 1042  -1.493  12.176  16.269 -0.1218  0.1846 -0.1891
  359VAL     BB 1043  -1.260  12.432  16.270 -0.0608  0.0343  0.0341
  359VAL    SC1 1044  -1.053  12.371  16.116  0.0248  0.1910  0.0841
  360ALA     BB 1045  -1.463  12.671  16.152  0.0547 -0.0400  0.2505
  361CYS     BB 1046  -1.732  12.680  16.287 -0.3734  0.0546 -0.1583
  361CYS    SC1 1047  -1.901  12.415  16.305  0.2224  0.2673  0.0073
  362PHE     BB 1048  -1.664  12.714  16.660 -0.2275  0.0243 -0.1242
  362PHE    SC1 1049  -1.529  12.429  16.688  0.1067 -0.0782  0.1246
  362PHE    SC2 1050  -1.327  12.255  16.730  0.0481 -0.1302  0.1912
  362PHE    SC3 1051  -1.584  12.176  16.763  0.0160 -0.0678  0.0941
  363LEU     BB 1052  -1.417  12.902  16.686  0.1214  0.1630  0.0676
  363LEU    SC1 1053  -1.167  12.720  16.667 -0.1865 -0.0768  0.3237
  364THR     BB 1054  -1.630  13.163  16.492 -0.3372  0.1294 -0.0478
  364THR    SC1 1055  -1.534  13.167  16.278 -0.0830  0.0016  0.0624
  364THR    SCP 1056  -1.399  13.142  16.308 -0.2143  0.1488  0.1180
  364THR    SCN 1057  -1.668  13.193  16.249 -0.1802  0.3661  0.1433
  365ARG     BB 1058  -1.991  13.129  16.492  0.2765 -0.1887 -0.0815
  365ARG    SC1 1059  -2.088  13.065  16.200  0.1311  0.0098  0.1291
  365ARG    SC2 1060  -2.215  12.777  16.212  0.5401 -0.0999  0.2528
  365ARG    SCP 1061  -2.216  12.858  16.286 -0.3996  0.2411 -0.0017
  366GLY     BB 1062  -2.015  13.012  16.729 -0.2347 -0.0989 -0.1875
  367ASP     BB 1063  -1.770  13.066  17.026 -0.1311  0.1618  0.0909
  367ASP    SC1 1064  -1.799  12.783  17.135  0.3392  0.2262  0.2261
  367ASP    SCN 1065  -1.814  12.674  17.137  0.1555  0.2413  0.0382
  368LEU     BB 1066  -1.526  13.219  17.002  0.2235 -0.0942  0.0354
  368LEU    SC1 1067  -1.222  13.055  17.060  0.1265  0.2072 -0.1525
  369TRP     BB 1068  -1.559  13.447  16.795 -0.0153 -0.1335  0.0710
  369TRP    SC1 1069  -1.849  13.484  16.796 -0.0238 -0.0573  0.0207
  369TRP    SC2 1070  -2.113  13.541  16.809 -0.0521 -0.2034  0.1168
  369TRP    SC3 1071  -1.931  13.739  16.830 -0.1536 -0.1016  0.0497
  369TRP    SC4 1072  -2.194  13.795  16.851 -0.1771 -0.2509  0.1693
  370ILE     BB 1073  -1.333  13.464  16.587 -0.0110  0.1206  0.0185
  370ILE    SC1 1074  -1.098  13.263  16.612 -0.0047  0.0912 -0.2476
  371SER     BB 1075  -1.145  13.679  16.372 -0.2587  0.0330  0.1745
  371SER    SC1 1076  -0.949  13.762  16.545 -0.1174  0.1957  0.1785
  371SER    SCP 1077  -0.926  13.856  16.444 -0.1331  0.2801  0.2569
  371SER    SCN 1078  -0.972  13.668  16.646 -0.3876 -0.1006 -0.1375
  372TRP     BB 1079  -1.001  13.593  16.068 -0.1656 -0.1006 -0.1450
  372TRP    SC1 1080  -1.244  13.498  15.958  0.0676 -0.0912  0.3315
  372TRP    SC2 1081  -1.474  13.413  15.847  0.1378 -0.3681  0.3915
  372TRP    SC3 1082  -1.480  13.591  16.050 -0.0065 -0.1479  0.1999
  372TRP    SC4 1083  -1.711  13.494  15.948 -0.0075  0.4859 -0.4826
  373GLU     BB 1084  -0.631  13.656  16.120  0.1595 -0.1869 -0.3203
  373GLU    SC1 1085  -0.358  13.571  15.869 -0.1837  0.2491  0.5015
  373GLU    SCN 1086  -0.385  13.471  15.832  0.0600  0.3074  0.0985
  374GLU     BB 1087  -0.567  13.473  16.426  0.3503 -0.0686  0.0640
  374GLU    SC1 1088  -0.388  13.655  16.742  0.3421  0.0149 -0.5473
  374GLU    SCN 1089  -0.314  13.593  16.691  0.1795 -0.3409 -0.3846
  375GLY     BB 1090  -0.638  13.222  16.356 -0.1885  0.1540 -0.0838
  376MET     BB 1091  -0.495  13.105  16.096  0.0783 -0.0055  0.0743
  376MET    SC1 1092  -0.715  13.267  15.816  0.2723 -0.0828 -0.1189
  377LYS     BB 1093  -0.222  13.079  16.173  0.0178 -0.0879  0.1065
  377LYS    SC1 1094  -0.053  13.335  16.188  0.0650 -0.1835 -0.0234
  377LYS    SC2 1095  -0.082  13.584  16.328  0.1973  0.0974  0.2047
  377LYS    SCP 1096  -0.119  13.512  16.403  0.1337 -0.3831 -0.2327
  378VAL     BB 1097  -0.276  12.783  16.418 -0.0948  0.0996 -0.0322
  378VAL    SC1 1098  -0.530  12.785  16.493 -0.1144 -0.0098 -0.0939
  379PHE     BB 1099  -0.168  12.589  16.167 -0.1116 -0.1728  0.1075
  379PHE    SC1 1100  -0.426  12.548  16.057  0.1433  0.1259  0.0611
  379PHE    SC2 1101  -0.644  12.582  15.901  0.0178  0.0538  0.2183
  379PHE    SC3 1102  -0.586  12.338  16.000  0.0978  0.0987  0.2825
  380GLU     BB 1103   0.106  12.599  16.142 -0.2716  0.0820 -0.0793
  380GLU    SC1 1104   0.233  12.870  15.903 -0.1491 -0.5714  0.1669
  380GLU    SCN 1105   0.334  12.848  15.866  0.0213  0.3830 -0.2120
  381GLU     BB 1106   0.285  12.442  16.286 -0.0925 -0.1253 -0.0547
  381GLU    SC1 1107   0.291  12.548  16.648  0.4715 -0.1701  0.0756
  381GLU    SCN 1108   0.278  12.452  16.700  0.1010 -0.2310 -0.0925
  382LEU     BB 1109   0.260  12.141  16.264  0.0906  0.1450 -0.1067
  382LEU    SC1 1110   0.137  11.861  16.439 -0.0240 -0.0848 -0.0836
  383LEU     BB 1111   0.045  12.111  16.039  0.1913 -0.1193 -0.0464
  383LEU    SC1 1112  -0.237  12.045  16.133  0.1744 -0.0648 -0.2221
  384LEU     BB 1113   0.111  12.135  15.732 -0.2615 -0.0362 -0.1799
  384LEU    SC1 1114   0.074  11.813  15.712 -0.0023 -0.5563  0.1974
  385ASP     BB 1115  -0.004  12.407  15.610  0.3353  0.0210  0.0375
  385ASP    SC1 1116  -0.338  12.481  15.553 -0.1005 -0.2369 -0.0661
  385ASP    SCN 1117  -0.437  12.433  15.559 -0.2438  0.0496  0.1189
  386ALA     BB 1118   0.118  12.636  15.496  0.2750  0.0383 -0.0665
  387ASP     BB 1119   0.353  12.865  15.415  0.0995  0.2975  0.0747
  387ASP    SC1 1120   0.591  12.683  15.358  0.1994  0.3726  0.3268
  387ASP    SCN 1121   0.504  12.628  15.397 -0.1850  0.5883 -0.1167
  388TYR     BB 1122   0.316  13.078  15.219  0.0123  0.0199  0.0815
  388TYR    SC1 1123   0.156  13.288  15.415  0.0732 -0.0634  0.2127
  388TYR    SC2 1124   0.119  13.541  15.503  0.1226 -0.0219  0.1147
  388TYR    SC3 1125   0.114  13.336  15.678 -0.2227  0.0148  0.1555
  389SER     BB 1126   0.022  12.985  15.034  0.2271  0.0707  0.2057
  389SER    SC1 1127   0.022  12.964  14.776  0.2119 -0.1564  0.1414
  389SER    SCP 1128  -0.111  12.933  14.804 -0.4534  0.1954 -0.3096
  389SER    SCN 1129   0.156  12.994  14.747 -0.2757  0.1002  0.3365
  390ILE     BB 1130  -0.206  12.933  15.214  0.0978  0.1203 -0.1598
  390ILE    SC1 1131  -0.461  12.977  15.043 -0.0197 -0.2644 -0.0946
  391ASN     BB 1132  -0.284  13.100  15.465  0.2198  0.0246  0.0098
  391ASN    SC1 1133  -0.233  12.950  15.712 -0.1153 -0.1951 -0.0686
  391ASN    SCP 1134  -0.120  13.019  15.760 -0.0199 -0.2239 -0.1240
  391ASN    SCN 1135  -0.345  12.882  15.665 -0.2323  0.2095 -0.2714
  392ALA     BB 1136  -0.505  13.428  15.402  0.1010 -0.2176  0.1868
  393GLY     BB 1137  -0.720  13.267  15.309  0.1613 -0.1700  0.1597
  394ASN     BB 1138  -0.888  13.069  15.452 -0.3345 -0.1988 -0.1564
  394ASN    SC1 1139  -0.711  12.832  15.501  0.0173  0.0850  0.0830
  394ASN    SCP 1140  -0.607  12.871  15.587 -0.2020 -0.2270  0.5006
  394ASN    SCN 1141  -0.814  12.792  15.416  0.0351 -0.2306  0.2061
  395TRP     BB 1142  -1.155  13.145  15.618 -0.0128  0.0461 -0.3493
  395TRP    SC1 1143  -1.130  13.095  15.913  0.1962  0.1654 -0.0916
  395TRP    SC2 1144  -1.082  13.035  16.172  0.0112 -0.0489 -0.1040
  395TRP    SC3 1145  -0.970  12.887  15.976 -0.2477 -0.2056 -0.1383
  395TRP    SC4 1146  -0.917  12.830  16.235  0.0946  0.0014 -0.1560
  396MET     BB 1147  -1.368  13.171  15.389 -0.0500  0.2315  0.1531
  396MET    SC1 1148  -1.160  13.270  15.088  0.2565 -0.1250  0.1038
  397TRP     BB 1149  -1.481  12.903  15.272  0.0320 -0.1881  0.1236
  397TRP    SC1 1150  -1.504  12.778  14.990 -0.1800  0.0067  0.0770
  397TRP    SC2 1151  -1.427  12.669  14.756 -0.1868  0.0503  0.0541
  397TRP    SC3 1152  -1.335  12.912  14.828  0.0098 -0.0666  0.2111
  397TRP    SC4 1153  -1.261  12.804  14.592 -0.2076  0.0912  0.0670
  398LEU     BB 1154  -1.769  12.804  15.391 -0.3619 -0.1318  0.2066
  398LEU    SC1 1155  -2.009  12.670  15.197 -0.0170  0.0529 -0.0384
  399SER     BB 1156  -1.793  13.056  15.705  0.2141 -0.2984 -0.1789
  399SER    SC1 1157  -1.583  12.936  15.812 -0.3346  0.3876 -0.3231
  399SER    SCP 1158  -1.550  12.878  15.689 -0.0720 -0.5059  0.0539
  399SER    SCN 1159  -1.616  12.995  15.935 -0.0096 -0.4726  0.0551
  400ALA     BB 1160  -1.850  13.272  15.544  0.0091  0.1541  0.1904
  401SER     BB 1161  -1.725  13.479  15.318  0.2886  0.0158 -0.1330
  401SER    SC1 1162  -1.536  13.595  15.420  0.1838  0.1567  0.0133
  401SER    SCP 1163  -1.422  13.638  15.489 -0.2630  0.0810  0.2686
  401SER    SCN 1164  -1.649  13.552  15.351  0.0913  0.0562 -0.3310
  402ALA     BB 1165  -1.690  13.290  15.032  0.2613 -0.1821  0.1213
  403PHE     BB 1166  -1.935  13.092  14.994 -0.3135  0.0441  0.0285
  403PHE    SC1 1167  -1.850  12.869  14.768  0.0124 -0.0837 -0.0065
  403PHE    SC2 1168  -1.943  12.625  14.698 -0.1548 -0.0471  0.0846
  403PHE    SC3 1169  -1.826  12.783  14.513 -0.5710  0.0398 -0.1156
  404PHE     BB 1170  -2.150  13.121  15.151 -0.2503 -0.0770  0.0356
  404PHE    SC1 1171  -2.400  13.284  15.047  0.0712 -0.1012 -0.1341
  404PHE    SC2 1172  -2.655  13.200  15.021 -0.0172  0.0363  0.2370
  404PHE    SC3 1173  -2.603  13.460  15.071  0.2127  0.0587 -0.0884
  405HIS     BB 1174  -2.346  12.987  15.403  0.0647  0.0140 -0.1208
  405HIS    SC1 1175  -2.652  12.878  15.324  0.2321 -0.2462  0.0624
  405HIS    SC2 1176  -2.856  12.703  15.305 -0.0221  0.0558 -0.0681
  405HIS    SC3 1177  -2.904  12.969  15.294  0.4096  0.1309 -0.4238
  406HIS     BB 1178  -2.292  12.878  15.703  0.3207  0.1629  0.0511
  406HIS    SC1 1179  -2.119  12.595  15.675  0.0394  0.0372  0.0580
  406HIS    SC2 1180  -1.899  12.521  15.813 -0.1115 -0.0266  0.2719
  406HIS    SC3 1181  -2.035  12.338  15.669  0.2859  0.1197 -0.3295
  407TYR     BB 1182  -2.528  12.968  15.884 -0.0315 -0.1377  0.1366
  407TYR    SC1 1183  -2.675  13.205  15.701 -0.0466 -0.0414  0.1068
  407TYR    SC2 1184  -2.644  13.372  15.491 -0.2124 -0.3824 -0.1998
  407TYR    SC3 1185  -2.881  13.360  15.620 -0.0715 -0.0757  0.1045
  408THR     BB 1186  -2.737  12.840  16.097 -0.1020 -0.1180  0.1615
  408THR    SC1 1187  -2.966  12.882  15.931  0.1713 -0.1642  0.3716
  408THR    SCP 1188  -2.957  12.953  16.051  0.0747 -0.5595  0.3384
  408THR    SCN 1189  -2.975  12.811  15.811  0.0582  0.1069 -0.0802
  409ARG     BB 1190  -2.733  12.572  16.296  0.1803  0.2351  0.1019
  409ARG    SC1 1191  -2.946  12.403  16.114 -0.3812  0.2832 -0.1449
  409ARG    SC2 1192  -3.261  12.284  16.111 -0.0398  0.3434 -0.3262
  409ARG    SCP 1193  -3.271  12.352  16.197 -0.3323  0.3110 -0.3232
  410ILE     BB 1194  -2.509  12.441  16.378  0.1923  0.2562 -0.2058
  410ILE    SC1 1195  -2.605  12.169  16.491  0.3605  0.2472 -0.0808
  411PHE     BB 1196  -2.331  12.307  16.166 -0.0799  0.3203  0.0516
  411PHE    SC1 1197  -2.460  12.344  15.904  0.0171  0.2495 -0.0495
  411PHE    SC2 1198  -2.588  12.501  15.726 -0.1622  0.0796 -0.0752
  411PHE    SC3 1199  -2.598  12.233  15.700  0.0395  0.0590  0.0368
  412CYS     BB 1200  -2.245  11.983  16.178  0.0719 -0.0174 -0.0069
  412CYS    SC1 1201  -2.252  11.881  15.910 -0.2317  0.3703  0.0978
  413PRO     BB 1202  -2.234  11.893  16.426  0.2007  0.0068 -0.0134
  413PRO    SC1 1203  -2.095  12.047  16.647 -0.2351 -0.1477 -0.0855
  414VAL     BB 1204  -2.421  11.605  16.488 -0.0235 -0.2981 -0.1953
  414VAL    SC1 1205  -2.674  11.595  16.408 -0.0664  0.0483 -0.1205
  415ARG     BB 1206  -2.174  11.405  16.465  0.1721  0.1431 -0.0364
  415ARG    SC1 1207  -2.205  11.128  16.562 -0.1372 -0.0453  0.0605
  415ARG    SC2 1208  -2.336  10.869  16.699 -0.0196  0.2285 -0.1399
  415ARG    SCP 1209  -2.381  10.863  16.599  0.1180  0.4561 -0.2223
  416PHE     BB 1210  -2.069  11.431  16.200  0.0763  0.0401 -0.0482
  416PHE    SC1 1211  -1.852  11.657  16.182  0.1050  0.0654 -0.2684
  416PHE    SC2 1212  -1.748  11.776  16.401 -0.3168  0.0859 -0.0693
  416PHE    SC3 1213  -1.599  11.603  16.258  0.0569  0.2820  0.0695
  417GLY     BB 1214  -2.145  11.190  16.036 -0.0650 -0.0069  0.2605
  418LYS     BB 1215  -2.297  10.945  16.038  0.0753  0.0257 -0.0170
  418LYS    SC1 1216  -2.555  10.955  15.925 -0.0495  0.1704  0.0375
  418LYS    SC2 1217  -2.791  10.925  15.883  0.1220 -0.3290  0.0315
  418LYS    SCP 1218  -2.682  10.939  15.880  0.0780  0.2249  0.0089
  419ARG     BB 1219  -2.152  10.700  16.134  0.0274  0.0346 -0.2066
  419ARG    SC1 1220  -1.988  10.551  15.872  0.0522  0.0536  0.1351
  419ARG    SC2 1221  -1.773  10.419  15.926 -0.2313  0.1746  0.1367
  419ARG    SCP 1222  -1.681  10.422  15.985 -0.1855 -0.1375  0.0981
  420THR     BB 1223  -1.864  10.822  16.263 -0.1565  0.0996 -0.4258
  420THR    SC1 1224  -1.852  10.762  16.516  0.1087 -0.1558  0.0624
  420THR    SCP 1225  -1.851  10.675  16.626 -0.0683 -0.1010  0.4850
  420THR    SCN 1226  -1.852  10.850  16.407  0.5247 -0.2999  0.3043
  421ASP     BB 1227  -1.664  10.897  16.067  0.2291 -0.2753 -0.2336
  421ASP    SC1 1228  -1.565  11.179  16.011  0.0472 -0.1012  0.1647
  421ASP    SCN 1229  -1.535  11.284  16.024 -0.0263  0.0306 -0.4253
  422PRO     BB 1230  -1.396  10.704  16.136  0.0173 -0.0066 -0.2899
  422PRO    SC1 1231  -1.168  10.874  16.106  0.3224  0.1885 -0.0428
  423GLU     BB 1232  -1.404  10.508  16.330 -0.1412  0.5663  0.0321
  423GLU    SC1 1233  -1.740  10.282  16.386 -0.3470  0.1966 -0.5746
  423GLU    SCN 1234  -1.712  10.296  16.281 -0.1823  0.5046 -0.5017
  424GLY     BB 1235  -1.259  10.481  16.595 -0.2430 -0.1582  0.2054
  425GLN     BB 1236  -1.036  10.726  16.571 -0.3045 -0.0779 -0.1001
  425GLN    SC1 1237  -0.717  10.580  16.720 -0.0467  0.0932  0.1029
  425GLN    SCP 1238  -0.659  10.701  16.683  0.0889  0.1646  0.5689
  425GLN    SCN 1239  -0.776  10.458  16.757 -0.2617  0.2449  0.3035
  426TYR     BB 1240  -0.957  11.011  16.637 -0.1162 -0.1344 -0.0940
  426TYR    SC1 1241  -0.989  11.282  16.492 -0.0397  0.1060  0.1111
  426TYR    SC2 1242  -0.927  11.489  16.330  0.1201 -0.0982 -0.0939
  426TYR    SC3 1243  -1.177  11.389  16.331  0.0710  0.0238 -0.0757
  427ILE     BB 1244  -1.081  11.058  16.938  0.0910 -0.0125 -0.0351
  427ILE    SC1 1245  -1.074  11.358  17.015  0.1457  0.0523 -0.2840
  428ARG     BB 1246  -0.918  10.804  17.133  0.0649 -0.3572  0.2639
  428ARG    SC1 1247  -1.108  10.540  17.069  0.0233  0.0868  0.1656
  428ARG    SC2 1248  -0.919  10.243  16.974  0.1420 -0.1332  0.0919
  428ARG    SCP 1249  -0.836  10.205  16.911 -0.0005 -0.2174 -0.0538
  429LYS     BB 1250  -0.600  10.894  17.125 -0.1931 -0.0962  0.0191
  429LYS    SC1 1251  -0.423  10.789  17.377  0.0449 -0.0981  0.1810
  429LYS    SC2 1252  -0.342  10.603  17.561 -0.2451  0.0301  0.3846
  429LYS    SCP 1253  -0.377  10.706  17.547 -0.1258  0.0218 -0.2916
  430TYR     BB 1254  -0.623  11.238  17.231 -0.1137  0.1089 -0.0126
  430TYR    SC1 1255  -0.573  11.342  16.955 -0.0533 -0.4262  0.1058
  430TYR    SC2 1256  -0.483  11.224  16.730  0.3139  0.1617 -0.0784
  430TYR    SC3 1257  -0.668  11.420  16.715 -0.1470 -0.2304  0.2038
  431LEU     BB 1258  -0.733  11.219  17.519  0.0246  0.1201 -0.0071
  431LEU    SC1 1259  -0.633  11.403  17.752 -0.0100 -0.0122  0.0499
  432PRO     BB 1260  -0.758  10.932  17.758  0.3272 -0.1662 -0.1434
  432PRO    SC1 1261  -0.618  10.975  17.997  0.1072  0.0348  0.2290
  433VAL     BB 1262  -1.119  10.847  17.812  0.0546 -0.1065  0.1376
  433VAL    SC1 1263  -1.118  10.898  18.072 -0.0631 -0.0458  0.1270
  434LEU     BB 1264  -1.255  10.802  17.589  0.0296 -0.0699  0.3342
  434LEU    SC1 1265  -1.230  11.034  17.385 -0.2461  0.1066 -0.3686
  435LYS     BB 1266  -1.323  10.477  17.477 -0.2980 -0.1507 -0.2824
  435LYS    SC1 1267  -1.206  10.261  17.667 -0.1363  0.2516 -0.2245
  435LYS    SC2 1268  -1.254  10.063  17.795  0.0862 -0.3943 -0.0427
  435LYS    SCP 1269  -1.307  10.062  17.698  0.3137 -0.0669 -0.1906
  436ASN     BB 1270  -1.676  10.551  17.449 -0.0063  0.3966  0.2415
  436ASN    SC1 1271  -1.746  10.818  17.435 -0.2839 -0.3942  0.0794
  436ASN    SCP 1272  -1.700  10.830  17.567  0.1830 -0.1147  0.1739
  436ASN    SCN 1273  -1.792  10.805  17.304  0.0742  0.1016  0.1892
  437PHE     BB 1274  -1.806  10.244  17.469 -0.1736 -0.3145 -0.0425
  437PHE    SC1 1275  -1.568  10.091  17.346  0.0865 -0.0602  0.1044
  437PHE    SC2 1276  -1.500   9.874  17.200 -0.1159  0.0782 -0.2062
  437PHE    SC3 1277  -1.320  10.071  17.241  0.0523 -0.1195  0.0338
  438PRO     BB 1278  -2.082  10.128  17.414 -0.0819  0.1712  0.3421
  438PRO    SC1 1279  -2.087   9.841  17.461 -0.1879 -0.0974  0.2452
  439THR     BB 1280  -2.275  10.179  17.188 -0.1610 -0.3452 -0.0947
  439THR    SC1 1281  -2.321  10.055  17.010 -0.1064 -0.2695 -0.0257
  439THR    SCP 1282  -2.270  10.100  17.132  0.1542  0.1004  0.5369
  439THR    SCN 1283  -2.373  10.010  16.888  0.4346 -0.0672  0.4763
  440LYS     BB 1284  -2.343  10.537  17.106 -0.0307 -0.2210  0.2266
  440LYS    SC1 1285  -2.623  10.486  17.232  0.2125 -0.1642 -0.0872
  440LYS    SC2 1286  -2.835  10.284  17.300 -0.2374 -0.0228  0.3040
  440LYS    SCP 1287  -2.849  10.194  17.239  0.1954  0.0224  0.0994
  441TYR     BB 1288  -1.992  10.621  17.006 -0.0905  0.1923 -0.1716
  441TYR    SC1 1289  -1.830  10.403  16.995  0.0477  0.1785 -0.0693
  441TYR    SC2 1290  -1.608  10.258  16.947  0.0783  0.2134 -0.0348
  441TYR    SC3 1291  -1.849  10.137  16.953  0.0971  0.1739 -0.0628
  442ILE     BB 1292  -1.871  10.920  16.954  0.2650 -0.0157 -0.0095
  442ILE    SC1 1293  -1.567  10.903  17.017  0.2208 -0.2745  0.1468
  443TYR     BB 1294  -2.116  11.132  17.038  0.0639  0.3543 -0.0874
  443TYR    SC1 1295  -2.054  11.407  16.998 -0.2346  0.0446  0.1674
  443TYR    SC2 1296  -2.017  11.617  16.833  0.1747 -0.0618  0.1134
  443TYR    SC3 1297  -2.078  11.658  17.093  0.2180  0.1242  0.0959
  444GLU     BB 1298  -2.222  11.040  17.321 -0.3279 -0.1185  0.2852
  444GLU    SC1 1299  -2.626  10.972  17.269  0.1858  0.1555  0.0867
  444GLU    SCN 1300  -2.722  10.967  17.216  0.4645  0.0528 -0.4844
  445PRO     BB 1301  -2.192  11.149  17.570 -0.0484  0.1070 -0.1379
  445PRO    SC1 1302  -1.931  11.300  17.546  0.1222  0.2613  0.1060
  446TRP     BB 1303  -2.373  11.244  17.767  0.0178  0.0205 -0.1262
  446TRP    SC1 1304  -2.454  11.517  17.871 -0.1361  0.0145 -0.0700
  446TRP    SC2 1305  -2.396  11.765  17.961 -0.0309 -0.0535  0.0530
  446TRP    SC3 1306  -2.570  11.733  17.756 -0.2207  0.1084  0.1851
  446TRP    SC4 1307  -2.488  11.981  17.826  0.0659  0.0340  0.1253
  447THR     BB 1308  -2.583  11.030  17.944  0.2182 -0.1533 -0.2842
  447THR    SC1 1309  -2.791  11.176  17.979  0.2616 -0.1112 -0.2051
  447THR    SCP 1310  -2.656  11.159  18.011 -0.1556 -0.2198  0.1877
  447THR    SCN 1311  -2.926  11.193  17.946 -0.2214 -0.6132  0.2324
  448ALA     BB 1312  -2.547  10.753  17.842  0.1288  0.0711 -0.2073
  449SER     BB 1313  -2.458  10.484  17.976 -0.1474  0.2571 -0.0788
  449SER    SC1 1314  -2.609  10.455  18.198  0.2714  0.3891  0.0988
  449SER    SCP 1315  -2.655  10.440  18.067  0.2785  0.0868 -0.1349
  449SER    SCN 1316  -2.563  10.470  18.329 -0.4048  0.1801  0.1135
  450GLU     BB 1317  -2.281  10.246  17.867 -0.0804 -0.1507  0.0312
  450GLU    SC1 1318  -2.518  10.079  17.649 -0.2516  0.0666 -0.0258
  450GLU    SCN 1319  -2.586  10.069  17.735 -0.1894 -0.3113 -0.0078
  451GLU     BB 1320  -2.023  10.226  17.927  0.0811 -0.1541  0.1024
  451GLU    SC1 1321  -1.754   9.929  17.866  0.2101  0.1897 -0.2326
  451GLU    SCN 1322  -1.799   9.991  17.787  0.0071 -0.0056 -0.2823
  452GLU     BB 1323  -1.897  10.279  18.230  0.2665 -0.1290  0.0577
  452GLU    SC1 1324  -1.574  10.144  18.242 -0.2749 -0.0002 -0.2506
  452GLU    SCN 1325  -1.517  10.168  18.151  0.2984  0.2127  0.1117
  453GLN     BB 1326  -1.971  10.495  18.331 -0.2929  0.0768  0.2293
  453GLN    SC1 1327  -2.304  10.455  18.540  0.0008  0.1642  0.1073
  453GLN    SCP 1328  -2.373  10.464  18.661  0.0539  0.3424  0.2099
  453GLN    SCN 1329  -2.234  10.447  18.419 -0.0034  0.3387  0.1772
  454ARG     BB 1330  -2.120  10.776  18.196  0.3380  0.0657 -0.1606
  454ARG    SC1 1331  -2.101  10.987  18.423 -0.1691  0.2073 -0.1145
  454ARG    SC2 1332  -2.245  11.110  18.684  0.0584  0.0245 -0.2437
  454ARG    SCP 1333  -2.226  11.014  18.736  0.1774  0.0751 -0.1902
  455GLN     BB 1334  -2.049  10.860  17.918  0.0506  0.3374  0.1100
  455GLN    SC1 1335  -2.170  10.633  17.578 -0.0842  0.1431  0.0933
  455GLN    SCP 1336  -2.085  10.730  17.631  0.2282 -0.0226 -0.2597
  455GLN    SCN 1337  -2.256  10.536  17.524 -0.3732  0.1201  0.3725
  456ALA     BB 1338  -1.725  10.670  17.885  0.0630 -0.0426  0.3983
  457GLY     BB 1339  -1.556  10.639  17.991  0.3409  0.1736 -0.0523
  458CYS     BB 1340  -1.622  10.772  18.349 -0.2841 -0.3212 -0.0080
  458CYS    SC1 1341  -1.520  10.601  18.587 -0.2783  0.0666 -0.0570
  459ILE     BB 1342  -1.510  11.069  18.308 -0.2792 -0.1019  0.1682
  459ILE    SC1 1343  -1.299  11.056  18.535  0.0932  0.1196 -0.1520
  460ILE     BB 1344  -1.689  11.180  18.028  0.0630  0.2494 -0.0699
  460ILE    SC1 1345  -1.520  11.100  17.781  0.1162 -0.3279  0.1395
  461GLY     BB 1346  -1.911  11.320  18.072  0.1569  0.2295 -0.1441
  462ARG     BB 1347  -1.916  11.444  18.401 -0.1717  0.0701 -0.0233
  462ARG    SC1 1348  -2.030  11.681  18.422  0.0757  0.0478  0.0877
  462ARG    SC2 1349  -2.126  11.987  18.571  0.1010  0.2175  0.1455
  462ARG    SCP 1350  -2.222  11.997  18.517  0.2938 -0.0066 -0.2910
  463ASP     BB 1351  -1.555  11.519  18.419  0.1616 -0.0715  0.0857
  463ASP    SC1 1352  -1.583  11.639  18.713  0.1564 -0.0180 -0.2846
  463ASP    SCN 1353  -1.589  11.534  18.683  0.2485 -0.0696 -0.1315
  464TYR     BB 1354  -1.439  11.593  18.198 -0.3124  0.0646 -0.0312
  464TYR    SC1 1355  -1.228  11.393  18.129 -0.1091  0.0569 -0.3045
  464TYR    SC2 1356  -1.111  11.336  17.892 -0.0407 -0.0628 -0.2427
  464TYR    SC3 1357  -0.961  11.359  18.115 -0.1036  0.0626 -0.2124
  465PRO     BB 1358  -1.647  11.667  17.945 -0.1284  0.2040  0.0830
  465PRO    SC1 1359  -1.519  11.563  17.713  0.0555 -0.0136  0.0671
  466PHE     BB 1360  -1.821  11.853  17.964  0.0351  0.1152 -0.1103
  466PHE    SC1 1361  -2.022  11.815  17.744 -0.2177  0.1412 -0.0637
  466PHE    SC2 1362  -2.140  11.695  17.533 -0.2931  0.2799 -0.1012
  466PHE    SC3 1363  -2.146  11.964  17.557 -0.2339  0.2689  0.0474
  467PRO     BB 1364  -1.798  12.218  17.919 -0.3581  0.4188 -0.1401
  467PRO    SC1 1365  -2.091  12.229  17.982  0.2554  0.2508 -0.0144
  468MET     BB 1366  -1.681  12.510  17.793  0.3087 -0.0151 -0.1211
  468MET    SC1 1367  -1.957  12.472  17.521  0.0399  0.0700  0.4380
  469VAL     BB 1368  -1.705  12.754  17.872  0.2001  0.3417  0.0044
  469VAL    SC1 1369  -1.731  12.820  18.127 -0.2199 -0.2298  0.1321
  470ASN     BB 1370  -1.864  12.989  17.632 -0.1401 -0.4677  0.0769
  470ASN    SC1 1371  -2.132  12.970  17.668  0.1431 -0.0627 -0.0239
  470ASN    SCP 1372  -2.023  13.058  17.667  0.3355 -0.1087  0.5409
  470ASN    SCN 1373  -2.241  12.882  17.669  0.0646  0.2043  0.1288
  471HIS     BB 1374  -1.719  13.311  17.462 -0.0679 -0.1922 -0.0631
  471HIS    SC1 1375  -1.629  13.495  17.704  0.1952 -0.0370 -0.1867
  471HIS    SC2 1376  -1.450  13.649  17.835 -0.1215  0.2527 -0.0812
  471HIS    SC3 1377  -1.700  13.618  17.933 -0.1053 -0.2319 -0.1697
  472LYS     BB 1378  -1.873  13.506  17.284 -0.3572  0.1362  0.2959
  472LYS    SC1 1379  -1.901  13.794  17.371  0.1435  0.0429  0.4631
  472LYS    SC2 1380  -2.033  14.004  17.412 -0.3276  0.0387 -0.0688
  472LYS    SCP 1381  -1.988  14.101  17.387 -0.2863  0.0723  0.1214
  473GLU     BB 1382  -2.151  13.348  17.261  0.1823 -0.0902 -0.3003
  473GLU    SC1 1383  -2.426  13.604  17.257 -0.3579  0.2029  0.2786
  473GLU    SCN 1384  -2.483  13.698  17.269 -0.2627  0.3450 -0.1905
  474ALA     BB 1385  -2.221  13.138  17.201  0.0835  0.3148  0.0202
  475SER     BB 1386  -2.355  12.859  17.062 -0.1584  0.1138 -0.3027
  475SER    SC1 1387  -2.260  12.639  17.170 -0.3042  0.1814 -0.1044
  475SER    SCP 1388  -2.223  12.716  17.059  0.0776  0.4227  0.1103
  475SER    SCN 1389  -2.297  12.562  17.281  0.4905 -0.2989 -0.2177
  476ASP     BB 1390  -2.594  12.938  16.893 -0.3240  0.2546  0.2069
  476ASP    SC1 1391  -2.462  12.935  16.612  0.1987  0.3973 -0.1110
  476ASP    SCN 1392  -2.431  12.869  16.531 -0.5425 -0.2295  0.0024
  477ARG     BB 1393  -2.719  13.222  17.026 -0.3705 -0.1163  0.1920
  477ARG    SC1 1394  -2.685  13.203  17.319  0.1250 -0.0540 -0.2923
  477ARG    SC2 1395  -2.576  13.192  17.561  0.1897  0.0422 -0.0474
  477ARG    SCP 1396  -2.684  13.196  17.578  0.2338  0.4279  0.2965
  478ASN     BB 1397  -2.618  13.461  16.805 -0.2048 -0.1232 -0.2328
  478ASN    SC1 1398  -2.719  13.739  16.894 -0.0040  0.0259 -0.1067
  478ASN    SCP 1399  -2.741  13.639  16.990 -0.0089 -0.0634 -0.3397
  478ASN    SCN 1400  -2.697  13.839  16.798  0.0808  0.3425  0.0868
  479LEU     BB 1401  -2.533  13.448  16.473  0.2641  0.0156 -0.2712
  479LEU    SC1 1402  -2.474  13.803  16.442 -0.0487 -0.2098  0.1435
  480GLN     BB 1403  -2.534  13.257  16.254  0.1863 -0.3611  0.1048
  480GLN    SC1 1404  -2.911  13.364  16.160 -0.0916 -0.6394 -0.2952
  480GLN    SCP 1405  -2.942  13.256  16.075 -0.4236  0.1438  0.0772
  480GLN    SCN 1406  -2.880  13.472  16.244 -0.0930 -0.1904  0.4033
  481LEU     BB 1407  -2.478  13.515  15.982 -0.1606 -0.3660  0.0243
  481LEU    SC1 1408  -2.207  13.356  15.822  0.1247 -0.0794 -0.0856
  482MET     BB 1409  -2.531  13.767  15.953 -0.3968 -0.0379  0.2916
  482MET    SC1 1410  -2.248  14.054  16.083  0.0940  0.0782  0.2156
  483ARG     BB 1411  -2.749  13.959  15.943  0.1331  0.1256 -0.0689
  483ARG    SC1 1412  -3.026  13.773  15.927  0.2397 -0.2283 -0.2653
  483ARG    SC2 1413  -3.284  13.574  15.841 -0.1659  0.1480 -0.1084
  483ARG    SCP 1414  -3.367  13.554  15.772 -0.3116 -0.0373  0.1055
  484ARG     BB 1415  -2.701  14.216  15.816 -0.3001 -0.1025 -0.1162
  484ARG    SC1 1416  -2.915  14.440  15.812 -0.4039  0.0656  0.1511
  484ARG    SC2 1417  -3.093  14.690  15.762  0.1871  0.3127  0.0853
  484ARG    SCP 1418  -3.139  14.735  15.851  0.0521  0.0747  0.1441
  485VAL     BB 1419  -2.414  14.121  15.586 -0.0305 -0.1799 -0.0611
  485VAL    SC1 1420  -2.222  14.301  15.616 -0.0160 -0.2129  0.0463
  486ARG     BB 1421  -2.528  14.006  15.345 -0.2447 -0.0887 -0.1719
  486ARG    SC1 1422  -2.773  13.869  15.460  0.2318 -0.2359 -0.0707
  486ARG    SC2 1423  -3.088  13.926  15.456 -0.0150  0.0718 -0.3361
  486ARG    SCP 1424  -3.117  14.032  15.452  0.1092  0.1040 -0.5123
  487GLU     BB 1425  -2.514  13.980  15.035  0.0854  0.0730 -0.2566
  487GLU    SC1 1426  -2.899  13.997  14.974 -0.4098  0.0523 -0.3710
  487GLU    SCN 1427  -2.827  14.077  14.950  0.0128 -0.1156  0.1300
  488GLU     BB 1428  -2.348  14.100  14.816  0.0586  0.4612 -0.2720
  488GLU    SC1 1429  -2.549  14.189  14.529  0.6580 -0.0188  0.2825
  488GLU    SCN 1430  -2.551  14.080  14.518  0.0076 -0.0284  0.0492
  489GLN     BB 1431  -2.048  14.115  14.750 -0.2801 -0.2806 -0.2388
  489GLN    SC1 1432  -1.852  14.392  14.577 -0.1305  0.1678 -0.3218
  489GLN    SCP 1433  -1.775  14.323  14.483 -0.1409  0.2830 -0.1666
  489GLN    SCN 1434  -1.930  14.462  14.671 -0.2773 -0.4677  0.3199
  490ARG     BB 1435  -1.988  14.203  15.077  0.0153 -0.1923  0.0102
  490ARG    SC1 1436  -1.860  14.512  15.020  0.2010  0.0365 -0.0217
  490ARG    SC2 1437  -1.906  14.771  14.910 -0.4672 -0.0774  0.0679
  490ARG    SCP 1438  -1.860  14.709  14.831 -0.0840  0.2005  0.0428
  491GLY     BB 1439  -1.959  13.995  15.240  0.3323 -0.0657 -0.1397
  492THR     BB 1440  -2.123  13.724  15.241  0.1965 -0.2460  0.1151
  492THR    SC1 1441  -2.263  13.604  15.414 -0.0815 -0.2343 -0.2310
  492THR    SCP 1442  -2.326  13.614  15.290  0.0548  0.1272 -0.1506
  492THR    SCN 1443  -2.200  13.594  15.539 -0.2341 -0.0171 -0.0109
  493ALA     BB 1444  -2.063  13.597  14.945  0.3074 -0.1811 -0.0221
  494GLN     BB 1445  -1.919  13.621  14.730  0.1020  0.0428  0.0293
  494GLN    SC1 1446  -2.079  13.741  14.393  0.1205 -0.0807  0.1344
  494GLN    SCP 1447  -1.987  13.791  14.487  0.2344 -0.2308  0.0789
  494GLN    SCN 1448  -2.171  13.692  14.300  0.1587 -0.2846  0.1813
  495LEU     BB 1449  -1.873  13.309  14.555 -0.0186  0.3721  0.2603
  495LEU    SC1 1450  -1.555  13.260  14.592  0.1369  0.3167  0.0388
  496THR     BB 1451  -2.225  13.236  14.557  0.1456 -0.0353 -0.1025
  496THR    SC1 1452  -2.240  12.985  14.433 -0.1492  0.0208 -0.0554
  496THR    SCP 1453  -2.153  12.885  14.388 -0.3596 -0.1110 -0.3661
  496THR    SCN 1454  -2.327  13.085  14.478  0.0974  0.2287 -0.1983
  497ARG     BB 1455  -2.427  13.367  14.525 -0.0225 -0.3835 -0.0499
  497ARG    SC1 1456  -2.472  13.639  14.631  0.1821 -0.3010 -0.0694
  497ARG    SC2 1457  -2.775  13.733  14.617 -0.0794 -0.2579  0.0188
  497ARG    SCP 1458  -2.676  13.686  14.625  0.0771  0.0365 -0.0486
  998FAD   FLA1 1459  12.114  12.219   1.367 -0.1346  0.2650 -0.0343
  998FAD   FLA2 1460  12.373  12.392   1.592 -0.0492  0.0524 -0.0531
  998FAD   FLA3 1461  12.451  12.407   1.395  0.2741 -0.1511  0.1797
  998FAD   FLA4 1462  12.623  12.552   1.768 -0.0511  0.0689  0.0237
  998FAD   FLA5 1463  12.786  12.609   1.537 -0.0202  0.0380  0.0378
  998FAD   RIB1 1464  12.709  12.347   1.160  0.1381  0.1376 -0.3111
  998FAD   RIB2 1465  12.785  12.158   1.175 -0.0428  0.0729 -0.1753
  998FAD   PO4B 1466  12.990  11.864   1.170  0.1386 -0.1183  0.0302
  998FAD   PO4A 1467  13.282  11.920   1.193  0.1241 -0.1026  0.1859
  998FAD   RBS1 1468  13.307  12.300   1.064 -0.3641 -0.0496 -0.0081
  998FAD   RBS2 1469  13.360  12.513   1.154  0.2419 -0.1976  0.0259
  998FAD   ADN3 1470  13.687  12.363   0.950 -0.2079  0.1420  0.3130
  998FAD   ADN2 1471  13.828  12.444   1.183 -0.0760  0.4032  0.1473
  998FAD   ADN1 1472  13.949  12.516   0.994 -0.1882  0.2064 -0.0029
    1MET     CA 1473   2.872  13.750  13.447 -0.1342  0.3530 -0.0486
    2PRO     CA 1474   2.617  13.791  13.305  0.0063  0.0350  0.0084
    3HIS     CA 1475   2.375  13.592  13.443  0.2477  0.1350  0.2345
    4ARG     CA 1476   2.290  13.639  13.727 -0.2386  0.3714  0.1003
    5THR     CA 1477   1.963  13.473  13.824 -0.1915  0.1453  0.0255
    6ILE     CA 1478   1.748  13.397  14.095 -0.0361 -0.0467  0.0848
    7HIS     CA 1479   1.646  13.123  14.158  0.0338 -0.2395 -0.2702
    8LEU     CA 1480   1.557  13.134  14.539 -0.0493 -0.0313  0.0308
    9PHE     CA 1481   1.421  12.888  14.678 -0.1340  0.0245  0.3150
   10ARG     CA 1482   1.225  12.810  14.854  0.1247 -0.5006  0.2505
   11LYS     CA 1483   0.962  12.685  14.687 -0.2933 -0.1676  0.0019
   12GLY     CA 1484   1.010  12.454  14.566 -0.1192 -0.1030  0.0525
   13LEU     CA 1485   1.127  12.145  14.594 -0.2011 -0.0473  0.1951
   14ARG     CA 1486   1.254  12.048  14.276  0.2902 -0.0437 -0.2852
   15LEU     CA 1487   1.282  12.050  13.978  0.0474  0.4794  0.2808
   16HIS     CA 1488   1.058  11.962  13.770  0.2879 -0.2010 -0.3944
   17ASP     CA 1489   0.858  12.232  13.690  0.0825  0.1341 -0.0920
   18ASN     CA 1490   0.972  12.499  13.793  0.0027 -0.0077  0.0210
   19PRO     CA 1491   0.838  12.735  13.688 -0.2096  0.1552 -0.0079
   20THR     CA 1492   1.075  12.949  13.560 -0.1426 -0.0299  0.0711
   21LEU     CA 1493   1.339  12.783  13.608  0.0137  0.1375 -0.2628
   22LEU     CA 1494   1.454  12.526  13.380  0.2131  0.2514 -0.1076
   23ALA     CA 1495   1.587  12.524  13.196  0.1110 -0.2309  0.1095
   24ALA     CA 1496   1.790  12.543  12.945  0.1583  0.3779 -0.0693
   25LEU     CA 1497   1.895  12.731  12.819  0.1485  0.1066 -0.2614
   26GLU     CA 1498   1.610  13.039  12.855 -0.1639 -0.0892 -0.2172
   27SER     CA 1499   1.750  13.133  13.161  0.1780  0.0325 -0.0230
   28SER     CA 1500   2.105  12.988  13.234 -0.1495 -0.1284  0.0129
   29GLU     CA 1501   2.297  13.157  13.308 -0.1203 -0.0304 -0.0718
   30THR     CA 1502   2.401  13.100  13.588  0.1186 -0.1503  0.1673
   31ILE     CA 1503   2.231  12.814  13.812 -0.0241  0.1619  0.3251
   32TYR     CA 1504   2.037  12.909  13.976  0.0313  0.4321 -0.3615
   33PRO     CA 1505   2.024  12.750  14.278  0.0185 -0.0669 -0.0994
   34VAL     CA 1506   1.936  12.870  14.614 -0.0883  0.3683 -0.0394
   35TYR     CA 1507   1.898  12.840  14.942 -0.2562 -0.0897  0.3531
   36VAL     CA 1508   1.759  12.892  15.256 -0.0802  0.1859 -0.1545
   37LEU     CA 1509   1.825  12.740  15.560 -0.2872  0.2253  0.1090
   38ASP     CA 1510   1.743  12.906  15.762  0.0040 -0.1295 -0.5698
   39ARG     CA 1511   1.408  12.867  15.912 -0.0784 -0.1962 -0.0603
   40ARG     CA 1512   1.296  13.229  15.847 -0.0003 -0.1302 -0.2514
   41PHE     CA 1513   1.143  13.155  15.547  0.0269 -0.0139 -0.2677
   42LEU     CA 1514   1.000  12.867  15.586 -0.1197 -0.1570  0.0682
   43ALA     CA 1515   0.752  12.887  15.736  0.0145  0.1161  0.1074
   44SER     CA 1516   0.624  13.158  15.781 -0.0471  0.1484  0.0183
   45ALA     CA 1517   0.845  13.214  16.074  0.3381 -0.4427  0.0908
   46MET     CA 1518   0.964  12.989  16.227  0.0151  0.0451 -0.0799
   47HIS     CA 1519   0.631  12.740  16.270 -0.1645 -0.4847  0.4476
   48ILE     CA 1520   0.746  12.507  16.449  0.0223  0.0598 -0.0242
   49GLY     CA 1521   0.788  12.220  16.412  0.1195 -0.1866  0.1712
   50ALA     CA 1522   0.690  11.969  16.488 -0.2254  0.2369 -0.1190
   51LEU     CA 1523   0.656  11.808  16.188 -0.3522  0.0579 -0.1423
   52ARG     CA 1524   0.794  11.997  15.952  0.2193 -0.1461 -0.0819
   53TRP     CA 1525   1.089  11.993  15.989  0.2814  0.1500 -0.1949
   54HIS     CA 1526   1.146  11.654  15.911 -0.0919  0.2185  0.1010
   55PHE     CA 1527   1.063  11.690  15.602 -0.1669 -0.2957  0.3110
   56LEU     CA 1528   1.313  11.880  15.511  0.2441  0.1965  0.1167
   57LEU     CA 1529   1.588  11.664  15.563 -0.1035 -0.1163  0.3390
   58GLN     CA 1530   1.458  11.445  15.352  0.1238  0.3463  0.1109
   59SER     CA 1531   1.443  11.646  15.081 -0.1936 -0.2212 -0.2282
   60LEU     CA 1532   1.809  11.814  15.130 -0.2056  0.0975 -0.1007
   61GLU     CA 1533   1.933  11.544  15.084 -0.1809  0.2997 -0.0112
   62ASPP    CA 1534   1.787  11.413  14.813 -0.1046  0.2470  0.1005
   63LEU     CA 1535   1.755  11.642  14.613  0.0156 -0.3106  0.1003
   64HIS     CA 1536   2.129  11.758  14.623 -0.0412 -0.3584  0.3933
   65LYS     CA 1537   2.194  11.373  14.508 -0.2442  0.1127  0.1622
   66ASN     CA 1538   2.061  11.423  14.246 -0.1848  0.1144  0.0839
   67LEU     CA 1539   2.204  11.745  14.162  0.0373 -0.1739 -0.3989
   68SER     CA 1540   2.479  11.599  14.070  0.1148 -0.2507  0.1864
   69ARG     CA 1541   2.335  11.535  13.715  0.2719 -0.0623  0.0107
   70LEU     CA 1542   2.204  11.727  13.662 -0.0319  0.0598  0.0803
   71GLY     CA 1543   2.283  12.037  13.786  0.3039  0.1220 -0.1649
   72ALA     CA 1544   2.367  12.102  13.967  0.1044 -0.0488  0.2914
   73ARG     CA 1545   2.369  12.189  14.318  0.2417  0.3395 -0.1466
   74LEU     CA 1546   2.308  12.373  14.576 -0.3320  0.2001  0.0015
   75LEU     CA 1547   2.256  12.569  14.805 -0.3210  0.0539  0.0932
   76VAL     CA 1548   2.404  12.809  15.063 -0.0144  0.2410  0.2572
   77ILE     CA 1549   2.240  12.937  15.343 -0.2585 -0.0125  0.0562
   78GLN     CA 1550   2.237  13.160  15.451 -0.1151 -0.2447  0.2521
   79GLY     CA 1551   2.097  13.410  15.521  0.2037  0.4614 -0.2056
   80GLU     CA 1552   2.261  13.681  15.484  0.1533  0.1956 -0.2217
   81TYR     CA 1553   2.380  13.769  15.229 -0.0109  0.0565 -0.3953
   82GLU     CA 1554   2.580  13.958  15.267  0.0972  0.0392 -0.0022
   83SER     CA 1555   2.640  14.169  15.577  0.0163 -0.1409 -0.1826
   84VAL     CA 1556   2.733  14.476  15.470  0.2845  0.0715 -0.1640
   85LEU     CA 1557   2.909  14.434  15.227 -0.0106 -0.0051  0.0127
   86ARG     CA 1558   2.850  14.560  15.002  0.1812  0.1638 -0.3504
   87ASP     CA 1559   2.558  14.728  15.032 -0.0138 -0.2274 -0.3223
   88HIS     CA 1560   2.353  14.481  14.972  0.0165  0.2382 -0.1689
   89VAL     CA 1561   2.459  14.204  14.842 -0.1628 -0.0627  0.1120
   90GLN     CA 1562   2.742  14.137  14.766  0.1539  0.2964  0.2002
   91LYS     CA 1563   2.817  14.285  14.462  0.1895  0.1421  0.0107
   92TRP     CA 1564   2.629  14.085  14.267  0.1990 -0.1796 -0.2687
   93ASN     CA 1565   2.454  14.129  13.958  0.2297  0.0300 -0.3292
   94ILE     CA 1566   2.179  14.068  13.673 -0.0870 -0.0825  0.2486
   95THR     CA 1567   1.837  14.089  13.547 -0.1845  0.1350 -0.4146
   96GLN     CA 1568   1.671  13.860  13.727  0.0259  0.2666 -0.0488
   97VAL     CA 1569   1.485  13.771  13.964  0.2189 -0.1941 -0.0189
   98THR     CA 1570   1.335  13.460  13.932  0.1207 -0.0846  0.1118
   99LEU     CA 1571   1.166  13.416  14.229 -0.2328 -0.1055 -0.1514
  100ASP     CA 1572   0.814  13.385  14.183 -0.0155 -0.2056 -0.2799
  101ALA     CA 1573   0.689  13.503  14.418 -0.0775 -0.1984  0.0822
  102GLU     CA 1574   0.565  13.561  14.638  0.0902  0.3194 -0.1337
  103MET     CA 1575   0.482  13.791  14.849 -0.1385 -0.3348  0.5293
  104GLU     CA 1576   0.323  13.895  14.953  0.1706  0.1923  0.0090
  105PRO     CA 1577   0.361  13.918  15.333  0.3349 -0.1510  0.1225
  106PHE     CA 1578   0.527  13.818  15.554  0.0333  0.1944 -0.2569
  107TYR     CA 1579   0.811  14.051  15.614 -0.0356  0.2226  0.0009
  108LYS     CA 1580   0.987  14.123  15.323  0.3417 -0.2958  0.0530
  109GLU     CA 1581   1.315  14.015  15.282  0.0597  0.2245  0.0967
  110MET     CA 1582   1.427  14.133  15.054 -0.0577 -0.1238  0.1911
  111GLU     CA 1583   1.242  14.198  14.818 -0.1837 -0.2579 -0.0266
  112ALA     CA 1584   1.325  14.163  14.527 -0.1874  0.2085  0.3341
  113ASN     CA 1585   1.619  14.373  14.511  0.2415 -0.0720  0.0878
  114ILE     CA 1586   1.796  14.233  14.667  0.1241  0.2458 -0.0890
  115ARG     CA 1587   1.880  14.299  14.931 -0.1191 -0.2364 -0.0893
  116ARG     CA 1588   1.819  14.504  15.113  0.0749  0.3187 -0.4105
  117LEU     CA 1589   1.969  14.793  15.096  0.0683 -0.1891  0.0140
  118GLY     CA 1590   1.965  14.926  14.807 -0.3586 -0.2143 -0.0686
  119ALA     CA 1591   1.992  14.740  14.584  0.0299 -0.4869  0.1288
  120GLU     CA 1592   2.014  14.710  14.292  0.3991 -0.1675 -0.1715
  121LEU     CA 1593   2.093  14.415  14.122  0.1306  0.4849  0.1067
  122GLY     CA 1594   1.805  14.275  14.040  0.1307  0.0910  0.0571
  123PHE     CA 1595   1.632  14.457  13.876  0.2474 -0.2221 -0.2253
  124GLU     CA 1596   1.372  14.167  13.810  0.1283  0.3334 -0.1887
  125VAL     CA 1597   1.193  14.152  14.020  0.1904  0.1496  0.1652
  126LEU     CA 1598   1.035  13.808  14.048 -0.0062 -0.3346  0.0650
  127SER     CA 1599   0.736  13.898  13.908 -0.1187 -0.0640 -0.2291
  128ARG     CA 1600   0.553  13.778  14.117 -0.1858  0.0184  0.3120
  129VAL     CA 1601   0.295  13.561  14.100 -0.0607 -0.0679 -0.0024
  130GLY     CA 1602   0.315  13.245  13.961  0.1937  0.1283  0.3901
  131HIS     CA 1603   0.373  12.916  13.889 -0.2584 -0.1062  0.0228
  132SER     CA 1604   0.247  12.628  13.854 -0.0016  0.0048  0.1005
  133LEU     CA 1605  -0.018  12.590  13.767  0.1496 -0.0072  0.0559
  134TYR     CA 1606  -0.157  12.765  13.573  0.2188  0.0459 -0.0009
  135ASP     CA 1607   0.105  12.968  13.481 -0.4835  0.0002 -0.2585
  136THR     CA 1608  -0.002  13.301  13.413 -0.0058  0.0100  0.1527
  137LYS     CA 1609  -0.157  13.384  13.169  0.3543 -0.1809 -0.1102
  138ARG     CA 1610  -0.426  13.581  13.196  0.0391  0.0525 -0.1093
  139ILE     CA 1611  -0.625  13.564  13.427 -0.1215  0.1925 -0.0267
  140LEU     CA 1612  -0.827  13.792  13.393 -0.1644 -0.0328  0.2021
  141ASP     CA 1613  -0.950  13.765  13.120 -0.0987 -0.3552  0.1141
  142LEU     CA 1614  -1.278  13.739  13.096 -0.0773  0.1998 -0.0605
  143ASN     CA 1615  -1.565  13.945  13.229  0.1495  0.0934 -0.1181
  144GLY     CA 1616  -1.492  14.123  13.473 -0.1828 -0.2677  0.2163
  145GLY     CA 1617  -1.370  14.114  13.686  0.1964  0.1289 -0.0312
  146SER     CA 1618  -1.457  13.988  13.939 -0.1242 -0.0914 -0.0819
  147PRO     CA 1619  -1.257  13.859  14.104 -0.0549  0.1377  0.2208
  148PRO     CA 1620  -1.192  13.530  14.063 -0.0328  0.0826 -0.0267
  149LEU     CA 1621  -1.414  13.324  14.100 -0.1119 -0.1707 -0.3321
  150THR     CA 1622  -1.564  13.014  14.056  0.0707  0.2125 -0.1433
  151TYR     CA 1623  -1.407  12.676  14.110  0.1853 -0.0190  0.0380
  152LYS     CA 1624  -1.325  12.501  13.864 -0.2343 -0.3060 -0.1231
  153ARG     CA 1625  -1.182  12.584  13.643  0.1155 -0.0524 -0.1102
  154PHE     CA 1626  -0.971  12.799  13.716  0.1634  0.2467 -0.1797
  155LEU     CA 1627  -1.093  13.074  13.726 -0.0344  0.0803 -0.0717
  156HIS     CA 1628  -1.362  13.072  13.605 -0.1047 -0.3168 -0.2565
  157ILE     CA 1629  -1.426  12.960  13.299 -0.1478  0.1083 -0.0817
  158LEU     CA 1630  -1.105  12.984  13.209 -0.2329 -0.1675 -0.1085
  159SER     CA 1631  -0.795  12.819  13.232  0.0119  0.1006 -0.1385
  160GLN     CA 1632  -0.566  12.982  13.021 -0.3426  0.0211  0.0865
  161LEU     CA 1633  -0.571  12.870  12.766 -0.1020  0.3751  0.1953
  162GLY     CA 1634  -0.521  12.602  12.711 -0.0278 -0.1351 -0.0561
  163ASP     CA 1635  -0.477  12.357  12.928  0.0489 -0.1094  0.2196
  164PRO     CA 1636  -0.228  12.244  13.136 -0.0013 -0.0507  0.2294
  165GLU     CA 1637   0.013  12.095  13.022 -0.0677 -0.0353 -0.0954
  166VAL     CA 1638   0.271  12.040  12.900  0.2265 -0.2706 -0.0052
  167PRO     CA 1639   0.473  11.865  13.087  0.0561 -0.0922 -0.1590
  168VAL     CA 1640   0.746  12.028  13.025 -0.0424  0.1926 -0.2214
  169ARG     CA 1641   1.008  11.944  13.171  0.0399  0.0520  0.0853
  170ASN     CA 1642   1.212  11.681  13.205  0.0131  0.4792 -0.0733
  171LEU     CA 1643   1.442  11.712  13.309  0.0219 -0.1055 -0.0630
  172THR     CA 1644   1.685  11.471  13.287 -0.2782 -0.0097  0.0619
  173ALA     CA 1645   1.967  11.562  13.285 -0.0532 -0.2102  0.2483
  174GLU     CA 1646   2.087  11.744  13.082 -0.1471  0.0941 -0.5283
  175ASP     CA 1647   2.355  11.941  13.225  0.0262  0.0384 -0.0471
  176PHE     CA 1648   2.251  12.272  13.225 -0.0409  0.2410 -0.0197
  177GLN     CA 1649   2.332  12.456  13.029  0.1972  0.0502 -0.1873
  178ARG     CA 1650   2.444  12.780  12.958 -0.0759  0.1051  0.6062
  179CYS     CA 1651   2.667  12.841  13.193  0.2441 -0.0934 -0.3243
  180MET     CA 1652   2.697  12.774  13.497 -0.0230 -0.1544 -0.3031
  181SER     CA 1653   2.762  12.449  13.612 -0.2285  0.0409  0.2256
  182PRO     CA 1654   2.770  12.360  13.956 -0.3811  0.3094 -0.4653
  183GLU     CA 1655   2.830  12.070  14.045  0.0573  0.2106  0.3686
  184PRO     CA 1656   3.036  11.916  14.182 -0.0754  0.1429  0.3145
  185GLY     CA 1657   3.087  12.010  14.531 -0.1723 -0.0586 -0.0871
  186LEU     CA 1658   3.259  12.226  14.601  0.4162  0.0430  0.3262
  187ALA     CA 1659   3.288  12.504  14.770 -0.0741  0.1390  0.1912
  188GLU     CA 1660   3.380  12.830  14.808  0.1658  0.0217 -0.2563
  189ARG     CA 1661   3.058  12.911  15.039 -0.0048  0.3283 -0.1210
  190TYR     CA 1662   2.776  12.723  15.019  0.0049  0.1977 -0.2430
  191ARG     CA 1663   2.761  12.634  15.351  0.0048 -0.2884  0.1778
  192VAL     CA 1664   2.666  12.362  15.504  0.1660 -0.0061 -0.0341
  193PRO     CA 1665   2.786  12.294  15.765  0.0323 -0.1326  0.2924
  194VAL     CA 1666   2.495  12.139  15.886 -0.0889 -0.0841 -0.1999
  195PRO     CA 1667   2.203  12.294  15.774  0.1177 -0.1060  0.1554
  196ALA     CA 1668   2.154  12.551  15.945  0.2447 -0.3180 -0.1321
  197ASP     CA 1669   2.197  12.442  16.272 -0.0636  0.1984  0.0802
  198LEU     CA 1670   2.037  12.231  16.326  0.0927  0.2441  0.2338
  199GLU     CA 1671   1.779  12.186  16.485 -0.1444  0.0690 -0.1636
  200ILE     CA 1672   1.584  11.915  16.750  0.0861 -0.0252  0.0937
  201PRO     CA 1673   1.407  11.601  16.722 -0.2321 -0.0253 -0.3275
  202PRO     CA 1674   1.143  11.660  16.458 -0.3103 -0.1473  0.1005
  203GLN     CA 1675   0.944  11.466  16.398  0.4522 -0.1518  0.0771
  204SER     CA 1676   0.826  11.290  16.119 -0.1242 -0.1554 -0.1285
  205LEU     CA 1677   0.791  10.990  16.233  0.1968 -0.1134 -0.4303
  206SER     CA 1678   0.537  10.869  16.016  0.1021 -0.2139  0.0142
  207PRO     CA 1679   0.514  10.926  15.691 -0.0411 -0.0108  0.0858
  208TRP     CA 1680   0.737  11.022  15.579  0.1393  0.0265 -0.0763
  209THR     CA 1681   0.869  11.007  15.261  0.1046 -0.1359  0.0698
  210GLY     CA 1682   1.137  11.206  15.137 -0.1033 -0.0199 -0.2137
  211GLY     CA 1683   1.077  11.278  14.874  0.0017 -0.0966  0.4292
  212GLU     CA 1684   1.148  11.338  14.594  0.1083 -0.0546 -0.0807
  213THR     CA 1685   0.986  11.143  14.407 -0.1244  0.1348 -0.0824
  214GLU     CA 1686   0.766  10.980  14.631  0.0561  0.1535  0.0917
  215GLY     CA 1687   0.416  10.927  14.546  0.1871 -0.0484 -0.1821
  216LEU     CA 1688   0.217  10.733  14.411 -0.0753  0.2369 -0.1285
  217ARG     CA 1689  -0.087  10.733  14.561  0.3212 -0.2298 -0.3512
  218ARG     CA 1690  -0.240  10.937  14.726 -0.0482  0.0231 -0.1300
  219LEU     CA 1691  -0.579  11.001  14.604 -0.2720  0.0468 -0.4869
  220GLU     CA 1692  -0.669  10.688  14.533 -0.3012 -0.0487  0.0171
  221GLN     CA 1693  -0.826  10.457  14.426 -0.0139 -0.0617  0.0126
  222HIS     CA 1694  -0.693  10.520  14.076 -0.4152 -0.0592 -0.2558
  223LEU     CA 1695  -1.005  10.658  13.959  0.1972  0.1597 -0.4132
  224THR     CA 1696  -1.289  10.449  13.842 -0.1948 -0.1542  0.0881
  225ASP     CA 1697  -1.433  10.240  14.092  0.2364 -0.0925  0.1180
  226GLN     CA 1698  -1.735  10.191  14.104  0.3809 -0.0205  0.1425
  227GLY     CA 1699  -1.918  10.498  14.171 -0.0700 -0.2749 -0.1614
  228TRP     CA 1700  -1.823  10.716  14.246 -0.0269 -0.0260 -0.0277
  229VAL     CA 1701  -1.890  10.934  14.505  0.0725  0.1436 -0.1411
  230ALA     CA 1702  -2.128  11.051  14.493 -0.1035  0.1614 -0.2778
  231ASN     CA 1703  -2.368  11.161  14.517 -0.0736 -0.2542 -0.1604
  232PHE     CA 1704  -2.528  11.223  14.808 -0.0435 -0.1211  0.2643
  233THR     CA 1705  -2.320  11.204  15.027 -0.1825 -0.0366 -0.3023
  234LYS     CA 1706  -2.172  10.920  14.968  0.1827 -0.0730  0.2436
  235PRO     CA 1707  -1.862  10.938  15.094  0.1924 -0.0727 -0.2846
  236ARG     CA 1708  -1.742  11.155  15.187 -0.1517 -0.0342 -0.0512
  237THR     CA 1709  -1.837  11.366  15.325  0.2006 -0.0736 -0.1176
  238ILE     CA 1710  -1.957  11.312  15.627  0.1746 -0.0707  0.0924
  239PRO     CA 1711  -1.905  10.935  15.636 -0.0504  0.2105  0.0063
  240ASN     CA 1712  -1.653  10.862  15.590 -0.1586 -0.0287 -0.2427
  241SER     CA 1713  -1.375  11.022  15.591  0.5571 -0.3223  0.0664
  242LEU     CA 1714  -1.153  10.830  15.534  0.2421 -0.0640  0.1609
  243LEU     CA 1715  -1.179  10.746  15.223  0.0732 -0.0439  0.0513
  244PRO     CA 1716  -0.997  10.867  14.918 -0.1803 -0.0543  0.0677
  245SER     CA 1717  -0.694  10.889  15.138  0.2480 -0.1538  0.1175
  246THR     CA 1718  -0.756  11.209  15.196 -0.3217 -0.1956 -0.0807
  247THR     CA 1719  -0.664  11.412  14.910  0.3110  0.1921  0.2499
  248GLY     CA 1720  -0.395  11.533  14.863  0.1400 -0.0003  0.2157
  249LEU     CA 1721  -0.263  11.752  14.860 -0.1795 -0.2229 -0.0472
  250SER     CA 1722  -0.096  11.841  15.132 -0.0326 -0.1291  0.1991
  251PRO     CA 1723   0.173  11.658  15.241  0.2407 -0.1572  0.0357
  252TYR     CA 1724   0.384  11.788  14.980  0.1435  0.0753 -0.2005
  253PHE     CA 1725   0.262  12.072  14.887 -0.0289 -0.1067 -0.2412
  254SER     CA 1726   0.415  12.254  15.119 -0.0694  0.0156  0.2223
  255MET     CA 1727   0.691  12.302  14.994 -0.0633 -0.1417 -0.2500
  256GLY     CA 1728   0.730  12.225  14.714 -0.0630  0.2101  0.3995
  257CYS     CA 1729   0.744  11.910  14.584  0.4330  0.0505 -0.2486
  258LEU     CA 1730   0.454  11.842  14.369  0.0950 -0.0831  0.2875
  259SER     CA 1731   0.366  11.842  14.009 -0.1937  0.4448 -0.4147
  260VAL     CA 1732   0.028  11.881  13.966 -0.1275 -0.2124 -0.0500
  261ARG     CA 1733   0.045  11.787  13.626  0.0663  0.2665 -0.1296
  262THR     CA 1734   0.089  11.485  13.679  0.1085  0.0236 -0.0853
  263PHE     CA 1735  -0.206  11.403  13.873  0.0907  0.0277  0.1027
  264PHE     CA 1736  -0.429  11.509  13.765 -0.0717  0.0589 -0.0978
  265GLN     CA 1737  -0.528  11.442  13.457  0.2242  0.1171  0.2968
  266ARG     CA 1738  -0.853  11.384  13.557  0.1705  0.0480  0.1119
  267LEU     CA 1739  -0.971  11.557  13.733  0.0422 -0.1927 -0.1148
  268SER     CA 1740  -1.186  11.771  13.572  0.0896 -0.2463 -0.3126
  269ASN     CA 1741  -1.433  11.569  13.496 -0.0621  0.1764 -0.2621
  270ILE     CA 1742  -1.441  11.386  13.755 -0.0123 -0.1564 -0.0244
  271TYR     CA 1743  -1.515  11.613  14.006  0.2372 -0.0136  0.0481
  272ALA     CA 1744  -1.635  11.819  13.899  0.0431 -0.0915 -0.2256
  273GLN     CA 1745  -1.925  11.878  13.829 -0.3090 -0.2667 -0.1508
  274ALA     CA 1746  -2.075  11.672  13.745  0.0910  0.1555 -0.1433
  275LYS     CA 1747  -1.981  11.378  13.747 -0.1350 -0.0177  0.1564
  276HIS     CA 1748  -1.877  11.240  14.048  0.2875 -0.1837 -0.1211
  277HIS     CA 1749  -1.937  11.423  14.236 -0.2028 -0.0900 -0.1208
  278SER     CA 1750  -2.219  11.563  14.256  0.0366 -0.1585 -0.0240
  279LEU     CA 1751  -2.331  11.700  14.578  0.2671  0.1050 -0.0690
  280PRO     CA 1752  -2.303  11.727  14.938  0.0166 -0.1341  0.1252
  281PRO     CA 1753  -2.021  11.956  14.886 -0.0422  0.0415 -0.1997
  282VAL     CA 1754  -1.701  11.986  14.783  0.0515 -0.0536  0.2909
  283SER     CA 1755  -1.640  11.897  14.434 -0.0332  0.0632 -0.1618
  284LEU     CA 1756  -1.432  12.001  14.300  0.0457 -0.0411  0.0347
  285GLN     CA 1757  -1.304  12.279  14.360  0.0517 -0.3173  0.0747
  286GLY     CA 1758  -1.121  12.279  14.599 -0.0631 -0.2820 -0.0607
  287GLN     CA 1759  -0.951  12.008  14.630  0.1412 -0.2816 -0.1757
  288LEU     CA 1760  -0.669  12.018  14.541  0.0067 -0.1821  0.1095
  289LEU     CA 1761  -0.635  12.343  14.447 -0.1453  0.1104 -0.0151
  290TRP     CA 1762  -0.580  12.616  14.516  0.3499 -0.1424 -0.2229
  291ARG     CA 1763  -0.304  12.724  14.520  0.0797  0.2475  0.1095
  292GLU     CA 1764  -0.296  12.996  14.432 -0.3036 -0.1472 -0.0697
  293PHE     CA 1765  -0.579  13.092  14.369  0.0937  0.1691 -0.2911
  294PHE     CA 1766  -0.591  13.312  14.631 -0.0112 -0.0227  0.0704
  295TYR     CA 1767  -0.329  13.483  14.612 -0.0549 -0.2328  0.2499
  296THR     CA 1768  -0.302  13.585  14.304  0.3862 -0.3303  0.2990
  297VAL     CA 1769  -0.643  13.772  14.357  0.0953  0.2103  0.2458
  298ALA     CA 1770  -0.648  13.889  14.598  0.0380 -0.4346 -0.4769
  299SER     CA 1771  -0.362  14.053  14.732  0.0920  0.2159 -0.0946
  300ALA     CA 1772  -0.358  14.289  14.555 -0.1516  0.3394  0.0787
  301THR     CA 1773  -0.606  14.469  14.498 -0.1704 -0.0953 -0.1703
  302GLN     CA 1774  -0.769  14.453  14.768  0.0069  0.0495 -0.0332
  303ASN     CA 1775  -0.841  14.258  14.918  0.0462 -0.1903 -0.0353
  304PHE     CA 1776  -0.662  14.152  15.156 -0.2002  0.2162 -0.0270
  305THR     CA 1777  -0.726  14.154  15.543  0.1215  0.1313 -0.0644
  306GLN     CA 1778  -0.931  14.361  15.704  0.0440 -0.6070  0.1030
  307MET     CA 1779  -1.167  14.497  15.609 -0.2189 -0.2450 -0.1412
  308ALA     CA 1780  -1.105  14.509  15.276  0.0848  0.0936  0.2904
  309GLY     CA 1781  -1.321  14.508  15.115  0.2172 -0.4582  0.0391
  310ASN     CA 1782  -1.428  14.377  14.849  0.0090  0.1264  0.0138
  311PRO     CA 1783  -1.559  14.071  14.778 -0.1633  0.4104 -0.2145
  312ILE     CA 1784  -1.575  13.897  14.986  0.4881  0.3191  0.1401
  313CYS     CA 1785  -1.399  14.051  15.226  0.2306 -0.0815 -0.0087
  314LEU     CA 1786  -1.561  14.139  15.453  0.2153 -0.0369  0.2640
  315GLN     CA 1787  -1.662  13.977  15.679 -0.2174 -0.1139 -0.2368
  316ILE     CA 1788  -1.625  14.031  16.013 -0.0116 -0.0056 -0.0089
  317HIS     CA 1789  -1.436  14.091  16.272 -0.2871  0.0117 -0.0147
  318TRP     CA 1790  -1.580  14.078  16.543  0.0255 -0.0371  0.2217
  319TYR     CA 1791  -1.373  13.923  16.808 -0.0994 -0.0297 -0.1424
  320GLU     CA 1792  -1.520  13.861  17.049 -0.0044  0.2578  0.2307
  321ASP     CA 1793  -1.376  13.711  17.304  0.0341 -0.1478  0.1043
  322ALA     CA 1794  -1.217  13.434  17.378  0.1495 -0.1072  0.0223
  323GLU     CA 1795  -0.998  13.315  17.402 -0.2874 -0.0931  0.1333
  324ARG     CA 1796  -0.724  13.260  17.169 -0.1110  0.0184 -0.0111
  325LEU     CA 1797  -0.718  12.997  17.186 -0.1792 -0.1062  0.1528
  326HIS     CA 1798  -0.934  12.771  17.369  0.1954 -0.0264 -0.3807
  327LYS     CA 1799  -1.006  12.569  17.263  0.0402 -0.6718  0.0260
  328TRP     CA 1800  -0.810  12.334  17.135  0.3049  0.1425 -0.2701
  329LYS     CA 1801  -0.515  12.409  17.244  0.3420  0.0856  0.0238
  330THR     CA 1802  -0.514  12.244  17.529 -0.5141 -0.2783 -0.1119
  331ALA     CA 1803  -0.798  12.251  17.668 -0.0085 -0.1510 -0.1495
  332GLN     CA 1804  -1.085  12.256  17.569 -0.1885 -0.2318  0.1443
  333THR     CA 1805  -1.364  12.044  17.677 -0.1254 -0.0463  0.3000
  334GLY     CA 1806  -1.603  11.983  17.536 -0.0275 -0.0299 -0.1452
  335PHE     CA 1807  -1.657  11.882  17.281 -0.1742 -0.1707 -0.2351
  336PRO     CA 1808  -1.534  11.656  17.134  0.1959 -0.0603 -0.1359
  337TRP     CA 1809  -1.530  11.679  16.790  0.0105  0.0828 -0.2239
  338ILE     CA 1810  -1.262  11.751  16.721 -0.2445 -0.0331 -0.0933
  339ASP     CA 1811  -1.078  11.860  16.952 -0.0519 -0.1940  0.0187
  340ALA     CA 1812  -0.828  11.823  16.943 -0.1422 -0.5812 -0.1148
  341ILE     CA 1813  -0.662  11.821  17.208  0.2698  0.0208  0.0438
  342MET     CA 1814  -0.362  11.782  17.217 -0.1494 -0.0262  0.1781
  343THR     CA 1815  -0.210  12.045  17.111 -0.0523  0.0928 -0.0691
  344GLN     CA 1816  -0.263  12.058  16.805  0.2444 -0.0099  0.1154
  345LEU     CA 1817  -0.358  11.811  16.658 -0.0597 -0.2452  0.0416
  346ARG     CA 1818  -0.127  11.513  16.666  0.2923  0.0727  0.2337
  347GLN     CA 1819  -0.051  11.269  16.453 -0.1721 -0.0291 -0.2176
  348GLU     CA 1820   0.017  11.347  16.193 -0.2239  0.1721  0.0969
  349GLY     CA 1821  -0.108  11.600  16.092 -0.2477 -0.2853 -0.1173
  350TRP     CA 1822  -0.452  11.588  16.131 -0.0367 -0.0768 -0.4011
  351ILE     CA 1823  -0.678  11.702  15.910  0.0503 -0.0814  0.1139
  352HIS     CA 1824  -0.761  11.711  15.592  0.0071  0.2122 -0.1446
  353HIS     CA 1825  -1.041  11.678  15.533  0.3588  0.0358 -0.0332
  354LEU     CA 1826  -1.247  11.576  15.879  0.1562 -0.4011  0.3957
  355ALA     CA 1827  -1.271  11.811  16.010  0.1022  0.0047 -0.1369
  356ARG     CA 1828  -1.278  12.059  15.832 -0.0348  0.0302  0.1539
  357HIS     CA 1829  -1.566  12.190  15.997 -0.1890 -0.0388  0.3185
  358ALA     CA 1830  -1.493  12.176  16.269 -0.1736  0.1453  0.4155
  359VAL     CA 1831  -1.260  12.432  16.270 -0.2301  0.2200  0.0192
  360ALA     CA 1832  -1.463  12.671  16.152  0.1568  0.0171 -0.0867
  361CYS     CA 1833  -1.732  12.680  16.287 -0.1083  0.0119  0.0558
  362PHE     CA 1834  -1.664  12.714  16.660  0.2662 -0.0639  0.0981
  363LEU     CA 1835  -1.417  12.902  16.686 -0.2322  0.1084  0.0518
  364THR     CA 1836  -1.630  13.163  16.492 -0.0267 -0.0432  0.1322
  365ARG     CA 1837  -1.991  13.129  16.492 -0.0532  0.0802 -0.1942
  366GLY     CA 1838  -2.015  13.012  16.729  0.0869  0.1081 -0.2608
  367ASP     CA 1839  -1.770  13.066  17.026 -0.2187 -0.5275  0.0461
  368LEU     CA 1840  -1.526  13.219  17.002  0.0726 -0.1326 -0.2397
  369TRP     CA 1841  -1.559  13.447  16.795 -0.2046  0.3617  0.0877
  370ILE     CA 1842  -1.333  13.464  16.587 -0.1544 -0.0671  0.0728
  371SER     CA 1843  -1.145  13.679  16.372 -0.3861  0.0753 -0.2627
  372TRP     CA 1844  -1.001  13.593  16.068  0.2077 -0.0168 -0.0289
  373GLU     CA 1845  -0.631  13.656  16.120  0.2291  0.1474 -0.0409
  374GLU     CA 1846  -0.567  13.473  16.426  0.1535  0.0432 -0.1837
  375GLY     CA 1847  -0.638  13.222  16.356  0.3194 -0.0784 -0.1605
  376MET     CA 1848  -0.495  13.105  16.096  0.0772 -0.1294  0.1224
  377LYS     CA 1849  -0.222  13.079  16.173 -0.0342  0.2189  0.1774
  378VAL     CA 1850  -0.276  12.783  16.418  0.0239 -0.2026 -0.0397
  379PHE     CA 1851  -0.168  12.589  16.167 -0.1910 -0.2786 -0.1887
  380GLU     CA 1852   0.106  12.599  16.142  0.0314 -0.2216  0.0855
  381GLU     CA 1853   0.285  12.442  16.286  0.1210 -0.0165  0.0198
  382LEU     CA 1854   0.260  12.141  16.264 -0.2337  0.3068  0.0943
  383LEU     CA 1855   0.045  12.111  16.039  0.3845 -0.1233 -0.1064
  384LEU     CA 1856   0.111  12.135  15.732 -0.0023  0.3714  0.1135
  385ASP     CA 1857  -0.004  12.407  15.610  0.1460  0.1543 -0.0516
  386ALA     CA 1858   0.118  12.636  15.496 -0.0758  0.0255  0.2921
  387ASP     CA 1859   0.353  12.865  15.415  0.0440 -0.2657 -0.2710
  388TYR     CA 1860   0.316  13.078  15.219 -0.0901  0.4028 -0.1403
  389SER     CA 1861   0.022  12.985  15.034 -0.2818 -0.0220  0.0838
  390ILE     CA 1862  -0.206  12.933  15.214 -0.4380 -0.0420  0.0896
  391ASN     CA 1863  -0.284  13.100  15.465  0.3514 -0.0872  0.0387
  392ALA     CA 1864  -0.505  13.428  15.402 -0.3182 -0.3279  0.1845
  393GLY     CA 1865  -0.720  13.267  15.309  0.1009  0.0443  0.1202
  394ASN     CA 1866  -0.888  13.069  15.452  0.2257  0.3125 -0.2600
  395TRP     CA 1867  -1.155  13.145  15.618 -0.0491 -0.1411  0.0323
  396MET     CA 1868  -1.368  13.171  15.389 -0.3746  0.1049  0.0191
  397TRP     CA 1869  -1.481  12.903  15.272 -0.2347 -0.0413 -0.0768
  398LEU     CA 1870  -1.769  12.804  15.391  0.1880  0.0535 -0.1699
  399SER     CA 1871  -1.793  13.056  15.705 -0.2099 -0.1612 -0.0220
  400ALA     CA 1872  -1.850  13.272  15.544 -0.1478  0.2760  0.0502
  401SER     CA 1873  -1.725  13.479  15.318 -0.1155 -0.2111 -0.3220
  402ALA     CA 1874  -1.690  13.290  15.032 -0.1557  0.2067 -0.1843
  403PHE     CA 1875  -1.935  13.092  14.994  0.4931 -0.1232 -0.1465
  404PHE     CA 1876  -2.150  13.121  15.151 -0.1225 -0.1624  0.0705
  405HIS     CA 1877  -2.346  12.987  15.403 -0.2428  0.2223  0.5027
  406HIS     CA 1878  -2.292  12.878  15.703 -0.1868 -0.0246 -0.2902
  407TYR     CA 1879  -2.528  12.968  15.884 -0.0301  0.3151 -0.0735
  408THR     CA 1880  -2.737  12.840  16.097  0.2689  0.0863  0.1893
  409ARG     CA 1881  -2.733  12.572  16.296  0.2039  0.2773 -0.1855
  410ILE     CA 1882  -2.509  12.441  16.378  0.2860  0.0652 -0.0160
  411PHE     CA 1883  -2.331  12.307  16.166 -0.0459  0.1251 -0.0387
  412CYS     CA 1884  -2.245  11.983  16.178 -0.1421 -0.2506 -0.1143
  413PRO     CA 1885  -2.234  11.893  16.426 -0.0402  0.0258  0.0372
  414VAL     CA 1886  -2.421  11.605  16.488  0.0210 -0.0888 -0.2362
  415ARG     CA 1887  -2.174  11.405  16.465 -0.0107 -0.2510  0.0968
  416PHE     CA 1888  -2.069  11.431  16.200  0.2332 -0.2258  0.3917
  417GLY     CA 1889  -2.145  11.190  16.036  0.0641 -0.0361 -0.1928
  418LYS     CA 1890  -2.297  10.945  16.038  0.4214  0.2887 -0.0174
  419ARG     CA 1891  -2.152  10.700  16.134  0.2377 -0.1813  0.0064
  420THR     CA 1892  -1.864  10.822  16.263  0.0526 -0.2116  0.1476
  421ASP     CA 1893  -1.664  10.897  16.067  0.0176 -0.2364  0.0731
  422PRO     CA 1894  -1.396  10.704  16.136 -0.0030  0.0295 -0.3757
  423GLU     CA 1895  -1.404  10.508  16.330  0.2055 -0.1832 -0.2751
  424GLY     CA 1896  -1.259  10.481  16.595  0.0840  0.1130 -0.2374
  425GLN     CA 1897  -1.036  10.726  16.571  0.3974 -0.0931 -0.0423
  426TYR     CA 1898  -0.957  11.011  16.637  0.1137 -0.1981  0.3288
  427ILE     CA 1899  -1.081  11.058  16.938  0.0091  0.1273  0.1489
  428ARG     CA 1900  -0.918  10.804  17.133 -0.2028  0.2525  0.5320
  429LYS     CA 1901  -0.600  10.894  17.125  0.0698  0.4219 -0.2835
  430TYR     CA 1902  -0.623  11.238  17.231 -0.0955  0.3965 -0.1225
  431LEU     CA 1903  -0.733  11.219  17.519 -0.1127  0.2499 -0.0727
  432PRO     CA 1904  -0.758  10.932  17.758 -0.0455  0.0195  0.1620
  433VAL     CA 1905  -1.119  10.847  17.812  0.2058  0.1899  0.0016
  434LEU     CA 1906  -1.255  10.802  17.589 -0.2875  0.2367  0.1185
  435LYS     CA 1907  -1.323  10.477  17.477  0.0335  0.2167  0.1247
  436ASN     CA 1908  -1.676  10.551  17.449 -0.0072  0.2215 -0.0602
  437PHE     CA 1909  -1.806  10.244  17.469  0.2348 -0.0708 -0.0718
  438PRO     CA 1910  -2.082  10.128  17.414  0.0437  0.2242  0.0168
  439THR     CA 1911  -2.275  10.179  17.188  0.2748  0.1291  0.1001
  440LYS     CA 1912  -2.343  10.537  17.106  0.1696 -0.1111  0.1422
  441TYR     CA 1913  -1.992  10.621  17.006 -0.1042 -0.0888 -0.3619
  442ILE     CA 1914  -1.871  10.920  16.954 -0.0033  0.1032  0.1351
  443TYR     CA 1915  -2.116  11.132  17.038 -0.1252  0.0472  0.2361
  444GLU     CA 1916  -2.222  11.040  17.321  0.0386 -0.4729 -0.0686
  445PRO     CA 1917  -2.192  11.149  17.570  0.4711  0.1537 -0.3578
  446TRP     CA 1918  -2.373  11.244  17.767  0.1069 -0.2245  0.0545
  447THR     CA 1919  -2.583  11.030  17.944 -0.2374  0.1633 -0.3864
  448ALA     CA 1920  -2.547  10.753  17.842  0.2663 -0.2146  0.3413
  449SER     CA 1921  -2.458  10.484  17.976  0.1788  0.1337  0.1157
  450GLU     CA 1922  -2.281  10.246  17.867  0.3503  0.2129 -0.0578
  451GLU     CA 1923  -2.023  10.226  17.927 -0.2045  0.2941 -0.1934
  452GLU     CA 1924  -1.897  10.279  18.230  0.0933 -0.1326 -0.0342
  453GLN     CA 1925  -1.971  10.495  18.331  0.2913 -0.0263 -0.3014
  454ARG     CA 1926  -2.120  10.776  18.196 -0.1857  0.0599 -0.0550
  455GLN     CA 1927  -2.049  10.860  17.918 -0.2354 -0.2731  0.0941
  456ALA     CA 1928  -1.725  10.670  17.885  0.2022 -0.2185  0.2810
  457GLY     CA 1929  -1.556  10.639  17.991 -0.2164 -0.0771 -0.1421
  458CYS     CA 1930  -1.622  10.772  18.349  0.1496  0.3729  0.1858
  459ILE     CA 1931  -1.510  11.069  18.308 -0.0839  0.3780 -0.4107
  460ILE     CA 1932  -1.689  11.180  18.028  0.2611 -0.1486  0.3185
  461GLY     CA 1933  -1.911  11.320  18.072 -0.0001  0.1557 -0.0265
  462ARG     CA 1934  -1.916  11.444  18.401  0.1094  0.0564  0.1585
  463ASP     CA 1935  -1.555  11.519  18.419  0.0948 -0.4902 -0.0450
  464TYR     CA 1936  -1.439  11.593  18.198 -0.1698  0.1099  0.0677
  465PRO     CA 1937  -1.647  11.667  17.945  0.2039  0.2000 -0.1422
  466PHE     CA 1938  -1.821  11.853  17.964 -0.1511 -0.0035  0.0157
  467PRO     CA 1939  -1.798  12.218  17.919  0.3228 -0.0279  0.0418
  468MET     CA 1940  -1.681  12.510  17.793 -0.4263  0.4606  0.1543
  469VAL     CA 1941  -1.705  12.754  17.872  0.1998 -0.0359  0.0077
  470ASN     CA 1942  -1.864  12.989  17.632 -0.0075 -0.1979 -0.2670
  471HIS     CA 1943  -1.719  13.311  17.462 -0.1428  0.0841  0.0638
  472LYS     CA 1944  -1.873  13.506  17.284  0.1880  0.4986 -0.1013
  473GLU     CA 1945  -2.151  13.348  17.261 -0.2524  0.0411 -0.0617
  474ALA     CA 1946  -2.221  13.138  17.201  0.1021  0.1530  0.3975
  475SER     CA 1947  -2.355  12.859  17.062  0.0228 -0.1363 -0.0348
  476ASP     CA 1948  -2.594  12.938  16.893 -0.1696 -0.2425 -0.1192
  477ARG     CA 1949  -2.719  13.222  17.026  0.2750  0.0294 -0.0319
  478ASN     CA 1950  -2.618  13.461  16.805 -0.0934 -0.3556 -0.5592
  479LEU     CA 1951  -2.533  13.448  16.473  0.0056  0.1105 -0.0069
  480GLN     CA 1952  -2.534  13.257  16.254 -0.1146  0.0924  0.0449
  481LEU     CA 1953  -2.478  13.515  15.982  0.2129  0.0165  0.0369
  482MET     CA 1954  -2.531  13.767  15.953  0.0840  0.0419  0.1829
  483ARG     CA 1955  -2.749  13.959  15.943  0.2469 -0.0125 -0.0218
  484ARG     CA 1956  -2.701  14.216  15.816  0.2289 -0.0090  0.1431
  485VAL     CA 1957  -2.414  14.121  15.586  0.0371  0.0362  0.1080
  486ARG     CA 1958  -2.528  14.006  15.345 -0.1610  0.1706 -0.1519
  487GLU     CA 1959  -2.514  13.980  15.035 -0.0632  0.4765 -0.0371
  488GLU     CA 1960  -2.348  14.100  14.816  0.0842 -0.1529  0.0627
  489GLN     CA 1961  -2.048  14.115  14.750 -0.2009  0.2993  0.1514
  490ARG     CA 1962  -1.988  14.203  15.077 -0.1642  0.0196 -0.0505
  491GLY     CA 1963  -1.959  13.995  15.240  0.3204  0.3625  0.0342
  492THR     CA 1964  -2.123  13.724  15.241  0.2455 -0.0193  0.0405
  493ALA     CA 1965  -2.063  13.597  14.945 -0.0003 -0.1380 -0.1330
  494GLN     CA 1966  -1.919  13.621  14.730 -0.1671  0.1575  0.0307
  495LEU     CA 1967  -1.873  13.309  14.555 -0.0959  0.7676 -0.0337
  496THR     CA 1968  -2.225  13.236  14.557 -0.0619  0.0587  0.2171
  497ARG     CA 1969  -2.427  13.367  14.525  0.1864 -0.2334  0.5144
  999W        W 1970  12.206   9.189   2.160 -0.0471 -0.0915  0.1580
 1000W        W 1971   7.456  10.196   7.147 -0.0147 -0.3022 -0.0916
 1001W        W 1972   6.309  12.802  12.710 -0.0614  0.0331  0.1522
 1002W        W 1973   8.884   7.928   5.773 -0.2652  0.0749  0.2801
 1003W        W 1974   2.041   8.111   7.364 -0.2535  0.1557 -0.0820
 1004W        W 1975   8.057   7.723   8.255  0.1932 -0.0220 -0.3483
 1005W        W 1976   1.233  11.958   4.887  0.0253 -0.0561  0.0572
 1006W        W 1977   9.426   4.480   1.707 -0.2459 -0.0288 -0.0376
 1007W        W 1978  10.554  13.319  10.525 -0.1339 -0.0120  0.1014
 1008W        W 1979  12.034   0.397   7.078  0.0292 -0.3082 -0.3837
 1009W        W 1980   6.957   0.966  13.402 -0.0558 -0.2988 -0.0228
 1010W        W 1981   5.983   6.231   7.227 -0.1897 -0.0209  0.4018
 1011W        W 1982   7.267   3.806   4.138  0.2660 -0.1656  0.0433
 1012W        W 1983   1.653   1.240   9.380  0.2123  0.2527  0.1213
 1013W        W 1984   3.015  11.031   5.677 -0.0675  0.3961  0.3168
 1014W        W 1985   4.035   7.405   0.153 -0.0660 -0.1945  0.0210
 1015W        W 1986   5.256   0.678   7.761  0.1873  0.0107  0.1516
 1016W        W 1987   8.776  11.379   6.430 -0.0852 -0.4111  0.0067
 1017W        W 1988   3.864   1.273   2.757 -0.1492 -0.0158  0.1266
 1018W        W 1989  11.431   9.581  12.596  0.2401 -0.0980  0.1475
 1019W        W 1990   7.461   1.929   9.799  0.0610  0.0663 -0.1206
 1020W        W 1991   3.133   8.928   4.399  0.2503  0.1185  0.0705
 1021W        W 1992   9.797  10.049   4.154 -0.0583 -0.2376  0.1483
 1022W        W 1993   5.691   0.241   5.129 -0.2299  0.1819 -0.0201
 1023W        W 1994   5.365   0.239   2.463  0.0589  0.1402  0.0373
 1024W        W 1995  12.934   7.215   4.645  0.3246 -0.2328  0.2318
 1025W        W 1996  10.327  10.554   3.214 -0.0702 -0.1084 -0.1286
 1026W        W 1997  10.544   1.766  10.506  0.1024  0.0002 -0.0205
 1027W        W 1998   1.851   9.456   8.552  0.2130 -0.3929 -0.0994
 1028W        W 1999   5.318   9.912   7.923  0.0808  0.1047 -0.0438
 1029W        W 2000  11.554   3.949   9.605  0.3515 -0.0555 -0.1458
 1030W        W 2001  13.769   9.934   6.400  0.3809  0.0521  0.1361
 1031W        W 2002   2.096   0.403   7.785 -0.2142  0.4078  0.2268
 1032W        W 2003   7.042   5.866   9.215  0.1836  0.2994 -0.3344
 1033W        W 2004   1.184   4.950  10.404  0.1492 -0.1376  0.0900
 1034W        W 2005   5.417   8.444   8.036  0.0956  0.2278 -0.0751
 1035W        W 2006  13.055  13.810   9.591 -0.3059  0.0538  0.2121
 1036W        W 2007   8.457   9.523   9.160  0.0916  0.0780 -0.0728
 1037W        W 2008   0.888   4.147   0.280  0.1135  0.1554 -0.1240
 1038W        W 2009   8.928   4.940  11.420 -0.1009 -0.0186  0.2068
 1039W        W 2010   9.537   2.733   1.480  0.0386 -0.3379  0.1214
 1040W        W 2011   0.716   2.750   5.744  0.2888  0.0579  0.1401
 1041W        W 2012   1.449   0.154   7.520 -0.5746  0.1265 -0.0446
 1042W        W 2013   1.214   3.820   9.384 -0.1690  0.1403 -0.1194
 1043W        W 2014   0.331   0.927   6.629  0.0492 -0.2133  0.0150
 1044W        W 2015  11.157   3.890   9.288  0.1070  0.3850  0.0154
 1045W        W 2016   1.670   4.504  12.723 -0.1821 -0.0920 -0.1666
 1046W        W 2017  13.877  10.495   5.747 -0.1672  0.0598 -0.1020
 1047W        W 2018   7.044  12.939   2.416 -0.0854 -0.2198  0.4462
 1048W        W 2019   7.828  10.534  10.100  0.0200 -0.0072  0.1189
 1049W        W 2020   6.781  10.504   4.352  0.1005  0.2436  0.0448
 1050W        W 2021  11.842   7.748  12.523  0.0755 -0.0721  0.1069
 1051W        W 2022   3.533   8.826   0.045 -0.1543 -0.0099 -0.1014
 1052W        W 2023   6.086  12.548   7.134  0.1046 -0.3230  0.1925
 1053W        W 2024   9.419   1.623  13.177  0.1839 -0.0032 -0.1227
 1054W        W 2025   4.941   2.705  10.220 -0.2052 -0.2576  0.1181
 1055W        W 2026   1.054   4.546   3.370 -0.3357 -0.1694  0.1486
 1056W        W 2027  10.302   8.925   3.542  0.0639 -0.1905 -0.0247
 1057W        W 2028   9.970   1.847   3.953 -0.0946 -0.0441  0.1359
 1058W        W 2029   0.250   8.639   9.205 -0.1983  0.0871  0.1912
 1059W        W 2030   1.895   4.374  10.047  0.2432 -0.1171  0.2100
 1060W        W 2031  11.595   6.870   4.166  0.0704 -0.0165 -0.0585
 1061W        W 2032   3.710   3.910  12.337  0.1738  0.0273  0.3419
 1062W        W 2033   6.377   3.579   1.760 -0.1788 -0.3572  0.1484
 1063W        W 2034   8.560   9.129   7.773  0.1002 -0.0602  0.0700
 1064W        W 2035   8.750  11.100   8.622  0.0517 -0.2014  0.0273
 1065W        W 2036  10.993  10.484   8.070 -0.2089 -0.2181 -0.3517
 1066W        W 2037  12.818   5.687   6.402  0.3619 -0.1917 -0.0810
 1067W        W 2038   8.977   5.459  13.259 -0.2613  0.1586 -0.2070
 1068W        W 2039  11.248   5.010   2.972 -0.0752  0.1114 -0.1719
 1069W        W 2040   7.534   7.505   2.591  0.0775  0.2541 -0.1580
 1070W        W 2041   5.104  13.569   8.571 -0.2014  0.3706  0.1072
 1071W        W 2042   2.358   2.114  10.682  0.0045  0.0908  0.0128
 1072W        W 2043   4.673   1.192   0.794  0.1307  0.0043 -0.1885
 1073W        W 2044  11.319  10.306  12.137  0.2062 -0.1922  0.0197
 1074W        W 2045   9.466  11.413   3.836  0.0242 -0.2633 -0.5509
 1075W        W 2046   6.749   2.937   0.114 -0.0562 -0.2055 -0.2602
 1076W        W 2047   1.615   9.586  11.727 -0.1190 -0.1510  0.2238
 1077W        W 2048  10.620   3.083   6.844  0.1676 -0.1558 -0.0373
 1078W        W 2049  12.628   9.528   7.094 -0.2492 -0.1792  0.2631
 1079W        W 2050   8.902   9.035   7.439 -0.2670 -0.0551  0.0566
 1080W        W 2051   5.915   9.374   2.900  0.1926 -0.3459 -0.0015
 1081W        W 2052  13.638  11.691   6.434  0.4514  0.0913 -0.0331
 1082W        W 2053   5.665   3.476   7.611  0.1765 -0.1610  0.3890
 1083W        W 2054   2.806   2.407   9.718  0.5251  0.3134  0.1019
 1084W        W 2055  10.600   3.295   4.344 -0.1164 -0.1721  0.1847
 1085W        W 2056   6.874  11.984  13.145 -0.2332 -0.0291 -0.1401
 1086W        W 2057   8.427   4.077   0.887 -0.0203 -0.1635  0.1964
 1087W        W 2058   2.039   7.913   3.756  0.1481  0.2908 -0.0442
 1088W        W 2059  11.733   9.330  10.812  0.1522  0.0688 -0.1832
 1089W        W 2060   7.346   8.153  10.580  0.0545 -0.1191  0.1727
 1090W        W 2061   0.810  11.612   8.035  0.1297  0.0448 -0.1503
 1091W        W 2062   4.987   3.947   9.933  0.1449  0.0537 -0.1650
 1092W        W 2063  10.164   1.164  13.731  0.1633  0.0553 -0.2043
 1093W        W 2064   9.727   6.245   1.091 -0.3486  0.0207  0.1077
 1094W        W 2065   1.256  12.257   2.961 -0.0652  0.1044  0.0380
 1095W        W 2066   3.518  11.057   8.040  0.1537  0.2382  0.0493
 1096W        W 2067  13.711  12.262   6.317  0.1678  0.2372  0.4420
 1097W        W 2068   1.651   9.451   4.474 -0.1887  0.1926 -0.0352
 1098W        W 2069   6.620   8.228   3.702 -0.1252 -0.0851  0.2152
 1099W        W 2070   7.761  10.871  10.730  0.1933  0.1011  0.0445
 1100W        W 2071   2.020  10.640   2.289 -0.1924  0.1890  0.1890
 1101W        W 2072   0.103   3.508   7.655  0.1086 -0.0239 -0.0889
 1102W        W 2073   2.188   1.610  11.394  0.2890  0.0572 -0.0935
 1103W        W 2074   9.309   5.329  11.299 -0.0321  0.1007 -0.0417
 1104W        W 2075   4.336  12.877   7.082 -0.1743 -0.1963 -0.3590
 1105W        W 2076   3.740  10.049   9.973  0.1143 -0.3140  0.0907
 1106W        W 2077   9.628   0.819   3.111  0.0924 -0.3035  0.2149
 1107W        W 2078   0.839   2.210   4.706 -0.0349  0.2222  0.2235
 1108W        W 2079   1.002  13.756   0.934 -0.0735 -0.1685 -0.3133
 1109W        W 2080   5.070   8.000   2.053  0.0145  0.3154 -0.3120
 1110W        W 2081   6.642   3.884   0.500 -0.1990  0.2105 -0.1889
 1111W        W 2082   3.061   0.078   1.199 -0.1288  0.1521 -0.1270
 1112W        W 2083   5.965   8.463   7.329 -0.0403  0.1994 -0.1334
 1113W        W 2084   0.368   0.085   5.379  0.2155  0.1277 -0.1650
 1114W        W 2085   7.377  12.659   9.610 -0.0574 -0.1101  0.1692
 1115W        W 2086   8.035   0.293   1.349  0.1415 -0.2214 -0.0909
 1116W        W 2087   0.210  10.670   8.481  0.3482 -0.2138  0.2185
 1117W        W 2088   3.881  12.173   1.866 -0.1602  0.1542  0.0530
 1118W        W 2089   2.952   3.575  11.050  0.0283 -0.0124  0.0911
 1119W        W 2090   4.998  12.191  13.204  0.1151 -0.2156 -0.1290
 1120W        W 2091   1.096   2.587  12.921 -0.0486 -0.0450  0.2520
 1121W        W 2092   7.988   7.865   5.774  0.3568  0.0832 -0.1274
 1122W        W 2093  10.054   2.313  13.388  0.1064 -0.1358 -0.0622
 1123W        W 2094  11.531   6.312   5.097  0.0570  0.2630  0.0881
 1124W        W 2095  13.128   0.656  10.639  0.1481  0.0073  0.0856
 1125W        W 2096   6.726  10.017   3.142  0.2652  0.3247 -0.1740
 1126W        W 2097   5.707   7.712   3.664  0.2318  0.2283 -0.3217
 1127W        W 2098   9.923   0.089  13.825 -0.0951 -0.0346  0.1985
 1128W        W 2099   0.175   7.040   4.687  0.2948  0.1042  0.3133
 1129W        W 2100  12.395   4.205   9.669  0.1563 -0.2082  0.0636
 1130W        W 2101   8.516   9.115   4.905  0.2629  0.0133 -0.0152
 1131W        W 2102  13.485  12.074   6.748  0.0232  0.0791 -0.0038
 1132W        W 2103   6.215  10.840   1.211 -0.2150  0.1603 -0.3931
 1133W        W 2104  10.682  10.794   0.959  0.0073 -0.0568 -0.0587
 1134W        W 2105   4.842   2.064   4.828  0.2328 -0.0826  0.0227
 1135W        W 2106  13.655  10.723  11.979 -0.0646  0.0231 -0.1443
 1136W        W 2107   0.263   9.659   4.831  0.1419  0.1229  0.0392
 1137W        W 2108   6.783  10.732   9.731  0.2509 -0.1942  0.0485
 1138W        W 2109   3.598  10.868  12.540  0.3604  0.0770  0.2498
 1139W        W 2110   0.896   0.079   2.821 -0.1547 -0.4770 -0.1340
 1140W        W 2111   5.891   7.298   3.964 -0.0243 -0.0365 -0.2453
 1141W        W 2112   5.630   4.539   5.279  0.1322  0.0084  0.3046
 1142W        W 2113  12.938   0.168   6.066  0.3016 -0.1111  0.0584
 1143W        W 2114   2.858  12.240  11.590 -0.0137  0.0939  0.2407
 1144W        W 2115   9.706   3.285   8.204 -0.2793  0.2498  0.1343
 1145W        W 2116  10.863  11.365   2.135 -0.0348 -0.1559  0.1048
 1146W        W 2117  12.298   8.530   5.205 -0.3380  0.0739 -0.2823
 1147W        W 2118  11.191   2.176   1.248  0.0215 -0.2636 -0.2120
 1148W        W 2119   2.960   0.843   3.180  0.0043 -0.1951 -0.1963
 1149W        W 2120   2.307   8.622   1.721  0.1352 -0.0270  0.0751
 1150W        W 2121  10.150  10.132  12.853 -0.0436 -0.1073  0.1396
 1151W        W 2122   4.873  12.572  11.661 -0.0723 -0.3988  0.0806
 1152W        W 2123   2.630   5.513  12.076  0.2863 -0.1744  0.0055
 1153W        W 2124  12.397   1.792   0.665  0.4069  0.1184 -0.2344
 1154W        W 2125   6.590   0.633  13.588  0.0338  0.2077  0.1356
 1155W        W 2126   4.060   5.458  11.305 -0.2242 -0.0875  0.0387
 1156W        W 2127  12.966   4.398   6.734  0.2023  0.0595  0.0358
 1157W        W 2128   0.370   5.587   9.388 -0.1806  0.2121  0.0347
 1158W        W 2129  10.738  11.273   6.753  0.1605 -0.0647 -0.0392
 1159W        W 2130  12.075   9.190   9.889 -0.4488 -0.2989  0.1259
 1160W        W 2131   0.908   1.916   6.268  0.2431 -0.1372 -0.2421
 1161W        W 2132   0.738  13.068   8.710  0.0711  0.0534  0.1114
 1162W        W 2133   3.696   5.722   8.312  0.2153 -0.1129  0.2374
 1163W        W 2134   5.828   6.320   5.003  0.1553 -0.1023 -0.3824
 1164W        W 2135   3.996   0.375   9.426 -0.2514 -0.1990  0.2723
 1165W        W 2136   9.276   6.730   8.845  0.2278  0.1767  0.1128
 1166W        W 2137   9.798  10.199   2.968  0.3269  0.0519 -0.0486
 1167W        W 2138   5.009   7.320   6.980  0.1227 -0.0232 -0.1854
 1168W        W 2139  10.185  10.990   0.411 -0.0083  0.1427 -0.3535
 1169W        W 2140   3.356   0.545  11.873 -0.0407 -0.1499  0.0692
 1170W        W 2141   0.573   5.976   3.232  0.1543 -0.3177 -0.2505
 1171W        W 2142  10.623   7.326  11.438 -0.0267  0.1957  0.2200
 1172W        W 2143   9.640   4.226   9.952  0.0210 -0.4333  0.0077
 1173W        W 2144   5.864  12.781   5.741 -0.1900  0.1677 -0.1655
 1174W        W 2145   4.738   2.907   2.785 -0.0315  0.2910 -0.1672
 1175W        W 2146   8.012   0.704  12.042 -0.1193  0.3940  0.0584
 1176W        W 2147   2.526   3.186  10.822 -0.0321  0.0055 -0.1328
 1177W        W 2148  13.675   8.904   2.305  0.2380 -0.1555 -0.0922
 1178W        W 2149   5.496  10.883  13.446 -0.0450  0.2008 -0.1578
 1179W        W 2150   1.580   2.169  11.107  0.3005 -0.2524  0.1044
 1180W        W 2151   8.746   3.928   9.548  0.0848 -0.1347  0.1613
 1181W        W 2152   8.532   5.586  10.241 -0.2722  0.2332  0.2151
 1182W        W 2153   4.842   6.949  13.144 -0.1106  0.2256 -0.1302
 1183W        W 2154   5.738   1.481   7.266  0.0791 -0.0417  0.2586
 1184W        W 2155   9.290   1.304   0.209 -0.1565 -0.0488  0.0454
 1185W        W 2156   5.534   9.206  13.162  0.3145 -0.1100  0.0353
 1186W        W 2157   6.957  12.397   9.456 -0.2294 -0.2387 -0.4548
 1187W        W 2158   8.119  13.034   0.525  0.2505 -0.0959 -0.2751
 1188W        W 2159  12.863   5.997   8.459 -0.4191 -0.2228  0.0494
 1189W        W 2160   6.712  12.930   6.354  0.1999 -0.0440 -0.1813
 1190W        W 2161   6.646  10.218   4.835 -0.0028 -0.0165  0.0463
 1191W        W 2162   0.438  11.754   8.716 -0.2504 -0.1638  0.1921
 1192W        W 2163   8.695  13.382  11.474 -0.0910 -0.2815 -0.2166
 1193W        W 2164  13.121  11.760   5.708 -0.2007 -0.2151  0.3667
 1194W        W 2165   3.525   0.589   0.366  0.2031  0.0598 -0.5236
 1195W        W 2166   9.112   2.071   2.339 -0.5522 -0.0800 -0.0254
 1196W        W 2167   7.640   3.349   4.092  0.1683 -0.2380  0.0943
 1197W        W 2168   0.140   6.003  10.919 -0.2228  0.1449  0.0797
 1198W        W 2169  13.730   8.645  11.914 -0.1928 -0.0057  0.1752
 1199W        W 2170   6.713  11.060   3.350 -0.0639  0.0017 -0.2758
 1200W        W 2171   3.062   5.504   6.189  0.0290 -0.1081  0.1848
 1201W        W 2172   4.659  12.810  11.311 -0.0364 -0.0336  0.1598
 1202W        W 2173   6.992  10.795   7.666  0.0269 -0.1547 -0.1703
 1203W        W 2174  11.768   5.001   3.953  0.1672 -0.0239 -0.0117
 1204W        W 2175  11.952   7.843   2.162 -0.2511 -0.0726 -0.0426
 1205W        W 2176  13.639  10.015   4.773 -0.0125  0.0789 -0.1472
 1206W        W 2177  12.056   2.446  10.283  0.0953  0.1677 -0.5583
 1207W        W 2178  13.797  12.032   5.039  0.0842  0.2417 -0.0742
 1208W        W 2179   9.018   0.318   9.083 -0.0596 -0.2029  0.0043
 1209W        W 2180   5.261   0.246   6.826 -0.1018  0.1622 -0.3613
 1210W        W 2181  11.918   2.129  13.905  0.0088 -0.0491 -0.3169
 1211W        W 2182  13.601  11.657  11.115 -0.2770 -0.4654 -0.0215
 1212W        W 2183  12.108   6.119  12.922 -0.0862  0.3993 -0.2806
 1213W        W 2184   1.955   2.292   3.474 -0.2988 -0.0433 -0.0354
 1214W        W 2185   9.421   2.044   6.451  0.0464 -0.0279  0.1944
 1215W        W 2186   7.587  12.230   7.648  0.2672  0.2211  0.0844
 1216W        W 2187  10.882   5.472   1.081  0.2216  0.4177 -0.2121
 1217W        W 2188  13.024  10.438   8.511  0.1151  0.0991  0.1653
 1218W        W 2189   8.149   4.829   1.954 -0.0120  0.1553  0.0914
 1219W        W 2190   6.548   7.180  13.758  0.1282 -0.0883  0.4600
 1220W        W 2191   8.312   9.015  10.804  0.0892 -0.0386 -0.0661
 1221W        W 2192   5.031   9.599  11.940  0.0255 -0.0998 -0.3652
 1222W        W 2193  10.534   5.057   9.825 -0.1753  0.0582  0.0528
 1223W        W 2194  11.262  11.297   4.911 -0.0194  0.3094 -0.0836
 1224W        W 2195   9.944  12.017   2.303  0.0498 -0.1790 -0.2309
 1225W        W 2196   5.254  10.969   2.068 -0.0528 -0.0176 -0.3463
 1226W        W 2197  12.795   3.173   8.551  0.2820 -0.4023  0.0191
 1227W        W 2198  12.327   8.134   7.913  0.0600  0.0675  0.2534
 1228W        W 2199   1.520  10.259  11.664  0.0664 -0.2485  0.3388
 1229W        W 2200   3.569   7.698  11.253  0.1542 -0.0718 -0.3014
 1230W        W 2201  12.591   3.987  13.072  0.2544 -0.0981  0.1560
 1231W        W 2202   5.893  13.883  12.328  0.0109  0.1469  0.2017
 1232W        W 2203   5.652   0.551   8.471  0.1626 -0.0759  0.0296
 1233W        W 2204   2.248  12.358  10.925 -0.0905  0.3422  0.2214
 1234W        W 2205  10.302   8.834  11.819 -0.2125  0.0727 -0.2129
 1235W        W 2206   9.351  10.423  12.113 -0.1445 -0.1506  0.1966
 1236W        W 2207  10.488  11.414   8.263 -0.1587 -0.1195  0.1233
 1237W        W 2208   6.724  13.544   1.768  0.0827  0.2139  0.1219
 1238W        W 2209  12.240   9.390   6.748 -0.1719 -0.0524  0.2089
 1239W        W 2210   1.786   3.557  12.974 -0.0741  0.0786  0.1663
 1240W        W 2211   7.398   9.967   0.965  0.1769 -0.1307  0.0498
 1241W        W 2212  10.798   6.344  10.592 -0.0136 -0.1371  0.0266
 1242W        W 2213   6.872   5.680  11.319  0.1333  0.0803  0.0565
 1243W        W 2214   8.914  11.965  12.887 -0.4804 -0.0214 -0.0143
 1244W        W 2215   3.037  13.523   6.963 -0.1642  0.0152 -0.1172
 1245W        W 2216   5.674   4.548   7.961  0.1395  0.1542  0.1963
 1246W        W 2217   0.977   2.969   7.275 -0.0624  0.1477  0.0985
 1247W        W 2218   7.503   5.839   6.605 -0.1412 -0.0200 -0.0064
 1248W        W 2219   5.855   5.851   5.303  0.2655  0.0070  0.2318
 1249W        W 2220   0.006   4.466   1.329 -0.0844  0.0619 -0.2678
 1250W        W 2221  12.251   1.090  13.010  0.1077  0.2148  0.0250
 1251W        W 2222   9.830  13.794   1.992  0.1947  0.2327  0.5235
 1252W        W 2223   3.535   8.792   8.468  0.3431 -0.0214  0.1467
 1253W        W 2224   0.499   5.225   7.490 -0.0093 -0.0253  0.2562
 1254W        W 2225   8.599   0.568  13.121  0.0398  0.1229  0.0999
 1255W        W 2226  11.429   8.451  13.855 -0.0939  0.0839  0.0431
 1256W        W 2227   8.190   4.381   5.458  0.2400  0.2081 -0.0909
 1257W        W 2228   2.212  10.441   1.840 -0.3015  0.1918  0.0733
 1258W        W 2229   0.312   8.441   1.966  0.0939 -0.0711 -0.1433
 1259W        W 2230   9.017  12.444   7.304  0.1351  0.1884  0.0976
 1260W        W 2231  11.071   3.123   6.066  0.1094  0.0993  0.0666
 1261W        W 2232   5.773   1.395  11.904 -0.0822  0.1777  0.0504
 1262W        W 2233  10.448  11.511  12.707 -0.0534  0.2558  0.0263
 1263W        W 2234   1.820  11.124   2.403 -0.2586  0.2375 -0.2099
 1264W        W 2235   0.158  10.602  13.677 -0.1358  0.2778  0.1592
 1265W        W 2236   9.664   2.642   7.347  0.0401  0.0285 -0.0707
 1266W        W 2237   0.346   8.218   5.418 -0.0484  0.3279 -0.2200
 1267W        W 2238  12.926   6.324   5.738  0.3212  0.2293 -0.0619
 1268W        W 2239   4.794   7.472  13.387 -0.3576 -0.0357 -0.0025
 1269W        W 2240   7.480   1.608   2.476 -0.1846  0.2598  0.0828
 1270W        W 2241  13.674  10.523   7.861  0.1819 -0.0728  0.1337
 1271W        W 2242   2.235  12.945   2.327 -0.2324  0.2494  0.1294
 1272W        W 2243   6.057   7.837  13.867  0.3064 -0.5254 -0.0424
 1273W        W 2244   8.382  13.436   3.485 -0.0291 -0.0816  0.1759
 1274W        W 2245   7.441   9.927   8.086 -0.1883 -0.0067  0.0868
 1275W        W 2246   0.006  12.063   8.198 -0.0444 -0.1079  0.2657
 1276W        W 2247  12.624   9.941   9.857  0.0409  0.0173 -0.0527
 1277W        W 2248  11.550   5.924  10.541 -0.1231 -0.0563 -0.1967
 1278W        W 2249  11.722  10.275  11.841 -0.1012  0.0556 -0.2214
 1279W        W 2250   4.042   4.751   9.996  0.0466 -0.0557 -0.3540
 1280W        W 2251   0.218   2.797  13.611  0.1812  0.0992 -0.0194
 1281W        W 2252  11.515   8.956  13.828 -0.1291  0.1025  0.0200
 1282W        W 2253  11.850   5.486   5.465  0.0324  0.0751 -0.1171
 1283W        W 2254   1.803   3.700   1.851  0.1692  0.1094 -0.2409
 1284W        W 2255  11.277   3.663   8.334 -0.2774  0.0235 -0.0474
 1285W        W 2256   1.387   0.322   4.801 -0.0956 -0.2509 -0.2819
 1286W        W 2257   7.884  13.133   4.074 -0.0406 -0.2204  0.0945
 1287W        W 2258   2.063   8.603   0.254 -0.0375 -0.4979 -0.1216
 1288W        W 2259   0.599   4.534   6.171 -0.1034  0.1666  0.1057
 1289W        W 2260  11.581   8.912   5.472 -0.1185 -0.2291  0.0303
 1290W        W 2261   2.685   6.868  10.760 -0.0449  0.0460 -0.0413
 1291W        W 2262   4.802   7.130  11.611 -0.2513 -0.2079  0.4410
 1292W        W 2263   6.495   8.889   5.548 -0.0028  0.0381 -0.3884
 1293W        W 2264  11.009   6.757  12.441  0.0972 -0.1410  0.0485
 1294W        W 2265   9.358   4.096  10.367  0.0097  0.2228 -0.2691
 1295W        W 2266  10.462   5.807  10.155 -0.0917 -0.0069  0.0821
 1296W        W 2267   4.374  11.855   7.501 -0.1309 -0.4190 -0.2078
 1297W        W 2268   8.872   7.735   2.853  0.1299  0.2415  0.0333
 1298W        W 2269   4.567   0.710  11.296  0.1203 -0.0020  0.2438
 1299W        W 2270  12.715   5.143   5.085 -0.2931 -0.0765  0.0513
 1300W        W 2271  12.565  10.837   6.415 -0.0878 -0.1897  0.0397
 1301W        W 2272   0.270   5.000   9.346 -0.0888  0.3174  0.2345
 1302W        W 2273   7.066   5.985   5.706 -0.0496  0.0675  0.0781
 1303W        W 2274  12.787   8.586   2.134 -0.1281  0.3238 -0.2350
 1304W        W 2275   4.730   9.294  12.518 -0.1458  0.2372  0.3141
 1305W        W 2276   9.665   6.902  11.178 -0.0054 -0.0434  0.1571
 1306W        W 2277   7.909   1.412   3.311  0.0847 -0.0648 -0.0278
 1307W        W 2278  11.800   4.541   2.025  0.0522  0.1220 -0.0379
 1308W        W 2279   3.655   6.373   7.087  0.0688  0.0496  0.1084
 1309W        W 2280   2.780   8.271  13.443  0.1039  0.2669 -0.1550
 1310W        W 2281   9.087   3.216  12.054  0.1558  0.0493 -0.0796
 1311W        W 2282  13.066   9.655  11.465  0.0937 -0.3333  0.0387
 1312W        W 2283   0.430   0.372   2.907  0.0108  0.2707  0.1444
 1313W        W 2284   9.125   2.615   2.474  0.1891  0.2243 -0.3485
 1314W        W 2285   8.162  13.128   5.383  0.0713  0.0091 -0.0816
 1315W        W 2286   7.399   4.570   6.221 -0.0496  0.3885 -0.2429
 1316W        W 2287  11.304   3.795   4.886 -0.0627  0.1988  0.2654
 1317W        W 2288  11.294   8.542  12.273 -0.2768  0.0925 -0.0361
 1318W        W 2289  11.357   3.366  12.940  0.0393  0.0369  0.1930
 1319W        W 2290   2.025   8.376   6.644  0.2813  0.0709  0.1292
 1320W        W 2291   1.598   8.515   5.704  0.0601  0.1086 -0.0042
 1321W        W 2292   7.958   7.633   1.816  0.1133 -0.1365 -0.0723
 1322W        W 2293   6.045   2.245   7.835 -0.0766  0.1105  0.1861
 1323W        W 2294   3.581  11.474   1.866 -0.1240  0.1058  0.1006
 1324W        W 2295  11.353   2.015   5.957  0.0196  0.0168 -0.0465
 1325W        W 2296  10.889   2.992   5.116 -0.1126  0.0087  0.2964
 1326W        W 2297   0.287  11.345   1.853  0.0529 -0.1927  0.1538
 1327W        W 2298  11.075   1.826   0.402 -0.0725 -0.2147 -0.1003
 1328W        W 2299  10.451   4.054   1.625  0.1360 -0.0394 -0.2298
 1329W        W 2300   6.364  11.620   1.856 -0.0556 -0.1145  0.4213
 1330W        W 2301   2.702   8.455   0.233 -0.0718 -0.0612 -0.0930
 1331W        W 2302   2.850   7.970   4.773 -0.1596  0.3180  0.1823
 1332W        W 2303   4.869  13.902   8.816 -0.3376  0.0296 -0.1192
 1333W        W 2304   1.159   8.802   7.364  0.3885  0.0011  0.3280
 1334W        W 2305   8.879   2.881   6.672 -0.0086 -0.2133 -0.2425
 1335W        W 2306   5.536   8.347   9.957 -0.1014 -0.0548 -0.1094
 1336W        W 2307   4.162   4.208   1.153  0.1364  0.1152 -0.6671
 1337W        W 2308   4.534   1.737  11.653  0.1184  0.1828  0.1723
 1338W        W 2309   9.108   4.192   7.423  0.1334 -0.0249 -0.0467
 1339W        W 2310   3.299   9.172  11.757  0.3736  0.1102 -0.2005
 1340W        W 2311   6.330   6.581   5.658  0.0939 -0.0208 -0.0789
 1341W        W 2312   7.864  13.434  10.866 -0.0536 -0.0098 -0.0323
 1342W        W 2313   0.186   6.101  12.676  0.3018 -0.1005 -0.0344
 1343W        W 2314  12.076  12.781   5.603  0.0953 -0.4764 -0.0992
 1344W        W 2315  11.580   6.058  12.091 -0.4739  0.2338 -0.1052
 1345W        W 2316  12.061   5.569   2.040 -0.1134  0.0474  0.1951
 1346W        W 2317   1.488  12.013   4.502  0.2122  0.0466 -0.2181
 1347W        W 2318   1.926   7.267  13.048 -0.0689 -0.1224  0.4809
 1348W        W 2319   3.958  10.696   2.388  0.2268 -0.1531  0.0407
 1349W        W 2320  13.255   0.251   9.272 -0.0213 -0.0437 -0.3321
 1350W        W 2321   9.065   9.221  10.425 -0.0062 -0.0051 -0.0641
 1351W        W 2322   9.119  11.156   5.121  0.1737 -0.1408 -0.1050
 1352W        W 2323   1.864   1.356   0.481  0.0766  0.2011  0.4760
 1353W        W 2324   8.077  12.314   8.262 -0.2840  0.0752  0.2668
 1354W        W 2325  13.262   5.156   8.249  0.1110 -0.1178  0.2432
 1355W        W 2326   7.647   6.419   9.085  0.0774  0.0174 -0.3161
 1356W        W 2327  11.322   5.824  13.407  0.0577  0.2158 -0.0684
 1357W        W 2328   1.245   9.280  11.684  0.1707  0.0186  0.0761
 1358W        W 2329   4.661   8.717  12.332  0.2032 -0.0675  0.0316
 1359W        W 2330   6.912   0.729   0.452 -0.0771 -0.0620  0.1362
 1360W        W 2331   1.106  13.658   4.306 -0.0934  0.1933  0.1055
 1361W        W 2332   6.268   4.925  10.567  0.2613  0.0720  0.0308
 1362W        W 2333   4.001   9.393  13.604 -0.2582 -0.0465  0.0350
 1363W        W 2334   1.683   9.240   1.338  0.1019 -0.0974  0.0884
 1364W        W 2335   4.822   4.825   7.243  0.1297 -0.0016  0.2088
 1365W        W 2336   8.966  13.004   6.561  0.0410 -0.1518 -0.0462
 1366W        W 2337   9.382  11.619   0.502  0.2587  0.3303 -0.0117
 1367W        W 2338  12.354   3.465   1.942  0.0764  0.0459 -0.0001
 1368W        W 2339  13.631   9.377   2.395  0.3622 -0.2331 -0.2954
 1369W        W 2340   2.935   4.667   7.772  0.2068  0.2340 -0.1969
 1370W        W 2341  10.088  11.745   5.246  0.1821 -0.4291 -0.0534
 1371W        W 2342   8.033  13.556   6.106 -0.3319 -0.1311 -0.1460
 1372W        W 2343  11.842   0.954  12.774 -0.1489 -0.0544 -0.1277
 1373W        W 2344  13.044   4.145   0.498  0.0572 -0.0594 -0.0493
 1374W        W 2345  12.063   6.435   9.654 -0.1165 -0.0521 -0.1587
 1375W        W 2346   6.541   4.020   1.428 -0.0411  0.0523  0.1279
 1376W        W 2347   8.067   4.254   8.545 -0.1930 -0.1096 -0.2627
 1377W        W 2348   9.074  11.177   2.836 -0.3140 -0.2099 -0.1141
 1378W        W 2349  13.041   5.978   8.925 -0.1658 -0.1270  0.0768
 1379W        W 2350   4.383  13.673  11.008  0.2540  0.1836  0.0448
 1380W        W 2351   3.720  13.119  10.160 -0.1121 -0.1520 -0.0983
 1381W        W 2352  12.495  11.049  13.333 -0.1256 -0.0741 -0.1879
 1382W        W 2353  10.630   5.195  11.882 -0.2122  0.2645 -0.0782
 1383W        W 2354  12.950   0.651   4.901  0.0941  0.1832 -0.1049
 1384W        W 2355  11.424  11.054  12.683 -0.0065 -0.1654 -0.1349
 1385W        W 2356   3.726   9.679   7.583 -0.3942 -0.2195 -0.1073
 1386W        W 2357  12.754   7.413   9.932  0.3171 -0.1721 -0.0474
 1387W        W 2358   2.371   8.791   9.303 -0.1079 -0.1123 -0.1580
 1388W        W 2359   7.674   1.052   7.169 -0.0241  0.1953 -0.1485
 1389W        W 2360   3.360   2.502  11.346 -0.0778 -0.0517  0.2064
 1390W        W 2361   7.251  12.775  13.071 -0.0722 -0.0546 -0.2064
 1391W        W 2362   5.101   2.135   9.311  0.1134  0.0566 -0.1343
 1392W        W 2363   7.488   5.605  11.337 -0.3453 -0.0027 -0.0473
 1393W        W 2364   2.881   0.095   7.607 -0.2959  0.0259 -0.2282
 1394W        W 2365   9.771   3.967   9.580 -0.0963 -0.0663 -0.0132
 1395W        W 2366   6.589   0.470   0.142  0.1256 -0.1119 -0.0404
 1396W        W 2367   2.355  12.534   6.347  0.0349 -0.2089  0.0501
 1397W        W 2368   2.857   2.793   9.160 -0.0113 -0.0676 -0.1661
 1398W        W 2369  12.612   1.215   7.025 -0.0530 -0.0013 -0.0563
 1399W        W 2370  10.172  12.385  12.564  0.0229 -0.2202 -0.0473
 1400W        W 2371   1.588   2.967   6.838 -0.3566  0.2363  0.1873
 1401W        W 2372   8.006   0.112   6.339  0.0549 -0.0519 -0.2648
 1402W        W 2373  10.018   4.285   8.953 -0.2181 -0.2782  0.2431
 1403W        W 2374  11.680   1.124   2.948 -0.2928 -0.2055  0.1695
 1404W        W 2375   5.241   2.240   0.011  0.0547 -0.1647 -0.0838
 1405W        W 2376   3.564  11.539   9.283 -0.3646 -0.2257  0.2842
 1406W        W 2377  13.903  13.917   1.879  0.0044  0.3373 -0.2433
 1407W        W 2378   5.750   0.283   1.074  0.0079  0.0253  0.1969
 1408W        W 2379  12.838   6.736  11.267  0.3067 -0.1889  0.1991
 1409W        W 2380   1.046   1.949  12.998 -0.1799 -0.0706  0.0645
 1410W        W 2381   5.803   0.812   7.507 -0.0933  0.1911 -0.2728
 1411W        W 2382   0.481  12.947  12.013  0.0107 -0.2371  0.2049
 1412W        W 2383   8.507   4.202   2.744  0.0719  0.0279 -0.0872
 1413W        W 2384   8.524   6.197   1.454  0.0477  0.1094 -0.2250
 1414W        W 2385   5.000  10.698  13.396  0.1590 -0.4614  0.0650
 1415W        W 2386   7.667   7.578   7.051  0.0330  0.1502  0.2212
 1416W        W 2387   1.637   3.051   0.979  0.0137 -0.1960  0.1062
 1417W        W 2388   3.475  10.599   6.711  0.2466 -0.0377  0.0104
 1418W        W 2389   1.887   3.669   5.796  0.0162 -0.0942  0.0089
 1419W        W 2390   1.691   0.757   1.807 -0.0695 -0.1187  0.0394
 1420W        W 2391   8.766   7.604   1.230 -0.1230 -0.0448  0.2856
 1421W        W 2392   9.321   4.777   6.127  0.5788 -0.0079  0.0963
 1422W        W 2393   8.127   7.094   1.071 -0.4736  0.1583 -0.1274
 1423W        W 2394   7.570  10.061   9.005 -0.2033 -0.3016 -0.0337
 1424W        W 2395   7.618   7.351   4.778 -0.1364  0.2153 -0.1060
 1425W        W 2396  12.442   7.075   4.817 -0.2145 -0.0519  0.5528
 1426W        W 2397   0.329   3.188   7.929  0.3282  0.0606 -0.0781
 1427W        W 2398   4.570   0.753   4.987 -0.0716 -0.1961 -0.1320
 1428W        W 2399   6.306   6.316   9.097  0.2849  0.1459  0.4530
 1429W        W 2400   4.511   7.834  12.848 -0.3572 -0.1448  0.4056
 1430W        W 2401   0.084   2.271   8.542  0.2274 -0.0049  0.2886
 1431W        W 2402   3.512   2.879  11.653  0.1603 -0.0761  0.2312
 1432W        W 2403  12.411   0.555   5.882 -0.3586 -0.0163  0.2389
 1433W        W 2404   2.956   9.861   6.438 -0.0111 -0.0508  0.0211
 1434W        W 2405   2.369   1.672   2.319 -0.0891 -0.0707 -0.1871
 1435W        W 2406   5.482   0.401   7.310  0.1758 -0.0090  0.2013
 1436W        W 2407   1.013   1.980   8.831 -0.0691  0.0517 -0.1111
 1437W        W 2408  11.462  10.989  10.823 -0.0582 -0.0895  0.0113
 1438W        W 2409  10.642   4.947   4.791 -0.1659 -0.0542 -0.0548
 1439W        W 2410   5.983   5.038   2.124  0.0281 -0.3110  0.1078
 1440W        W 2411   5.703  13.421   4.057 -0.1799  0.3185 -0.1914
 1441W        W 2412   6.193   6.065   9.555  0.0433  0.0435  0.0422
 1442W        W 2413   4.136  12.556   0.244  0.2120  0.0594 -0.0138
 1443W        W 2414   8.784   1.779  13.629 -0.2074  0.2018  0.0478
 1444W        W 2415   4.248  10.547  10.070  0.2277 -0.0772 -0.0598
 1445W        W 2416  11.850   3.569   2.952  0.1847  0.1816 -0.1539
 1446W        W 2417   5.820   9.507  12.373  0.1462 -0.1064 -0.0040
 1447W        W 2418   2.447   7.584   5.810  0.0628  0.0223  0.1056
 1448W        W 2419   0.886   4.868   6.431 -0.2980 -0.3698 -0.2380
 1449W        W 2420   0.295   4.438   9.620  0.2792 -0.1333 -0.1115
 1450W        W 2421   5.458   7.525   4.149  0.3005  0.0928 -0.1621
 1451W        W 2422  13.878  11.704   7.748 -0.0542 -0.1489  0.0661
 1452W        W 2423   9.533  13.651   5.092 -0.0248 -0.5556 -0.1104
 1453W        W 2424   8.422   4.028   8.284  0.3658  0.0559  0.0916
 1454W        W 2425   1.287   8.402   3.910 -0.0634  0.2271  0.0055
 1455W        W 2426  13.547   8.298   5.744  0.0773  0.0226 -0.1393
 1456W        W 2427   0.139   6.258   4.911  0.1670  0.0955 -0.0511
 1457W        W 2428  10.794   3.292   3.767  0.0605  0.0203  0.0890
 1458W        W 2429   7.095   9.068  12.102 -0.0745  0.0054 -0.1631
 1459W        W 2430   6.337   6.177  12.180  0.0298 -0.1223  0.2655
 1460W        W 2431   8.247   1.898   6.328 -0.4193  0.1609  0.1259
 1461W        W 2432   3.781   9.723  13.056  0.0773  0.2119  0.0084
 1462W        W 2433  10.305   3.618  10.250  0.1343 -0.1567  0.0423
 1463W        W 2434   7.178   0.355   7.081 -0.1000 -0.2445 -0.0835
 1464W        W 2435   7.475  12.063   9.764  0.2004 -0.3401  0.0496
 1465W        W 2436  10.287   6.479   9.758 -0.1091  0.0894 -0.0013
 1466W        W 2437   9.641   3.187  13.227 -0.3191 -0.4679  0.0159
 1467W        W 2438   3.149  12.674   1.818 -0.0251 -0.0401  0.0548
 1468W        W 2439   8.553   2.002   0.078  0.1871  0.0239  0.6047
 1469W        W 2440   2.271   1.400  13.733  0.4592  0.0382  0.0182
 1470W        W 2441   7.225   6.138   2.493  0.1403 -0.0596 -0.4163
 1471W        W 2442  13.799  12.470   6.940 -0.4274  0.1715 -0.0178
 1472W        W 2443   6.975   6.269   0.153  0.0185  0.0554 -0.1098
 1473W        W 2444  11.900   9.076   6.070 -0.1234  0.0230  0.0198
 1474W        W 2445   0.601   7.322   4.824 -0.0602  0.3365  0.2460
 1475W        W 2446  11.908   6.160   3.363 -0.1603  0.0088  0.2901
 1476W        W 2447  11.559   8.622   1.889 -0.1008 -0.0957  0.0401
 1477W        W 2448   4.610   1.988  10.790  0.1231  0.2254 -0.0349
 1478W        W 2449   2.157  11.426   7.239 -0.0377  0.2681  0.1965
 1479W        W 2450   1.632   2.510   6.652  0.1302 -0.2680  0.1481
 1480W        W 2451  13.144   3.160   4.978 -0.2671  0.0266 -0.1133
 1481W        W 2452  12.583   1.472   9.150 -0.3991  0.0295  0.0250
 1482W        W 2453   9.572   7.485   6.866 -0.3723 -0.1298 -0.0011
 1483W        W 2454   9.290   1.176   2.983 -0.1078 -0.1034  0.1107
 1484W        W 2455   9.875  11.422   0.545 -0.0220 -0.0191 -0.2905
 1485W        W 2456   2.923   3.071   2.063 -0.0231 -0.0091 -0.0350
 1486W        W 2457  10.942   5.245   0.624 -0.1988  0.1033 -0.0638
 1487W        W 2458   7.602   3.051   6.638 -0.2490  0.2297 -0.1280
 1488W        W 2459   8.001  12.102  11.050  0.0065 -0.1342 -0.0066
 1489W        W 2460   6.988   5.287  12.588 -0.0311  0.1389  0.1719
 1490W        W 2461  13.052   1.509  12.101 -0.1992  0.0206  0.2831
 1491W        W 2462   3.918   6.252   4.460  0.0117  0.0835 -0.1874
 1492W        W 2463   3.800  12.996   9.661  0.1426  0.0374 -0.0615
 1493W        W 2464  11.038   7.757  12.144  0.2932  0.1382  0.1536
 1494W        W 2465  11.240  11.899   6.678  0.1731  0.1473  0.0412
 1495W        W 2466   7.868  10.366   2.165 -0.0717 -0.0908 -0.0840
 1496W        W 2467   4.992   5.756   5.013 -0.0554 -0.1700  0.1956
 1497W        W 2468  10.382   4.644   3.896 -0.0054 -0.0198 -0.0563
 1498W        W 2469   8.262   1.732   1.551  0.2142 -0.0522  0.0799
 1499W        W 2470  13.874   1.597   6.455  0.2942  0.3602  0.3203
 1500W        W 2471  13.102   8.916  10.999 -0.0994 -0.2318  0.1954
 1501W        W 2472  10.857   2.886   4.072  0.0637 -0.0004 -0.2722
 1502W        W 2473   4.151   0.918   9.374  0.1388 -0.1227  0.1655
 1503W        W 2474   6.396   8.032  10.815 -0.0595 -0.3120 -0.3374
 1504W        W 2475   5.456   4.946   9.203  0.2571  0.0709 -0.2036
 1505W        W 2476   7.417  12.097   4.043 -0.0771  0.0553 -0.2163
 1506W        W 2477   5.723   6.927   2.499  0.1911 -0.1433  0.1453
 1507W        W 2478   9.335  11.909   0.067 -0.3058 -0.1205 -0.0518
 1508W        W 2479   2.912   4.719   4.620 -0.3346  0.1542 -0.3703
 1509W        W 2480   1.857   3.980   3.977 -0.2620 -0.0074  0.1890
 1510W        W 2481   5.705   0.333  10.780 -0.1537  0.0039  0.0091
 1511W        W 2482   6.213   0.144  10.871  0.1702  0.0635  0.0284
 1512W        W 2483   5.041   7.275   4.234  0.0557 -0.1640  0.2324
 1513W        W 2484  12.352   3.808   4.413  0.1686 -0.1052 -0.0480
 1514W        W 2485  13.309   0.741   5.960 -0.3100  0.3102  0.0797
 1515W        W 2486  11.860   8.709   0.818  0.3226  0.2830 -0.1675
 1516W        W 2487  11.082   2.276  13.422 -0.3014 -0.2602 -0.0830
 1517W        W 2488   4.490   6.138   8.010  0.1147 -0.2164  0.1447
 1518W        W 2489   9.071   2.789  11.840  0.0079  0.4121 -0.0239
 1519W        W 2490   4.324  12.625   9.436 -0.2603 -0.0546 -0.1882
 1520W        W 2491   8.403   5.461  10.692  0.1773 -0.3568 -0.1695
 1521W        W 2492   9.548   8.462   2.034  0.1637  0.0624  0.0720
 1522W        W 2493   7.688   7.456   8.061  0.0023 -0.0704 -0.0829
 1523W        W 2494  11.861   5.438  10.291 -0.1378 -0.1593  0.0254
 1524W        W 2495  11.721   2.172   6.811  0.2036  0.3236  0.2792
 1525W        W 2496   8.634   2.691   3.331 -0.0609 -0.1668 -0.1776
 1526W        W 2497  12.265   4.385   2.178  0.0565  0.1885 -0.1488
 1527W        W 2498   1.024   0.223   2.343  0.0815 -0.3797 -0.1545
 1528W        W 2499  10.295   0.758   5.430 -0.0552  0.0876 -0.0047
 1529W        W 2500   6.949   5.886   4.837  0.2525  0.0272 -0.1658
 1530W        W 2501   5.710   8.349   5.716 -0.2384 -0.2508 -0.0014
 1531W        W 2502   2.642   6.356   7.621 -0.0693 -0.1485 -0.0519
 1532W        W 2503  10.201   9.378  13.269  0.1739 -0.1084  0.1668
 1533W        W 2504   0.057  13.706   9.395  0.1591  0.1012  0.0024
 1534W        W 2505   9.794   6.160   5.525  0.1258 -0.1551 -0.0740
 1535W        W 2506   8.696  12.103   6.828 -0.0899  0.2738 -0.3784
 1536W        W 2507  12.780   6.719   4.612 -0.0362 -0.2094 -0.0115
 1537W        W 2508   1.415  13.376   5.591  0.4117  0.3981 -0.0168
 1538W        W 2509   3.904   1.328  10.369  0.0947 -0.0190 -0.3411
 1539W        W 2510   7.569   5.474  12.701  0.0885  0.1353 -0.2360
 1540W        W 2511  12.761   6.802   2.067 -0.0561 -0.2443 -0.0741
 1541W        W 2512   4.094   6.527  12.173  0.2529  0.2855  0.1382
 1542W        W 2513   9.327   4.874   7.457  0.1898  0.3544  0.1562
 1543W        W 2514   9.204   9.999  12.922  0.0651 -0.2827 -0.1163
 1544W        W 2515  10.776  11.226   2.687 -0.0485  0.1758  0.1088
 1545W        W 2516   1.485   7.077   3.647  0.2893  0.1142 -0.1156
 1546W        W 2517   2.081   8.201   3.342  0.2804  0.0881 -0.0374
 1547W        W 2518   2.277   4.914   9.014  0.1660 -0.2250  0.0026
 1548W        W 2519  10.966  11.292   9.967  0.2124  0.0902  0.1147
 1549W        W 2520   1.266   2.788   6.335 -0.0245  0.3173  0.2390
 1550W        W 2521   5.533   6.680   8.977 -0.2869 -0.2214  0.2550
 1551W        W 2522   2.437  11.788  10.189  0.2341  0.2269  0.2366
 1552W        W 2523   4.383  11.374  11.549 -0.1400 -0.1758  0.4052
 1553W        W 2524   4.338   1.589   8.812 -0.0574 -0.1198  0.3156
 1554W        W 2525   8.408   2.321   7.625  0.1200  0.3453 -0.2565
 1555W        W 2526  11.339   6.439   8.564 -0.1727  0.0132  0.0404
 1556W        W 2527   0.634   4.882   4.866 -0.0026  0.3897 -0.0044
 1557W        W 2528   5.529   0.706  12.385  0.1496 -0.1081  0.0690
 1558W        W 2529   0.524  13.307   3.004 -0.1769 -0.3888  0.3136
 1559W        W 2530  12.541   8.269   1.746  0.0734  0.0927  0.0041
 1560W        W 2531  11.086   8.253   9.955  0.1866  0.1970  0.0542
 1561W        W 2532   5.604   1.327   3.488  0.2707 -0.3737  0.2690
 1562W        W 2533   5.283  12.681   8.707 -0.1515  0.3259 -0.1108
 1563W        W 2534   3.898   8.157  10.193  0.0031 -0.1143 -0.1911
 1564W        W 2535   2.889   9.388   8.696  0.2996  0.1590  0.0404
 1565W        W 2536   6.710   9.537  11.253 -0.0341 -0.1090 -0.3365
 1566W        W 2537   2.973   2.036   6.364  0.0159 -0.2005  0.1067
 1567W        W 2538   8.729   3.805   5.185 -0.0280 -0.0294  0.0601
 1568W        W 2539  13.061   8.020  12.324  0.1695 -0.3631 -0.1599
 1569W        W 2540   4.933  13.534   9.781 -0.1401  0.0162  0.0405
 1570W        W 2541   8.710   3.671   3.888  0.0974  0.0531  0.0617
 1571W        W 2542   8.887   4.523  11.709 -0.1617 -0.0090  0.0845
 1572W        W 2543   1.582   3.626   1.012 -0.0304 -0.1793 -0.1365
 1573W        W 2544   2.297   4.843   8.491 -0.0342 -0.4462 -0.1123
 1574W        W 2545   9.019   5.385   7.583  0.0571 -0.2212  0.3965
 1575W        W 2546  13.551   5.677   1.187 -0.4399  0.2174  0.0255
 1576W        W 2547   4.737   1.912   0.340 -0.1106 -0.2489  0.2339
 1577W        W 2548   2.350   8.772   8.063 -0.0085 -0.1312  0.0730
 1578W        W 2549   9.379   1.493   4.913 -0.1246 -0.1574  0.2317
 1579W        W 2550  13.649   5.166   1.114 -0.0935  0.1481 -0.1787
 1580W        W 2551  11.390   0.668   2.828 -0.0923  0.2087 -0.3554
 1581W        W 2552  12.400   0.632  13.178  0.0405 -0.2029  0.0271
 1582W        W 2553   7.632   6.053   7.626 -0.1194  0.0438 -0.3203
 1583W        W 2554   4.551   1.411   1.245 -0.3583  0.3977 -0.0971
 1584W        W 2555   1.812  10.449   0.518 -0.2115  0.1468  0.0647
 1585W        W 2556   4.301  11.304   3.830  0.1013  0.0291 -0.0715
 1586W        W 2557   3.215   9.216   6.403  0.2145  0.0634  0.0512
 1587W        W 2558   0.348   3.017   9.010  0.2613 -0.1421  0.0665
 1588W        W 2559   0.566  13.884   3.163  0.1184  0.4391  0.0178
 1589W        W 2560   2.959   8.400   7.261  0.3042  0.0236  0.4178
 1590W        W 2561   3.883  13.138   3.579 -0.0303  0.0677 -0.1564
 1591W        W 2562  12.805   4.547   4.902 -0.0709  0.0067 -0.1786
 1592W        W 2563  11.056   6.674   3.531  0.0360 -0.0150  0.1101
 1593W        W 2564   2.655   8.519   6.796  0.1443 -0.0164 -0.3227
 1594W        W 2565   6.140  10.879   4.950 -0.2629 -0.0142 -0.2468
 1595W        W 2566   9.898   3.832   6.169  0.0080 -0.0378 -0.2036
 1596W        W 2567   0.106   6.249   7.935  0.2227  0.0061  0.1878
 1597W        W 2568  10.655  10.033   2.205  0.1112  0.2645 -0.0062
 1598W        W 2569   2.968   9.652  10.560 -0.0190  0.1976 -0.3691
 1599W        W 2570   9.784  13.358   5.702 -0.5607 -0.0401  0.0608
 1600W        W 2571   0.463   2.533   6.310  0.2357  0.1619 -0.0799
 1601W        W 2572   4.487  12.058   0.557  0.0475  0.4766 -0.3559
 1602W        W 2573   5.289   6.049   2.745  0.0939 -0.0011 -0.5183
 1603W        W 2574   5.737   3.490   5.274 -0.0162  0.0338  0.0499
 1604W        W 2575   2.848   4.021  13.811  0.1987 -0.0352 -0.1245
 1605W        W 2576   3.547  13.206  10.776 -0.1860 -0.0695 -0.0272
 1606W        W 2577   9.700   0.861   7.607 -0.1820 -0.1717 -0.0965
 1607W        W 2578   4.364  10.840   4.978  0.0416  0.0629  0.0572
 1608W        W 2579  11.917  12.017  13.314  0.1546 -0.3649 -0.0826
 1609W        W 2580   5.644   9.130  12.657  0.0364 -0.0694 -0.2548
 1610W        W 2581   7.225   6.035  11.430 -0.1206 -0.1478 -0.0380
 1611W        W 2582  12.897   6.144   3.534 -0.2790 -0.2143 -0.0405
 1612W        W 2583  10.803  12.918   8.140  0.1651  0.2333 -0.1357
 1613W        W 2584   3.103  12.849   3.982 -0.3417 -0.0045 -0.1468
 1614W        W 2585   9.762   4.871  12.027  0.1126 -0.1551  0.2219
 1615W        W 2586  10.698  11.048  12.524  0.1744  0.0729 -0.0922
 1616W        W 2587   2.800   3.623   5.573 -0.0881 -0.2927 -0.0010
 1617W        W 2588   8.348   0.640  12.592  0.1996  0.2926  0.1164
 1618W        W 2589  11.402   6.328  13.629  0.1406  0.0031  0.1683
 1619W        W 2590   2.149   6.016   1.912  0.1011 -0.2791 -0.2127
 1620W        W 2591   9.802  11.332  12.616  0.0115 -0.3533 -0.1378
 1621W        W 2592   9.758   9.245   9.834  0.0291  0.3619  0.1358
 1622W        W 2593  10.100   7.760   4.471  0.2789 -0.1994 -0.2278
 1623W        W 2594   6.819  13.324   4.348 -0.0305  0.0258 -0.0906
 1624W        W 2595   7.510   4.056  10.104  0.2733  0.4164 -0.3479
 1625W        W 2596   5.280   5.929   6.355  0.0984 -0.1554  0.3403
 1626W        W 2597   2.394   6.380   8.128  0.0035  0.0336  0.1272
 1627W        W 2598   3.674   3.667  11.867 -0.0558 -0.1649  0.0180
 1628W        W 2599   1.313   0.731  10.711  0.0920 -0.1551 -0.0214
 1629W        W 2600   4.399   5.473   2.812  0.0222 -0.2346  0.1776
 1630W        W 2601   9.808   6.127  10.666 -0.1257 -0.3076  0.2172
 1631W        W 2602   0.754   9.877   5.471 -0.1670  0.0725  0.1890
 1632W        W 2603   9.087   6.621  13.325 -0.3993  0.1815  0.0813
 1633W        W 2604   4.640   3.915   3.257 -0.1310  0.0416 -0.1594
 1634W        W 2605   9.381  10.789  13.322  0.1180  0.1485 -0.0284
 1635W        W 2606  11.087   5.080   2.458 -0.0147  0.1081  0.0149
 1636W        W 2607   1.801   3.108   7.736 -0.0512  0.2397 -0.5305
 1637W        W 2608   3.443  13.088   0.396  0.2395 -0.1497  0.2494
 1638W        W 2609   3.157  12.922  10.847 -0.0680 -0.0809  0.0902
 1639W        W 2610  13.020   4.653  13.873  0.1099 -0.1022  0.0705
 1640W        W 2611   0.147   6.560   6.340 -0.2612  0.1328 -0.1866
 1641W        W 2612   7.956   0.243   5.284  0.1198 -0.3479 -0.3464
 1642W        W 2613   5.770   3.401   9.066 -0.0166  0.0979 -0.3611
 1643W        W 2614   3.547  13.533   4.545  0.0624  0.2195  0.1761
 1644W        W 2615   8.235   4.359   1.705  0.0275 -0.1405  0.1350
 1645W        W 2616   1.266   6.708  10.333  0.2727 -0.2661 -0.0868
 1646W        W 2617   8.920  12.539   2.311  0.0813  0.1069 -0.0882
 1647W        W 2618  10.937   9.569   0.779 -0.0195  0.1660  0.0535
 1648W        W 2619  10.094   3.884  10.750 -0.1517 -0.1416 -0.1596
 1649W        W 2620   2.358   4.333  10.604  0.1612 -0.2352  0.0042
 1650W        W 2621   3.009   8.218   6.608 -0.1531 -0.3074  0.2601
 1651W        W 2622  10.607  13.834   0.739  0.2669 -0.1623  0.1260
 1652W        W 2623   3.072   2.298  13.522  0.0532 -0.3455  0.2794
 1653W        W 2624   0.458   6.480  11.135  0.3012 -0.0892 -0.1689
 1654W        W 2625  10.041   5.553   5.140 -0.1035  0.0846 -0.3121
 1655W        W 2626   2.890  13.222   3.088  0.1105 -0.1795 -0.1721
 1656W        W 2627  11.156   2.032   7.364 -0.0220 -0.1391 -0.0684
 1657W        W 2628   6.476   8.464   5.790  0.0202  0.0138  0.2442
 1658W        W 2629   1.675  11.577   7.152 -0.2196  0.2847 -0.0360
 1659W        W 2630   3.632   1.216   3.210 -0.1213 -0.3054 -0.0720
 1660W        W 2631  13.453   7.101   4.717  0.0970  0.0848  0.2872
 1661W        W 2632  10.972   6.127   8.428  0.2352 -0.1641  0.0320
 1662W        W 2633   5.784   8.224   4.405 -0.0429 -0.0321  0.0993
 1663W        W 2634   4.136  11.775   8.100  0.0440  0.0084 -0.0325
 1664W        W 2635  13.193   5.428  11.628 -0.0870  0.0790  0.0526
 1665W        W 2636  11.383   1.049   0.378 -0.0207 -0.0115 -0.0302
 1666W        W 2637   1.241   5.301   8.220 -0.1181  0.2924  0.0602
 1667W        W 2638   1.015   0.900   6.094 -0.0530 -0.0406  0.0126
 1668W        W 2639  12.648   2.779   2.167 -0.0124 -0.0138  0.0946
 1669W        W 2640   3.330  12.615  10.133  0.4215 -0.0438 -0.1167
 1670W        W 2641  10.066   2.087  11.673 -0.3155 -0.1081 -0.1545
 1671W        W 2642   5.907  12.392   0.827  0.0252 -0.1140 -0.0582
 1672W        W 2643  11.559   6.517   4.666 -0.0071  0.1724  0.2886
 1673W        W 2644  13.505   5.425   0.670 -0.1382  0.2984 -0.2309
 1674W        W 2645   7.957   7.023   4.717  0.0993  0.0562 -0.0524
 1675W        W 2646   0.844   2.136  12.082  0.0076 -0.1831 -0.0228
 1676W        W 2647   1.766  11.994   8.797 -0.0227 -0.1738 -0.3796
 1677W        W 2648   5.382   2.591  10.661 -0.1926  0.0857  0.1354
 1678W        W 2649   1.877   9.919   8.868  0.1826 -0.0289  0.1400
 1679W        W 2650   6.945  10.356  10.758  0.0841  0.0365  0.1675
 1680W        W 2651   1.058   0.809   0.594  0.0707  0.0475  0.2047
 1681W        W 2652  12.264   5.644   2.491 -0.0487  0.1608  0.1954
 1682W        W 2653   3.011   4.832   1.318 -0.0606  0.1741  0.0737
 1683W        W 2654  12.777   4.452   9.875  0.6602 -0.0024 -0.2808
 1684W        W 2655   4.406   1.112   8.034 -0.2434 -0.2842 -0.1231
 1685W        W 2656   0.130   6.663  13.228 -0.3417 -0.0788  0.1782
 1686W        W 2657   1.213   4.416  12.854  0.2599 -0.2360  0.0369
 1687W        W 2658   1.337   4.960  11.928  0.1287 -0.1044 -0.1670
 1688W        W 2659   0.419  12.294   6.110  0.1367  0.1992  0.0721
 1689W        W 2660   6.511   7.095  12.548 -0.2276 -0.0384  0.1340
 1690W        W 2661   0.957  13.392   5.328  0.4826 -0.0647 -0.0941
 1691W        W 2662  12.849  12.189   5.826 -0.0913 -0.0919 -0.0934
 1692W        W 2663  11.089  11.963   9.153 -0.2364  0.0600 -0.2917
 1693W        W 2664   0.776  10.819   6.728 -0.1287  0.5890  0.0190
 1694W        W 2665  10.263   9.916   3.717  0.0617  0.0514 -0.0454
 1695W        W 2666   3.187   3.753   3.189  0.0141  0.0520 -0.0414
 1696W        W 2667   5.889   9.838  13.804 -0.0382  0.0476 -0.1453
 1697W        W 2668  12.363   3.715   1.477  0.1514 -0.1818 -0.2061
 1698W        W 2669   2.528   9.822  10.598  0.2119 -0.5742 -0.0553
 1699W        W 2670  11.562   0.747   7.168 -0.3788 -0.0382 -0.2378
 1700W        W 2671   2.931   7.774  10.029  0.2870 -0.1346  0.1521
 1701W        W 2672  12.439  10.178   1.092  0.0153  0.0073  0.3212
 1702W        W 2673   8.966  11.229   9.411 -0.0194 -0.1406  0.0832
 1703W        W 2674   2.822   9.449   7.481  0.2568  0.0735  0.0436
 1704W        W 2675   1.187   1.724  12.011  0.2187 -0.2837  0.1498
 1705W        W 2676   2.008   5.824  11.456  0.2814 -0.2639 -0.1326
 1706W        W 2677  12.113   7.599   0.486  0.0581 -0.1833 -0.1846
 1707W        W 2678   8.539  13.916   7.616  0.0678  0.0176  0.2248
 1708W        W 2679   1.794   5.031   0.030 -0.0335 -0.2647 -0.0716
 1709W        W 2680   9.768   3.221   1.163 -0.0512 -0.3411 -0.0638
 1710W        W 2681   4.999   7.023   8.903  0.1404  0.3157 -0.3986
 1711W        W 2682   5.349   1.220   0.646 -0.4333 -0.1317 -0.0512
 1712W        W 2683   6.930   1.307  10.896  0.0886 -0.1262  0.3622
 1713W        W 2684   7.504  10.385   4.276 -0.1690  0.1686  0.0694
 1714W        W 2685   8.825  10.548   3.139 -0.4143 -0.1031  0.1468
 1715W        W 2686   6.072   5.187   6.073 -0.3981  0.2086 -0.0559
 1716W        W 2687  12.590  13.254  11.591 -0.0125  0.0401  0.1045
 1717W        W 2688   3.152  11.408   4.097 -0.0915  0.0478 -0.1176
 1718W        W 2689   0.338   2.628   9.473  0.1707 -0.2129 -0.2031
 1719W        W 2690  11.511   8.528   9.449  0.1398  0.3538 -0.1913
 1720W        W 2691  12.912   6.163   2.253 -0.2967  0.0807 -0.2841
 1721W        W 2692  13.604   9.706   0.445  0.0497  0.0078 -0.1584
 1722W        W 2693   7.641   8.928   5.311 -0.1136  0.0435  0.1638
 1723W        W 2694   6.276   5.696  12.415 -0.2949  0.0966  0.1266
 1724W        W 2695   7.632   4.522   8.890  0.1918 -0.1227 -0.2404
 1725W        W 2696   6.470   8.790  12.764  0.0804  0.3042 -0.4064
 1726W        W 2697   4.958  11.130   7.116 -0.0137  0.0723 -0.1989
 1727W        W 2698   1.001   9.047   8.162 -0.0217 -0.0595 -0.2004
 1728W        W 2699  12.998  12.656  10.308  0.1899  0.1282  0.3851
 1729W        W 2700   0.839   6.958  11.150 -0.1209 -0.1795 -0.2462
 1730W        W 2701   3.921   1.887  11.776 -0.3404  0.1340 -0.2853
 1731W        W 2702  12.542   6.506   3.636 -0.1956 -0.3646 -0.0834
 1732W        W 2703   6.349   1.496   0.862 -0.0320  0.0034  0.0124
 1733W        W 2704   6.554  12.155   5.768  0.1601  0.2274 -0.0058
 1734W        W 2705   7.340   6.262   8.008  0.2649  0.0249 -0.2587
 1735W        W 2706   1.639   8.429   6.249 -0.1849 -0.0803  0.0965
 1736W        W 2707   0.741  12.206   8.874  0.0762  0.1723 -0.0291
 1737W        W 2708  13.145  13.039   4.655  0.0685 -0.1590 -0.3176
 1738W        W 2709  12.145   8.770  12.518 -0.0501  0.0932 -0.1821
 1739W        W 2710   2.875  10.157   4.828  0.1428  0.0946  0.1207
 1740W        W 2711   7.420  13.283   7.418  0.0683  0.0641 -0.1176
 1741W        W 2712  11.681   8.427   4.587 -0.0920  0.1599 -0.3331
 1742W        W 2713   4.369   7.804   3.466  0.0728 -0.1077  0.1211
 1743W        W 2714   3.237  12.453   3.290 -0.0265  0.0754  0.2415
 1744W        W 2715   5.461   9.560   5.099 -0.0948 -0.1341 -0.0789
 1745W        W 2716   7.335   0.793  12.443  0.1935  0.1194  0.0342
 1746W        W 2717   3.343   7.188   1.666  0.2850  0.2655  0.0347
 1747W        W 2718   3.271   9.355   2.370 -0.1710  0.2506 -0.2075
 1748W        W 2719  13.104   8.400   5.478 -0.1026  0.2003 -0.0225
 1749W        W 2720   4.347   6.881  10.194 -0.3099 -0.1865 -0.1814
 1750W        W 2721   0.949   0.657   4.632 -0.0824 -0.1520  0.0712
 1751W        W 2722  12.527   8.318   6.154  0.2457 -0.0395 -0.4401
 1752W        W 2723   7.414  12.126   1.301  0.1408  0.2892  0.0938
 1753W        W 2724   6.945   6.070   4.352 -0.4012 -0.3266  0.1699
 1754W        W 2725   8.697   6.563  11.292 -0.0169  0.0733 -0.1332
 1755W        W 2726   2.139   1.832  13.183 -0.0510 -0.1841  0.0746
 1756W        W 2727   3.600   2.622   0.533 -0.3940 -0.1224 -0.0809
 1757W        W 2728   9.972   9.618  11.982 -0.0031  0.1721  0.0553
 1758W        W 2729   5.734  13.810   4.356 -0.0821  0.3660  0.2504
 1759W        W 2730   6.824   6.408   5.670 -0.2731  0.1246 -0.2505
 1760W        W 2731  10.068   4.801   6.440  0.1468 -0.0855  0.0300
 1761W        W 2732   4.659   9.950  12.759  0.1147 -0.2121 -0.0697
 1762W        W 2733  12.481   3.889   3.488  0.0637 -0.1931  0.1029
 1763W        W 2734  11.054   0.312   6.627 -0.0115 -0.1918  0.2185
 1764W        W 2735  11.194  10.084   4.780 -0.3805 -0.1175  0.0044
 1765W        W 2736   8.666   1.652  10.569  0.0833  0.0178  0.3166
 1766W        W 2737   7.976  11.449   3.838 -0.0790  0.1347  0.0602
 1767W        W 2738   7.071  11.066  11.145 -0.4861  0.0094 -0.1410
 1768W        W 2739   7.196   6.808   1.941  0.0523 -0.2916 -0.0532
 1769W        W 2740  13.747   2.573   7.581 -0.1599  0.0220  0.1492
 1770W        W 2741   3.904   5.458   0.557 -0.0695 -0.3732 -0.2947
 1771W        W 2742   0.215   2.292  11.702 -0.2560 -0.1555  0.0439
 1772W        W 2743   9.457   5.626   6.502  0.0333 -0.2068  0.4077
 1773W        W 2744   9.726   2.282   4.393  0.2404  0.1095 -0.1800
 1774W        W 2745   0.187   8.415   8.114 -0.2888  0.0376 -0.1409
 1775W        W 2746   9.730  13.847   5.590  0.0590 -0.3019 -0.4560
 1776W        W 2747   1.666   7.203  12.566  0.6870 -0.0287 -0.0896
 1777W        W 2748   4.777   3.202   1.089  0.3214  0.2592  0.1306
 1778W        W 2749   1.519   0.840   0.885  0.0996  0.0253  0.1551
 1779W        W 2750   2.549  10.498   4.489 -0.1098  0.2954  0.2887
 1780W        W 2751   8.133   2.274   0.779 -0.0797  0.2015 -0.1092
 1781W        W 2752   2.557   9.715   7.844  0.2387  0.1516  0.5073
 1782W        W 2753  10.053   4.245   4.323  0.1816 -0.3803 -0.0247
 1783W        W 2754   3.748   9.154   8.144 -0.0981 -0.2541 -0.3866
 1784W        W 2755  10.333   3.089  10.352 -0.2000 -0.0698  0.0169
 1785W        W 2756   3.705   2.433   1.266 -0.2743  0.1606 -0.0611
 1786W        W 2757   3.273   8.158  13.271 -0.4312 -0.1589  0.2938
 1787W        W 2758   2.168  11.515   5.567  0.2588 -0.4336  0.1016
 1788W        W 2759   4.401   1.456   2.708  0.0630 -0.1021  0.0032
 1789W        W 2760  10.452   5.982   6.573 -0.3329  0.0705 -0.0888
 1790W        W 2761   4.601  13.197   7.491 -0.1121 -0.0627  0.1142
 1791W        W 2762   5.187   0.442   8.634 -0.0670 -0.0099  0.2642
 1792W        W 2763   2.155   1.688   1.759 -0.1325 -0.2086 -0.0533
 1793W        W 2764  12.590   9.825  11.278  0.2948 -0.0148  0.2268
 1794W        W 2765  10.742  11.986  11.631 -0.2440 -0.0380 -0.0205
 1795W        W 2766  12.414   8.911   3.464 -0.0936  0.0481  0.3838
 1796W        W 2767   1.543  10.281   4.459  0.0897  0.0337 -0.0673
 1797W        W 2768   8.607   0.873   5.320  0.2951  0.0331 -0.0789
 1798W        W 2769   4.718  11.364   7.607 -0.4129  0.0806  0.0124
 1799W        W 2770   0.446   6.936   2.645  0.0796 -0.0698  0.1161
 1800W        W 2771  12.748   7.456   0.397  0.0685 -0.1919 -0.2853
 1801W        W 2772   3.677   1.557   6.923 -0.1117 -0.5858  0.0120
 1802W        W 2773  12.638   1.439   4.773 -0.0387  0.2989 -0.0659
 1803W        W 2774   9.940   5.723  11.007 -0.1021  0.0698 -0.0076
 1804W        W 2775   7.217   4.196   2.703  0.0493 -0.0210  0.0584
 1805W        W 2776  10.856   3.629   8.624  0.1221 -0.0504 -0.1052
 1806W        W 2777   9.313  11.871  10.556  0.3146  0.0530 -0.0487
 1807W        W 2778  11.618   5.200   4.369 -0.0658  0.0004 -0.1323
 1808W        W 2779   3.838   4.319   1.494 -0.0079  0.1481 -0.0258
 1809W        W 2780  11.201  11.918   8.599  0.0979  0.0709  0.0644
 1810W        W 2781   6.045   2.901  11.061 -0.0989 -0.0474 -0.2902
 1811W        W 2782   0.925   3.924   4.172 -0.1372 -0.1386  0.1699
 1812W        W 2783   5.972   0.232  11.845  0.3735 -0.2401 -0.1807
 1813W        W 2784   7.413   2.781  11.077  0.0272 -0.1230 -0.1459
 1814W        W 2785  10.713   8.378   5.037  0.0326 -0.4990 -0.1177
 1815W        W 2786  13.014   4.672  12.273 -0.1552 -0.0811 -0.0584
 1816W        W 2787   4.293  10.096   9.789  0.0349 -0.0688 -0.0929
 1817W        W 2788   4.105   3.522  10.383  0.1719  0.0708 -0.2103
 1818W        W 2789   9.538  11.088  12.970  0.0145 -0.1246  0.4153
 1819W        W 2790  10.447   2.149   7.077  0.1247  0.2591  0.1835
 1820W        W 2791  10.044   1.527   8.949 -0.2532  0.1466  0.2505
 1821W        W 2792  10.469  13.486   6.302  0.0912 -0.1128  0.2634
 1822W        W 2793  11.801   5.988   4.738  0.0715  0.0308 -0.0043
 1823W        W 2794   3.767   0.773   2.974  0.0296 -0.0751  0.0407
 1824W        W 2795   3.977   3.576   0.311  0.1944  0.1322  0.1809
 1825W        W 2796   7.190   5.211   3.661  0.0033  0.3638 -0.2951
 1826W        W 2797   0.440   1.941  11.093  0.1654  0.0502 -0.0205
 1827W        W 2798  10.034  12.913   1.018  0.3482  0.0017  0.3329
 1828W        W 2799   9.620  12.990   4.756  0.1880 -0.1981  0.2957
 1829W        W 2800   1.919   5.116  11.988  0.1205  0.1280  0.0428
 1830W        W 2801   3.729   9.998  12.639  0.0956 -0.2181 -0.2663
 1831W        W 2802   3.867  10.226   6.942  0.3301  0.0836  0.2848
 1832W        W 2803   5.701   4.421  10.024  0.0732  0.2077 -0.1394
 1833W        W 2804  10.158  13.391   7.557 -0.1801  0.2948  0.2128
 1834W        W 2805   2.594   1.400  11.265 -0.2319  0.1339  0.1810
 1835W        W 2806  12.049   2.809   6.298  0.0004  0.1184 -0.3243
 1836W        W 2807   7.879  11.216   1.089  0.0438  0.3389  0.0583
 1837W        W 2808  12.638   3.207   4.846  0.1248  0.3335  0.0363
 1838W        W 2809  12.925   2.029  12.185 -0.1369  0.0559 -0.0050
 1839W        W 2810   4.453  13.908  13.467 -0.0442  0.0375 -0.0376
 1840W        W 2811  13.886   5.723  12.990  0.0196  0.1600  0.0457
 1841W        W 2812   4.643   7.978   8.659 -0.5348 -0.0999 -0.1151
 1842W        W 2813   7.201   8.271  12.523  0.0038  0.0722 -0.0661
 1843W        W 2814   1.625  10.739   2.713  0.1746  0.2452  0.1678
 1844W        W 2815   2.351   2.736   0.010 -0.1129 -0.1699  0.0777
 1845W        W 2816   6.753  13.523  10.447 -0.0343 -0.2731 -0.0967
 1846W        W 2817   9.372   2.891  13.617  0.2752  0.1297 -0.0195
 1847W        W 2818   9.871   7.620   2.635  0.2154 -0.3425  0.1592
 1848W        W 2819   6.269   4.262   6.969 -0.0760  0.1599  0.1974
 1849W        W 2820  13.603   8.463  12.409 -0.0164  0.1258 -0.1061
 1850W        W 2821   0.375   7.814  12.713  0.2472  0.1686 -0.0239
 1851W        W 2822  10.888   2.798   6.526 -0.2573 -0.0314 -0.2507
 1852W        W 2823   9.442   9.380   3.625 -0.2780 -0.1190 -0.2124
 1853W        W 2824   2.472   3.990   4.399 -0.1480  0.0224  0.1228
 1854W        W 2825   3.642   6.373   0.661 -0.5330 -0.0542 -0.0224
 1855W        W 2826   0.221   7.846   7.256 -0.2455 -0.0038  0.4061
 1856W        W 2827  13.082  10.049   2.619 -0.0762 -0.0557 -0.1739
 1857W        W 2828  10.775   0.246  13.406 -0.2535 -0.0700  0.0663
 1858W        W 2829   7.010  13.677   0.038  0.0392  0.0734 -0.1487
 1859W        W 2830  11.386   8.047  12.396 -0.1313  0.0437  0.1207
 1860W        W 2831  10.644   6.453  12.504  0.0704  0.3306  0.0528
 1861W        W 2832   3.632   5.143  10.615  0.0998  0.0765 -0.0192
 1862W        W 2833   7.519   8.424   6.549  0.1450 -0.3038 -0.0663
 1863W        W 2834   8.718   6.516   8.673  0.1213 -0.1283 -0.3664
 1864W        W 2835  10.452   2.568   6.799  0.2055  0.0747 -0.0574
 1865W        W 2836   5.921   6.463  12.021 -0.0078  0.2472 -0.1641
 1866W        W 2837   6.145  11.548  11.135 -0.0910  0.0459 -0.2186
 1867W        W 2838   3.858  12.390  12.804 -0.0909 -0.1805  0.1255
 1868W        W 2839   2.705   1.410   3.304  0.0525 -0.1225 -0.0208
 1869W        W 2840   5.333   9.640  13.263  0.1209  0.2802 -0.1254
 1870W        W 2841   0.109   0.726   6.116  0.1723  0.0354  0.0268
 1871W        W 2842   4.776  13.114   8.428 -0.0411  0.0708  0.0939
 1872W        W 2843   6.786   9.227   7.710 -0.0739 -0.1587 -0.0928
 1873W        W 2844   3.214   9.763   2.716  0.1454 -0.2911 -0.0177
 1874W        W 2845  12.991   1.747  11.185 -0.0749  0.1171 -0.0946
 1875W        W 2846   3.594   4.582   9.720 -0.0944 -0.0578  0.1828
 1876W        W 2847   7.759   4.914   4.371 -0.5496 -0.0346  0.1645
 1877W        W 2848  10.445   3.289  11.527  0.2374  0.3241 -0.1704
 1878W        W 2849   4.453   7.433  12.601  0.2331 -0.1276  0.0392
 1879W        W 2850  10.709   3.005   0.899 -0.1897  0.1707 -0.3970
 1880W        W 2851  13.051  13.051  11.343  0.0781 -0.1095 -0.2245
 1881W        W 2852   4.524  12.151  13.389  0.1477  0.1276 -0.1314
 1882W        W 2853   8.489   9.307   3.982  0.1305  0.0432 -0.0468
 1883W        W 2854  13.243  12.252  12.472  0.1810 -0.1558  0.1403
 1884W        W 2855   5.125   1.162   6.992 -0.2154 -0.0937 -0.2182
 1885W        W 2856   8.453   1.202   7.819 -0.2525 -0.3390  0.1283
 1886W        W 2857   7.756   0.332   0.948 -0.1847 -0.0278  0.1856
 1887W        W 2858   2.398  12.346  11.477 -0.0977  0.0133 -0.0499
 1888W        W 2859   6.726   3.376   3.965 -0.0981 -0.1439 -0.1689
 1889W        W 2860   4.753   4.552   2.674 -0.0079  0.1731  0.1675
 1890W        W 2861  13.765   0.212   5.369  0.0347  0.2923 -0.1650
 1891W        W 2862   2.690  13.081   5.256 -0.0735 -0.0180 -0.2200
 1892W        W 2863   5.986   0.893   5.785  0.1232  0.1366  0.3784
 1893W        W 2864   0.871   6.373  13.901 -0.1079  0.2386  0.1736
 1894W        W 2865   1.163   6.721   9.814 -0.1184 -0.0964 -0.2040
 1895W        W 2866   6.605   2.424   5.601  0.0531  0.1209 -0.1451
 1896W        W 2867   4.926   1.379   0.361  0.0709  0.3465 -0.0598
 1897W        W 2868  13.313   7.904   3.475 -0.1316  0.2266 -0.1992
 1898W        W 2869   9.462   5.287  12.087 -0.1677  0.0737 -0.0604
 1899W        W 2870   7.433   8.513   5.434  0.1647  0.2945 -0.0368
 1900W        W 2871   9.581   2.327  13.538  0.0377 -0.0092  0.0478
 1901W        W 2872   6.835   7.165   6.582 -0.2130 -0.2560 -0.2328
 1902W        W 2873   0.878  11.568  10.288 -0.3280 -0.5284 -0.1914
 1903W        W 2874  10.250   6.374   4.536  0.1309 -0.0877 -0.0808
 1904W        W 2875   7.064   3.081  13.249  0.1921  0.2924 -0.2213
 1905W        W 2876   9.761   1.785   4.440  0.2430  0.0601  0.1449
 1906W        W 2877  12.543  13.043  10.061 -0.5090 -0.1949  0.1594
 1907W        W 2878   8.432   6.659  10.883  0.0748  0.1331  0.1312
 1908W        W 2879  11.157   3.443   7.744  0.1019 -0.0088 -0.3253
 1909W        W 2880   8.075  12.557  10.244 -0.1658 -0.2258 -0.2954
 1910W        W 2881   4.684  11.318  10.467  0.0730  0.0621 -0.0944
 1911W        W 2882   8.459  11.474  11.599  0.1011 -0.2522 -0.0295
 1912W        W 2883   7.584  12.095   8.933  0.0068  0.0170 -0.1071
 1913W        W 2884   5.207   8.186  13.862 -0.1534 -0.1764  0.1107
 1914W        W 2885  11.377   3.637   2.929 -0.0518  0.1009  0.4838
 1915W        W 2886  12.384  11.742  11.938  0.4177 -0.2349  0.0545
 1916W        W 2887   2.125  10.623   3.287 -0.0074 -0.0565 -0.2377
 1917W        W 2888   7.067  10.268   5.129  0.0468 -0.1686 -0.1938
 1918W        W 2889   9.635   3.919  11.928  0.0375 -0.2409 -0.1371
 1919W        W 2890   8.984   1.003  11.960  0.3161 -0.2094 -0.1290
 1920W        W 2891  10.968   1.895  13.752 -0.3041 -0.0242  0.0022
 1921W        W 2892  11.694   3.844  13.588 -0.1539  0.2481  0.2006
 1922W        W 2893   8.940   2.587  12.775  0.0099 -0.2288 -0.1381
 1923W        W 2894   2.769   0.449   7.158  0.3957 -0.3978 -0.2028
 1924W        W 2895  11.314  11.169   6.304 -0.0168 -0.2947  0.1715
 1925W        W 2896   0.393   7.828   0.338  0.2024  0.0553  0.2532
 1926W        W 2897   0.638   4.399   8.380  0.1018  0.1825  0.0965
 1927W        W 2898   3.188   0.650  11.272 -0.0821 -0.1846  0.0444
 1928W        W 2899   8.602  10.352   7.143  0.0895 -0.0099  0.0090
 1929W        W 2900  12.804   4.869  13.441  0.0747 -0.0138  0.0487
 1930W        W 2901   7.142   9.525   8.010 -0.0443  0.0832 -0.0931
 1931W        W 2902   7.260  11.409   0.152 -0.2139  0.1522  0.0651
 1932W        W 2903   4.711  12.911   2.692 -0.1115 -0.2296  0.3245
 1933W        W 2904  12.546   8.856   2.943  0.0624 -0.1440 -0.0688
 1934W        W 2905   8.712   8.050  11.736  0.0930  0.1494  0.1286
 1935W        W 2906   0.388   8.737   5.344  0.0288 -0.0801  0.0797
 1936W        W 2907   6.722   9.153   8.830  0.1824  0.2853 -0.0637
 1937W        W 2908   8.607   8.302   8.149  0.1111 -0.0654  0.0164
 1938W        W 2909  10.984  13.601   3.462 -0.0214  0.0611  0.2545
 1939W        W 2910   7.463   1.483  13.145 -0.1321 -0.0954  0.1104
 1940W        W 2911   9.645   7.854   9.772  0.0127  0.1056 -0.0894
 1941W        W 2912   8.627   3.960   8.800 -0.1598  0.0778 -0.1799
 1942W        W 2913   9.236   3.110   7.475 -0.1785  0.1539  0.1387
 1943W        W 2914   3.905   1.529   7.907 -0.3108 -0.1633  0.1032
 1944W        W 2915  13.629  10.057   0.904 -0.0438  0.0915 -0.2739
 1945W        W 2916  12.915  12.910   7.169 -0.0573 -0.2570  0.3630
 1946W        W 2917   1.416   5.305   5.918  0.0984 -0.3162 -0.2217
 1947W        W 2918   9.962   6.720   9.280  0.3446  0.2662  0.3045
 1948W        W 2919   7.339   5.222   9.952 -0.0973 -0.2286  0.3852
 1949W        W 2920   8.880   4.709   3.521  0.2206 -0.1109 -0.2443
 1950W        W 2921   3.425   3.111   5.032 -0.2617  0.1541 -0.1894
 1951W        W 2922  12.840   8.463  11.909 -0.1653  0.5632 -0.2181
 1952W        W 2923   0.108   0.886   0.868  0.0716 -0.2581  0.2236
 1953W        W 2924   8.999   6.675  12.686 -0.3170 -0.2928 -0.3357
 1954W        W 2925   8.175   1.554   8.116 -0.3291 -0.0632 -0.3542
 1955W        W 2926   6.601   9.786   6.462  0.0924  0.0965  0.1356
 1956W        W 2927  10.448  11.161   3.530  0.0048 -0.2117 -0.0794
 1957W        W 2928  11.738   7.453  10.248 -0.0735 -0.1357 -0.0366
 1958W        W 2929   4.821   1.682  13.262 -0.0788 -0.0363  0.5976
 1959W        W 2930   8.968  10.749   1.075 -0.0913 -0.0808  0.1942
 1960W        W 2931   4.461   0.603   7.296  0.2809 -0.4429  0.1431
 1961W        W 2932  10.603   2.412   4.729 -0.0782  0.0241 -0.0235
 1962W        W 2933  10.908   5.750  10.430 -0.1202 -0.0835 -0.0143
 1963W        W 2934   9.208  11.494  12.018 -0.0518 -0.0378 -0.0425
 1964W        W 2935   6.900   0.850   9.082  0.3772 -0.0325 -0.3632
 1965W        W 2936   2.361   6.506   9.052 -0.1684  0.2352 -0.0030
 1966W        W 2937   5.775  11.249  11.821  0.0867  0.0252 -0.0466
 1967W        W 2938  10.154   7.062  11.321 -0.0814  0.0902 -0.2650
 1968W        W 2939   9.442   4.566  10.821 -0.2152 -0.3974  0.1269
 1969W        W 2940  13.128   2.269   5.289 -0.0046  0.0126 -0.2480
 1970W        W 2941  12.700  12.224  10.493  0.2344  0.2451 -0.0547
 1971W        W 2942   8.632   7.144   1.037 -0.0916 -0.1191 -0.4040
 1972W        W 2943   4.960   0.435  10.163 -0.1185  0.1090 -0.0359
 1973W        W 2944   6.924   7.350   2.719 -0.0851  0.1643  0.1319
 1974W        W 2945  10.441   5.499  11.119 -0.2121 -0.0003 -0.2020
 1975W        W 2946  11.986  13.218   4.189  0.0671 -0.0751  0.1801
 1976W        W 2947   6.423  11.909   9.272 -0.1374  0.1652  0.1060
 1977W        W 2948   6.163  13.227  12.996  0.0020  0.1008  0.1153
 1978W        W 2949   4.802   9.395  10.750 -0.0079  0.0640 -0.1142
 1979W        W 2950   4.433   8.686   2.412 -0.3666  0.2097  0.1429
 1980W        W 2951  10.593  12.118   1.312 -0.1614  0.1245  0.0906
 1981W        W 2952   4.760   5.776   1.006 -0.1107  0.3476 -0.1594
 1982W        W 2953  10.494   7.553   8.174 -0.3495 -0.2146 -0.1672
 1983W        W 2954   0.464   4.343   0.220  0.0024  0.0758  0.5335
 1984W        W 2955  10.336   2.723   8.495  0.2385 -0.0871 -0.2053
 1985W        W 2956   0.829   5.092  10.132 -0.2155 -0.0498  0.0295
 1986W        W 2957   6.117   1.353   8.090 -0.1105  0.1359 -0.0035
 1987W        W 2958   9.437   5.938   0.251 -0.0042 -0.3399 -0.2997
 1988W        W 2959   7.094   0.192  10.427  0.1280 -0.0182  0.2089
 1989W        W 2960   2.496  12.867   0.550  0.0676  0.2038  0.0940
 1990W        W 2961   3.284   4.890   8.083  0.0700 -0.0990 -0.2273
 1991W        W 2962   8.177   9.014   5.252  0.0522 -0.1540  0.0023
 1992W        W 2963  10.452   7.852   0.480 -0.1011  0.2640  0.1186
 1993W        W 2964  13.761  11.785   4.570 -0.1976  0.0132 -0.0136
 1994W        W 2965   6.035   0.624   0.893 -0.2375  0.1686  0.3041
 1995W        W 2966   3.469  10.478   1.545  0.0066  0.1303 -0.0560
 1996W        W 2967   0.058   0.661  10.746 -0.1142  0.3173  0.0899
 1997W        W 2968   4.749   9.238   1.675 -0.1355  0.4753  0.0783
 1998W        W 2969  12.090  12.281  11.976  0.1388  0.0644 -0.1883
 1999W        W 2970   4.768   8.450  13.884 -0.0163  0.2686 -0.2490
 2000W        W 2971   9.063  12.607   5.577 -0.0764 -0.0397 -0.2426
 2001W        W 2972   0.967   5.307   6.136 -0.1291  0.1637  0.0283
 2002W        W 2973   8.192   4.924   6.428 -0.1712 -0.1781 -0.2211
 2003W        W 2974   0.780  13.044  13.047 -0.0584  0.1715 -0.0078
 2004W        W 2975   5.711   4.550   9.415 -0.1985 -0.0474  0.0439
 2005W        W 2976   6.691   6.672   6.727  0.0439  0.2496  0.0053
 2006W        W 2977   8.573   4.131   3.773  0.1776 -0.0782  0.0976
 2007W        W 2978   5.310  12.004   2.316 -0.1552  0.0338 -0.0732
 2008W        W 2979   5.087   8.890  11.305  0.3000 -0.0846  0.2476
 2009W        W 2980  12.978  10.209   9.608  0.0497  0.0546 -0.2021
 2010W        W 2981   5.391   4.618   3.908  0.0769  0.0172  0.0308
 2011W        W 2982  13.807   0.012   7.943 -0.0421 -0.4238  0.1965
 2012W        W 2983   5.322  11.044   1.561  0.1008 -0.0330  0.3187
 2013W        W 2984   0.738   6.271   9.774 -0.0799  0.0932 -0.2804
 2014W        W 2985   3.037   9.509   7.999  0.0303  0.1943  0.1166
 2015W        W 2986   8.497  10.034   9.154 -0.2915  0.2062  0.0678
 2016W        W 2987   2.698   8.645   7.806 -0.1640  0.0162  0.0883
 2017W        W 2988   5.327   9.658  13.849 -0.3575  0.0898 -0.0741
 2018W        W 2989   8.246   7.525   1.261 -0.3276 -0.1246 -0.1304
 2019W        W 2990   7.703   5.064   2.125 -0.0599 -0.1305 -0.3913
 2020W        W 2991   6.761  12.053  11.961 -0.2549 -0.1694 -0.1489
 2021W        W 2992   7.150   5.397  10.920  0.0160 -0.4167  0.0819
 2022W        W 2993   5.327   6.897  13.345  0.0951  0.1167  0.0420
 2023W        W 2994   5.491   7.083   2.109  0.1565 -0.0214  0.0728
 2024W        W 2995   1.333  13.906   2.649  0.1744  0.3933  0.1764
 2025W        W 2996   3.868  13.444  12.860 -0.1624  0.0344 -0.0373
 2026W        W 2997   7.615   4.963   6.062  0.0817  0.0626  0.1169
 2027W        W 2998   5.415   3.025   4.262  0.1546 -0.0693  0.1409
 2028W        W 2999   8.514  10.930   6.415  0.0696  0.1538 -0.0186
 2029W        W 3000   6.911   0.896   4.460  0.1598 -0.1836 -0.0210
 2030W        W 3001  10.694   7.720   0.939  0.0168 -0.3102 -0.1358
 2031W        W 3002   8.836   0.432   6.866 -0.0354 -0.0820 -0.1918
 2032W        W 3003   2.163   4.743   0.157 -0.2447  0.0209 -0.1805
 2033W        W 3004  13.784   9.414  10.245  0.4008  0.0016  0.0118
 2034W        W 3005   8.963   8.013   0.943 -0.2201  0.0855  0.1167
 2035W        W 3006   3.572   8.212   7.449  0.3352 -0.0025  0.3120
 2036W        W 3007   4.480  11.865   8.487  0.0994 -0.0555 -0.0518
 2037W        W 3008   0.420  11.412   2.509  0.2259  0.0515 -0.1811
 2038W        W 3009   1.598   8.806  12.577 -0.1378 -0.2634  0.1557
 2039W        W 3010  13.348   8.545   6.347 -0.0511 -0.0601 -0.1755
 2040W        W 3011   3.978   8.526   2.350 -0.1504  0.0392 -0.0673
 2041W        W 3012   8.424   1.552   1.979 -0.1209 -0.1819 -0.2035
 2042W        W 3013   9.775   9.923   7.566  0.0800  0.3232 -0.1176
 2043W        W 3014  12.591  10.688   5.977  0.0470 -0.0601 -0.0888
 2044W        W 3015   7.219  13.271   1.747 -0.0139 -0.0617 -0.2740
 2045W        W 3016   6.998   9.558   2.625 -0.3301  0.2609 -0.1108
 2046W        W 3017   4.048   9.627   9.598 -0.0123  0.0053  0.2494
 2047W        W 3018   6.311  10.743   6.300 -0.1655 -0.0258  0.0077
 2048W        W 3019   7.370   0.463  12.843  0.1193 -0.1659  0.0378
 2049W        W 3020  10.815   4.815   7.251 -0.0466 -0.1831 -0.0998
 2050W        W 3021  13.277   4.765   6.942  0.2270 -0.3835  0.2828
 2051W        W 3022   6.828  11.739  10.339  0.2811  0.3084 -0.0602
 2052W        W 3023   5.167  10.552   1.757 -0.1792  0.1137 -0.0482
 2053W        W 3024  12.494  12.634   7.010 -0.1118  0.1110  0.2303
 2054W        W 3025   8.174   4.277  12.542  0.0610  0.1850  0.0775
 2055W        W 3026   7.454   0.993   8.504 -0.2091  0.0035  0.0708
 2056W        W 3027  13.660   9.557   3.498  0.0271 -0.0355 -0.1119
 2057W        W 3028   8.538  11.888   3.997  0.0787  0.0622  0.1838
 2058W        W 3029   3.975   3.392   2.857  0.0613  0.0569  0.0251
 2059W        W 3030  13.897   7.301   9.238  0.1150  0.0644 -0.2972
 2060W        W 3031   4.164   3.920   0.740 -0.0919 -0.1874  0.2342
 2061W        W 3032   3.762   7.733   7.004  0.0178  0.2260 -0.1381
 2062W        W 3033   1.584   0.385   2.269  0.2709  0.1057 -0.0736
 2063W        W 3034   0.119   4.751  12.076 -0.2812 -0.0344  0.0450
 2064W        W 3035   8.943   8.333   4.847  0.0504  0.2719 -0.0488
 2065W        W 3036   7.163  10.638   9.344 -0.1958  0.1384  0.0486
 2066W        W 3037   2.542   0.705   0.089 -0.1093 -0.1567  0.3123
 2067W        W 3038   4.752   0.408   6.798  0.5824 -0.2167  0.0272
 2068W        W 3039   7.152   3.306   4.202  0.4998  0.1424 -0.0336
 2069W        W 3040   5.775   4.363   6.242  0.1181  0.2100 -0.2575
 2070W        W 3041   9.820   4.260   3.784  0.1035 -0.0736  0.1440
 2071W        W 3042   6.141   8.388   5.429  0.0089 -0.5264  0.1965
 2072W        W 3043   5.116  11.810  10.264  0.0193  0.1388 -0.1885
 2073W        W 3044  10.406  10.115   8.826 -0.1070  0.2086  0.2799
 2074W        W 3045   4.180  10.739   0.872 -0.2648  0.0468 -0.1488
 2075W        W 3046  11.936  11.687  11.575  0.0251 -0.0723 -0.3052
 2076W        W 3047   5.400   7.972  11.132 -0.2873  0.0205  0.0534
 2077W        W 3048  10.494   9.727   6.811 -0.1821 -0.1022 -0.0157
 2078W        W 3049  10.108   6.714   1.749 -0.2837 -0.2269  0.0926
 2079W        W 3050   8.550   1.462   1.146 -0.2762  0.2481 -0.0239
 2080W        W 3051   0.086  10.316   3.627  0.2017 -0.1505 -0.1027
 2081W        W 3052   4.135   0.948  10.068  0.0530  0.4275  0.1084
 2082W        W 3053  10.812  11.829   1.856 -0.1325 -0.1736 -0.0184
 2083W        W 3054  12.188   5.298   8.927  0.1724  0.0398  0.1018
 2084W        W 3055   0.877   4.062   3.368 -0.1237 -0.2687 -0.0244
 2085W        W 3056  13.348   5.959   0.807  0.1866  0.0868  0.2979
 2086W        W 3057   5.941   2.692   3.881  0.1726 -0.0929 -0.1302
 2087W        W 3058  10.036  13.740   4.353  0.1835  0.1220  0.3278
 2088W        W 3059   8.271   6.971   5.120 -0.1118 -0.0331 -0.0732
 2089W        W 3060   3.452  12.273   5.838 -0.1479 -0.0099 -0.1578
 2090W        W 3061   7.605   6.966   5.619 -0.0942  0.0113 -0.1055
 2091W        W 3062   3.722   4.692   3.316  0.1236 -0.0621 -0.0333
 2092W        W 3063  11.256   4.388   0.630 -0.3389 -0.2215 -0.1687
 2093W        W 3064   3.322   2.933  11.129  0.0778 -0.4026  0.0055
 2094W        W 3065   8.087  10.684   1.199 -0.3038  0.2767  0.0371
 2095W        W 3066   9.078  10.330   3.539  0.2644  0.0130 -0.1605
 2096W        W 3067   0.170   6.937   7.021  0.0027  0.2417 -0.3137
 2097W        W 3068  12.522   5.302  12.498  0.2629 -0.1312 -0.1268
 2098W        W 3069  11.547  12.818   0.951 -0.4160 -0.0453  0.1397
 2099W        W 3070   8.518   3.288   6.157 -0.0799 -0.1439  0.1669
 2100W        W 3071  12.374   0.489   0.244  0.3006 -0.0158 -0.2991
 2101W        W 3072   4.076   5.029   2.258 -0.0191  0.1273  0.3246
 2102W        W 3073   7.724   6.996  12.743  0.0688 -0.0854  0.0643
 2103W        W 3074   6.981  11.028   1.482  0.0502 -0.0931 -0.0166
 2104W        W 3075   1.973   6.828   4.407 -0.1438 -0.0506 -0.1865
 2105W        W 3076  10.579  13.707   4.330 -0.0554 -0.0077  0.0199
 2106W        W 3077   2.097   1.208   9.816 -0.1104 -0.2933  0.4930
 2107W        W 3078  10.432   3.876   4.458  0.3344 -0.1334  0.0827
 2108W        W 3079   8.342   6.952   5.616  0.1383 -0.0878 -0.1732
 2109W        W 3080   6.239   5.370   8.211  0.0658  0.2423  0.0891
 2110W        W 3081   1.434  10.877   0.204 -0.3178  0.3626 -0.3437
 2111W        W 3082  11.038   3.997   2.785 -0.1821  0.0528 -0.2787
 2112W        W 3083  10.955   9.789   6.414  0.1954 -0.0540 -0.1606
 2113W        W 3084   5.418   2.387  11.142 -0.2281 -0.0057 -0.1449
 2114W        W 3085   4.973   2.623  11.822  0.0359  0.0948 -0.1444
 2115W        W 3086   6.134   5.495  12.834  0.1321  0.0695  0.0804
 2116W        W 3087   5.685   2.881  11.811  0.1121 -0.4530  0.2386
 2117W        W 3088   8.113   8.202   8.239  0.2119  0.1744  0.0361
 2118W        W 3089   8.361   2.396   9.908  0.1932 -0.1819  0.2414
 2119W        W 3090  10.610  11.219  12.021  0.2209 -0.3123  0.2973
 2120W        W 3091   2.724   7.568   8.360 -0.2835 -0.3116  0.1938
 2121W        W 3092  12.202  10.224   6.686  0.1099 -0.1676  0.4066
 2122W        W 3093  10.915   3.877  11.843  0.2066 -0.1637  0.6126
 2123W        W 3094   5.985  11.523   4.334 -0.2074 -0.0293 -0.1320
 2124W        W 3095   0.917   8.557   8.585  0.1052  0.1764 -0.2101
 2125W        W 3096  12.742   0.013   7.287  0.1934 -0.0575  0.0057
 2126W        W 3097   1.757  13.275   9.431 -0.2052 -0.2077  0.2130
 2127W        W 3098   7.767   1.495   0.157  0.0165  0.2337 -0.1653
 2128W        W 3099   6.292  12.391  13.321 -0.2031  0.2990  0.2513
 2129W        W 3100   9.156   8.351   8.024  0.1476 -0.1309 -0.0010
 2130W        W 3101   3.381  12.497   9.612  0.0675  0.2008  0.1341
 2131W        W 3102   3.707   4.609   1.144  0.1072  0.0330  0.0499
 2132W        W 3103  11.910  13.071  11.258  0.2105  0.1035 -0.0131
 2133W        W 3104  11.616   3.542  10.457 -0.1128  0.1755 -0.1341
 2134W        W 3105  13.483   4.404   6.595  0.0563 -0.1860 -0.2020
 2135W        W 3106   3.770   1.227  12.369  0.0185 -0.1618  0.1326
 2136W        W 3107  12.828   1.050   9.438  0.1137  0.1881  0.5744
 2137W        W 3108   1.169   9.344   4.040  0.2319 -0.2178 -0.2546
 2138W        W 3109  10.729  10.884   9.705  0.1631  0.2056  0.1695
 2139W        W 3110   0.680  11.381   8.474  0.1593  0.0957  0.2618
 2140W        W 3111   1.217   5.270   1.293 -0.0495 -0.1748 -0.1725
 2141W        W 3112  10.767   5.143   8.035  0.0877 -0.0205  0.0323
 2142W        W 3113   5.247   7.954   3.619 -0.1910 -0.0986  0.2104
 2143W        W 3114   1.506   4.768   0.857 -0.1082  0.0403  0.2027
 2144W        W 3115   7.368  11.141   1.146  0.0357  0.2745  0.0666
 2145W        W 3116   9.656  13.187   8.798  0.4375  0.0042  0.3460
 2146W        W 3117   4.382   9.782  10.160 -0.1545  0.1562  0.2647
 2147W        W 3118  13.428  10.386   3.206  0.0048 -0.1491 -0.0933
 2148W        W 3119  10.324   3.051   3.953  0.0288 -0.1385 -0.0266
 2149W        W 3120  10.458  13.904   8.869 -0.0835 -0.0029 -0.3423
 2150W        W 3121   6.882   2.058  10.815  0.0836 -0.0952 -0.0472
 2151W        W 3122   6.818   8.002  11.092  0.0321  0.1045 -0.2316
 2152W        W 3123   2.895  10.480   1.125 -0.2277  0.0277  0.0818
 2153W        W 3124   0.347   1.097   2.566  0.0107 -0.2111 -0.1087
 2154W        W 3125  11.068  13.877   4.295  0.0020  0.1393  0.1936
 2155W        W 3126   1.758   3.131   1.454  0.2415  0.1243 -0.0595
 2156W        W 3127  11.244   2.301  13.894  0.3263  0.0473 -0.0272
 2157W        W 3128   3.115  13.868   3.965  0.1410  0.2862 -0.2222
 2158W        W 3129   9.779  12.004   8.408 -0.0199 -0.0938  0.3414
 2159W        W 3130   5.960   7.874   1.764 -0.2656  0.2054  0.2074
 2160W        W 3131  11.704   1.259   0.834  0.1685  0.2240 -0.1483
 2161W        W 3132  10.131   9.782  10.947  0.1140  0.0351 -0.0392
 2162W        W 3133   6.784   8.159  11.554 -0.2596 -0.0713 -0.0323
 2163W        W 3134   4.920  12.508  13.700  0.0446  0.1891  0.0838
 2164W        W 3135   9.556   9.828   3.134  0.0153  0.0542  0.2529
 2165W        W 3136   1.178   8.631   6.059  0.0515 -0.0295 -0.0287
 2166W        W 3137  11.662  11.236  11.614 -0.3587  0.1611  0.3253
 2167W        W 3138  13.746   1.039   5.839  0.1645  0.0870  0.1621
 2168W        W 3139   9.542   5.353   2.574  0.2415 -0.0752 -0.0086
 2169W        W 3140   3.885   4.633   2.814 -0.1743  0.2902  0.1116
 2170W        W 3141   8.458   6.176  11.027  0.0305  0.1484 -0.1248
 2171W        W 3142   4.177  12.932  13.611 -0.0227 -0.0795 -0.0547
 2172W        W 3143   6.261   2.157   7.344 -0.2153 -0.3860  0.0262
 2173W        W 3144  10.341   2.206   9.756 -0.0366 -0.0708  0.1745
 2174W        W 3145  12.511   5.042   5.569 -0.1347 -0.1644  0.0630
 2175W        W 3146  13.881   8.515  11.427 -0.1485 -0.2419 -0.0453
 2176W        W 3147   1.662   5.488  13.210 -0.1892 -0.0358 -0.2759
 2177W        W 3148   4.749   7.840   5.972  0.2116  0.1226 -0.1508
 2178W        W 3149   8.655   5.788  12.306 -0.0620 -0.1908 -0.2916
 2179W        W 3150   0.522   0.145   7.019 -0.0786  0.3043  0.0327
 2180W        W 3151   4.820   2.131   6.647 -0.1789  0.2867 -0.0844
 2181W        W 3152   9.506  13.832   4.255 -0.2740 -0.0493  0.3898
 2182W        W 3153   3.857  10.846  10.128  0.0141 -0.1619  0.0853
 2183W        W 3154   6.866   0.808   7.935  0.0384  0.2430 -0.0832
 2184W        W 3155   1.591   1.928   5.406  0.0822 -0.1310 -0.3196
 2185W        W 3156   0.525   2.300   1.423  0.2417  0.0103 -0.0515
 2186W        W 3157   0.646   1.473  10.931 -0.1301  0.2899  0.1208
 2187W        W 3158   0.559   5.080   0.953 -0.0680 -0.3150  0.0042
 2188W        W 3159   6.803  10.743   7.048  0.0536 -0.1418  0.1110
 2189W        W 3160  12.384   9.345   2.938 -0.2583  0.3109 -0.2000
 2190W        W 3161   5.134  11.664   3.714 -0.0121  0.1988  0.2699
 2191W        W 3162   9.595   9.599   5.649  0.1097 -0.0311 -0.2111
 2192W        W 3163  12.657   6.651  13.779 -0.1234  0.0258 -0.1275
 2193W        W 3164   7.433   0.597  10.482 -0.0323 -0.0887 -0.1402
 2194W        W 3165  10.424   9.534  11.783 -0.1046 -0.1003 -0.0828
 2195W        W 3166   7.729  12.305   4.463 -0.0210 -0.1474  0.0378
 2196W        W 3167   1.107   5.239   4.722 -0.0024 -0.1352  0.1013
 2197W        W 3168  13.640   2.657   4.267  0.2389 -0.1622  0.4419
 2198W        W 3169   5.891   2.296   2.484  0.1527  0.0249  0.1496
 2199W        W 3170   7.542   6.882  11.903  0.2800 -0.0846  0.3469
 2200W        W 3171   9.294   9.702   4.846  0.3106  0.0536 -0.1050
 2201W        W 3172   3.586   3.792   7.465  0.2774 -0.1837  0.2620
 2202W        W 3173   0.441   4.614   6.650 -0.1806  0.1577  0.1677
 2203W        W 3174   3.678   8.585  11.521  0.0577 -0.1148  0.1454
 2204W        W 3175   4.498  10.897  13.693 -0.1859 -0.4215 -0.1110
 2205W        W 3176   4.945   3.022  11.217 -0.2511 -0.2108  0.0534
 2206W        W 3177   2.104   3.848   9.163  0.0238  0.1052 -0.0047
 2207W        W 3178   2.245   4.853   6.055 -0.0077 -0.0885  0.1131
 2208W        W 3179   5.254  12.487  12.856 -0.0279 -0.1573  0.1748
 2209W        W 3180  13.154  11.455  11.431  0.1405  0.1846 -0.1703
 2210W        W 3181  10.478   5.105   0.796 -0.3777 -0.0477 -0.2675
 2211W        W 3182   4.472   3.145   6.549 -0.1317  0.0455 -0.3344
 2212W        W 3183   9.722   7.870   1.147  0.2356 -0.5231  0.1225
 2213W        W 3184   2.570   5.727   1.135  0.3335  0.0784  0.0267
 2214W        W 3185   6.599   5.559   7.877 -0.0378  0.0248  0.0346
 2215W        W 3186   8.209  11.583   4.271 -0.3507 -0.0341 -0.1962
 2216W        W 3187  11.865   1.494  11.371  0.1197 -0.0488  0.0400
 2217W        W 3188   3.006   8.520  10.281 -0.0443 -0.0389 -0.3086
 2218W        W 3189   9.661   5.116   6.201 -0.2344 -0.2712 -0.0318
 2219W        W 3190   6.966  12.426  12.232 -0.0148 -0.0026 -0.0692
 2220W        W 3191  11.580   1.652   2.003 -0.1681  0.1114 -0.0486
 2221W        W 3192  12.441  12.471   5.311 -0.0470 -0.2468 -0.0164
 2222W        W 3193   6.444   8.468  11.126  0.1586  0.2516 -0.1075
 2223W        W 3194   7.978   0.986   8.793  0.0102 -0.2214 -0.1136
 2224W        W 3195  13.778  11.115   5.746  0.0761  0.0237  0.0512
 2225W        W 3196   1.472   7.722  10.359 -0.0784  0.2373  0.4775
 2226W        W 3197   9.909   2.281  10.901  0.5309  0.0300 -0.1657
 2227W        W 3198  12.765   2.584   0.330 -0.3407 -0.0006 -0.0158
 2228W        W 3199  12.442  11.611   9.908  0.1235  0.3228 -0.1963
 2229W        W 3200  10.545   4.627   7.704 -0.1051  0.0412  0.0204
 2230W        W 3201   6.050  12.423   1.337  0.2132  0.5576 -0.0066
 2231W        W 3202   7.578   5.936   1.751 -0.1421 -0.3438 -0.0076
 2232W        W 3203   5.668  12.203  12.276 -0.4169 -0.0227  0.3540
 2233W        W 3204   5.974   7.735   4.205  0.3524  0.0650  0.2526
 2234W        W 3205  10.862   2.785   2.810  0.2455 -0.1701  0.0810
 2235W        W 3206   0.904   5.037   3.882  0.0767  0.1125 -0.2016
 2236W        W 3207   5.497  13.499   6.225  0.0144  0.1341 -0.2685
 2237W        W 3208   5.065   6.292   8.370  0.0399 -0.0779 -0.1597
 2238W        W 3209  11.506  10.780   7.194  0.1386 -0.3520  0.2638
 2239W        W 3210  10.991   9.031   5.635  0.1440  0.1755  0.1657
 2240W        W 3211  11.730   3.350  13.300  0.3528  0.0834 -0.0245
 2241W        W 3212   1.312   6.676  11.336  0.3283  0.0757  0.0474
 2242W        W 3213   9.315   0.636   5.965  0.3128  0.2322  0.1848
 2243W        W 3214  11.502   2.558   1.662 -0.2900 -0.2660  0.1619
 2244W        W 3215   9.374  10.992  13.805  0.0772 -0.1075 -0.0618
 2245W        W 3216   3.998   4.604   7.903 -0.3765  0.1107  0.2702
 2246W        W 3217   3.197  12.355   2.817  0.1183  0.1077  0.1410
 2247W        W 3218   8.959   4.165   2.925 -0.0655  0.0078  0.1667
 2248W        W 3219   8.018  12.257   4.937 -0.2287 -0.3340  0.0120
 2249W        W 3220   5.611   5.550   7.560  0.2497 -0.1670 -0.1289
 2250W        W 3221  12.428  13.845   8.154 -0.1376  0.0722 -0.3526
 2251W        W 3222   2.161  11.658   6.102  0.1626  0.2570 -0.0588
 2252W        W 3223   0.834   2.642   1.714 -0.0520  0.3723 -0.0976
 2253W        W 3224   2.688   2.478   2.771  0.1125  0.0209 -0.2012
 2254W        W 3225   9.964   9.334   7.707 -0.0297 -0.2156  0.1187
 2255W        W 3226   1.806   6.023  13.694  0.0781 -0.4508 -0.0851
 2256W        W 3227   0.774   3.292   2.981  0.2287 -0.0573  0.1179
 2257W        W 3228   1.981   3.094  13.157 -0.0543  0.1390 -0.0405
 2258W        W 3229   3.040  11.747   2.586  0.0963 -0.1372  0.1390
 2259W        W 3230   7.008  10.404   7.309 -0.0990  0.4778 -0.0109
 2260W        W 3231   3.430   3.250   8.248  0.2388 -0.2231  0.1137
 2261W        W 3232   4.261   6.870  13.872  0.1582  0.0832 -0.1397
 2262W        W 3233  10.992   6.486   0.683  0.0856 -0.0453  0.1092
 2263W        W 3234  10.757   4.292   1.974 -0.0880  0.1755 -0.0785
 2264W        W 3235  13.133   0.239   3.521  0.0208 -0.0407  0.0262
 2265W        W 3236   6.586  11.515   0.722  0.1736  0.1212  0.0781
 2266W        W 3237   5.694  12.315   5.635 -0.1751 -0.1936  0.0419
 2267W        W 3238   0.298   7.214  13.039  0.1172 -0.6116 -0.2366
 2268W        W 3239   1.787  12.309   7.584  0.0491 -0.1358 -0.3921
 2269W        W 3240  13.029   1.573   8.963 -0.0679 -0.0591  0.1573
 2270W        W 3241   5.002  11.518  12.313  0.0593 -0.3432  0.0114
 2271W        W 3242  11.814   1.512   7.465  0.1257 -0.1359  0.1296
 2272W        W 3243   4.868  12.328   5.336  0.0368 -0.0954 -0.0006
 2273W        W 3244  13.166   3.601   1.876  0.0968 -0.1115 -0.1768
 2274W        W 3245   3.991   1.047   4.861  0.3516  0.1136  0.0363
 2275W        W 3246   7.926   2.408   7.541  0.2510  0.1658 -0.1793
 2276W        W 3247   5.195   6.078   9.940 -0.0125 -0.0641  0.1288
 2277W        W 3248   9.156  12.076   2.103  0.1038 -0.0067  0.1807
 2278W        W 3249   4.319  13.040   6.626 -0.1803 -0.4500  0.0669
 2279W        W 3250   0.480   5.078   2.633 -0.0997  0.4317  0.0794
 2280W        W 3251  13.350   3.436   0.452 -0.1296 -0.0790 -0.0361
 2281W        W 3252  11.351   2.490   2.149  0.1279 -0.0241 -0.1591
 2282W        W 3253   2.884  13.776  12.296  0.2578 -0.1095 -0.0251
 2283W        W 3254   6.601  11.133   7.342 -0.0786  0.1496 -0.3453
 2284W        W 3255  13.157  13.324   9.605 -0.6004 -0.0077  0.0209
 2285W        W 3256   3.159  13.599   3.471 -0.2204 -0.1389 -0.2219
 2286W        W 3257  11.996   4.329   1.401 -0.2662  0.1867 -0.1157
 2287W        W 3258   5.504   0.803   8.960 -0.0578  0.0186 -0.0486
 2288W        W 3259   9.058  12.648   2.830  0.1661 -0.2532  0.1758
 2289W        W 3260   9.670   7.444  12.303 -0.3657  0.1550 -0.1665
 2290W        W 3261  13.657   0.247  10.594  0.0988 -0.2977  0.0165
 2291W        W 3262   7.628   3.681   8.957 -0.2483  0.1306  0.0395
 2292W        W 3263  11.483   6.999   2.734 -0.0171 -0.2819 -0.2685
 2293W        W 3264   6.676  10.104   5.479  0.0211 -0.1670 -0.0117
 2294W        W 3265   6.894   8.522   5.611 -0.0943 -0.1794 -0.0434
 2295W        W 3266   0.598   4.716  10.366 -0.1845  0.4450  0.0664
 2296W        W 3267   5.497  11.375   9.874  0.1593 -0.0564 -0.3523
 2297W        W 3268   5.365  11.268   5.263 -0.2949  0.1504 -0.0597
 2298W        W 3269   2.706   0.013   6.242 -0.2780  0.0024 -0.2884
 2299W        W 3270  12.983  12.861  10.905 -0.0869 -0.3238  0.0146
 2300W        W 3271   5.967  11.159   8.972  0.5571  0.4963  0.2076
 2301W        W 3272   6.391  12.171   0.957  0.0501 -0.0248  0.1651
 2302W        W 3273   8.899   2.640   4.174 -0.3200 -0.1664  0.2287
 2303W        W 3274   3.538   1.088  11.865  0.0635  0.2973  0.0167
 2304W        W 3275   6.580   3.923  12.124 -0.0381 -0.1810 -0.0620
 2305W        W 3276   6.478   3.259   2.808 -0.1293 -0.0119 -0.0409
 2306W        W 3277   2.488   9.919   5.747 -0.1547  0.2042 -0.1658
 2307W        W 3278  10.900   2.891  10.808  0.0531  0.1197  0.2485
 2308W        W 3279   8.752  12.490   6.219 -0.2088 -0.0715  0.2814
 2309W        W 3280   3.728   2.408   6.194  0.2579  0.0937 -0.0748
 2310W        W 3281  10.976   1.645   1.814 -0.1485 -0.1569  0.2245
 2311W        W 3282  11.516  11.360   4.367 -0.3651 -0.0849  0.0895
 2312W        W 3283  12.841   4.046   4.472 -0.0014 -0.1836  0.0155
 2313W        W 3284   2.966   4.170  10.928  0.0665  0.0132 -0.0259
 2314W        W 3285  12.230   3.255   7.027 -0.0285  0.1558 -0.0427
 2315W        W 3286   9.156   4.789   8.326 -0.0099  0.1180 -0.0089
 2316W        W 3287   1.341   7.062   7.201 -0.0181  0.2576 -0.2526
 2317W        W 3288   9.220   7.038   1.286  0.4130  0.0321  0.0383
 2318W        W 3289   1.700  13.702   9.990  0.0841  0.2235  0.0134
 2319W        W 3290   9.275   6.620   0.563  0.1639  0.0724  0.2133
 2320W        W 3291  13.201  11.328   5.660 -0.2521 -0.0213  0.0878
 2321W        W 3292  13.605   3.057  11.024 -0.1922  0.1907  0.0142
 2322W        W 3293  10.566   1.788   9.397 -0.1512  0.1219 -0.1748
 2323W        W 3294   6.509   1.812  12.073  0.6060  0.0499  0.0015
 2324W        W 3295   3.320   3.918   5.731  0.3737  0.0095  0.1415
 2325W        W 3296   4.235   6.365   4.853  0.2462  0.1523 -0.0029
 2326W        W 3297   3.521   2.257   3.413 -0.0674 -0.0540 -0.1016
 2327W        W 3298   3.557  12.959   7.383  0.1905  0.1097 -0.0674
 2328W        W 3299   6.819   7.326  13.384  0.0393 -0.1368  0.0979
 2329W        W 3300   1.301  12.260   8.561 -0.1040 -0.1558  0.1686
 2330W        W 3301   3.412   4.062   4.923 -0.4967  0.1872 -0.0123
 2331W        W 3302   2.258   9.426   7.532  0.3907  0.2645 -0.1309
 2332W        W 3303  11.451  11.452   3.393 -0.1651 -0.0561  0.2840
 2333W        W 3304  13.034   2.211   7.012  0.1176  0.0664  0.0124
 2334W        W 3305   1.293   4.968   4.266 -0.0489  0.0275 -0.0789
 2335W        W 3306  10.796   2.256   2.879 -0.1906  0.1139 -0.1025
 2336W        W 3307  11.880   4.594   6.689  0.1925  0.3386 -0.3249
 2337W        W 3308   8.570   1.487   7.409  0.1086 -0.1063 -0.2058
 2338W        W 3309   7.422   3.083   3.397 -0.2304 -0.0737  0.0498
 2339W        W 3310   8.240   4.465   6.744 -0.0476  0.0315 -0.0177
 2340W        W 3311   9.875  10.801  13.257  0.0523  0.2938 -0.1042
 2341W        W 3312  13.246  11.480  10.339  0.1244  0.0594 -0.2518
 2342W        W 3313   8.046  10.893  13.348  0.0114  0.0140 -0.0386
 2343W        W 3314   8.433  11.264   6.893 -0.0842 -0.2771 -0.1585
 2344W        W 3315  13.759   5.214   9.336  0.0749 -0.2949 -0.0696
 2345W        W 3316  12.641  12.015   8.121 -0.0092  0.1589 -0.0776
 2346W        W 3317   1.614   3.236  10.193 -0.1777 -0.3130  0.1370
 2347W        W 3318   7.209  13.799   8.946  0.1549 -0.1473 -0.1749
 2348W        W 3319   8.045   1.350   3.798 -0.0977  0.2205  0.0513
 2349W        W 3320  11.110   4.526   1.708 -0.0534  0.1311 -0.1499
 2350W        W 3321   7.970   1.376  13.401  0.0450  0.0157 -0.1557
 2351W        W 3322   7.583  11.362   6.663  0.4820 -0.0594  0.2348
 2352W        W 3323  10.960   2.168   6.495 -0.0039  0.3433  0.0164
 2353W        W 3324   8.748   7.205  13.749  0.1954  0.0682  0.1039
 2354W        W 3325   9.768   0.959   3.584  0.0614 -0.0653 -0.0555
 2355W        W 3326   8.728   5.196   9.398  0.2708  0.2735  0.0454
 2356W        W 3327  13.791   6.522   9.642 -0.0134  0.0356 -0.0835
 2357W        W 3328   0.931   5.153  13.599 -0.4115 -0.0448  0.0260
 2358W        W 3329  12.661   7.249   2.430 -0.1533  0.1635 -0.1374
 2359W        W 3330   5.113   5.306   1.084 -0.0274 -0.0792  0.2500
 2360W        W 3331   3.008   7.405   0.773 -0.1754  0.0070  0.1538
 2361W        W 3332   2.838   7.150  13.171 -0.0795  0.1805  0.1779
 2362W        W 3333   7.026   0.398  12.215  0.0333  0.1311 -0.0533
 2363W        W 3334   0.674   6.922  11.968 -0.0477  0.1786  0.1175
 2364W        W 3335   9.368   0.686  12.810  0.0025  0.1495 -0.0406
 2365W        W 3336  10.971  12.304   0.470  0.1550 -0.0785 -0.0526
 2366W        W 3337  10.007   7.458   9.853  0.0932  0.1965 -0.3505
 2367W        W 3338   6.750   2.833  13.572 -0.1473 -0.0141 -0.0763
 2368W        W 3339   2.614  10.078   6.714 -0.2320  0.0391 -0.1835
 2369W        W 3340   9.773   0.563  10.758 -0.1962  0.0010  0.2723
 2370W        W 3341   5.898   9.015   2.173  0.0151  0.0101  0.2078
 2371W        W 3342   6.198   4.258   0.642  0.0805 -0.0327  0.0858
 2372W        W 3343   7.926   6.983   4.178  0.1969  0.1127 -0.0313
 2373W        W 3344   7.999   1.471  12.904  0.0157 -0.1260  0.1947
 2374W        W 3345   1.976   6.608   6.935 -0.1572 -0.0689  0.2138
 2375W        W 3346   7.277  10.118  11.822 -0.0646 -0.1981  0.5116
 2376W        W 3347   9.037   6.113  11.249  0.2047 -0.1388  0.1289
 2377W        W 3348   3.428  11.390   6.040  0.0887  0.1946  0.1971
 2378W        W 3349   4.434   0.944   6.509 -0.1423 -0.2624 -0.0116
 2379W        W 3350   0.684  13.368  12.160 -0.3726 -0.1837 -0.1887
 2380W        W 3351   8.454  11.397   2.135  0.2238 -0.1960 -0.0538
 2381W        W 3352   5.950   4.271   5.572  0.1176  0.0214  0.2017
 2382W        W 3353   0.909   7.200  11.627  0.1605  0.1880 -0.0763
 2383W        W 3354   9.313   3.271   1.458 -0.0163 -0.1878 -0.3382
 2384W        W 3355   2.141   5.973   9.832  0.1787  0.5398  0.0271
 2385W        W 3356  12.398   6.687   1.670  0.4323 -0.0080  0.2105
 2386W        W 3357   6.737   9.568   6.039 -0.2614  0.0848 -0.2897
 2387W        W 3358   6.926   3.331  13.765 -0.0915  0.0053  0.0884
 2388W        W 3359   3.268  12.746  12.274 -0.2061 -0.0987 -0.1683
 2389W        W 3360  11.625   0.981   8.438  0.0855 -0.1526 -0.3534
 2390W        W 3361  10.209   7.876   1.154 -0.1093 -0.1730 -0.0956
 2391W        W 3362   5.403  10.940  11.003  0.1063  0.0502  0.0447
 2392W        W 3363   9.223   6.602   6.606 -0.1354 -0.1769  0.1488
 2393W        W 3364   9.716   2.208   7.825 -0.0276  0.2036  0.2027
 2394W        W 3365  11.374  12.632  12.142 -0.1801  0.2767  0.0444
 2395W        W 3366   3.738   1.212   5.255 -0.3368 -0.1670  0.0852
 2396W        W 3367  10.529   4.282   2.559 -0.0755  0.0613 -0.0395
 2397W        W 3368   6.854  12.883   6.846  0.1122 -0.1732 -0.1180
 2398W        W 3369  12.578   3.085   9.092 -0.2103  0.2366 -0.0682
 2399W        W 3370  12.332   7.565   5.069  0.3982  0.1457  0.5526
 2400W        W 3371   3.260   2.433  11.805  0.2117  0.1604  0.3653
 2401W        W 3372   8.178  10.185   1.241  0.2572  0.1302  0.2656
 2402W        W 3373   5.353   5.676  11.353  0.2009 -0.0186 -0.1633
 2403W        W 3374   5.289   8.817   5.449 -0.0977 -0.1293 -0.2791
 2404W        W 3375   1.643   7.910  11.333  0.2927  0.0155  0.2336
 2405W        W 3376   3.711   8.503   5.520  0.2026 -0.1967  0.0128
 2406W        W 3377   8.339   5.762   8.194  0.1429  0.1870  0.1633
 2407W        W 3378   9.262   6.959  13.025 -0.0327 -0.0447 -0.1856
 2408W        W 3379   9.362   2.521   8.227 -0.0664 -0.0794  0.0251
 2409W        W 3380  11.472   7.749   6.667  0.0810  0.2979 -0.0906
 2410W        W 3381   9.874   1.484   1.578 -0.1592 -0.2489  0.3479
 2411W        W 3382   9.749   1.826   3.509 -0.0951  0.2241 -0.1063
 2412W        W 3383   5.642   0.976   9.964  0.2873  0.2654 -0.2281
 2413W        W 3384   0.144   6.613  12.740 -0.0185 -0.0722 -0.1726
 2414W        W 3385   7.532  10.568   0.276  0.0031  0.0146 -0.2150
 2415W        W 3386   6.502   0.550   1.152 -0.0542 -0.2188  0.0882
 2416W        W 3387   4.048   9.917   4.024  0.1547 -0.1521 -0.3108
 2417W        W 3388  13.625  10.053  13.180  0.2049 -0.0190 -0.0386
 2418W        W 3389   5.188   3.408  11.444  0.0216 -0.1734  0.2106
 2419W        W 3390   2.225  11.489   2.298  0.0793 -0.2174  0.3620
 2420W        W 3391  11.591  12.063   9.012 -0.0419  0.2842 -0.1447
 2421W        W 3392   9.292   9.574  12.620  0.0633 -0.0137 -0.0248
 2422W        W 3393  11.575   4.952   8.338 -0.3564  0.0279 -0.0140
 2423W        W 3394  10.388  12.079   2.537  0.0035 -0.2207 -0.1387
 2424W        W 3395   9.486   1.161   1.572 -0.3795  0.0592  0.0441
 2425W        W 3396   1.517   8.673   6.678  0.3421  0.0455 -0.0621
 2426W        W 3397   4.867   0.351   0.608  0.0034 -0.0386 -0.0573
 2427W        W 3398   3.011   3.860  13.137  0.1231 -0.2818  0.1048
 2428W        W 3399   0.074   8.009   3.666  0.0413 -0.0242 -0.1843
 2429W        W 3400   7.839  10.170  10.501 -0.0984 -0.0032 -0.0393
 2430W        W 3401   7.961   0.921   4.445  0.1315 -0.1473  0.0061
 2431W        W 3402   4.517  10.430  10.574 -0.3100  0.0768 -0.0268
 2432W        W 3403  11.930  13.723  12.314 -0.1366  0.0878 -0.0019
 2433W        W 3404   5.876   1.588   6.775 -0.0079 -0.1995  0.2030
 2434W        W 3405   1.302   4.688  12.357 -0.0896  0.1012 -0.2665
 2435W        W 3406  10.943   1.828  11.167 -0.0227 -0.2998  0.2192
 2436W        W 3407   7.320   4.904  11.090 -0.1617 -0.0305  0.0002
 2437W        W 3408   9.108   8.371  13.763 -0.4312 -0.0410 -0.0762
 2438W        W 3409   7.428   8.455   9.558  0.3592 -0.0359 -0.0843
 2439W        W 3410   9.042   7.728   4.107 -0.0306 -0.0063 -0.2912
 2440W        W 3411   2.699   3.679   8.555  0.1616  0.5116 -0.4324
 2441W        W 3412   0.796  13.738  11.751 -0.1589  0.2447 -0.0346
 2442W        W 3413   7.807   8.443   3.419  0.1115  0.1392  0.0303
 2443W        W 3414  13.817   8.206  10.739  0.0032  0.2011  0.1497
 2444W        W 3415   2.027   1.833   6.212  0.1806 -0.0463 -0.0178
 2445W        W 3416   1.180  11.511  12.106 -0.4184 -0.1217 -0.2540
 2446W        W 3417   5.951  10.160  10.228 -0.0447 -0.0991  0.0464
 2447W        W 3418   7.574   9.887   1.871 -0.1799 -0.1423  0.2926
 2448W        W 3419   0.284   9.554  11.703  0.0494 -0.0022 -0.1572
 2449W        W 3420   0.162   5.700   3.351  0.1667  0.1787  0.0707
 2450W        W 3421  13.880   2.301   8.029  0.0753 -0.2518  0.4016
 2451W        W 3422   7.338   3.910   3.665  0.0512  0.3115 -0.0135
 2452W        W 3423   8.135   1.381  10.507 -0.3443  0.0768 -0.3038
 2453W        W 3424   3.133   0.565   4.321  0.3721 -0.2167 -0.1845
 2454W        W 3425   4.906   0.436   4.814 -0.0109  0.0784  0.0566
 2455W        W 3426   0.426  11.519   7.715 -0.0626 -0.0113 -0.0194
 2456W        W 3427   6.328   1.434  11.488  0.1695 -0.3873 -0.0047
 2457W        W 3428   2.744   3.905   2.241 -0.0968  0.1343  0.2554
 2458W        W 3429  11.727   9.168   1.785 -0.2010 -0.0705 -0.1961
 2459W        W 3430   1.410   1.089   5.791 -0.2674 -0.0053  0.2086
 2460W        W 3431   0.476   8.701   8.795 -0.0214 -0.2080  0.0085
 2461W        W 3432   2.315   5.771  12.427 -0.1300  0.2252 -0.0009
 2462W        W 3433   3.913   6.147   1.117  0.0232 -0.2748 -0.1156
 2463W        W 3434  12.049   1.859   6.550  0.1422 -0.2131 -0.1312
 2464W        W 3435   2.596   5.931   8.495 -0.0285  0.1986 -0.0902
 2465W        W 3436   0.093   2.870   6.303  0.0569 -0.0014 -0.0369
 2466W        W 3437   8.814   8.746   8.014 -0.1878 -0.1711  0.2290
 2467W        W 3438   5.189   6.028  11.697 -0.0980 -0.0642 -0.3346
 2468W        W 3439   9.553   1.844  11.816  0.1230 -0.0561 -0.1491
 2469W        W 3440   6.332   8.958   2.898  0.1339 -0.3294 -0.3301
 2470W        W 3441   4.330  11.195   0.645 -0.4591 -0.1060  0.1868
 2471W        W 3442   2.363  12.403   3.751 -0.0143  0.0543 -0.0596
 2472W        W 3443   4.350   0.376   5.293 -0.1445 -0.1310 -0.1886
 2473W        W 3444   3.387   2.228   6.545  0.1628  0.0116  0.2666
 2474W        W 3445  11.012  12.193  12.029 -0.2786 -0.0551  0.1894
 2475W        W 3446  11.590   3.649   7.901 -0.0239 -0.1267 -0.1116
 2476W        W 3447   7.829  11.333   4.516 -0.1963  0.0658  0.1156
 2477W        W 3448  10.766   2.748   1.952 -0.0489  0.1657  0.1164
 2478W        W 3449  12.668   0.005   5.654  0.4004 -0.1408 -0.1354
 2479W        W 3450  11.446   6.295   7.264 -0.2477  0.1701  0.1475
 2480W        W 3451  13.520   4.714  12.201 -0.1103  0.0071 -0.2278
 2481W        W 3452   3.639  13.498   9.881  0.1031 -0.1757  0.0069
 2482W        W 3453   4.256   3.212   1.122 -0.1399 -0.1935  0.0715
 2483W        W 3454   4.473  11.378   8.517 -0.0694  0.0531 -0.1176
 2484W        W 3455   5.204  13.099   9.931  0.0719  0.0035  0.0513
 2485W        W 3456   5.492   9.398   0.895  0.4459  0.0424 -0.2619
 2486W        W 3457   7.218  12.612   5.231 -0.0017  0.2482 -0.1594
 2487W        W 3458   8.165   9.143   6.267 -0.0145  0.2464  0.1579
 2488W        W 3459  13.841   5.678   9.104  0.0535  0.1715 -0.1027
 2489W        W 3460  13.227  13.798  10.125 -0.3772  0.0314  0.2309
 2490W        W 3461   2.363   3.763   1.084 -0.1647 -0.1735 -0.1226
 2491W        W 3462   8.757  11.879  10.741 -0.1299  0.1646  0.1716
 2492W        W 3463   1.115  13.917  12.693  0.0772 -0.0755 -0.2595
 2493W        W 3464   8.482   5.002  11.058  0.0745  0.2156 -0.0507
 2494W        W 3465   1.570   0.512   9.379 -0.0948 -0.0641 -0.1043
 2495W        W 3466   9.854   4.865  10.573  0.0939 -0.0504  0.0420
 2496W        W 3467  11.053   0.452   1.420 -0.2776 -0.0003  0.0887
 2497W        W 3468   9.727   9.193  10.704 -0.0766 -0.0900 -0.3351
 2498W        W 3469   5.146  10.781  10.569 -0.1436 -0.1343 -0.1223
 2499W        W 3470   6.622   2.360   2.053 -0.1245 -0.0226  0.1812
 2500W        W 3471   1.877   7.963  12.277  0.0722 -0.0839 -0.3872
 2501W        W 3472   0.357   0.387   3.414  0.0632 -0.2116 -0.1208
 2502W        W 3473   1.393  10.987  12.782 -0.0971  0.2334  0.0732
 2503W        W 3474   4.453   6.604   7.191 -0.1940  0.1969 -0.3414
 2504W        W 3475   3.285  10.677   9.630 -0.1062 -0.0562 -0.0431
 2505W        W 3476   2.371   5.154  10.291  0.0227 -0.2180  0.1134
 2506W        W 3477   9.053  11.428  10.451  0.3119  0.2105  0.0332
 2507W        W 3478   2.694  10.785   2.455  0.3357  0.2504  0.0939
 2508W        W 3479   4.336   2.002  12.014 -0.0707 -0.0049 -0.0396
 2509W        W 3480   2.160  11.020   2.757  0.0259  0.0528 -0.1100
 2510W        W 3481  11.011   3.335   1.331  0.4057  0.1374 -0.2337
 2511W        W 3482  12.358   7.956   3.195  0.1659  0.3619 -0.3947
 2512W        W 3483  13.493   2.876   4.720 -0.0864  0.1509 -0.1803
 2513W        W 3484   3.279   9.912   3.554  0.0051 -0.2527  0.0092
 2514W        W 3485  12.292   7.819   5.756 -0.1695  0.0897 -0.0930
 2515W        W 3486   0.829   9.478   0.165  0.4415 -0.1941  0.0239
 2516W        W 3487  13.741   8.660   4.117 -0.0581 -0.0567  0.2890
 2517W        W 3488  12.537  11.482   6.569 -0.1549 -0.1419  0.1920
 2518W        W 3489   9.271   0.623   9.891 -0.0985  0.0994  0.0825
 2519W        W 3490   5.791   9.940   6.013  0.3034 -0.0704 -0.1377
 2520W        W 3491   3.566   8.721   7.831 -0.0036 -0.0649  0.1615
 2521W        W 3492   1.646   3.528   2.326  0.0917  0.0584  0.0382
 2522W        W 3493   6.481  11.625   4.448 -0.1371 -0.0421  0.4276
 2523W        W 3494  10.017  13.679   6.060  0.0472 -0.1906 -0.2878
 2524W        W 3495   4.400   6.966   2.231 -0.1198  0.0366  0.1733
 2525W        W 3496  10.581   4.411   7.226 -0.1601  0.1601  0.0648
 2526W        W 3497   3.403  12.237  12.758 -0.2497  0.3361  0.1172
 2527W        W 3498  12.199  13.448   8.048  0.2235 -0.0073  0.0120
 2528W        W 3499   1.565   5.855   7.733  0.2205  0.1305  0.0706
 2529W        W 3500   4.531   6.602   0.278 -0.1541 -0.3909 -0.1702
 2530W        W 3501   2.658   4.391   3.603  0.1351  0.1493  0.0529
 2531W        W 3502   5.785   6.293   1.502  0.1611 -0.3204  0.0313
 2532W        W 3503   3.005   9.952   1.090  0.0473  0.0490 -0.2974
 2533W        W 3504   0.167   0.520   5.059  0.1053 -0.0027  0.4549
 2534W        W 3505   5.206   6.358   7.379 -0.0196  0.2055 -0.0477
 2535W        W 3506  12.016   1.391  11.932  0.2028  0.1662 -0.1866
 2536W        W 3507  10.416   7.151   6.940 -0.0163  0.4140 -0.1431
 2537W        W 3508  11.205   8.947   2.693  0.0438  0.2540  0.1196
 2538W        W 3509   6.049  11.057   6.636 -0.2744  0.0148 -0.0769
 2539W        W 3510  12.516   3.565  10.342  0.0599 -0.2023 -0.1345
 2540W        W 3511  13.527   0.119   4.429  0.2353  0.0534  0.0219
 2541W        W 3512   6.469  10.889   2.918  0.3682 -0.0836 -0.2595
 2542W        W 3513   3.575   4.378   9.155  0.1355  0.0668 -0.1719
 2543W        W 3514   4.633   2.075   9.474 -0.2917 -0.5975 -0.2277
 2544W        W 3515   9.135   3.326   8.396  0.1784 -0.2155 -0.0491
 2545W        W 3516  11.309   3.456   3.739 -0.2661 -0.0912 -0.4728
 2546W        W 3517   9.120  10.313   7.623  0.0933  0.2684 -0.2348
 2547W        W 3518   0.375   2.467  12.965 -0.1338 -0.0903 -0.0991
 2548W        W 3519   5.031   0.870   0.448  0.2864 -0.1104  0.1577
 2549W        W 3520   7.790   4.673   1.569 -0.2164  0.2562  0.0555
 2550W        W 3521   8.632   9.802  12.871  0.2979 -0.1206  0.0915
 2551W        W 3522   0.448   5.112   0.489 -0.1140  0.0920 -0.2010
 2552W        W 3523   1.806  13.819  12.043  0.2842 -0.1082 -0.0471
 2553W        W 3524   5.746   3.334  10.905  0.0582  0.0287 -0.0828
 2554W        W 3525   8.020  11.162   6.575  0.1927  0.2315 -0.4416
 2555W        W 3526   9.089  12.469  11.906 -0.2107  0.0251 -0.1036
 2556W        W 3527   6.426   2.285   1.136 -0.2485 -0.3126  0.1171
 2557W        W 3528   4.195   9.302  11.466 -0.1470  0.1459 -0.0819
 2558W        W 3529   9.396   7.675   4.940 -0.1162  0.1005 -0.1410
 2559W        W 3530  12.479   6.551   5.978 -0.0950 -0.0819  0.0219
 2560W        W 3531   4.845   3.009  13.478  0.1871 -0.3352  0.0285
 2561W        W 3532   0.880   0.371   4.090 -0.1060  0.3169  0.1749
 2562W        W 3533   8.630   4.559  11.314 -0.0785 -0.1894  0.1082
 2563W        W 3534   2.524   2.099  10.112 -0.3431 -0.2358  0.0878
 2564W        W 3535   2.654   8.096  11.314 -0.0384 -0.1505  0.0094
 2565W        W 3536  13.820   5.431   7.599  0.1776  0.1817 -0.1567
 2566W        W 3537   7.621   0.565   6.870  0.0504 -0.0915  0.0090
 2567W        W 3538   7.701   8.486   1.364 -0.2625 -0.1548 -0.1448
 2568W        W 3539   1.703   9.768   2.252  0.0569 -0.0330 -0.1440
 2569W        W 3540   4.896   8.989   3.474 -0.1015  0.0096  0.2058
 2570W        W 3541   5.833   4.293   4.812 -0.1443  0.0563 -0.0709
 2571W        W 3542   5.774  12.269  13.755 -0.1580  0.1468  0.0562
 2572W        W 3543   4.962   2.354   6.102 -0.0565  0.4188  0.1978
 2573W        W 3544   8.210   8.115   3.308 -0.2108 -0.1986 -0.1583
 2574W        W 3545   5.782   9.444   1.298 -0.0031  0.1314  0.1603
 2575W        W 3546   8.049   7.429   2.324 -0.0338  0.1321  0.1674
 2576W        W 3547   3.310   3.663   0.602 -0.0190 -0.1687 -0.2303
 2577W        W 3548   9.883  13.164   2.711  0.0911 -0.2911  0.0201
 2578W        W 3549   1.576   6.984   6.732  0.0492  0.2994  0.0315
 2579W        W 3550  10.161   1.960   9.126  0.1013  0.2845 -0.2525
 2580W        W 3551   9.611   7.675   5.824 -0.3052 -0.0437  0.2538
 2581W        W 3552   7.650   2.498   5.187 -0.2144 -0.0119 -0.1392
 2582W        W 3553   6.013  13.052   7.082  0.0036 -0.0152  0.0100
 2583W        W 3554   6.892   3.645   9.501  0.0757 -0.0091  0.0989
 2584W        W 3555   4.242   4.268   9.964  0.0304  0.3380  0.2454
 2585W        W 3556   2.505   8.312   7.534 -0.2446 -0.1936 -0.1640
 2586W        W 3557   9.019   4.645   2.261 -0.2019  0.0116 -0.3891
 2587W        W 3558   1.220  13.871   8.458 -0.0463  0.0653  0.1729
 2588W        W 3559   3.614   5.071   2.947 -0.3152  0.2355 -0.2819
 2589W        W 3560  11.813   9.614   8.407  0.0567  0.0570 -0.0475
 2590W        W 3561   2.823   0.095   8.485 -0.1037  0.0622 -0.0891
 2591W        W 3562  10.285   6.519  13.892 -0.2244  0.0059  0.2606
 2592W        W 3563  12.016   9.952  10.036 -0.1506 -0.4053 -0.2216
 2593W        W 3564   5.885   1.979   6.427 -0.1258  0.0827  0.0209
 2594W        W 3565  13.273   8.759   3.880 -0.2036 -0.0665 -0.1431
 2595W        W 3566   6.481  12.859   0.222 -0.1597  0.0046 -0.1019
 2596W        W 3567   3.513   4.319   4.128  0.0809  0.0550  0.0440
 2597W        W 3568   1.732   5.670   4.061 -0.2754 -0.1834  0.2036
 2598W        W 3569   7.276  13.175   0.090 -0.0986 -0.2249 -0.1400
 2599W        W 3570  11.448   1.333   8.720  0.0850 -0.1844  0.0376
 2600W        W 3571  11.266  10.558   0.160  0.2092  0.1681  0.1159
 2601W        W 3572  11.483   5.113   8.783 -0.1139  0.1092 -0.0830
 2602W        W 3573  10.066   2.955  13.109 -0.2212  0.0568  0.1433
 2603W        W 3574   1.919  11.235  13.663  0.0621  0.1860  0.0168
 2604W        W 3575  13.864   6.968   2.904  0.1322  0.2842  0.1795
 2605W        W 3576   9.664  12.315   6.828 -0.3877  0.0147  0.2202
 2606W        W 3577   1.626   7.031  11.126 -0.7050 -0.0387 -0.1544
 2607W        W 3578  11.905  10.546  10.858 -0.0293  0.0402 -0.0688
 2608W        W 3579   2.608   1.168   8.433  0.1378  0.0015 -0.2445
 2609W        W 3580   8.616   2.454  11.993  0.0845  0.1565  0.1346
 2610W        W 3581   4.308   1.820   5.731 -0.0516  0.2414  0.2955
 2611W        W 3582  11.453   1.729  10.478  0.0277 -0.1925  0.0149
 2612W        W 3583   5.192   3.964  11.657 -0.1272 -0.2068  0.4607
 2613W        W 3584  13.025   8.647   5.027  0.1127  0.1334 -0.2250
 2614W        W 3585   7.768   6.767   6.516  0.2482  0.0503  0.0330
 2615W        W 3586   2.056   5.068   9.454 -0.0521 -0.0695 -0.0767
 2616W        W 3587   1.763   0.258   1.729 -0.3351 -0.1470 -0.2595
 2617W        W 3588   7.833   3.923   8.165 -0.1351 -0.2461 -0.1100
 2618W        W 3589  10.650  13.759   0.207 -0.1868  0.3309  0.1064
 2619W        W 3590  12.704   0.706  10.215  0.3593 -0.2175  0.2243
 2620W        W 3591  12.714   5.053  12.104 -0.1100  0.2026 -0.1523
 2621W        W 3592  10.872   5.578   2.854  0.0307 -0.0195 -0.0099
 2622W        W 3593   5.555   8.087   1.965  0.1029 -0.3888 -0.0356
 2623W        W 3594   1.450   2.709   1.288  0.0178 -0.1331  0.0894
 2624W        W 3595  10.768   0.855  12.549 -0.0906 -0.1459 -0.2898
 2625W        W 3596   2.063  13.111   6.650 -0.2359  0.0690  0.1214
 2626W        W 3597   6.016   2.495   0.987 -0.2075 -0.2691 -0.0553
 2627W        W 3598  12.285   2.876   7.936 -0.0337 -0.4556 -0.1611
 2628W        W 3599   1.704  12.992  11.512 -0.1339  0.0191  0.2687
 2629W        W 3600   9.538   1.070  13.539 -0.4783  0.1445 -0.0090
 2630W        W 3601   0.518   0.713  11.652 -0.3248 -0.1614 -0.2470
 2631W        W 3602   8.478   9.463   7.361 -0.2578  0.0142 -0.2535
 2632W        W 3603   1.055  11.172   8.211 -0.1448 -0.0481  0.2479
 2633W        W 3604   7.293   9.547   0.598  0.1025  0.0591  0.2109
 2634W        W 3605  13.267   2.777   7.655 -0.1914 -0.0237 -0.4268
 2635W        W 3606  13.568   0.792  11.946  0.3913 -0.1375 -0.0723
 2636W        W 3607   3.370   0.064  10.180 -0.0235 -0.1346  0.0279
 2637W        W 3608   2.728   3.039   7.731 -0.0446 -0.1290 -0.1551
 2638W        W 3609   3.004   6.118   0.138  0.4461  0.0093 -0.0474
 2639W        W 3610   7.683   7.670  12.875  0.1228  0.2159 -0.2581
 2640W        W 3611   2.923   3.270   0.675 -0.0923 -0.0101 -0.1392
 2641W        W 3612  13.870  10.293   8.842  0.1680 -0.3033 -0.1368
 2642W        W 3613   1.284   0.024   5.266 -0.1158  0.0067  0.0608
 2643W        W 3614   7.862   4.937   8.091 -0.0251  0.3767 -0.2542
 2644W        W 3615  13.702   6.587   4.739 -0.2387 -0.3423  0.5082
 2645W        W 3616   5.163   5.952   6.890  0.1004  0.0849  0.0589
 2646W        W 3617   0.456   2.441   4.388  0.1976  0.0865  0.0344
 2647W        W 3618  12.352   2.599   5.883  0.3467  0.1645 -0.1088
 2648W        W 3619  13.338   4.924   2.696  0.0245  0.2971 -0.0726
 2649W        W 3620  10.744   5.353  10.177  0.0439 -0.1391  0.0056
 2650W        W 3621   2.313   7.749  12.291 -0.2891 -0.3578  0.0701
 2651W        W 3622  12.187   3.942  12.579 -0.0040 -0.0878 -0.0121
 2652W        W 3623   8.519   6.298   3.436  0.2220 -0.0258  0.1027
 2653W        W 3624   9.314   5.178   6.659 -0.3584  0.1757  0.0903
 2654W        W 3625  13.789  13.528   8.216 -0.0972 -0.0351 -0.2749
 2655W        W 3626  11.064  10.912   2.870  0.0289  0.1630  0.4849
 2656W        W 3627   7.335   9.737   4.928  0.0156 -0.1935  0.0334
 2657W        W 3628   3.751   5.320   1.391 -0.0428  0.3625  0.1865
 2658W        W 3629   9.741   2.889  12.728  0.1631 -0.1915 -0.2063
 2659W        W 3630   9.944   2.118  13.811 -0.2905 -0.1336 -0.1184
 2660W        W 3631  10.484  10.603   4.448  0.1223 -0.0564  0.1264
 2661W        W 3632   7.827  10.940   8.782 -0.1121 -0.1272 -0.1049
 2662W        W 3633  12.435  10.517  10.734  0.0131 -0.2260 -0.0510
 2663W        W 3634   5.262   3.180   6.086  0.0633 -0.2086 -0.2257
 2664W        W 3635  12.165  13.281  12.799 -0.0417 -0.2650 -0.2343
 2665W        W 3636  11.272  10.536  12.619 -0.1377 -0.1017  0.2401
 2666W        W 3637  10.121   8.038   6.282 -0.1274  0.0278 -0.2644
 2667W        W 3638   7.946   7.535   0.871  0.0228 -0.0421 -0.1066
 2668W        W 3639  12.626   1.848   6.323  0.3844  0.1114  0.0019
 2669W        W 3640   2.019  11.290   9.615  0.2783  0.5572 -0.1257
 2670W        W 3641   3.135  10.440   5.811  0.0072 -0.3445  0.3180
 2671W        W 3642  13.650   7.841  11.652  0.2130 -0.0161 -0.0989
 2672W        W 3643   5.663   9.238  10.003 -0.1755  0.2572 -0.1373
 2673W        W 3644   5.162  13.225   9.461  0.0014 -0.1164  0.1549
 2674W        W 3645   4.615  10.910  10.706 -0.0775  0.5386 -0.1340
 2675W        W 3646   4.549  11.186   2.665  0.1887 -0.4478 -0.0722
 2676W        W 3647   0.129   7.067  12.102  0.0086 -0.2313 -0.0108
 2677W        W 3648   5.630  12.007   1.569  0.0968 -0.1348  0.0520
 2678W        W 3649   9.170   0.622  12.321 -0.1905 -0.1522  0.2416
 2679W        W 3650  13.529   4.816   0.161 -0.3932 -0.2384 -0.3691
 2680W        W 3651   9.669  11.601  11.764  0.1623  0.0831  0.2031
 2681W        W 3652   3.412   3.426  11.067 -0.0848 -0.1470  0.1111
 2682W        W 3653   2.766   2.889   9.793  0.3424 -0.2149  0.2454
 2683W        W 3654   1.725   4.306   3.439  0.1630 -0.3013  0.1876
 2684W        W 3655   4.193   5.682   0.199  0.2720  0.2795  0.0106
 2685W        W 3656   9.889   3.715  11.533  0.1681 -0.3091  0.1092
 2686W        W 3657   1.146  13.450   2.434  0.2279 -0.1985 -0.2650
 2687W        W 3658   1.939   7.316   8.317 -0.1013  0.1983  0.1049
 2688W        W 3659  12.523   0.708   5.315  0.2078 -0.0155  0.0047
 2689W        W 3660   1.600   5.458  10.370  0.0135 -0.1562 -0.1418
 2690W        W 3661  12.058   8.875   5.616 -0.0881  0.0114 -0.0268
 2691W        W 3662  13.218   5.740  13.786  0.0769 -0.1590  0.1977
 2692W        W 3663  10.025   5.091   4.048  0.0211  0.1966  0.1640
 2693W        W 3664   7.535  13.301   6.305 -0.0092  0.3754 -0.1089
 2694W        W 3665   7.138   6.272   3.303  0.1314 -0.1122  0.1328
 2695W        W 3666  13.341   5.574   9.164 -0.2099 -0.0597 -0.1195
 2696W        W 3667   1.963   4.316  13.096  0.1661 -0.0146  0.0409
 2697W        W 3668   0.166   7.415   8.746 -0.1457 -0.0595  0.2049
 2698W        W 3669   7.903  11.578   2.807  0.0062  0.0859 -0.0820
 2699W        W 3670   3.688   2.778  10.807  0.1391  0.2271 -0.0284
 2700W        W 3671  13.106   4.077   2.019 -0.0226 -0.0407  0.2031
 2701W        W 3672  13.184  13.150   6.863  0.0757 -0.4353  0.0104
 2702W        W 3673  10.224   2.601  11.757  0.0044  0.0211  0.0454
 2703W        W 3674   2.275  10.181  12.497  0.3480 -0.1113 -0.0474
 2704W        W 3675   8.070   0.121   7.395  0.0578 -0.0187  0.1566
 2705W        W 3676   8.407   5.744   1.701 -0.0084  0.1510 -0.1481
 2706W        W 3677   4.706   1.420  10.543 -0.0984 -0.2108  0.0630
 2707W        W 3678   9.524   1.076   5.916 -0.3515  0.0317 -0.0365
 2708W        W 3679   9.417   9.862   2.570  0.0292 -0.1309 -0.0006
 2709W        W 3680   5.284   6.263  13.774 -0.0800  0.0330 -0.0462
 2710W        W 3681   3.789  12.500   4.172 -0.0072 -0.1556  0.1564
 2711W        W 3682  10.145  12.145  10.047  0.1787  0.0896  0.0564
 2712W        W 3683   4.630   3.167   2.309 -0.0952 -0.0492  0.0862
 2713W        W 3684   0.575  13.516   4.544 -0.2559  0.0473 -0.2090
 2714W        W 3685   9.439  12.385   8.233 -0.1396  0.4172 -0.1178
 2715W        W 3686   7.993   3.401   1.911  0.0848  0.2299  0.1610
 2716W        W 3687  10.837  10.407   0.659 -0.0473  0.1261  0.1680
 2717W        W 3688   6.204  13.812   7.767 -0.1484  0.0014 -0.1603
 2718W        W 3689   4.878  11.597   3.254 -0.3332 -0.0613  0.2232
 2719W        W 3690   5.702   0.545   9.348 -0.0105  0.2478 -0.1574
 2720W        W 3691  10.097   8.790   2.175 -0.2700  0.0290  0.1011
 2721W        W 3692   2.563  13.344   3.462 -0.0715 -0.1813  0.1121
 2722W        W 3693   9.864   3.998   5.270  0.1464  0.0959  0.1314
 2723W        W 3694   4.753  12.985   7.950 -0.1430  0.0138 -0.0162
 2724W        W 3695   1.849   9.721   1.691  0.4563 -0.1145 -0.2414
 2725W        W 3696  11.712   6.070  11.616  0.0844  0.0667 -0.0548
 2726W        W 3697   4.265   1.752  10.477  0.0647  0.2085  0.1740
 2727W        W 3698  13.451  10.019  11.541 -0.0552 -0.0238 -0.0154
 2728W        W 3699   8.310   3.835   5.444 -0.0077 -0.0573 -0.4420
 2729W        W 3700   2.668   7.525   9.251 -0.1192  0.1124  0.0974
 2730W        W 3701   1.117   3.167   6.038  0.1759 -0.0347  0.1366
 2731W        W 3702   8.458  13.422   5.831  0.0265 -0.1745  0.0776
 2732W        W 3703   1.200   8.396  11.148 -0.1583 -0.0467 -0.2053
 2733W        W 3704  12.504   6.984   8.444 -0.1907 -0.2150 -0.1359
 2734W        W 3705   4.420  11.750   8.995  0.0488  0.0111 -0.0840
 2735W        W 3706   6.048   3.045  12.134 -0.3142  0.2523  0.2142
 2736W        W 3707   9.552  11.915   3.877  0.1132 -0.2068  0.2366
 2737W        W 3708   8.547   8.548   7.662 -0.2238  0.1808 -0.2146
 2738W        W 3709  12.470   1.726   2.605 -0.1068 -0.2742  0.2826
 2739W        W 3710  12.368   7.402   4.103 -0.2657 -0.2925  0.1171
 2740W        W 3711   9.212   1.416  13.660  0.2707  0.2377 -0.2119
 2741W        W 3712   9.248   1.105   2.239 -0.0499  0.0936  0.4769
 2742W        W 3713   4.481   3.809   1.136  0.1672 -0.0183 -0.3297
 2743W        W 3714   8.801   0.798  10.674  0.0214  0.2002  0.0056
 2744W        W 3715   4.357   0.039   8.693  0.1140 -0.3671  0.0139
 2745W        W 3716  12.663   0.846  11.313  0.0412 -0.0176  0.2396
 2746W        W 3717   4.070  13.282   2.492  0.5001 -0.1670  0.3084
 2747W        W 3718   4.105   2.195   7.316 -0.2623 -0.1446  0.0406
 2748W        W 3719   7.961   5.122   4.809 -0.2886 -0.0152  0.1155
 2749W        W 3720   7.661   9.383  13.245 -0.3242 -0.0299 -0.0071
 2750W        W 3721  12.936   6.975   8.104 -0.1457  0.1832  0.0638
 2751W        W 3722  10.461  13.172   1.186 -0.0570 -0.0756 -0.0745
 2752W        W 3723  11.782   7.671   5.494  0.0729  0.3479  0.1175
 2753W        W 3724  10.218   5.437   0.451  0.0231  0.2237  0.1901
 2754W        W 3725   3.053  13.248   2.626  0.1104  0.0167  0.1534
 2755W        W 3726  11.856   1.802   7.989 -0.0057  0.1876 -0.3277
 2756W        W 3727   7.408  12.513  11.560 -0.2025 -0.3996 -0.4541
 2757W        W 3728   3.687   0.780  12.649 -0.2506 -0.1537 -0.3100
 2758W        W 3729   9.891  12.879   1.968 -0.0909  0.1432  0.3290
 2759W        W 3730   9.564   5.896   4.289  0.0557 -0.2188 -0.1769
 2760W        W 3731  13.647   4.626   8.007  0.0992  0.4511 -0.2447
 2761W        W 3732   4.321   5.337   6.394 -0.0144  0.0033 -0.1204
 2762W        W 3733   7.047   1.381   9.363 -0.0238 -0.0849  0.0262
 2763W        W 3734   4.291   9.255   0.610  0.4972  0.0346  0.0527
 2764W        W 3735  11.592  10.319  13.746 -0.0461  0.0584 -0.0260
 2765W        W 3736   0.930   4.979  13.099 -0.1035  0.0112 -0.0865
 2766W        W 3737   9.503  13.298  10.676  0.1866  0.2938 -0.2288
 2767W        W 3738  12.549   6.698  13.260 -0.0199  0.1747 -0.1635
 2768W        W 3739   7.603   9.619   7.509 -0.1187 -0.0460 -0.1196
 2769W        W 3740   3.967   6.823   7.328  0.3182  0.0146 -0.0323
 2770W        W 3741   0.986   4.320  13.727  0.1451 -0.0701 -0.1674
 2771W        W 3742   3.822  11.796   2.348  0.0537 -0.1448  0.3738
 2772W        W 3743  10.213   6.709  13.004  0.4027 -0.1803  0.1157
 2773W        W 3744   5.489   1.768   0.595 -0.1681 -0.0305 -0.0424
 2774W        W 3745   3.896   1.046   7.746  0.1365  0.0343  0.2126
 2775W        W 3746   7.063   6.010   3.822 -0.0359 -0.0677 -0.1397
 2776W        W 3747   5.940   5.102  11.189  0.2168  0.1167 -0.0700
 2777W        W 3748   0.999   8.040   8.472  0.1361 -0.0703  0.2416
 2778W        W 3749   8.503   4.107  12.946  0.0042 -0.1714  0.2095
 2779W        W 3750   2.163   1.405  11.964  0.0105  0.1521  0.0016
 2780W        W 3751   6.633   8.080   5.541 -0.0166 -0.0575 -0.0236
 2781W        W 3752  12.151   5.627   8.176 -0.0987  0.0306 -0.0582
 2782W        W 3753   8.041   3.764   8.549  0.0598 -0.0680 -0.3421
 2783W        W 3754   5.342   8.883   3.208  0.3628 -0.3433 -0.3024
 2784W        W 3755   0.649   8.374   1.321  0.2164 -0.1524 -0.2268
 2785W        W 3756  12.795   1.460   0.823  0.0746 -0.1943  0.1665
 2786W        W 3757  12.570   7.616  13.368 -0.0073 -0.1205 -0.3765
 2787W        W 3758   1.825   6.721   0.392  0.1563  0.2817  0.0634
 2788W        W 3759  12.456   9.154  12.250  0.3431  0.0643  0.1821
 2789W        W 3760   3.132   3.770   6.841 -0.0405  0.1130 -0.1170
 2790W        W 3761  10.539  12.807   0.903  0.0902  0.1217  0.6610
 2791W        W 3762  11.251   9.736   7.233 -0.0202 -0.1403 -0.0081
 2792W        W 3763   5.582   5.500   7.047  0.0990 -0.0824  0.1371
 2793W        W 3764  10.353   5.112   1.693  0.2376 -0.0357  0.2592
 2794W        W 3765   5.678  13.002   6.144 -0.2113 -0.4666  0.0101
 2795W        W 3766   6.173   6.520   4.729 -0.1693  0.6117 -0.0277
 2796W        W 3767  10.123   3.016  11.230  0.2395 -0.1808 -0.1333
 2797W        W 3768  12.141   7.047   9.527  0.1791  0.3929  0.1831
 2798W        W 3769  10.323  10.280   4.098  0.0190 -0.1522 -0.0116
 2799W        W 3770  11.284   4.274  12.843 -0.1108  0.0353 -0.2518
 2800W        W 3771   2.065   7.688   5.110 -0.2586 -0.2451  0.2770
 2801W        W 3772  10.199  11.407   5.964 -0.0529  0.1086  0.0294
 2802W        W 3773   1.701   9.357  13.600 -0.1471 -0.0247 -0.1759
 2803W        W 3774   5.218   8.719  13.818 -0.2652  0.1346  0.0862
 2804W        W 3775   8.098   4.476   9.061 -0.0100 -0.2042  0.1755
 2805W        W 3776   1.466   2.571   2.606  0.1966  0.2108 -0.4473
 2806W        W 3777   0.798   8.123   6.053  0.1599 -0.1288 -0.2520
 2807W        W 3778   8.438  11.204  13.221 -0.1011  0.3196 -0.3723
 2808W        W 3779   9.206  12.179   0.572 -0.1130 -0.3987 -0.2992
 2809W        W 3780  12.225   8.457   4.713  0.3557  0.1239 -0.0930
 2810W        W 3781   5.384   9.643   4.022 -0.2397  0.0875 -0.0143
 2811W        W 3782   2.412   6.710  11.286 -0.1850 -0.1965  0.0636
 2812W        W 3783   5.627   1.247   5.952 -0.1003 -0.0216 -0.3196
 2813W        W 3784   7.933   7.439   4.333  0.2417  0.1049  0.1114
 2814W        W 3785   4.874   4.425   9.401  0.2896 -0.0837 -0.2385
 2815W        W 3786   6.275  13.237   8.428 -0.1129  0.2673  0.1595
 2816W        W 3787   6.630  10.594   2.517 -0.0270 -0.2785 -0.3905
 2817W        W 3788   5.595   7.394   9.856 -0.3303  0.0860 -0.0740
 2818W        W 3789   2.253   7.269   9.206  0.1949 -0.1359  0.2733
 2819W        W 3790   3.297   5.226   5.779  0.2626  0.0097 -0.3957
 2820W        W 3791  13.467   0.713   2.376  0.1070 -0.0305  0.1111
 2821W        W 3792  10.940   2.468   9.247 -0.0040  0.2685  0.0056
 2822W        W 3793   3.935   3.259  11.694 -0.0905  0.3896  0.3163
 2823W        W 3794  10.257   1.788   1.723  0.0422  0.1548 -0.0155
 2824W        W 3795   9.752   4.719   4.688 -0.1081  0.1188  0.3486
 2825W        W 3796  10.878  11.201   4.541 -0.0266  0.2434  0.1239
 2826W        W 3797  10.257   1.733   5.383 -0.1205 -0.0530 -0.0760
 2827W        W 3798   6.159   4.778   1.685  0.1148 -0.0313 -0.1569
 2828W        W 3799  11.031   0.288  10.636 -0.0612  0.1732  0.2341
 2829W        W 3800   3.914   5.691   6.266 -0.2827  0.3769 -0.0717
 2830W        W 3801   8.264  11.265   3.431  0.2997  0.0819  0.0439
 2831W        W 3802  11.871   1.657  13.791  0.3039 -0.0121 -0.1190
 2832W        W 3803   6.787   5.699  13.210  0.0562  0.1364 -0.0131
 2833W        W 3804   7.816   9.765  12.258  0.3432  0.1672 -0.0651
 2834W        W 3805   6.220   1.891  11.348  0.0188  0.0482  0.0410
 2835W        W 3806   8.057  10.796   4.840 -0.2192 -0.1475 -0.1453
 2836W        W 3807  12.088   1.844   9.576 -0.1077 -0.1986 -0.1105
 2837W        W 3808   1.337   5.832   8.214  0.1133  0.3028  0.0511
 2838W        W 3809   8.425   1.313   5.451  0.0003 -0.3051  0.0846
 2839W        W 3810  13.365   7.043   3.144 -0.1777 -0.0583 -0.1785
 2840W        W 3811  10.655   5.765   2.269  0.2838 -0.1470  0.0722
 2841W        W 3812  13.793   0.264   5.880  0.3267  0.2608 -0.2257
 2842W        W 3813   6.467   5.837   9.185  0.0447  0.1478 -0.0951
 2843W        W 3814  11.464  10.941   5.840  0.2496 -0.0045 -0.1058
 2844W        W 3815   1.421   5.774   9.317 -0.0191  0.2137 -0.1434
 2845W        W 3816   0.699   8.640   7.819 -0.1221 -0.2119 -0.1166
 2846W        W 3817   1.362   8.761   8.455 -0.0805 -0.1886  0.1020
 2847W        W 3818   1.508   2.205   2.306  0.0974 -0.2371  0.0807
 2848W        W 3819  10.150   2.690   9.451 -0.1200  0.2447  0.1145
 2849W        W 3820   4.161   0.023   8.220  0.5259 -0.0798 -0.0776
 2850W        W 3821   5.950   3.235   2.919 -0.1534 -0.0436  0.3984
 2851W        W 3822   4.550  13.813  11.946 -0.2363 -0.2299  0.1959
 2852W        W 3823   8.071   6.191  11.586 -0.0299  0.4744 -0.0929
 2853W        W 3824  13.592   9.065   7.962  0.0357 -0.0426  0.2640
 2854W        W 3825  10.210   1.682   6.279 -0.2811 -0.1462 -0.2271
 2855W        W 3826   5.259   4.500   8.316  0.2000  0.2680  0.0952
 2856W        W 3827   3.857   8.801   1.885  0.1251 -0.3020  0.1114
 2857W        W 3828   9.389  10.653  10.582 -0.1056 -0.0865  0.0673
 2858W        W 3829  10.251   4.221   5.476 -0.0659  0.0764  0.0264
 2859W        W 3830   7.070  11.384   5.982 -0.0509 -0.0485 -0.1106
 2860W        W 3831   2.378   9.494   2.844  0.2330 -0.0744 -0.1645
 2861W        W 3832   9.968  11.890  12.681  0.0621  0.1280  0.0824
 2862W        W 3833   1.654  11.701   9.338 -0.3625 -0.3665  0.0637
 2863W        W 3834   1.513   2.139   3.294 -0.3881 -0.0390 -0.0531
 2864W        W 3835   6.541   1.008  11.676  0.0132  0.1291 -0.1215
 2865W        W 3836  12.606   2.454   6.899 -0.1728  0.1221  0.0844
 2866W        W 3837   5.161   4.283   5.130 -0.1678  0.2493  0.0740
 2867W        W 3838   4.592   5.731   9.354  0.0694 -0.1767 -0.1545
 2868W        W 3839   8.212  13.179   0.060  0.0033  0.1217  0.0801
 2869W        W 3840  10.982  13.092   2.617 -0.0281  0.0040  0.2358
 2870W        W 3841  11.968   8.714   1.663 -0.3664  0.0679  0.1833
 2871W        W 3842   7.917   9.668   4.196 -0.1523  0.0464  0.1494
 2872W        W 3843   3.960   4.619   7.274 -0.0323  0.1108 -0.0826
 2873W        W 3844   7.603   2.916  13.143  0.0343 -0.4616  0.1870
 2874W        W 3845   6.994   0.242   8.028  0.1784  0.1989  0.0629
 2875W        W 3846   4.216   9.400   5.389  0.0643  0.1478 -0.2442
 2876W        W 3847   1.394  13.729   7.993 -0.1367  0.0087  0.2747
 2877W        W 3848   2.466   5.671  10.622  0.1517  0.0695  0.1934
 2878W        W 3849   2.147   1.804  10.370  0.0673  0.2284  0.2327
 2879W        W 3850   0.081   6.150  11.350  0.1679 -0.0789  0.2465
 2880W        W 3851  13.654   0.444   1.571  0.0859 -0.0730 -0.1326
 2881W        W 3852  13.665  10.317   4.399 -0.2435 -0.4225  0.1620
 2882W        W 3853   4.214   8.281  12.912 -0.0823  0.1147 -0.1267
 2883W        W 3854  10.387   0.032   2.142  0.2524 -0.0456 -0.2115
 2884W        W 3855   6.905  12.341   4.642 -0.0194 -0.1180  0.1818
 2885W        W 3856  11.599   7.736  13.373 -0.1194 -0.0366  0.0839
 2886W        W 3857   3.400  11.500  10.264 -0.0450 -0.0570 -0.1389
 2887W        W 3858   3.696   6.821  12.343 -0.4912 -0.0786 -0.1899
 2888W        W 3859   0.452   1.655  10.090  0.3800  0.0126  0.3490
 2889W        W 3860  10.832  12.422   0.979 -0.0909  0.1918  0.0706
 2890W        W 3861  12.086  12.797   6.102 -0.0660 -0.1335 -0.5754
 2891W        W 3862   4.081   5.117   2.775  0.1628  0.0393 -0.0958
 2892W        W 3863   6.479   9.111   7.334 -0.2291 -0.1678  0.1178
 2893W        W 3864   3.784   7.435   1.562 -0.2018 -0.4464 -0.2045
 2894W        W 3865   5.637   0.236   0.506 -0.1944  0.4031  0.3336
 2895W        W 3866  13.023   5.878   0.341  0.0598  0.0842  0.3194
 2896W        W 3867  12.902   2.432   7.960 -0.0169  0.2327  0.0371
 2897W        W 3868   8.882   1.800   2.651 -0.2138  0.0513 -0.2721
 2898W        W 3869   9.621   6.731   1.957  0.1147 -0.2615 -0.1180
 2899W        W 3870   8.087   4.710   7.172 -0.1716  0.3041 -0.2040
 2900W        W 3871   2.058   5.723   0.113 -0.2368  0.2676  0.1070
 2901W        W 3872   6.154   1.998   2.761 -0.0853 -0.1558  0.0714
 2902W        W 3873   2.554   3.189  10.189 -0.0367  0.1262 -0.2036
 2903W        W 3874   0.585   2.570   2.508  0.0584 -0.2371 -0.3244
 2904W        W 3875   4.684   7.043   7.190  0.1186  0.2196 -0.1320
 2905W        W 3876  11.487   5.189  10.713 -0.1431  0.1415  0.0545
 2906W        W 3877  10.180   8.201   0.755  0.1089  0.2175  0.2652
 2907W        W 3878   4.587   0.731   9.829 -0.0829  0.2023 -0.1510
 2908W        W 3879   4.085   6.984   9.784  0.0547 -0.2298 -0.0259
 2909W        W 3880  13.841  13.887  13.593  0.2492  0.0861 -0.1641
 2910W        W 3881  12.338  10.751   7.697  0.0315  0.0982 -0.0393
 2911W        W 3882   7.887  12.063   1.370 -0.0650  0.0479 -0.2547
 2912W        W 3883   9.575  13.760   9.677 -0.1921 -0.0928 -0.2302
 2913W        W 3884  10.811   2.913   4.587 -0.1948  0.1031 -0.0273
 2914W        W 3885   4.873   8.918   0.861  0.1185 -0.1630 -0.0645
 2915W        W 3886   6.551  13.170   7.137 -0.1445  0.2663  0.2512
 2916W        W 3887  13.403   1.114  10.635 -0.1835 -0.1276 -0.1365
 2917W        W 3888   9.124   9.066  10.961  0.1907 -0.1013  0.0446
 2918W        W 3889   6.624  13.149   9.239 -0.2256  0.3635 -0.3736
 2919W        W 3890   7.636   4.520  11.208 -0.1940  0.0590 -0.1332
 2920W        W 3891   5.941   2.414  11.791  0.1320  0.3520  0.2092
 2921W        W 3892   8.723   0.622   5.864 -0.0017 -0.1354 -0.0225
 2922W        W 3893   5.315   7.945   8.697  0.1925 -0.1718  0.2265
 2923W        W 3894   7.989   4.071   3.080  0.4779  0.0680  0.1512
 2924W        W 3895  11.744   6.632   2.974 -0.0853 -0.0813  0.0144
 2925W        W 3896   0.161   0.991  12.749 -0.1514  0.0929  0.2433
 2926W        W 3897   9.720   7.642  10.220  0.2808  0.1280 -0.1377
 2927W        W 3898  10.848  10.868   9.164 -0.0157 -0.0210  0.0264
 2928W        W 3899   9.420   4.325   0.035 -0.1294  0.1568 -0.0529
 2929W        W 3900   9.929   1.902   6.652  0.4076 -0.1921 -0.0090
 2930W        W 3901   5.287  11.246   3.471 -0.2417 -0.0425  0.1136
 2931W        W 3902   2.081  11.013   5.434 -0.2034  0.1041  0.0891
 2932W        W 3903  11.983   4.489   9.115 -0.0104 -0.0806  0.3173
 2933W        W 3904   7.284   7.230  11.554 -0.1856  0.0014 -0.3680
 2934W        W 3905   5.531   9.880   9.737 -0.0080 -0.0069 -0.0933
 2935W        W 3906   3.765   0.740  12.146 -0.1945 -0.1778 -0.1453
 2936W        W 3907   1.380  12.266  11.924 -0.0801  0.0472  0.2557
 2937W        W 3908   4.718   1.637  13.815  0.1875 -0.1061  0.0638
 2938W        W 3909  11.466   4.258   4.781  0.2481  0.4298  0.2444
 2939W        W 3910   4.134   3.937   5.043  0.0679 -0.1000 -0.0383
 2940W        W 3911  13.444   3.723   8.958  0.2176 -0.1131 -0.2092
 2941W        W 3912   7.166   3.639   5.627  0.2123  0.3130  0.2130
 2942W        W 3913   0.193   0.078   9.861 -0.0918 -0.2266 -0.2405
 2943W        W 3914   7.544  11.960   6.709  0.1249 -0.1412  0.1526
 2944W        W 3915   1.812   8.056   8.198 -0.2563  0.1947  0.1478
 2945W        W 3916   5.560   9.722  11.528  0.0879 -0.3866  0.1068
 2946W        W 3917   5.969  11.405   0.055  0.2543 -0.0442 -0.2457
 2947W        W 3918   2.598   8.250  10.848  0.3796  0.2582 -0.2052
 2948W        W 3919  11.149   1.349   5.341 -0.3594  0.1412  0.2660
 2949W        W 3920  12.170  10.964   6.010  0.0070  0.2548 -0.0741
 2950W        W 3921   7.909   1.239   8.389 -0.0873  0.1148 -0.0262
 2951W        W 3922  13.900   9.058   0.120  0.1124 -0.0186 -0.1572
 2952W        W 3923   3.985   5.937  12.214  0.0628  0.3120 -0.0342
 2953W        W 3924   3.635   6.287   8.326 -0.2225 -0.2632 -0.1423
 2954W        W 3925  10.828   7.821   9.645  0.0526  0.2140 -0.0991
 2955W        W 3926  13.266   1.070   6.407  0.1712  0.0107  0.1659
 2956W        W 3927   9.436   8.067  13.492  0.0224  0.1965  0.2409
 2957W        W 3928   1.937   5.321   6.725  0.0163 -0.1146  0.1131
 2958W        W 3929  10.748   8.447   9.548 -0.1630  0.1920  0.0439
 2959W        W 3930   1.612   7.167   2.095 -0.1547 -0.1622 -0.1155
 2960W        W 3931   9.458  11.876   4.933  0.0323 -0.0210 -0.0603
 2961W        W 3932   1.395   7.136  10.131 -0.2451 -0.0783  0.4810
 2962W        W 3933  12.282   7.553  12.470 -0.0789 -0.0350  0.1135
 2963W        W 3934   4.182   8.417  11.320 -0.1038  0.0393 -0.3099
 2964W        W 3935  11.594   8.728   6.533  0.0681  0.2429  0.4526
 2965W        W 3936   0.207   7.628   7.670  0.1757 -0.1026  0.0719
 2966W        W 3937   9.244   7.979   9.985 -0.0343 -0.3584 -0.2766
 2967W        W 3938   6.785   0.073   1.920 -0.4124 -0.0902  0.0829
 2968W        W 3939   7.075   7.728  12.003 -0.0969  0.1873  0.0381
 2969W        W 3940   0.792   6.032   1.020 -0.2311  0.1092  0.0428
 2970W        W 3941  11.070   0.498   4.223  0.3169 -0.1571 -0.2417
 2971W        W 3942   9.735   1.085   8.827 -0.1045 -0.1716  0.0336
 2972W        W 3943   4.521   1.504   1.782 -0.2065  0.0199 -0.1342
 2973W        W 3944  10.935   7.416  13.413  0.1029  0.2478 -0.0699
 2974W        W 3945   1.347  13.630   6.864 -0.0500  0.1161  0.4828
 2975W        W 3946   5.558  11.076  10.568  0.0055  0.5349  0.5856
 2976W        W 3947   0.412  12.905  10.227 -0.1461  0.1368  0.1362
 2977W        W 3948   6.408   9.683   5.045  0.0596 -0.0579  0.0309
 2978W        W 3949   7.110   0.693   6.649  0.1531 -0.3396 -0.0635
 2979W        W 3950   2.546  12.212   3.308  0.1887 -0.1861  0.1910
 2980W        W 3951  10.571   8.195   0.072 -0.0288 -0.1098 -0.1854
 2981W        W 3952   7.092   2.129   3.686 -0.4701  0.0853  0.0944
 2982W        W 3953  11.520   4.640  12.971 -0.1196  0.1447  0.2601
 2983W        W 3954  10.041   3.770   3.563  0.0036 -0.4257 -0.1232
 2984W        W 3955   3.415  10.842   4.740  0.0944 -0.1386  0.2388
 2985W        W 3956   0.232  12.954  10.727  0.1788  0.0140  0.1690
 2986W        W 3957   7.541   2.606   2.568 -0.0564 -0.1685 -0.1950
 2987W        W 3958   8.065  13.590   9.574  0.2957  0.3175 -0.2015
 2988W        W 3959   9.022   5.149   2.082  0.3631  0.2661  0.1193
 2989W        W 3960   5.629   6.793  10.567  0.0904  0.0722  0.1011
 2990W        W 3961  11.677   8.036   2.585  0.1857 -0.1661  0.0796
 2991W        W 3962   3.645   2.012   5.532  0.3467 -0.1096 -0.4964
 2992W        W 3963  12.332   4.909   9.159 -0.0817 -0.1504 -0.3439
 2993W        W 3964  11.354   4.033  11.689  0.0152 -0.1833  0.3801
 2994W        W 3965   5.011   2.705   2.124  0.0281 -0.0057  0.1522
 2995W        W 3966   5.541  12.896  11.301 -0.1965 -0.1057  0.0048
 2996W        W 3967   6.530   2.664  11.530  0.0865 -0.1129  0.2444
 2997W        W 3968   3.643  13.525   2.722  0.2641 -0.2308 -0.2072
 2998W        W 3969   6.830  12.896  12.910  0.1395 -0.1620 -0.0144
 2999W        W 3970   8.685   8.453   9.388  0.0516  0.1529  0.0537
 3000W        W 3971  10.889   4.665   2.228  0.4309 -0.0009 -0.3019
 3001W        W 3972   5.001   3.276   2.631 -0.0645  0.1042  0.1450
 3002W        W 3973   0.014   2.987   1.313  0.3082  0.1570 -0.1019
 3003W        W 3974   8.843   8.442  12.857  0.1195 -0.0636  0.1203
 3004W        W 3975   8.972  13.901  10.411 -0.0819 -0.3112  0.0437
 3005W        W 3976  12.712  12.975  12.332  0.3015  0.5044  0.1725
 3006W        W 3977  10.400   1.100  12.750  0.2024  0.0984 -0.0803
 3007W        W 3978   5.765   4.600   2.037 -0.1120  0.1560 -0.0047
 3008W        W 3979   5.169   0.973   2.949  0.2217  0.2253 -0.0816
 3009W        W 3980  11.859  13.760  11.613 -0.0980  0.2014 -0.1776
 3010W        W 3981  11.051   4.980   9.012  0.0737  0.1271  0.1120
 3011W        W 3982   8.221   1.667   0.306  0.0099  0.0001 -0.4357
 3012W        W 3983   1.466  11.033  11.022 -0.2351 -0.1722  0.2284
 3013W        W 3984   0.426   4.821  10.973  0.2158  0.0370  0.3053
 3014W        W 3985   8.034  10.698   2.679 -0.0427  0.1587  0.0005
 3015W        W 3986   6.592   9.673   3.453  0.0550 -0.0583  0.1061
 3016W        W 3987   5.476  10.020  10.311 -0.0029 -0.1226  0.4013
 3017W        W 3988   5.219  10.358  12.863  0.5267  0.0681 -0.0667
 3018W        W 3989   9.334   8.019   2.271  0.3562 -0.0888  0.3700
 3019W        W 3990   0.086  10.444   9.939  0.2429 -0.2652 -0.1552
 3020W        W 3991  11.536  12.432   1.327 -0.2703  0.1109  0.2149
 3021W        W 3992   3.457  13.812   0.972 -0.3746  0.1434  0.1560
 3022W        W 3993   4.153  13.850   0.536  0.4580 -0.1621  0.2611
 3023W        W 3994  12.416   6.576   7.393  0.0722  0.0431 -0.0159
 3024W        W 3995   7.881   2.221  10.684  0.1955  0.3203 -0.3455
 3025W        W 3996   7.440   3.979  11.111  0.2179 -0.5911 -0.0194
 3026W        W 3997   8.646   3.106  12.828 -0.5394  0.1545  0.0807
 3027W        W 3998   7.155  11.651   9.027 -0.1073 -0.1079 -0.1894
 3028W        W 3999   8.237   5.444   6.171  0.1322 -0.1744  0.2469
 3029W        W 4000   6.943   8.975  13.845 -0.0596 -0.0406 -0.1893
 3030W        W 4001   5.915   5.236   3.984  0.0326 -0.3338  0.2362
 3031W        W 4002  11.220   8.918   8.820  0.0211 -0.1102  0.0672
 3032W        W 4003   8.850   3.646  10.000  0.0889 -0.0601  0.0865
 3033W        W 4004   9.520   0.116   3.780  0.3183 -0.0393  0.0082
 3034W        W 4005   3.269   9.078  13.569 -0.3050  0.2101 -0.3374
 3035W        W 4006   9.098  13.651  12.522 -0.0768  0.2634  0.3550
 3036W        W 4007   0.904   1.828  11.136  0.0951  0.0346 -0.1353
 3037W        W 4008   1.988   5.590   7.613 -0.1478 -0.4067  0.2321
 3038W        W 4009   2.025   9.609   1.208  0.2174  0.0988 -0.3210
 3039W        W 4010   5.662   5.650   0.513 -0.0789  0.0214 -0.2432
 3040W        W 4011   0.328   3.397  13.829 -0.4580  0.0817  0.0296
 3041W        W 4012  12.321   7.693   6.771  0.1282 -0.3731 -0.0236
 3042W        W 4013  12.943  13.135   5.788 -0.0688  0.2016 -0.1998
 3043W        W 4014   2.055  13.832   0.217 -0.0836 -0.3350 -0.0438
 3044W        W 4015   7.085   1.495   4.590  0.0768  0.2660 -0.0298
 3045W        W 4016  12.525   9.973   2.736  0.2089 -0.0596  0.1719
 3046W        W 4017   6.177   7.953   5.205  0.2038  0.2775  0.1771
 3047W        W 4018   5.037   4.334   0.678  0.4081  0.1016  0.0222
 3048W        W 4019   4.100   5.319   1.851  0.0156  0.1925 -0.0303
 3049W        W 4020   4.693  11.178   5.968  0.1002  0.0443 -0.1681
 3050W        W 4021   6.595  10.028  13.328  0.1721 -0.0431 -0.0965
 3051W        W 4022   9.449   0.140  13.573 -0.0119 -0.1341  0.0153
 3052W        W 4023   1.477  11.909   3.415 -0.0771  0.2966 -0.4369
 3053W        W 4024   5.365   4.765  10.549  0.3397  0.1849 -0.1703
 3054W        W 4025  10.756   8.902   4.983  0.1277 -0.1269 -0.1730
 3055W        W 4026   9.960   3.066  11.686  0.1250 -0.1971 -0.0774
 3056W        W 4027   9.585   1.537   3.902 -0.2007  0.1010  0.1361
 3057W        W 4028   8.417   1.150   8.351  0.1100 -0.0133 -0.2066
 3058W        W 4029  11.364   5.876   2.963 -0.1715  0.0536 -0.4585
 3059W        W 4030   6.135   3.697   3.133  0.0662  0.0512  0.0623
 3060W        W 4031  10.111   0.950   9.941 -0.3451  0.5316  0.0362
 3061W        W 4032   2.292   7.521   6.322  0.0069  0.1143 -0.2037
 3062W        W 4033   5.000   4.664  11.200  0.0731 -0.0577 -0.0147
 3063W        W 4034  12.922   6.279   0.630 -0.5996 -0.0759 -0.3550
 3064W        W 4035   8.056   2.302   5.453  0.1287 -0.3236  0.2215
 3065W        W 4036  13.004   5.820   7.054  0.1756 -0.1098 -0.2467
 3066W        W 4037   6.625   3.659   3.055 -0.1501  0.1704 -0.5071
 3067W        W 4038   5.964  12.774   2.525  0.0193  0.1719 -0.1501
 3068W        W 4039   5.618   8.080   8.336  0.0627 -0.0370  0.4676
 3069W        W 4040   1.671  12.951   5.579 -0.2211 -0.1453  0.1493
 3070W        W 4041   8.807  12.432   8.772 -0.3264  0.3435  0.1985
 3071W        W 4042  11.976   7.875   7.551 -0.2316 -0.3601  0.3672
 3072W        W 4043  13.382   4.703   4.979 -0.0672 -0.0471  0.1275
 3073W        W 4044   7.561   2.513   4.026  0.1106 -0.1389 -0.2286
 3074W        W 4045  12.736  10.593  12.316  0.0924 -0.2083  0.1903
 3075W        W 4046   6.684   9.501   1.852 -0.5099  0.3440 -0.1163
 3076W        W 4047  13.399   0.169  13.739  0.3071  0.2771  0.1944
 3077W        W 4048  11.743  13.540   3.818 -0.0812 -0.1885 -0.2788
 3078W        W 4049  10.132   8.443   9.224 -0.0711 -0.1509 -0.1487
 3079W        W 4050   2.685   6.648   0.640 -0.0317 -0.2593 -0.3160
 3080W        W 4051   1.565   7.438   7.467  0.2940 -0.0355 -0.1530
 3081W        W 4052  12.527   3.339   4.270 -0.1374 -0.1013 -0.1557
 3082W        W 4053   7.951   2.817  10.685 -0.1726  0.1975 -0.1230
 3083W        W 4054   3.072   0.769  12.766  0.2478 -0.1985  0.4228
 3084W        W 4055   5.225   5.672  10.510 -0.2666 -0.0803 -0.1589
 3085W        W 4056   2.049  12.227   9.597  0.0550 -0.0886 -0.2257
 3086W        W 4057   3.360   9.347  10.451  0.2009  0.0166 -0.0180
 3087W        W 4058   1.685   2.172  13.126  0.1464  0.0428 -0.0651
 3088W        W 4059  11.124   8.576   7.207 -0.1363  0.0985  0.1877
 3089W        W 4060   3.487  10.094   7.733  0.0461  0.0990 -0.2627
 3090W        W 4061   0.487  13.490   6.687  0.0788  0.0115  0.0907
 3091W        W 4062   7.542  10.900  13.747 -0.5052  0.2457  0.1275
 3092W        W 4063   7.745  11.559   8.867  0.0265  0.5392 -0.3009
 3093W        W 4064  10.865   3.821  13.641 -0.0036 -0.2497 -0.2230
 3094W        W 4065   2.200   4.395   3.973  0.1147  0.2281 -0.0426
 3095W        W 4066   8.489   3.753   5.941  0.0015  0.1574 -0.0717
 3096W        W 4067  12.172   7.976   9.002 -0.0271 -0.0609 -0.0287
 3097W        W 4068   1.570  12.399   3.313 -0.0170  0.0128  0.0220
 3098W        W 4069   1.189   1.385   8.340 -0.1509  0.1069  0.0684
 3099W        W 4070   1.576   8.482  11.976 -0.0115 -0.0153  0.1191
 3100W        W 4071  13.513   2.715   3.746  0.2284  0.2069 -0.0385
 3101W        W 4072   0.669   7.344   8.852  0.2760  0.1368  0.0122
 3102W        W 4073   5.237   3.625   7.788  0.0902  0.1032 -0.1680
 3103W        W 4074  11.977  13.315  10.816 -0.0708  0.2213  0.4120
 3104W        W 4075   7.900   3.814  10.912  0.1081  0.0774  0.4490
 3105W        W 4076   2.851  10.516  13.709 -0.1708  0.1856 -0.1686
 3106W        W 4077   0.359   8.396   3.465  0.2586  0.1022  0.1946
 3107W        W 4078  11.096   8.622  12.769 -0.2364 -0.1311  0.0990
 3108W        W 4079   8.852   4.894   8.806  0.0769 -0.0830 -0.0260
 3109W        W 4080   6.962   2.235   3.193 -0.4208  0.8213 -0.1103
 3110W        W 4081   2.975   6.127   5.440  0.1765  0.0729  0.1457
 3111W        W 4082  11.634  10.731   9.688 -0.2203 -0.1356 -0.1445
 3112W        W 4083   3.657   4.687  10.858  0.1604  0.1021  0.0828
 3113W        W 4084  11.156   3.250  13.342  0.1543 -0.4148 -0.0187
 3114W        W 4085   7.262  10.627   9.904  0.0040 -0.0089  0.0087
 3115W        W 4086  11.214   3.673  12.198 -0.1096 -0.2920 -0.0236
 3116W        W 4087   5.962   1.214   5.279  0.3156 -0.0374  0.1941
 3117W        W 4088  13.400   7.607   0.043 -0.0785 -0.2058  0.1384
 3118W        W 4089   8.610   6.916   7.739  0.0617 -0.0109 -0.0427
 3119W        W 4090   3.552   4.613   7.792  0.1020  0.3699  0.1603
 3120W        W 4091  10.760   5.795  13.658  0.1634 -0.0618 -0.2240
 3121W        W 4092  11.051   5.138   8.501  0.0276  0.0793 -0.1540
 3122W        W 4093  12.472   2.587  10.015  0.0244  0.0766 -0.1124
 3123W        W 4094  11.710   7.403   0.915  0.1539  0.0460  0.1085
 3124W        W 4095   1.150   3.023   4.269 -0.0374  0.0578  0.1874
 3125W        W 4096  10.878  12.566  11.649 -0.2298  0.0658 -0.0355
 3126W        W 4097  13.031   7.862   0.156  0.3138 -0.2600 -0.0002
 3127W        W 4098   5.405  13.250  11.758 -0.0738  0.3943  0.1679
 3128W        W 4099   8.237  10.502  10.728 -0.0108  0.0418  0.4082
 3129W        W 4100   7.473   6.249   9.952 -0.1113 -0.0349  0.0447
 3130W        W 4101  12.671  10.462   6.858 -0.2318  0.1089 -0.0013
 3131W        W 4102   4.520   9.583   8.600 -0.1663  0.4393 -0.2098
 3132W        W 4103   2.955   9.446  10.120  0.0430  0.1893 -0.2018
 3133W        W 4104   2.885   7.002   0.947 -0.1464  0.1212 -0.3445
 3134W        W 4105   2.809   4.955   5.886  0.1607 -0.4235  0.3987
 3135W        W 4106  10.398   8.122  11.347 -0.2591 -0.0861 -0.2932
 3136W        W 4107   8.439   5.042   4.857 -0.0060 -0.0197  0.2277
 3137W        W 4108   5.039   5.095  13.794  0.0545  0.1509 -0.0603
 3138W        W 4109   9.053   7.423   4.469 -0.0755 -0.1104  0.4027
 3139W        W 4110  10.623   3.386  13.786 -0.0689 -0.0148  0.1509
 3140W        W 4111  13.784   6.252  13.076  0.0648  0.1135  0.2473
 3141W        W 4112   4.796   0.843   3.477  0.1298 -0.1495  0.1099
 3142W        W 4113   3.085   2.875  11.984 -0.2117 -0.0279 -0.0800
 3143W        W 4114   7.662   1.737  13.570 -0.3653 -0.2814 -0.1981
 3144W        W 4115   9.481   6.080  13.211  0.0568  0.2429 -0.2172
 3145W        W 4116   5.435  13.705   3.715 -0.0437 -0.4117 -0.4095
 3146W        W 4117   5.017   2.742  12.452  0.2180  0.1992 -0.1746
 3147W        W 4118   6.910   8.924   4.776  0.1971  0.1944  0.0601
 3148W        W 4119   6.458   0.093   8.238 -0.0135 -0.3618  0.0563
 3149W        W 4120  10.207   6.769   6.592  0.1230  0.2301  0.1213
 3150W        W 4121  12.402   1.500  11.360 -0.2710  0.0244 -0.1707
 3151W        W 4122   7.434  10.170  12.953 -0.0363  0.2229 -0.1510
 3152W        W 4123   7.874   5.704   4.871 -0.1339 -0.0225 -0.0259
 3153W        W 4124   5.523   3.078   3.769 -0.1386  0.1581  0.1334
 3154W        W 4125   8.624  10.190   4.291  0.2092 -0.1984 -0.2783
 3155W        W 4126  11.136   5.493   8.933  0.1367 -0.4718  0.0601
 3156W        W 4127   6.867   5.686   8.784  0.0021 -0.0763  0.0261
 3157W        W 4128   3.732  10.700  11.283 -0.0778 -0.0092  0.3393
 3158W        W 4129   3.367   6.735   7.267 -0.1703 -0.3471  0.3010
 3159W        W 4130   7.689   6.889   5.098 -0.1110 -0.0247  0.0263
 3160W        W 4131   3.294   9.885   4.797  0.0782  0.1235 -0.0400
 3161W        W 4132   9.188   1.986  13.401 -0.0291 -0.2281  0.0439
 3162W        W 4133   2.845   4.478  10.285 -0.1245 -0.3154 -0.0438
 3163W        W 4134   4.283   7.089   1.597 -0.2369 -0.0654 -0.1441
 3164W        W 4135   0.874   1.851   2.933 -0.2575  0.0309  0.2337
 3165W        W 4136   8.226   7.853  11.449 -0.1804 -0.1885  0.4934
 3166W        W 4137   1.676  11.615   5.547  0.1304  0.0451  0.1413
 3167W        W 4138   2.553   6.504  12.906 -0.1041  0.3820 -0.5249
 3168W        W 4139   7.330  11.927   7.191  0.3522  0.2224 -0.0461
 3169W        W 4140   8.019   1.818   9.188 -0.1180  0.0899  0.0589
 3170W        W 4141   7.735  10.967   5.637  0.2373  0.2545  0.1001
 3171W        W 4142  10.041  10.802   5.259  0.1038 -0.0703  0.2893
 3172W        W 4143   4.482   8.691   6.262  0.0539 -0.1127 -0.1687
 3173W        W 4144  12.689  11.479   5.639  0.3445  0.0216  0.0125
 3174W        W 4145  11.823   9.298   8.815 -0.0843 -0.0728  0.4586
 3175W        W 4146   7.347   4.832  12.534  0.2476 -0.0581  0.2778
 3176W        W 4147  13.774   8.448   4.592  0.0829 -0.2099  0.0242
 3177W        W 4148  12.087   5.166  10.787  0.0810  0.0750  0.1549
 3178W        W 4149   9.958   8.065   1.529 -0.3101  0.1046 -0.1741
 3179W        W 4150  11.282   8.399  11.525 -0.1893 -0.2232 -0.1404
 3180W        W 4151  12.869   7.577   4.982  0.1708 -0.0524  0.0831
 3181W        W 4152   0.243  13.857   2.743  0.3435  0.2879  0.0352
 3182W        W 4153   1.480   4.047   2.367  0.4711  0.1390 -0.0491
 3183W        W 4154   7.960  12.437   0.968  0.1758 -0.1268  0.3197
 3184W        W 4155   2.701  11.253   2.326 -0.1270 -0.0530 -0.1929
 3185W        W 4156   4.516   3.692  12.232 -0.0799  0.3104  0.3461
 3186W        W 4157   6.581   4.327   1.011  0.0845  0.4358 -0.2416
 3187W        W 4158   7.481   6.004  12.804  0.0330  0.0249  0.2181
 3188W        W 4159  11.283   1.995   1.718  0.2086  0.1532 -0.1507
 3189W        W 4160   2.803   0.287   5.696 -0.1869  0.0965 -0.2470
 3190W        W 4161   0.233   9.497   9.960  0.1150 -0.2818 -0.2810
 3191W        W 4162   5.294  10.552  11.431 -0.1459 -0.1219 -0.0440
 3192W        W 4163   9.420  12.127  12.274  0.0167  0.4280  0.0408
 3193W        W 4164   3.587   4.275  13.884  0.1010  0.0086 -0.2943
 3194W        W 4165  13.264   7.214   8.381  0.0341 -0.5538 -0.0834
 3195W        W 4166   9.840   1.051   4.072 -0.1081 -0.0944  0.4371
 3196W        W 4167   3.920  11.579   4.698 -0.0294  0.1886  0.0601
 3197W        W 4168   2.827  12.464   6.965  0.0722  0.0534 -0.0793
 3198W        W 4169  10.929  11.433   9.064 -0.0323 -0.0905  0.2711
 3199W        W 4170  13.272   2.873  12.081 -0.0222 -0.0066 -0.1701
 3200W        W 4171  10.603   1.740   2.088 -0.2897 -0.0850  0.0784
 3201W        W 4172   8.042   0.074   9.898 -0.2655 -0.1285 -0.1044
 3202W        W 4173  10.798   3.565   6.112  0.0131  0.1940  0.0694
 3203W        W 4174   8.517   5.011   0.957 -0.1257  0.0796  0.0872
 3204W        W 4175   8.672   3.211   8.805  0.0652  0.3177  0.1433
 3205W        W 4176  11.225  10.125   2.352 -0.2782  0.1749  0.0756
 3206W        W 4177   2.755  12.917   8.332 -0.0808 -0.0218  0.1985
 3207W        W 4178   2.795  10.517   9.468  0.0007  0.1552 -0.2684
 3208W        W 4179   6.771  12.360   0.150 -0.0414 -0.2490 -0.1072
 3209W        W 4180   2.082  11.701   1.808 -0.3875 -0.0203 -0.1894
 3210W        W 4181   3.109  11.986   6.024 -0.1645  0.0472  0.0733
 3211W        W 4182  10.397   0.159  13.794 -0.1302  0.0764  0.2400
 3212W        W 4183   4.336  10.371  12.878 -0.1685  0.0872  0.2324
 3213W        W 4184   2.730   9.180   4.668  0.0175  0.4793 -0.0604
 3214W        W 4185  11.955   8.883   4.618 -0.0855  0.1012 -0.1971
 3215W        W 4186   8.441   5.574   9.710  0.1819  0.0269  0.1842
 3216W        W 4187  10.005   2.573   7.724 -0.3378 -0.0301 -0.1811
 3217W        W 4188   4.056   5.046   3.283  0.0582  0.1115 -0.1301
 3218W        W 4189   1.025   1.865   7.284 -0.0989 -0.0200  0.0553
 3219W        W 4190   9.689   9.404   0.543  0.2399  0.4335  0.3107
 3220W        W 4191   0.555  11.185   9.971 -0.1746  0.0120  0.0828
 3221W        W 4192   1.093   7.067   0.938  0.1228  0.0286  0.2171
 3222W        W 4193  13.121   4.596   3.469  0.4087  0.1320  0.0891
 3223W        W 4194   3.174   7.927   0.848  0.0223 -0.2665 -0.1910
 3224W        W 4195   9.026  10.256   0.348  0.0731 -0.0573 -0.1130
 3225W        W 4196  10.341   0.738   0.522  0.3201  0.0596  0.4971
 3226W        W 4197   4.704   7.913   0.691 -0.1220  0.1685 -0.1834
 3227W        W 4198   6.797   0.214  10.872  0.0023  0.2856 -0.3782
 3228W        W 4199  10.307  13.561   9.184 -0.1623 -0.0731 -0.1126
 3229W        W 4200   8.530  10.105   8.205 -0.0129 -0.1182  0.0741
 3230W        W 4201   8.209   9.431   0.159  0.2573 -0.0299 -0.0442
 3231W        W 4202  13.500  12.287   7.342 -0.0358  0.0074  0.0030
 3232W        W 4203  12.715   3.785  11.369 -0.0584  0.1335 -0.1041
 3233W        W 4204   1.811   5.011   3.884 -0.2288  0.2742 -0.1698
 3234W        W 4205   5.097   8.281   8.335  0.0412 -0.1773  0.0896
 3235W        W 4206  10.686   6.854  13.763  0.1039  0.0063 -0.2407
 3236W        W 4207  13.910  11.768   8.998  0.0159  0.0744  0.3952
 3237W        W 4208   9.406  12.886   1.172 -0.2440  0.0743 -0.1139
 3238W        W 4209   5.036  13.145   2.277 -0.1856  0.1400  0.2494
 3239W        W 4210  13.607   7.259  10.231  0.2474 -0.1341 -0.1123
 3240W        W 4211   8.526   0.114   7.048 -0.0490 -0.0795 -0.0895
 3241W        W 4212   1.235   9.461   6.461 -0.1058 -0.2874 -0.1977
 3242W        W 4213  11.171  12.964  11.484 -0.0344 -0.5713 -0.0432
 3243W        W 4214   6.538  11.868   6.593 -0.0610  0.1238 -0.1260
 3244W        W 4215  12.385   3.721   4.920 -0.2608 -0.2416  0.1370
 3245W        W 4216   3.630  13.344  13.765  0.1173 -0.0156  0.0400
 3246W        W 4217   0.261   8.294   4.037  0.2191 -0.0245 -0.4087
 3247W        W 4218   3.472   4.873   1.521  0.1870  0.3371 -0.0189
 3248W        W 4219   6.110   2.129  12.233  0.2402  0.0459 -0.1963
 3249W        W 4220  13.671   7.193   8.808  0.1614  0.0896  0.1112
 3250W        W 4221  10.256   8.982   7.500 -0.1327 -0.2188  0.0589
 3251W        W 4222   4.360   2.695   8.536  0.0255 -0.0328  0.3323
 3252W        W 4223   3.686   5.508  10.943  0.2954 -0.0353 -0.2306
 3253W        W 4224   5.419  10.955   8.122 -0.2770  0.4560  0.1559
 3254W        W 4225  10.875   3.538  13.010  0.0868 -0.2315 -0.0288
 3255W        W 4226   2.904  13.005  11.231  0.3906 -0.1139  0.0781
 3256W        W 4227  10.031   2.580   4.125 -0.1746 -0.0130  0.3127
 3257W        W 4228   1.352   1.373   3.615  0.0197 -0.1934  0.2066
 3258W        W 4229   1.924   0.766   2.316  0.0766 -0.3333 -0.0110
 3259W        W 4230   2.197   1.474   4.891  0.0328  0.0385  0.4978
 3260W        W 4231   9.247   6.657   1.605  0.1703  0.3830  0.3281
 3261W        W 4232   0.259   4.068  10.902  0.2370 -0.0462 -0.1350
 3262W        W 4233   2.677   4.753   3.062 -0.3465 -0.0645  0.0059
 3263W        W 4234  10.048   7.915   7.460 -0.2678  0.2261 -0.3895
 3264W        W 4235  11.239   7.629  13.745  0.3011 -0.0186 -0.0501
 3265W        W 4236   8.627   2.030   4.654  0.0017  0.1757 -0.0195
 3266W        W 4237   6.989   2.400  13.813  0.3260  0.0382  0.1225
 3267W        W 4238  13.696   5.775   4.241  0.0055  0.2071 -0.1780
 3268W        W 4239   6.579   8.385   1.695 -0.3910  0.3738  0.1486
 3269W        W 4240   4.980  11.940   0.740  0.0251  0.4093  0.0624
 3270W        W 4241   9.163   9.311  11.538 -0.1009 -0.0939 -0.1642
 3271W        W 4242   1.620  10.146   6.018  0.1569 -0.1002  0.1597
 3272W        W 4243   6.118  12.806   0.573 -0.1676 -0.0747  0.0689
 3273W        W 4244  13.169  11.991  10.559 -0.0335  0.0161  0.1672
 3274W        W 4245   7.260   3.921   9.256 -0.0953  0.1084  0.3716
 3275W        W 4246  13.513   0.518   4.749 -0.0782 -0.2376  0.1094
 3276W        W 4247  11.029  10.783   7.041 -0.0576 -0.2274  0.0458
 3277W        W 4248   8.651   4.995   3.917  0.1238  0.0408  0.0906
 3278W        W 4249   7.934   3.101   3.158  0.0833  0.1818 -0.1238
 3279W        W 4250   7.416  10.670   8.497 -0.0874  0.1261 -0.1133
 3280W        W 4251   6.304   0.175   5.962  0.0299  0.2691 -0.3556
 3281W        W 4252   7.275   8.289   8.329 -0.0395 -0.1453 -0.1679
 3282W        W 4253   1.822  13.444   4.819  0.1532 -0.0735 -0.1238
 3283W        W 4254   9.518   4.498   7.182  0.3614 -0.2555 -0.1479
 3284W        W 4255   4.545   9.717   3.139 -0.0130 -0.0497  0.1463
 3285W        W 4256   9.495   4.817   0.095  0.1012 -0.1848  0.1310
 3286W        W 4257   6.667   3.370   4.527 -0.2072 -0.1682  0.1613
 3287W        W 4258  10.230  13.057   3.338  0.0520  0.0498 -0.0031
 3288W        W 4259  11.485  11.639  11.910  0.0952  0.0290 -0.2293
 3289W        W 4260   3.410   6.859   5.055 -0.1297  0.0921 -0.0863
 3290W        W 4261  13.604  13.218   8.770  0.0561  0.3665  0.0402
 3291W        W 4262  10.453  11.019   2.370  0.0062 -0.0781  0.2892
 3292W        W 4263   6.631  12.094  10.710  0.1730 -0.2470  0.1290
 3293W        W 4264   6.454   7.806   8.703 -0.0235 -0.0841  0.1670
 3294W        W 4265  11.800  11.343  12.815 -0.0062  0.0133  0.0870
 3295W        W 4266  11.214   3.798  12.714  0.0530  0.3338  0.0765
 3296W        W 4267   9.404   4.642   9.697 -0.1064  0.0511 -0.0754
 3297W        W 4268   9.578  10.169   3.442 -0.2227 -0.1747 -0.0961
 3298W        W 4269   1.085  12.939   5.458 -0.1096  0.1568 -0.0396
 3299W        W 4270   6.187  13.522  11.714 -0.1474  0.0237  0.1605
 3300W        W 4271   0.545   8.943   2.153 -0.0917  0.1690  0.1376
 3301W        W 4272   8.046  11.608   0.775  0.0662  0.0455 -0.1472
 3302W        W 4273   1.043  12.791  11.559 -0.1643 -0.3205 -0.1272
 3303W        W 4274   6.190   9.450   3.326 -0.2711 -0.0381  0.0335
 3304W        W 4275   4.002   1.526  12.697  0.0203 -0.0578 -0.1407
 3305W        W 4276   9.659   9.028   8.990  0.1288 -0.1075  0.0403
 3306W        W 4277   9.040  12.178   4.899  0.0641 -0.1262  0.2394
 3307W        W 4278   3.423   9.692   9.992 -0.2591  0.3354 -0.0034
 3308W        W 4279   5.489   4.015   9.723 -0.1553  0.0818 -0.0658
 3309W        W 4280   2.353   5.500   0.544 -0.0959  0.4527  0.0740
 3310W        W 4281   4.593  11.104   4.168  0.1772 -0.0166 -0.0841
 3311W        W 4282   1.915   3.868  13.468 -0.1884 -0.1279  0.0818
 3312W        W 4283   9.626  11.844   6.584  0.3174  0.0045  0.2466
 3313W        W 4284   0.371   0.368   1.889 -0.0033 -0.0257 -0.1811
 3314W        W 4285   0.115  12.816   9.353  0.0619  0.2738  0.0826
 3315W        W 4286   9.364   2.228   9.058  0.2924  0.2441  0.2594
 3316W        W 4287   0.065   2.924  13.131 -0.0532  0.1525 -0.0937
 3317W        W 4288  11.100   3.461   9.663 -0.0283 -0.2573  0.1375
 3318W        W 4289   0.707   4.245  12.826  0.0109 -0.3794  0.1143
 3319W        W 4290   9.826   7.729  13.495 -0.1234 -0.0802 -0.1359
 3320W        W 4291   6.176   7.496  11.029 -0.0311 -0.1044 -0.1548
 3321W        W 4292   8.486   3.035   2.985  0.0377 -0.2171 -0.1984
 3322W        W 4293   6.293  10.906   3.790 -0.1400 -0.2131 -0.0592
 3323W        W 4294   9.177   6.974   4.253 -0.0919 -0.2682 -0.3027
 3324W        W 4295   2.588  10.911   5.214 -0.0583 -0.0828 -0.0876
 3325W        W 4296  13.299  10.506   4.058  0.0395 -0.1007  0.0748
 3326W        W 4297  10.596   1.645   0.109 -0.1540  0.2470 -0.1004
 3327W        W 4298   0.692   2.922   2.159 -0.0092  0.1521 -0.0590
 3328W        W 4299   6.856   4.798  12.669 -0.1445 -0.0795  0.0222
 3329W        W 4300   6.234  11.698   8.680 -0.2028 -0.0255  0.0414
 3330W        W 4301   6.242   3.553   4.226 -0.0526  0.1804 -0.2414
 3331W        W 4302  11.002   3.356   9.183  0.1526  0.0896 -0.2325
 3332W        W 4303  13.827   8.518   9.623 -0.2009  0.1757  0.0406
 3333W        W 4304   3.618  13.289   1.157 -0.0788 -0.0065  0.1611
 3334W        W 4305   6.653   7.565  10.814 -0.0735 -0.1524 -0.1282
 3335W        W 4306   9.582   0.588  10.261  0.0153 -0.0118 -0.2080
 3336W        W 4307  13.456   1.751   4.515  0.1319 -0.0226 -0.0698
 3337W        W 4308  10.891  12.745  13.518 -0.2148 -0.2764  0.1729
 3338W        W 4309   3.292   5.340   1.646  0.0786  0.1894  0.2152
 3339W        W 4310  10.085   8.392  11.672  0.0659  0.3148 -0.3801
 3340W        W 4311   7.513   2.895   1.294 -0.3583 -0.0623  0.1042
 3341W        W 4312   7.054   7.892   2.393  0.1062  0.1959  0.2570
 3342W        W 4313  11.750   9.391   2.251  0.3875 -0.0412  0.3696
 3343W        W 4314  12.885   4.107   8.309  0.1269  0.0070  0.1092
 3344W        W 4315   5.952   5.308  11.740 -0.0441  0.1550  0.2557
 3345W        W 4316   8.083   8.035  13.656  0.1543  0.0399 -0.0883
 3346W        W 4317  11.470   3.424   6.623 -0.2162  0.0107 -0.1535
 3347W        W 4318   0.041   3.922   3.848  0.0673 -0.0420 -0.0567
 3348W        W 4319   7.652  10.821   1.410  0.1918 -0.0659  0.2248
 3349W        W 4320   6.894   4.239  12.665 -0.1554 -0.0889 -0.1479
 3350W        W 4321   6.614  10.002  11.016 -0.1416  0.1290  0.0811
 3351W        W 4322   6.980   4.181   0.736 -0.1327  0.0533 -0.2608
 3352W        W 4323   5.796   4.892   6.877 -0.1339  0.1095  0.0919
 3353W        W 4324   3.001  11.572   9.329 -0.1984  0.2746 -0.0374
 3354W        W 4325   6.247   9.320   6.971  0.0465  0.2427 -0.1434
 3355W        W 4326   2.744   3.357   5.108 -0.0681 -0.1126 -0.1572
 3356W        W 4327   6.648   9.904   9.128  0.2438  0.4410  0.1584
 3357W        W 4328  10.578   9.192   4.590  0.0060  0.1402 -0.0200
 3358W        W 4329  12.563   9.003  10.279  0.0009 -0.2480 -0.3332
 3359W        W 4330  10.056   7.815   8.002  0.2429  0.1425 -0.2659
 3360W        W 4331   1.955  13.178   2.669  0.0973  0.2342 -0.0577
 3361W        W 4332   2.629  11.901   9.457 -0.1373  0.2170  0.1568
 3362W        W 4333  12.854   7.500  13.815  0.0764  0.1403  0.2314
 3363W        W 4334  11.349   0.084   8.870 -0.1799  0.1111 -0.2047
 3364W        W 4335   8.222   2.692   0.414  0.2243  0.2799  0.0860
 3365W        W 4336  12.907   8.441   4.581 -0.0279 -0.1109 -0.2127
 3366W        W 4337   3.924   6.471  13.675 -0.3539  0.1328 -0.1834
 3367W        W 4338   8.255   0.593   4.898  0.3115  0.0795 -0.4024
 3368W        W 4339  10.981  13.338   0.349  0.2385 -0.2757 -0.1583
 3369W        W 4340   9.831   3.218   4.136 -0.0836  0.0008  0.1267
 3370W        W 4341   5.466   0.249   4.685 -0.2810 -0.0855 -0.3087
 3371W        W 4342  13.533   2.677  10.636 -0.1006  0.3490  0.0741
 3372W        W 4343   8.679   5.640   6.246  0.0224 -0.0798 -0.1079
 3373W        W 4344   8.109   9.026   5.747  0.1105 -0.2990  0.0196
 3374W        W 4345   7.765   6.489   3.961 -0.0453  0.0241  0.2757
 3375W        W 4346   2.595  10.562  12.686 -0.6212 -0.0220 -0.0357
 3376W        W 4347   0.061  13.530   4.823 -0.0851  0.0704  0.4295
 3377W        W 4348   9.543  11.026   5.513 -0.0957  0.0371 -0.1546
 3378W        W 4349   9.941   1.574   8.455 -0.1987 -0.2407  0.0496
 3379W        W 4350   5.412   8.039   4.130  0.3907 -0.2881  0.0876
 3380W        W 4351   3.827   7.905   8.937 -0.0405  0.0597 -0.2552
 3381W        W 4352  13.186  12.781   8.143 -0.0018  0.0707 -0.0836
 3382W        W 4353   0.456   7.354   9.385 -0.0329  0.0063 -0.2877
 3383W        W 4354   3.322   4.313   1.378 -0.0793 -0.2825  0.3876
 3384W        W 4355   7.553   6.503   6.865  0.2176 -0.0664  0.3638
 3385W        W 4356   1.050   7.355   4.401 -0.3893  0.1587 -0.2020
 3386W        W 4357   8.800  11.662   1.312 -0.3371 -0.3867 -0.1382
 3387W        W 4358   7.583  12.415   6.533 -0.1094  0.4158 -0.0558
 3388W        W 4359   6.833  13.047   2.949  0.2633  0.1376  0.0794
 3389W        W 4360   2.255  11.239   3.153 -0.3396  0.0989  0.0177
 3390W        W 4361   8.996   0.538   8.545  0.2338 -0.0526  0.0811
 3391W        W 4362   7.532  12.888   1.618  0.2665 -0.1133 -0.0720
 3392W        W 4363   9.658  12.074   0.798 -0.0545 -0.1735 -0.2125
 3393W        W 4364   7.230   8.978  12.657  0.1515  0.5390 -0.0755
 3394W        W 4365  10.550  12.635   5.404  0.2191 -0.0328 -0.1384
 3395W        W 4366   9.657   2.150  11.313  0.5049  0.0822  0.0887
 3396W        W 4367   7.980   5.169   6.847  0.0335 -0.2422  0.0149
 3397W        W 4368   9.319   3.939   5.917  0.0655 -0.0720  0.2523
 3398W        W 4369  13.289   5.988  10.074  0.1484 -0.0258  0.1408
 3399W        W 4370  11.663   3.458  12.117 -0.0783 -0.1014 -0.1805
 3400W        W 4371   6.754   6.785  10.232 -0.0346 -0.0432 -0.1399
 3401W        W 4372   5.970   8.852   9.404 -0.0453  0.2841  0.0796
 3402W        W 4373   1.318   0.471  13.017 -0.1892 -0.2130 -0.3686
 3403W        W 4374   9.078   7.951   8.343  0.0135  0.0979 -0.1188
 3404W        W 4375  10.177  12.941   0.568  0.0172 -0.2665 -0.0594
 3405W        W 4376   1.662   9.600   7.740 -0.1584 -0.0569  0.3371
 3406W        W 4377  10.119  13.065   1.502 -0.4631 -0.1581 -0.0773
 3407W        W 4378   4.339   1.510  10.876  0.0430  0.1979 -0.0453
 3408W        W 4379   4.360  11.583  12.492  0.1442 -0.0500  0.0613
 3409W        W 4380   9.162  10.162  11.763 -0.1390  0.0364  0.0610
 3410W        W 4381   3.735   9.982   8.514 -0.3570  0.0272  0.0535
 3411W        W 4382   1.750  10.830   1.843  0.0692  0.1785 -0.1811
 3412W        W 4383  13.343   3.403  10.789 -0.1809  0.2058  0.0767
 3413W        W 4384   2.850   0.477  11.751 -0.1536 -0.1537 -0.1269
 3414W        W 4385   1.285   2.449  13.358 -0.0944  0.0559  0.1292
 3415W        W 4386  12.209   6.378   2.853  0.2206  0.1490  0.0792
 3416W        W 4387   5.553  13.655  12.661  0.1162  0.0948  0.2073
 3417W        W 4388  10.657   6.477   3.731  0.1695  0.1378  0.0733
 3418W        W 4389   5.610   4.272  10.528  0.2296 -0.0613  0.1020
 3419W        W 4390   3.856   8.195   5.955 -0.0658 -0.1974 -0.2913
 3420W        W 4391  11.804  10.785  12.900  0.2410 -0.0254  0.0970
 3421W        W 4392   7.200   0.181   8.540 -0.0389  0.0744  0.0952
 3422W        W 4393   3.509   7.524   2.036 -0.1161  0.0749 -0.1556
 3423W        W 4394   9.972   6.247   5.082 -0.2383  0.2070 -0.3144
 3424W        W 4395   5.202  12.871  13.212 -0.1371  0.1923 -0.3942
 3425W        W 4396   4.227  12.257   7.723 -0.0877  0.1226  0.2190
 3426W        W 4397   8.006  11.502   8.452  0.3200 -0.1598 -0.1405
 3427W        W 4398   4.806   4.284   6.053  0.3163 -0.1947  0.3923
 3428W        W 4399   3.388   6.357   9.371 -0.0354 -0.1775  0.4735
 3429W        W 4400  10.536   6.225   8.736 -0.4259  0.1040  0.1453
 3430W        W 4401   7.126   9.169   3.424 -0.1246 -0.0277  0.0827
 3431W        W 4402   6.337   3.834   4.614  0.0064 -0.1752 -0.0242
 3432W        W 4403   6.351  12.412   7.522 -0.1764 -0.0186  0.0914
 3433W        W 4404   7.273   1.843   5.980 -0.1828  0.0340 -0.1466
 3434W        W 4405   1.397   7.165  11.549  0.2508 -0.0612  0.5155
 3435W        W 4406   2.340   8.211   9.183  0.0442  0.1336 -0.1185
 3436W        W 4407   3.435  12.735   1.411  0.1359 -0.3334  0.2601
 3437W        W 4408   4.477   0.134   7.073  0.1023 -0.3150  0.0292
 3438W        W 4409   5.213   8.468   7.486  0.1270  0.0134  0.2009
 3439W        W 4410   9.379   2.206   9.643 -0.1453  0.2298 -0.3259
 3440W        W 4411   1.644   6.584   9.518 -0.1783  0.0024 -0.0453
 3441W        W 4412  10.342  11.472  11.517  0.1211 -0.1592  0.1050
 3442W        W 4413   6.515   6.215   0.348  0.2474  0.3699 -0.1697
 3443W        W 4414  11.239   5.432   1.544  0.2231 -0.3283  0.2984
 3444W        W 4415   0.478  10.371  12.366 -0.0180  0.1764 -0.0935
 3445W        W 4416   9.501  12.766  10.695  0.1366 -0.3870 -0.0848
 3446W        W 4417   1.484   4.907   7.451 -0.0380 -0.0861  0.3373
 3447W        W 4418   2.807   1.046   8.878  0.0044 -0.0496 -0.1364
 3448W        W 4419   5.432   3.854   9.107 -0.1690 -0.0893 -0.0214
 3449W        W 4420  13.299   1.385  11.585  0.0346 -0.1728  0.2410
 3450W        W 4421   0.028   3.397   5.568  0.1081  0.2408 -0.1305
 3451W        W 4422   0.181   3.718   5.878  0.0715 -0.0754  0.0352
 3452W        W 4423   5.462  13.373   0.774  0.0553  0.0303  0.0293
 3453W        W 4424  12.779   3.506  13.127 -0.2527 -0.2381 -0.2193
 3454W        W 4425   2.033   3.111   8.191  0.0096  0.2771 -0.0595
 3455W        W 4426  13.581  11.694   8.254  0.0784  0.0055  0.5379
 3456W        W 4427  12.999   9.010   9.542 -0.1059 -0.0682 -0.4275
 3457W        W 4428   0.238   9.832   2.080 -0.0909 -0.1823  0.0216
 3458W        W 4429   9.039   6.820   3.790 -0.0077  0.2931  0.1927
 3459W        W 4430   6.062  10.345   0.090 -0.1239 -0.0196  0.0619
 3460W        W 4431   4.006   5.569   7.956 -0.1852 -0.1611  0.0074
 3461W        W 4432   8.475   5.190   4.363  0.0894 -0.1046 -0.2606
 3462W        W 4433  12.055  12.841  10.833 -0.1196  0.2584  0.1107
 3463W        W 4434   9.278  11.562  13.490 -0.4667 -0.0221 -0.4029
 3464W        W 4435   2.215   0.469   2.074  0.2073  0.0507 -0.0848
 3465W        W 4436   6.043   0.067   4.744  0.0068  0.0732 -0.1664
 3466W        W 4437   3.454   6.910   6.505 -0.2815 -0.0026  0.0660
 3467W        W 4438   9.355   4.351   8.340 -0.3330 -0.0004 -0.1564
 3468W        W 4439  12.579   6.556   9.642 -0.3540 -0.0956 -0.0744
 3469W        W 4440   6.729  12.537   6.059  0.1030 -0.2728 -0.0976
 3470W        W 4441   9.213  11.953   8.361  0.2070  0.1085  0.0328
 3471W        W 4442  12.603   5.221   6.484 -0.2087  0.2313  0.0687
 3472W        W 4443   9.794   7.075  10.718 -0.3588  0.3236 -0.2575
 3473W        W 4444   7.024   3.519   7.927 -0.2846  0.1527 -0.1045
 3474W        W 4445  13.703   7.487   4.370  0.2746 -0.0010  0.0837
 3475W        W 4446  13.912   7.071   6.341 -0.0915  0.2211 -0.3061
 3476W        W 4447  13.859   3.127  11.483  0.0191  0.1755 -0.1604
 3477W        W 4448   4.560   2.738   9.888 -0.0713 -0.2393  0.0099
 3478W        W 4449  10.057   4.291  11.701  0.0482 -0.0856  0.1423
 3479W        W 4450   0.477   8.250   8.498  0.1684 -0.3381 -0.1856
 3480W        W 4451   5.725  13.453  13.129 -0.1638 -0.0231  0.0685
 3481W        W 4452   9.923   4.783   3.670  0.1336  0.1299  0.0248
 3482W        W 4453   3.339   7.902   4.854  0.0047  0.0827 -0.0714
 3483W        W 4454  10.454   9.350   8.115  0.0895  0.0241 -0.2090
 3484W        W 4455   1.884   6.435   1.748  0.0592 -0.0216  0.0547
 3485W        W 4456   5.417  11.736   3.204 -0.1464  0.1208 -0.2902
 3486W        W 4457   9.406  13.252   9.770 -0.2667 -0.4289  0.0269
 3487W        W 4458  13.091   2.452   3.668 -0.0348  0.2952  0.1803
 3488W        W 4459   2.130  10.168  10.488 -0.2488 -0.2013 -0.0088
 3489W        W 4460   0.164  10.041   0.589 -0.0139  0.0127  0.5221
 3490W        W 4461   1.635   5.702   2.141 -0.1401 -0.1138 -0.2022
 3491W        W 4462  10.358   8.199  13.362  0.0169  0.3698 -0.0051
 3492W        W 4463  13.913   2.239   4.240  0.0167 -0.0013 -0.0128
 3493W        W 4464   4.074  10.875   3.998 -0.0332 -0.0907  0.1297
 3494W        W 4465   5.736   7.861   5.845  0.1062  0.2942 -0.3502
 3495W        W 4466  10.237   4.751   4.445 -0.0151 -0.0956 -0.2487
 3496W        W 4467   9.464   5.418   9.045 -0.0935 -0.2044  0.0732
 3497W        W 4468  12.596   2.735  10.955 -0.4923 -0.0777  0.4039
 3498W        W 4469   8.407   0.759   1.517  0.1320 -0.3783 -0.0303
 3499W        W 4470  11.057   4.468   9.233 -0.2895  0.2478  0.0537
 3500W        W 4471   9.192   3.144   8.936 -0.2637 -0.0839  0.3609
 3501W        W 4472   1.011  11.082   4.590  0.2290  0.0884  0.0397
 3502W        W 4473   9.968   5.307   7.835  0.1000 -0.0736 -0.1644
 3503W        W 4474   0.870   3.123   8.045 -0.2190  0.1182 -0.0572
 3504W        W 4475   0.741   0.746  10.160 -0.2983 -0.2072 -0.0819
 3505W        W 4476   3.679   7.715   7.501  0.0632 -0.2091 -0.0188
 3506W        W 4477   6.549  12.686  13.690 -0.2624 -0.3412 -0.0222
 3507W        W 4478   4.455   3.192   5.288 -0.3193  0.0530 -0.1557
 3508W        W 4479   4.835   9.776   1.782 -0.2957 -0.3843 -0.1143
 3509W        W 4480   6.072   1.083  12.995  0.1524  0.0240  0.1610
 3510W        W 4481   5.312   0.026   6.361  0.0696 -0.0325  0.1747
 3511W        W 4482  12.243   2.155   9.192  0.1749 -0.0161  0.2649
 3512W        W 4483   4.922   6.304   4.087 -0.1125 -0.1528 -0.1702
 3513W        W 4484   8.960   9.522  13.699  0.1862 -0.1694 -0.0134
 3514W        W 4485   7.142   6.753   7.009  0.1088 -0.4772  0.1917
 3515W        W 4486   3.959  10.118   4.555 -0.0319  0.0604  0.0610
 3516W        W 4487   4.918  12.829  12.791 -0.2793 -0.4014 -0.1727
 3517W        W 4488   3.746   8.123  12.918 -0.0253  0.1194 -0.1727
 3518W        W 4489   1.044   8.390   8.133 -0.1548  0.3811  0.3232
 3519W        W 4490  11.711   1.699  10.904 -0.2141 -0.0705  0.0378
 3520W        W 4491   4.959   1.400  12.076  0.1260  0.1235  0.1294
 3521W        W 4492   6.768  11.624  12.162 -0.0154  0.0518  0.0500
 3522W        W 4493  10.569   6.975   8.605 -0.3841 -0.1074 -0.0851
 3523W        W 4494  11.744   0.716   4.664  0.2037  0.2942  0.2114
 3524W        W 4495   3.728   0.047   5.913  0.3905 -0.0709 -0.1393
 3525W        W 4496   8.805  10.208   1.284 -0.0632  0.0804  0.0151
 3526W        W 4497   6.143   3.989   6.540 -0.3090 -0.1317  0.1208
 3527W        W 4498   7.250   3.662  10.240 -0.0694  0.1505  0.0390
 3528W        W 4499  12.029  10.045  11.081  0.1044 -0.1457  0.0422
 3529W        W 4500   7.396   9.375   4.557 -0.2836 -0.1086  0.1413
 3530W        W 4501   5.787  11.521   8.553 -0.0288 -0.3829 -0.1868
 3531W        W 4502   3.439  11.445  11.762  0.0461  0.3693  0.1424
 3532W        W 4503   1.582   2.796  11.075 -0.0621  0.1673 -0.1408
 3533W        W 4504   0.829  12.407  11.300  0.0191  0.3622  0.1018
 3534W        W 4505   1.655   3.409   4.018  0.0318  0.0539  0.0365
 3535W        W 4506   9.894   8.092  10.604  0.1665 -0.0173 -0.1758
 3536W        W 4507   6.371  12.128   2.905  0.2822 -0.2051 -0.2298
 3537W        W 4508   5.312   5.643   2.356  0.0340  0.0517 -0.0744
 3538W        W 4509   7.479  12.271   3.557  0.1742  0.0775  0.0112
 3539W        W 4510   1.422  13.697   4.698  0.1705 -0.1686 -0.1459
 3540W        W 4511  13.899  12.016   7.065 -0.0167  0.1043 -0.0573
 3541W        W 4512   7.352   5.557   5.663  0.0950  0.1755 -0.3659
 3542W        W 4513   7.289   2.280  12.931 -0.1909  0.1163  0.0752
 3543W        W 4514   5.719  10.743   0.932  0.0703  0.0314  0.1019
 3544W        W 4515  12.596   6.077   7.362 -0.2693 -0.0583 -0.0310
 3545W        W 4516   9.273   1.062   9.271  0.2240 -0.1985 -0.2258
 3546W        W 4517   5.213  11.361   9.407 -0.0461  0.1732  0.1625
 3547W        W 4518   8.987  10.907   9.848 -0.0555  0.0068 -0.4296
 3548W        W 4519  11.624   4.040   5.203 -0.0164 -0.0148  0.3202
 3549W        W 4520   4.455   9.478   9.237 -0.2237  0.3413  0.1457
 3550W        W 4521   5.628  13.139   1.782  0.0976  0.0801 -0.0319
 3551W        W 4522   6.578   9.865  12.306  0.2367  0.0516  0.2938
 3552W        W 4523   8.551   8.494   2.231 -0.3153  0.2744  0.0969
 3553W        W 4524  10.466   5.030  11.465 -0.1510  0.2042  0.2427
 3554W        W 4525   5.139  12.944   1.787  0.0915 -0.0957  0.0572
 3555W        W 4526   3.048  12.504   5.570  0.1640 -0.0196 -0.0022
 3556W        W 4527   5.429   1.158   4.206 -0.0469  0.3512 -0.0843
 3557W        W 4528  11.910   4.911   8.882  0.3730 -0.0201  0.2636
 3558W        W 4529   8.754   9.531  10.041 -0.2988  0.0716 -0.0273
 3559W        W 4530  13.776   8.038   4.242  0.3715 -0.1740  0.1282
 3560W        W 4531  11.022   0.637  12.972  0.1320 -0.0064  0.2483
 3561W        W 4532  11.367   5.384  11.166  0.2384  0.3509  0.0606
 3562W        W 4533   0.540   9.862   9.741 -0.1625 -0.0231  0.1730
 3563W        W 4534   8.010   6.520   4.900  0.0583  0.2633  0.3059
 3564W        W 4535   2.771   5.439   5.765  0.1516 -0.3296  0.2039
 3565W        W 4536   1.979   5.843  13.283 -0.0083  0.2527  0.0280
 3566W        W 4537   4.027   0.185   7.334  0.2185 -0.1819  0.1168
 3567W        W 4538   9.667  10.016  11.076 -0.3545 -0.0499  0.4836
 3568W        W 4539   8.657   7.439  10.240 -0.0246  0.1285 -0.1792
 3569W        W 4540   8.221  11.526  12.709  0.3270 -0.2382  0.0958
 3570W        W 4541   2.022   3.374   1.143  0.2570 -0.0602  0.0196
 3571W        W 4542   8.691   1.249   2.318 -0.0333  0.2443  0.0648
 3572W        W 4543  11.792   9.754   0.776  0.0051 -0.1105 -0.2218
 3573W        W 4544  11.503   8.081   7.105  0.3406  0.0620 -0.0126
 3574W        W 4545   5.905   4.833  10.247 -0.1720  0.0906  0.0338
 3575W        W 4546   4.504  10.503   2.485  0.3518  0.0243  0.0547
 3576W        W 4547   1.300   9.097   4.489 -0.2916  0.2145 -0.2487
 3577W        W 4548   5.854   5.434   0.040 -0.2705  0.2368 -0.0802
 3578W        W 4549   9.399  10.680  11.638 -0.2168  0.0295  0.0115
 3579W        W 4550   4.891   3.681   7.111  0.2511 -0.1686 -0.1639
 3580W        W 4551  13.511   4.445   4.312  0.0257  0.2448  0.3889
 3581W        W 4552   8.195   0.459   5.987  0.1315  0.0304  0.2676
 3582W        W 4553   1.032  11.410   9.261 -0.1900  0.1609 -0.3652
 3583W        W 4554  13.405   6.169  13.813  0.2304  0.0270 -0.3114
 3584W        W 4555   8.131   0.516  10.165 -0.1054 -0.0397 -0.0791
 3585W        W 4556   7.687   4.243  11.706 -0.0518  0.1899 -0.0883
 3586W        W 4557   2.374   7.918  10.507  0.2028  0.2566 -0.2185
 3587W        W 4558   4.924   8.536  13.454 -0.2547  0.3042  0.0831
 3588W        W 4559   5.917   0.245   5.569  0.1912 -0.0444  0.0639
 3589W        W 4560   5.787   0.804   1.761 -0.0151  0.0261 -0.1489
 3590W        W 4561   7.465   9.148  13.667  0.1292 -0.0124  0.1301
 3591W        W 4562   3.105   7.554   2.897 -0.1124 -0.2503 -0.2503
 3592W        W 4563   5.043   1.964  13.582  0.1787  0.0868 -0.0474
 3593W        W 4564   5.264   7.412   3.691  0.0609 -0.0819  0.2214
 3594W        W 4565   3.214   0.862   1.819 -0.1882 -0.4672  0.1666
 3595W        W 4566   4.719   8.403   0.763 -0.0061 -0.1760 -0.1450
 3596W        W 4567   2.846  13.246   9.246 -0.0837  0.1344 -0.0176
 3597W        W 4568  10.874   3.337   8.174 -0.0600  0.0504 -0.2019
 3598W        W 4569  11.935   8.541   2.828 -0.0298 -0.0454  0.0889
 3599W        W 4570  12.371   5.288   9.530 -0.1600  0.2841  0.2193
 3600W        W 4571  10.505   4.187  13.556  0.1663 -0.2274  0.4722
 3601W        W 4572  13.006   5.171   2.382 -0.1372 -0.0738  0.0120
 3602W        W 4573   2.915   5.909   7.548  0.0472  0.1678 -0.1544
 3603W        W 4574   4.513  11.597   7.119 -0.1634 -0.3509 -0.1198
 3604W        W 4575   9.676   4.588  12.469  0.1999 -0.1201  0.0316
 3605W        W 4576   6.006   3.045   8.878 -0.0053 -0.1858 -0.0203
 3606W        W 4577   4.069  13.490   5.975  0.1264  0.4825 -0.2234
 3607W        W 4578  12.647   6.536   6.452  0.0678 -0.0352 -0.2027
 3608W        W 4579   3.466   7.053   1.156  0.2006  0.3532  0.2045
 3609W        W 4580   2.362   9.285  11.848 -0.2928 -0.1931 -0.2609
 3610W        W 4581   2.291   4.017  13.853 -0.2326  0.1729  0.1866
 3611W        W 4582   4.944  13.815   3.926 -0.2357  0.0703  0.4394
 3612W        W 4583  11.286   5.397  10.299  0.1808 -0.0958 -0.2089
 3613W        W 4584  13.471   5.400   2.545  0.3294 -0.0880 -0.0651
 3614W        W 4585   9.771   8.670   4.178 -0.1804  0.2656  0.0585
 3615W        W 4586  11.838  12.341  13.661  0.0209  0.1496  0.0664
 3616W        W 4587   0.422   4.510  12.465 -0.0358  0.0160 -0.2001
 3617W        W 4588  11.434   2.474  13.005  0.2229  0.2273  0.0196
 3618W        W 4589  13.840   5.639  10.506  0.1185  0.0042 -0.0760
 3619W        W 4590   7.895   1.264   5.429  0.1524  0.2183 -0.3919
 3620W        W 4591  13.621   7.728   3.817 -0.0450 -0.1850  0.2374
 3621W        W 4592   8.398   4.149   5.065  0.1860 -0.1929  0.0534
 3622W        W 4593   3.573   5.753   5.130  0.0357 -0.1008  0.1031
 3623W        W 4594   2.412  13.515   9.403 -0.0327  0.1821  0.1804
 3624W        W 4595   8.022   7.645   3.386  0.1396  0.0947  0.2586
 3625W        W 4596   9.799   1.371   3.180 -0.0701  0.3284  0.1724
 3626W        W 4597   2.213   4.129   1.627 -0.0840  0.0817  0.2809
 3627W        W 4598   1.119   3.283   9.369  0.1630 -0.1943 -0.1207
 3628W        W 4599   2.605   4.308   0.303 -0.0166  0.1992 -0.1254
 3629W        W 4600   7.144   6.799   5.390 -0.0507  0.3006  0.1985
 3630W        W 4601  10.080   8.318   2.079  0.0841  0.1307  0.5814
 3631W        W 4602   6.692  10.934   1.099 -0.0121  0.2245  0.1288
 3632W        W 4603   4.026  10.628   3.223 -0.1997  0.4132 -0.0795
 3633W        W 4604   6.160   8.039   5.796 -0.0832 -0.2246 -0.1696
 3634W        W 4605   6.969   4.182   5.430  0.0589 -0.5489  0.1338
 3635W        W 4606   3.581  12.764  10.571  0.1902  0.0566  0.2527
 3636W        W 4607   7.265   3.304   1.221 -0.0499  0.2381  0.2519
 3637W        W 4608   1.722  10.928  12.377  0.0095 -0.0869 -0.1284
 3638W        W 4609  11.735   2.741   4.474 -0.2454  0.1929 -0.1933
 3639W        W 4610   3.320   9.125   2.933  0.0587  0.2306  0.3933
 3640W        W 4611   2.960  12.677  12.661  0.2598  0.2121 -0.4540
 3641W        W 4612   2.643   1.690   2.811 -0.1832 -0.1170 -0.0115
 3642W        W 4613   6.807   9.702   0.708 -0.3994  0.1634 -0.2432
 3643W        W 4614  11.638   1.336   4.684 -0.0730  0.3551  0.1278
 3644W        W 4615  12.770  10.735  11.797 -0.1506  0.1593 -0.3434
 3645W        W 4616   1.112   5.120   6.860  0.2112 -0.1396  0.1917
 3646W        W 4617   7.280   6.906   6.526  0.0545 -0.1640 -0.2338
 3647W        W 4618   6.710   0.553  10.476 -0.1046 -0.1860 -0.0748
 3648W        W 4619   4.047   6.892  11.160  0.3128  0.3101  0.0070
 3649W        W 4620   9.008   1.747   8.876  0.1285 -0.0076 -0.1078
 3650W        W 4621   9.972   0.927  13.374 -0.0795  0.2445 -0.0399
 3651W        W 4622  11.972   5.179   2.345 -0.1578 -0.1799 -0.2480
 3652W        W 4623   3.284   2.042   5.071  0.1457  0.0674 -0.1636
 3653W        W 4624   3.173   2.465   4.474  0.0908 -0.1561  0.0788
 3654W        W 4625   3.600   2.913   6.023  0.1474  0.0285 -0.1304
 3655W        W 4626   6.801  12.656   8.977 -0.2048 -0.2911 -0.3857
 3656W        W 4627   1.268   8.340   7.009 -0.1929 -0.0790  0.1181
 3657W        W 4628  10.152   0.800   9.479  0.0333 -0.2032  0.2434
 3658W        W 4629  10.274   2.912   1.895 -0.1589 -0.2425 -0.3444
 3659W        W 4630   6.153   5.903   2.790  0.1252 -0.0868 -0.0142
 3660W        W 4631   0.091   5.208   0.801  0.0625 -0.1506  0.1692
 3661W        W 4632   7.712   4.422  12.787  0.0671  0.4465 -0.3746
 3662W        W 4633   4.140   2.150  13.154  0.4292 -0.0625  0.2016
 3663W        W 4634   1.995   9.967   5.208 -0.0718 -0.0531  0.3048
 3664W        W 4635   4.763  12.609  13.275 -0.0531 -0.1080  0.1039
 3665W        W 4636  12.263  10.776   6.801 -0.0768 -0.4400 -0.1048
 3666W        W 4637   8.657   8.817  11.074 -0.1663 -0.0079 -0.1542
 3667W        W 4638   9.716   0.233   1.455 -0.2259  0.1035 -0.4458
 3668W        W 4639   9.155  11.712   1.754 -0.0363 -0.0761 -0.0063
 3669W        W 4640   3.289   4.038   6.352 -0.0489 -0.2407  0.1182
 3670W        W 4641  11.592   3.553   2.119 -0.1147 -0.4477  0.1798
 3671W        W 4642   5.193   4.676   2.368  0.0509 -0.1820  0.1484
 3672W        W 4643  10.713  11.694   8.658 -0.3076 -0.1468  0.0262
 3673W        W 4644   3.990   7.331   4.164 -0.0716 -0.0789  0.0673
 3674W        W 4645   5.020   5.217   5.126 -0.3556  0.0922 -0.0102
 3675W        W 4646  10.459   3.410   8.943 -0.2742  0.0891 -0.0053
 3676W        W 4647   6.478  12.143   8.767  0.2725 -0.1562 -0.0391
 3677W        W 4648  10.751  11.975   0.120 -0.1078 -0.0478  0.0476
 3678W        W 4649   0.833   3.919  10.308  0.1021 -0.0932 -0.1676
 3679W        W 4650  13.514   0.959   0.815 -0.0917 -0.1222  0.1750
 3680W        W 4651   5.016  10.404   3.700  0.1899 -0.1846 -0.0885
 3681W        W 4652  10.202   6.640   8.476  0.0535  0.2567 -0.0021
 3682W        W 4653  13.261   3.514  13.699  0.2859 -0.1646  0.1465
 3683W        W 4654   8.381   5.026   8.921  0.0170  0.2907  0.0335
 3684W        W 4655   3.369   0.584   2.631 -0.0028  0.1484 -0.1333
 3685W        W 4656   0.864  12.457  11.865 -0.1074  0.1641  0.1355
 3686W        W 4657   4.260   6.973  12.373 -0.0504  0.5259  0.0153
 3687W        W 4658   0.153  12.719   4.466  0.1317  0.2558 -0.2084
 3688W        W 4659  13.813  12.582   5.875  0.1266  0.2088 -0.1697
 3689W        W 4660   5.123   5.118  12.088 -0.3409 -0.2174 -0.4824
 3690W        W 4661  13.320   8.003  10.386 -0.2183 -0.1195  0.3071
 3691W        W 4662   2.284   4.310  12.149 -0.0763  0.0192 -0.0161
 3692W        W 4663   3.198   7.528   7.759 -0.3411 -0.2420  0.2820
 3693W        W 4664   9.973  11.054  13.870 -0.0696  0.0943 -0.0245
 3694W        W 4665   7.844   1.601   9.616 -0.3408  0.0615  0.4101
 3695W        W 4666  11.229   6.183  10.271 -0.1383 -0.0018  0.2868
 3696W        W 4667   8.902  11.715  11.650  0.1233  0.0921 -0.1988
 3697W        W 4668  10.448  13.580   3.361  0.1012 -0.1971  0.0088
 3698W        W 4669  10.360   9.474  12.339 -0.2895  0.3348  0.2680
 3699W        W 4670  11.006   5.325  13.653 -0.0732  0.0826  0.2616
 3700W        W 4671   6.386  12.240   6.220 -0.4241 -0.2200  0.1315
 3701W        W 4672   2.737   2.478   0.227  0.0704  0.0321  0.0180
 3702W        W 4673   8.578   9.689   3.653 -0.1853  0.4278  0.0844
 3703W        W 4674  12.635   3.045  13.892 -0.0392 -0.0331 -0.0066
 3704W        W 4675   4.291   0.512  10.778 -0.0434  0.1751  0.0449
 3705W        W 4676  11.650   4.696   1.517 -0.0737 -0.0089  0.0692
 3706W        W 4677  10.729   3.617   9.951 -0.0181 -0.4114 -0.0269
 3707W        W 4678   6.225  12.049  11.206  0.0692 -0.0433  0.1337
 3708W        W 4679   2.458   7.993   5.158 -0.0950  0.0320 -0.2967
 3709W        W 4680  12.454   4.509   1.143 -0.1963  0.0853  0.1077
 3710W        W 4681   6.683   5.819  10.373 -0.2262  0.2995  0.0424
 3711W        W 4682   0.785   5.486  13.317  0.1774 -0.0454 -0.1671
 3712W        W 4683   0.296   7.258   1.878  0.1422  0.0243 -0.1961
 3713W        W 4684   2.056   0.715  10.044  0.1852  0.1944  0.0642
 3714W        W 4685   1.980   2.901   9.384  0.1464 -0.0186 -0.2608
 3715W        W 4686   4.765  12.980   6.478 -0.2663  0.2106  0.0414
 3716W        W 4687  12.139  10.294  12.249 -0.1296  0.1041  0.2862
 3717W        W 4688   8.317   4.391   5.978 -0.0658  0.0892 -0.1736
 3718W        W 4689   7.804  13.810   2.240  0.3174  0.0939 -0.0602
 3719W        W 4690   3.687   7.896  12.278 -0.0810 -0.0803 -0.0168
 3720W        W 4691  13.808  12.109  11.392 -0.2465 -0.2417  0.2072
 3721W        W 4692   6.060   7.368  13.810  0.0678 -0.0371  0.2683
 3722W        W 4693   4.267   3.021   2.676  0.1538 -0.2846 -0.0991
 3723W        W 4694   0.590   5.501  10.272 -0.0269  0.0642  0.1913
 3724W        W 4695   7.878   8.230   0.880  0.2916  0.2634 -0.0513
 3725W        W 4696  12.524  12.170  12.141 -0.1239  0.0218  0.0631
 3726W        W 4697   0.151   3.128  11.957  0.1976  0.1590  0.0874
 3727W        W 4698  10.002   5.282  11.257  0.0092 -0.2107 -0.2096
 3728W        W 4699   9.804   8.161   4.316 -0.2650 -0.0103 -0.3353
 3729W        W 4700   4.719  10.343   9.267 -0.3403  0.0896 -0.1470
 3730W        W 4701   3.954   3.392   0.750  0.1698 -0.2092 -0.2196
 3731W        W 4702   0.350   2.657   1.077 -0.1124  0.1242  0.2395
 3732W        W 4703  12.252  11.943   8.502 -0.3722 -0.1227 -0.0604
 3733W        W 4704   7.235   4.538   7.154 -0.2080 -0.0226 -0.3328
 3734W        W 4705  12.485   1.973  11.959 -0.1413 -0.0803 -0.3081
 3735W        W 4706   7.813   4.644  12.253  0.0863  0.0680 -0.1974
 3736W        W 4707  11.788   5.123   1.878  0.1058 -0.3175  0.0727
 3737W        W 4708   7.084   7.277   5.675 -0.0033 -0.0374  0.2887
 3738W        W 4709   8.324   9.937  10.587 -0.2593  0.1383  0.1307
 3739W        W 4710   6.332   5.854  13.301  0.1192 -0.0084  0.1045
 3740W        W 4711   0.430   7.723   3.375 -0.2813  0.1928  0.0100
 3741W        W 4712  13.643  10.773   2.779  0.0026  0.0822 -0.0416
 3742W        W 4713   4.604   1.209   9.677 -0.2065  0.0577  0.0083
 3743W        W 4714   5.533   3.342  11.965 -0.3274  0.0813  0.1348
 3744W        W 4715   1.501  10.516  12.651  0.3609  0.3382 -0.0841
 3745W        W 4716   7.261   8.844   6.229  0.1065  0.0384  0.0042
 3746W        W 4717  12.995  13.631   3.890 -0.0578  0.0012 -0.1026
 3747W        W 4718   2.884   9.435   3.664 -0.3069 -0.0586  0.1291
 3748W        W 4719   0.343  12.515   3.224  0.1111 -0.1091  0.1146
 3749W        W 4720   6.791  10.114   3.632 -0.0216 -0.0903 -0.2375
 3750W        W 4721  13.302   8.888  11.732  0.0462  0.2713 -0.0941
 3751W        W 4722   6.268   7.497  12.550 -0.1205  0.2433  0.1370
 3752W        W 4723   6.548  10.064   7.390  0.2962  0.2263 -0.1659
 3753W        W 4724   7.241   0.961  12.941 -0.2754  0.1393 -0.0622
 3754W        W 4725   2.825   1.609   4.508  0.0608  0.0223  0.1949
 3755W        W 4726  12.152   9.188   4.236  0.2828 -0.3758 -0.2064
 3756W        W 4727   6.654   6.792   8.261 -0.2140 -0.2271  0.4171
 3757W        W 4728   7.873  11.810   4.661 -0.2403 -0.1681 -0.2140
 3758W        W 4729   0.039   6.787   0.422  0.0094  0.0342  0.0462
 3759W        W 4730   0.911   8.372   6.574 -0.2070 -0.4109 -0.2842
 3760W        W 4731   5.397   7.881   1.599  0.4147  0.0839 -0.3197
 3761W        W 4732   8.976   5.342   9.003  0.1461  0.1990 -0.1231
 3762W        W 4733   4.809  10.007   6.785  0.0953 -0.0961  0.4295
 3763W        W 4734  11.865   8.359   5.466 -0.3761  0.3136 -0.2610
 3764W        W 4735  11.314   0.891   8.093 -0.0426  0.4883 -0.0584
 3765W        W 4736  11.449   5.478   2.028 -0.2192 -0.1010  0.4036
 3766W        W 4737   4.140   2.940  12.061  0.4754  0.3244  0.1317
 3767W        W 4738  11.127   1.915   5.454  0.0636 -0.1453 -0.0221
 3768W        W 4739   5.182   1.691   9.121  0.2134  0.1339 -0.0764
 3769W        W 4740   2.708  10.940   8.701 -0.0657 -0.0870  0.3032
 3770W        W 4741   6.613   9.175   3.395 -0.1020 -0.0764 -0.2962
 3771W        W 4742   8.504  12.289  12.163 -0.0891  0.0715  0.0609
 3772W        W 4743   4.993   8.783   8.235  0.1623  0.1107  0.1573
 3773W        W 4744   7.119   4.610   0.964  0.0361  0.3541 -0.1267
 3774W        W 4745   1.199  11.675   6.433  0.0915  0.1699  0.2125
 3775W        W 4746   6.847   1.854   1.979  0.1434 -0.2846  0.4119
 3776W        W 4747   8.522   6.722  13.373  0.0379 -0.0604  0.1434
 3777W        W 4748   5.790   4.898  13.530  0.0642 -0.0296  0.1758
 3778W        W 4749   9.552  10.506   4.488 -0.1812 -0.0165 -0.0635
 3779W        W 4750   1.275  13.408   6.373 -0.0739  0.4277 -0.2149
 3780W        W 4751   3.653   0.654   7.828  0.4648 -0.1790 -0.0936
 3781W        W 4752   7.786  13.604  11.853  0.4943 -0.0378  0.1428
 3782W        W 4753   7.220  11.861   5.179  0.4673  0.3635  0.1417
 3783W        W 4754   9.109   5.797   6.156  0.1742  0.0089  0.0184
 3784W        W 4755   7.703   7.724   3.910  0.0256  0.1070  0.2645
 3785W        W 4756   1.664   7.551   9.876  0.0652 -0.0034 -0.0556
 3786W        W 4757  10.749  13.654  13.043 -0.0013 -0.2914  0.1052
 3787W        W 4758   0.895  10.070   5.038  0.0866  0.0303  0.1268
 3788W        W 4759   7.990  13.799  13.121  0.1797  0.0278 -0.0512
 3789W        W 4760   5.200  13.043   3.296  0.3445 -0.0690  0.0170
 3790W        W 4761   6.218   2.051   3.332  0.3299 -0.1986  0.3131
 3791W        W 4762   0.530   3.071   9.801 -0.1238 -0.0765  0.3200
 3792W        W 4763   9.643  12.859   8.232  0.1065  0.1190  0.1607
 3793W        W 4764  13.232   4.491  13.426 -0.0839  0.1081 -0.3613
 3794W        W 4765  12.174   1.314   0.650  0.1666  0.1220 -0.2063
 3795W        W 4766   0.651   0.955  12.650 -0.0815 -0.1308  0.0645
 3796W        W 4767   5.011   4.822   0.836  0.1442  0.0640  0.0513
 3797W        W 4768  12.295  11.733   6.923  0.2458  0.5222  0.0163
 3798W        W 4769   9.970  10.346   3.662 -0.0982 -0.1290 -0.1082
 3799W        W 4770  13.613   7.226   9.714  0.0174  0.0580  0.5219
 3800W        W 4771   8.720   2.021   7.342 -0.0585 -0.0291  0.0009
 3801W        W 4772  13.664   2.981   2.316  0.1371 -0.0826  0.2506
 3802W        W 4773   5.374   7.695  11.712 -0.1321  0.1315  0.1313
 3803W        W 4774   1.138   1.480   0.811  0.0723 -0.0758  0.0228
 3804W        W 4775   7.712   4.420   1.134  0.2719  0.0118 -0.1985
 3805W        W 4776   8.235   8.096  11.858 -0.2382 -0.3910  0.0249
 3806W        W 4777  10.474   0.812  13.541 -0.0104 -0.0486 -0.4406
 3807W        W 4778  12.540  10.042   2.209 -0.2802  0.0851  0.0874
 3808W        W 4779  13.782   6.029  11.768 -0.3815  0.1874 -0.1780
 3809W        W 4780   7.083   9.794  11.017 -0.0533 -0.4113 -0.2435
 3810W        W 4781   8.797   9.955   4.765 -0.0112  0.0549 -0.1909
 3811W        W 4782   7.277  13.861   2.023 -0.3051  0.0193 -0.0707
 3812W        W 4783   5.589  12.845   3.654 -0.1124 -0.1012  0.0240
 3813W        W 4784   5.435   6.505   7.873  0.2710  0.0868  0.4679
 3814W        W 4785   5.659  10.887   5.216 -0.4760 -0.0571  0.0416
 3815W        W 4786  12.542   5.269   2.276 -0.0611 -0.3873  0.1206
 3816W        W 4787  10.471   7.806   5.915 -0.3046  0.0162 -0.2617
 3817W        W 4788   0.992   4.610   5.644  0.1849 -0.1369  0.1696
 3818W        W 4789   0.458  11.790   4.974 -0.0461 -0.1366  0.0159
 3819W        W 4790   4.314  10.285  13.458  0.4415  0.0473  0.0924
 3820W        W 4791  13.109   9.200  13.673 -0.2728  0.0627 -0.0324
 3821W        W 4792   7.020   8.573  10.455 -0.1454  0.1611  0.2014
 3822W        W 4793   0.444   3.674   4.080  0.0771 -0.1803 -0.1691
 3823W        W 4794  13.170   8.490   8.947 -0.0548  0.2863 -0.1932
 3824W        W 4795   8.977  10.805   7.762 -0.1866  0.2019 -0.2258
 3825W        W 4796   7.433   9.745   3.292  0.0557  0.0346  0.2101
 3826W        W 4797  11.499   6.616   8.081 -0.0847 -0.1811  0.0615
 3827W        W 4798   1.219   2.012  11.547  0.0150  0.0344  0.1250
 3828W        W 4799   6.410   7.497   1.683 -0.0920  0.0609  0.3147
 3829W        W 4800  11.249  10.882  13.658  0.1193 -0.1593  0.1575
 3830W        W 4801   9.851   0.300   4.203  0.1312 -0.3447  0.0614
 3831W        W 4802  11.289   2.082   6.910 -0.0336 -0.1347  0.0872
 3832W        W 4803  12.718   3.805   1.910 -0.2267 -0.0980 -0.0416
 3833W        W 4804  13.695   4.961   5.245 -0.0488  0.2449  0.2199
 3834W        W 4805  12.429   3.991  11.731 -0.1053 -0.1061 -0.1093
 3835W        W 4806  11.075   4.320   7.334 -0.1437 -0.1249 -0.1404
 3836W        W 4807  12.237  12.786   9.748 -0.0437 -0.0045  0.1748
 3837W        W 4808  10.222  13.441   8.675  0.1147 -0.2090  0.1860
 3838W        W 4809   1.733   7.515   3.654 -0.3709  0.0001  0.0528
 3839W        W 4810   6.573   7.046  12.068 -0.2073  0.1065  0.2516
 3840W        W 4811   4.447  10.489   0.077  0.3548 -0.1506 -0.2324
 3841W        W 4812   9.305   3.964   4.921  0.0824 -0.1801  0.1685
 3842W        W 4813  10.210   0.072   1.619  0.3270 -0.0130  0.0477
 3843W        W 4814   9.226   4.070   5.408  0.0390  0.0103  0.1118
 3844W        W 4815   5.029  13.919  13.520 -0.1153  0.1415  0.1027
 3845W        W 4816   2.494   6.728   6.625  0.3988  0.1440  0.1210
 3846W        W 4817  12.479   0.874   4.828  0.0857 -0.0495 -0.1951
 3847W        W 4818   7.547   2.138  10.247 -0.1923 -0.1935  0.0928
 3848W        W 4819   6.953   1.721   3.907 -0.1573  0.2502 -0.1088
 3849W        W 4820   0.501  10.974   9.202  0.0257 -0.1657  0.1856
 3850W        W 4821   2.191  13.644   6.739  0.2518 -0.0392  0.0370
 3851W        W 4822   2.520   5.878   6.652  0.1481  0.4212 -0.1267
 3852W        W 4823   9.200   8.755   9.962  0.2226  0.0375  0.2338
 3853W        W 4824   9.118  11.757   6.643 -0.4859 -0.1019  0.3125
 3854W        W 4825  10.070   2.912   0.193 -0.1144 -0.0550 -0.2221
 3855W        W 4826   6.566   8.271  12.037  0.1212 -0.0209 -0.0524
 3856W        W 4827   6.006   8.837  12.541  0.1108  0.1509 -0.0833
 3857W        W 4828  10.133   8.812   8.836  0.1189  0.2313 -0.2692
 3858W        W 4829  10.546  12.728  10.759 -0.3048  0.5166  0.1495
 3859W        W 4830   0.574  11.302   1.070 -0.2545 -0.0498 -0.1481
 3860W        W 4831  13.863  13.842   6.253 -0.2917 -0.3090  0.0366
 3861W        W 4832   0.532   2.096   0.472  0.3847 -0.1728 -0.2134
 3862W        W 4833  13.895  10.507   3.214 -0.0780  0.1012 -0.0195
 3863W        W 4834  10.525   1.677   8.873 -0.0228  0.0929  0.0901
 3864W        W 4835   7.440   8.968   9.475  0.3406 -0.0076 -0.1095
 3865W        W 4836  10.287  13.274   6.710 -0.0587  0.0751  0.3226
 3866W        W 4837   7.278   3.760   1.342  0.1235 -0.0915 -0.1203
 3867W        W 4838   5.736   7.965  11.528 -0.0589  0.0369 -0.0000
 3868W        W 4839  10.694   6.751  12.914  0.2615 -0.1227 -0.0382
 3869W        W 4840   8.334  13.706  11.729 -0.0197 -0.0919 -0.1521
 3870W        W 4841   4.514   7.389  10.374  0.0363 -0.1908  0.0510
 3871W        W 4842  10.796   9.477  13.743  0.0296 -0.0083  0.1794
 3872W        W 4843  12.381   5.759  13.282  0.1431 -0.2422  0.1623
 3873W        W 4844   9.483  10.544   7.983 -0.1049 -0.1257  0.1524
 3874W        W 4845  10.742  13.264   5.867 -0.1850  0.0019 -0.2877
 3875W        W 4846   0.752   1.580   4.197 -0.2210 -0.0699  0.0192
 3876W        W 4847   1.587  11.606  12.802  0.0607  0.1857  0.0822
 3877W        W 4848   8.511  12.753  13.774 -0.2693  0.0139 -0.0565
 3878W        W 4849   1.597   1.368   0.937  0.2959 -0.2113 -0.1469
 3879W        W 4850   4.422  12.806   6.135  0.1071  0.2127 -0.1232
 3880W        W 4851   2.187  12.155   5.954 -0.1052 -0.1957 -0.0673
 3881W        W 4852   3.800  11.826  10.205 -0.1917  0.0515 -0.1885
 3882W        W 4853   4.281   8.515   1.918 -0.4474 -0.2386  0.2186
 3883W        W 4854   5.414   8.366  11.480  0.3526  0.0669  0.1138
 3884W        W 4855   0.499  10.595   3.832 -0.0472 -0.1253 -0.2651
 3885W        W 4856   1.806   0.400  12.886 -0.0857 -0.1470 -0.2313
 3886W        W 4857   8.323  13.575  11.135  0.1559 -0.0181  0.1767
 3887W        W 4858   3.933   9.258  10.796 -0.1899 -0.1813 -0.2684
 3888W        W 4859   1.381   1.155   0.522 -0.1146  0.0049 -0.1297
 3889W        W 4860   9.358   8.324  12.949 -0.1839  0.2180  0.1638
 3890W        W 4861   8.178   0.376  13.019 -0.0703  0.1536  0.0737
 3891W        W 4862   6.781   3.242  12.868  0.0886  0.0921  0.0636
 3892W        W 4863  11.064   5.024  10.101 -0.2003  0.2024  0.2329
 3893W        W 4864   7.755   4.629   3.935 -0.2588 -0.0948 -0.3008
 3894W        W 4865  11.373   4.950  11.476  0.1666 -0.0579 -0.1281
 3895W        W 4866   1.583  13.688   3.027  0.1740  0.0369  0.0748
 3896W        W 4867   3.750   1.516   0.647 -0.4527  0.2013 -0.0210
 3897W        W 4868   6.370   1.503   5.128 -0.2036  0.0786  0.0478
 3898W        W 4869   9.314   9.470   1.097 -0.4588  0.0981 -0.0691
 3899W        W 4870   8.047   0.410   3.418 -0.2588  0.0778 -0.1447
 3900W        W 4871   4.688   8.666   3.821 -0.0997 -0.0414 -0.0424
 3901W        W 4872   0.994  12.515  13.263 -0.0116  0.2185  0.1042
 3902W        W 4873   0.919   0.472   7.309  0.2664  0.0683  0.0164
 3903W        W 4874   4.573  10.544   5.341  0.0387  0.4173  0.0804
 3904W        W 4875  10.946   1.725   5.854  0.3606 -0.1533 -0.1967
 3905W        W 4876  13.870   1.813   8.171 -0.2353 -0.1308  0.2742
 3906W        W 4877  11.386   6.974   6.398  0.4574  0.3390  0.1856
 3907W        W 4878  13.377   0.510   5.190 -0.0673  0.1668 -0.0974
 3908W        W 4879  12.488   6.304   2.056 -0.0588 -0.1651  0.0631
 3909W        W 4880   0.994   7.222  12.255 -0.2038  0.0677 -0.0296
 3910W        W 4881   8.050   7.588   6.725  0.1396  0.1791 -0.2561
 3911W        W 4882   6.908   1.097   6.739 -0.1326  0.2844 -0.5044
 3912W        W 4883   4.946   5.467   5.646 -0.0204  0.2432  0.1665
 3913W        W 4884   2.748   7.945   9.051 -0.0426  0.1849 -0.4106
 3914W        W 4885   7.637   5.052   8.565  0.1527 -0.5915  0.3025
 3915W        W 4886   1.273   0.884   0.016 -0.1688 -0.1227  0.0653
 3916W        W 4887   8.213   1.690   0.860  0.1915 -0.2353  0.0270
 3917W        W 4888  12.153  12.999   9.256  0.0330 -0.0159 -0.1092
 3918W        W 4889  10.886   3.680   4.520 -0.1390  0.2985 -0.0103
 3919W        W 4890   3.736   7.479   2.686  0.0254  0.4554  0.1770
 3920W        W 4891   0.685   1.174  11.825  0.3382 -0.0716 -0.1427
 3921W        W 4892   7.704   1.998   5.278  0.0523 -0.2049  0.2868
 3922W        W 4893   7.436   1.658  10.191  0.1301 -0.1041  0.0747
 3923W        W 4894   1.763   4.340   0.831  0.0381 -0.0086  0.2914
 3924W        W 4895  12.998   1.208   4.083 -0.2708  0.0422  0.1977
 3925W        W 4896   8.926   1.280   5.261 -0.1160  0.0786 -0.0704
 3926W        W 4897  10.033   7.735   0.738 -0.0700  0.1239 -0.1613
 3927W        W 4898   8.632   3.046   3.897 -0.0344 -0.4187  0.2158
 3928W        W 4899  10.153   1.267   0.264  0.1930  0.2787 -0.0317
 3929W        W 4900   4.855   3.367   3.586  0.1532  0.0276  0.0819
 3930W        W 4901  10.799  10.352   6.100  0.0671  0.3234 -0.1329
 3931W        W 4902  10.612   7.278   0.680 -0.0674  0.1230  0.1903
 3932W        W 4903  10.239   0.021   5.683  0.0287  0.0213 -0.2976
 3933W        W 4904   3.792   9.179   6.385  0.1974  0.0233 -0.1860
 3934W        W 4905   0.451   9.729  12.181 -0.1900 -0.4491 -0.0655
 3935W        W 4906   3.213  11.955   8.534  0.1834  0.1786 -0.0987
 3936W        W 4907   3.597   3.170   9.645  0.3281  0.1913  0.4746
 3937W        W 4908   3.826   8.827  12.481 -0.5503 -0.1583  0.2023
 3938W        W 4909  13.755   1.351  11.495  0.2595  0.1316  0.4970
 3939W        W 4910   5.120   5.147  13.003  0.2193 -0.1835  0.0208
 3940W        W 4911   2.004   1.779   7.805  0.1751  0.1806 -0.1290
 3941W        W 4912   6.811  10.519  13.386  0.0206 -0.3047 -0.0999
 3942W        W 4913   1.660  10.560   1.040  0.1858  0.0781  0.0110
 3943W        W 4914   2.999   4.478  13.813 -0.2575 -0.3416 -0.0459
 3944W        W 4915  11.560   9.132   4.834 -0.1458 -0.1951  0.0590
 3945W        W 4916   5.661   9.422   0.346  0.2122  0.1086  0.6181
 3946W        W 4917   3.943   4.464   8.891 -0.2325 -0.0105  0.2266
 3947W        W 4918   0.175   8.940   6.574 -0.1690  0.0054 -0.1934
 3948W        W 4919   8.976  10.229   6.891  0.2020  0.0695 -0.0312
 3949W        W 4920  13.636   2.504   3.329 -0.3964 -0.1244 -0.0701
 3950W        W 4921   1.770  13.482   6.554  0.2225 -0.2044 -0.0850
 3951W        W 4922   2.318   1.547   8.124  0.0758  0.3596 -0.0487
 3952W        W 4923   4.812   4.459   2.140 -0.2856  0.0538  0.0553
 3953W        W 4924   1.827   3.912   1.370  0.1963  0.2286 -0.0496
 3954W        W 4925   0.247   7.192   5.311  0.0819 -0.2525  0.4749
 3955W        W 4926   2.347  11.049   7.926  0.1107  0.1807 -0.3528
 3956W        W 4927   8.293   6.471   0.381  0.0269 -0.0599  0.1728
 3957W        W 4928   1.651  13.100   8.866  0.1929  0.2527  0.3891
 3958W        W 4929   6.769   6.481  13.663 -0.0571  0.0803 -0.0260
 3959W        W 4930   6.877   8.816   7.420  0.0389  0.3503  0.3050
 3960W        W 4931   2.815   0.569   2.013 -0.2165 -0.0633  0.2341
 3961W        W 4932   0.322  11.004   3.943  0.1307  0.0454 -0.0770
 3962W        W 4933   1.690   5.846   1.668  0.2899 -0.0367 -0.1019
 3963W        W 4934   2.879   9.360   2.756 -0.0016 -0.0328 -0.3324
 3964W        W 4935   6.516   8.473  10.511 -0.0913  0.3485 -0.0626
 3965W        W 4936   9.889   7.157   6.408 -0.0881  0.1709  0.0857
 3966W        W 4937  10.744   9.269   6.512 -0.0816 -0.0398 -0.2575
 3967W        W 4938  11.441   9.564  10.485 -0.2244  0.3320 -0.1241
 3968W        W 4939  11.382   3.275  12.450 -0.1331 -0.2493 -0.1790
 3969W        W 4940   3.526   5.297  12.626  0.1588  0.1074  0.2406
 3970W        W 4941   7.328   0.167   4.488  0.0892 -0.3150  0.3420
 3971W        W 4942   5.980   0.620   9.856  0.0798  0.3621  0.1216
 3972W        W 4943  12.959   3.112   9.436 -0.1194 -0.2411 -0.1049
 3973W        W 4944   2.321   7.818   9.475  0.0992 -0.0682  0.2523
 3974W        W 4945   3.579   3.616   2.064 -0.2962 -0.0441 -0.1114
 3975W        W 4946  12.964   9.583   9.118  0.1412 -0.0578 -0.1929
 3976W        W 4947  12.986   7.655  10.338 -0.1444  0.0037  0.1344
 3977W        W 4948  11.181   8.567   3.936  0.0240  0.1270  0.0289
 3978W        W 4949  13.139   2.723   4.122  0.0446  0.1430 -0.0774
 3979W        W 4950  12.042   2.180   0.595 -0.1911 -0.3038  0.0150
 3980W        W 4951  10.236  12.520   6.696  0.3689  0.0096 -0.0756
 3981W        W 4952   0.218  13.394   3.355  0.0278 -0.0880  0.1696
 3982W        W 4953   4.391  10.248   8.859 -0.1798  0.3783  0.1791
 3983W        W 4954  10.593   6.065   7.045  0.1973  0.1677 -0.0686
 3984W        W 4955  10.466   9.766   9.915 -0.0139 -0.4044  0.0732
 3985W        W 4956  11.245   4.773   6.591 -0.1728 -0.0791 -0.0321
 3986W        W 4957   3.788   2.783   2.753  0.2094 -0.0984 -0.0657
 3987W        W 4958  12.417   2.262   4.507 -0.0282  0.0802 -0.1032
 3988W        W 4959   2.732  11.267   8.175 -0.2869  0.1432  0.1656
 3989W        W 4960   1.220  11.132   5.481 -0.1464  0.2762 -0.2415
 3990W        W 4961  12.927   2.951   9.958  0.3334 -0.3417 -0.0521
 3991W        W 4962   3.747   5.409  13.206 -0.0329  0.0403  0.0821
 3992W        W 4963   7.203   0.358   1.632  0.0726 -0.1450 -0.0648
 3993W        W 4964   6.436   0.826   8.708 -0.0708 -0.3091 -0.2570
 3994W        W 4965   6.290   2.342   0.546 -0.0497  0.0028 -0.1948
 3995W        W 4966   7.527  12.183   4.973 -0.0754  0.1842  0.4015
 3996W        W 4967  11.212   5.615  10.773 -0.3150  0.2531 -0.1049
 3997W        W 4968   6.587   6.066  10.872  0.0926  0.1803  0.0144
 3998W        W 4969   7.385   4.612   2.000 -0.2501 -0.3438  0.0718
 3999W        W 4970   0.724   6.689  10.740  0.0584 -0.1094  0.1491
 4000W        W 4971   1.323   0.492  11.291 -0.0118  0.0680  0.0730
 4001W        W 4972   1.539   0.053  11.545  0.5117  0.0597 -0.2232
 4002W        W 4973  10.908  13.837   8.705  0.0783 -0.1616 -0.2538
 4003W        W 4974   5.240   0.884  10.330 -0.2031 -0.1064  0.2999
 4004W        W 4975   3.490   6.497   1.615 -0.0415  0.0032  0.1787
 4005W        W 4976   4.556   3.230   7.077 -0.0439  0.0302  0.2241
 4006W        W 4977  12.139  13.607  11.203  0.3855  0.2173 -0.0883
 4007W        W 4978   1.695   3.448   0.174  0.0325  0.3807 -0.1064
 4008W        W 4979   1.270  10.576   7.641  0.1136 -0.1330  0.0448
 4009W        W 4980  13.073   8.809   8.541  0.0916 -0.1867  0.1461
 4010W        W 4981   6.677   5.549  10.833  0.4044  0.0568 -0.3441
 4011W        W 4982   8.133  12.724   4.647 -0.0500 -0.1574 -0.1361
 4012W        W 4983   0.877   3.875   7.586 -0.1509 -0.1763  0.0182
 4013W        W 4984   7.653   8.347   4.956 -0.1762 -0.2914 -0.2119
 4014W        W 4985   5.120  12.216   9.873  0.2241  0.2469  0.1555
 4015W        W 4986   3.875   6.180   5.310  0.1454 -0.0002 -0.1774
 4016W        W 4987   7.366  11.283   5.419  0.1809  0.0188 -0.3144
 4017W        W 4988   2.410  10.955  12.840 -0.1840 -0.1942  0.0067
 4018W        W 4989   9.820   6.716   8.806 -0.1044  0.1416  0.0174
 4019W        W 4990   5.777   9.902   6.950  0.0402  0.2032 -0.0258
 4020W        W 4991   0.235   7.698   4.048  0.0226  0.0643 -0.1093
 4021W        W 4992   7.092   7.693   3.589  0.3416  0.1676 -0.1132
 4022W        W 4993   7.193   1.722  11.650 -0.1106 -0.2504  0.0604
 4023W        W 4994  11.411  11.901   2.983  0.2192 -0.2251 -0.0659
 4024W        W 4995  12.482   8.459  11.610 -0.1570 -0.1342  0.0116
 4025W        W 4996   5.872   0.274   1.685  0.1779  0.0307  0.2571
 4026W        W 4997   7.493   1.587   5.421 -0.2150 -0.1413 -0.1247
 4027W        W 4998   6.552   8.903   6.883  0.0891 -0.1124  0.1403
 4028W        W 4999  13.632   6.279   8.289  0.0365 -0.0987  0.1691
 4029W        W 5000  11.567   3.134   7.694  0.1360  0.0749 -0.2942
 4030W        W 5001  11.164   2.889   9.067  0.2259  0.1610 -0.1357
 4031W        W 5002   0.766   5.445   8.078  0.2322 -0.0073  0.4619
 4032W        W 5003   1.666   3.758  10.216 -0.1371 -0.2423 -0.3044
 4033W        W 5004   9.351   5.044  10.055  0.0254 -0.0966 -0.1555
 4034W        W 5005   1.354  12.738   5.940 -0.1355 -0.1753  0.0040
 4035W        W 5006   0.982   6.231   4.624 -0.0201 -0.0767 -0.0214
 4036W        W 5007   6.255   8.104   1.395 -0.1768 -0.2021  0.2097
 4037W        W 5008   2.791   7.830  12.639 -0.2088  0.0468 -0.0255
 4038W        W 5009   5.611   5.549   8.034 -0.0427  0.0860  0.0150
 4039W        W 5010   4.471  12.373  11.558  0.1796 -0.3554 -0.1857
 4040W        W 5011  11.116  10.827   0.647 -0.0058 -0.2799  0.1576
 4041W        W 5012   7.406   9.398   5.488  0.2267  0.3424  0.0807
 4042W        W 5013   0.199   5.481   2.875  0.2763 -0.1534 -0.1708
 4043W        W 5014   9.944   0.652  12.905 -0.0994 -0.3231  0.0211
 4044W        W 5015   5.526   5.906   0.040  0.1685  0.1899 -0.1479
 4045W        W 5016   4.242   0.193  12.887  0.1591  0.3761  0.0453
 4046W        W 5017   2.083   4.247   0.364  0.0412 -0.1767 -0.0380
 4047W        W 5018   3.305   4.136   7.700 -0.2306 -0.1543  0.0451
 4048W        W 5019  12.235   4.289   0.313  0.1580  0.1192 -0.2404
 4049W        W 5020  13.109   6.703   0.263  0.0245 -0.2258  0.2696
 4050W        W 5021   9.807   0.665   5.966 -0.1032  0.1057  0.0616
 4051W        W 5022  11.314   9.844   2.766 -0.0199 -0.4338 -0.2687
 4052W        W 5023   9.404   9.844   9.089  0.2833 -0.0123  0.1973
 4053W        W 5024  11.944   3.971   9.885 -0.0296 -0.1143  0.2242
 4054W        W 5025   6.725   6.136   5.223 -0.0684  0.5422  0.1577
 4055W        W 5026   3.036   2.160  13.012  0.1210 -0.0924  0.0102
 4056W        W 5027  12.412   3.763   9.871 -0.1295 -0.1195  0.1731
 4057W        W 5028   8.196  13.195   4.880 -0.3106  0.1801 -0.1681
 4058W        W 5029   0.984   5.236   5.600 -0.0895  0.0505 -0.0994
 4059W        W 5030   6.091  10.024  13.381 -0.2460  0.3987  0.3285
 4060W        W 5031   9.881  12.951   7.345  0.0799 -0.1289  0.2019
 4061W        W 5032   4.987  13.835   9.418 -0.3455  0.1179  0.2044
 4062W        W 5033   9.257  12.299   4.178  0.0691 -0.0272 -0.3083
 4063W        W 5034   6.569   8.259   1.056  0.0811  0.2826  0.2183
 4064W        W 5035   3.227   9.661  11.649 -0.3175  0.1731 -0.2820
 4065W        W 5036   9.224  11.638   7.159  0.0380 -0.1803 -0.2943
 4066W        W 5037   5.612   3.545   8.191 -0.0868  0.0646  0.1853
 4067W        W 5038   8.754   2.481   3.713  0.1037 -0.2886  0.0390
 4068W        W 5039   6.440   9.670   2.352  0.2747  0.1304  0.0343
 4069W        W 5040   6.761   8.607   8.265  0.0437  0.3346  0.0948
 4070W        W 5041  11.311   5.166   8.021 -0.0824  0.1912  0.0664
 4071W        W 5042   5.714   7.311  11.792 -0.2392  0.1905 -0.0848
 4072W        W 5043   1.618  10.754   5.379 -0.1501  0.0320 -0.1014
 4073W        W 5044   9.390   1.762   3.125 -0.0278  0.1230  0.2623
 4074W        W 5045   6.648   1.893   3.567  0.1631 -0.0576  0.0076
 4075W        W 5046  13.792   8.970   9.390  0.1690 -0.0213 -0.4729
 4076W        W 5047   5.218   6.971   0.296  0.2446 -0.1679 -0.4091
 4077W        W 5048   9.928  13.699  12.862 -0.0807  0.1760  0.0139
 4078W        W 5049   6.934   0.747  10.957  0.0816 -0.0966  0.4113
 4079W        W 5050   1.338   7.238  10.626 -0.0821 -0.2437 -0.1826
 4080W        W 5051   8.601   9.692   0.028  0.1084  0.0624  0.0393
 4081W        W 5052   7.301   2.597   8.245 -0.2834  0.2345 -0.0205
 4082W        W 5053  12.979   0.058  11.626 -0.1179  0.0808 -0.0493
 4083W        W 5054  12.539   8.065  11.964  0.4679 -0.1022 -0.1808
 4084W        W 5055   7.121   5.725   7.184  0.0456  0.0009 -0.3407
 4085W        W 5056   5.527   4.997   0.031 -0.1552 -0.0076 -0.1678
 4086W        W 5057   7.185  13.739   1.529 -0.2266 -0.1675 -0.1802
 4087W        W 5058  13.484   1.285   5.426 -0.2217 -0.0882 -0.1936
 4088W        W 5059   2.233  11.827   8.647 -0.0085 -0.2097  0.1033
 4089W        W 5060   7.201   9.269  11.674  0.0714 -0.0701  0.0551
 4090W        W 5061   2.127   3.745   0.361  0.0563 -0.1989  0.1495
 4091W        W 5062   9.294   9.519  10.767 -0.1113  0.0656 -0.1281
 4092W        W 5063   4.055  11.386   2.764 -0.1554  0.0127  0.3663
 4093W        W 5064   6.077   4.992   8.582 -0.1207  0.0235  0.2395
 4094W        W 5065   0.619   3.227   0.984  0.3109 -0.2491 -0.1984
 4095W        W 5066   4.790  13.310  11.093  0.1934 -0.3873  0.2354
 4096W        W 5067   4.199   3.661   4.275 -0.1612 -0.0239  0.1583
 4097W        W 5068   0.810   8.468   5.605  0.1143 -0.0241  0.0144
 4098W        W 5069   2.038   5.571  12.859  0.2909 -0.1438  0.1349
 4099W        W 5070   4.355   1.328  11.378 -0.2220 -0.0176 -0.0141
 4100W        W 5071   0.863  12.332   9.806  0.1091 -0.1276 -0.0794
 4101W        W 5072   8.747   8.614  11.898  0.2889 -0.2439  0.0470
 4102W        W 5073   1.072  12.108   7.830 -0.0196 -0.0200 -0.0327
 4103W        W 5074   1.907  13.895   7.577  0.2249  0.1593  0.0706
 4104W        W 5075   6.072  12.445  10.178  0.0341 -0.0430  0.0234
 4105W        W 5076   3.900   7.806  10.894 -0.1253  0.0413 -0.1104
 4106W        W 5077   7.466   8.391  10.075 -0.1065 -0.2608 -0.1319
 4107W        W 5078   0.549  12.923   3.968 -0.2152  0.1625 -0.1136
 4108W        W 5079   1.967   4.761   4.334  0.0051 -0.1142 -0.0644
 4109W        W 5080   4.211  11.987   7.046 -0.2083 -0.0061  0.1854
 4110W        W 5081   9.284   9.165   4.550  0.0145  0.0609 -0.1161
 4111W        W 5082   3.416   6.292   5.279  0.1184  0.1248  0.1102
 4112W        W 5083   0.701   5.076   9.043  0.2625  0.2494 -0.3576
 4113W        W 5084   6.676   8.874   3.757 -0.0169 -0.1547 -0.0230
 4114W        W 5085   5.427  11.165   6.172  0.0596  0.1576 -0.1421
 4115W        W 5086   4.314   3.846   2.100  0.0830 -0.0628  0.0933
 4116W        W 5087   7.386   9.310   2.996 -0.0256  0.1393 -0.0296
 4117W        W 5088   2.105   1.437   9.298 -0.0730  0.3023  0.1242
 4118W        W 5089  13.033   0.943   7.818  0.0635 -0.2712 -0.2724
 4119W        W 5090  11.406   8.487   8.868 -0.2235  0.0237  0.0169
 4120W        W 5091   9.695   3.001   7.773  0.0824 -0.1565 -0.0752
 4121W        W 5092   4.415   6.456  13.603 -0.0011  0.0831  0.1465
 4122W        W 5093  13.851  13.020   3.841  0.1029 -0.1004 -0.0734
 4123W        W 5094   1.630   8.910   0.532  0.2851  0.0811 -0.2142
 4124W        W 5095  11.606  10.229   9.501 -0.1171  0.1197 -0.0890
 4125W        W 5096  12.857  10.083  13.095  0.0363 -0.0031  0.0106
 4126W        W 5097   9.478  13.390   1.182 -0.2004  0.2047  0.0043
 4127W        W 5098   1.658  13.632   8.410  0.2174 -0.0221  0.1052
 4128W        W 5099  11.249  10.964   8.095  0.4026 -0.2096 -0.1179
 4129W        W 5100   7.835  10.875   1.845 -0.0707 -0.3792 -0.2618
 4130W        W 5101   9.560   7.098   7.951  0.0580 -0.2001  0.2561
 4131W        W 5102   1.499   7.010   5.300  0.1188  0.0564 -0.5198
 4132W        W 5103   2.532   3.821  10.913 -0.2126  0.0700 -0.0647
 4133W        W 5104  13.821  13.535  11.732  0.2957  0.0928  0.0025
 4134W        W 5105   0.537   4.040   1.278 -0.2135  0.2474  0.1190
 4135W        W 5106  11.524   2.618   3.610  0.3202 -0.0364  0.2142
 4136W        W 5107   2.052   0.544   9.042  0.1377  0.1012 -0.1114
 4137W        W 5108   7.133   8.016   9.446  0.0431  0.0784  0.1697
 4138W        W 5109  10.724   6.061   0.781 -0.2626  0.1428 -0.2182
 4139W        W 5110  12.291  11.466  10.371 -0.0782  0.0009  0.0764
 4140W        W 5111   7.560   5.415  13.747  0.2578  0.2859  0.0316
 4141W        W 5112   0.694   6.510   4.308  0.0904  0.1127  0.1283
 4142W        W 5113   2.866   2.316   5.069  0.0124  0.0296 -0.2825
 4143W        W 5114   1.172  11.259  10.592  0.0218 -0.0222 -0.0072
 4144W        W 5115   5.401   1.131  12.170 -0.5716 -0.0026  0.0609
 4145W        W 5116   7.109  10.409   8.912 -0.0366 -0.0851  0.2905
 4146W        W 5117   4.110   6.703   9.348  0.3063  0.2625  0.0022
 4147W        W 5118  12.534   5.492   8.600 -0.1674 -0.0593 -0.1805
 4148W        W 5119   7.947   2.221   2.993 -0.2849 -0.1152 -0.2351
 4149W        W 5120   0.664   2.565  11.844  0.3015 -0.1506  0.2892
 4150W        W 5121  10.119   8.620   6.102 -0.1834 -0.2900 -0.2541
 4151W        W 5122  12.501   9.339   9.001 -0.1265  0.0115 -0.2420
 4152W        W 5123  12.504   6.679   9.157  0.2561  0.0531 -0.3703
 4153W        W 5124   8.590   6.998   6.630 -0.1476 -0.1313  0.3977
 4154W        W 5125  11.932   9.818  11.556  0.0755 -0.3874 -0.1326
 4155W        W 5126   9.780   8.155  12.150 -0.3286 -0.0618  0.2075
 4156W        W 5127  13.427   5.638   8.295 -0.2181 -0.1229  0.0218
 4157W        W 5128   6.458   5.412  11.387 -0.0200 -0.1787 -0.0511
 4158W        W 5129   7.527   6.664   2.428 -0.1163 -0.0867  0.0450
 4159W        W 5130   1.749   6.619   8.958 -0.0245 -0.3078 -0.0530
 4160W        W 5131   6.206  13.371   9.084 -0.0486  0.2526  0.1928
 4161W        W 5132   3.935  12.975   0.575  0.4021  0.0853 -0.0287
 4162W        W 5133   9.632   0.709   2.151 -0.1668  0.4006  0.0985
 4163W        W 5134   2.012   3.240  11.408  0.1374  0.2173  0.2162
 4164W        W 5135   6.396   4.807   4.113 -0.0147  0.1388 -0.1155
 4165W        W 5136  10.056   2.952   1.475 -0.1732 -0.3901 -0.0885
 4166W        W 5137   8.520  12.291   7.997  0.0276 -0.1917 -0.0534
 4167W        W 5138   0.628   7.591   6.904 -0.1590 -0.1033 -0.1079
 4168W        W 5139   5.149   8.812   3.950  0.0235 -0.2481  0.0431
 4169W        W 5140  12.191   6.657   0.063  0.0268  0.1163  0.2912
 4170W        W 5141   0.741   1.528   2.538 -0.2239 -0.3312 -0.1767
 4171W        W 5142   4.909  10.112   4.754 -0.0314  0.1944 -0.1295
 4172W        W 5143  13.176   7.979   4.885 -0.0712  0.0422 -0.3231
 4173W        W 5144   9.003   4.419  10.530 -0.1737  0.1105  0.0971
 4174W        W 5145  12.206   2.985  10.487  0.0894 -0.0221 -0.0816
 4175W        W 5146   2.583   2.124  13.361 -0.0692  0.0151  0.0444
 4176W        W 5147  13.845   3.429   8.998  0.0672  0.5273 -0.1023
 4177W        W 5148   4.556  13.408   2.255  0.1591  0.0533 -0.1291
 4178W        W 5149   6.603   7.773   3.339 -0.3311 -0.0529 -0.3153
 4179W        W 5150  10.541   1.050  11.094  0.0311 -0.3093 -0.2019
 4180W        W 5151   0.397   3.498   8.876 -0.2084 -0.0302 -0.1101
 4181W        W 5152   3.257   8.068  12.738 -0.3263 -0.1074  0.2179
 4182W        W 5153  13.456  10.744   4.469 -0.2785  0.2992 -0.2313
 4183W        W 5154   6.850   9.728  13.617 -0.0909 -0.0305 -0.2511
 4184W        W 5155   2.720   8.859   9.701 -0.1451  0.3576 -0.1731
 4185W        W 5156   7.862   2.233  12.720 -0.0556 -0.1383  0.1219
 4186W        W 5157  12.371   2.460   3.167  0.0472  0.2250  0.2425
 4187W        W 5158   4.503   1.255  11.915  0.1194 -0.1667 -0.0786
 4188W        W 5159   0.107  11.179  10.435 -0.0315 -0.0740  0.0245
 4189W        W 5160  13.060   5.773   2.696 -0.2787  0.0962 -0.0523
 4190W        W 5161   5.959   1.447   6.264  0.1242  0.1915 -0.1738
 4191W        W 5162   3.348   1.568  10.326  0.0920 -0.0728  0.4159
 4192W        W 5163   1.177   3.867   1.198 -0.0502 -0.2015 -0.1290
 4193W        W 5164  10.452   1.668   4.022  0.3088 -0.0860  0.1031
 4194W        W 5165  11.030   9.705   2.150 -0.0271 -0.1419 -0.2202
 4195W        W 5166   9.656   0.263  12.847 -0.2953  0.1359  0.0936
 4196W        W 5167   9.797   1.320   7.911 -0.2094 -0.1086 -0.3297
 4197W        W 5168   5.226  13.307  13.499 -0.1326 -0.0405 -0.2157
 4198W        W 5169  10.397  11.725   3.886 -0.3159  0.1259 -0.0052
 4199W        W 5170   0.383   2.149   9.749  0.0922  0.1070  0.0215
 4200W        W 5171   3.107   9.032   3.912 -0.3754 -0.0054 -0.1434
 4201W        W 5172   4.960   2.563   4.842  0.3264  0.2083 -0.0112
 4202W        W 5173   3.171   6.132  12.225 -0.2966 -0.0743  0.2493
 4203W        W 5174   6.237  12.896   7.483 -0.4039 -0.2404  0.0542
 4204W        W 5175   7.656  13.554   4.142  0.0766  0.3103 -0.1449
 4205W        W 5176   9.048   5.774   8.743  0.0627 -0.0951 -0.0296
 4206W        W 5177  12.791   3.501   1.517 -0.0526  0.2046 -0.0005
 4207W        W 5178  10.235   6.168   0.936 -0.0359  0.1133  0.1331
 4208W        W 5179   1.511   2.091  12.015 -0.1323 -0.1057  0.2569
 4209W        W 5180   8.034   4.417   0.755  0.1204 -0.0617  0.0741
 4210W        W 5181   5.175   4.117   7.936  0.0393 -0.0648  0.0920
 4211W        W 5182   0.864   2.381   6.496  0.0977 -0.1870  0.4224
 4212W        W 5183   1.487  11.452   3.735  0.0248  0.2824  0.1387
 4213W        W 5184   9.847  13.679   1.425 -0.1245 -0.1029  0.1858
 4214W        W 5185   0.786   8.486  10.338  0.0386 -0.0646 -0.3777
 4215W        W 5186   8.152   2.032   4.974 -0.1185 -0.0815  0.1371
 4216W        W 5187  13.376  10.096   5.565  0.5142  0.0793  0.3715
 4217W        W 5188  10.800   2.106   8.912 -0.1475 -0.0663  0.1378
 4218W        W 5189  10.209   7.566  11.446  0.0187  0.1536  0.0320
 4219W        W 5190   7.838  12.757  11.601  0.2138 -0.1775  0.1832
 4220W        W 5191   5.669   3.687   0.143 -0.1821 -0.3326  0.0046
 4221W        W 5192   0.546   8.838  13.618 -0.0531  0.2064  0.1038
 4222W        W 5193   6.626  10.645  12.220 -0.1719  0.1086  0.2142
 4223W        W 5194  11.646  13.850  10.417 -0.1450  0.0893 -0.2030
 4224W        W 5195   2.599   3.680  10.069  0.2526 -0.1178 -0.2530
 4225W        W 5196   5.035   9.240   8.069 -0.1436  0.3032 -0.0266
 4226W        W 5197   5.206   0.060   9.870  0.1230  0.0041  0.0056
 4227W        W 5198   8.924   7.735   4.781 -0.0831 -0.1717  0.0582
 4228W        W 5199   7.823   1.692   6.186 -0.3871 -0.2008 -0.0957
 4229W        W 5200   6.110   4.827   8.110 -0.1384 -0.0634  0.2005
 4230W        W 5201   8.725  12.543  11.344  0.0172  0.4791 -0.2069
 4231W        W 5202  10.299   9.356   1.250  0.0779  0.1361  0.0240
 4232W        W 5203   5.675   4.010   1.806  0.1237 -0.1931 -0.3793
 4233W        W 5204   6.410  11.741   0.222 -0.0701 -0.1958  0.2905
 4234W        W 5205  11.468  11.258   9.885  0.2144 -0.0632 -0.0775
 4235W        W 5206   3.503   9.890   7.183 -0.2145 -0.1687 -0.0945
 4236W        W 5207  11.571   7.404   5.137 -0.2025 -0.0933  0.2712
 4237W        W 5208  12.117   6.590   2.404 -0.1598  0.0948  0.0320
 4238W        W 5209  10.523   1.463   4.967  0.1805  0.4011 -0.0284
 4239W        W 5210   2.111  13.018   6.137  0.1156  0.2695  0.1137
 4240W        W 5211   6.656  12.531  10.451  0.1446 -0.2131  0.0251
 4241W        W 5212   0.988   6.437   9.398  0.1083  0.0965  0.1068
 4242W        W 5213   1.270   1.006  10.287  0.1690  0.1719  0.2765
 4243W        W 5214   5.318   1.667   7.098  0.1893  0.1944 -0.0573
 4244W        W 5215   3.045   0.167   3.468 -0.0246 -0.0981 -0.0400
 4245W        W 5216   4.369   2.436   6.809 -0.3733 -0.0147 -0.3536
 4246W        W 5217   0.415   6.745   2.184  0.0797 -0.0170 -0.0584
 4247W        W 5218   7.490   8.271   4.495  0.0843  0.0496  0.1629
 4248W        W 5219  11.059   2.233   0.689 -0.3255 -0.1881  0.0911
 4249W        W 5220   8.564   8.712   8.467  0.0876 -0.3049  0.1521
 4250W        W 5221  12.028  11.164   7.891  0.1893 -0.0419 -0.1065
 4251W        W 5222   8.379   1.551   2.589  0.2285  0.0827 -0.1979
 4252W        W 5223   1.852  13.295  11.093  0.2033 -0.0858  0.0296
 4253W        W 5224   6.262   6.247  11.678 -0.2228 -0.0433  0.3013
 4254W        W 5225   9.292  11.951  13.250 -0.1870 -0.2075  0.0256
 4255W        W 5226   9.459   9.661   9.634 -0.0226 -0.0029  0.0395
 4256W        W 5227   6.347   6.586   9.470  0.6439  0.1205 -0.0099
 4257W        W 5228   4.542  12.787   4.655 -0.0976 -0.2510 -0.0808
 4258W        W 5229   8.129   3.282   3.995 -0.0241  0.0874 -0.1223
 4259W        W 5230   3.984   7.332   0.699  0.2602 -0.1454  0.2813
 4260W        W 5231  12.251   1.011  10.047 -0.0418  0.2560 -0.1591
 4261W        W 5232  11.909   2.278   3.172  0.2049 -0.1110 -0.0881
 4262W        W 5233   6.805  12.868  12.356  0.1082  0.1091  0.2715
 4263W        W 5234   0.416   0.346   3.932  0.2448 -0.0486 -0.0126
 4264W        W 5235  12.583  10.331   6.374 -0.0491  0.0133 -0.1412
 4265W        W 5236   7.200   2.597   9.278 -0.0854 -0.1066 -0.1471
 4266W        W 5237  12.882  13.279   8.672 -0.2364  0.1981  0.1852
 4267W        W 5238   9.206   5.511   4.442  0.1413  0.0739  0.0926
 4268W        W 5239   9.838   5.109   0.360  0.2745 -0.2239  0.1624
 4269W        W 5240   8.755   8.844  10.587  0.1715 -0.0393 -0.0421
 4270W        W 5241   2.297   1.877  13.679 -0.0086  0.0937  0.0224
 4271W        W 5242   8.958   8.569  12.373  0.1556  0.2322 -0.0247
 4272W        W 5243   9.293   4.165   6.924 -0.0982 -0.0330 -0.0994
 4273W        W 5244  11.124   0.534   7.102  0.1485  0.0742  0.2861
 4274W        W 5245   2.423   7.234   4.915 -0.3012  0.0380  0.2728
 4275W        W 5246  10.222   6.713   3.548  0.0262  0.4321  0.4174
 4276W        W 5247  12.481  12.468   4.350 -0.2487 -0.0413 -0.0088
 4277W        W 5248  11.326   6.792   8.933  0.0834 -0.0525  0.0608
 4278W        W 5249   2.660   1.078   4.370  0.3971 -0.0643 -0.0400
 4279W        W 5250   2.197   9.500  10.802 -0.2730 -0.0782  0.0492
 4280W        W 5251  12.529   0.293  10.465 -0.2318 -0.0417 -0.0758
 4281W        W 5252   9.699  12.761   3.447 -0.2711 -0.0455  0.2491
 4282W        W 5253   5.886  11.997   8.444 -0.1679  0.1795 -0.3111
 4283W        W 5254   6.835   3.388   8.936  0.2333 -0.0708 -0.1367
 4284W        W 5255   6.929  11.001   5.620  0.0778 -0.0764  0.1940
 4285W        W 5256   6.012   6.429   6.023 -0.1227  0.0006 -0.1729
 4286W        W 5257   4.768   8.330  12.816  0.0192  0.0830  0.6135
 4287W        W 5258   8.358   1.273   3.045  0.2807  0.0606  0.0673
 4288W        W 5259   8.097   1.117   9.612  0.1285  0.1964 -0.1592
 4289W        W 5260   7.400   5.381   1.867 -0.0290 -0.3115  0.0721
 4290W        W 5261   0.508   9.243   7.076  0.0238  0.2788  0.0313
 4291W        W 5262   1.057  10.749   7.214 -0.0102  0.1246  0.3221
 4292W        W 5263   6.133  10.730  11.760  0.0946 -0.1563 -0.1873
 4293W        W 5264  13.395  13.781  11.914  0.3218  0.2123 -0.0125
 4294W        W 5265   2.966   4.003  10.023  0.2302 -0.2478 -0.1746
 4295W        W 5266   5.712  11.612   1.222 -0.1788 -0.1238  0.0779
 4296W        W 5267   6.019   9.518   2.018  0.2429 -0.0111 -0.2268
 4297W        W 5268   8.487   9.386   5.550 -0.0811  0.0039  0.0059
 4298W        W 5269   7.545   2.939   8.587  0.1116 -0.1692 -0.3138
 4299W        W 5270   7.516   8.708  13.915  0.1209 -0.1889  0.1817
 4300W        W 5271   5.881   1.541  12.857  0.1722  0.1938 -0.1906
 4301W        W 5272  10.081   6.957   5.444 -0.1105 -0.3069 -0.0354
 4302W        W 5273   7.097   9.318   5.059  0.2550  0.2497 -0.1684
 4303W        W 5274  11.061  10.900  10.497 -0.1262 -0.3174  0.3240
 4304W        W 5275   5.391   2.676   7.634 -0.3245 -0.2252 -0.0989
 4305W        W 5276  13.602   8.484   8.099 -0.0765 -0.3856 -0.2124
 4306W        W 5277   5.602  13.606  10.540  0.1567  0.1094  0.1664
 4307W        W 5278   4.100  12.820   3.920 -0.1214  0.2704 -0.2011
 4308W        W 5279  12.159   0.948   3.012 -0.0069  0.3072  0.0046
 4309W        W 5280   8.568   8.716  13.138 -0.0637 -0.2429  0.2000
 4310W        W 5281   7.833   7.507   5.333 -0.1818  0.0560  0.1320
 4311W        W 5282   6.551  13.893   0.124  0.1232  0.1068  0.2953
 4312W        W 5283   1.565   8.035   1.891 -0.0112  0.6847 -0.0793
 4313W        W 5284  13.571  13.755   5.731 -0.0308  0.1313 -0.2858
 4314W        W 5285   0.427   0.262  13.318 -0.0699 -0.1377  0.0246
 4315W        W 5286   3.887   0.883   6.324  0.1197 -0.0328 -0.1016
 4316W        W 5287   2.778   9.094   8.299 -0.1036  0.0793 -0.2002
 4317W        W 5288   2.477   2.925  11.296 -0.0211 -0.0887  0.3347
 4318W        W 5289   1.975   0.033   8.138 -0.0026  0.0615  0.0749
 4319W        W 5290   2.998   2.318   8.196 -0.1528  0.0667 -0.0994
 4320W        W 5291  12.198   2.266   6.763  0.2505  0.0821 -0.1406
 4321W        W 5292  11.796   0.340   8.498 -0.0771  0.0778 -0.0403
 4322W        W 5293   1.283   4.144   8.104  0.1654  0.3602 -0.2561
 4323W        W 5294  12.115  13.408   8.530 -0.1858  0.1418  0.0245
 4324W        W 5295   9.669   8.410   6.524 -0.2199 -0.0215 -0.0142
 4325W        W 5296  10.140   4.837  11.073 -0.1857 -0.0411 -0.0243
 4326W        W 5297  11.347   4.908   9.681 -0.2373 -0.0943 -0.3797
 4327W        W 5298   1.283  12.398   2.412  0.2673 -0.0387 -0.1296
 4328W        W 5299  13.022   1.435  10.796  0.0860 -0.0278  0.2897
 4329W        W 5300  10.573   3.232   5.901 -0.1107 -0.1752  0.1902
 4330W        W 5301  12.347   7.516   0.009  0.1438 -0.2230  0.0827
 4331W        W 5302   2.657   9.678  11.401 -0.4557  0.1244 -0.1572
 4332W        W 5303   5.408   8.883  10.917  0.2228  0.1903  0.1039
 4333W        W 5304   2.327   6.684   3.277 -0.0509 -0.1548  0.0942
 4334W        W 5305   4.601   8.568   3.306 -0.0975  0.1215 -0.0347
 4335W        W 5306   9.087   2.451   6.600  0.1283  0.2318 -0.0492
 4336W        W 5307   7.023   2.588  10.717 -0.0418  0.0498 -0.1362
 4337W        W 5308  10.249  13.040   9.567 -0.2584 -0.3251 -0.2203
 4338W        W 5309  11.725   6.504   8.952 -0.1624 -0.0789  0.1344
 4339W        W 5310   2.423   5.403   8.389  0.0135  0.1013 -0.0035
 4340W        W 5311   2.023   1.691   0.834 -0.1617 -0.0721 -0.2682
 4341W        W 5312   6.531   9.340  13.816 -0.3604  0.1075  0.2479
 4342W        W 5313  11.414   5.986   7.652 -0.1222  0.2554 -0.3545
 4343W        W 5314   5.299   2.013   5.754  0.1510 -0.2545 -0.3983
 4344W        W 5315   6.802   3.260   0.903  0.0328 -0.2218 -0.3163
 4345W        W 5316   5.052   6.931   6.668 -0.1097  0.1475 -0.0866
 4346W        W 5317  10.669  13.832   5.922  0.0126 -0.1294  0.1641
 4347W        W 5318  12.081  12.315   8.746 -0.2682  0.1024 -0.1368
 4348W        W 5319   6.537   5.827   0.068  0.0494 -0.0775 -0.0364
 4349W        W 5320   5.659   3.187  11.400  0.2470  0.0880  0.4120
 4350W        W 5321   5.584  13.587   0.392 -0.0312  0.0636  0.1479
 4351W        W 5322  10.509   7.992   3.220 -0.1338  0.1537  0.0418
 4352W        W 5323   6.856   6.111   2.182  0.1549  0.0789  0.1093
 4353W        W 5324  11.634   1.885   4.705 -0.0334  0.2438 -0.1011
 4354W        W 5325   8.221   1.751  10.874 -0.2381  0.3961 -0.0830
 4355W        W 5326  13.663   4.775   9.650  0.4711 -0.1321 -0.0818
 4356W        W 5327   2.964   3.851   2.747 -0.1283  0.0242  0.0613
 4357W        W 5328   1.295   2.783   8.370  0.4354 -0.2075 -0.2011
 4358W        W 5329   5.973   8.992   7.165  0.0034 -0.0911  0.1956
 4359W        W 5330   7.457   4.055  13.835 -0.0830 -0.5261  0.4786
 4360W        W 5331   0.133   8.861   3.211 -0.1387 -0.0902 -0.0752
 4361W        W 5332   5.603   9.061   5.161  0.3269  0.0749  0.0719
 4362W        W 5333  10.446  12.027  12.715  0.0893 -0.0526  0.2444
 4363W        W 5334  12.126   1.845   4.009  0.2235 -0.1235 -0.2283
 4364W        W 5335  11.724   6.093   8.666 -0.0135 -0.5038  0.0913
 4365W        W 5336   2.827   6.346   8.705 -0.1408  0.3765  0.1268
 4366W        W 5337   4.655   4.397   3.162  0.1370  0.0828  0.3833
 4367W        W 5338   7.539  10.886  10.305 -0.1205  0.0108  0.4321
 4368W        W 5339  10.425   3.156   5.360  0.1510 -0.1094  0.0788
 4369W        W 5340   9.843   3.955   2.586 -0.0573  0.2184 -0.0975
 4370W        W 5341   9.288   5.082  13.398  0.0046 -0.0619 -0.0241
 4371W        W 5342   4.032   1.501   6.049  0.0219 -0.0127 -0.2590
 4372W        W 5343   9.094   3.345   3.899  0.2090  0.0533 -0.1553
 4373W        W 5344   4.994  11.821  12.722  0.0341 -0.2152 -0.0200
 4374W        W 5345  11.186  10.800   9.962 -0.3243  0.2827 -0.0876
 4375W        W 5346   2.391   1.249   1.575  0.0014 -0.1013  0.1516
 4376W        W 5347   1.055   7.936  11.173 -0.0921 -0.0461 -0.1079
 4377W        W 5348   2.339   0.279   5.895 -0.0560 -0.3359  0.0864
 4378W        W 5349   8.485   4.644   5.140 -0.0310 -0.4467  0.2427
 4379W        W 5350   6.357   6.789  13.418 -0.1142  0.1899 -0.0817
 4380W        W 5351   2.727   1.576  13.828  0.4011 -0.0131 -0.1975
 4381W        W 5352   6.139  10.961   1.785  0.1985  0.1598  0.2020
 4382W        W 5353   2.998  11.017   7.806 -0.2550 -0.1157 -0.1081
 4383W        W 5354   9.684  12.839   0.365  0.0889 -0.1174  0.2449
 4384W        W 5355   5.832   2.459   7.464 -0.1336  0.1889  0.0203
 4385W        W 5356   0.377   4.090   3.524  0.1332  0.1462 -0.1519
 4386W        W 5357   6.791  13.828   4.470 -0.0220  0.0367  0.3132
 4387W        W 5358  11.910   6.911   3.779 -0.3365 -0.0962  0.2153
 4388W        W 5359  10.840  12.390   1.697 -0.2639  0.2368 -0.0435
 4389W        W 5360  12.855  12.878   4.254 -0.0936  0.0437 -0.0184
 4390W        W 5361  11.391  13.721   0.231 -0.0779 -0.0849  0.0817
 4391W        W 5362   9.382   1.616   6.699  0.2315  0.1776 -0.2715
 4392W        W 5363   3.048  10.875   7.281  0.2047 -0.1662  0.1708
 4393W        W 5364  12.988   9.111   4.636 -0.3472  0.0994 -0.1570
 4394W        W 5365  10.095   9.876  12.417 -0.1020 -0.1841  0.2841
 4395W        W 5366   4.106   0.797   5.317 -0.0100  0.1453 -0.2166
 4396W        W 5367   2.065   5.594   2.387  0.0320  0.0909 -0.1730
 4397W        W 5368   0.641   7.693   4.440 -0.1562  0.0354  0.2457
 4398W        W 5369   9.993  12.409   0.528  0.3281  0.0249  0.1022
 4399W        W 5370   9.633  10.084   4.783 -0.4183  0.1099 -0.2194
 4400W        W 5371   4.845   1.342  11.568 -0.1637  0.4673  0.1482
 4401W        W 5372  11.024   9.509   6.847 -0.0966  0.2488  0.2078
 4402W        W 5373   5.576  10.044   0.214  0.1804 -0.0488  0.0485
 4403W        W 5374  11.961   4.417   4.786  0.2273 -0.1502 -0.0266
 4404W        W 5375   8.083   5.519   0.384 -0.0292  0.3083  0.0581
 4405W        W 5376   9.431  10.362   0.726 -0.0602  0.3089 -0.0288
 4406W        W 5377   4.903   2.615   8.436 -0.0524 -0.0077  0.0021
 4407W        W 5378   2.332  10.927   2.071 -0.1117  0.0608  0.1417
 4408W        W 5379   2.712  12.475  11.988  0.4641  0.0104 -0.2426
 4409W        W 5380   5.288  12.255   0.030  0.0673 -0.0507 -0.0701
 4410W        W 5381   8.413   1.692  13.136 -0.0776 -0.1810  0.0500
 4411W        W 5382   2.537   7.837  13.120 -0.0212 -0.1136  0.3466
 4412W        W 5383   3.198   4.069   0.240  0.3264 -0.1803  0.2322
 4413W        W 5384   2.708   9.455  10.957  0.0876 -0.2112  0.5545
 4414W        W 5385  13.823   8.469   8.548 -0.0428  0.2953  0.0694
 4415W        W 5386   0.467  11.115  11.953  0.1922  0.0034  0.0194
 4416W        W 5387   3.105   1.795  12.089  0.0462 -0.0670  0.0264
 4417W        W 5388  11.432   4.946  12.576 -0.0275 -0.3648  0.3158
 4418W        W 5389   9.703   9.788  10.617 -0.0568  0.0742  0.0557
 4419W        W 5390   0.098  11.828   5.449  0.0186 -0.0468  0.1084
 4420W        W 5391  13.268  13.689   3.492  0.4511  0.0396 -0.0814
 4421W        W 5392   6.240   1.542   2.670  0.3599 -0.1957  0.0841
 4422W        W 5393   5.271  11.382  12.714  0.2200 -0.4933  0.0054
 4423W        W 5394  13.206  13.500   6.077  0.0776 -0.0564  0.1260
 4424W        W 5395   3.180   2.519  12.251  0.1780 -0.1941 -0.0750
 4425W        W 5396  12.270   6.006   5.769  0.0656  0.0264 -0.0495
 4426W        W 5397   9.136   4.260   9.600  0.1607  0.0608 -0.0720
 4427W        W 5398  13.780  11.135   6.951 -0.4488  0.2911  0.1781
 4428W        W 5399   3.056  13.512  10.650 -0.0876  0.4764  0.2328
 4429W        W 5400   2.891   9.673   4.565  0.1955  0.1188 -0.2274
 4430W        W 5401   2.546  12.786   7.343 -0.1114  0.1383  0.1907
 4431W        W 5402  11.512   0.417   9.329 -0.0194  0.2201  0.2245
 4432W        W 5403   8.963  12.837   0.986 -0.2487  0.0319  0.2680
 4433W        W 5404   4.412   7.315   3.271 -0.1780  0.2616  0.0204
 4434W        W 5405   6.382  11.522  12.576 -0.1377 -0.1066 -0.0551
 4435W        W 5406   8.013   3.588   3.117 -0.1911  0.5545 -0.0371
 4436W        W 5407   9.102   4.019   3.891 -0.1413  0.0945 -0.1766
 4437W        W 5408  10.308  13.872  13.311  0.1543 -0.2624 -0.1733
 4438W        W 5409  11.088   2.681   0.304  0.0532 -0.1449 -0.1852
 4439W        W 5410  12.590   2.028   3.976  0.1134  0.2674 -0.0338
 4440W        W 5411  10.042   9.108   4.235  0.0837 -0.1118 -0.0284
 4441W        W 5412  11.243   5.466   3.706  0.1642  0.3126  0.1026
 4442W        W 5413   2.468   3.078   9.307  0.2912 -0.0358  0.0417
 4443W        W 5414   3.575   5.584   2.703 -0.2441  0.2176 -0.2295
 4444W        W 5415   7.604   2.428   6.720  0.2711  0.0651  0.0311
 4445W        W 5416   3.390   2.054  11.144  0.1021 -0.0360  0.1786
 4446W        W 5417  12.424   2.793   7.234 -0.0253 -0.0253  0.2848
 4447W        W 5418   9.358  12.401   2.509 -0.0957  0.2131  0.2915
 4448W        W 5419  10.172   5.686   0.909 -0.0584 -0.0948 -0.1479
 4449W        W 5420   0.493   3.983   4.464 -0.4996  0.3388 -0.1800
 4450W        W 5421   2.555   4.459   8.652 -0.0317  0.1641  0.0518
 4451W        W 5422   6.061   7.414   4.538 -0.4287 -0.1115 -0.3211
 4452W        W 5423   0.434  10.578  10.395 -0.1343  0.0176  0.0041
 4453W        W 5424   5.385  11.738   6.434 -0.5065  0.1534 -0.3785
 4454W        W 5425   9.308   8.992  13.776  0.0173  0.0295  0.3033
 4455W        W 5426   9.039  12.930  10.700 -0.1827  0.0534  0.3138
 4456W        W 5427   4.090   2.814   6.745  0.0416 -0.0822  0.1643
 4457W        W 5428  13.112   1.816   6.648 -0.1980 -0.2008 -0.0126
 4458W        W 5429   7.088   6.058   9.752  0.1103 -0.1925  0.0214
 4459W        W 5430  10.138   3.474   4.489  0.0677  0.2728 -0.0427
 4460W        W 5431   7.733   7.273   6.519 -0.2806  0.1669  0.2404
 4461W        W 5432   5.059  13.912   3.412 -0.1445 -0.0255 -0.1850
 4462W        W 5433  10.826  11.364   5.885  0.3699 -0.0013  0.3028
 4463W        W 5434   7.153   0.915   9.464 -0.1786 -0.2042 -0.2494
 4464W        W 5435   7.505   2.631   7.698  0.4907 -0.2400  0.1077
 4465W        W 5436   7.003   6.383  10.510  0.1760  0.1663 -0.1960
 4466W        W 5437   2.662   4.108   8.274 -0.1013 -0.2548  0.2270
 4467W        W 5438   4.831   3.164  13.912  0.1921 -0.4113 -0.1328
 4468W        W 5439   1.333   0.090  12.005 -0.0187  0.1388  0.0523
 4469W        W 5440   1.450   9.730   1.371  0.0800 -0.0704 -0.4000
 4470W        W 5441   0.902   0.464  10.983  0.1062 -0.1630  0.0150
 4471W        W 5442   7.559   6.613   9.536  0.1022  0.4911 -0.0145
 4472W        W 5443   0.038   8.273   5.047 -0.1619  0.1478 -0.1277
 4473W        W 5444   1.935   1.129   8.931 -0.0514 -0.1425 -0.2510
 4474W        W 5445  12.684   8.854  13.590 -0.1258 -0.2320 -0.4639
 4475W        W 5446   5.291  13.644   4.242  0.4410 -0.0188  0.2797
 4476W        W 5447   7.612   1.785   6.949 -0.1306 -0.1485  0.3189
 4477W        W 5448   5.049   2.924   6.511 -0.0203  0.0597 -0.2184
 4478W        W 5449   6.285   0.656  11.880 -0.0249 -0.1901  0.4909
 4479W        W 5450   1.735   9.888  10.319 -0.4331  0.2602  0.0287
 4480W        W 5451   1.302   8.863   3.742 -0.1417 -0.1304  0.1392
 4481W        W 5452  13.194   0.390  10.239  0.0887 -0.2592  0.1676
 4482W        W 5453   6.122   6.803  12.378 -0.0955  0.1574  0.1632
 4483W        W 5454   2.484   3.935  13.371  0.0249 -0.0549 -0.1366
 4484W        W 5455  11.220   8.868   1.686  0.1448  0.0144 -0.2772
 4485W        W 5456   9.165  12.013   1.301 -0.1060 -0.2135 -0.3157
 4486W        W 5457   4.258   7.012   0.483  0.1196  0.0412 -0.0357
 4487W        W 5458   0.864   0.979  10.614  0.3907 -0.0775  0.2632
 4488W        W 5459   5.093   2.632   9.231  0.0724 -0.1798 -0.1672
 4489W        W 5460  13.384   4.543   2.995  0.0650 -0.0671  0.1665
 4490W        W 5461   1.694   7.890   7.731  0.2166 -0.0374 -0.0236
 4491W        W 5462   5.535   2.338  10.153  0.0984 -0.1643  0.1975
 4492W        W 5463  10.937   4.043  12.405 -0.1840 -0.2461  0.1936
 4493W        W 5464   2.025   7.810  13.207  0.1634  0.2835 -0.1779
 4494W        W 5465   0.069  11.860  12.219  0.0409 -0.3467 -0.1646
 4495W        W 5466   6.464  10.858  13.496 -0.0128 -0.0741 -0.0661
 4496W        W 5467   9.916  12.003   4.772  0.1061 -0.1910 -0.2938
 4497W        W 5468   0.020   4.507   1.908 -0.1426  0.0067 -0.1476
 4498W        W 5469   2.521   6.718   8.449 -0.0089 -0.3053  0.2484
 4499W        W 5470   0.247   7.355   6.648  0.0120 -0.0704  0.1751
 4500W        W 5471   4.842   7.380  12.868 -0.1349 -0.1375 -0.2244
 4501W        W 5472  10.132   9.504   5.572  0.2899 -0.1758 -0.0555
 4502W        W 5473   2.276  10.443  12.075 -0.3872 -0.3515 -0.0673
 4503W        W 5474   3.458   4.440   8.685  0.3112  0.0932 -0.0167
 4504W        W 5475   5.637  13.205   9.805  0.3050 -0.2817  0.3007
 4505W        W 5476  13.448   6.642   2.810  0.0456 -0.0201 -0.0481
 4506W        W 5477   5.371  13.324  12.330 -0.0653 -0.0060 -0.1936
 4507W        W 5478  11.702   4.121  11.371 -0.0032 -0.0071  0.0355
 4508W        W 5479  13.174   3.636   8.115  0.0487  0.4349  0.1074
 4509W        W 5480   5.046   4.977  12.575 -0.1597  0.1220  0.0309
 4510W        W 5481  11.868  13.639  13.864 -0.0468  0.1990 -0.0759
 4511W        W 5482   2.871   1.089   0.846  0.0101  0.1237  0.1865
 4512W        W 5483   4.182   5.124  11.641  0.2558 -0.0547 -0.0103
 4513W        W 5484   0.423   4.915   4.039 -0.1451  0.3095 -0.1002
 4514W        W 5485   2.898   4.290   4.252 -0.3612  0.1428  0.1507
 4515W        W 5486   0.579  12.423   4.284 -0.4456  0.1411 -0.2135
 4516W        W 5487   3.911   4.650   1.896  0.1827 -0.2192 -0.1814
 4517W        W 5488   7.222   9.423   9.703  0.1423  0.1367 -0.1709
 4518W        W 5489   6.597   6.447   4.475 -0.1860  0.3659  0.3819
 4519W        W 5490   4.535  10.608   8.056 -0.2205 -0.0715 -0.0641
 4520W        W 5491   5.244   1.010  13.915  0.2278  0.1251  0.0300
 4521W        W 5492   2.149   0.414   2.571 -0.0813  0.1394 -0.1005
 4522W        W 5493   1.348  10.079   3.198  0.0169  0.1239 -0.0717
 4523W        W 5494  10.454   4.529   6.733 -0.0036  0.1257 -0.3244
 4524W        W 5495   4.364   0.945   3.222  0.1633 -0.0816  0.0637
 4525W        W 5496   1.869  10.749   8.431  0.1444  0.0226  0.1080
 4526W        W 5497   6.426   6.045   5.701  0.0741  0.3431  0.4910
 4527W        W 5498   9.214  11.474  12.983 -0.2163  0.0198 -0.0414
 4528W        W 5499   4.931   3.208   4.321 -0.0947 -0.0631 -0.0417
 4529W        W 5500   8.919  10.993  10.930  0.0713  0.1402 -0.0503
 4530W        W 5501   9.594  13.300   2.165  0.1572  0.1531 -0.1457
 4531W        W 5502   9.432   2.513  12.715  0.2025  0.2568  0.0463
 4532W        W 5503   9.899   8.992   5.329  0.2651 -0.3184 -0.1002
 4533W        W 5504   1.013  13.078   9.528 -0.0262 -0.0871  0.0373
 4534W        W 5505   8.004   3.294  13.165 -0.1655 -0.0029 -0.0252
 4535W        W 5506   1.520   5.486   6.868  0.1497 -0.1968  0.3910
 4536W        W 5507  10.124   6.333   1.384 -0.1049 -0.0405 -0.2191
 4537W        W 5508   2.669   7.528  10.380  0.3190  0.2260  0.2057
 4538W        W 5509   8.875   0.765   9.477  0.2306 -0.0284  0.2677
 4539W        W 5510   2.016  12.086   5.485  0.1018 -0.3187  0.3923
 4540W        W 5511   9.828   5.623   5.571  0.0927 -0.1553  0.3072
 4541W        W 5512   0.888   8.605   3.690  0.1416  0.2495  0.1904
 4542W        W 5513   9.181  10.671   6.836 -0.1733  0.1662  0.0214
 4543W        W 5514   0.818  13.320   4.087  0.0143  0.2093 -0.1574
 4544W        W 5515   3.104   2.085   5.549  0.1610 -0.3304 -0.0775
 4545W        W 5516   6.723   9.369  10.295  0.2901  0.0899 -0.0898
 4546W        W 5517   3.848   0.898  10.659  0.0712 -0.1554  0.1267
 4547W        W 5518   6.903   9.167   8.314  0.2600  0.1617  0.3223
 4548W        W 5519   0.561   4.920   7.939 -0.0891  0.3034 -0.0243
 4549W        W 5520   1.410  11.448   7.934 -0.1619  0.2579  0.1558
 4550W        W 5521   3.987   1.875   9.521 -0.0639 -0.1360 -0.0660
 4551W        W 5522   0.812   8.436  13.907 -0.0929  0.1464 -0.1103
 4552W        W 5523   9.865   0.166   8.834  0.3380 -0.0281  0.2257
 4553W        W 5524   9.288   4.837  12.169  0.0214  0.0160  0.1251
 4554W        W 5525  12.802  10.030   7.124  0.0448 -0.0993  0.1025
 4555W        W 5526   5.206   8.344   8.991 -0.4436  0.0020  0.0058
 4556W        W 5527   0.970   2.839   0.130 -0.1209  0.2387  0.1192
 4557W        W 5528   3.777   2.217   9.230  0.2314  0.0623 -0.0353
 4558W        W 5529   5.399   3.813  13.298 -0.3783  0.0291  0.0515
 4559W        W 5530   7.718  11.545  12.332 -0.3147  0.0354 -0.1012
 4560W        W 5531   3.771   4.386   5.055 -0.0743 -0.0203  0.1874
 4561W        W 5532   7.654   0.456  12.272  0.0780  0.1035  0.0402
 4562W        W 5533   4.269   0.739  12.004 -0.1085  0.4167 -0.0448
 4563W        W 5534   2.937   0.542   5.281  0.0752 -0.1392  0.0100
 4564W        W 5535   5.548  13.714   4.878  0.1393  0.3712  0.0964
 4565W        W 5536   1.093  12.193   4.227  0.2289 -0.2680  0.0855
 4566W        W 5537   0.735  12.043  10.380 -0.3190  0.4724 -0.3271
 4567W        W 5538   1.468  10.121  13.090  0.1374 -0.0672 -0.0579
 4568W        W 5539   7.204  10.138  13.509 -0.0005 -0.2620 -0.0257
 4569W        W 5540   1.086   0.884   5.469  0.0915 -0.0001  0.1202
 4570W        W 5541  11.240   9.971   0.002  0.0143 -0.5036  0.0515
 4571W        W 5542   9.227   1.972  11.469 -0.2219  0.1644  0.4219
 4572W        W 5543  10.619   3.615   1.438 -0.1712  0.1994  0.1336
 4573W        W 5544   7.521   1.849   1.536 -0.0481  0.3288  0.1489
 4574W        W 5545   5.344   0.347  13.265 -0.0935  0.0021 -0.0886
 4575W        W 5546  10.619  12.406  10.392 -0.1706  0.2568 -0.0037
 4576W        W 5547   3.414  11.845   6.408  0.1654 -0.2290  0.3253
 4577W        W 5548   8.332  12.168   0.707 -0.2397 -0.1950 -0.1262
 4578W        W 5549  10.037  12.453   7.155  0.0282 -0.2715 -0.0244
 4579W        W 5550   7.899   0.596   2.631 -0.4137 -0.1385 -0.0729
 4580W        W 5551  10.545   0.837   1.439  0.1229  0.0902  0.1221
 4581W        W 5552   3.567  10.152  13.781  0.0620  0.0100  0.1746
 4582W        W 5553   9.462  12.656   5.273 -0.0927 -0.1827 -0.3015
 4583W        W 5554   9.229   8.904   7.778 -0.1140 -0.4182  0.0860
 4584W        W 5555   8.330   5.746   3.377  0.0758  0.0420 -0.1186
 4585W        W 5556   4.546   5.687   0.565  0.1504  0.0254 -0.2992
 4586W        W 5557   6.522   3.208  13.294  0.1857 -0.0240 -0.5202
 4587W        W 5558   5.760   8.482   9.119  0.0923  0.2683 -0.1290
 4588W        W 5559   2.041  10.050   9.948  0.0448  0.0054  0.2050
 4589W        W 5560   2.509   5.850   5.734  0.2928 -0.4254  0.0345
 4590W        W 5561  10.250   4.696   4.934 -0.1956  0.0339 -0.0933
 4591W        W 5562   5.102   3.868   9.465  0.0332  0.0190 -0.4153
 4592W        W 5563   3.081  13.654   4.482 -0.2298 -0.1188  0.2088
 4593W        W 5564   4.247   1.513   8.305  0.1954 -0.0314  0.0519
 4594W        W 5565  11.126   2.850  10.338  0.0811  0.0319 -0.5022
 4595W        W 5566   3.512   6.377  13.424 -0.1532  0.2145  0.2612
 4596W        W 5567   2.575   2.983   0.424  0.0235  0.1900 -0.1072
 4597W        W 5568   1.429  10.661   5.816  0.3826 -0.0090  0.1846
 4598W        W 5569   3.040   3.429  11.905  0.4437 -0.0307  0.0858
 4599W        W 5570   9.825  11.669   1.060  0.0836  0.1126 -0.0221
 4600W        W 5571   1.990   9.345   7.980  0.1385 -0.1076 -0.2281
 4601W        W 5572  12.175   7.396   2.348 -0.0704 -0.0895  0.2055
 4602W        W 5573   3.228   6.558   6.798  0.0797  0.2570 -0.2233
 4603W        W 5574  11.958   1.869   2.358 -0.0287 -0.1464  0.0554
 4604W        W 5575  12.943  13.620   6.913 -0.2812 -0.2505 -0.0424
 4605W        W 5576   7.887  12.127   3.310 -0.1304  0.0395 -0.2278
 4606W        W 5577  10.876   0.734   4.610 -0.0490 -0.0111 -0.1078
 4607W        W 5578   3.368  11.725   0.877  0.1334  0.1680 -0.1311
 4608W        W 5579   0.075  10.623   1.853  0.2532 -0.0043 -0.1531
 4609W        W 5580   1.774   7.575   5.521 -0.0185  0.2383 -0.0675
 4610W        W 5581   4.698   6.607   6.575  0.0647  0.1284 -0.3828
 4611W        W 5582   3.558   3.201  12.974 -0.3939  0.0029 -0.4650
 4612W        W 5583   3.915  10.065   0.220  0.0304  0.1092  0.0447
 4613W        W 5584  12.539  12.708  10.600 -0.3078  0.1351 -0.0773
 4614W        W 5585  10.104   3.648   8.746  0.2771  0.1158  0.0611
 4615W        W 5586  13.388   1.175   4.381  0.0141  0.0880 -0.1621
 4616W        W 5587  11.124   3.550   6.999 -0.1612  0.1897  0.1019
 4617W        W 5588  11.354  11.843  12.318  0.1187 -0.2077  0.0929
 4618W        W 5589   5.293   6.963  10.281  0.0310 -0.0302  0.0191
 4619W        W 5590   0.625  13.325   7.715 -0.0733 -0.0519 -0.1389
 4620W        W 5591   8.347   9.332   3.336 -0.0094  0.0311  0.2545
 4621W        W 5592   1.040  11.847   3.792  0.1288  0.1434  0.0192
 4622W        W 5593   9.898   6.590   5.822 -0.2036  0.1602 -0.1417
 4623W        W 5594   9.720  13.769   2.809  0.0808 -0.0045  0.0795
 4624W        W 5595  11.978   0.112  13.571  0.1202  0.0359  0.0484
 4625W        W 5596   8.674   2.908   9.781 -0.0486 -0.0714 -0.2464
 4626W        W 5597   8.648   3.512  11.987 -0.0465  0.0984  0.0545
 4627W        W 5598   8.226   3.407   8.871  0.0375 -0.0510 -0.2228
 4628W        W 5599   4.192   2.105  12.551 -0.1535  0.0116 -0.0389
 4629W        W 5600   4.549   4.189  12.282 -0.0850 -0.4274 -0.1351
 4630W        W 5601  12.466  10.007  10.843  0.0653 -0.1824 -0.1437
 4631W        W 5602   2.088  10.343   4.387  0.1597  0.0216 -0.2767
 4632W        W 5603   5.817   7.001   8.652  0.1339 -0.0750  0.0165
 4633W        W 5604   5.499   9.122   4.139 -0.2300  0.0601  0.1163
 4634W        W 5605  12.862   1.338   7.581  0.1501  0.2240 -0.3937
 4635W        W 5606   0.386  12.805   8.411 -0.1844  0.2348  0.0807
 4636W        W 5607   6.719   5.561   3.613  0.3132 -0.0608 -0.2826
 4637W        W 5608   9.076  10.871   1.803 -0.0417 -0.1614  0.2925
 4638W        W 5609   7.307   0.607   8.232  0.3298  0.0042 -0.2809
 4639W        W 5610   0.872   2.095   1.682 -0.1579  0.0028  0.0551
 4640W        W 5611   3.180   1.504   3.007  0.2723 -0.3253 -0.3346
 4641W        W 5612   3.806  11.285   3.877  0.0186 -0.2730  0.0011
 4642W        W 5613   0.396   5.882   5.783 -0.2660  0.2556 -0.0421
 4643W        W 5614   9.501   0.297   1.926 -0.0564  0.1370  0.1082
 4644W        W 5615  10.837  11.990  10.683 -0.1445 -0.1846 -0.0669
 4645W        W 5616   2.923  11.256  12.105  0.1544  0.0999 -0.0149
 4646W        W 5617  13.504   0.614   3.719  0.2552 -0.1281 -0.0569
 4647W        W 5618  11.246   5.220   0.251  0.1134  0.2638  0.1262
 4648W        W 5619  12.707   3.017   5.356  0.1265 -0.0423 -0.0698
 4649W        W 5620   1.920   8.017   9.805 -0.1807  0.2536 -0.0328
 4650W        W 5621   4.818  12.993  13.598 -0.0667 -0.2268  0.0975
 4651W        W 5622   2.229   3.373  11.823  0.0694 -0.1595 -0.1123
 4652W        W 5623   6.614   3.381   0.444  0.2384  0.1207 -0.1933
 4653W        W 5624   2.733   4.996   8.701  0.2199  0.3473  0.0316
 4654W        W 5625  12.217   0.805   8.275 -0.3372  0.1526  0.0995
 4655W        W 5626  11.786   5.537   4.876  0.0057  0.0462 -0.0673
 4656W        W 5627   6.998   4.176   1.247 -0.1902  0.1502 -0.3158
 4657W        W 5628   9.618   7.200   5.258  0.0271  0.0194  0.1462
 4658W        W 5629   4.328  13.422  13.599  0.0098 -0.0884  0.0449
 4659W        W 5630   2.380   8.008   6.076 -0.1737  0.0346  0.1050
 4660W        W 5631  13.187   4.090   6.358  0.1056  0.3720 -0.0829
 4661W        W 5632   1.921   4.205   5.040  0.0771 -0.1049 -0.0284
 4662W        W 5633   8.430   0.966   9.276 -0.0259 -0.3969 -0.1141
 4663W        W 5634  12.190   7.291   5.551  0.0797 -0.1618  0.0936
 4664W        W 5635   5.490   2.733   6.257 -0.0321 -0.4399  0.1912
 4665W        W 5636   4.596   5.358  11.545 -0.2351 -0.2290  0.3023
 4666W        W 5637   6.214  12.335   0.440  0.0840  0.2288 -0.3717
 4667W        W 5638   3.944   0.069   6.316 -0.0944 -0.1041 -0.2427
 4668W        W 5639   7.834  11.956   7.242 -0.1427 -0.0535  0.1240
 4669W        W 5640   2.095   8.022  11.439  0.3516 -0.2036 -0.3733
 4670W        W 5641   1.308   4.029  10.078  0.1489 -0.3907 -0.1493
 4671W        W 5642   1.854   7.383   8.858 -0.0769 -0.4445  0.0595
 4672W        W 5643   3.376   1.703   6.478 -0.2900  0.0371 -0.1558
 4673W        W 5644   5.731   1.120  12.651  0.1536 -0.0844 -0.0311
 4674W        W 5645  11.170   8.656   5.322  0.2547  0.5274 -0.4257
 4675W        W 5646  13.031   8.902   3.306 -0.2632 -0.0862  0.0039
 4676W        W 5647   0.279  13.794   8.936  0.2424  0.0847  0.0130
 4677W        W 5648   8.137   2.816  13.274 -0.1761 -0.2115 -0.0230
 4678W        W 5649   2.769   9.506   5.110 -0.1669 -0.2165  0.4393
 4679W        W 5650   6.231   7.959   7.106  0.0332 -0.0621 -0.2426
 4680W        W 5651   6.924   6.570  10.994  0.2920  0.0203 -0.1999
 4681W        W 5652  12.008  13.224  13.669  0.1323 -0.1685  0.0211
 4682W        W 5653  12.151   4.206   6.514 -0.0787  0.0293 -0.1527
 4683W        W 5654  12.677  12.070   9.844 -0.1167  0.2768  0.0180
 4684W        W 5655   2.816  12.695   6.482  0.0320  0.0797 -0.0509
 4685W        W 5656   3.525   2.589   2.338  0.1090  0.3576 -0.0560
 4686W        W 5657   2.441  13.265   6.876 -0.0689 -0.0120  0.0745
 4687W        W 5658  13.887  13.485   7.709  0.3783  0.1184  0.0038
 4688W        W 5659  10.160   0.206  12.932 -0.0096  0.2290 -0.0533
 4689W        W 5660   5.599   8.036   9.196  0.3842  0.1657 -0.1130
 4690W        W 5661  13.248  13.883  12.377 -0.2174  0.1400 -0.0203
 4691W        W 5662   4.063   5.890   2.777 -0.1039 -0.2021 -0.0953
 4692W        W 5663   7.139   1.058   4.842  0.1250  0.0768 -0.2172
 4693W        W 5664   6.088  12.018   5.797 -0.0381  0.1124  0.4102
 4694W        W 5665  11.435   7.870   6.166  0.1643 -0.2145  0.1759
 4695W        W 5666  12.240   9.534   2.513  0.2162  0.2076  0.0432
 4696W        W 5667   0.582   1.511   0.164  0.3903 -0.1809 -0.1286
 4697W        W 5668   7.640   8.877   3.063 -0.1203 -0.1493  0.2392
 4698W        W 5669   4.862  10.017   3.428 -0.0817 -0.0687  0.0690
 4699W        W 5670   3.908  11.981   4.949 -0.0672 -0.0473  0.2006
 4700W        W 5671  13.067   0.931  11.037 -0.1240 -0.0863 -0.1878
 4701W        W 5672   1.621  11.777   7.618 -0.0260 -0.0804 -0.0452
 4702W        W 5673   7.243   9.198  10.163  0.2514 -0.0778  0.0503
 4703W        W 5674  10.827   4.023   7.016  0.2845 -0.2720  0.0243
 4704W        W 5675  10.360   2.525   2.681 -0.0945  0.2335 -0.3655
 4705W        W 5676  11.209   2.322  10.313  0.2124 -0.1260  0.1367
 4706W        W 5677   2.059   4.820   6.485  0.1147 -0.2728  0.0538
 4707W        W 5678   7.905   9.956   0.860  0.2740  0.0879  0.2022
 4708W        W 5679  10.892   7.359   3.817 -0.0926 -0.0753  0.2886
 4709W        W 5680   6.086  11.037  10.456  0.3181 -0.3399  0.0860
 4710W        W 5681   4.508  13.449   6.265 -0.2269 -0.2365  0.0616
 4711W        W 5682  13.315  12.053   9.613  0.0326  0.0673 -0.2238
 4712W        W 5683   8.041  13.169  11.665  0.1022  0.0515  0.0966
 4713W        W 5684   6.754   9.581   7.360  0.3159 -0.1674 -0.0922
 4714W        W 5685   2.965  10.948  12.747  0.1370  0.1472 -0.2583
 4715W        W 5686   7.135  11.951  12.340  0.1905  0.1175 -0.0742
 4716W        W 5687   1.605  11.095   9.879  0.1302 -0.1330  0.1457
 4717W        W 5688   7.375   4.133   3.165  0.1084 -0.2536  0.2196
 4718W        W 5689  13.272   4.196  12.338  0.0178  0.2119 -0.0627
 4719W        W 5690  12.180   3.186   5.732  0.0142  0.0097 -0.1969
 4720W        W 5691   2.391   8.540   5.204  0.0780  0.0273  0.2951
 4721W        W 5692   7.041   8.425   2.926 -0.0312  0.0197  0.0411
 4722W        W 5693   1.545   6.339   0.148  0.1789 -0.1216 -0.2201
 4723W        W 5694   4.775  13.321   1.789  0.1597 -0.2370 -0.0823
 4724W        W 5695   3.010  13.032   7.577 -0.0775  0.0322 -0.0308
 4725W        W 5696   6.303  13.877   9.085  0.2398 -0.0398 -0.2737
 4726W        W 5697   8.242  11.207   2.544  0.3126  0.1483  0.0340
 4727W        W 5698   0.818   7.458   3.263 -0.2021  0.1487 -0.0427
 4728W        W 5699   1.308  12.874   8.619 -0.0351  0.0945  0.3024
 4729W        W 5700   4.006  13.245   5.513  0.1467 -0.1271  0.0495
 4730W        W 5701   4.155   2.914   8.048 -0.1586  0.0064  0.0737
 4731W        W 5702  11.681   6.465  12.827 -0.3264  0.2431 -0.3434
 4732W        W 5703  11.698  10.606  12.333 -0.0986 -0.2175  0.1699
 4733W        W 5704  11.028  11.411  12.556 -0.2260 -0.0706 -0.2414
 4734W        W 5705   8.818  12.480   0.654  0.1127  0.1316 -0.0705
 4735W        W 5706   5.486   3.869   2.295  0.2798 -0.1972 -0.4021
 4736W        W 5707  12.393   4.392  13.321  0.0817 -0.1384 -0.3081
 4737W        W 5708  12.343   3.713   2.748  0.0037  0.0264 -0.2030
 4738W        W 5709   1.524   6.452   6.590  0.1640  0.0281  0.1508
 4739W        W 5710   1.707   6.168   9.181 -0.1097  0.1139 -0.2299
 4740W        W 5711  10.710   7.457   8.625  0.2508 -0.1603 -0.0637
 4741W        W 5712   0.229   1.065   8.422  0.0796 -0.1098 -0.0639
 4742W        W 5713  13.154   2.971  10.421  0.0647  0.0837 -0.0358
 4743W        W 5714   7.414   9.928  12.513 -0.3222  0.1496  0.4503
 4744W        W 5715   7.253   6.013  10.341 -0.1329  0.5413  0.0069
 4745W        W 5716   9.399   1.363   3.430 -0.0949 -0.0219 -0.1107
 4746W        W 5717  11.315   1.570   7.261 -0.0506 -0.1046 -0.0345
 4747W        W 5718  13.034   1.750  13.008 -0.1359  0.0299 -0.2238
 4748W        W 5719  13.724   6.514   0.821  0.0827  0.0981  0.1787
 4749W        W 5720  13.482   8.874  13.641  0.2767 -0.2016  0.0334
 4750W        W 5721   1.599   9.179   3.361  0.0790 -0.3348 -0.2846
 4751W        W 5722   2.887   3.186   4.690  0.5167  0.2508 -0.1188
 4752W        W 5723   6.079   4.114   9.866 -0.0676 -0.2229 -0.3067
 4753W        W 5724  10.039   7.881   5.637 -0.1409 -0.1544 -0.0329
 4754W        W 5725   6.757  12.113   5.184 -0.4478 -0.0487  0.0468
 4755W        W 5726   9.013  11.406   9.918 -0.1350 -0.1346 -0.2723
 4756W        W 5727  12.576  11.839   7.590  0.0600  0.0111 -0.0315
 4757W        W 5728  11.318   6.360  11.826  0.1036  0.1895 -0.1686
 4758W        W 5729  10.671   0.866   7.195  0.0870  0.3913  0.0754
 4759W        W 5730  10.492  10.704   6.420  0.0955  0.0052 -0.0460
 4760W        W 5731   7.505  13.529   8.665  0.1945  0.3046  0.0863
 4761W        W 5732   4.376  11.619   3.187 -0.0070 -0.0506  0.1180
 4762W        W 5733   5.402   6.005  12.987 -0.0391 -0.0352  0.3022
 4763W        W 5734   9.886   2.143   5.408  0.3274 -0.1567 -0.1122
 4764W        W 5735  12.598  12.199   4.890  0.0592  0.0725 -0.1391
 4765W        W 5736   5.581   5.071   5.159  0.0633 -0.1493  0.0620
 4766W        W 5737   5.307   0.682   4.978 -0.2924 -0.1062 -0.3194
 4767W        W 5738   4.553  13.612  11.459  0.1617  0.1059  0.1245
 4768W        W 5739   0.536  13.682   9.620  0.1708  0.0143  0.0473
 4769W        W 5740   0.893   0.972   5.037  0.0625 -0.0267 -0.3062
 4770W        W 5741  11.330  12.409   2.968  0.1985  0.0033  0.2062
 4771W        W 5742   3.296   2.523   9.125  0.4375  0.3370 -0.0863
 4772W        W 5743  10.944  11.534   6.405  0.0592 -0.0952  0.0447
 4773W        W 5744   7.920   9.781   7.831  0.2775  0.2342 -0.0000
 4774W        W 5745   6.117   5.022   4.433  0.0406  0.0265  0.0604
 4775W        W 5746   0.186   0.669   1.307  0.2180  0.2474  0.0973
 4776W        W 5747   4.848   7.607  11.832 -0.1380 -0.0508  0.0680
 4777W        W 5748   2.711   2.801  12.566 -0.1761  0.0830 -0.1618
 4778W        W 5749   3.514   6.004   6.162  0.1833  0.2795  0.0262
 4779W        W 5750   3.137   3.391   5.832 -0.1729  0.0372 -0.0826
 4780W        W 5751   2.210  13.747   4.872 -0.1091  0.1880  0.0708
 4781W        W 5752   2.179   5.035  11.503 -0.3894  0.0434 -0.1637
 4782W        W 5753   4.424   6.905   7.614  0.3819 -0.1339  0.0174
 4783W        W 5754   9.285   6.831   5.203 -0.0054  0.0052  0.2721
 4784W        W 5755  11.726   3.124  10.943 -0.3430 -0.1144 -0.4893
 4785W        W 5756  11.109   0.608   0.960 -0.0894  0.3490 -0.0070
 4786W        W 5757   1.868   8.981   8.403 -0.1993 -0.1286  0.0664
 4787W        W 5758  12.625   0.257  12.819  0.4534 -0.0312 -0.3032
 4788W        W 5759   5.455   2.485   9.543 -0.2283  0.0679  0.2878
 4789W        W 5760   7.265   5.381   8.616  0.0959 -0.1013  0.1076
 4790W        W 5761   6.382   4.770  13.447 -0.1950  0.1096  0.2149
 4791W        W 5762   9.896   9.383   2.005  0.0622 -0.0013 -0.3390
 4792W        W 5763   1.393   5.499   4.406  0.1565 -0.0098  0.1112
 4793W        W 5764   2.627  12.911   2.656 -0.2550 -0.1293  0.2584
 4794W        W 5765  10.227  13.020   5.447  0.3201 -0.0375  0.0354
 4795W        W 5766   4.999   7.414   5.173 -0.0369 -0.1055 -0.0401
 4796W        W 5767   5.166   1.151   7.964 -0.0528 -0.1009 -0.0727
 4797W        W 5768   4.122   8.278   0.958 -0.1063  0.0117  0.3171
 4798W        W 5769   3.604  12.630   0.513 -0.1037  0.1468  0.2360
 4799W        W 5770  10.489   8.583   1.939 -0.0504  0.0913 -0.2836
 4800W        W 5771   4.995  10.054   7.198 -0.0967 -0.3390  0.1509
 4801W        W 5772  10.016  10.156   6.256 -0.1945  0.3495 -0.3007
 4802W        W 5773   9.739   2.309   3.710  0.0253  0.0631 -0.1347
 4803W        W 5774  10.839   0.117  10.165  0.0164  0.1029 -0.2292
 4804W        W 5775   7.823   7.492   0.355  0.1549  0.0662  0.1345
 4805W        W 5776   4.872   1.870   7.336  0.0141  0.1110  0.5950
 4806W        W 5777   7.286  12.524   9.038  0.1637  0.1793  0.2451
 4807W        W 5778   3.631   1.754   3.063  0.0193 -0.1120 -0.1603
 4808W        W 5779  12.467   5.326   7.924 -0.1778 -0.1729 -0.2279
 4809W        W 5780   1.296  12.213  11.069 -0.0318  0.1530 -0.2538
 4810W        W 5781   5.873   2.579  12.327  0.1029  0.0035 -0.1600
 4811W        W 5782   9.991   9.224   8.520  0.1153 -0.1187 -0.0508
 4812W        W 5783  12.212   4.514   6.098 -0.3545 -0.2462 -0.0720
 4813W        W 5784   8.556  11.550   8.598 -0.1469  0.1921 -0.0723
 4814W        W 5785   4.927   3.359   5.281 -0.0781  0.1788 -0.3448
 4815W        W 5786   1.321   9.640  10.208  0.1143  0.4477  0.1471
 4816W        W 5787   4.933   6.036   2.315  0.0380  0.0393 -0.0580
 4817W        W 5788   7.904   6.934  12.238 -0.2529 -0.1077 -0.1065
 4818W        W 5789   2.435   5.303   0.975  0.0990  0.0976 -0.0857
 4819W        W 5790   5.406   5.095   3.785 -0.1243  0.0580  0.0826
 4820W        W 5791  10.023   0.618   2.488  0.0721  0.4317 -0.1009
 4821W        W 5792   4.276   9.889   7.640 -0.0006  0.1307  0.2649
 4822W        W 5793  11.786   0.281   2.725 -0.0476  0.0022  0.3624
 4823W        W 5794   3.999   6.993  11.960 -0.3908  0.2479  0.3957
 4824W        W 5795   3.118   8.401   4.679  0.0296 -0.0427 -0.5477
 4825W        W 5796   0.516   4.714  12.957  0.0124 -0.0440 -0.4797
[truncated: 1,156,127 more chars]
