# Supplementary material for: Cryptochrome magnetoreception: Time course of photoactivation from non-equilibrium coarse-grained molecular dynamics
Source: Comput Struct Biotechnol J. 2024 Nov 10;26:58–69. doi: 10.1016/j.csbj.2024.11.001 (PMC11725172; doi:10.1016/j.csbj.2024.11.001)
Supplement: Supplementary file 2 — Analysis codes and cg-MD simulation inputs (including initial molecular structures, parameters and topology files) and outputs (final molecular structures) of the 20 replicas. [file mmc2.zip › cg-md/13/mus_13.gro]

Title of the system in water t= 14000000.00000 step= 700000000
22551
    1MET     BB    1   5.490  13.500  11.450
    1MET    SC1    2   5.850  13.360  11.520
    2PRO     BB    3   5.320  13.480  11.700
    2PRO    SC1    4   5.280  13.330  11.950
    3HIS     BB    5   5.190  13.810  11.800
    3HIS    SC1    6   5.150  13.850  12.110
    3HIS    SC2    7   5.210  13.760  12.350
    3HIS    SC3    8   5.100   0.080  12.320
    4ARG     BB    9   5.000  13.890  11.560
    4ARG    SC1   10   5.150  13.810  11.300
    4ARG    SC2   11   5.270  13.850  10.960
    4ARG    SCP   12   5.350  13.820  10.890
    5THR     BB   13   4.940   0.350  11.650
    5THR    SC1   14   5.090   0.350  11.840
    5THR    SCP   15   5.160   0.380  11.730
    5THR    SCN   16   5.010   0.330  11.960
    6ILE     BB   17   4.800   0.600  11.520
    6ILE    SC1   18   4.720   0.640  11.230
    7HIS     BB   19   4.840   0.970  11.530
    7HIS    SC1   20   4.700   1.150  11.780
    7HIS    SC2   21   4.570   1.380  11.760
    7HIS    SC3   22   4.580   1.250  11.990
    8LEU     BB   23   4.640   1.160  11.320
    8LEU    SC1   24   4.450   1.160  11.040
    9PHE     BB   25   4.740   1.490  11.330
    9PHE    SC1   26   4.990   1.490  11.520
    9PHE    SC2   27   5.100   1.320  11.700
    9PHE    SC3   28   5.210   1.560  11.660
   10ARG     BB   29   4.560   1.760  11.350
   10ARG    SC1   30   4.350   1.850  11.130
   10ARG    SC2   31   4.070   1.910  11.240
   10ARG    SCP   32   4.050   2.010  11.270
   11LYS     BB   33   4.520   1.860  11.640
   11LYS    SC1   34   4.280   2.040  11.730
   11LYS    SC2   35   4.130   2.230  11.760
   11LYS    SCP   36   4.050   2.220  11.680
   12GLY     BB   37   4.780   1.920  11.720
   13LEU     BB   38   5.080   2.040  11.750
   13LEU    SC1   39   5.170   2.250  11.520
   14ARG     BB   40   5.260   1.940  11.950
   14ARG    SC1   41   5.510   2.100  11.990
   14ARG    SC2   42   5.810   2.120  12.130
   14ARG    SCP   43   5.830   2.190  12.210
   15LEU     BB   44   5.330   1.760  12.280
   15LEU    SC1   45   5.430   1.480  12.100
   16HIS     BB   46   5.190   1.790  12.560
   16HIS    SC1   47   5.250   2.120  12.570
   16HIS    SC2   48   5.410   2.280  12.420
   16HIS    SC3   49   5.340   2.350  12.680
   17ASP     BB   50   5.000   1.600  12.630
   17ASP    SC1   51   4.800   1.730  12.830
   17ASP    SCN   52   4.820   1.830  12.840
   18ASN     BB   53   4.800   1.520  12.380
   18ASN    SC1   54   4.930   1.580  12.080
   18ASN    SCP   55   5.000   1.510  11.980
   18ASN    SCN   56   4.870   1.650  12.180
   19PRO     BB   57   4.590   1.270  12.530
   19PRO    SC1   58   4.520   1.320  12.780
   20THR     BB   59   4.590   0.990  12.420
   20THR    SC1   60   4.550   0.770  12.510
   20THR    SCP   61   4.420   0.820  12.530
   20THR    SCN   62   4.680   0.720  12.490
   21LEU     BB   63   4.930   1.030  12.250
   21LEU    SC1   64   5.160   1.190  12.390
   22LEU     BB   65   4.970   0.870  12.070
   22LEU    SC1   66   5.240   0.920  11.920
   23ALA     BB   67   4.930   0.540  12.210
   24ALA     BB   68   5.060   0.560  12.540
   25LEU     BB   69   5.230   0.470  12.710
   25LEU    SC1   70   5.330   0.750  12.850
   26GLU     BB   71   5.450   0.220  12.640
   26GLU    SC1   72   5.430   0.170  13.070
   26GLU    SCN   73   5.400   0.240  13.150
   27SER     BB   74   5.630   0.100  12.460
   27SER    SC1   75   5.750  13.810  12.490
   27SER    SCP   76   5.680  13.690  12.460
   27SER    SCN   77   5.820   0.010  12.520
   28SER     BB   78   5.490   0.310  12.150
   28SER    SC1   79   5.410   0.520  12.230
   28SER    SCP   80   5.410   0.590  12.350
   28SER    SCN   81   5.410   0.460  12.100
   29GLU     BB   82   5.560   0.150  11.960
   29GLU    SC1   83   5.670  13.700  11.980
   29GLU    SCN   84   5.640  13.670  12.080
   30THR     BB   85   5.510   0.190  11.590
   30THR    SC1   86   5.630   0.040  11.460
   30THR    SCP   87   5.740  13.870  11.450
   30THR    SCN   88   5.520   0.120  11.470
   31ILE     BB   89   5.500   0.560  11.640
   31ILE    SC1   90   5.690   0.680  11.850
   32TYR     BB   91   5.310   0.770  11.490
   32TYR    SC1   92   5.240   0.620  11.240
   32TYR    SC2   93   5.300   0.500  11.000
   32TYR    SC3   94   5.180   0.360  11.200
   33PRO     BB   95   5.390   1.050  11.390
   33PRO    SC1   96   5.660   1.100  11.490
   34VAL     BB   97   5.100   1.190  11.160
   34VAL    SC1   98   5.000   0.980  11.020
   35TYR     BB   99   5.090   1.450  10.910
   35TYR    SC1  100   5.070   1.710  11.060
   35TYR    SC2  101   4.950   1.930  11.160
   35TYR    SC3  102   5.140   1.810  11.300
   36VAL     BB  103   4.840   1.640  10.680
   36VAL    SC1  104   4.610   1.620  10.810
   37LEU     BB  105   4.880   1.890  10.500
   37LEU    SC1  106   5.050   2.100  10.690
   38ASP     BB  107   4.700   2.030  10.340
   38ASP    SC1  108   4.620   1.880  10.100
   38ASP    SCN  109   4.520   1.910  10.100
   39ARG     BB  110   4.490   2.290  10.360
   39ARG    SC1  111   4.510   2.430  10.090
   39ARG    SC2  112   4.800   2.400   9.940
   39ARG    SCP  113   4.790   2.500   9.890
   40ARG     BB  114   4.190   2.040  10.380
   40ARG    SC1  115   4.170   2.050  10.050
   40ARG    SC2  116   4.190   2.140   9.770
   40ARG    SCP  117   4.190   2.030   9.810
   41PHE     BB  118   4.160   1.960  10.660
   41PHE    SC1  119   4.040   1.720  10.750
   41PHE    SC2  120   3.940   1.540  10.930
   41PHE    SC3  121   4.130   1.460  10.760
   42LEU     BB  122   4.290   2.250  10.810
   42LEU    SC1  123   4.600   2.140  10.870
   43ALA     BB  124   4.090   2.410  10.820
   44SER     BB  125   3.770   2.270  10.760
   44SER    SC1  126   3.760   2.060  10.910
   44SER    SCP  127   3.890   2.040  10.880
   44SER    SCN  128   3.620   2.070  10.950
   45ALA     BB  129   3.740   2.310  10.430
   46MET     BB  130   3.960   2.470  10.320
   46MET    SC1  131   3.920   2.480   9.980
   47HIS     BB  132   3.910   2.780  10.480
   47HIS    SC1  133   3.610   2.800  10.460
   47HIS    SC2  134   3.400   2.670  10.570
   47HIS    SC3  135   3.360   2.880  10.400
   48ILE     BB  136   4.100   3.040  10.310
   48ILE    SC1  137   4.190   2.910  10.050
   49GLY     BB  138   4.380   3.230  10.380
   50ALA     BB  139   4.520   3.450  10.500
   51LEU     BB  140   4.630   3.420  10.840
   51LEU    SC1  141   4.490   3.590  11.090
   52ARG     BB  142   4.600   3.150  10.880
   52ARG    SC1  143   4.300   3.030  10.900
   52ARG    SC2  144   4.200   2.810  11.090
   52ARG    SCP  145   4.130   2.880  11.030
   53TRP     BB  146   4.870   3.060  10.670
   53TRP    SC1  147   4.900   2.770  10.650
   53TRP    SC2  148   4.880   2.510  10.570
   53TRP    SC3  149   5.040   2.680  10.430
   53TRP    SC4  150   5.010   2.430  10.340
   54HIS     BB  151   5.100   3.200  10.800
   54HIS    SC1  152   5.340   3.060  10.680
   54HIS    SC2  153   5.610   3.040  10.650
   54HIS    SC3  154   5.450   2.890  10.490
   55PHE     BB  155   5.080   3.010  11.170
   55PHE    SC1  156   4.860   3.130  11.290
   55PHE    SC2  157   4.590   3.110  11.330
   55PHE    SC3  158   4.730   3.330  11.410
   56LEU     BB  159   5.190   2.750  11.110
   56LEU    SC1  160   5.080   2.460  11.090
   57LEU     BB  161   5.450   2.700  10.970
   57LEU    SC1  162   5.400   2.500  10.760
   58GLN     BB  163   5.640   2.800  11.210
   58GLN    SC1  164   5.950   2.810  10.980
   58GLN    SCP  165   6.020   2.920  10.980
   58GLN    SCN  166   5.870   2.690  10.980
   59SER     BB  167   5.510   2.560  11.460
   59SER    SC1  168   5.570   2.450  11.660
   59SER    SCP  169   5.610   2.560  11.740
   59SER    SCN  170   5.530   2.350  11.580
   60LEU     BB  171   5.610   2.280  11.200
   60LEU    SC1  172   5.430   2.080  11.040
   61GLU     BB  173   5.940   2.370  11.210
   61GLU    SC1  174   6.160   2.360  10.920
   61GLU    SCN  175   6.240   2.420  10.880
   62ASPP    BB  176   6.010   2.270  11.520
   62ASPP   SC1  177   6.300   2.380  11.610
   63LEU     BB  178   5.880   2.030  11.560
   63LEU    SC1  179   5.570   1.950  11.540
   64HIS     BB  180   6.030   1.830  11.320
   64HIS    SC1  181   5.900   1.890  11.020
   64HIS    SC2  182   5.890   1.780  10.780
   64HIS    SC3  183   5.850   2.040  10.810
   65LYS     BB  184   6.280   1.810  11.370
   65LYS    SC1  185   6.490   2.030  11.280
   65LYS    SC2  186   6.550   2.260  11.160
   65LYS    SCP  187   6.450   2.280  11.140
   66ASN     BB  188   6.310   1.710  11.730
   66ASN    SC1  189   6.220   1.930  11.880
   66ASN    SCP  190   6.200   2.010  11.770
   66ASN    SCN  191   6.240   1.850  11.990
   67LEU     BB  192   6.110   1.440  11.780
   67LEU    SC1  193   5.820   1.560  11.700
   68SER     BB  194   6.250   1.140  11.910
   68SER    SC1  195   6.050   1.020  11.920
   68SER    SCP  196   6.150   1.100  11.980
   68SER    SCN  197   5.940   0.940  11.870
   69ARG     BB  198   6.520   1.120  11.850
   69ARG    SC1  199   6.670   0.840  11.940
   69ARG    SC2  200   6.840   0.800  12.200
   69ARG    SCP  201   6.840   0.690  12.180
   70LEU     BB  202   6.620   1.220  11.560
   70LEU    SC1  203   6.940   1.260  11.630
   71GLY     BB  204   6.460   1.320  11.370
   72ALA     BB  205   6.170   1.330  11.390
   73ARG     BB  206   6.070   1.370  11.100
   73ARG    SC1  207   6.270   1.460  10.910
   73ARG    SC2  208   6.580   1.520  10.930
   73ARG    SCP  209   6.640   1.430  10.930
   74LEU     BB  210   5.750   1.330  11.070
   74LEU    SC1  211   5.600   1.550  11.210
   75LEU     BB  212   5.500   1.260  10.840
   75LEU    SC1  213   5.480   0.970  10.900
   76VAL     BB  214   5.330   1.230  10.530
   76VAL    SC1  215   5.210   0.990  10.530
   77ILE     BB  216   5.080   1.490  10.280
   77ILE    SC1  217   5.330   1.620  10.150
   78GLN     BB  218   4.820   1.390  10.240
   78GLN    SC1  219   4.640   1.160  10.560
   78GLN    SCP  220   4.750   1.240  10.530
   78GLN    SCN  221   4.520   1.080  10.600
   79GLY     BB  222   4.620   1.190  10.070
   80GLU     BB  223   4.440   1.050  10.030
   80GLU    SC1  224   4.350   0.920   9.650
   80GLU    SCN  225   4.260   0.980   9.640
   81TYR     BB  226   4.170   1.050  10.250
   81TYR    SC1  227   4.200   1.350  10.330
   81TYR    SC2  228   4.110   1.590  10.260
   81TYR    SC3  229   4.360   1.570  10.340
   82GLU     BB  230   4.000   0.850  10.330
   82GLU    SC1  231   3.710   0.830  10.030
   82GLU    SCN  232   3.690   0.920  10.090
   83SER     BB  233   4.070   0.590  10.430
   83SER    SC1  234   4.000   0.390  10.400
   83SER    SCP  235   4.110   0.340  10.470
   83SER    SCN  236   3.880   0.430  10.340
   84VAL     BB  237   4.420   0.640  10.560
   84VAL    SC1  238   4.400   0.700  10.820
   85LEU     BB  239   4.580   0.640  10.270
   85LEU    SC1  240   4.850   0.770  10.290
   86ARG     BB  241   4.390   0.430  10.070
   86ARG    SC1  242   4.150   0.570   9.950
   86ARG    SC2  243   3.970   0.490   9.730
   86ARG    SCP  244   3.880   0.480   9.670
   87ASP     BB  245   4.380   0.140  10.150
   87ASP    SC1  246   4.100  13.910  10.120
   87ASP    SCN  247   4.150  13.840  10.190
   88HIS     BB  248   4.570   0.160  10.410
   88HIS    SC1  249   4.410   0.140  10.650
   88HIS    SC2  250   4.170   0.040  10.720
   88HIS    SC3  251   4.310   0.190  10.890
   89VAL     BB  252   4.870   0.080  10.290
   89VAL    SC1  253   5.020   0.300  10.240
   90GLN     BB  254   5.010  13.730  10.430
   90GLN    SC1  255   5.350   0.050  10.450
   90GLN    SCP  256   5.290   0.040  10.320
   90GLN    SCN  257   5.420   0.070  10.570
   91LYS     BB  258   4.820  13.590  10.620
   91LYS    SC1  259   4.470  13.570  10.530
   91LYS    SC2  260   4.300  13.540  10.360
   91LYS    SCP  261   4.200  13.590  10.340
   92TRP     BB  262   4.750  13.780  10.860
   92TRP    SC1  263   4.860   0.130  10.800
   92TRP    SC2  264   5.030   0.330  10.710
   92TRP    SC3  265   4.780   0.390  10.800
   92TRP    SC4  266   4.950   0.590  10.750
   93ASN     BB  267   4.660  13.840  11.180
   93ASN    SC1  268   4.680   0.180  11.220
   93ASN    SCP  269   4.690   0.200  11.360
   93ASN    SCN  270   4.660   0.170  11.080
   94ILE     BB  271   4.650  13.630  11.440
   94ILE    SC1  272   4.770  13.350  11.490
   95THR     BB  273   4.490  13.740  11.650
   95THR    SC1  274   4.290  13.580  11.730
   95THR    SCP  275   4.300  13.450  11.790
   95THR    SCN  276   4.270  13.700  11.660
   96GLN     BB  277   4.510   0.140  11.670
   96GLN    SC1  278   4.700   0.100  12.030
   96GLN    SCP  279   4.620   0.010  11.970
   96GLN    SCN  280   4.780   0.200  12.090
   97VAL     BB  281   4.340   0.420  11.620
   97VAL    SC1  282   4.210   0.400  11.390
   98THR     BB  283   4.440   0.690  11.820
   98THR    SC1  284   4.480   0.590  12.050
   98THR    SCP  285   4.440   0.690  11.960
   98THR    SCN  286   4.530   0.490  12.140
   99LEU     BB  287   4.280   0.950  11.710
   99LEU    SC1  288   4.210   0.880  11.410
  100ASP     BB  289   4.060   1.100  11.830
  100ASP    SC1  290   4.130   1.070  12.150
  100ASP    SCN  291   4.230   1.120  12.170
  101ALA     BB  292   3.830   1.290  11.800
  102GLU     BB  293   3.650   1.440  11.700
  102GLU    SC1  294   3.830   1.780  11.690
  102GLU    SCN  295   3.890   1.870  11.720
  103MET     BB  296   3.440   1.430  11.430
  103MET    SC1  297   3.580   1.740  11.250
  104GLU     BB  298   3.200   1.430  11.260
  104GLU    SC1  299   2.900   1.330  11.440
  104GLU    SCN  300   2.960   1.240  11.410
  105PRO     BB  301   3.110   1.660  11.070
  105PRO    SC1  302   2.810   1.670  11.100
  106PHE     BB  303   3.320   1.770  10.820
  106PHE    SC1  304   3.260   2.030  10.710
  106PHE    SC2  305   3.260   2.270  10.580
  106PHE    SC3  306   3.040   2.180  10.710
  107TYR     BB  307   3.530   1.610  10.750
  107TYR    SC1  308   3.690   1.750  10.500
  107TYR    SC2  309   3.490   1.860  10.350
  107TYR    SC3  310   3.740   1.850  10.250
  108LYS     BB  311   3.530   1.300  10.730
  108LYS    SC1  312   3.700   1.210  10.490
  108LYS    SC2  313   3.680   1.260  10.270
  108LYS    SCP  314   3.660   1.160  10.220
  109GLU     BB  315   3.410   1.120  10.900
  109GLU    SC1  316   3.020   1.240  10.800
  109GLU    SCN  317   2.910   1.210  10.820
  110MET     BB  318   3.480   0.990  11.170
  110MET    SC1  319   3.820   1.150  11.210
  111GLU     BB  320   3.440   0.660  11.250
  111GLU    SC1  321   3.130   0.570  11.460
  111GLU    SCN  322   3.190   0.660  11.500
  112ALA     BB  323   3.380   0.570  10.970
  113ASN     BB  324   3.630   0.540  10.780
  113ASN    SC1  325   3.590   0.700  10.540
  113ASN    SCP  326   3.620   0.760  10.410
  113ASN    SCN  327   3.570   0.650  10.660
  114ILE     BB  328   3.870   0.440  10.880
  114ILE    SC1  329   3.930   0.640  11.110
  115ARG     BB  330   3.810   0.150  11.060
  115ARG    SC1  331   3.660   0.230  11.320
  115ARG    SC2  332   3.340   0.150  11.370
  115ARG    SCP  333   3.440   0.110  11.380
  116ARG     BB  334   3.630   0.020  10.830
  116ARG    SC1  335   3.330   0.070  10.910
  116ARG    SC2  336   3.020  13.780  11.010
  116ARG    SCP  337   2.970  13.810  11.110
  117LEU     BB  338   3.680   0.020  10.470
  117LEU    SC1  339   3.420   0.120  10.410
  118GLY     BB  340   3.800  13.670  10.430
  119ALA     BB  341   3.840  13.520  10.660
  120GLU     BB  342   4.060  13.420  10.900
  120GLU    SC1  343   3.920  13.070  10.950
  120GLU    SCN  344   3.840  13.110  10.880
  121LEU     BB  345   4.310  13.550  10.950
  121LEU    SC1  346   4.510  13.370  11.030
  122GLY     BB  347   4.180  13.770  11.210
  123PHE     BB  348   4.020  13.740  11.370
  123PHE    SC1  349   3.710  13.650  11.280
  123PHE    SC2  350   3.450  13.630  11.240
  123PHE    SC3  351   3.610  13.430  11.170
  124GLU     BB  352   3.980   0.030  11.630
  124GLU    SC1  353   3.610  13.880  11.750
  124GLU    SCN  354   3.650   0.020  11.670
  125VAL     BB  355   4.040   0.220  11.880
  125VAL    SC1  356   4.210   0.130  12.060
  126LEU     BB  357   3.980   0.600  11.890
  126LEU    SC1  358   3.820   0.710  11.610
  127SER     BB  359   3.740   0.730  12.110
  127SER    SC1  360   3.670   0.520  12.240
  127SER    SCP  361   3.770   0.550  12.320
  127SER    SCN  362   3.560   0.490  12.150
  128ARG     BB  363   3.640   1.020  12.020
  128ARG    SC1  364   3.390   0.940  11.830
  128ARG    SC2  365   3.260   1.020  11.600
  128ARG    SCP  366   3.280   0.920  11.560
  129VAL     BB  367   3.650   1.290  12.270
  129VAL    SC1  368   3.390   1.280  12.320
  130GLY     BB  369   3.820   1.430  12.390
  131HIS     BB  370   4.090   1.550  12.500
  131HIS    SC1  371   4.260   1.540  12.230
  131HIS    SC2  372   4.220   1.600  11.970
  131HIS    SC3  373   4.430   1.710  12.100
  132SER     BB  374   4.260   1.850  12.630
  132SER    SC1  375   4.490   1.900  12.530
  132SER    SCP  376   4.560   2.020  12.490
  132SER    SCN  377   4.430   1.780  12.560
  133LEU     BB  378   4.080   2.000  12.870
  133LEU    SC1  379   4.220   2.270  12.860
  134TYR     BB  380   3.870   1.750  13.020
  134TYR    SC1  381   3.620   1.800  13.110
  134TYR    SC2  382   3.380   1.840  13.000
  134TYR    SC3  383   3.400   1.690  13.230
  135ASP     BB  384   3.990   1.460  12.950
  135ASP    SC1  385   4.120   1.310  13.190
  135ASP    SCN  386   4.070   1.410  13.200
  136THR     BB  387   3.660   1.300  12.960
  136THR    SC1  388   3.540   1.430  12.790
  136THR    SCP  389   3.530   1.570  12.760
  136THR    SCN  390   3.550   1.290  12.820
  137LYS     BB  391   3.550   1.190  13.280
  137LYS    SC1  392   3.720   1.430  13.450
  137LYS    SC2  393   3.860   1.600  13.470
  137LYS    SCP  394   3.820   1.540  13.380
  138ARG     BB  395   3.250   1.180  13.260
  138ARG    SC1  396   3.150   0.900  13.410
  138ARG    SC2  397   2.920   0.790  13.180
  138ARG    SCP  398   2.890   0.790  13.290
  139ILE     BB  399   3.040   1.310  13.200
  139ILE    SC1  400   3.070   1.470  12.940
  140LEU     BB  401   2.750   1.260  13.240
  140LEU    SC1  402   2.570   1.460  13.080
  141ASP     BB  403   2.670   1.190  13.510
  141ASP    SC1  404   2.540   0.920  13.530
  141ASP    SCN  405   2.520   0.850  13.450
  142LEU     BB  406   2.620   1.410  13.680
  142LEU    SC1  407   2.750   1.690  13.750
  143ASN     BB  408   2.300   1.490  13.790
  143ASN    SC1  409   2.300   1.810   0.040
  143ASN    SCP  410   2.400   1.760   0.120
  143ASN    SCN  411   2.200   1.870  13.880
  144GLY     BB  412   2.130   1.430  13.560
  145GLY     BB  413   2.160   1.480  13.300
  146SER     BB  414   2.070   1.650  13.090
  146SER    SC1  415   1.850   1.860  13.100
  146SER    SCP  416   1.930   1.760  13.040
  146SER    SCN  417   1.770   1.960  13.150
  147PRO     BB  418   2.300   1.770  12.870
  147PRO    SC1  419   2.190   1.770  12.620
  148PRO     BB  420   2.520   1.950  12.940
  148PRO    SC1  421   2.790   1.990  12.870
  149LEU     BB  422   2.420   2.270  12.970
  149LEU    SC1  423   2.100   2.240  12.850
  150THR     BB  424   2.590   2.530  13.200
  150THR    SC1  425   2.390   2.660  13.300
  150THR    SCP  426   2.260   2.610  13.300
  150THR    SCN  427   2.530   2.700  13.310
  151TYR     BB  428   2.940   2.650  13.280
  151TYR    SC1  429   2.810   2.930  13.230
  151TYR    SC2  430   2.630   3.060  13.370
  151TYR    SC3  431   2.840   3.190  13.270
  152LYS     BB  432   3.190   2.690  13.500
  152LYS    SC1  433   3.150   2.920  13.660
  152LYS    SC2  434   3.020   3.050  13.820
  152LYS    SCP  435   3.020   3.030   0.010
  153ARG     BB  436   3.320   2.450  13.530
  153ARG    SC1  437   3.420   2.460  13.820
  153ARG    SC2  438   3.630   2.360   0.110
  153ARG    SCP  439   3.730   2.380   0.070
  154PHE     BB  440   3.280   2.240  13.320
  154PHE    SC1  441   3.490   2.230  13.110
  154PHE    SC2  442   3.750   2.320  13.070
  154PHE    SC3  443   3.590   2.240  12.860
  155LEU     BB  444   3.040   2.090  13.330
  155LEU    SC1  445   2.940   1.790  13.290
  156HIS     BB  446   2.820   2.210  13.500
  156HIS    SC1  447   2.550   2.070  13.420
  156HIS    SC2  448   2.290   2.030  13.360
  156HIS    SC3  449   2.450   1.820  13.430
  157ILE     BB  450   2.900   2.140  13.780
  157ILE    SC1  451   2.690   2.190   0.080
  158LEU     BB  452   3.200   2.030  13.840
  158LEU    SC1  453   3.140   1.800   0.140
  159SER     BB  454   3.560   1.890  13.740
  159SER    SC1  455   3.610   2.010  13.570
  159SER    SCP  456   3.680   2.030  13.690
  159SER    SCN  457   3.540   1.990  13.450
  160GLN     BB  458   3.500   1.590  13.830
  160GLN    SC1  459   3.200   1.520  13.630
  160GLN    SCP  460   3.120   1.640  13.640
  160GLN    SCN  461   3.280   1.410  13.620
  161LEU     BB  462   3.760   1.450   0.020
  161LEU    SC1  463   3.760   1.190   0.240
  162GLY     BB  464   4.000   1.630   0.020
  163ASP     BB  465   4.070   1.860  13.840
  163ASP    SC1  466   4.050   2.130   0.050
  163ASP    SCN  467   4.020   2.240   0.030
  164PRO     BB  468   4.220   1.930  13.570
  164PRO    SC1  469   4.090   2.080  13.360
  165GLU     BB  470   4.530   1.910  13.620
  165GLU    SC1  471   4.610   2.090   0.010
  165GLU    SCN  472   4.600   2.170  13.860
  166VAL     BB  473   4.770   1.730  13.510
  166VAL    SC1  474   4.820   1.500  13.630
  167PRO     BB  475   4.960   1.800  13.310
  167PRO    SC1  476   5.200   1.820  13.500
  168VAL     BB  477   5.190   1.570  13.060
  168VAL    SC1  478   5.220   1.380  13.230
  169ARG     BB  479   5.450   1.750  12.980
  169ARG    SC1  480   5.340   2.030  13.050
  169ARG    SC2  481   5.180   2.280  13.130
  169ARG    SCP  482   5.110   2.210  13.080
  170ASN     BB  483   5.740   1.700  12.830
  170ASN    SC1  484   5.750   1.940  12.610
  170ASN    SCP  485   5.830   1.820  12.600
  170ASN    SCN  486   5.680   2.050  12.610
  171LEU     BB  487   5.740   1.450  12.600
  171LEU    SC1  488   5.480   1.290  12.770
  172THR     BB  489   5.970   1.200  12.640
  172THR    SC1  490   5.930   1.050  12.850
  172THR    SCP  491   5.930   0.970  12.740
  172THR    SCN  492   5.930   1.130  12.970
  173ALA     BB  493   6.170   1.170  12.420
  174GLU     BB  494   6.410   0.990  12.380
  174GLU    SC1  495   6.710   1.220  12.400
  174GLU    SCN  496   6.720   1.110  12.380
  175ASP     BB  497   6.290   0.730  12.310
  175ASP    SC1  498   6.470   0.500  12.330
  175ASP    SCN  499   6.520   0.510  12.240
  176PHE     BB  500   5.920   0.610  12.300
  176PHE    SC1  501   5.770   0.870  12.330
  176PHE    SC2  502   5.550   0.920  12.460
  176PHE    SC3  503   5.650   1.100  12.280
  177GLN     BB  504   5.960   0.370  12.230
  177GLN    SC1  505   6.100   0.240  12.570
  177GLN    SCP  506   6.080   0.260  12.440
  177GLN    SCN  507   6.120   0.230  12.710
  178ARG     BB  508   6.040   0.160  12.030
  178ARG    SC1  509   6.110  13.780  12.180
  178ARG    SC2  510   6.060  13.440  12.070
  178ARG    SCP  511   5.970  13.490  12.070
  179CYS     BB  512   6.010   0.120  11.750
  179CYS    SC1  513   6.110  13.770  11.640
  180MET     BB  514   5.940   0.390  11.570
  180MET    SC1  515   6.100   0.280  11.270
  181SER     BB  516   6.130   0.620  11.640
  181SER    SC1  517   6.230   0.590  11.880
  181SER    SCP  518   6.300   0.490  11.950
  181SER    SCN  519   6.150   0.690  11.810
  182PRO     BB  520   6.250   0.870  11.480
  182PRO    SC1  521   6.570   0.750  11.480
  183GLU     BB  522   6.130   0.880  11.200
  183GLU    SC1  523   6.420   0.970  10.990
  183GLU    SCN  524   6.360   1.040  10.920
  184PRO     BB  525   5.970   0.700  11.040
  184PRO    SC1  526   5.720   0.640  11.210
  185GLY     BB  527   6.070   0.560  10.810
  186LEU     BB  528   6.250   0.590  10.570
  186LEU    SC1  529   6.530   0.450  10.580
  187ALA     BB  530   6.280   0.770  10.320
  188GLU     BB  531   5.970   0.860  10.240
  188GLU    SC1  532   5.950   0.550   9.980
  188GLU    SCN  533   5.890   0.540  10.060
  189ARG     BB  534   5.710   0.900  10.390
  189ARG    SC1  535   5.600   0.630  10.550
  189ARG    SC2  536   5.750   0.380  10.490
  189ARG    SCP  537   5.840   0.310  10.480
  190TYR     BB  538   5.610   1.190  10.260
  190TYR    SC1  539   5.350   1.150  10.050
  190TYR    SC2  540   5.220   1.270   9.850
  190TYR    SC3  541   5.100   1.070   9.980
  191ARG     BB  542   5.700   1.410  10.350
  191ARG    SC1  543   5.930   1.310  10.570
  191ARG    SC2  544   6.040   1.050  10.700
  191ARG    SCP  545   6.120   1.000  10.750
  192VAL     BB  546   5.790   1.800  10.280
  192VAL    SC1  547   5.960   1.740  10.100
  193PRO     BB  548   5.680   2.080  10.260
  193PRO    SC1  549   5.450   2.120  10.440
  194VAL     BB  550   5.850   2.340  10.050
  194VAL    SC1  551   6.080   2.230  10.000
  195PRO     BB  552   5.760   2.540   9.720
  195PRO    SC1  553   5.980   2.720   9.730
  196ALA     BB  554   5.570   2.450   9.520
  197ASP     BB  555   5.270   2.320   9.740
  197ASP    SC1  556   5.200   2.080   9.570
  197ASP    SCN  557   5.140   2.170   9.540
  198LEU     BB  558   5.270   2.570   9.920
  198LEU    SC1  559   5.450   2.550  10.170
  199GLU     BB  560   5.190   2.860   9.940
  199GLU    SC1  561   4.860   2.890   9.790
  199GLU    SCN  562   4.840   2.780   9.790
  200ILE     BB  563   5.460   3.080  10.020
  200ILE    SC1  564   5.640   3.060   9.770
  201PRO     BB  565   5.310   3.280  10.200
  201PRO    SC1  566   5.380   3.580  10.120
  202PRO     BB  567   4.960   3.390  10.280
  202PRO    SC1  568   4.840   3.260  10.080
  203GLN     BB  569   5.000   3.630  10.440
  203GLN    SC1  570   4.730   3.860  10.660
  203GLN    SCP  571   4.740   3.720  10.640
  203GLN    SCN  572   4.720   4.000  10.670
  204SER     BB  573   5.210   3.690  10.630
  204SER    SC1  574   5.410   3.530  10.680
  204SER    SCP  575   5.510   3.440  10.640
  204SER    SCN  576   5.310   3.620  10.720
  205LEU     BB  577   5.170   4.010  10.800
  205LEU    SC1  578   4.930   4.060  11.010
  206SER     BB  579   5.400   3.990  11.020
  206SER    SC1  580   5.480   4.180  11.120
  206SER    SCP  581   5.340   4.200  11.130
  206SER    SCN  582   5.620   4.170  11.100
  207PRO     BB  583   5.280   3.720  11.210
  207PRO    SC1  584   5.010   3.600  11.070
  208TRP     BB  585   5.310   3.670  11.470
  208TRP    SC1  586   5.090   3.810  11.620
  208TRP    SC2  587   4.880   3.740  11.770
  208TRP    SC3  588   4.850   3.760  11.510
  208TRP    SC4  589   4.630   3.710  11.660
  209THR     BB  590   5.340   3.360  11.660
  209THR    SC1  591   5.090   3.290  11.730
  209THR    SCP  592   5.020   3.400  11.770
  209THR    SCN  593   5.160   3.170  11.690
  210GLY     BB  594   5.540   3.050  11.560
  211GLY     BB  595   5.550   2.900  11.820
  212GLU     BB  596   5.610   2.710  12.110
  212GLU    SC1  597   5.960   2.580  11.940
  212GLU    SCN  598   5.930   2.620  11.850
  213THR     BB  599   5.580   2.890  12.380
  213THR    SC1  600   5.580   2.770  12.600
  213THR    SCP  601   5.580   2.750  12.730
  213THR    SCN  602   5.580   2.800  12.460
  214GLU     BB  603   5.450   3.250  12.440
  214GLU    SC1  604   5.580   3.320  12.080
  214GLU    SCN  605   5.520   3.370  12.150
  215GLY     BB  606   5.140   3.230  12.650
  216LEU     BB  607   4.910   3.330  12.540
  216LEU    SC1  608   4.730   3.080  12.440
  217ARG     BB  609   4.700   3.580  12.520
  217ARG    SC1  610   4.910   3.760  12.310
  217ARG    SC2  611   5.140   3.560  12.170
  217ARG    SCP  612   5.150   3.540  12.280
  218ARG     BB  613   4.670   3.690  12.820
  218ARG    SC1  614   4.990   3.800  12.830
  218ARG    SC2  615   5.280   3.750  12.690
  218ARG    SCP  616   5.380   3.750  12.670
  219LEU     BB  617   4.680   3.430  13.040
  219LEU    SC1  618   4.470   3.270  12.870
  220GLU     BB  619   4.810   3.280  13.230
  220GLU    SC1  620   5.150   3.440  13.120
  220GLU    SCN  621   5.160   3.350  13.180
  221GLN     BB  622   4.810   3.300  13.460
  221GLN    SC1  623   5.110   3.490  13.650
  221GLN    SCP  624   5.010   3.500  13.560
  221GLN    SCN  625   5.220   3.490  13.740
  222HIS     BB  626   4.580   3.580  13.610
  222HIS    SC1  627   4.340   3.430  13.510
  222HIS    SC2  628   4.140   3.250  13.540
  222HIS    SC3  629   4.290   3.260  13.310
  223LEU     BB  630   4.650   3.690  13.830
  223LEU    SC1  631   4.650   4.000  13.840
  224THR     BB  632   4.550   3.650   0.210
  224THR    SC1  633   4.700   3.500   0.370
  224THR    SCP  634   4.610   3.420   0.450
  224THR    SCN  635   4.790   3.580   0.300
  225ASP     BB  636   4.200   3.690   0.370
  225ASP    SC1  637   4.350   3.590   0.680
  225ASP    SCN  638   4.290   3.650   0.620
  226GLN     BB  639   4.090   4.000   0.460
  226GLN    SC1  640   4.430   4.190   0.380
  226GLN    SCP  641   4.390   4.100   0.470
  226GLN    SCN  642   4.470   4.280   0.280
  227GLY     BB  643   3.890   4.180   0.370
  228TRP     BB  644   3.840   4.350   0.160
  228TRP    SC1  645   4.120   4.460   0.110
  228TRP    SC2  646   4.270   4.660  13.900
  228TRP    SC3  647   4.180   4.440  13.760
  228TRP    SC4  648   4.280   4.660  13.630
  229VAL     BB  649   3.630   4.340  13.830
  229VAL    SC1  650   3.750   4.200  13.630
  230ALA     BB  651   3.380   4.380   0.070
  231ASN     BB  652   3.090   4.350   0.090
  231ASN    SC1  653   2.880   4.260   0.320
  231ASN    SCP  654   2.750   4.220   0.320
  231ASN    SCN  655   3.020   4.310   0.330
  232PHE     BB  656   2.890   4.460  13.780
  232PHE    SC1  657   2.630   4.430  13.830
  232PHE    SC2  658   2.410   4.290  13.760
  232PHE    SC3  659   2.460   4.340   0.100
  233THR     BB  660   2.990   4.660  13.470
  233THR    SC1  661   2.860   4.700  13.290
  233THR    SCP  662   2.960   4.770  13.220
  233THR    SCN  663   2.750   4.640  13.350
  234LYS     BB  664   3.300   4.710  13.470
  234LYS    SC1  665   3.280   4.850  13.770
  234LYS    SC2  666   3.160   4.870   0.080
  234LYS    SCP  667   3.120   4.820   0.170
  235PRO     BB  668   3.460   4.610  13.310
  235PRO    SC1  669   3.730   4.680  13.180
  236ARG     BB  670   3.390   4.420  13.020
  236ARG    SC1  671   3.630   4.180  13.010
  236ARG    SC2  672   3.780   4.010  12.810
  236ARG    SCP  673   3.780   3.960  12.720
  237THR     BB  674   3.070   4.410  12.890
  237THR    SC1  675   2.920   4.220  12.940
  237THR    SCP  676   2.910   4.080  12.970
  237THR    SCN  677   2.920   4.360  12.920
  238ILE     BB  678   2.990   4.670  12.850
  238ILE    SC1  679   2.680   4.740  12.850
  239PRO     BB  680   3.220   4.890  12.970
  239PRO    SC1  681   3.050   5.080  13.000
  240ASN     BB  682   3.450   4.910  12.820
  240ASN    SC1  683   3.680   5.060  12.940
  240ASN    SCP  684   3.650   4.930  12.920
  240ASN    SCN  685   3.720   5.200  12.950
  241SER     BB  686   3.450   4.660  12.590
  241SER    SC1  687   3.360   4.730  12.370
  241SER    SCP  688   3.400   4.840  12.290
  241SER    SCN  689   3.320   4.630  12.450
  242LEU     BB  690   3.700   4.480  12.590
  242LEU    SC1  691   3.890   4.510  12.350
  243LEU     BB  692   3.970   4.470  12.800
  243LEU    SC1  693   4.170   4.750  12.800
  244PRO     BB  694   4.120   4.330  13.000
  244PRO    SC1  695   4.060   4.310  13.300
  245SER     BB  696   4.390   4.230  12.880
  245SER    SC1  697   4.630   4.190  12.990
  245SER    SCP  698   4.510   4.130  13.010
  245SER    SCN  699   4.760   4.250  12.970
  246THR     BB  700   4.270   3.940  12.610
  246THR    SC1  701   4.100   4.110  12.490
  246THR    SCP  702   4.230   4.070  12.470
  246THR    SCN  703   3.960   4.160  12.510
  247THR     BB  704   4.180   3.590  12.640
  247THR    SC1  705   4.020   3.580  12.840
  247THR    SCP  706   4.120   3.530  12.760
  247THR    SCN  707   3.920   3.640  12.920
  248GLY     BB  708   4.270   3.380  12.470
  249LEU     BB  709   4.240   3.190  12.290
  249LEU    SC1  710   4.280   2.880  12.460
  250SER     BB  711   4.230   3.170  12.000
  250SER    SC1  712   4.060   3.210  11.880
  250SER    SCP  713   3.950   3.250  11.970
  250SER    SCN  714   4.170   3.170  11.800
  251PRO     BB  715   4.580   3.230  11.880
  251PRO    SC1  716   4.650   3.410  12.070
  252TYR     BB  717   4.680   2.910  11.970
  252TYR    SC1  718   4.880   2.850  11.760
  252TYR    SC2  719   4.870   2.750  11.510
  252TYR    SC3  720   5.110   2.840  11.610
  253PHE     BB  721   4.470   2.720  12.010
  253PHE    SC1  722   4.430   2.480  12.180
  253PHE    SC2  723   4.430   2.210  12.180
  253PHE    SC3  724   4.380   2.350  12.410
  254SER     BB  725   4.360   2.670  11.660
  254SER    SC1  726   4.300   2.870  11.600
  254SER    SCP  727   4.380   2.980  11.630
  254SER    SCN  728   4.230   2.750  11.570
  255MET     BB  729   4.570   2.430  11.600
  255MET    SC1  730   4.660   2.280  11.330
  256GLY     BB  731   4.710   2.310  11.820
  257CYS     BB  732   4.910   2.480  12.090
  257CYS    SC1  733   5.190   2.490  12.000
  258LEU     BB  734   4.890   2.490  12.430
  258LEU    SC1  735   5.110   2.720  12.450
  259SER     BB  736   4.730   2.410  12.700
  259SER    SC1  737   4.830   2.220  12.790
  259SER    SCP  738   4.720   2.270  12.700
  259SER    SCN  739   4.930   2.180  12.870
  260VAL     BB  740   4.590   2.570  13.000
  260VAL    SC1  741   4.460   2.760  12.880
  261ARG     BB  742   4.580   2.310  13.230
  261ARG    SC1  743   4.560   2.010  13.120
  261ARG    SC2  744   4.380   1.710  13.150
  261ARG    SCP  745   4.350   1.620  13.090
  262THR     BB  746   4.800   2.410  13.440
  262THR    SC1  747   4.940   2.260  13.580
  262THR    SCP  748   4.930   2.210  13.710
  262THR    SCN  749   4.950   2.310  13.450
  263PHE     BB  750   4.830   2.720  13.390
  263PHE    SC1  751   4.970   2.800  13.140
  263PHE    SC2  752   5.090   2.720  12.910
  263PHE    SC3  753   4.920   2.940  12.910
  264PHE     BB  754   4.530   2.900  13.540
  264PHE    SC1  755   4.330   2.740  13.360
  264PHE    SC2  756   4.080   2.840  13.340
  264PHE    SC3  757   4.140   2.590  13.250
  265GLN     BB  758   4.370   2.930  13.820
  265GLN    SC1  759   4.650   3.190  13.910
  265GLN    SCP  760   4.630   3.120  13.790
  265GLN    SCN  761   4.660   3.250   0.120
  266ARG     BB  762   4.130   2.790  13.890
  266ARG    SC1  763   4.200   2.650   0.250
  266ARG    SC2  764   4.450   2.440   0.350
  266ARG    SCP  765   4.430   2.430   0.460
  267LEU     BB  766   3.850   2.890  13.860
  267LEU    SC1  767   3.650   2.920  13.620
  268SER     BB  768   3.650   2.940   0.210
  268SER    SC1  769   3.430   2.880   0.140
  268SER    SCP  770   3.510   2.930   0.250
  268SER    SCN  771   3.350   2.830   0.040
  269ASN     BB  772   3.830   3.230   0.330
  269ASN    SC1  773   4.020   3.220   0.580
  269ASN    SCP  774   3.960   3.150   0.700
  269ASN    SCN  775   4.080   3.280   0.470
  270ILE     BB  776   3.920   3.390   0.080
  270ILE    SC1  777   4.220   3.330   0.060
  271TYR     BB  778   3.710   3.410  13.740
  271TYR    SC1  779   3.710   3.620  13.500
  271TYR    SC2  780   3.920   3.690  13.340
  271TYR    SC3  781   3.700   3.840  13.340
  272ALA     BB  782   3.480   3.300  13.790
  273GLN     BB  783   3.310   3.340   0.150
  273GLN    SC1  784   3.130   3.150   0.410
  273GLN    SCP  785   3.010   3.190   0.470
  273GLN    SCN  786   3.250   3.110   0.350
  274ALA     BB  787   3.430   3.510   0.320
  275LYS     BB  788   3.650   3.740   0.380
  275LYS    SC1  789   3.810   3.620   0.650
  275LYS    SC2  790   3.840   3.580   0.920
  275LYS    SCP  791   3.930   3.640   0.970
  276HIS     BB  792   3.630   3.860   0.060
  276HIS    SC1  793   3.960   3.860   0.000
  276HIS    SC2  794   4.200   3.970  13.880
  276HIS    SC3  795   4.120   3.770  13.730
  277HIS     BB  796   3.350   3.820  13.810
  277HIS    SC1  797   3.340   3.940  13.550
  277HIS    SC2  798   3.260   4.010  13.300
  277HIS    SC3  799   3.260   4.200  13.490
  278SER     BB  800   3.080   3.830   0.030
  278SER    SC1  801   3.070   3.830   0.260
  278SER    SCP  802   3.080   3.940   0.350
  278SER    SCN  803   3.060   3.720   0.180
  279LEU     BB  804   2.830   3.930  13.710
  279LEU    SC1  805   2.500   3.830  13.840
  280PRO     BB  806   2.760   3.990  13.510
  280PRO    SC1  807   2.720   4.250  13.360
  281PRO     BB  808   2.790   3.830  13.190
  281PRO    SC1  809   2.590   3.790  13.030
  282VAL     BB  810   3.020   3.620  13.110
  282VAL    SC1  811   2.970   3.540  12.870
  283SER     BB  812   3.210   3.520  13.390
  283SER    SC1  813   3.060   3.500  13.590
  283SER    SCP  814   3.140   3.580  13.680
  283SER    SCN  815   2.990   3.420  13.510
  284LEU     BB  816   3.370   3.240  13.330
  284LEU    SC1  817   3.680   3.220  13.220
  285GLN     BB  818   3.270   3.000  13.100
  285GLN    SC1  819   3.560   2.760  13.160
  285GLN    SCP  820   3.610   2.890  13.160
  285GLN    SCN  821   3.510   2.630  13.160
  286GLY     BB  822   3.300   3.200  12.840
  287GLN     BB  823   3.550   3.260  12.790
  287GLN    SC1  824   3.530   3.610  12.960
  287GLN    SCP  825   3.600   3.500  13.000
  287GLN    SCN  826   3.450   3.720  12.920
  288LEU     BB  827   3.810   3.140  12.680
  288LEU    SC1  828   4.010   3.070  12.890
  289LEU     BB  829   3.710   2.800  12.670
  289LEU    SC1  830   3.930   2.630  12.810
  290TRP     BB  831   3.470   2.620  12.480
  290TRP    SC1  832   3.170   2.700  12.500
  290TRP    SC2  833   2.970   2.760  12.330
  290TRP    SC3  834   3.140   2.960  12.400
  290TRP    SC4  835   2.940   3.010  12.230
  291ARG     BB  836   3.640   2.390  12.350
  291ARG    SC1  837   3.910   2.330  12.440
  291ARG    SC2  838   3.980   2.030  12.250
  291ARG    SCP  839   3.890   2.000  12.310
  292GLU     BB  840   3.480   2.120  12.350
  292GLU    SC1  841   3.660   1.880  12.550
  292GLU    SCN  842   3.690   1.930  12.460
  293PHE     BB  843   3.230   2.140  12.470
  293PHE    SC1  844   3.170   2.250  12.770
  293PHE    SC2  845   3.210   2.480  12.900
  293PHE    SC3  846   2.970   2.420  12.790
  294PHE     BB  847   3.000   2.180  12.250
  294PHE    SC1  848   2.740   2.250  12.390
  294PHE    SC2  849   2.480   2.200  12.470
  294PHE    SC3  850   2.600   2.440  12.530
  295TYR     BB  851   3.080   1.920  12.090
  295TYR    SC1  852   3.240   2.000  11.840
  295TYR    SC2  853   3.190   2.180  11.650
  295TYR    SC3  854   3.290   1.940  11.590
  296THR     BB  855   3.060   1.700  12.340
  296THR    SC1  856   3.220   1.660  12.530
  296THR    SCP  857   3.230   1.580  12.420
  296THR    SCN  858   3.210   1.740  12.640
  297VAL     BB  859   2.730   1.750  12.430
  297VAL    SC1  860   2.700   1.590  12.640
  298ALA     BB  861   2.600   1.820  12.180
  299SER     BB  862   2.700   1.640  11.880
  299SER    SC1  863   2.830   1.750  11.700
  299SER    SCP  864   2.870   1.630  11.650
  299SER    SCN  865   2.790   1.870  11.760
  300ALA     BB  866   2.650   1.310  11.870
  301THR     BB  867   2.350   1.300  12.090
  301THR    SC1  868   2.440   1.350  12.290
  301THR    SCP  869   2.440   1.410  12.420
  301THR    SCN  870   2.430   1.290  12.160
  302GLN     BB  871   2.180   1.520  11.940
  302GLN    SC1  872   1.930   1.530  12.230
  302GLN    SCP  873   2.010   1.490  12.120
  302GLN    SCN  874   1.850   1.570  12.340
  303ASN     BB  875   2.230   1.690  11.700
  303ASN    SC1  876   2.440   1.560  11.460
  303ASN    SCP  877   2.550   1.630  11.520
  303ASN    SCN  878   2.330   1.500  11.410
  304PHE     BB  879   2.260   2.000  11.610
  304PHE    SC1  880   2.480   2.070  11.780
  304PHE    SC2  881   2.720   2.190  11.840
  304PHE    SC3  882   2.490   2.290  11.940
  305THR     BB  883   2.230   2.200  11.330
  305THR    SC1  884   2.450   2.330  11.360
  305THR    SCP  885   2.430   2.220  11.280
  305THR    SCN  886   2.470   2.440  11.440
  306GLN     BB  887   1.960   2.320  11.370
  306GLN    SC1  888   1.900   2.710  11.370
  306GLN    SCP  889   2.000   2.620  11.320
  306GLN    SCN  890   1.810   2.810  11.420
  307MET     BB  891   1.680   2.180  11.430
  307MET    SC1  892   1.400   2.400  11.340
  308ALA     BB  893   1.640   2.070  11.640
  309GLY     BB  894   1.770   1.900  11.820
  310ASN     BB  895   1.840   1.990  12.090
  310ASN    SC1  896   2.150   2.000  12.160
  310ASN    SCP  897   2.020   1.990  12.210
  310ASN    SCN  898   2.280   2.020  12.110
  311PRO     BB  899   1.740   2.160  12.390
  311PRO    SC1  900   1.730   2.010  12.630
  312ILE     BB  901   1.790   2.420  12.340
  312ILE    SC1  902   2.090   2.500  12.350
  313CYS     BB  903   1.760   2.450  12.010
  313CYS    SC1  904   2.000   2.360  11.830
  314LEU     BB  905   1.570   2.650  11.810
  314LEU    SC1  906   1.250   2.500  11.790
  315GLN     BB  907   1.570   2.910  11.650
  315GLN    SC1  908   1.440   3.170  11.870
  315GLN    SCP  909   1.320   3.210  11.920
  315GLN    SCN  910   1.570   3.120  11.820
  316ILE     BB  911   1.420   2.970  11.420
  316ILE    SC1  912   1.110   3.030  11.440
  317HIS     BB  913   1.580   3.000  11.120
  317HIS    SC1  914   1.590   2.740  10.940
  317HIS    SC2  915   1.670   2.640  10.700
  317HIS    SC3  916   1.640   2.470  10.910
  318TRP     BB  917   1.420   3.200  10.930
  318TRP    SC1  918   1.330   3.380  11.170
  318TRP    SC2  919   1.300   3.510  11.410
  318TRP    SC3  920   1.540   3.500  11.290
  318TRP    SC4  921   1.520   3.620  11.530
  319TYR     BB  922   1.670   3.290  10.630
  319TYR    SC1  923   1.700   3.530  10.440
  319TYR    SC2  924   1.660   3.630  10.190
  319TYR    SC3  925   1.710   3.800  10.400
  320GLU     BB  926   1.690   3.050  10.460
  320GLU    SC1  927   1.320   2.930  10.500
  320GLU    SCN  928   1.250   2.850  10.500
  321ASP     BB  929   1.740   3.140  10.110
  321ASP    SC1  930   1.460   3.030   9.980
  321ASP    SCN  931   1.520   2.980   9.900
  322ALA     BB  932   1.980   3.300  10.040
  323GLU     BB  933   2.330   3.280  10.090
  323GLU    SC1  934   2.610   2.960  10.010
  323GLU    SCN  935   2.670   3.010  10.090
  324ARG     BB  936   2.510   3.560  10.240
  324ARG    SC1  937   2.710   3.350  10.360
  324ARG    SC2  938   2.840   3.070  10.400
  324ARG    SCP  939   2.850   2.970  10.420
  325LEU     BB  940   2.400   3.780  10.310
  325LEU    SC1  941   2.180   3.850  10.130
  326HIS     BB  942   2.480   4.090  10.340
  326HIS    SC1  943   2.470   4.250  10.080
  326HIS    SC2  944   2.420   4.430   9.890
  326HIS    SC3  945   2.480   4.170   9.820
  327LYS     BB  946   2.580   4.150  10.670
  327LYS    SC1  947   2.420   4.330  10.850
  327LYS    SC2  948   2.340   4.570  10.890
  327LYS    SCP  949   2.410   4.650  10.910
  328TRP     BB  950   2.860   4.230  10.690
  328TRP    SC1  951   2.940   4.150  11.010
  328TRP    SC2  952   3.160   4.110  11.160
  328TRP    SC3  953   3.060   3.910  11.020
  328TRP    SC4  954   3.290   3.880  11.160
  329LYS     BB  955   3.020   4.120  10.410
  329LYS    SC1  956   2.870   3.860  10.260
  329LYS    SC2  957   2.870   3.840  10.030
  329LYS    SCP  958   2.860   3.740  10.080
  330THR     BB  959   2.920   4.360  10.200
  330THR    SC1  960   2.970   4.310   9.940
  330THR    SCP  961   3.070   4.280  10.040
  330THR    SCN  962   2.870   4.330   9.850
  331ALA     BB  963   3.020   4.610  10.400
  332GLN     BB  964   2.770   4.760  10.490
  332GLN    SC1  965   2.400   4.610  10.390
  332GLN    SCP  966   2.330   4.720  10.340
  332GLN    SCN  967   2.470   4.500  10.450
  333THR     BB  968   2.600   5.070  10.640
  333THR    SC1  969   2.450   5.080  10.390
  333THR    SCP  970   2.580   5.120  10.380
  333THR    SCN  971   2.320   5.040  10.400
  334GLY     BB  972   2.620   5.080  10.850
  335PHE     BB  973   2.720   5.050  11.160
  335PHE    SC1  974   2.430   5.100  11.280
  335PHE    SC2  975   2.290   5.180  11.500
  335PHE    SC3  976   2.180   5.200  11.250
  336PRO     BB  977   2.990   5.140  11.210
  336PRO    SC1  978   3.040   5.450  11.180
  337TRP     BB  979   3.130   4.960  11.430
  337TRP    SC1  980   3.360   5.130  11.530
  337TRP    SC2  981   3.570   5.280  11.590
  337TRP    SC3  982   3.330   5.350  11.670
  337TRP    SC4  983   3.540   5.510  11.740
  338ILE     BB  984   3.100   4.660  11.410
  338ILE    SC1  985   3.270   4.420  11.510
  339ASP     BB  986   3.110   4.630  11.090
  339ASP    SC1  987   2.860   4.650  10.970
  339ASP    SCN  988   2.770   4.610  11.020
  340ALA     BB  989   3.370   4.530  10.910
  341ILE     BB  990   3.390   4.390  10.690
  341ILE    SC1  991   3.400   4.080  10.720
  342MET     BB  992   3.650   4.420  10.470
  342MET    SC1  993   3.430   4.310  10.120
  343THR     BB  994   3.800   4.140  10.450
  343THR    SC1  995   4.000   4.140  10.280
  343THR    SCP  996   4.040   4.020  10.340
  343THR    SCN  997   3.950   4.270  10.230
  344GLN     BB  998   3.840   4.000  10.760
  344GLN    SC1  999   3.610   3.650  10.680
  344GLN    SCP 1000   3.730   3.580  10.720
  344GLN    SCN 1001   3.500   3.730  10.640
  345LEU     BB 1002   3.900   4.190  10.940
  345LEU    SC1 1003   3.660   4.220  11.160
  346ARG     BB 1004   4.240   4.270  10.820
  346ARG    SC1 1005   4.320   4.440  10.550
  346ARG    SC2 1006   4.290   4.550  10.210
  346ARG    SCP 1007   4.370   4.630  10.220
  347GLN     BB 1008   4.480   4.200  11.030
  347GLN    SC1 1009   4.560   4.600  10.980
  347GLN    SCP 1010   4.570   4.490  10.890
  347GLN    SCN 1011   4.550   4.710  11.070
  348GLU     BB 1012   4.470   4.040  11.260
  348GLU    SC1 1013   4.600   4.190  11.550
  348GLU    SCN 1014   4.600   4.140  11.650
  349GLY     BB 1015   4.180   3.870  11.390
  350TRP     BB 1016   4.030   4.060  11.530
  350TRP    SC1 1017   4.100   4.300  11.440
  350TRP    SC2 1018   4.170   4.530  11.310
  350TRP    SC3 1019   4.120   4.530  11.570
  350TRP    SC4 1020   4.190   4.760  11.440
  351ILE     BB 1021   3.770   4.030  11.750
  351ILE    SC1 1022   3.500   4.010  11.600
  352HIS     BB 1023   3.800   3.920  12.050
  352HIS    SC1 1024   4.060   3.770  12.060
  352HIS    SC2 1025   4.250   3.770  11.870
  352HIS    SC3 1026   4.320   3.790  12.130
  353HIS     BB 1027   3.690   4.080  12.220
  353HIS    SC1 1028   3.440   4.030  12.440
  353HIS    SC2 1029   3.220   4.180  12.470
  353HIS    SC3 1030   3.290   4.010  12.670
  354LEU     BB 1031   3.460   4.340  12.100
  354LEU    SC1 1032   3.630   4.490  11.910
  355ALA     BB 1033   3.250   4.220  11.990
  356ARG     BB 1034   3.090   3.990  11.990
  356ARG    SC1 1035   3.290   3.730  11.990
  356ARG    SC2 1036   3.410   3.430  11.950
  356ARG    SCP 1037   3.370   3.470  12.040
  357HIS     BB 1038   2.770   4.180  11.970
  357HIS    SC1 1039   2.800   4.330  12.200
  357HIS    SC2 1040   2.740   4.360  12.470
  357HIS    SC3 1041   2.910   4.530  12.350
  358ALA     BB 1042   2.870   4.300  11.670
  359VAL     BB 1043   2.790   3.990  11.490
  359VAL    SC1 1044   3.030   3.890  11.560
  360ALA     BB 1045   2.510   3.960  11.590
  361CYS     BB 1046   2.280   4.120  11.590
  361CYS    SC1 1047   2.370   4.370  11.760
  362PHE     BB 1048   2.150   4.230  11.300
  362PHE    SC1 1049   2.110   4.530  11.340
  362PHE    SC2 1050   2.020   4.780  11.310
  362PHE    SC3 1051   2.250   4.740  11.430
  363LEU     BB 1052   2.130   3.990  11.120
  363LEU    SC1 1053   2.480   3.940  11.120
  364THR     BB 1054   1.920   3.790  11.300
  364THR    SC1 1055   2.110   3.680  11.430
  364THR    SCP 1056   2.100   3.580  11.320
  364THR    SCN 1057   2.120   3.770  11.530
  365ARG     BB 1058   1.750   4.020  11.520
  365ARG    SC1 1059   1.850   3.980  11.800
  365ARG    SC2 1060   1.900   4.240  11.920
  365ARG    SCP 1061   1.860   4.340  11.890
  366GLY     BB 1062   1.720   4.260  11.400
  367ASP     BB 1063   1.710   4.250  11.070
  367ASP    SC1 1064   1.810   4.500  10.990
  367ASP    SCN 1065   1.800   4.560  10.900
  368LEU     BB 1066   1.790   4.030  10.820
  368LEU    SC1 1067   2.100   3.930  10.660
  369TRP     BB 1068   1.700   3.760  10.900
  369TRP    SC1 1069   1.430   3.710  10.840
  369TRP    SC2 1070   1.170   3.780  10.790
  369TRP    SC3 1071   1.280   3.570  10.660
  369TRP    SC4 1072   1.030   3.630  10.620
  370ILE     BB 1073   1.920   3.450  10.990
  370ILE    SC1 1074   2.210   3.560  10.990
  371SER     BB 1075   2.040   3.130  11.030
  371SER    SC1 1076   2.010   2.980  10.820
  371SER    SCP 1077   2.010   2.850  10.840
  371SER    SCN 1078   2.010   3.120  10.800
  372TRP     BB 1079   2.290   3.050  11.230
  372TRP    SC1 1080   2.120   3.090  11.510
  372TRP    SC2 1081   2.040   3.270  11.700
  372TRP    SC3 1082   1.900   3.240  11.470
  372TRP    SC4 1083   1.800   3.390  11.670
  373GLU     BB 1084   2.450   2.790  11.090
  373GLU    SC1 1085   2.160   2.540  10.960
  373GLU    SCN 1086   2.160   2.470  10.880
  374GLU     BB 1087   2.480   2.970  10.770
  374GLU    SC1 1088   2.570   2.630  10.600
  374GLU    SCN 1089   2.660   2.640  10.660
  375GLY     BB 1090   2.620   3.250  10.880
  376MET     BB 1091   2.840   3.200  10.980
  376MET    SC1 1092   2.830   3.000  11.270
  377LYS     BB 1093   3.080   3.020  10.850
  377LYS    SC1 1094   2.990   2.720  10.870
  377LYS    SC2 1095   2.870   2.590  11.040
  377LYS    SCP 1096   2.790   2.640  10.980
  378VAL     BB 1097   3.280   3.270  10.740
  378VAL    SC1 1098   3.160   3.500  10.790
  379PHE     BB 1099   3.580   3.220  10.970
  379PHE    SC1 1100   3.450   3.340  11.210
  379PHE    SC2 1101   3.180   3.350  11.250
  379PHE    SC3 1102   3.350   3.460  11.430
  380GLU     BB 1103   3.760   3.070  10.860
  380GLU    SC1 1104   3.710   2.750  10.950
  380GLU    SCN 1105   3.780   2.700  10.880
  381GLU     BB 1106   3.960   3.270  10.650
  381GLU    SC1 1107   3.690   3.320  10.330
  381GLU    SCN 1108   3.780   3.250  10.300
  382LEU     BB 1109   4.080   3.510  10.880
  382LEU    SC1 1110   4.230   3.750  10.720
  383LEU     BB 1111   3.930   3.460  11.150
  383LEU    SC1 1112   3.730   3.720  11.210
  384LEU     BB 1113   4.060   3.250  11.320
  384LEU    SC1 1114   4.250   3.430  11.480
  385ASP     BB 1115   3.850   2.990  11.420
  385ASP    SC1 1116   3.620   3.100  11.600
  385ASP    SCN 1117   3.630   3.010  11.670
  386ALA     BB 1118   3.830   2.690  11.450
  387ASP     BB 1119   3.890   2.410  11.300
  387ASP    SC1 1120   4.160   2.360  11.300
  387ASP    SCN 1121   4.130   2.270  11.360
  388TYR     BB 1122   3.720   2.170  11.380
  388TYR    SC1 1123   3.450   2.250  11.230
  388TYR    SC2 1124   3.200   2.250  11.140
  388TYR    SC3 1125   3.380   2.420  11.030
  389SER     BB 1126   3.640   2.320  11.720
  389SER    SC1 1127   3.670   2.180  11.900
  389SER    SCP 1128   3.690   2.080  11.810
  389SER    SCN 1129   3.660   2.280  12.000
  390ILE     BB 1130   3.410   2.620  11.700
  390ILE    SC1 1131   3.240   2.550  11.950
  391ASN     BB 1132   3.220   2.630  11.430
  391ASN    SC1 1133   3.320   2.870  11.240
  391ASN    SCP 1134   3.420   2.830  11.320
  391ASN    SCN 1135   3.220   2.920  11.150
  392ALA     BB 1136   2.890   2.540  11.520
  393GLY     BB 1137   2.800   2.690  11.770
  394ASN     BB 1138   2.850   2.970  11.790
  394ASN    SC1 1139   3.120   3.040  11.660
  394ASN    SCP 1140   3.060   3.050  11.790
  394ASN    SCN 1141   3.180   3.020  11.540
  395TRP     BB 1142   2.560   3.130  11.770
  395TRP    SC1 1143   2.560   3.320  11.510
  395TRP    SC2 1144   2.580   3.490  11.300
  395TRP    SC3 1145   2.800   3.430  11.440
  395TRP    SC4 1146   2.820   3.590  11.230
  396MET     BB 1147   2.420   3.110  12.020
  396MET    SC1 1148   2.430   2.740  12.080
  397TRP     BB 1149   2.470   3.300  12.290
  397TRP    SC1 1150   2.670   3.200  12.510
  397TRP    SC2 1151   2.780   3.080  12.730
  397TRP    SC3 1152   2.630   2.940  12.550
  397TRP    SC4 1153   2.760   2.810  12.750
  398LEU     BB 1154   2.300   3.570  12.350
  398LEU    SC1 1155   2.330   3.690  12.610
  399SER     BB 1156   2.110   3.610  12.050
  399SER    SC1 1157   2.260   3.650  11.890
  399SER    SCP 1158   2.280   3.750  11.970
  399SER    SCN 1159   2.250   3.540  11.800
  400ALA     BB 1160   1.930   3.340  12.170
  401SER     BB 1161   1.950   2.940  12.230
  401SER    SC1 1162   1.980   2.920  11.960
  401SER    SCP 1163   1.890   2.820  11.940
  401SER    SCN 1164   2.060   3.030  11.970
  402ALA     BB 1165   2.110   2.960  12.430
  403PHE     BB 1166   2.110   3.170  12.630
  403PHE    SC1 1167   2.340   3.240  12.820
  403PHE    SC2 1168   2.450   3.040  12.980
  403PHE    SC3 1169   2.480   3.300  13.040
  404PHE     BB 1170   1.910   3.400  12.690
  404PHE    SC1 1171   2.010   3.480  12.990
  404PHE    SC2 1172   1.860   3.520  13.210
  404PHE    SC3 1173   2.130   3.520  13.230
  405HIS     BB 1174   1.760   3.660  12.520
  405HIS    SC1 1175   1.580   3.760  12.730
  405HIS    SC2 1176   1.350   3.790  12.870
  405HIS    SC3 1177   1.580   3.760  13.000
  406HIS     BB 1178   1.870   3.990  12.390
  406HIS    SC1 1179   2.140   4.030  12.300
  406HIS    SC2 1180   2.350   4.040  12.140
  406HIS    SC3 1181   2.350   4.180  12.370
  407TYR     BB 1182   1.580   4.080  12.300
  407TYR    SC1 1183   1.330   3.900  12.380
  407TYR    SC2 1184   1.240   3.650  12.420
  407TYR    SC3 1185   1.090   3.870  12.490
  408THR     BB 1186   1.460   4.400  12.340
  408THR    SC1 1187   1.240   4.430  12.490
  408THR    SCP 1188   1.130   4.480  12.560
  408THR    SCN 1189   1.340   4.370  12.420
  409ARG     BB 1190   1.640   4.540  12.290
  409ARG    SC1 1191   1.600   4.900  12.220
  409ARG    SC2 1192   1.520   4.950  11.860
  409ARG    SCP 1193   1.530   4.850  11.810
  410ILE     BB 1194   1.950   4.480  12.340
  410ILE    SC1 1195   2.040   4.450  12.640
  411PHE     BB 1196   2.170   4.570  12.150
  411PHE    SC1 1197   2.030   4.740  11.920
  411PHE    SC2 1198   1.970   4.950  11.760
  411PHE    SC3 1199   1.900   4.690  11.690
  412CYS     BB 1200   2.430   4.650  12.170
  412CYS    SC1 1201   2.480   4.810  12.410
  413PRO     BB 1202   2.500   4.860  11.920
  413PRO    SC1 1203   2.680   4.800  11.690
  414VAL     BB 1204   2.470   5.150  12.050
  414VAL    SC1 1205   2.250   5.270  11.980
  415ARG     BB 1206   2.750   5.290  12.230
  415ARG    SC1 1207   2.630   5.570  12.260
  415ARG    SC2 1208   2.750   5.890  12.340
  415ARG    SCP 1209   2.680   5.970  12.330
  416PHE     BB 1210   2.910   5.010  12.310
  416PHE    SC1 1211   3.020   4.900  12.070
  416PHE    SC2 1212   3.220   4.870  11.890
  416PHE    SC3 1213   3.080   4.660  11.970
  417GLY     BB 1214   3.080   5.070  12.520
  418LYS     BB 1215   3.340   5.260  12.470
  418LYS    SC1 1216   3.630   5.360  12.530
  418LYS    SC2 1217   3.820   5.540  12.610
  418LYS    SCP 1218   3.720   5.560  12.570
  419ARG     BB 1219   3.360   5.310  12.180
  419ARG    SC1 1220   3.160   5.580  12.180
  419ARG    SC2 1221   3.180   5.880  12.070
  419ARG    SCP 1222   3.290   5.870  12.050
  420THR     BB 1223   3.710   5.200  12.080
  420THR    SC1 1224   3.660   4.960  12.050
  420THR    SCP 1225   3.760   4.990  11.950
  420THR    SCN 1226   3.570   4.920  12.150
  421ASP     BB 1227   3.880   5.520  12.100
  421ASP    SC1 1228   3.660   5.760  12.140
  421ASP    SCN 1229   3.610   5.860  12.130
  422PRO     BB 1230   4.110   5.670  11.910
  422PRO    SC1 1231   4.340   5.840  12.050
  423GLU     BB 1232   4.020   5.780  11.700
  423GLU    SC1 1233   4.240   6.130  11.620
  423GLU    SCN 1234   4.230   6.050  11.550
  424GLY     BB 1235   3.920   5.660  11.440
  425GLN     BB 1236   4.080   5.380  11.350
  425GLN    SC1 1237   4.050   5.230  11.710
  425GLN    SCP 1238   4.080   5.330  11.810
  425GLN    SCN 1239   4.010   5.130  11.620
  426TYR     BB 1240   3.920   5.140  11.220
  426TYR    SC1 1241   3.790   4.920  11.380
  426TYR    SC2 1242   3.760   4.660  11.300
  426TYR    SC3 1243   3.650   4.750  11.530
  427ILE     BB 1244   3.750   5.280  11.020
  427ILE    SC1 1245   3.480   5.120  11.050
  428ARG     BB 1246   3.880   5.430  10.850
  428ARG    SC1 1247   4.050   5.690  10.990
  428ARG    SC2 1248   4.160   5.960  11.070
  428ARG    SCP 1249   4.210   6.040  11.120
  429LYS     BB 1250   4.130   5.270  10.720
  429LYS    SC1 1251   4.350   5.180  10.890
  429LYS    SC2 1252   4.540   5.070  11.080
  429LYS    SCP 1253   4.630   5.040  11.130
  430TYR     BB 1254   3.970   5.050  10.510
  430TYR    SC1 1255   3.990   4.790  10.700
  430TYR    SC2 1256   3.800   4.730  10.880
  430TYR    SC3 1257   4.060   4.710  10.950
  431LEU     BB 1258   3.640   5.080  10.550
  431LEU    SC1 1259   3.470   4.840  10.440
  432PRO     BB 1260   3.420   5.450  10.520
  432PRO    SC1 1261   3.370   5.510  10.780
  433VAL     BB 1262   3.530   5.680  10.180
  433VAL    SC1 1263   3.290   5.680  10.070
  434LEU     BB 1264   3.800   5.850  10.300
  434LEU    SC1 1265   4.010   5.920  10.040
  435LYS     BB 1266   3.950   5.890  10.520
  435LYS    SC1 1267   4.220   5.710  10.510
  435LYS    SC2 1268   4.430   5.570  10.490
  435LYS    SCP 1269   4.450   5.680  10.460
  436ASN     BB 1270   3.940   6.160  10.660
  436ASN    SC1 1271   4.270   6.220  10.690
  436ASN    SCP 1272   4.250   6.330  10.600
  436ASN    SCN 1273   4.280   6.120  10.770
  437PHE     BB 1274   3.840   6.400  10.880
  437PHE    SC1 1275   3.940   6.650  10.780
  437PHE    SC2 1276   3.960   6.900  10.680
  437PHE    SC3 1277   4.180   6.760  10.760
  438PRO     BB 1278   3.690   6.390  11.150
  438PRO    SC1 1279   3.780   6.150  11.270
  439THR     BB 1280   3.480   6.550  11.340
  439THR    SC1 1281   3.570   6.760  11.410
  439THR    SCP 1282   3.440   6.720  11.450
  439THR    SCN 1283   3.700   6.810  11.360
  440LYS     BB 1284   3.270   6.330  11.400
  440LYS    SC1 1285   3.020   6.430  11.470
  440LYS    SC2 1286   2.790   6.560  11.530
  440LYS    SCP 1287   2.880   6.520  11.590
  441TYR     BB 1288   3.330   6.080  11.290
  441TYR    SC1 1289   3.380   6.010  11.000
  441TYR    SC2 1290   3.480   6.090  10.760
  441TYR    SC3 1291   3.600   5.900  10.890
  442ILE     BB 1292   3.310   5.780  11.430
  442ILE    SC1 1293   3.520   5.630  11.250
  443TYR     BB 1294   3.020   5.730  11.610
  443TYR    SC1 1295   2.890   5.460  11.700
  443TYR    SC2 1296   2.710   5.270  11.650
  443TYR    SC3 1297   2.920   5.210  11.800
  444GLU     BB 1298   2.810   5.940  11.460
  444GLU    SC1 1299   2.770   6.100  11.810
  444GLU    SCN 1300   2.670   6.130  11.800
  445PRO     BB 1301   2.710   6.040  11.180
  445PRO    SC1 1302   2.870   5.900  10.980
  446TRP     BB 1303   2.760   6.340  11.060
  446TRP    SC1 1304   2.950   6.380  10.860
  446TRP    SC2 1305   3.160   6.420  10.690
  446TRP    SC3 1306   3.190   6.460  10.960
  446TRP    SC4 1307   3.390   6.530  10.790
  447THR     BB 1308   2.480   6.590  10.990
  447THR    SC1 1309   2.300   6.440  10.820
  447THR    SCP 1310   2.240   6.480  10.690
  447THR    SCN 1311   2.370   6.410  10.940
  448ALA     BB 1312   2.550   6.840  10.840
  449SER     BB 1313   2.380   6.940  10.530
  449SER    SC1 1314   2.170   6.810  10.480
  449SER    SCP 1315   2.190   6.900  10.380
  449SER    SCN 1316   2.150   6.710  10.580
  450GLU     BB 1317   2.580   7.020  10.330
  450GLU    SC1 1318   2.400   7.040  10.020
  450GLU    SCN 1319   2.310   6.970  10.040
  451GLU     BB 1320   2.840   7.140  10.330
  451GLU    SC1 1321   2.780   7.320  10.720
  451GLU    SCN 1322   2.800   7.410  10.660
  452GLU     BB 1323   3.070   7.020  10.180
  452GLU    SC1 1324   3.390   7.120  10.000
  452GLU    SCN 1325   3.490   7.090  10.010
  453GLN     BB 1326   3.190   6.790  10.340
  453GLN    SC1 1327   3.050   6.920  10.680
  453GLN    SCP 1328   3.050   6.870  10.820
  453GLN    SCN 1329   3.060   6.970  10.550
  454ARG     BB 1330   3.480   6.820  10.470
  454ARG    SC1 1331   3.550   7.120  10.480
  454ARG    SC2 1332   3.290   7.370  10.480
  454ARG    SCP 1333   3.260   7.330  10.380
  455GLN     BB 1334   3.700   6.660  10.300
  455GLN    SC1 1335   3.900   6.940  10.170
  455GLN    SCP 1336   3.790   6.860  10.130
  455GLN    SCN 1337   4.010   7.020  10.210
  456ALA     BB 1338   3.670   6.350  10.360
  457GLY     BB 1339   3.450   6.240  10.310
  458CYS     BB 1340   3.190   6.410  10.170
  458CYS    SC1 1341   3.270   6.530   9.900
  459ILE     BB 1342   3.000   6.220  10.200
  459ILE    SC1 1343   3.040   6.050   9.940
  460ILE     BB 1344   2.930   6.050  10.490
  460ILE    SC1 1345   3.160   5.850  10.540
  461GLY     BB 1346   2.560   6.040  10.570
  462ARG     BB 1347   2.410   6.000  10.340
  462ARG    SC1 1348   2.300   6.320  10.290
  462ARG    SC2 1349   2.250   6.580  10.040
  462ARG    SCP 1350   2.220   6.690  10.060
  463ASP     BB 1351   2.640   5.790  10.060
  463ASP    SC1 1352   2.390   5.740   9.830
  463ASP    SCN 1353   2.460   5.820   9.840
  464TYR     BB 1354   2.780   5.600  10.280
  464TYR    SC1 1355   2.880   5.320  10.260
  464TYR    SC2 1356   3.000   5.200  10.040
  464TYR    SC3 1357   3.050   5.110  10.290
  465PRO     BB 1358   2.630   5.570  10.580
  465PRO    SC1 1359   2.860   5.470  10.740
  466PHE     BB 1360   2.350   5.550  10.770
  466PHE    SC1 1361   2.490   5.540  11.060
  466PHE    SC2 1362   2.330   5.610  11.280
  466PHE    SC3 1363   2.590   5.510  11.310
  467PRO     BB 1364   2.130   5.310  10.720
  467PRO    SC1 1365   1.880   5.440  10.630
  468MET     BB 1366   2.080   4.990  10.810
  468MET    SC1 1367   1.740   5.070  11.010
  469VAL     BB 1368   1.910   4.880  10.580
  469VAL    SC1 1369   1.880   5.020  10.360
  470ASN     BB 1370   1.590   4.710  10.580
  470ASN    SC1 1371   1.400   4.780  10.810
  470ASN    SCP 1372   1.400   4.660  10.750
  470ASN    SCN 1373   1.400   4.910  10.870
  471HIS     BB 1374   1.520   4.390  10.580
  471HIS    SC1 1375   1.780   4.280  10.450
  471HIS    SC2 1376   2.010   4.250  10.300
  471HIS    SC3 1377   2.020   4.360  10.550
  472LYS     BB 1378   1.270   4.240  10.610
  472LYS    SC1 1379   1.170   4.140  10.350
  472LYS    SC2 1380   1.110   3.900  10.250
  472LYS    SCP 1381   1.120   3.840  10.330
  473GLU     BB 1382   1.140   4.390  10.900
  473GLU    SC1 1383   0.850   4.530  10.740
  473GLU    SCN 1384   0.760   4.590  10.700
  474ALA     BB 1385   1.290   4.450  11.190
  475SER     BB 1386   1.380   4.670  11.390
  475SER    SC1 1387   1.560   4.830  11.370
  475SER    SCP 1388   1.530   4.790  11.230
  475SER    SCN 1389   1.580   4.870  11.500
  476ASP     BB 1390   1.230   4.560  11.660
  476ASP    SC1 1391   1.470   4.460  11.840
  476ASP    SCN 1392   1.510   4.540  11.780
  477ARG     BB 1393   0.950   4.420  11.630
  477ARG    SC1 1394   0.740   4.640  11.670
  477ARG    SC2 1395   0.510   4.780  11.510
  477ARG    SCP 1396   0.530   4.870  11.580
  478ASN     BB 1397   0.940   4.080  11.540
  478ASN    SC1 1398   0.740   3.970  11.650
  478ASN    SCP 1399   0.840   3.920  11.720
  478ASN    SCN 1400   0.630   4.020  11.570
  479LEU     BB 1401   1.270   4.070  11.540
  479LEU    SC1 1402   1.320   3.950  11.220
  480GLN     BB 1403   1.340   3.980  11.860
  480GLN    SC1 1404   1.100   4.170  12.040
  480GLN    SCP 1405   1.190   4.260  12.110
  480GLN    SCN 1406   1.010   4.090  11.980
  481LEU     BB 1407   1.320   3.690  11.930
  481LEU    SC1 1408   1.590   3.620  12.060
  482MET     BB 1409   1.040   3.620  11.940
  482MET    SC1 1410   0.850   3.530  11.590
  483ARG     BB 1411   0.770   3.620  12.120
  483ARG    SC1 1412   0.550   3.810  12.080
  483ARG    SC2 1413   0.310   3.960  11.930
  483ARG    SCP 1414   0.420   3.970  11.970
  484ARG     BB 1415   0.730   3.320  12.160
  484ARG    SC1 1416   0.410   3.280  12.140
  484ARG    SC2 1417   0.200   3.030  12.050
  484ARG    SCP 1418   0.300   3.050  12.080
  485VAL     BB 1419   0.940   3.100  12.140
  485VAL    SC1 1420   1.050   2.950  11.950
  486ARG     BB 1421   1.020   3.030  12.480
  486ARG    SC1 1422   1.000   3.270  12.690
  486ARG    SC2 1423   0.920   3.180  13.000
  486ARG    SCP 1424   0.950   3.070  12.970
  487GLU     BB 1425   0.930   2.770  12.640
  487GLU    SC1 1426   0.550   2.670  12.740
  487GLU    SCN 1427   0.500   2.570  12.770
  488GLU     BB 1428   1.160   2.590  12.780
  488GLU    SC1 1429   1.290   2.840  13.020
  488GLU    SCN 1430   1.190   2.880  12.990
  489GLN     BB 1431   1.340   2.480  12.590
  489GLN    SC1 1432   1.250   2.110  12.610
  489GLN    SCP 1433   1.300   1.980  12.590
  489GLN    SCN 1434   1.190   2.230  12.640
  490ARG     BB 1435   1.340   2.600  12.330
  490ARG    SC1 1436   1.040   2.570  12.210
  490ARG    SC2 1437   0.870   2.350  12.350
  490ARG    SCP 1438   0.770   2.310  12.370
  491GLY     BB 1439   1.460   2.810  12.230
  492THR     BB 1440   1.550   3.020  12.480
  492THR    SC1 1441   1.510   3.270  12.400
  492THR    SCP 1442   1.490   3.340  12.280
  492THR    SCN 1443   1.540   3.190  12.510
  493ALA     BB 1444   1.640   2.880  12.720
  494GLN     BB 1445   1.800   2.660  12.730
  494GLN    SC1 1446   1.620   2.390  12.950
  494GLN    SCP 1447   1.700   2.300  12.870
  494GLN    SCN 1448   1.530   2.470  13.020
  495LEU     BB 1449   2.020   2.740  12.970
  495LEU    SC1 1450   2.280   2.670  12.780
  496THR     BB 1451   2.020   3.010  13.110
  496THR    SC1 1452   2.150   3.060  13.340
  496THR    SCP 1453   2.240   3.020  13.230
  496THR    SCN 1454   2.070   3.110  13.440
  497ARG     BB 1455   1.700   3.020  13.190
  497ARG    SC1 1456   1.630   2.750  13.330
  497ARG    SC2 1457   1.420   2.570  13.420
  497ARG    SCP 1458   1.370   2.590  13.320
  998FAD   FLA1 1459   2.720   3.920  12.560
  998FAD   FLA2 1460   2.710   3.790  12.200
  998FAD   FLA3 1461   2.840   3.660  12.310
  998FAD   FLA4 1462   2.720   3.640  11.890
  998FAD   FLA5 1463   2.910   3.440  11.960
  998FAD   RIB1 1464   3.090   3.460  12.410
  998FAD   RIB2 1465   3.300   3.470  12.410
  998FAD   PO4B 1466   3.670   3.570  12.430
  998FAD   PO4A 1467   3.810   3.410  12.210
  998FAD   RBS1 1468   3.620   3.100  12.210
  998FAD   RBS2 1469   3.490   2.950  12.080
  998FAD   ADN3 1470   3.890   2.850  12.190
  998FAD   ADN2 1471   3.910   2.770  11.920
  998FAD   ADN1 1472   4.000   2.590  12.050
    1MET     CA 1473   5.490  13.500  11.450
    2PRO     CA 1474   5.320  13.480  11.700
    3HIS     CA 1475   5.190  13.810  11.800
    4ARG     CA 1476   5.000  13.890  11.560
    5THR     CA 1477   4.940   0.350  11.650
    6ILE     CA 1478   4.800   0.600  11.520
    7HIS     CA 1479   4.840   0.970  11.530
    8LEU     CA 1480   4.640   1.160  11.320
    9PHE     CA 1481   4.740   1.490  11.330
   10ARG     CA 1482   4.560   1.760  11.350
   11LYS     CA 1483   4.520   1.860  11.640
   12GLY     CA 1484   4.780   1.920  11.720
   13LEU     CA 1485   5.080   2.040  11.750
   14ARG     CA 1486   5.260   1.940  11.950
   15LEU     CA 1487   5.330   1.760  12.280
   16HIS     CA 1488   5.190   1.790  12.560
   17ASP     CA 1489   5.000   1.600  12.630
   18ASN     CA 1490   4.800   1.520  12.380
   19PRO     CA 1491   4.590   1.270  12.530
   20THR     CA 1492   4.590   0.990  12.420
   21LEU     CA 1493   4.930   1.030  12.250
   22LEU     CA 1494   4.970   0.870  12.070
   23ALA     CA 1495   4.930   0.540  12.210
   24ALA     CA 1496   5.060   0.560  12.540
   25LEU     CA 1497   5.230   0.470  12.710
   26GLU     CA 1498   5.450   0.220  12.640
   27SER     CA 1499   5.630   0.100  12.460
   28SER     CA 1500   5.490   0.310  12.150
   29GLU     CA 1501   5.560   0.150  11.960
   30THR     CA 1502   5.510   0.190  11.590
   31ILE     CA 1503   5.500   0.560  11.640
   32TYR     CA 1504   5.310   0.770  11.490
   33PRO     CA 1505   5.390   1.050  11.390
   34VAL     CA 1506   5.100   1.190  11.160
   35TYR     CA 1507   5.090   1.450  10.910
   36VAL     CA 1508   4.840   1.640  10.680
   37LEU     CA 1509   4.880   1.890  10.500
   38ASP     CA 1510   4.700   2.030  10.340
   39ARG     CA 1511   4.490   2.290  10.360
   40ARG     CA 1512   4.190   2.040  10.380
   41PHE     CA 1513   4.160   1.960  10.660
   42LEU     CA 1514   4.290   2.250  10.810
   43ALA     CA 1515   4.090   2.410  10.820
   44SER     CA 1516   3.770   2.270  10.760
   45ALA     CA 1517   3.740   2.310  10.430
   46MET     CA 1518   3.960   2.470  10.320
   47HIS     CA 1519   3.910   2.780  10.480
   48ILE     CA 1520   4.100   3.040  10.310
   49GLY     CA 1521   4.380   3.230  10.380
   50ALA     CA 1522   4.520   3.450  10.500
   51LEU     CA 1523   4.630   3.420  10.840
   52ARG     CA 1524   4.600   3.150  10.880
   53TRP     CA 1525   4.870   3.060  10.670
   54HIS     CA 1526   5.100   3.200  10.800
   55PHE     CA 1527   5.080   3.010  11.170
   56LEU     CA 1528   5.190   2.750  11.110
   57LEU     CA 1529   5.450   2.700  10.970
   58GLN     CA 1530   5.640   2.800  11.210
   59SER     CA 1531   5.510   2.560  11.460
   60LEU     CA 1532   5.610   2.280  11.200
   61GLU     CA 1533   5.940   2.370  11.210
   62ASPP    CA 1534   6.010   2.270  11.520
   63LEU     CA 1535   5.880   2.030  11.560
   64HIS     CA 1536   6.030   1.830  11.320
   65LYS     CA 1537   6.280   1.810  11.370
   66ASN     CA 1538   6.310   1.710  11.730
   67LEU     CA 1539   6.110   1.440  11.780
   68SER     CA 1540   6.250   1.140  11.910
   69ARG     CA 1541   6.520   1.120  11.850
   70LEU     CA 1542   6.620   1.220  11.560
   71GLY     CA 1543   6.460   1.320  11.370
   72ALA     CA 1544   6.170   1.330  11.390
   73ARG     CA 1545   6.070   1.370  11.100
   74LEU     CA 1546   5.750   1.330  11.070
   75LEU     CA 1547   5.500   1.260  10.840
   76VAL     CA 1548   5.330   1.230  10.530
   77ILE     CA 1549   5.080   1.490  10.280
   78GLN     CA 1550   4.820   1.390  10.240
   79GLY     CA 1551   4.620   1.190  10.070
   80GLU     CA 1552   4.440   1.050  10.030
   81TYR     CA 1553   4.170   1.050  10.250
   82GLU     CA 1554   4.000   0.850  10.330
   83SER     CA 1555   4.070   0.590  10.430
   84VAL     CA 1556   4.420   0.640  10.560
   85LEU     CA 1557   4.580   0.640  10.270
   86ARG     CA 1558   4.390   0.430  10.070
   87ASP     CA 1559   4.380   0.140  10.150
   88HIS     CA 1560   4.570   0.160  10.410
   89VAL     CA 1561   4.870   0.080  10.290
   90GLN     CA 1562   5.010  13.730  10.430
   91LYS     CA 1563   4.820  13.590  10.620
   92TRP     CA 1564   4.750  13.780  10.860
   93ASN     CA 1565   4.660  13.840  11.180
   94ILE     CA 1566   4.650  13.630  11.440
   95THR     CA 1567   4.490  13.740  11.650
   96GLN     CA 1568   4.510   0.140  11.670
   97VAL     CA 1569   4.340   0.420  11.620
   98THR     CA 1570   4.440   0.690  11.820
   99LEU     CA 1571   4.280   0.950  11.710
  100ASP     CA 1572   4.060   1.100  11.830
  101ALA     CA 1573   3.830   1.290  11.800
  102GLU     CA 1574   3.650   1.440  11.700
  103MET     CA 1575   3.440   1.430  11.430
  104GLU     CA 1576   3.200   1.430  11.260
  105PRO     CA 1577   3.110   1.660  11.070
  106PHE     CA 1578   3.320   1.770  10.820
  107TYR     CA 1579   3.530   1.610  10.750
  108LYS     CA 1580   3.530   1.300  10.730
  109GLU     CA 1581   3.410   1.120  10.900
  110MET     CA 1582   3.480   0.990  11.170
  111GLU     CA 1583   3.440   0.660  11.250
  112ALA     CA 1584   3.380   0.570  10.970
  113ASN     CA 1585   3.630   0.540  10.780
  114ILE     CA 1586   3.870   0.440  10.880
  115ARG     CA 1587   3.810   0.150  11.060
  116ARG     CA 1588   3.630   0.020  10.830
  117LEU     CA 1589   3.680   0.020  10.470
  118GLY     CA 1590   3.800  13.670  10.430
  119ALA     CA 1591   3.840  13.520  10.660
  120GLU     CA 1592   4.060  13.420  10.900
  121LEU     CA 1593   4.310  13.550  10.950
  122GLY     CA 1594   4.180  13.770  11.210
  123PHE     CA 1595   4.020  13.740  11.370
  124GLU     CA 1596   3.980   0.030  11.630
  125VAL     CA 1597   4.040   0.220  11.880
  126LEU     CA 1598   3.980   0.600  11.890
  127SER     CA 1599   3.740   0.730  12.110
  128ARG     CA 1600   3.640   1.020  12.020
  129VAL     CA 1601   3.650   1.290  12.270
  130GLY     CA 1602   3.820   1.430  12.390
  131HIS     CA 1603   4.090   1.550  12.500
  132SER     CA 1604   4.260   1.850  12.630
  133LEU     CA 1605   4.080   2.000  12.870
  134TYR     CA 1606   3.870   1.750  13.020
  135ASP     CA 1607   3.990   1.460  12.950
  136THR     CA 1608   3.660   1.300  12.960
  137LYS     CA 1609   3.550   1.190  13.280
  138ARG     CA 1610   3.250   1.180  13.260
  139ILE     CA 1611   3.040   1.310  13.200
  140LEU     CA 1612   2.750   1.260  13.240
  141ASP     CA 1613   2.670   1.190  13.510
  142LEU     CA 1614   2.620   1.410  13.680
  143ASN     CA 1615   2.300   1.490  13.790
  144GLY     CA 1616   2.130   1.430  13.560
  145GLY     CA 1617   2.160   1.480  13.300
  146SER     CA 1618   2.070   1.650  13.090
  147PRO     CA 1619   2.300   1.770  12.870
  148PRO     CA 1620   2.520   1.950  12.940
  149LEU     CA 1621   2.420   2.270  12.970
  150THR     CA 1622   2.590   2.530  13.200
  151TYR     CA 1623   2.940   2.650  13.280
  152LYS     CA 1624   3.190   2.690  13.500
  153ARG     CA 1625   3.320   2.450  13.530
  154PHE     CA 1626   3.280   2.240  13.320
  155LEU     CA 1627   3.040   2.090  13.330
  156HIS     CA 1628   2.820   2.210  13.500
  157ILE     CA 1629   2.900   2.140  13.780
  158LEU     CA 1630   3.200   2.030  13.840
  159SER     CA 1631   3.560   1.890  13.740
  160GLN     CA 1632   3.500   1.590  13.830
  161LEU     CA 1633   3.760   1.450   0.020
  162GLY     CA 1634   4.000   1.630   0.020
  163ASP     CA 1635   4.070   1.860  13.840
  164PRO     CA 1636   4.220   1.930  13.570
  165GLU     CA 1637   4.530   1.910  13.620
  166VAL     CA 1638   4.770   1.730  13.510
  167PRO     CA 1639   4.960   1.800  13.310
  168VAL     CA 1640   5.190   1.570  13.060
  169ARG     CA 1641   5.450   1.750  12.980
  170ASN     CA 1642   5.740   1.700  12.830
  171LEU     CA 1643   5.740   1.450  12.600
  172THR     CA 1644   5.970   1.200  12.640
  173ALA     CA 1645   6.170   1.170  12.420
  174GLU     CA 1646   6.410   0.990  12.380
  175ASP     CA 1647   6.290   0.730  12.310
  176PHE     CA 1648   5.920   0.610  12.300
  177GLN     CA 1649   5.960   0.370  12.230
  178ARG     CA 1650   6.040   0.160  12.030
  179CYS     CA 1651   6.010   0.120  11.750
  180MET     CA 1652   5.940   0.390  11.570
  181SER     CA 1653   6.130   0.620  11.640
  182PRO     CA 1654   6.250   0.870  11.480
  183GLU     CA 1655   6.130   0.880  11.200
  184PRO     CA 1656   5.970   0.700  11.040
  185GLY     CA 1657   6.070   0.560  10.810
  186LEU     CA 1658   6.250   0.590  10.570
  187ALA     CA 1659   6.280   0.770  10.320
  188GLU     CA 1660   5.970   0.860  10.240
  189ARG     CA 1661   5.710   0.900  10.390
  190TYR     CA 1662   5.610   1.190  10.260
  191ARG     CA 1663   5.700   1.410  10.350
  192VAL     CA 1664   5.790   1.800  10.280
  193PRO     CA 1665   5.680   2.080  10.260
  194VAL     CA 1666   5.850   2.340  10.050
  195PRO     CA 1667   5.760   2.540   9.720
  196ALA     CA 1668   5.570   2.450   9.520
  197ASP     CA 1669   5.270   2.320   9.740
  198LEU     CA 1670   5.270   2.570   9.920
  199GLU     CA 1671   5.190   2.860   9.940
  200ILE     CA 1672   5.460   3.080  10.020
  201PRO     CA 1673   5.310   3.280  10.200
  202PRO     CA 1674   4.960   3.390  10.280
  203GLN     CA 1675   5.000   3.630  10.440
  204SER     CA 1676   5.210   3.690  10.630
  205LEU     CA 1677   5.170   4.010  10.800
  206SER     CA 1678   5.400   3.990  11.020
  207PRO     CA 1679   5.280   3.720  11.210
  208TRP     CA 1680   5.310   3.670  11.470
  209THR     CA 1681   5.340   3.360  11.660
  210GLY     CA 1682   5.540   3.050  11.560
  211GLY     CA 1683   5.550   2.900  11.820
  212GLU     CA 1684   5.610   2.710  12.110
  213THR     CA 1685   5.580   2.890  12.380
  214GLU     CA 1686   5.450   3.250  12.440
  215GLY     CA 1687   5.140   3.230  12.650
  216LEU     CA 1688   4.910   3.330  12.540
  217ARG     CA 1689   4.700   3.580  12.520
  218ARG     CA 1690   4.670   3.690  12.820
  219LEU     CA 1691   4.680   3.430  13.040
  220GLU     CA 1692   4.810   3.280  13.230
  221GLN     CA 1693   4.810   3.300  13.460
  222HIS     CA 1694   4.580   3.580  13.610
  223LEU     CA 1695   4.650   3.690  13.830
  224THR     CA 1696   4.550   3.650   0.210
  225ASP     CA 1697   4.200   3.690   0.370
  226GLN     CA 1698   4.090   4.000   0.460
  227GLY     CA 1699   3.890   4.180   0.370
  228TRP     CA 1700   3.840   4.350   0.160
  229VAL     CA 1701   3.630   4.340  13.830
  230ALA     CA 1702   3.380   4.380   0.070
  231ASN     CA 1703   3.090   4.350   0.090
  232PHE     CA 1704   2.890   4.460  13.780
  233THR     CA 1705   2.990   4.660  13.470
  234LYS     CA 1706   3.300   4.710  13.470
  235PRO     CA 1707   3.460   4.610  13.310
  236ARG     CA 1708   3.390   4.420  13.020
  237THR     CA 1709   3.070   4.410  12.890
  238ILE     CA 1710   2.990   4.670  12.850
  239PRO     CA 1711   3.220   4.890  12.970
  240ASN     CA 1712   3.450   4.910  12.820
  241SER     CA 1713   3.450   4.660  12.590
  242LEU     CA 1714   3.700   4.480  12.590
  243LEU     CA 1715   3.970   4.470  12.800
  244PRO     CA 1716   4.120   4.330  13.000
  245SER     CA 1717   4.390   4.230  12.880
  246THR     CA 1718   4.270   3.940  12.610
  247THR     CA 1719   4.180   3.590  12.640
  248GLY     CA 1720   4.270   3.380  12.470
  249LEU     CA 1721   4.240   3.190  12.290
  250SER     CA 1722   4.230   3.170  12.000
  251PRO     CA 1723   4.580   3.230  11.880
  252TYR     CA 1724   4.680   2.910  11.970
  253PHE     CA 1725   4.470   2.720  12.010
  254SER     CA 1726   4.360   2.670  11.660
  255MET     CA 1727   4.570   2.430  11.600
  256GLY     CA 1728   4.710   2.310  11.820
  257CYS     CA 1729   4.910   2.480  12.090
  258LEU     CA 1730   4.890   2.490  12.430
  259SER     CA 1731   4.730   2.410  12.700
  260VAL     CA 1732   4.590   2.570  13.000
  261ARG     CA 1733   4.580   2.310  13.230
  262THR     CA 1734   4.800   2.410  13.440
  263PHE     CA 1735   4.830   2.720  13.390
  264PHE     CA 1736   4.530   2.900  13.540
  265GLN     CA 1737   4.370   2.930  13.820
  266ARG     CA 1738   4.130   2.790  13.890
  267LEU     CA 1739   3.850   2.890  13.860
  268SER     CA 1740   3.650   2.940   0.210
  269ASN     CA 1741   3.830   3.230   0.330
  270ILE     CA 1742   3.920   3.390   0.080
  271TYR     CA 1743   3.710   3.410  13.740
  272ALA     CA 1744   3.480   3.300  13.790
  273GLN     CA 1745   3.310   3.340   0.150
  274ALA     CA 1746   3.430   3.510   0.320
  275LYS     CA 1747   3.650   3.740   0.380
  276HIS     CA 1748   3.630   3.860   0.060
  277HIS     CA 1749   3.350   3.820  13.810
  278SER     CA 1750   3.080   3.830   0.030
  279LEU     CA 1751   2.830   3.930  13.710
  280PRO     CA 1752   2.760   3.990  13.510
  281PRO     CA 1753   2.790   3.830  13.190
  282VAL     CA 1754   3.020   3.620  13.110
  283SER     CA 1755   3.210   3.520  13.390
  284LEU     CA 1756   3.370   3.240  13.330
  285GLN     CA 1757   3.270   3.000  13.100
  286GLY     CA 1758   3.300   3.200  12.840
  287GLN     CA 1759   3.550   3.260  12.790
  288LEU     CA 1760   3.810   3.140  12.680
  289LEU     CA 1761   3.710   2.800  12.670
  290TRP     CA 1762   3.470   2.620  12.480
  291ARG     CA 1763   3.640   2.390  12.350
  292GLU     CA 1764   3.480   2.120  12.350
  293PHE     CA 1765   3.230   2.140  12.470
  294PHE     CA 1766   3.000   2.180  12.250
  295TYR     CA 1767   3.080   1.920  12.090
  296THR     CA 1768   3.060   1.700  12.340
  297VAL     CA 1769   2.730   1.750  12.430
  298ALA     CA 1770   2.600   1.820  12.180
  299SER     CA 1771   2.700   1.640  11.880
  300ALA     CA 1772   2.650   1.310  11.870
  301THR     CA 1773   2.350   1.300  12.090
  302GLN     CA 1774   2.180   1.520  11.940
  303ASN     CA 1775   2.230   1.690  11.700
  304PHE     CA 1776   2.260   2.000  11.610
  305THR     CA 1777   2.230   2.200  11.330
  306GLN     CA 1778   1.960   2.320  11.370
  307MET     CA 1779   1.680   2.180  11.430
  308ALA     CA 1780   1.640   2.070  11.640
  309GLY     CA 1781   1.770   1.900  11.820
  310ASN     CA 1782   1.840   1.990  12.090
  311PRO     CA 1783   1.740   2.160  12.390
  312ILE     CA 1784   1.790   2.420  12.340
  313CYS     CA 1785   1.760   2.450  12.010
  314LEU     CA 1786   1.570   2.650  11.810
  315GLN     CA 1787   1.570   2.910  11.650
  316ILE     CA 1788   1.420   2.970  11.420
  317HIS     CA 1789   1.580   3.000  11.120
  318TRP     CA 1790   1.420   3.200  10.930
  319TYR     CA 1791   1.670   3.290  10.630
  320GLU     CA 1792   1.690   3.050  10.460
  321ASP     CA 1793   1.740   3.140  10.110
  322ALA     CA 1794   1.980   3.300  10.040
  323GLU     CA 1795   2.330   3.280  10.090
  324ARG     CA 1796   2.510   3.560  10.240
  325LEU     CA 1797   2.400   3.780  10.310
  326HIS     CA 1798   2.480   4.090  10.340
  327LYS     CA 1799   2.580   4.150  10.670
  328TRP     CA 1800   2.860   4.230  10.690
  329LYS     CA 1801   3.020   4.120  10.410
  330THR     CA 1802   2.920   4.360  10.200
  331ALA     CA 1803   3.020   4.610  10.400
  332GLN     CA 1804   2.770   4.760  10.490
  333THR     CA 1805   2.600   5.070  10.640
  334GLY     CA 1806   2.620   5.080  10.850
  335PHE     CA 1807   2.720   5.050  11.160
  336PRO     CA 1808   2.990   5.140  11.210
  337TRP     CA 1809   3.130   4.960  11.430
  338ILE     CA 1810   3.100   4.660  11.410
  339ASP     CA 1811   3.110   4.630  11.090
  340ALA     CA 1812   3.370   4.530  10.910
  341ILE     CA 1813   3.390   4.390  10.690
  342MET     CA 1814   3.650   4.420  10.470
  343THR     CA 1815   3.800   4.140  10.450
  344GLN     CA 1816   3.840   4.000  10.760
  345LEU     CA 1817   3.900   4.190  10.940
  346ARG     CA 1818   4.240   4.270  10.820
  347GLN     CA 1819   4.480   4.200  11.030
  348GLU     CA 1820   4.470   4.040  11.260
  349GLY     CA 1821   4.180   3.870  11.390
  350TRP     CA 1822   4.030   4.060  11.530
  351ILE     CA 1823   3.770   4.030  11.750
  352HIS     CA 1824   3.800   3.920  12.050
  353HIS     CA 1825   3.690   4.080  12.220
  354LEU     CA 1826   3.460   4.340  12.100
  355ALA     CA 1827   3.250   4.220  11.990
  356ARG     CA 1828   3.090   3.990  11.990
  357HIS     CA 1829   2.770   4.180  11.970
  358ALA     CA 1830   2.870   4.300  11.670
  359VAL     CA 1831   2.790   3.990  11.490
  360ALA     CA 1832   2.510   3.960  11.590
  361CYS     CA 1833   2.280   4.120  11.590
  362PHE     CA 1834   2.150   4.230  11.300
  363LEU     CA 1835   2.130   3.990  11.120
  364THR     CA 1836   1.920   3.790  11.300
  365ARG     CA 1837   1.750   4.020  11.520
  366GLY     CA 1838   1.720   4.260  11.400
  367ASP     CA 1839   1.710   4.250  11.070
  368LEU     CA 1840   1.790   4.030  10.820
  369TRP     CA 1841   1.700   3.760  10.900
  370ILE     CA 1842   1.920   3.450  10.990
  371SER     CA 1843   2.040   3.130  11.030
  372TRP     CA 1844   2.290   3.050  11.230
  373GLU     CA 1845   2.450   2.790  11.090
  374GLU     CA 1846   2.480   2.970  10.770
  375GLY     CA 1847   2.620   3.250  10.880
  376MET     CA 1848   2.840   3.200  10.980
  377LYS     CA 1849   3.080   3.020  10.850
  378VAL     CA 1850   3.280   3.270  10.740
  379PHE     CA 1851   3.580   3.220  10.970
  380GLU     CA 1852   3.760   3.070  10.860
  381GLU     CA 1853   3.960   3.270  10.650
  382LEU     CA 1854   4.080   3.510  10.880
  383LEU     CA 1855   3.930   3.460  11.150
  384LEU     CA 1856   4.060   3.250  11.320
  385ASP     CA 1857   3.850   2.990  11.420
  386ALA     CA 1858   3.830   2.690  11.450
  387ASP     CA 1859   3.890   2.410  11.300
  388TYR     CA 1860   3.720   2.170  11.380
  389SER     CA 1861   3.640   2.320  11.720
  390ILE     CA 1862   3.410   2.620  11.700
  391ASN     CA 1863   3.220   2.630  11.430
  392ALA     CA 1864   2.890   2.540  11.520
  393GLY     CA 1865   2.800   2.690  11.770
  394ASN     CA 1866   2.850   2.970  11.790
  395TRP     CA 1867   2.560   3.130  11.770
  396MET     CA 1868   2.420   3.110  12.020
  397TRP     CA 1869   2.470   3.300  12.290
  398LEU     CA 1870   2.300   3.570  12.350
  399SER     CA 1871   2.110   3.610  12.050
  400ALA     CA 1872   1.930   3.340  12.170
  401SER     CA 1873   1.950   2.940  12.230
  402ALA     CA 1874   2.110   2.960  12.430
  403PHE     CA 1875   2.110   3.170  12.630
  404PHE     CA 1876   1.910   3.400  12.690
  405HIS     CA 1877   1.760   3.660  12.520
  406HIS     CA 1878   1.870   3.990  12.390
  407TYR     CA 1879   1.580   4.080  12.300
  408THR     CA 1880   1.460   4.400  12.340
  409ARG     CA 1881   1.640   4.540  12.290
  410ILE     CA 1882   1.950   4.480  12.340
  411PHE     CA 1883   2.170   4.570  12.150
  412CYS     CA 1884   2.430   4.650  12.170
  413PRO     CA 1885   2.500   4.860  11.920
  414VAL     CA 1886   2.470   5.150  12.050
  415ARG     CA 1887   2.750   5.290  12.230
  416PHE     CA 1888   2.910   5.010  12.310
  417GLY     CA 1889   3.080   5.070  12.520
  418LYS     CA 1890   3.340   5.260  12.470
  419ARG     CA 1891   3.360   5.310  12.180
  420THR     CA 1892   3.710   5.200  12.080
  421ASP     CA 1893   3.880   5.520  12.100
  422PRO     CA 1894   4.110   5.670  11.910
  423GLU     CA 1895   4.020   5.780  11.700
  424GLY     CA 1896   3.920   5.660  11.440
  425GLN     CA 1897   4.080   5.380  11.350
  426TYR     CA 1898   3.920   5.140  11.220
  427ILE     CA 1899   3.750   5.280  11.020
  428ARG     CA 1900   3.880   5.430  10.850
  429LYS     CA 1901   4.130   5.270  10.720
  430TYR     CA 1902   3.970   5.050  10.510
  431LEU     CA 1903   3.640   5.080  10.550
  432PRO     CA 1904   3.420   5.450  10.520
  433VAL     CA 1905   3.530   5.680  10.180
  434LEU     CA 1906   3.800   5.850  10.300
  435LYS     CA 1907   3.950   5.890  10.520
  436ASN     CA 1908   3.940   6.160  10.660
  437PHE     CA 1909   3.840   6.400  10.880
  438PRO     CA 1910   3.690   6.390  11.150
  439THR     CA 1911   3.480   6.550  11.340
  440LYS     CA 1912   3.270   6.330  11.400
  441TYR     CA 1913   3.330   6.080  11.290
  442ILE     CA 1914   3.310   5.780  11.430
  443TYR     CA 1915   3.020   5.730  11.610
  444GLU     CA 1916   2.810   5.940  11.460
  445PRO     CA 1917   2.710   6.040  11.180
  446TRP     CA 1918   2.760   6.340  11.060
  447THR     CA 1919   2.480   6.590  10.990
  448ALA     CA 1920   2.550   6.840  10.840
  449SER     CA 1921   2.380   6.940  10.530
  450GLU     CA 1922   2.580   7.020  10.330
  451GLU     CA 1923   2.840   7.140  10.330
  452GLU     CA 1924   3.070   7.020  10.180
  453GLN     CA 1925   3.190   6.790  10.340
  454ARG     CA 1926   3.480   6.820  10.470
  455GLN     CA 1927   3.700   6.660  10.300
  456ALA     CA 1928   3.670   6.350  10.360
  457GLY     CA 1929   3.450   6.240  10.310
  458CYS     CA 1930   3.190   6.410  10.170
  459ILE     CA 1931   3.000   6.220  10.200
  460ILE     CA 1932   2.930   6.050  10.490
  461GLY     CA 1933   2.560   6.040  10.570
  462ARG     CA 1934   2.410   6.000  10.340
  463ASP     CA 1935   2.640   5.790  10.060
  464TYR     CA 1936   2.780   5.600  10.280
  465PRO     CA 1937   2.630   5.570  10.580
  466PHE     CA 1938   2.350   5.550  10.770
  467PRO     CA 1939   2.130   5.310  10.720
  468MET     CA 1940   2.080   4.990  10.810
  469VAL     CA 1941   1.910   4.880  10.580
  470ASN     CA 1942   1.590   4.710  10.580
  471HIS     CA 1943   1.520   4.390  10.580
  472LYS     CA 1944   1.270   4.240  10.610
  473GLU     CA 1945   1.140   4.390  10.900
  474ALA     CA 1946   1.290   4.450  11.190
  475SER     CA 1947   1.380   4.670  11.390
  476ASP     CA 1948   1.230   4.560  11.660
  477ARG     CA 1949   0.950   4.420  11.630
  478ASN     CA 1950   0.940   4.080  11.540
  479LEU     CA 1951   1.270   4.070  11.540
  480GLN     CA 1952   1.340   3.980  11.860
  481LEU     CA 1953   1.320   3.690  11.930
  482MET     CA 1954   1.040   3.620  11.940
  483ARG     CA 1955   0.770   3.620  12.120
  484ARG     CA 1956   0.730   3.320  12.160
  485VAL     CA 1957   0.940   3.100  12.140
  486ARG     CA 1958   1.020   3.030  12.480
  487GLU     CA 1959   0.930   2.770  12.640
  488GLU     CA 1960   1.160   2.590  12.780
  489GLN     CA 1961   1.340   2.480  12.590
  490ARG     CA 1962   1.340   2.600  12.330
  491GLY     CA 1963   1.460   2.810  12.230
  492THR     CA 1964   1.550   3.020  12.480
  493ALA     CA 1965   1.640   2.880  12.720
  494GLN     CA 1966   1.800   2.660  12.730
  495LEU     CA 1967   2.020   2.740  12.970
  496THR     CA 1968   2.020   3.010  13.110
  497ARG     CA 1969   1.700   3.020  13.190
  999W        W 1970   0.980   8.270   0.950
 1000W        W 1971   4.320  12.430   4.410
 1001W        W 1972   0.460   7.710   0.350
 1002W        W 1973   5.920   2.250  12.900
 1003W        W 1974   7.770   5.500   5.970
 1004W        W 1975   5.730   4.920   9.970
 1005W        W 1976  13.800   6.380  10.550
 1006W        W 1977   2.580   8.690   9.520
 1007W        W 1978   1.200  11.780  11.930
 1008W        W 1979  13.500  12.860   4.210
 1009W        W 1980   4.890  10.930   7.750
 1010W        W 1981   9.070  10.150  10.360
 1011W        W 1982   0.680  10.990   3.070
 1012W        W 1983   0.580   3.080   4.120
 1013W        W 1984  12.240  10.700   4.710
 1014W        W 1985   2.380   7.070   6.330
 1015W        W 1986   9.270   0.790   5.860
 1016W        W 1987  12.230   8.000  12.500
 1017W        W 1988   4.550   1.040   8.320
 1018W        W 1989   9.100  13.780  10.600
 1019W        W 1990   3.790   8.890   3.540
 1020W        W 1991  11.230  11.760   0.990
 1021W        W 1992  12.900   2.610   4.970
 1022W        W 1993   3.130   9.080   9.640
 1023W        W 1994  10.260   1.100   6.490
 1024W        W 1995   8.300  11.020   6.930
 1025W        W 1996   3.810  11.300   1.310
 1026W        W 1997   1.880   5.620   7.440
 1027W        W 1998   3.390  12.700  10.000
 1028W        W 1999  12.990  11.700   6.210
 1029W        W 2000   0.990   1.970   9.720
 1030W        W 2001   6.130  11.370   3.830
 1031W        W 2002   0.540   0.020  12.950
 1032W        W 2003   4.760   1.210   1.740
 1033W        W 2004  11.730   1.790   8.670
 1034W        W 2005   8.950   9.180   7.240
 1035W        W 2006   0.480  13.760   6.060
 1036W        W 2007   5.640   6.980  12.120
 1037W        W 2008   6.990   4.470   9.710
 1038W        W 2009  11.760   4.270   6.190
 1039W        W 2010   3.420   0.900   7.410
 1040W        W 2011   2.190   7.970  12.280
 1041W        W 2012   5.270   7.030   3.290
 1042W        W 2013   0.300   6.460   5.160
 1043W        W 2014   0.440   6.580   2.260
 1044W        W 2015  11.440   6.160   9.700
 1045W        W 2016   7.810   3.230   3.830
 1046W        W 2017   7.710   2.730   4.550
 1047W        W 2018  11.680   5.910  10.820
 1048W        W 2019   4.900  11.950   1.410
 1049W        W 2020   9.580   0.440  11.480
 1050W        W 2021   4.220   0.680   8.590
 1051W        W 2022   6.600   9.790   9.740
 1052W        W 2023  13.620   3.720   3.990
 1053W        W 2024   5.900   2.190   4.820
 1054W        W 2025   9.850   6.780   7.320
 1055W        W 2026   0.120   9.460  13.380
 1056W        W 2027  13.340   6.090   7.430
 1057W        W 2028  11.890   6.320  10.140
 1058W        W 2029   0.880   6.930   2.890
 1059W        W 2030   9.750   2.350   5.750
 1060W        W 2031   1.540  11.140   1.520
 1061W        W 2032   2.630   7.970   8.410
 1062W        W 2033  11.080  13.680  12.260
 1063W        W 2034  11.070   8.700   3.020
 1064W        W 2035   9.240   3.360   6.340
 1065W        W 2036   6.620   2.670   4.980
 1066W        W 2037   6.230   9.290   2.000
 1067W        W 2038   9.190  13.170   5.160
 1068W        W 2039   7.480   7.570   8.570
 1069W        W 2040  10.700  12.750   7.760
 1070W        W 2041   1.280   2.330   7.780
 1071W        W 2042  10.810   7.500  13.010
 1072W        W 2043  12.980   0.280  12.370
 1073W        W 2044   9.810   9.420   5.950
 1074W        W 2045  13.660  10.170   7.810
 1075W        W 2046   0.290  10.280   4.080
 1076W        W 2047  10.050  10.100   7.240
 1077W        W 2048   0.000   1.750   2.020
 1078W        W 2049   3.180   2.880   6.860
 1079W        W 2050  13.750   4.410   8.100
 1080W        W 2051  11.320   6.840   5.690
 1081W        W 2052  12.200   2.460   6.420
 1082W        W 2053   7.690  10.770   6.680
 1083W        W 2054   0.480   8.210   4.510
 1084W        W 2055  10.480   9.080  12.980
 1085W        W 2056   5.970  10.390   5.020
 1086W        W 2057   5.790   7.680   8.820
 1087W        W 2058   5.090   7.660   6.790
 1088W        W 2059   7.050   4.930   1.940
 1089W        W 2060   5.900  11.430   8.790
 1090W        W 2061   5.070   9.300   3.530
 1091W        W 2062   9.540   6.240   1.810
 1092W        W 2063   7.200   7.830  13.430
 1093W        W 2064  10.150   3.770  13.010
 1094W        W 2065   1.160   1.880   7.260
 1095W        W 2066  10.680   1.730   8.410
 1096W        W 2067   6.910   9.060   0.760
 1097W        W 2068   1.730   6.560   7.460
 1098W        W 2069   5.360  11.700   7.720
 1099W        W 2070  13.610  11.700   0.880
 1100W        W 2071  13.590  13.430   1.010
 1101W        W 2072   1.160  10.840   5.520
 1102W        W 2073   0.920  11.140   1.940
 1103W        W 2074   6.770   3.700   5.240
 1104W        W 2075   3.750  12.110   9.390
 1105W        W 2076   9.250   7.500   7.670
 1106W        W 2077   7.370   2.190   4.520
 1107W        W 2078   1.970   4.340   0.320
 1108W        W 2079   4.170   1.450  11.470
 1109W        W 2080   7.990   2.320   1.720
 1110W        W 2081  12.730   2.480  11.540
 1111W        W 2082   8.610   5.680   6.460
 1112W        W 2083  11.240  10.110   2.190
 1113W        W 2084   8.850   9.370   9.550
 1114W        W 2085   9.830   0.430   1.030
 1115W        W 2086   4.460   1.280   7.410
 1116W        W 2087  12.460   9.390   0.800
 1117W        W 2088   6.840   4.140   4.770
 1118W        W 2089   1.190   3.210   0.790
 1119W        W 2090  11.210   5.630   3.990
 1120W        W 2091  11.940   1.380   6.550
 1121W        W 2092   4.790  13.720   4.580
 1122W        W 2093   6.860   3.130   6.460
 1123W        W 2094   1.580   6.110   6.790
 1124W        W 2095   8.170   7.000   8.180
 1125W        W 2096   6.950   7.400   6.820
 1126W        W 2097  12.720  12.290   5.780
 1127W        W 2098  12.800   6.340   1.160
 1128W        W 2099  10.990  13.370  11.870
 1129W        W 2100   3.150   1.040   4.650
 1130W        W 2101   7.520  11.000  12.340
 1131W        W 2102   9.070  11.740   9.420
 1132W        W 2103   0.070   2.120  13.270
 1133W        W 2104   4.440   4.500   5.430
 1134W        W 2105   4.670   9.170   7.990
 1135W        W 2106   4.080   9.500  10.250
 1136W        W 2107   9.180  12.360   3.740
 1137W        W 2108   7.190   1.870  12.740
 1138W        W 2109   1.600   4.660   0.090
 1139W        W 2110   7.130   4.430   7.420
 1140W        W 2111   4.440  11.610  11.370
 1141W        W 2112   1.430  11.060   8.520
 1142W        W 2113  13.480   7.320   6.750
 1143W        W 2114   5.560  13.000  11.710
 1144W        W 2115   8.840   6.940   4.160
 1145W        W 2116   3.360  10.560   5.680
 1146W        W 2117   9.310  11.140   5.920
 1147W        W 2118   7.320   3.120  12.320
 1148W        W 2119   5.380   3.670   5.070
 1149W        W 2120   7.570   8.480   4.120
 1150W        W 2121   8.260   4.280   0.020
 1151W        W 2122   3.580   9.090  11.150
 1152W        W 2123   8.080  12.020   0.560
 1153W        W 2124   6.740   4.920   4.780
 1154W        W 2125   9.580   2.460   8.270
 1155W        W 2126  12.990   3.130  12.600
 1156W        W 2127  13.920  10.570   7.670
 1157W        W 2128   5.660  10.660   9.890
 1158W        W 2129   4.230  13.530   1.090
 1159W        W 2130   5.820   6.720   1.860
 1160W        W 2131   5.050  11.700   2.820
 1161W        W 2132   6.540  13.330   3.440
 1162W        W 2133   1.390  12.510   6.540
 1163W        W 2134   3.090  10.290   8.300
 1164W        W 2135  11.540   1.300  10.080
 1165W        W 2136  10.700   6.560   0.230
 1166W        W 2137  11.740   5.820  12.420
 1167W        W 2138   6.150   7.240   5.120
 1168W        W 2139   3.210  11.190   7.730
 1169W        W 2140   5.650   8.820   9.000
 1170W        W 2141  12.920   6.790   5.070
 1171W        W 2142   3.540   0.000   8.520
 1172W        W 2143   6.520   8.710   7.290
 1173W        W 2144   2.900   0.930  13.840
 1174W        W 2145   4.330   4.930   1.470
 1175W        W 2146   6.580   0.950   6.280
 1176W        W 2147  11.200   5.180  10.490
 1177W        W 2148   6.740   4.320   2.430
 1178W        W 2149  12.040   5.540   0.010
 1179W        W 2150  13.200   7.710   9.600
 1180W        W 2151  10.110   8.160   4.720
 1181W        W 2152   3.210   6.160   3.450
 1182W        W 2153   1.690   7.500   9.210
 1183W        W 2154   0.980   9.930   4.930
 1184W        W 2155  12.660   6.870  10.830
 1185W        W 2156   8.040   5.670  12.240
 1186W        W 2157   5.210   5.060   4.750
 1187W        W 2158  13.470   8.400  12.130
 1188W        W 2159   6.580   5.450  10.910
 1189W        W 2160  11.740   4.350   0.560
 1190W        W 2161   6.930  10.600   6.090
 1191W        W 2162  11.900  11.420   4.320
 1192W        W 2163   8.110   4.460  12.310
 1193W        W 2164  13.500   0.050   1.050
 1194W        W 2165   3.850  11.290   8.990
 1195W        W 2166  11.230   6.890  11.060
 1196W        W 2167   4.130   1.080   4.810
 1197W        W 2168   3.270   4.850   6.720
 1198W        W 2169   5.740   7.650  12.370
 1199W        W 2170   3.730  10.850  13.270
 1200W        W 2171  12.310  10.180  10.770
 1201W        W 2172   1.540  13.690   1.240
 1202W        W 2173   8.680   1.870   9.950
 1203W        W 2174  11.780   3.500   8.930
 1204W        W 2175  13.130  11.940   5.760
 1205W        W 2176   6.560   4.080   0.610
 1206W        W 2177  11.890   3.710  12.370
 1207W        W 2178  11.110   8.490   9.580
 1208W        W 2179  13.910  12.540  13.200
 1209W        W 2180   4.270   8.160   5.670
 1210W        W 2181   8.250   0.550   7.700
 1211W        W 2182   1.610   2.360   2.020
 1212W        W 2183  13.610   0.130   1.640
 1213W        W 2184   0.020   8.340  11.680
 1214W        W 2185   9.740   4.100   1.840
 1215W        W 2186   4.370  11.040   9.550
 1216W        W 2187  13.350  10.520   4.010
 1217W        W 2188  10.180   7.700   5.700
 1218W        W 2189   2.700   6.480   2.510
 1219W        W 2190  13.740  12.730   4.710
 1220W        W 2191   8.340   2.640   5.310
 1221W        W 2192  13.300  10.920   3.330
 1222W        W 2193   2.330  11.080   4.840
 1223W        W 2194  10.060   1.680   7.270
 1224W        W 2195  13.220   9.100   9.970
 1225W        W 2196   0.100  10.450   6.280
 1226W        W 2197  13.370   8.370   4.460
 1227W        W 2198  10.570   2.780   7.050
 1228W        W 2199   3.860  10.070  11.910
 1229W        W 2200   0.170   4.390   5.900
 1230W        W 2201   8.400   9.470   9.850
 1231W        W 2202   5.490  10.950  11.190
 1232W        W 2203  13.530  13.670   9.400
 1233W        W 2204  12.780   7.690  10.330
 1234W        W 2205   9.370   4.620   9.140
 1235W        W 2206   8.130   0.060   5.520
 1236W        W 2207   3.740   9.290  10.680
 1237W        W 2208   7.810  12.070  12.650
 1238W        W 2209   1.020  12.760   8.670
 1239W        W 2210  12.130  10.280   0.050
 1240W        W 2211   8.280   9.700  12.100
 1241W        W 2212  10.550   8.340   9.670
 1242W        W 2213  10.410   7.100   5.970
 1243W        W 2214   6.020  12.460   1.370
 1244W        W 2215   2.650   3.330   5.530
 1245W        W 2216   9.030   5.740  11.170
 1246W        W 2217   0.520   0.590   1.400
 1247W        W 2218   2.290  12.240   8.670
 1248W        W 2219  12.650   7.030   0.760
 1249W        W 2220   3.800   4.320   8.390
 1250W        W 2221   4.150   7.140   8.530
 1251W        W 2222   0.590   8.020   0.750
 1252W        W 2223   8.840   7.550   3.630
 1253W        W 2224   4.590   5.160   2.890
 1254W        W 2225   8.280  12.860   6.230
 1255W        W 2226   0.160   3.500  12.610
 1256W        W 2227   9.060   7.350   9.640
 1257W        W 2228   8.780  12.720   7.810
 1258W        W 2229   2.720   9.950   1.020
 1259W        W 2230   4.610   4.490   9.690
 1260W        W 2231  13.000  10.200   5.260
 1261W        W 2232   0.300   8.060   9.570
 1262W        W 2233   9.540   7.770   2.880
 1263W        W 2234  10.820   6.680   7.290
 1264W        W 2235   4.120  12.280  12.350
 1265W        W 2236   0.360  12.370   9.110
 1266W        W 2237   1.220   4.630   5.800
 1267W        W 2238   4.440   1.310   5.530
 1268W        W 2239   1.960   7.050   9.230
 1269W        W 2240   4.450  13.530   3.380
 1270W        W 2241   8.230   6.100   7.960
 1271W        W 2242   1.310  10.380  12.210
 1272W        W 2243   0.700   6.760   3.780
 1273W        W 2244   4.740   2.610  13.890
 1274W        W 2245   6.520  13.660  11.920
 1275W        W 2246   9.420  12.110   3.380
 1276W        W 2247   5.750   5.550  11.840
 1277W        W 2248   2.780   1.960   3.610
 1278W        W 2249   8.830  12.500   2.890
 1279W        W 2250  11.900  11.450   0.450
 1280W        W 2251   4.410   6.500  13.320
 1281W        W 2252   6.290   9.100   7.120
 1282W        W 2253   5.620   3.890  10.380
 1283W        W 2254   9.610  12.580   3.600
 1284W        W 2255   8.230   3.580   1.340
 1285W        W 2256   6.640   1.390   1.540
 1286W        W 2257   5.520   3.170   6.730
 1287W        W 2258   9.370   3.730   2.110
 1288W        W 2259  11.580   8.150   9.230
 1289W        W 2260  11.080   7.810   5.560
 1290W        W 2261  10.470  11.050   9.500
 1291W        W 2262   2.570   9.120   9.760
 1292W        W 2263   1.540   4.020   9.030
 1293W        W 2264   2.350   9.180   1.430
 1294W        W 2265   3.330   5.650   0.280
 1295W        W 2266   7.950  13.150   0.680
 1296W        W 2267   6.640  10.670   8.610
 1297W        W 2268   9.470   0.390   5.330
 1298W        W 2269  12.270   0.420   0.130
 1299W        W 2270   3.100   5.840   6.500
 1300W        W 2271   6.650   0.020  10.420
 1301W        W 2272   5.710  11.020   9.540
 1302W        W 2273   6.120  12.410   9.360
 1303W        W 2274  10.640   3.560   5.820
 1304W        W 2275   3.600  12.150   5.860
 1305W        W 2276  12.050   2.920   4.010
 1306W        W 2277   1.470  11.010   3.950
 1307W        W 2278   2.650   3.280   8.380
 1308W        W 2279  11.470   8.150   6.550
 1309W        W 2280   6.800   9.400  12.600
 1310W        W 2281   3.550  13.230   5.940
 1311W        W 2282   1.340  10.700   1.240
 1312W        W 2283   2.800   4.000   8.230
 1313W        W 2284   2.430   2.520   5.920
 1314W        W 2285   2.330   0.220  10.670
 1315W        W 2286   9.610   9.650  10.460
 1316W        W 2287   3.410  12.880   7.870
 1317W        W 2288  13.130   6.940   6.020
 1318W        W 2289   9.620  10.000   2.190
 1319W        W 2290   8.210   9.620   3.520
 1320W        W 2291   7.600  13.020   5.170
 1321W        W 2292   9.080  12.500   5.680
 1322W        W 2293   3.310  12.180   1.430
 1323W        W 2294   3.060   1.980   9.630
 1324W        W 2295   8.490  12.970   0.710
 1325W        W 2296  12.760   8.130   3.730
 1326W        W 2297   4.290   4.090   9.310
 1327W        W 2298   1.450   8.990   1.520
 1328W        W 2299   2.360  10.830   6.590
 1329W        W 2300   4.810   3.710   5.800
 1330W        W 2301   0.830  13.450   9.460
 1331W        W 2302   9.130  12.620   8.130
 1332W        W 2303   8.660   5.190   1.720
 1333W        W 2304   5.130   7.150   3.760
 1334W        W 2305   6.310  11.160   0.570
 1335W        W 2306   5.380   4.920   9.260
 1336W        W 2307   1.020   9.790  12.490
 1337W        W 2308   0.450   3.370  13.040
 1338W        W 2309   4.180  13.740   5.510
 1339W        W 2310   4.140   9.360   2.000
 1340W        W 2311   2.650   8.260  13.710
 1341W        W 2312  12.360   5.850   0.640
 1342W        W 2313   5.320  10.270   9.940
 1343W        W 2314   0.770   1.500  10.740
 1344W        W 2315   0.770   5.670   3.930
 1345W        W 2316   3.350   3.130   1.870
 1346W        W 2317  11.910   4.810   5.270
 1347W        W 2318  13.780   1.440   4.070
 1348W        W 2319   9.510   7.880  10.970
 1349W        W 2320   7.330  10.440   7.970
 1350W        W 2321   0.580  13.270   1.360
 1351W        W 2322   2.180   7.720   0.960
 1352W        W 2323   8.830  11.760   8.950
 1353W        W 2324  12.620   5.360   8.330
 1354W        W 2325   6.320  10.510   7.080
 1355W        W 2326   3.930  13.390   3.380
 1356W        W 2327   6.510   6.520   9.570
 1357W        W 2328  12.740   9.090  13.330
 1358W        W 2329  12.390   6.610   5.550
 1359W        W 2330  10.010   0.840  11.380
 1360W        W 2331   1.690  11.730  13.250
 1361W        W 2332  11.690   4.090   1.720
 1362W        W 2333   3.410   8.880   6.670
 1363W        W 2334   7.040   1.430  13.420
 1364W        W 2335   9.700  12.980   9.410
 1365W        W 2336   4.330   4.110   9.860
 1366W        W 2337   8.230  13.490   2.890
 1367W        W 2338  13.600   9.560  13.740
 1368W        W 2339   4.570   6.530   3.610
 1369W        W 2340   6.310  12.290   8.920
 1370W        W 2341   2.870   4.950   7.470
 1371W        W 2342   7.660   4.710   0.110
 1372W        W 2343  10.720  12.120  12.410
 1373W        W 2344  12.060  13.870  12.650
 1374W        W 2345   8.710  11.750  10.280
 1375W        W 2346   8.560   8.760  11.390
 1376W        W 2347   0.340  10.580  11.800
 1377W        W 2348   7.900   4.550   4.330
 1378W        W 2349  12.100  12.130   6.780
 1379W        W 2350   9.460   5.440   2.140
 1380W        W 2351   9.970  12.660   0.150
 1381W        W 2352  10.870   1.500   4.160
 1382W        W 2353   9.190   9.090  13.000
 1383W        W 2354  13.850  13.770   6.070
 1384W        W 2355   6.220   6.000   3.730
 1385W        W 2356   1.600   9.930   0.320
 1386W        W 2357   5.620  11.490   2.290
 1387W        W 2358   8.280   3.090   7.880
 1388W        W 2359  11.780  10.080   9.740
 1389W        W 2360   8.880  13.130  13.230
 1390W        W 2361   9.060  12.750   1.540
 1391W        W 2362  12.530   9.710   9.130
 1392W        W 2363  10.350   5.560  10.550
 1393W        W 2364   0.820  13.090   3.630
 1394W        W 2365   3.340   1.060  13.810
 1395W        W 2366  10.860   3.420   2.230
 1396W        W 2367  10.920   3.280   4.810
 1397W        W 2368   9.260  12.600   9.490
 1398W        W 2369   6.900   9.330  11.990
 1399W        W 2370  12.220   4.910   0.030
 1400W        W 2371   0.730   7.210   0.380
 1401W        W 2372   7.730   9.820   8.170
 1402W        W 2373   8.320   0.330   6.530
 1403W        W 2374   6.140   0.540   9.500
 1404W        W 2375   8.740   9.930   4.190
 1405W        W 2376   8.730   0.690   4.830
 1406W        W 2377   5.170   9.230   4.470
 1407W        W 2378   9.450   7.530   8.560
 1408W        W 2379   7.030   2.210   6.430
 1409W        W 2380   5.140   2.340   4.000
 1410W        W 2381   1.420  13.180  13.550
 1411W        W 2382   8.570   5.950  11.310
 1412W        W 2383   4.260   3.000   4.550
 1413W        W 2384   0.430  11.000  10.330
 1414W        W 2385   8.710   3.270   3.930
 1415W        W 2386   0.030   2.360   7.430
 1416W        W 2387  13.550   6.630  12.790
 1417W        W 2388  10.590   4.590   3.490
 1418W        W 2389   0.270   4.030   1.930
 1419W        W 2390  12.640   1.670   0.450
 1420W        W 2391  10.270   0.770   9.430
 1421W        W 2392   3.500   9.330   3.450
 1422W        W 2393   5.630   1.730   4.810
 1423W        W 2394   2.060   7.930   6.160
 1424W        W 2395   5.340   8.380  10.450
 1425W        W 2396  12.400   5.790   6.060
 1426W        W 2397  12.990  11.730   1.960
 1427W        W 2398  13.710  11.310   1.200
 1428W        W 2399  12.620  13.230  10.210
 1429W        W 2400  13.750   3.150   5.810
 1430W        W 2401  11.400  10.390   8.340
 1431W        W 2402  11.010   2.050   8.220
 1432W        W 2403   7.830   6.730   5.080
 1433W        W 2404   9.080  10.060  13.300
 1434W        W 2405   3.620   1.860   0.320
 1435W        W 2406  10.020  11.980  10.370
 1436W        W 2407   0.390  11.360   4.670
 1437W        W 2408   8.730   6.380   9.270
 1438W        W 2409   0.250   8.980   0.750
 1439W        W 2410   8.280   9.430  10.480
 1440W        W 2411   6.490   5.850   9.730
 1441W        W 2412   8.330   0.050   7.990
 1442W        W 2413   3.760  11.550   9.470
 1443W        W 2414  13.790   3.850   3.130
 1444W        W 2415   6.060   9.980   7.700
 1445W        W 2416   4.570  11.400   4.080
 1446W        W 2417  13.130   5.940   4.520
 1447W        W 2418  10.190  11.970   8.670
 1448W        W 2419   2.900  10.450   5.580
 1449W        W 2420   2.850   0.660  12.660
 1450W        W 2421  13.260  11.040  12.300
 1451W        W 2422  10.230   2.160   9.070
 1452W        W 2423   3.360   1.610   6.770
 1453W        W 2424  11.900   0.160   8.910
 1454W        W 2425   4.260   6.110   1.670
 1455W        W 2426  13.770   2.480   2.260
 1456W        W 2427  12.200   7.710   6.150
 1457W        W 2428   4.930   8.500   3.800
 1458W        W 2429   3.450   3.270   7.140
 1459W        W 2430  13.340   7.180   7.710
 1460W        W 2431  11.160  12.660   0.450
 1461W        W 2432   9.350  13.320  10.140
 1462W        W 2433   5.710   6.120   1.870
 1463W        W 2434  10.080  10.750  12.370
 1464W        W 2435   1.090   8.860  12.710
 1465W        W 2436  12.910   0.240  10.020
 1466W        W 2437   4.850   5.450  11.380
 1467W        W 2438  13.460   5.570   1.630
 1468W        W 2439   6.840   8.260  11.790
 1469W        W 2440   4.150   5.570   6.730
 1470W        W 2441   4.720   9.490   5.980
 1471W        W 2442   5.080   6.890  11.650
 1472W        W 2443   9.380   0.120  13.490
 1473W        W 2444  12.510   4.340   4.950
 1474W        W 2445   1.470   7.660   7.490
 1475W        W 2446   9.780   8.550   1.660
 1476W        W 2447   9.150   2.320   8.670
 1477W        W 2448   8.310   5.640   0.850
 1478W        W 2449   2.950  10.340   4.640
 1479W        W 2450  13.290  13.810   7.390
 1480W        W 2451  12.700   1.530   1.740
 1481W        W 2452   7.950   5.060   2.900
 1482W        W 2453   1.620   3.200  13.650
 1483W        W 2454   0.530   9.060   2.590
 1484W        W 2455   0.040   0.300  10.880
 1485W        W 2456   4.060   3.240   6.630
 1486W        W 2457   3.020   0.090   8.580
 1487W        W 2458   2.220   5.540   2.490
 1488W        W 2459   4.610  12.410  11.100
 1489W        W 2460   3.320   7.040   7.390
 1490W        W 2461  13.450   8.310   8.110
 1491W        W 2462  13.200   6.570   8.110
 1492W        W 2463   8.370  10.230   6.340
 1493W        W 2464   1.580  13.340   6.510
 1494W        W 2465   2.740  12.530   5.450
 1495W        W 2466   4.690  13.880   9.040
 1496W        W 2467   5.390  13.820   8.340
 1497W        W 2468   6.300   1.660   6.390
 1498W        W 2469   6.530   0.460   7.800
 1499W        W 2470  10.430   3.660  12.030
 1500W        W 2471   2.210   3.460   0.260
 1501W        W 2472   0.500   3.980   0.200
 1502W        W 2473   7.420  13.180   2.960
 1503W        W 2474   3.030   2.600   5.050
 1504W        W 2475   6.220  12.900   8.770
 1505W        W 2476  10.920  13.170   1.990
 1506W        W 2477   8.020   1.180   4.230
 1507W        W 2478  10.660   7.030   4.000
 1508W        W 2479  12.110  11.700   9.750
 1509W        W 2480   3.320   6.510   2.610
 1510W        W 2481   2.740   6.760   6.490
 1511W        W 2482   2.620  11.810   8.550
 1512W        W 2483  10.260  12.170   6.280
 1513W        W 2484   5.180   4.040   9.140
 1514W        W 2485   3.160  13.260   7.550
 1515W        W 2486   7.130   1.110   8.140
 1516W        W 2487  10.860   7.220   7.310
 1517W        W 2488   4.740   4.610  13.690
 1518W        W 2489   3.420   9.190   1.050
 1519W        W 2490   9.210  11.200  12.060
 1520W        W 2491  13.880   8.430   3.850
 1521W        W 2492   8.220   1.080   0.610
 1522W        W 2493   7.570   4.240   5.360
 1523W        W 2494   2.830   0.530   6.170
 1524W        W 2495   5.880   2.530   3.690
 1525W        W 2496   1.910   7.310   4.140
 1526W        W 2497   1.500   0.440   1.490
 1527W        W 2498   3.410   4.490   4.120
 1528W        W 2499   6.180   8.930  10.310
 1529W        W 2500   0.550   2.620   4.840
 1530W        W 2501   1.500   2.360   3.500
 1531W        W 2502  11.610   3.630   0.110
 1532W        W 2503   1.430   0.510   9.150
 1533W        W 2504  12.910  12.210  13.320
 1534W        W 2505  10.170   3.310  11.010
 1535W        W 2506   8.860   7.690   9.300
 1536W        W 2507   5.390   6.360   2.150
 1537W        W 2508  13.880   9.070   1.770
 1538W        W 2509   8.930   7.990   4.380
 1539W        W 2510   3.730   7.380   4.620
 1540W        W 2511   7.130   9.090  12.320
 1541W        W 2512   5.080   3.830   0.140
 1542W        W 2513   6.220  13.470   4.480
 1543W        W 2514  12.510   0.120   0.530
 1544W        W 2515   2.170   4.750   0.560
 1545W        W 2516   6.430  12.120  11.310
 1546W        W 2517   7.540   4.870   2.110
 1547W        W 2518   1.110   2.030   1.280
 1548W        W 2519  10.270   0.240  10.310
 1549W        W 2520   8.170  10.590   6.710
 1550W        W 2521   4.410   2.340   2.840
 1551W        W 2522   1.730  11.620   1.390
 1552W        W 2523   6.200   3.840   0.820
 1553W        W 2524  12.830   7.370   7.560
 1554W        W 2525   6.690  13.180   4.260
 1555W        W 2526  10.000  10.130   9.170
 1556W        W 2527  11.750   7.380   1.970
 1557W        W 2528   1.060   7.570   6.250
 1558W        W 2529   5.310   9.720   4.290
 1559W        W 2530   0.450   9.000  13.580
 1560W        W 2531   7.150   8.850  13.380
 1561W        W 2532   0.600   9.990  10.990
 1562W        W 2533  10.620  11.490  10.800
 1563W        W 2534   9.860   0.100   0.170
 1564W        W 2535  13.360   5.560  11.570
 1565W        W 2536   3.500   4.200   3.630
 1566W        W 2537   0.820   6.910  12.600
 1567W        W 2538   2.950   3.600   6.190
 1568W        W 2539   8.750   9.000  10.960
 1569W        W 2540   3.660   9.450  11.620
 1570W        W 2541  12.780  10.240   0.890
 1571W        W 2542   7.590  12.280   0.690
 1572W        W 2543   7.330   5.410   2.200
 1573W        W 2544   6.680   8.370   4.190
 1574W        W 2545   1.770  13.060   5.350
 1575W        W 2546  10.580  10.710   6.700
 1576W        W 2547   2.870  10.520   1.540
 1577W        W 2548   3.160   9.320  12.960
 1578W        W 2549   5.330   3.550   1.540
 1579W        W 2550   1.960   4.460  13.170
 1580W        W 2551  11.980   2.940  11.470
 1581W        W 2552   7.940  13.850   2.250
 1582W        W 2553  10.560   8.490   0.300
 1583W        W 2554  10.830   9.330   2.820
 1584W        W 2555   9.530   7.950  10.430
 1585W        W 2556   9.080   3.570   5.920
 1586W        W 2557  13.070   4.010   0.440
 1587W        W 2558   5.550  10.980   1.110
 1588W        W 2559  13.060  13.200   4.930
 1589W        W 2560  13.150   9.940   2.340
 1590W        W 2561   7.950  11.190  12.380
 1591W        W 2562  10.630   6.610   9.200
 1592W        W 2563   8.050   4.330  11.160
 1593W        W 2564   4.690   0.070  13.340
 1594W        W 2565   0.780   3.950   3.530
 1595W        W 2566  13.890  12.040   4.270
 1596W        W 2567   8.020  12.220   1.550
 1597W        W 2568   9.850  12.940   8.370
 1598W        W 2569   9.870  12.030   4.980
 1599W        W 2570   2.850   7.980  10.010
 1600W        W 2571   3.860   0.930   9.460
 1601W        W 2572  13.480   0.290  10.830
 1602W        W 2573   1.050  10.170   1.350
 1603W        W 2574   0.420   3.160  10.800
 1604W        W 2575   4.950   6.960   4.900
 1605W        W 2576  13.540   5.390  10.540
 1606W        W 2577   2.890   1.580   9.980
 1607W        W 2578  12.210   6.870   8.930
 1608W        W 2579   6.340   4.760  11.590
 1609W        W 2580   7.700   1.260   9.540
 1610W        W 2581   0.880   1.610  11.590
 1611W        W 2582  12.230   3.350  10.440
 1612W        W 2583   7.140   9.860  13.190
 1613W        W 2584   9.080   8.770   8.300
 1614W        W 2585   6.380   5.670  11.850
 1615W        W 2586   7.950   6.470   9.160
 1616W        W 2587   0.410   1.160  10.870
 1617W        W 2588   2.780   0.990   6.640
 1618W        W 2589   5.720  12.730   6.070
 1619W        W 2590  12.230  11.590   3.160
 1620W        W 2591   0.650   5.680  10.330
 1621W        W 2592   1.080   4.260   9.850
 1622W        W 2593   6.230   7.360   9.720
 1623W        W 2594   7.380  12.980  11.670
 1624W        W 2595   5.300   2.280   2.320
 1625W        W 2596  13.440   8.250   5.080
 1626W        W 2597   1.160   4.180   1.960
 1627W        W 2598   8.850   5.190  11.220
 1628W        W 2599   6.500   2.870  11.840
 1629W        W 2600  11.390   3.050   8.130
 1630W        W 2601  10.870  12.440  11.940
 1631W        W 2602   2.450   5.220   3.910
 1632W        W 2603  12.140  11.820   2.200
 1633W        W 2604   4.250   9.000   1.520
 1634W        W 2605   9.720  13.430   4.680
 1635W        W 2606   2.280   2.860   6.560
 1636W        W 2607  11.570  13.730  11.350
 1637W        W 2608  13.360   9.200   7.300
 1638W        W 2609   7.350  11.010   3.110
 1639W        W 2610  12.930  12.870   3.480
 1640W        W 2611   5.020   4.020   3.150
 1641W        W 2612  10.170   4.660   4.220
 1642W        W 2613   9.140   0.050   7.810
 1643W        W 2614   6.690  13.090   8.840
 1644W        W 2615   2.040  11.880   5.280
 1645W        W 2616   9.460  11.200  12.540
 1646W        W 2617   1.520   8.130   5.440
 1647W        W 2618   7.300   7.810   0.660
 1648W        W 2619   4.480   4.160  13.440
 1649W        W 2620  10.090  12.460  13.430
 1650W        W 2621   1.660   1.500  13.380
 1651W        W 2622   8.200   7.850  10.970
 1652W        W 2623   5.160   8.330  10.920
 1653W        W 2624   5.430   5.930   5.730
 1654W        W 2625   5.490  10.160  10.780
 1655W        W 2626  12.020  13.310   0.390
 1656W        W 2627   4.680   6.290   2.010
 1657W        W 2628   6.150   4.370   0.870
 1658W        W 2629  10.100   1.650  10.540
 1659W        W 2630   8.090   8.050  13.320
 1660W        W 2631  12.820   3.170   2.100
 1661W        W 2632   6.470   7.820   5.770
 1662W        W 2633   5.440   6.480  10.500
 1663W        W 2634   6.610   5.630  11.360
 1664W        W 2635  13.470   2.730   8.660
 1665W        W 2636   9.950   9.600   1.970
 1666W        W 2637   4.090   8.230   6.240
 1667W        W 2638  10.720   2.490  12.040
 1668W        W 2639  11.210   1.630   5.480
 1669W        W 2640   0.370   3.920  10.230
 1670W        W 2641   7.470   6.630   0.980
 1671W        W 2642   6.090  10.140  12.430
 1672W        W 2643  10.540   0.540   2.000
 1673W        W 2644  11.200   6.760   1.550
 1674W        W 2645   4.270  10.420   7.570
 1675W        W 2646   3.470  12.630  12.160
 1676W        W 2647   3.430   5.020   8.940
 1677W        W 2648   1.650   0.230   4.310
 1678W        W 2649   0.330   9.310   0.340
 1679W        W 2650   7.490  11.850  10.240
 1680W        W 2651   7.520  11.700   7.410
 1681W        W 2652  11.950  12.010   8.210
 1682W        W 2653   3.030   5.510   0.690
 1683W        W 2654   6.750   8.760   3.570
 1684W        W 2655   3.520  12.460   8.080
 1685W        W 2656   6.090  11.570  13.210
 1686W        W 2657   5.720  10.430   3.820
 1687W        W 2658   2.220  12.860   8.680
 1688W        W 2659   4.520   2.820   3.900
 1689W        W 2660  12.770   4.180  13.130
 1690W        W 2661   8.710   9.470  10.800
 1691W        W 2662   9.580   6.530   0.410
 1692W        W 2663   0.390   2.100   1.940
 1693W        W 2664   4.310   0.220  13.690
 1694W        W 2665   9.010   5.710  12.170
 1695W        W 2666   5.800   4.500   8.660
 1696W        W 2667   0.940  13.050   9.110
 1697W        W 2668  13.780   7.470  11.880
 1698W        W 2669   3.650  10.170   3.290
 1699W        W 2670  10.780   1.390  12.960
 1700W        W 2671   1.540   6.380   2.650
 1701W        W 2672  12.920   9.390  11.690
 1702W        W 2673  10.560   2.730  11.600
 1703W        W 2674   9.620   3.750   3.910
 1704W        W 2675   1.060   5.010  11.660
 1705W        W 2676   1.770   0.050   8.310
 1706W        W 2677   4.550   9.200   3.540
 1707W        W 2678  13.470   6.790   8.610
 1708W        W 2679   3.960  11.680   8.060
 1709W        W 2680  13.420  12.630  11.440
 1710W        W 2681   4.720   9.190  12.980
 1711W        W 2682  13.340   0.340   5.210
 1712W        W 2683   1.430  11.010   5.890
 1713W        W 2684  13.540   5.290   0.160
 1714W        W 2685   0.370   2.450   9.060
 1715W        W 2686  11.640  10.620  11.310
 1716W        W 2687   0.900   2.590  11.520
 1717W        W 2688   2.460   5.960   7.350
 1718W        W 2689   9.910   7.480   0.560
 1719W        W 2690   0.180  12.600   2.790
 1720W        W 2691  10.440   4.540   9.150
 1721W        W 2692   4.040  12.800   6.720
 1722W        W 2693   4.340   5.010   8.530
 1723W        W 2694   7.400   5.390  12.810
 1724W        W 2695   9.940   9.290  11.660
 1725W        W 2696  10.750  11.210   6.690
 1726W        W 2697  13.000   5.230   0.870
 1727W        W 2698   2.360  12.360   1.340
 1728W        W 2699  10.390  10.200   6.040
 1729W        W 2700  11.270   9.450   3.240
 1730W        W 2701   1.260   1.510   4.680
 1731W        W 2702  12.500   2.330   3.860
 1732W        W 2703   0.640   3.480  10.270
 1733W        W 2704   8.140   3.130   2.390
 1734W        W 2705   7.600   4.750   5.190
 1735W        W 2706   7.160  13.560   6.190
 1736W        W 2707   6.720   9.300  10.440
 1737W        W 2708   8.520   3.930   6.990
 1738W        W 2709   1.970   3.440   7.190
 1739W        W 2710   0.080  11.480  11.560
 1740W        W 2711   0.900   7.710   4.320
 1741W        W 2712   9.910   4.850   6.440
 1742W        W 2713  11.080   2.560   0.020
 1743W        W 2714   6.030  13.220   1.870
 1744W        W 2715   0.850   3.440   8.100
 1745W        W 2716   0.910   5.070   5.070
 1746W        W 2717   5.970   1.890   9.020
 1747W        W 2718  13.480   0.850  10.900
 1748W        W 2719   2.780  12.980  11.720
 1749W        W 2720   2.310   3.960   2.780
 1750W        W 2721   3.760  11.190   2.990
 1751W        W 2722   2.400  13.010  10.050
 1752W        W 2723   1.230   6.660   8.820
 1753W        W 2724  12.060   2.220   0.800
 1754W        W 2725   2.410  13.290  11.000
 1755W        W 2726   1.540   9.880  12.330
 1756W        W 2727   2.470   8.230   7.200
 1757W        W 2728  10.130   5.760   7.000
 1758W        W 2729   4.850  12.380  12.680
 1759W        W 2730   2.680  10.490  13.750
 1760W        W 2731   0.750   4.120   7.700
 1761W        W 2732  12.070   8.920   4.380
 1762W        W 2733  12.960  10.410  12.870
 1763W        W 2734   0.200   1.700   1.510
 1764W        W 2735   2.220   9.530   9.620
 1765W        W 2736   0.380  11.600  12.060
 1766W        W 2737   7.100  12.580   8.960
 1767W        W 2738  10.850   4.290   1.820
 1768W        W 2739   8.410   3.770   8.350
 1769W        W 2740  13.730  12.580   9.890
 1770W        W 2741   7.390   2.720  10.050
 1771W        W 2742   1.990   0.910  13.460
 1772W        W 2743  12.800   6.250   1.670
 1773W        W 2744   2.140   3.410  10.550
 1774W        W 2745   9.490   4.860  11.300
 1775W        W 2746  11.610  11.370  10.950
 1776W        W 2747   9.210   8.000   3.130
 1777W        W 2748   1.640   0.080   9.070
 1778W        W 2749  11.600   9.460   4.930
 1779W        W 2750   4.330   5.040   0.790
 1780W        W 2751   5.020   9.650   9.370
 1781W        W 2752   2.220  12.880   4.490
 1782W        W 2753  13.560   1.860   4.440
 1783W        W 2754   9.210  13.720   8.860
 1784W        W 2755  11.630   5.430   7.060
 1785W        W 2756   9.670   9.790   5.630
 1786W        W 2757   3.730   8.130   8.050
 1787W        W 2758   9.010  11.350   4.450
 1788W        W 2759   2.340   1.740  11.020
 1789W        W 2760   0.600   9.010   3.910
 1790W        W 2761   2.760   2.880   2.040
 1791W        W 2762  12.810   0.200   6.240
 1792W        W 2763  13.780   0.710   5.030
 1793W        W 2764   1.640   4.080   9.510
 1794W        W 2765  11.280   6.470   7.520
 1795W        W 2766  11.640  13.370   3.770
 1796W        W 2767   2.530   2.790   3.340
 1797W        W 2768   0.500   9.400   2.080
 1798W        W 2769   8.200  13.300   6.920
 1799W        W 2770  11.950   5.860   3.470
 1800W        W 2771   6.940   0.000  11.810
 1801W        W 2772  13.310   1.450   6.240
 1802W        W 2773   0.210  11.600   1.180
 1803W        W 2774   4.250   1.030   5.910
 1804W        W 2775  11.210  11.710  13.780
 1805W        W 2776   9.980  11.430   9.360
 1806W        W 2777  10.090   1.640   3.680
 1807W        W 2778   9.210   5.060   9.500
 1808W        W 2779  10.630   4.080   5.490
 1809W        W 2780   1.070   1.820   0.740
 1810W        W 2781   5.120   8.680   4.670
 1811W        W 2782  12.370   3.430   1.990
 1812W        W 2783   6.570  13.330   0.330
 1813W        W 2784   9.450  11.710   5.080
 1814W        W 2785   5.110   0.430  13.290
 1815W        W 2786   2.130   4.410   7.360
 1816W        W 2787   7.580  12.350   9.070
 1817W        W 2788  11.860   8.530  13.660
 1818W        W 2789   2.900   0.550   4.910
 1819W        W 2790   8.090  11.440   4.650
 1820W        W 2791   0.640   5.040   1.810
 1821W        W 2792   1.140   6.930   2.460
 1822W        W 2793   5.400   6.850   4.600
 1823W        W 2794   7.770  11.050   0.880
 1824W        W 2795   7.630  13.680  10.030
 1825W        W 2796   7.530   1.130   3.370
 1826W        W 2797   4.180  11.490   5.580
 1827W        W 2798  11.570   2.410  13.700
 1828W        W 2799  10.760   0.280   1.420
 1829W        W 2800   6.670   4.380   1.640
 1830W        W 2801   3.950   8.790  12.370
 1831W        W 2802   7.280   8.560   8.350
 1832W        W 2803   9.650   0.660   2.210
 1833W        W 2804  13.730   5.370   2.810
 1834W        W 2805   5.260   5.700   2.710
 1835W        W 2806   3.130   0.800   8.910
 1836W        W 2807   0.780   5.100   8.020
 1837W        W 2808  11.900   5.040   6.320
 1838W        W 2809  10.250   1.220  11.200
 1839W        W 2810   9.650  10.740   9.080
 1840W        W 2811  13.690   9.680   7.940
 1841W        W 2812  10.280   6.850   5.050
 1842W        W 2813   3.080  12.270  10.260
 1843W        W 2814   4.700  11.940  10.910
 1844W        W 2815  10.320   7.530   6.280
 1845W        W 2816   1.340   3.480  13.360
 1846W        W 2817   2.650   7.790   6.990
 1847W        W 2818  11.360   6.240   1.530
 1848W        W 2819  10.760  11.980  13.110
 1849W        W 2820  13.280   2.780   5.930
 1850W        W 2821   4.920   3.780   9.970
 1851W        W 2822   6.690   4.540   7.280
 1852W        W 2823   0.060  11.350   0.740
 1853W        W 2824   1.080  11.620  10.200
 1854W        W 2825  12.300   9.370   7.570
 1855W        W 2826   3.370  13.790   1.360
 1856W        W 2827   9.750   4.660   1.450
 1857W        W 2828  10.140   7.990   9.800
 1858W        W 2829   0.820  13.860   8.650
 1859W        W 2830   9.820   6.560   8.730
 1860W        W 2831   6.270   1.650  10.460
 1861W        W 2832  11.640   1.210   2.790
 1862W        W 2833  12.480  11.740   6.460
 1863W        W 2834   4.910   5.740   3.090
 1864W        W 2835  10.260   9.970   2.110
 1865W        W 2836   7.980  11.620   8.590
 1866W        W 2837   8.120   5.750   7.510
 1867W        W 2838  12.090   9.930  12.650
 1868W        W 2839   0.100   7.590   9.820
 1869W        W 2840   0.070  10.470   5.450
 1870W        W 2841  12.850   1.020   1.650
 1871W        W 2842   3.340   4.310   6.690
 1872W        W 2843  11.820   6.540   9.690
 1873W        W 2844  12.910   5.750  13.320
 1874W        W 2845   6.930   5.990   3.940
 1875W        W 2846   6.210  13.880   9.130
 1876W        W 2847   4.010  11.900   5.330
 1877W        W 2848   1.330   3.720   2.060
 1878W        W 2849   1.600   8.640   8.000
 1879W        W 2850   5.020   2.070   5.860
 1880W        W 2851  12.480  13.270  10.660
 1881W        W 2852   7.840   2.760   1.500
 1882W        W 2853   4.690   0.510   5.110
 1883W        W 2854   2.590   6.870   7.890
 1884W        W 2855   6.210   5.400  12.280
 1885W        W 2856  12.140   3.580   4.490
 1886W        W 2857   6.730  13.210   4.750
 1887W        W 2858   7.210  12.000   9.070
 1888W        W 2859   7.280   4.010   1.530
 1889W        W 2860   5.590   4.850  10.450
 1890W        W 2861   0.180  12.870  12.090
 1891W        W 2862  12.170   4.020   3.670
 1892W        W 2863  10.870   1.970   1.060
 1893W        W 2864   2.330   4.810   6.330
 1894W        W 2865   1.760   0.780   4.340
 1895W        W 2866   9.020   3.190   8.460
 1896W        W 2867   2.980  10.090   0.540
 1897W        W 2868  11.490   1.490   6.320
 1898W        W 2869  13.270   6.270   0.910
 1899W        W 2870   1.330   1.140   4.300
 1900W        W 2871  11.490  11.050   4.180
 1901W        W 2872   2.000   2.220   9.980
 1902W        W 2873   7.010   0.720   4.500
 1903W        W 2874   1.650   1.220   8.490
 1904W        W 2875   5.130   8.150   4.770
 1905W        W 2876   1.470   2.390   6.390
 1906W        W 2877   2.040   0.420   8.480
 1907W        W 2878  11.430   4.360   3.540
 1908W        W 2879   4.650   4.900   5.250
 1909W        W 2880  11.620  11.830   2.180
 1910W        W 2881  13.460   9.640  12.060
 1911W        W 2882   3.540  11.710   1.380
 1912W        W 2883   7.470   3.940   8.750
 1913W        W 2884  10.920   4.640  13.390
 1914W        W 2885   8.450   4.840  11.170
 1915W        W 2886   4.040  11.680   3.010
 1916W        W 2887  11.850  13.100   7.130
 1917W        W 2888   1.160   4.200   6.190
 1918W        W 2889   1.690   4.190   7.350
 1919W        W 2890  12.040  10.920   2.320
 1920W        W 2891   1.920  11.200  11.950
 1921W        W 2892   2.300  12.770  11.810
 1922W        W 2893  10.520   9.070   6.100
 1923W        W 2894  12.460  12.730   3.670
 1924W        W 2895   9.810   8.240   2.080
 1925W        W 2896  11.530   6.240  13.840
 1926W        W 2897   3.750   7.390  10.910
 1927W        W 2898  10.270   5.360   7.340
 1928W        W 2899   0.420   4.960  12.840
 1929W        W 2900   8.200  11.080  11.560
 1930W        W 2901   9.500   0.920  11.790
 1931W        W 2902  10.740   5.070   3.570
 1932W        W 2903  10.540  10.190  13.120
 1933W        W 2904  13.470  11.230   6.020
 1934W        W 2905   3.620  12.120   1.010
 1935W        W 2906   5.700   5.690   9.360
 1936W        W 2907  10.270   7.210   0.300
 1937W        W 2908   5.670   6.840   3.060
 1938W        W 2909   6.880   3.350   6.040
 1939W        W 2910   4.010   6.380   0.320
 1940W        W 2911  13.000   9.770   8.980
 1941W        W 2912   8.350   0.550   8.860
 1942W        W 2913  11.270  11.610  10.140
 1943W        W 2914  12.650   0.870  13.720
 1944W        W 2915   5.620  12.440   6.960
 1945W        W 2916  11.430  13.690   8.830
 1946W        W 2917   6.690   2.100   7.290
 1947W        W 2918  10.480   1.400   4.650
 1948W        W 2919   5.020  10.200  11.120
 1949W        W 2920   6.510   5.900  12.910
 1950W        W 2921   5.650   2.220  13.370
 1951W        W 2922   9.250   5.090   3.800
 1952W        W 2923  13.120   6.500   0.520
 1953W        W 2924   9.720  12.560   5.120
 1954W        W 2925   0.570   6.570   2.880
 1955W        W 2926   8.170   7.950   8.840
 1956W        W 2927  11.080   5.900  13.710
 1957W        W 2928  10.230  12.750   8.020
 1958W        W 2929   1.190   3.920   1.460
 1959W        W 2930  12.560   7.740   8.960
 1960W        W 2931   7.710  13.380   7.380
 1961W        W 2932   3.590   2.240   1.870
 1962W        W 2933   4.540  10.410  12.380
 1963W        W 2934   6.470   8.280  13.270
 1964W        W 2935   7.020   2.270   0.510
 1965W        W 2936   0.440   8.150   8.450
 1966W        W 2937   2.480  10.590   3.400
 1967W        W 2938  12.600   3.620  10.750
 1968W        W 2939   5.290  12.910   9.730
 1969W        W 2940   9.370   9.740   2.560
 1970W        W 2941   6.060   3.670  12.050
 1971W        W 2942  11.080   9.180   4.940
 1972W        W 2943   8.740  13.630   2.680
 1973W        W 2944  12.570   0.310  12.130
 1974W        W 2945  12.230  13.470   7.190
 1975W        W 2946   1.860  11.270  13.270
 1976W        W 2947   7.080   7.510   4.640
 1977W        W 2948   4.800  13.530  12.000
 1978W        W 2949   2.220   5.270   4.690
 1979W        W 2950   4.800   8.870   9.920
 1980W        W 2951   5.650   8.530   0.450
 1981W        W 2952   0.730  13.010   7.210
 1982W        W 2953  12.310   7.840   1.950
 1983W        W 2954   5.810   4.130   4.940
 1984W        W 2955  11.010   2.690   2.990
 1985W        W 2956  13.900   4.160  13.370
 1986W        W 2957   6.550  13.180  11.960
 1987W        W 2958   4.390   0.010   1.310
 1988W        W 2959  12.580   4.410   5.940
 1989W        W 2960   3.740   9.000   4.890
 1990W        W 2961  13.500   5.420  11.080
 1991W        W 2962   5.730   1.440   9.860
 1992W        W 2963   8.960   8.520  13.700
 1993W        W 2964   2.350   3.620   3.700
 1994W        W 2965  10.340   5.730   1.770
 1995W        W 2966   2.040   1.930   8.790
 1996W        W 2967   0.210   9.080   4.740
 1997W        W 2968   7.250  12.320   9.430
 1998W        W 2969   7.870   2.740  13.320
 1999W        W 2970  12.910  10.090   3.890
 2000W        W 2971   5.900   0.030  12.970
 2001W        W 2972   0.720   5.150  13.140
 2002W        W 2973   6.310  10.060   5.090
 2003W        W 2974   2.930  12.730  12.110
 2004W        W 2975  10.370   6.250   2.110
 2005W        W 2976   3.530  10.790   1.380
 2006W        W 2977  11.890   2.020  13.430
 2007W        W 2978   5.670   5.730   7.850
 2008W        W 2979  12.920  12.290   0.410
 2009W        W 2980   0.020   2.110   9.210
 2010W        W 2981   3.740   8.210   2.390
 2011W        W 2982   2.000  13.680   9.340
 2012W        W 2983   2.220   0.090   9.860
 2013W        W 2984   8.370   0.960  10.280
 2014W        W 2985  10.960  12.910  11.600
 2015W        W 2986  10.440   5.490  13.050
 2016W        W 2987   3.920   0.260   4.560
 2017W        W 2988  12.640   7.230   2.740
 2018W        W 2989  10.780  11.920   8.840
 2019W        W 2990   4.620  13.430   2.320
 2020W        W 2991   5.790   6.210   6.490
 2021W        W 2992  10.810   8.720   3.610
 2022W        W 2993  10.810  11.740  11.470
 2023W        W 2994   1.500   1.230  11.190
 2024W        W 2995   1.010   2.960   4.580
 2025W        W 2996   8.980   0.470   1.790
 2026W        W 2997   7.840   0.720   4.440
 2027W        W 2998   0.260   8.720   5.240
 2028W        W 2999   7.310  11.150   8.510
 2029W        W 3000   7.180  13.290   4.910
 2030W        W 3001  11.560  13.690  10.100
 2031W        W 3002  10.160  12.330  11.440
 2032W        W 3003   2.260  12.830   1.690
 2033W        W 3004  10.010   4.850   7.840
 2034W        W 3005   0.090   0.490   3.790
 2035W        W 3006   8.650   2.170  10.800
 2036W        W 3007   9.690   3.260  11.670
 2037W        W 3008   0.120   9.770  10.920
 2038W        W 3009  12.500  12.760   5.630
 2039W        W 3010  11.720  10.020  10.710
 2040W        W 3011   7.930   6.300   4.890
 2041W        W 3012   7.970   3.160   6.460
 2042W        W 3013  12.880   5.200   7.890
 2043W        W 3014  10.890   7.200  12.520
 2044W        W 3015   8.030   3.000   0.410
 2045W        W 3016  11.580  11.950   0.250
 2046W        W 3017   4.460   2.600   9.610
 2047W        W 3018  11.890   1.400   8.990
 2048W        W 3019   6.930  13.250   0.720
 2049W        W 3020   9.560   6.070   8.130
 2050W        W 3021   1.860   4.430   3.570
 2051W        W 3022  13.470   6.160  13.700
 2052W        W 3023   1.920   8.830   1.810
 2053W        W 3024   1.700  10.340  12.540
 2054W        W 3025   6.140   1.380   9.060
 2055W        W 3026   1.920   1.410   8.860
 2056W        W 3027   1.380   0.870   8.830
 2057W        W 3028   7.740   3.240   9.430
 2058W        W 3029   6.810   8.940   8.980
 2059W        W 3030   5.100   1.830   4.160
 2060W        W 3031   7.690   9.110   8.440
 2061W        W 3032   5.910   5.610   8.290
 2062W        W 3033   2.950   2.840   2.990
 2063W        W 3034   3.230  12.300  12.500
 2064W        W 3035   3.010   2.570   0.200
 2065W        W 3036   2.530   4.660   7.210
 2066W        W 3037  10.700   8.170   1.170
 2067W        W 3038   8.360   4.590   3.440
 2068W        W 3039   0.060   9.190  13.800
 2069W        W 3040   4.950   6.580  10.200
 2070W        W 3041   2.250  12.410   6.910
 2071W        W 3042   1.760   4.650  10.100
 2072W        W 3043   1.780   3.900   5.380
 2073W        W 3044  10.430  13.670   0.810
 2074W        W 3045   1.990   6.070   5.330
 2075W        W 3046   6.340  13.670   8.120
 2076W        W 3047  13.400  10.860   2.030
 2077W        W 3048  12.940  12.020   9.710
 2078W        W 3049   5.480  12.890  10.460
 2079W        W 3050   7.650  11.110  12.800
 2080W        W 3051   1.260  11.030   7.540
 2081W        W 3052   4.150   1.670   6.000
 2082W        W 3053  11.170  13.550   3.640
 2083W        W 3054   6.010   5.810   6.020
 2084W        W 3055   5.130   2.040  10.100
 2085W        W 3056   6.060  11.850   7.490
 2086W        W 3057  11.400   7.840  12.150
 2087W        W 3058   0.640   9.440  13.770
 2088W        W 3059  13.210   2.510   9.800
 2089W        W 3060   6.090   2.290   5.740
 2090W        W 3061  10.950   1.210   4.540
 2091W        W 3062  12.990   1.140   8.430
 2092W        W 3063   7.940   8.780   1.550
 2093W        W 3064   7.750   5.320  12.430
 2094W        W 3065   2.380   6.230  11.450
 2095W        W 3066   0.680   8.900   6.910
 2096W        W 3067   3.030   9.490  12.210
 2097W        W 3068  13.460  12.920  13.450
 2098W        W 3069  11.690   6.420   6.650
 2099W        W 3070   2.910   0.510   8.140
 2100W        W 3071  10.160   6.680   2.570
 2101W        W 3072   4.300   8.560   1.680
 2102W        W 3073   9.020   7.380   0.220
 2103W        W 3074   6.230  12.520   3.190
 2104W        W 3075  10.200   8.170   1.150
 2105W        W 3076   8.300   2.560   9.940
 2106W        W 3077   8.200  10.020   9.670
 2107W        W 3078   7.790   3.690   6.530
 2108W        W 3079  12.650   0.660  12.500
 2109W        W 3080   4.440   1.050   3.190
 2110W        W 3081   0.290  12.420   0.550
 2111W        W 3082   8.300   0.530   2.660
 2112W        W 3083   6.970   3.930   7.490
 2113W        W 3084   4.010   7.940   3.300
 2114W        W 3085   7.990   9.060  10.570
 2115W        W 3086   1.450  10.770  12.600
 2116W        W 3087   5.100   3.520   6.800
 2117W        W 3088   9.000  11.220   1.840
 2118W        W 3089  13.440   3.930   3.470
 2119W        W 3090   2.010   4.920   2.880
 2120W        W 3091   6.980  10.010   5.060
 2121W        W 3092   6.210   7.610  12.550
 2122W        W 3093  12.980  11.080   8.570
 2123W        W 3094   2.870   1.910   8.250
 2124W        W 3095   8.410   6.540   2.870
 2125W        W 3096   0.010   3.370   3.240
 2126W        W 3097  10.670  12.350  13.440
 2127W        W 3098  13.160   8.940  13.560
 2128W        W 3099   0.800   8.500   7.880
 2129W        W 3100   4.220  10.570   3.690
 2130W        W 3101   7.180   5.390  12.350
 2131W        W 3102   6.210   7.420   7.250
 2132W        W 3103   1.330   2.590   2.650
 2133W        W 3104  11.040  11.190   4.560
 2134W        W 3105   4.190   6.430   7.910
 2135W        W 3106   6.520  10.250   9.050
 2136W        W 3107   2.610   3.890   5.410
 2137W        W 3108   3.540   2.170   6.440
 2138W        W 3109   2.800   7.500   4.590
 2139W        W 3110   1.060   2.450   4.730
 2140W        W 3111   0.430   3.960  13.070
 2141W        W 3112   2.480   5.130   2.560
 2142W        W 3113   4.380   8.720   9.140
 2143W        W 3114   0.050   4.430   9.050
 2144W        W 3115  12.130   3.910   8.800
 2145W        W 3116   5.880   7.920   4.070
 2146W        W 3117   1.070   4.210   7.040
 2147W        W 3118   4.730  10.100  10.670
 2148W        W 3119  10.620   1.860   0.560
 2149W        W 3120   9.040   1.140   3.840
 2150W        W 3121   2.550   6.030   8.320
 2151W        W 3122   3.250  13.200   1.660
 2152W        W 3123   8.550   6.550   4.370
 2153W        W 3124   2.030   8.950   6.010
 2154W        W 3125   5.660  12.660   9.460
 2155W        W 3126   1.730   1.540  12.720
 2156W        W 3127  10.720   2.420   8.430
 2157W        W 3128   4.180   6.360   7.100
 2158W        W 3129   0.520  12.860   8.840
 2159W        W 3130   7.500   9.940   4.870
 2160W        W 3131  10.440  12.720   9.970
 2161W        W 3132   4.120  11.970   5.900
 2162W        W 3133   6.280  12.410   2.650
 2163W        W 3134  11.330   5.860   6.790
 2164W        W 3135  11.670   0.380   7.980
 2165W        W 3136   6.710   6.190   6.310
 2166W        W 3137   8.130   3.560   7.950
 2167W        W 3138  11.350  11.500   4.810
 2168W        W 3139  13.440   4.600   7.180
 2169W        W 3140   7.780   5.270   4.780
 2170W        W 3141   8.270  11.250  13.770
 2171W        W 3142  10.730   7.680   2.880
 2172W        W 3143   7.690   7.950   7.160
 2173W        W 3144  11.160  12.710   3.470
 2174W        W 3145  10.210   3.470   9.640
 2175W        W 3146  12.170   2.010   4.240
 2176W        W 3147   8.230   3.480   8.820
 2177W        W 3148   7.840   6.450  11.660
 2178W        W 3149   0.620   7.510   9.920
 2179W        W 3150  12.530   2.750   4.170
 2180W        W 3151   3.650   4.650   8.730
 2181W        W 3152   4.400   5.490   3.250
 2182W        W 3153  11.870   7.170   0.130
 2183W        W 3154   4.950   4.430  13.240
 2184W        W 3155  10.040   8.330   6.890
 2185W        W 3156  11.130  13.420  11.380
 2186W        W 3157  12.520  11.950   8.960
 2187W        W 3158   5.050   3.090   7.580
 2188W        W 3159   1.740   8.440   1.440
 2189W        W 3160   1.730   8.720   0.130
 2190W        W 3161   1.440   7.090   8.970
 2191W        W 3162   2.510  11.380   3.500
 2192W        W 3163  12.700   4.280   9.450
 2193W        W 3164  13.390   7.010   4.700
 2194W        W 3165   1.450   9.630  13.190
 2195W        W 3166  12.010   5.490   2.560
 2196W        W 3167   8.560  11.170   4.090
 2197W        W 3168  10.550   4.680  12.920
 2198W        W 3169   8.340   9.590   8.850
 2199W        W 3170  10.770   6.330  11.940
 2200W        W 3171   1.060   9.140   7.180
 2201W        W 3172   8.060   9.620   9.360
 2202W        W 3173   6.590   1.310   6.600
 2203W        W 3174   7.020   8.310  13.270
 2204W        W 3175   5.610   4.470   5.280
 2205W        W 3176   6.320   8.010  12.850
 2206W        W 3177   1.030   0.000   9.750
 2207W        W 3178   4.820   7.280   5.770
 2208W        W 3179   3.810  13.370   6.410
 2209W        W 3180  11.210  12.870  10.040
 2210W        W 3181   1.060   3.960   2.420
 2211W        W 3182   8.550  10.670  13.240
 2212W        W 3183  13.000  13.470  11.740
 2213W        W 3184  10.350   7.540   9.750
 2214W        W 3185   6.370   8.030  11.790
 2215W        W 3186   8.520   7.900  13.070
 2216W        W 3187   2.790   8.020  12.990
 2217W        W 3188   1.490   8.360   0.670
 2218W        W 3189   2.610  12.270  10.040
 2219W        W 3190  10.560   5.980  13.100
 2220W        W 3191   2.170   1.120  11.700
 2221W        W 3192   7.130  13.180   8.190
 2222W        W 3193   5.470  10.280   8.970
 2223W        W 3194   7.410   9.320  11.040
 2224W        W 3195   9.000   1.080   7.760
 2225W        W 3196  13.160   1.750  11.740
 2226W        W 3197   0.670   0.370   8.980
 2227W        W 3198   2.840  12.480   7.750
 2228W        W 3199   9.830   2.630   1.590
 2229W        W 3200  12.360  10.110   5.980
 2230W        W 3201   5.670   6.040  11.330
 2231W        W 3202  13.880  13.400  10.270
 2232W        W 3203  13.050   2.570   7.420
 2233W        W 3204  12.470   3.920  11.110
 2234W        W 3205   5.750   2.160   0.240
 2235W        W 3206  12.310   0.810  13.370
 2236W        W 3207  11.890  13.870   7.320
 2237W        W 3208   7.620   0.470   6.470
 2238W        W 3209  13.300   5.310   6.360
 2239W        W 3210   7.350  10.300   5.960
 2240W        W 3211   5.330   7.480  11.390
 2241W        W 3212  12.140  10.130   8.930
 2242W        W 3213   1.990   5.330   3.750
 2243W        W 3214  13.230  11.280   7.580
 2244W        W 3215   2.030  12.090   4.800
 2245W        W 3216  12.050   5.240  13.450
 2246W        W 3217  13.010   6.950  11.410
 2247W        W 3218   5.690  10.770  13.670
 2248W        W 3219   4.580   5.400   8.310
 2249W        W 3220   6.740   3.110   7.510
 2250W        W 3221  13.550   1.470  12.050
 2251W        W 3222   1.980   2.380  13.280
 2252W        W 3223   1.950   6.410  11.140
 2253W        W 3224  11.440   1.380   3.820
 2254W        W 3225   1.850   5.440   2.860
 2255W        W 3226   2.870   4.110   8.690
 2256W        W 3227   7.470   4.340  10.020
 2257W        W 3228  13.630   6.110   6.450
 2258W        W 3229   7.260   0.570   0.050
 2259W        W 3230   6.770   0.970   1.180
 2260W        W 3231   1.630   2.310   9.090
 2261W        W 3232   0.520  11.980   0.390
 2262W        W 3233  11.430   7.280   4.850
 2263W        W 3234   2.730  11.310   1.170
 2264W        W 3235   4.770   9.480  12.570
 2265W        W 3236   4.650  12.960   2.790
 2266W        W 3237  11.170   6.160   8.080
 2267W        W 3238   6.080   6.370   2.130
 2268W        W 3239  10.310  12.410   2.180
 2269W        W 3240  11.350   0.370   5.870
 2270W        W 3241  10.740   4.640   1.430
 2271W        W 3242  13.270   5.580   5.040
 2272W        W 3243   9.710   2.240  11.820
 2273W        W 3244   5.370   6.380   0.510
 2274W        W 3245  12.250   5.990  12.670
 2275W        W 3246   5.110   2.520   7.660
 2276W        W 3247   4.410   1.700   1.650
 2277W        W 3248   7.970   5.260   0.050
 2278W        W 3249  12.810   6.030   7.490
 2279W        W 3250   7.090  10.790   8.740
 2280W        W 3251   3.890   9.500   6.630
 2281W        W 3252   3.700   9.940   6.380
 2282W        W 3253   1.440  13.450  11.350
 2283W        W 3254   3.720   7.530   1.800
 2284W        W 3255  12.760  12.850  10.830
 2285W        W 3256   1.360  11.890   7.060
 2286W        W 3257   6.350   9.930   3.240
 2287W        W 3258   2.220   3.420   6.750
 2288W        W 3259   3.850   8.200   6.720
 2289W        W 3260  12.820   7.950   1.760
 2290W        W 3261   3.310   9.160   7.590
 2291W        W 3262   6.190   1.620   0.760
 2292W        W 3263   9.160   7.060   3.210
 2293W        W 3264  11.970   8.090  13.310
 2294W        W 3265  10.880  11.640   3.040
 2295W        W 3266   5.290   3.400   7.230
 2296W        W 3267   5.700   3.470   5.470
 2297W        W 3268   2.530   3.510  13.510
 2298W        W 3269   5.500   5.820   5.180
 2299W        W 3270  11.610  11.900  12.700
 2300W        W 3271  12.920   4.700  13.470
 2301W        W 3272   4.310   4.090   8.800
 2302W        W 3273   8.850  13.380   5.540
 2303W        W 3274   7.860   6.850   0.750
 2304W        W 3275   0.330  11.640   6.210
 2305W        W 3276   1.070   7.390   8.410
 2306W        W 3277   8.180   7.260   0.760
 2307W        W 3278  13.410  12.540   8.310
 2308W        W 3279  11.130   1.040  11.290
 2309W        W 3280   9.070  11.380   0.550
 2310W        W 3281   9.540  13.530   3.430
 2311W        W 3282   5.420  11.560  11.440
 2312W        W 3283   5.170   0.850   9.490
 2313W        W 3284   4.490  13.260   9.660
 2314W        W 3285   0.900   8.770  12.250
 2315W        W 3286   3.780   0.950   5.970
 2316W        W 3287   6.860   3.420   2.090
 2317W        W 3288  13.070   6.490  12.870
 2318W        W 3289  13.420   7.510   0.940
 2319W        W 3290   1.260   3.670   5.600
 2320W        W 3291   0.370   5.800   5.500
 2321W        W 3292   3.870  12.080   0.550
 2322W        W 3293  10.800   7.240   1.010
 2323W        W 3294   7.870   7.250   8.490
 2324W        W 3295  10.630   7.910   4.500
 2325W        W 3296   9.640   1.620   1.030
 2326W        W 3297   9.290   2.740   5.120
 2327W        W 3298  11.440   5.030   5.250
 2328W        W 3299   2.010  12.850  10.340
 2329W        W 3300   1.400  11.200   2.050
 2330W        W 3301   1.240  12.050  12.630
 2331W        W 3302   4.280  10.760  12.640
 2332W        W 3303   4.070   1.460   0.500
 2333W        W 3304   8.620  12.010   9.730
 2334W        W 3305  12.050   3.190   5.860
 2335W        W 3306  10.300   4.240  13.010
 2336W        W 3307   4.810   4.150  12.540
 2337W        W 3308   7.810   2.960  12.420
 2338W        W 3309   9.870   8.870  11.980
 2339W        W 3310   7.210   0.110  13.840
 2340W        W 3311  11.790   8.430   6.250
 2341W        W 3312  11.550  10.150   1.400
 2342W        W 3313   4.210   3.090   3.550
 2343W        W 3314  13.770   7.720  13.500
 2344W        W 3315   9.410   5.720   8.860
 2345W        W 3316  11.850   8.410  11.680
 2346W        W 3317   4.200   7.430   4.600
 2347W        W 3318   9.200  10.230  10.890
 2348W        W 3319   9.220   2.110   8.190
 2349W        W 3320  12.270   5.840   3.080
 2350W        W 3321   9.210   5.820  13.230
 2351W        W 3322   4.480   4.630  13.200
 2352W        W 3323   4.320   9.110   6.730
 2353W        W 3324  10.620   2.980  12.010
 2354W        W 3325  10.130   2.460   8.180
 2355W        W 3326   0.320   1.040   1.550
 2356W        W 3327   0.930   8.520   9.260
 2357W        W 3328   2.140   5.370   6.570
 2358W        W 3329   2.880   4.570   9.520
 2359W        W 3330   0.940   4.760   8.910
 2360W        W 3331  13.670   9.750   4.410
 2361W        W 3332  13.530   6.660   7.670
 2362W        W 3333   6.730   1.610   7.430
 2363W        W 3334   2.310  11.030   3.160
 2364W        W 3335   5.680  12.810   1.120
 2365W        W 3336   9.150   7.420   5.610
 2366W        W 3337  12.160   0.630   9.020
 2367W        W 3338   7.920   3.460  10.220
 2368W        W 3339   3.700   4.160   7.670
 2369W        W 3340   8.660   6.540   5.800
 2370W        W 3341   0.270  11.040   5.270
 2371W        W 3342   3.390   1.440   0.390
 2372W        W 3343  11.380   7.510   1.150
 2373W        W 3344   1.210  12.340  13.890
 2374W        W 3345  12.880   0.310   5.080
 2375W        W 3346  11.970  11.580  10.710
 2376W        W 3347   0.540   9.000   1.800
 2377W        W 3348   9.670   5.720   9.290
 2378W        W 3349  11.630   1.920   0.950
 2379W        W 3350   7.580  13.310   8.040
 2380W        W 3351   2.060   6.230   9.740
 2381W        W 3352  11.850  10.770  12.910
 2382W        W 3353   8.890  10.610   9.680
 2383W        W 3354   9.960   7.110  10.300
 2384W        W 3355   9.570   1.790  11.290
 2385W        W 3356   4.030   0.050   7.100
 2386W        W 3357   7.860   4.550  10.740
 2387W        W 3358  13.780   2.500  13.590
 2388W        W 3359  11.270   8.670   6.680
 2389W        W 3360  10.410   2.030   8.080
 2390W        W 3361   5.790   3.970   4.250
 2391W        W 3362  11.920   2.960   8.240
 2392W        W 3363   7.780  13.690   8.710
 2393W        W 3364   4.120   9.480   7.600
 2394W        W 3365   7.210   4.820  10.020
 2395W        W 3366  10.750   5.160  10.380
 2396W        W 3367   5.440  11.060   0.200
 2397W        W 3368   4.950  12.300   1.090
 2398W        W 3369   8.610  10.800   4.790
 2399W        W 3370  10.540   1.060   5.510
 2400W        W 3371   3.390   4.580   1.010
 2401W        W 3372   8.290   0.840   2.200
 2402W        W 3373   2.090   8.960   5.480
 2403W        W 3374   7.550   4.030   0.680
 2404W        W 3375   9.850  11.680   3.970
 2405W        W 3376   2.110   7.600  12.640
 2406W        W 3377  10.370   7.180   0.790
 2407W        W 3378  12.020   5.970   8.550
 2408W        W 3379   9.000   5.890   4.180
 2409W        W 3380   6.760   2.560  10.250
 2410W        W 3381   1.700  12.910   6.400
 2411W        W 3382  11.170   5.290   3.650
 2412W        W 3383   8.640   9.990   8.850
 2413W        W 3384   6.380   6.430   4.870
 2414W        W 3385  10.780   0.450  10.120
 2415W        W 3386   8.780   2.350   4.030
 2416W        W 3387  13.830   8.270   1.430
 2417W        W 3388   0.320   6.260   1.880
 2418W        W 3389   1.050   8.210   2.770
 2419W        W 3390  11.930  12.360  13.800
 2420W        W 3391   8.330   2.870   6.310
 2421W        W 3392  11.650   6.270   7.730
 2422W        W 3393   7.810  11.570  10.730
 2423W        W 3394   1.000   5.870   5.710
 2424W        W 3395   3.710   9.970   2.410
 2425W        W 3396   4.120   4.220   1.970
 2426W        W 3397   7.660  11.650   6.560
 2427W        W 3398  10.450   6.830  11.670
 2428W        W 3399  11.410  10.960  13.660
 2429W        W 3400   2.230  10.470   7.410
 2430W        W 3401   0.530   5.520   4.320
 2431W        W 3402   6.380   6.970  13.250
 2432W        W 3403   5.140   5.270  11.860
 2433W        W 3404   0.840   6.890   8.360
 2434W        W 3405   1.080   8.160   5.120
 2435W        W 3406   7.460   0.790   0.430
 2436W        W 3407   8.830   9.570   9.060
 2437W        W 3408  10.580  12.080   6.950
 2438W        W 3409   8.780   6.160   3.130
 2439W        W 3410   0.370   9.070   8.590
 2440W        W 3411  10.940  11.460   0.770
 2441W        W 3412   1.770  12.070   6.840
 2442W        W 3413   1.740   0.330  10.480
 2443W        W 3414  11.520   4.520   7.150
 2444W        W 3415  10.010   7.510  10.970
 2445W        W 3416   9.610   2.780   9.540
 2446W        W 3417  10.890   3.760   8.720
 2447W        W 3418   4.810  13.900   0.460
 2448W        W 3419   0.680  13.600   6.470
 2449W        W 3420   4.150  11.340   4.360
 2450W        W 3421   5.970   5.300   5.610
 2451W        W 3422   4.240  10.420   1.680
 2452W        W 3423   2.810   8.750   4.560
 2453W        W 3424   4.850   1.800   0.570
 2454W        W 3425   0.080   7.550   5.290
 2455W        W 3426   6.530   7.500   0.640
 2456W        W 3427   6.940  11.800   2.000
 2457W        W 3428   1.640   3.980   1.660
 2458W        W 3429  13.080  13.070   6.440
 2459W        W 3430   5.110  12.290   7.160
 2460W        W 3431   5.860   4.890   9.310
 2461W        W 3432   6.490   4.360  12.830
 2462W        W 3433   9.190  11.130   6.830
 2463W        W 3434   9.360  11.590   1.560
 2464W        W 3435   5.810   3.440   4.230
 2465W        W 3436  11.910  10.520   8.490
 2466W        W 3437   3.690  11.350   4.670
 2467W        W 3438   8.900  10.620  10.830
 2468W        W 3439   4.420   3.070   0.410
 2469W        W 3440  12.170   9.640   3.210
 2470W        W 3441  11.580  10.590   5.240
 2471W        W 3442   5.720   2.730   2.000
 2472W        W 3443   7.700   3.960  10.350
 2473W        W 3444   4.100   0.540  12.390
 2474W        W 3445   0.430   9.810   8.970
 2475W        W 3446   2.320  10.460   3.880
 2476W        W 3447   3.200   6.350  11.890
 2477W        W 3448  12.920  12.220   7.910
 2478W        W 3449  10.260  11.820   4.330
 2479W        W 3450   2.620   8.910   6.350
 2480W        W 3451   7.010  13.130   6.250
 2481W        W 3452   8.770   0.690   7.990
 2482W        W 3453  11.240   1.460  12.660
 2483W        W 3454   8.100   9.930   8.600
 2484W        W 3455  10.440  10.620  13.610
 2485W        W 3456  11.900   4.490   8.580
 2486W        W 3457   2.910   6.630   3.440
 2487W        W 3458  11.490   0.710  11.360
 2488W        W 3459   1.350   9.640   4.830
 2489W        W 3460   8.920   9.690  13.760
 2490W        W 3461  12.970   2.670   1.710
 2491W        W 3462   6.720  11.810   4.420
 2492W        W 3463  11.860   8.100   0.620
 2493W        W 3464   3.700  11.250  12.400
 2494W        W 3465   2.490   0.180   8.380
 2495W        W 3466   1.660  12.090   4.280
 2496W        W 3467   4.830  11.450  12.660
 2497W        W 3468  13.050  12.350   7.020
 2498W        W 3469   9.250   6.010   2.760
 2499W        W 3470   2.070   5.610  12.300
 2500W        W 3471   0.670  11.700   5.560
 2501W        W 3472   0.190   3.320  11.290
 2502W        W 3473  13.470  13.440   0.090
 2503W        W 3474   7.500   6.480   8.970
 2504W        W 3475  13.190  11.670  10.580
 2505W        W 3476   4.840   2.270   2.570
 2506W        W 3477   0.390   6.480   6.840
 2507W        W 3478  13.700   8.510  11.260
 2508W        W 3479   7.950   2.740   8.060
 2509W        W 3480   6.500   6.980   7.340
 2510W        W 3481  12.530   9.520   2.240
 2511W        W 3482   1.240   9.410  13.880
 2512W        W 3483   6.950  12.090  11.380
 2513W        W 3484   0.780   3.840   1.900
 2514W        W 3485   7.680   7.160   7.220
 2515W        W 3486   1.260   7.970  11.360
 2516W        W 3487   1.920   5.110  13.270
 2517W        W 3488   0.170  10.030   1.550
 2518W        W 3489   7.300   9.520   8.270
 2519W        W 3490   0.650   2.340   9.470
 2520W        W 3491   9.640  11.790   5.540
 2521W        W 3492  10.570   1.060   4.230
 2522W        W 3493   4.710  11.000   1.480
 2523W        W 3494   9.940  11.720  12.810
 2524W        W 3495   9.350   3.150  10.290
 2525W        W 3496   6.380  13.830   0.310
 2526W        W 3497   7.440   5.760   6.770
 2527W        W 3498   3.880  12.350   0.160
 2528W        W 3499   8.720  11.290   0.160
 2529W        W 3500   7.970  12.980  12.990
 2530W        W 3501   8.730   6.360   5.130
 2531W        W 3502   0.000   0.160  11.770
 2532W        W 3503   9.630   4.180   9.380
 2533W        W 3504   3.090   3.010   5.400
 2534W        W 3505   0.960   5.650  13.040
 2535W        W 3506   8.040   3.380   0.020
 2536W        W 3507  10.670  11.410   0.280
 2537W        W 3508   6.200  10.500   5.800
 2538W        W 3509  10.710   1.850   6.500
 2539W        W 3510   1.840   9.920   8.830
 2540W        W 3511   1.290   5.550   1.960
 2541W        W 3512  13.140   4.430  13.900
 2542W        W 3513   7.330   4.380   3.930
 2543W        W 3514   0.120   3.440   4.800
 2544W        W 3515   3.540  10.860   9.070
 2545W        W 3516   3.680   6.810   9.720
 2546W        W 3517   4.650  10.050   6.590
 2547W        W 3518   6.070  12.270   7.160
 2548W        W 3519   5.910   8.010   5.910
 2549W        W 3520  12.760   2.890  11.810
 2550W        W 3521   5.710   3.600   6.600
 2551W        W 3522  11.180   6.070  10.730
 2552W        W 3523   9.400   5.990   6.560
 2553W        W 3524   1.520   8.160   7.530
 2554W        W 3525   3.720  10.890   6.690
 2555W        W 3526   7.740   1.700  12.290
 2556W        W 3527  12.270  13.840  13.710
 2557W        W 3528   8.220   7.890   5.020
 2558W        W 3529   7.610  12.360   2.170
 2559W        W 3530   9.390   1.380   0.150
 2560W        W 3531  10.090   4.940   2.300
 2561W        W 3532   0.000  12.820   8.810
 2562W        W 3533   7.800  10.340  11.680
 2563W        W 3534   9.900   0.640  10.450
 2564W        W 3535   7.990  12.980   4.800
 2565W        W 3536   3.220   5.440   9.260
 2566W        W 3537   8.610   9.640   0.510
 2567W        W 3538   1.410   8.970  12.310
 2568W        W 3539   5.900  10.640   2.650
 2569W        W 3540   4.440   0.790   7.570
 2570W        W 3541   2.710   1.090   8.020
 2571W        W 3542   4.600   5.590  12.920
 2572W        W 3543   6.950   0.770   7.770
 2573W        W 3544   6.610   7.320   9.330
 2574W        W 3545   2.700   1.110  12.800
 2575W        W 3546   9.080  11.830   9.910
 2576W        W 3547   8.650   4.120   3.710
 2577W        W 3548  12.990   5.770   1.850
 2578W        W 3549   5.190   3.790   9.540
 2579W        W 3550   8.350   4.510   6.430
 2580W        W 3551   0.360   3.730  10.730
 2581W        W 3552   2.900   5.030   8.530
 2582W        W 3553   1.750   1.950   4.970
 2583W        W 3554   9.580  10.130   6.500
 2584W        W 3555   8.770   5.140   3.960
 2585W        W 3556   7.050   2.170   8.750
 2586W        W 3557   9.060   0.150  12.220
 2587W        W 3558   4.160   7.620   2.050
 2588W        W 3559   2.710   8.910   5.410
 2589W        W 3560   1.270   1.680   5.180
 2590W        W 3561  12.310  12.460   9.140
 2591W        W 3562  13.900   9.350   4.090
 2592W        W 3563   9.330   2.330   2.870
 2593W        W 3564   0.100   1.290   6.740
 2594W        W 3565   3.410   0.570   9.700
 2595W        W 3566  10.830  10.340   8.310
 2596W        W 3567  10.550  10.490  11.070
 2597W        W 3568   5.060   6.160   5.210
 2598W        W 3569   7.670  13.400  10.430
 2599W        W 3570  10.950   8.940  12.990
 2600W        W 3571   6.220   3.960   5.780
 2601W        W 3572  10.400  12.020   8.260
 2602W        W 3573  11.210  11.870  13.280
 2603W        W 3574   8.590   7.000   7.230
 2604W        W 3575   4.930   8.100   8.190
 2605W        W 3576  10.910   1.020   5.920
 2606W        W 3577   5.380   4.150   9.870
 2607W        W 3578  10.590   0.900  11.050
 2608W        W 3579   0.620  12.220   9.610
 2609W        W 3580  13.140   2.710  12.060
 2610W        W 3581   6.920   4.810   7.720
 2611W        W 3582   6.720   1.580  13.710
 2612W        W 3583   8.780   8.120   5.980
 2613W        W 3584   1.720   5.400   5.810
 2614W        W 3585  11.980   8.390   9.100
 2615W        W 3586  13.540   8.630  13.180
 2616W        W 3587   5.190   3.580   5.540
 2617W        W 3588   0.570   5.710  13.310
 2618W        W 3589   9.840   4.400   6.640
 2619W        W 3590  13.770   9.110   5.120
 2620W        W 3591   7.260   2.540   5.540
 2621W        W 3592   0.910  13.440   4.000
 2622W        W 3593   7.900  10.240   0.800
 2623W        W 3594  13.900   3.970   9.210
 2624W        W 3595  10.960  13.610   9.980
 2625W        W 3596   3.770  12.850  11.830
 2626W        W 3597   8.940   8.330   5.480
 2627W        W 3598   1.100   8.930  10.620
 2628W        W 3599   8.930   6.980   9.940
 2629W        W 3600   1.250   0.220   8.320
 2630W        W 3601   1.650   4.160  13.350
 2631W        W 3602  10.220   7.270   4.200
 2632W        W 3603   8.410   1.920  11.200
 2633W        W 3604   0.960   1.800  12.320
 2634W        W 3605   4.730  13.720   1.850
 2635W        W 3606  12.910   3.050   7.910
 2636W        W 3607   8.680  13.670   9.050
 2637W        W 3608  13.190   7.320  11.060
 2638W        W 3609   8.770  11.420  11.910
 2639W        W 3610   1.650   2.420   4.830
 2640W        W 3611  11.090   3.150   6.010
 2641W        W 3612   4.720   4.620  12.780
 2642W        W 3613   7.330   7.240   4.210
 2643W        W 3614   7.490   9.920   7.310
 2644W        W 3615   0.290   2.660   1.820
 2645W        W 3616   6.320  12.990  10.730
 2646W        W 3617   7.260   6.120   0.710
 2647W        W 3618  11.090   2.400   2.530
 2648W        W 3619   8.830   1.000   4.320
 2649W        W 3620   1.640  12.010   1.850
 2650W        W 3621  13.600   0.450   8.730
 2651W        W 3622   8.570   5.050  11.620
 2652W        W 3623  13.850   9.490   7.520
 2653W        W 3624   3.090   5.750   3.720
 2654W        W 3625   5.840   3.170   8.700
 2655W        W 3626   0.020   7.040   8.870
 2656W        W 3627   9.370   8.240   3.530
 2657W        W 3628   1.270  10.410   9.230
 2658W        W 3629  12.380   4.830   8.490
 2659W        W 3630   2.880  11.290   5.110
 2660W        W 3631  10.640   3.420   7.020
 2661W        W 3632   9.820   8.450   8.920
 2662W        W 3633   1.090   0.510   7.050
 2663W        W 3634   1.730  10.640   1.540
 2664W        W 3635   2.200   1.250  10.100
 2665W        W 3636   9.230   6.350   3.380
 2666W        W 3637   5.470  11.560   8.210
 2667W        W 3638   2.950  10.010  10.120
 2668W        W 3639   7.530   0.360   4.650
 2669W        W 3640   9.220   9.170   2.000
 2670W        W 3641  12.760   6.160   6.240
 2671W        W 3642  11.020   3.080  11.530
 2672W        W 3643   1.360   8.080   4.310
 2673W        W 3644   6.760   4.680  11.350
 2674W        W 3645   1.590  10.870  12.140
 2675W        W 3646   3.560   7.420  11.940
 2676W        W 3647   4.280  10.340  13.490
 2677W        W 3648   6.450   9.760   4.160
 2678W        W 3649  10.510  11.220  12.920
 2679W        W 3650   6.500  10.510   6.300
 2680W        W 3651   1.830   7.820  13.810
 2681W        W 3652   1.460   5.970  13.120
 2682W        W 3653   3.580   4.360   2.020
 2683W        W 3654   0.390   1.410   3.390
 2684W        W 3655  13.400   7.210  11.660
 2685W        W 3656   0.430   3.760   0.740
 2686W        W 3657   4.860   0.200   1.520
 2687W        W 3658   4.350   6.840   7.260
 2688W        W 3659   4.430  10.790  11.160
 2689W        W 3660   1.020   0.460   7.560
 2690W        W 3661  13.140   0.250   8.700
 2691W        W 3662   1.610  13.780  12.680
 2692W        W 3663   3.000   0.090  13.810
 2693W        W 3664  10.820  10.070   0.950
 2694W        W 3665  11.050   4.340   4.840
 2695W        W 3666  13.210   4.690   8.090
 2696W        W 3667  13.150   0.130   1.890
 2697W        W 3668   8.560   3.300   8.290
 2698W        W 3669  11.980   6.360   1.870
 2699W        W 3670  11.930   0.500   6.540
 2700W        W 3671   2.760  13.300  13.360
 2701W        W 3672  13.240  10.360   0.720
 2702W        W 3673  13.700   0.630  11.800
 2703W        W 3674   2.870  12.880   1.130
 2704W        W 3675   8.170   1.300   9.300
 2705W        W 3676  12.010  11.140   5.860
 2706W        W 3677   6.380  13.080   7.470
 2707W        W 3678   2.680  12.930   5.740
 2708W        W 3679   1.630  10.430  11.390
 2709W        W 3680   5.960   9.690  12.200
 2710W        W 3681   4.140   0.210   2.690
 2711W        W 3682   9.650   9.230  13.280
 2712W        W 3683   5.830   5.920   0.420
 2713W        W 3684   3.060   4.580   8.690
 2714W        W 3685   7.870  11.960   1.010
 2715W        W 3686   2.660   6.440  13.460
 2716W        W 3687  11.320   6.000  12.690
 2717W        W 3688   0.030  12.000   9.250
 2718W        W 3689   5.390   5.920   4.590
 2719W        W 3690   5.890  13.000  12.680
 2720W        W 3691  12.900  13.410   3.660
 2721W        W 3692   0.840  10.470  11.920
 2722W        W 3693   1.900   9.330   6.720
 2723W        W 3694   9.080   1.260  12.950
 2724W        W 3695   8.620   9.920  10.570
 2725W        W 3696   2.470   2.630   7.990
 2726W        W 3697   3.310   7.120   1.960
 2727W        W 3698   0.060   8.000  12.550
 2728W        W 3699   5.430  12.580   5.620
 2729W        W 3700   6.490  11.320  13.360
 2730W        W 3701  12.740  13.430   4.470
 2731W        W 3702   0.830  12.390  10.580
 2732W        W 3703   8.930   8.680   4.830
 2733W        W 3704  11.240  13.800   2.990
 2734W        W 3705   4.550   8.580   9.610
 2735W        W 3706   4.870   3.000   2.050
 2736W        W 3707  10.440   8.980   6.620
 2737W        W 3708   3.660   9.960  11.060
 2738W        W 3709   8.740   5.010   8.350
 2739W        W 3710   6.560   6.600   0.200
 2740W        W 3711  11.960  10.780   7.560
 2741W        W 3712  11.200   4.610  11.200
 2742W        W 3713   7.930   6.960  11.760
 2743W        W 3714   3.920  13.680   4.340
 2744W        W 3715   0.640   0.540  13.170
 2745W        W 3716  13.140   2.600   5.520
 2746W        W 3717  11.040   6.250   0.100
 2747W        W 3718   3.980   6.940   4.890
 2748W        W 3719  10.880   3.700   6.290
 2749W        W 3720  11.180   1.250  12.180
 2750W        W 3721   5.300   1.360   0.430
 2751W        W 3722   3.340  13.270   5.260
 2752W        W 3723   5.630  11.420   3.960
 2753W        W 3724   7.420   6.520  11.950
 2754W        W 3725   0.660   9.050   5.050
 2755W        W 3726  10.820   3.020  10.450
 2756W        W 3727   0.130  10.110  11.360
 2757W        W 3728   0.370  13.910   5.210
 2758W        W 3729   3.450   3.710   1.220
 2759W        W 3730   1.220  10.740   1.750
 2760W        W 3731   7.140   8.210   9.720
 2761W        W 3732  10.780  11.750   2.060
 2762W        W 3733  11.270  12.110   6.300
 2763W        W 3734   0.810   5.080   0.400
 2764W        W 3735  10.680   0.160   0.700
 2765W        W 3736   9.020   0.630  12.040
 2766W        W 3737   7.420   8.940   9.220
 2767W        W 3738   7.860   5.750   6.440
 2768W        W 3739  10.610   5.000   7.180
 2769W        W 3740   4.290  13.830   9.630
 2770W        W 3741  12.610   4.880   0.460
 2771W        W 3742  12.690  10.300  13.840
 2772W        W 3743   9.360  12.180   5.410
 2773W        W 3744   2.900   6.640   7.560
 2774W        W 3745   6.890   5.460   9.640
 2775W        W 3746   0.730   7.080  13.570
 2776W        W 3747   4.290   2.760   5.140
 2777W        W 3748   3.850   0.350   8.670
 2778W        W 3749   9.190   0.700   8.600
 2779W        W 3750   7.800   5.780  12.630
 2780W        W 3751   5.490   6.050  11.770
 2781W        W 3752   8.160   9.560  11.510
 2782W        W 3753   6.260   2.790   8.730
 2783W        W 3754  11.590   0.370   7.480
 2784W        W 3755   8.880  11.830  11.430
 2785W        W 3756   2.660   5.920  13.250
 2786W        W 3757   7.110  11.460   2.960
 2787W        W 3758   4.370   7.130  11.890
 2788W        W 3759   6.410   6.380  12.710
 2789W        W 3760  13.610  13.520   1.770
 2790W        W 3761   5.890  10.060   6.450
 2791W        W 3762   1.700  11.320   7.500
 2792W        W 3763   2.060  13.620   1.950
 2793W        W 3764   3.280  11.370   2.850
 2794W        W 3765  11.970  11.370   5.330
 2795W        W 3766   3.130  11.520   5.490
 2796W        W 3767   9.360   7.160  10.720
 2797W        W 3768   9.640  11.660  10.530
 2798W        W 3769   1.970   8.700   4.770
 2799W        W 3770  11.300   2.740  12.740
 2800W        W 3771   2.810  13.880   3.820
 2801W        W 3772   1.700   4.820   5.870
 2802W        W 3773   1.280  12.160   0.950
 2803W        W 3774   2.850  12.450   1.440
 2804W        W 3775   7.490  11.800   1.870
 2805W        W 3776   2.360   5.200   8.480
 2806W        W 3777   2.640   8.250  12.510
 2807W        W 3778   3.040  10.510   2.260
 2808W        W 3779   3.530   7.930   2.740
 2809W        W 3780   4.120  12.250  10.370
 2810W        W 3781   4.640   3.750   2.830
 2811W        W 3782   3.600  11.310   6.490
 2812W        W 3783   5.850   3.480  11.660
 2813W        W 3784   3.260   7.310   6.940
 2814W        W 3785  11.240   0.010   4.020
 2815W        W 3786  12.330   7.770   9.960
 2816W        W 3787  12.720  13.770   2.020
 2817W        W 3788   8.490  12.940   4.680
 2818W        W 3789   5.420   1.710  10.680
 2819W        W 3790   0.300   7.760  10.860
 2820W        W 3791  11.030  11.880  12.730
 2821W        W 3792  10.130   9.440   0.700
 2822W        W 3793   7.010  13.470   8.620
 2823W        W 3794  10.120  12.110   1.390
 2824W        W 3795   2.020   5.850  10.620
 2825W        W 3796   9.720   2.360   7.750
 2826W        W 3797  11.870  10.190   7.390
 2827W        W 3798   6.830  11.340  12.220
 2828W        W 3799   6.970  12.790   4.540
 2829W        W 3800   1.480  12.560   2.720
 2830W        W 3801   9.450  12.660   8.510
 2831W        W 3802   2.660   9.350   8.340
 2832W        W 3803  13.540   3.440   9.720
 2833W        W 3804   5.560   6.110   0.040
 2834W        W 3805   7.740   3.930   1.200
 2835W        W 3806   4.430   3.180   9.740
 2836W        W 3807   1.080   1.670   3.020
 2837W        W 3808  11.760   8.820  11.410
 2838W        W 3809   0.800  12.140   3.860
 2839W        W 3810  13.050  10.300  11.330
 2840W        W 3811   2.130   0.910   2.600
 2841W        W 3812   2.610   5.340   4.390
 2842W        W 3813  10.820  10.540   5.310
 2843W        W 3814   1.790   0.970   3.420
 2844W        W 3815   9.410  13.860   2.160
 2845W        W 3816   6.020   6.090  11.830
 2846W        W 3817   7.090   9.310   9.260
 2847W        W 3818   6.170  11.620   4.430
 2848W        W 3819   7.570   8.660  13.550
 2849W        W 3820   9.090   4.810  10.120
 2850W        W 3821   4.500   4.920   3.390
 2851W        W 3822  10.530   0.100   7.580
 2852W        W 3823   7.240  13.250   1.100
 2853W        W 3824   8.630  11.060  12.980
 2854W        W 3825  12.310   3.490  12.570
 2855W        W 3826   9.590   3.210   2.160
 2856W        W 3827  11.840   5.150   7.720
 2857W        W 3828   0.710   9.850   6.650
 2858W        W 3829   1.220  13.660   3.690
 2859W        W 3830  10.330   7.650  10.630
 2860W        W 3831  10.150   5.130   2.780
 2861W        W 3832   1.510   0.280   7.880
 2862W        W 3833  12.190   1.620   3.400
 2863W        W 3834   7.040   0.320   0.430
 2864W        W 3835   3.370  13.220   3.460
 2865W        W 3836   6.040   5.390   2.660
 2866W        W 3837   6.340   3.400   2.070
 2867W        W 3838  12.250   4.070   5.350
 2868W        W 3839   9.810   0.120   5.560
 2869W        W 3840   7.240  13.200  10.230
 2870W        W 3841  12.180   1.310  10.550
 2871W        W 3842   0.300  12.920   7.390
 2872W        W 3843   8.910   3.380  10.940
 2873W        W 3844   5.920   3.580  10.810
 2874W        W 3845   1.720   5.470   0.860
 2875W        W 3846   4.340   8.450   6.890
 2876W        W 3847   3.650   9.190   7.970
 2877W        W 3848   8.900   4.780   6.750
 2878W        W 3849  13.150   6.860  10.700
 2879W        W 3850   4.810   1.210   9.540
 2880W        W 3851   9.020   7.660  11.170
 2881W        W 3852   9.800   1.680  12.550
 2882W        W 3853  11.770  12.160  12.050
 2883W        W 3854  11.370  11.460  12.840
 2884W        W 3855   1.970   6.330   4.320
 2885W        W 3856   0.840  11.590   0.330
 2886W        W 3857  11.790  12.200   4.130
 2887W        W 3858   5.210  10.650   1.610
 2888W        W 3859  11.640   6.180   7.170
 2889W        W 3860  10.060   3.140  12.630
 2890W        W 3861   9.630   9.330  10.830
 2891W        W 3862   9.140  10.980   0.080
 2892W        W 3863   8.840   5.450  12.580
 2893W        W 3864   9.230   5.580   9.380
 2894W        W 3865   3.590   6.930   8.600
 2895W        W 3866   3.900   6.030  12.550
 2896W        W 3867  13.810   3.690   8.070
 2897W        W 3868  10.300   5.130   3.790
 2898W        W 3869   5.300   7.790  11.020
 2899W        W 3870   9.170   5.870   1.720
 2900W        W 3871   0.800   1.910  12.790
 2901W        W 3872  11.090   2.030   4.740
 2902W        W 3873   0.920   9.410   6.600
 2903W        W 3874   2.440  11.340   8.790
 2904W        W 3875  13.890   1.990   9.730
 2905W        W 3876   7.140   7.570   2.740
 2906W        W 3877   7.020   6.830   1.280
 2907W        W 3878   3.530   2.110   8.750
 2908W        W 3879   1.790   8.660  12.180
 2909W        W 3880  13.920   8.860  12.130
 2910W        W 3881   3.220   7.270  10.970
 2911W        W 3882   3.360   0.290   1.700
 2912W        W 3883  10.980   0.190   3.370
 2913W        W 3884   2.780   2.790   8.650
 2914W        W 3885   2.630   0.410  12.280
 2915W        W 3886   1.960   0.210   1.320
 2916W        W 3887   5.970   1.490   3.210
 2917W        W 3888   7.300   6.780  13.380
 2918W        W 3889   3.480  10.650   3.330
 2919W        W 3890   6.580   5.630   3.650
 2920W        W 3891  10.860   1.140  13.450
 2921W        W 3892   0.190   5.730  11.880
 2922W        W 3893   7.400  10.140   1.110
 2923W        W 3894   0.930   9.520  12.890
 2924W        W 3895   0.340   2.170  12.720
 2925W        W 3896   1.620   2.970   0.630
 2926W        W 3897   9.930   6.150  12.550
 2927W        W 3898   6.300   4.430   0.340
 2928W        W 3899   5.450   8.520   5.130
 2929W        W 3900   2.190   3.940   5.010
 2930W        W 3901   6.580  12.350  13.390
 2931W        W 3902  11.400   2.220  10.280
 2932W        W 3903   7.120   1.580   5.930
 2933W        W 3904  12.540   4.440   1.780
 2934W        W 3905   4.450  12.520  10.140
 2935W        W 3906   4.340   9.910  12.090
 2936W        W 3907  13.790   6.240   0.760
 2937W        W 3908   8.270  13.860   1.810
 2938W        W 3909  13.730   2.370   6.900
 2939W        W 3910   9.710   5.310  10.690
 2940W        W 3911  10.900   3.540   4.380
 2941W        W 3912  11.920   9.440   4.530
 2942W        W 3913   3.960   8.560   3.910
 2943W        W 3914   0.710   1.860   1.630
 2944W        W 3915   3.340   0.240   4.770
 2945W        W 3916   7.570   9.350   5.570
 2946W        W 3917   6.030   9.400  12.990
 2947W        W 3918   8.080   4.060  11.740
 2948W        W 3919   9.990   4.290  10.730
 2949W        W 3920  11.930   9.590   4.040
 2950W        W 3921   6.540  12.600   1.150
 2951W        W 3922   5.520   1.490   0.860
 2952W        W 3923   8.000   5.680   7.990
 2953W        W 3924   4.290   6.440  11.150
 2954W        W 3925   9.950   6.890   8.120
 2955W        W 3926   6.980   5.530   7.400
 2956W        W 3927  10.160   8.270   7.720
 2957W        W 3928  10.760   5.930   7.840
 2958W        W 3929   6.930  13.640   8.120
 2959W        W 3930   9.090  10.130   2.820
 2960W        W 3931   2.370  12.520   9.060
 2961W        W 3932   7.930   0.670   7.380
 2962W        W 3933   4.710   8.940   0.690
 2963W        W 3934  11.660  10.990   0.370
 2964W        W 3935   2.300   2.660   2.890
 2965W        W 3936  11.310  10.100   0.260
 2966W        W 3937   2.430  12.580   2.660
 2967W        W 3938  11.800  10.280  12.850
 2968W        W 3939  12.590  10.410  12.550
 2969W        W 3940  13.440  10.700  12.950
 2970W        W 3941   5.490   8.570   8.170
 2971W        W 3942   7.610  12.860  10.500
 2972W        W 3943   3.000   8.640  12.340
 2973W        W 3944   4.460   4.000   3.290
 2974W        W 3945  11.600  11.810   4.280
 2975W        W 3946   9.910   4.950  13.580
 2976W        W 3947   8.450   7.470   5.010
 2977W        W 3948  11.680  10.910   5.580
 2978W        W 3949   9.650   7.510   5.540
 2979W        W 3950   0.820  11.070   7.810
 2980W        W 3951   8.630   0.450   2.180
 2981W        W 3952   8.350  10.320  10.220
 2982W        W 3953  11.410   9.190   9.300
 2983W        W 3954   9.570   4.410   7.810
 2984W        W 3955  13.760   7.070   0.120
 2985W        W 3956   8.160  10.840  10.220
 2986W        W 3957  13.320   9.270   0.670
 2987W        W 3958   7.430   9.140  10.550
 2988W        W 3959   1.080  12.840   2.810
 2989W        W 3960   9.020   8.120   0.120
 2990W        W 3961  12.790  11.500  10.930
 2991W        W 3962   2.870   4.000   9.590
 2992W        W 3963   9.340   2.940  13.690
 2993W        W 3964   5.960   4.280   1.950
 2994W        W 3965  11.690   2.880   5.070
 2995W        W 3966  12.970  12.810  13.210
 2996W        W 3967   5.590   2.750   7.580
 2997W        W 3968   5.170  12.480  12.280
 2998W        W 3969   3.640   8.520   1.990
 2999W        W 3970  13.080   5.430   4.600
 3000W        W 3971  12.170  13.000   1.790
 3001W        W 3972   3.460   8.510  12.470
 3002W        W 3973   1.370   5.800  11.390
 3003W        W 3974   4.950   8.710  13.680
 3004W        W 3975   2.640   3.480   2.300
 3005W        W 3976   4.430  10.350   5.030
 3006W        W 3977   3.780   0.660   8.220
 3007W        W 3978   0.950   9.100  11.200
 3008W        W 3979   6.250   8.150   9.510
 3009W        W 3980   3.580   7.790  11.140
 3010W        W 3981  12.880   1.330   1.230
 3011W        W 3982   0.050   7.850  11.670
 3012W        W 3983   5.720   8.710   6.180
 3013W        W 3984  11.780  12.400  12.860
 3014W        W 3985   7.470  12.810   9.390
 3015W        W 3986   8.540  12.530  12.550
 3016W        W 3987  10.740  10.130   2.390
 3017W        W 3988   8.130   2.150   9.610
 3018W        W 3989   1.080  12.470   1.900
 3019W        W 3990  12.390  10.170   5.420
 3020W        W 3991   3.270   7.990   9.760
 3021W        W 3992   6.650   4.790  11.940
 3022W        W 3993   1.940   3.430   3.950
 3023W        W 3994  10.730   5.250  11.370
 3024W        W 3995  11.290  13.360   6.220
 3025W        W 3996   6.890  11.630  10.510
 3026W        W 3997   3.700   9.580   3.890
 3027W        W 3998  12.800   7.500   9.810
 3028W        W 3999   7.880   0.020  10.380
 3029W        W 4000  13.010  10.790   6.060
 3030W        W 4001   0.270  12.920   1.860
 3031W        W 4002   2.910   5.850   7.570
 3032W        W 4003   6.650   2.900   6.030
 3033W        W 4004   7.540   5.230  11.960
 3034W        W 4005   2.500   6.660   5.430
 3035W        W 4006   0.280   6.350   3.710
 3036W        W 4007   7.880   1.860   0.850
 3037W        W 4008  13.870   0.680   9.170
 3038W        W 4009   4.760  10.020   9.620
 3039W        W 4010   3.180   0.370   5.300
 3040W        W 4011   2.920   5.960   9.450
 3041W        W 4012  12.690  13.130   8.730
 3042W        W 4013  12.570   3.130  10.700
 3043W        W 4014  10.630  13.210  12.190
 3044W        W 4015   8.330   3.420   0.500
 3045W        W 4016   2.650   7.020  11.360
 3046W        W 4017   2.170   4.870   4.990
 3047W        W 4018   4.610   1.870   7.500
 3048W        W 4019   5.120  11.060  10.610
 3049W        W 4020  13.040   3.620   4.920
 3050W        W 4021  12.860  10.020   0.340
 3051W        W 4022  12.560   5.990  11.740
 3052W        W 4023   3.300   8.810   1.420
 3053W        W 4024  10.080  11.770   7.630
 3054W        W 4025   1.090  11.230   1.220
 3055W        W 4026   8.570   6.810   5.110
 3056W        W 4027   4.570   4.590  11.920
 3057W        W 4028  12.350   3.670  12.100
 3058W        W 4029   5.450   9.470   8.280
 3059W        W 4030  10.340   4.510   7.920
 3060W        W 4031   3.820   3.260   4.460
 3061W        W 4032  10.580   2.880  10.840
 3062W        W 4033  12.170   3.370   7.460
 3063W        W 4034   4.760   6.000  12.110
 3064W        W 4035  11.370   2.610   5.360
 3065W        W 4036   6.530   1.140  10.500
 3066W        W 4037   6.210   2.720   1.250
 3067W        W 4038   8.740   5.720  13.040
 3068W        W 4039   4.200   3.280   9.230
 3069W        W 4040   2.700   4.420   5.200
 3070W        W 4041  12.920   7.590   3.520
 3071W        W 4042  12.650   4.770   5.180
 3072W        W 4043   0.890   4.390  13.420
 3073W        W 4044   2.060   6.880   7.730
 3074W        W 4045   9.720  11.040   9.460
 3075W        W 4046   7.770   9.060   6.380
 3076W        W 4047   9.710  11.760   7.260
 3077W        W 4048   6.320   3.390  11.610
 3078W        W 4049  12.890   9.160   0.920
 3079W        W 4050   3.470   6.470   8.210
 3080W        W 4051   7.920   4.250   6.260
 3081W        W 4052   2.040   0.790  12.760
 3082W        W 4053   3.540   9.670   2.920
 3083W        W 4054   9.990   0.600   9.920
 3084W        W 4055   3.920   9.540   6.120
 3085W        W 4056   7.830  12.690  13.820
 3086W        W 4057   8.330   0.810   6.340
 3087W        W 4058  12.460   0.510   5.320
 3088W        W 4059   7.780  12.780   6.000
 3089W        W 4060   4.470   7.010   4.910
 3090W        W 4061   1.720   9.050   2.540
 3091W        W 4062   4.660   3.280   3.940
 3092W        W 4063   0.690   4.580   2.590
 3093W        W 4064   7.300   8.940   6.210
 3094W        W 4065   4.910  11.440   6.130
 3095W        W 4066  13.500   3.330  10.250
 3096W        W 4067   7.930   8.070   5.640
 3097W        W 4068  10.450   3.120   2.490
 3098W        W 4069   3.580   5.760   9.350
 3099W        W 4070   2.090  10.200  12.950
 3100W        W 4071  12.360   3.700   1.410
 3101W        W 4072   1.170   4.810   7.780
 3102W        W 4073   1.220   9.590   1.960
 3103W        W 4074  13.610   7.850   7.100
 3104W        W 4075   2.770  10.800   4.780
 3105W        W 4076  12.770   2.340  12.010
 3106W        W 4077  13.460  11.750  11.000
 3107W        W 4078   6.610  12.150  12.630
 3108W        W 4079   2.440   5.040   6.730
 3109W        W 4080  11.220   0.800   9.230
 3110W        W 4081   7.360   9.220   8.830
 3111W        W 4082  10.890   4.840  10.030
 3112W        W 4083   8.190  13.430   2.430
 3113W        W 4084   5.710   3.970   3.700
 3114W        W 4085  13.690   9.000   2.310
 3115W        W 4086  10.660   3.200   9.540
 3116W        W 4087  13.490  10.790   2.540
 3117W        W 4088   2.440   0.870   1.380
 3118W        W 4089  12.580   4.230   1.330
 3119W        W 4090   0.240   8.190  12.100
 3120W        W 4091   5.070   5.260   2.880
 3121W        W 4092  12.890   0.690   1.240
 3122W        W 4093   5.800  13.790  10.610
 3123W        W 4094  13.010  10.740   3.740
 3124W        W 4095  10.370   1.210  13.160
 3125W        W 4096   2.580   0.050  11.050
 3126W        W 4097   4.680   6.030  13.150
 3127W        W 4098  10.680  11.730  13.570
 3128W        W 4099   1.230   2.580   6.760
 3129W        W 4100  10.960  11.780   0.330
 3130W        W 4101   1.070   1.490   1.330
 3131W        W 4102   5.020   1.790   7.990
 3132W        W 4103  10.710   5.590  13.830
 3133W        W 4104   2.570   3.650   4.600
 3134W        W 4105   4.720   0.620   0.130
 3135W        W 4106  13.700   3.690   5.720
 3136W        W 4107   0.630   2.250  13.090
 3137W        W 4108  11.070   1.170   6.350
 3138W        W 4109  12.810  13.310   9.550
 3139W        W 4110  13.240  11.010   5.650
 3140W        W 4111   0.770  10.070   7.990
 3141W        W 4112  13.400   1.330  11.560
 3142W        W 4113  13.710   1.790   6.050
 3143W        W 4114   9.110   4.540   2.410
 3144W        W 4115   2.810   3.630   4.050
 3145W        W 4116  11.300  13.400  10.940
 3146W        W 4117   8.690   6.450   9.890
 3147W        W 4118  12.500  10.740   7.740
 3148W        W 4119   3.900   8.420  13.880
 3149W        W 4120   1.340  10.030   8.930
 3150W        W 4121   5.870   6.210   1.430
 3151W        W 4122   6.730   8.880  11.840
 3152W        W 4123   9.070   0.720  11.540
 3153W        W 4124   4.770   0.010   8.190
 3154W        W 4125   4.720   8.740   4.310
 3155W        W 4126   0.020  10.480  12.180
 3156W        W 4127  11.120   5.510  11.580
 3157W        W 4128   0.230   3.510   2.690
 3158W        W 4129  10.740   0.340  11.070
 3159W        W 4130   0.210   2.860   2.350
 3160W        W 4131   4.290  11.240   3.700
 3161W        W 4132  12.110   4.740   4.190
 3162W        W 4133   0.380  11.180   9.860
 3163W        W 4134   6.560   5.910   2.080
 3164W        W 4135   3.850   5.360   5.420
 3165W        W 4136   9.710   0.630  13.240
 3166W        W 4137   0.950  12.420   9.070
 3167W        W 4138   3.000  10.370  10.490
 3168W        W 4139   1.750   1.450   5.080
 3169W        W 4140   8.110   5.860   6.080
 3170W        W 4141   3.820   2.460  13.540
 3171W        W 4142  11.860  12.900   8.640
 3172W        W 4143   0.490  10.330  10.570
 3173W        W 4144   3.640   1.880   1.270
 3174W        W 4145   8.320   7.430   7.430
 3175W        W 4146   2.870  11.660   2.700
 3176W        W 4147   0.040  13.850   0.330
 3177W        W 4148   3.330  10.140   7.890
 3178W        W 4149   2.360  10.110  12.460
 3179W        W 4150   4.240   4.900   5.550
 3180W        W 4151  11.500  10.360   1.860
 3181W        W 4152   7.790  10.370   8.740
 3182W        W 4153   3.520   0.280   7.170
 3183W        W 4154  13.030   8.530   2.430
 3184W        W 4155   4.970   4.160   4.020
 3185W        W 4156   0.440  13.590  11.040
 3186W        W 4157  13.890   3.400  13.160
 3187W        W 4158   1.350   5.670   6.150
 3188W        W 4159  12.630   5.240  10.640
 3189W        W 4160   0.150   9.860   6.260
 3190W        W 4161  13.520  11.430   7.180
 3191W        W 4162   6.290   4.280  11.940
 3192W        W 4163   5.930   1.310   7.020
 3193W        W 4164  10.100  13.710  10.450
 3194W        W 4165   8.160   5.440   6.290
 3195W        W 4166  13.720   0.510   5.620
 3196W        W 4167   6.590   8.490   9.760
 3197W        W 4168   5.120   7.190   6.690
 3198W        W 4169   8.340   2.690   1.750
 3199W        W 4170  11.040   8.060   2.330
 3200W        W 4171   7.420  10.840   7.080
 3201W        W 4172   5.800   4.170  10.730
 3202W        W 4173  11.170   5.940   5.450
 3203W        W 4174   8.950   4.760  11.420
 3204W        W 4175   8.280   1.190   9.860
 3205W        W 4176   8.970  11.510  11.070
 3206W        W 4177   4.880  10.190   4.860
 3207W        W 4178   0.770   1.730  10.270
 3208W        W 4179   4.290   4.600   6.570
 3209W        W 4180   7.000  13.190   3.190
 3210W        W 4181   1.810   6.380  12.840
 3211W        W 4182   4.980   3.650   4.210
 3212W        W 4183   4.100  13.490   3.870
 3213W        W 4184   4.860   8.980   3.900
 3214W        W 4185   0.470   1.310   4.240
 3215W        W 4186   1.380   1.380   9.030
 3216W        W 4187  12.510   5.310   0.190
 3217W        W 4188   9.150  11.610   2.060
 3218W        W 4189   5.620   2.160   3.990
 3219W        W 4190   6.480  13.920   4.820
 3220W        W 4191  10.380  12.350  12.040
 3221W        W 4192  13.470   8.120  11.650
 3222W        W 4193  12.850  13.140  12.600
 3223W        W 4194   0.490   4.790   9.150
 3224W        W 4195   0.310   9.800   0.370
 3225W        W 4196  11.040   4.120  13.360
 3226W        W 4197   7.510   0.340   9.040
 3227W        W 4198   1.060   3.050   6.780
 3228W        W 4199   1.330   5.650   3.070
 3229W        W 4200   7.560   2.550   1.840
 3230W        W 4201   8.330  13.520  11.920
 3231W        W 4202   1.710  13.830  11.300
 3232W        W 4203   9.420   6.450  13.880
 3233W        W 4204  11.530   7.680   9.320
 3234W        W 4205   7.060   4.080  11.320
 3235W        W 4206   0.650   3.060   0.100
 3236W        W 4207   5.460   9.370   1.960
 3237W        W 4208   5.850  11.990   4.370
 3238W        W 4209  11.720   2.780   5.610
 3239W        W 4210   3.760   7.280   8.880
 3240W        W 4211   1.800   0.580   6.670
 3241W        W 4212   2.450   1.330   0.750
 3242W        W 4213   9.320  13.010  11.720
 3243W        W 4214   6.660   1.270   7.840
 3244W        W 4215   2.060  10.570   8.700
 3245W        W 4216  11.700   4.480  12.040
 3246W        W 4217   0.840  12.280   8.550
 3247W        W 4218   1.880  13.780  10.390
 3248W        W 4219  12.220   8.630   6.540
 3249W        W 4220  10.900   6.560   7.900
 3250W        W 4221   0.330   0.330   0.500
 3251W        W 4222   1.730   9.730   1.850
 3252W        W 4223   8.170  11.340   9.230
 3253W        W 4224  12.640   0.980   0.940
 3254W        W 4225   1.920   8.650   2.940
 3255W        W 4226   9.610   9.710   0.730
 3256W        W 4227  11.180  10.710   8.010
 3257W        W 4228  10.000   3.430   4.700
 3258W        W 4229   9.670  10.930  12.080
 3259W        W 4230  11.380   4.090  11.120
 3260W        W 4231   3.440   8.430  13.670
 3261W        W 4232   3.400   6.970   5.340
 3262W        W 4233   8.550   6.100   5.520
 3263W        W 4234   5.780   0.990   4.500
 3264W        W 4235   8.460   4.780   2.470
 3265W        W 4236   3.650  11.910   2.730
 3266W        W 4237   6.620  12.690   9.130
 3267W        W 4238  10.380   3.280  12.970
 3268W        W 4239   5.490   4.840   3.930
 3269W        W 4240   4.400   1.860   4.740
 3270W        W 4241   9.480  12.000   6.460
 3271W        W 4242  11.030   1.960   9.980
 3272W        W 4243   9.040  13.020   2.720
 3273W        W 4244   8.540   8.390   5.010
 3274W        W 4245   1.070  11.570   3.790
 3275W        W 4246  13.510   6.970   1.200
 3276W        W 4247   0.580  12.950  10.930
 3277W        W 4248  10.830  13.160   9.830
 3278W        W 4249   3.080   9.580   1.010
 3279W        W 4250  13.550   2.700   2.690
 3280W        W 4251   6.140  10.590  13.730
 3281W        W 4252   0.760  10.580   7.910
 3282W        W 4253  12.290  11.320  12.600
 3283W        W 4254   0.580   4.770   3.420
 3284W        W 4255   2.620   8.570   4.120
 3285W        W 4256   4.750   4.240   9.090
 3286W        W 4257  13.860   6.090  13.390
 3287W        W 4258   8.360   1.580  13.080
 3288W        W 4259   2.040   3.970   9.730
 3289W        W 4260   4.880   7.640   2.990
 3290W        W 4261   9.430   1.970   4.240
 3291W        W 4262   1.680  12.500   8.050
 3292W        W 4263   7.020  10.640  13.200
 3293W        W 4264   3.110   8.880  11.170
 3294W        W 4265   2.670   4.920  13.780
 3295W        W 4266  10.620  11.430   4.330
 3296W        W 4267  10.670   3.330  13.730
 3297W        W 4268   3.720  11.640   4.270
 3298W        W 4269   5.060  12.820  13.090
 3299W        W 4270   4.000   4.980   0.400
 3300W        W 4271  12.670  10.810  13.570
 3301W        W 4272   1.310   0.170  10.610
 3302W        W 4273   6.790   0.850  10.170
 3303W        W 4274   6.270   1.890   7.420
 3304W        W 4275   7.010   7.910   6.500
 3305W        W 4276  12.980   7.210  10.140
 3306W        W 4277   5.920  11.070   9.080
 3307W        W 4278   8.070   7.140  10.220
 3308W        W 4279  11.670   2.470   2.050
 3309W        W 4280  13.800   3.410   1.590
 3310W        W 4281   7.530   5.040  13.740
 3311W        W 4282   0.890   5.130  10.040
 3312W        W 4283  13.440   2.920   9.650
 3313W        W 4284  10.470   1.220  10.720
 3314W        W 4285  10.410  10.380   3.310
 3315W        W 4286  10.550  10.830  12.530
 3316W        W 4287   3.050   6.850  11.180
 3317W        W 4288   1.960   8.100   5.600
 3318W        W 4289   0.880   2.280   6.980
 3319W        W 4290   7.680   1.460   1.340
 3320W        W 4291  12.500  11.950   9.970
 3321W        W 4292  10.460   9.990   8.080
 3322W        W 4293   3.920  12.310   6.780
 3323W        W 4294  10.450  12.010   7.420
 3324W        W 4295   2.040  13.480   7.880
 3325W        W 4296   6.870   0.880   6.700
 3326W        W 4297  11.740   8.640   0.590
 3327W        W 4298  12.770  12.940   4.500
 3328W        W 4299   2.440  10.310   4.340
 3329W        W 4300   4.840  13.450   0.270
 3330W        W 4301   8.680   1.250   8.140
 3331W        W 4302  11.420   3.950  13.660
 3332W        W 4303   7.370   7.750   9.750
 3333W        W 4304   5.690   2.030   0.820
 3334W        W 4305  10.760  10.100  11.350
 3335W        W 4306  13.140   9.650   5.950
 3336W        W 4307   0.960   6.150  11.430
 3337W        W 4308   5.340  10.140   0.900
 3338W        W 4309   2.580   2.260   5.160
 3339W        W 4310   3.850  11.390   5.170
 3340W        W 4311   0.940  11.350  10.600
 3341W        W 4312  12.590  11.590   9.610
 3342W        W 4313   9.040   4.510   5.660
 3343W        W 4314   0.710  11.430   8.970
 3344W        W 4315   4.370   5.340   7.220
 3345W        W 4316   3.170   3.570   9.540
 3346W        W 4317   0.810   3.360   5.480
 3347W        W 4318  13.830   2.020  13.770
 3348W        W 4319  11.610  13.350  12.170
 3349W        W 4320  13.360  12.500   0.210
 3350W        W 4321  12.620   2.800   7.590
 3351W        W 4322   5.940   1.580   1.170
 3352W        W 4323   1.200  10.400   5.800
 3353W        W 4324  13.610   9.230  13.370
 3354W        W 4325  11.840   1.760  12.930
 3355W        W 4326  11.860   8.240  12.820
 3356W        W 4327   7.470   7.630   2.400
 3357W        W 4328   7.330  12.810   1.300
 3358W        W 4329  11.420   6.220   0.480
 3359W        W 4330   7.020   5.110   2.460
 3360W        W 4331   4.020   6.030   2.580
 3361W        W 4332  13.680   2.430   9.570
 3362W        W 4333   4.720   1.740   6.210
 3363W        W 4334   2.040   9.010   3.320
 3364W        W 4335  10.570  13.170   4.990
 3365W        W 4336   3.740  13.580   6.870
 3366W        W 4337   9.790   6.240   6.130
 3367W        W 4338   6.500   5.500   0.800
 3368W        W 4339   7.900   3.200   6.930
 3369W        W 4340   0.950  10.380   0.910
 3370W        W 4341   6.710   2.720   4.440
 3371W        W 4342   0.490   0.810   5.930
 3372W        W 4343  13.370   0.010  11.630
 3373W        W 4344   0.000  11.330  13.780
 3374W        W 4345  11.550   6.970  13.100
 3375W        W 4346   4.350   0.350   1.700
 3376W        W 4347   8.360   9.140   1.470
 3377W        W 4348  13.290  10.070  10.390
 3378W        W 4349  12.610   3.780   0.280
 3379W        W 4350   9.430   2.320  10.810
 3380W        W 4351  13.920   1.370   1.210
 3381W        W 4352   4.810   0.690   9.800
 3382W        W 4353   6.100   9.100  11.330
 3383W        W 4354  13.810  13.320   6.820
 3384W        W 4355   3.870   6.150   5.190
 3385W        W 4356   9.380   8.810   1.090
 3386W        W 4357   4.680   5.100  13.050
 3387W        W 4358   6.080  11.220   4.750
 3388W        W 4359   2.990   9.080   7.990
 3389W        W 4360  13.530  10.320  11.160
 3390W        W 4361  11.560  12.960   4.000
 3391W        W 4362   5.140   1.820   4.630
 3392W        W 4363  13.720   1.040   5.400
 3393W        W 4364   8.620   7.290   8.310
 3394W        W 4365  11.200   5.320  12.960
 3395W        W 4366   7.090  13.040   5.340
 3396W        W 4367   3.410   4.870   9.460
 3397W        W 4368  11.120  10.230   6.470
 3398W        W 4369   3.870   5.520   9.730
 3399W        W 4370   5.600  11.530  13.290
 3400W        W 4371  11.740   2.750   3.560
 3401W        W 4372   2.960   7.380   7.370
 3402W        W 4373  13.680  13.050  10.570
 3403W        W 4374  11.170   3.340  11.120
 3404W        W 4375   6.100   0.510   8.010
 3405W        W 4376   9.090   1.370  12.450
 3406W        W 4377   4.180   8.960  13.720
 3407W        W 4378   9.970  11.050  13.590
 3408W        W 4379  13.720   8.380   6.300
 3409W        W 4380  11.620  10.440   6.410
 3410W        W 4381   2.940  12.360   3.440
 3411W        W 4382   8.060   3.220  10.990
 3412W        W 4383   8.320   1.870   3.550
 3413W        W 4384  10.390  12.940   8.490
 3414W        W 4385   9.880  10.540   2.150
 3415W        W 4386   7.320   5.170   8.050
 3416W        W 4387   2.800   2.280   5.650
 3417W        W 4388   6.180  13.290   0.660
 3418W        W 4389  11.760   3.280   5.420
 3419W        W 4390   2.420   0.430  12.720
 3420W        W 4391  10.010   9.900   2.590
 3421W        W 4392   9.370   2.140   6.840
 3422W        W 4393   4.940  10.510   9.600
 3423W        W 4394  11.630   1.400   1.560
 3424W        W 4395  13.920   4.720  13.360
 3425W        W 4396   9.880   0.120  11.200
 3426W        W 4397  13.340  11.180  11.710
 3427W        W 4398   7.790   8.110   2.390
 3428W        W 4399   9.340   4.210   7.430
 3429W        W 4400  13.700   6.160  12.900
 3430W        W 4401   8.340   3.940   0.500
 3431W        W 4402   9.270   3.180   7.130
 3432W        W 4403   0.460   9.060  11.330
 3433W        W 4404   8.950  11.560   8.160
 3434W        W 4405   1.350  10.650  11.750
 3435W        W 4406   3.330  10.230   9.040
 3436W        W 4407   7.840   1.670  10.390
 3437W        W 4408   4.870   3.880  13.310
 3438W        W 4409   8.390   8.820   4.730
 3439W        W 4410   9.560   9.900   7.100
 3440W        W 4411   1.000   2.130   3.350
 3441W        W 4412   0.640   1.220   3.760
 3442W        W 4413   2.090  12.870   7.860
 3443W        W 4414   6.810   1.680  11.380
 3444W        W 4415   6.230  11.130  12.910
 3445W        W 4416  10.790   0.690   9.570
 3446W        W 4417   1.980  11.190   8.000
 3447W        W 4418  10.640   0.880   3.700
 3448W        W 4419   7.740   7.950   7.730
 3449W        W 4420   2.080   6.200   6.170
 3450W        W 4421   3.090  10.690   1.130
 3451W        W 4422   9.150   3.050  12.460
 3452W        W 4423   2.430   9.750   2.850
 3453W        W 4424  13.150   1.640  11.260
 3454W        W 4425   0.030  11.660  10.830
 3455W        W 4426   1.630  13.450   2.210
 3456W        W 4427   2.280   3.310   1.830
 3457W        W 4428   8.870   1.080   6.480
 3458W        W 4429   0.950   1.620   2.500
 3459W        W 4430   7.040  11.150  13.550
 3460W        W 4431  11.900  11.670  12.210
 3461W        W 4432   4.680   3.200   7.980
 3462W        W 4433   2.870   9.140   0.760
 3463W        W 4434   5.110   0.480   4.820
 3464W        W 4435   6.190  10.870   7.430
 3465W        W 4436   2.220   0.520  13.190
 3466W        W 4437   0.030   3.490   6.180
 3467W        W 4438   3.930   4.580   2.350
 3468W        W 4439   9.600  11.970  12.490
 3469W        W 4440   7.240   7.930  12.490
 3470W        W 4441  10.830  12.520   1.720
 3471W        W 4442   1.200   7.720   5.720
 3472W        W 4443   0.720  10.820   9.690
 3473W        W 4444   6.640  12.860   5.760
 3474W        W 4445   3.030  11.750   8.970
 3475W        W 4446  12.460  11.910  13.250
 3476W        W 4447   3.030   7.880   6.130
 3477W        W 4448  12.240   3.700   9.210
 3478W        W 4449   0.760   7.260   7.160
 3479W        W 4450   3.390   1.710   9.030
 3480W        W 4451   3.130   9.580  11.730
 3481W        W 4452   1.890   8.970   1.260
 3482W        W 4453   2.560   2.110   8.800
 3483W        W 4454   5.810   7.260   5.890
 3484W        W 4455  12.440   6.060   9.490
 3485W        W 4456   3.910   6.640   3.830
 3486W        W 4457   9.510   8.560   2.880
 3487W        W 4458   0.680   1.040  13.710
 3488W        W 4459   3.440   0.700   6.840
 3489W        W 4460  13.660  10.510  13.760
 3490W        W 4461   5.820  10.180   8.620
 3491W        W 4462   2.260  13.370  10.400
 3492W        W 4463  13.660   0.880  13.230
 3493W        W 4464   4.520   3.810   7.480
 3494W        W 4465   8.220   1.740   5.890
 3495W        W 4466   1.960   1.030  12.160
 3496W        W 4467   6.540   0.400  10.010
 3497W        W 4468   8.370  13.480   8.260
 3498W        W 4469  11.370   4.140   9.250
 3499W        W 4470   0.290   2.660   9.540
 3500W        W 4471  11.240   9.840  12.820
 3501W        W 4472   9.000   9.890  12.230
 3502W        W 4473   2.510  12.970  10.620
 3503W        W 4474   5.780   3.480   3.710
 3504W        W 4475   6.980   1.230   5.600
 3505W        W 4476  10.310   7.170   3.650
 3506W        W 4477   2.970   8.750   6.730
 3507W        W 4478   7.390  12.080   8.200
 3508W        W 4479  13.890   4.850   7.160
 3509W        W 4480   9.740  11.430   3.150
 3510W        W 4481   9.310  10.170   5.090
 3511W        W 4482   7.620  13.430  13.650
 3512W        W 4483   9.340   7.610  11.560
 3513W        W 4484  12.860   2.900   6.950
 3514W        W 4485  11.500   7.730   0.690
 3515W        W 4486   8.230  12.530   7.900
 3516W        W 4487   8.750   8.690  12.790
 3517W        W 4488   5.510   9.940   0.430
 3518W        W 4489  11.530   3.220   9.720
 3519W        W 4490  13.290   0.880  13.560
 3520W        W 4491  10.590   9.180   0.870
 3521W        W 4492   9.190   1.530   5.650
 3522W        W 4493   7.410  12.640   7.280
 3523W        W 4494  12.530   8.120  10.300
 3524W        W 4495   3.500   9.320   6.320
 3525W        W 4496   2.580   1.500   3.630
 3526W        W 4497   6.290   1.210   1.160
 3527W        W 4498  13.470   3.950   8.350
 3528W        W 4499   8.800   4.130   4.200
 3529W        W 4500   9.630   5.020  10.140
 3530W        W 4501  10.250   6.770  11.190
 3531W        W 4502  12.390   1.240   2.620
 3532W        W 4503   8.430  11.760   4.720
 3533W        W 4504   1.180   5.970   3.910
 3534W        W 4505   7.610   6.780   7.640
 3535W        W 4506  10.330  11.600   3.180
 3536W        W 4507   4.510   4.930   8.030
 3537W        W 4508   4.150   5.350   4.160
 3538W        W 4509  11.150  12.200   1.370
 3539W        W 4510   4.330  13.750   8.040
 3540W        W 4511   3.150  13.480  13.630
 3541W        W 4512   7.800   5.690   1.780
 3542W        W 4513  13.610   7.860   1.190
 3543W        W 4514   7.800  12.650   1.340
 3544W        W 4515   9.890  12.980   1.200
 3545W        W 4516   8.840   3.360   1.570
 3546W        W 4517   3.470  10.120   2.830
 3547W        W 4518   0.570  10.630   6.400
 3548W        W 4519   1.230  10.350   4.600
 3549W        W 4520  13.660  10.380   8.610
 3550W        W 4521   5.580   4.960   6.820
 3551W        W 4522   2.950   7.220   0.970
 3552W        W 4523   0.930   6.770   0.390
 3553W        W 4524   2.130  12.160  12.170
 3554W        W 4525   2.390   6.180   5.530
 3555W        W 4526   3.370  12.390   7.650
 3556W        W 4527   8.790   4.780   5.070
 3557W        W 4528   1.460   8.730   1.100
 3558W        W 4529   2.710   3.480   9.430
 3559W        W 4530  11.210   7.270   4.370
 3560W        W 4531   3.190   6.590   5.100
 3561W        W 4532   1.310   8.840   8.370
 3562W        W 4533   5.410   8.990  11.280
 3563W        W 4534   2.630   4.110   1.810
 3564W        W 4535  11.130  11.310  12.140
 3565W        W 4536   1.750  10.290   6.050
 3566W        W 4537   3.840   0.780   5.030
 3567W        W 4538   5.930  10.820   5.130
 3568W        W 4539   7.410  11.160  13.900
 3569W        W 4540   2.150   2.350   7.760
 3570W        W 4541  10.150  12.270   7.900
 3571W        W 4542   6.060  13.470   3.510
 3572W        W 4543   3.410   1.810   0.730
 3573W        W 4544   9.520   3.240   5.920
 3574W        W 4545   4.660   9.070   6.310
 3575W        W 4546   5.460   1.890   6.040
 3576W        W 4547  11.060   4.700   3.670
 3577W        W 4548   5.310   8.360   2.740
 3578W        W 4549  10.640  12.260   1.320
 3579W        W 4550   9.620   7.170  12.780
 3580W        W 4551  13.080   0.760   5.010
 3581W        W 4552   0.370   3.700   5.210
 3582W        W 4553   0.970  12.100   6.180
 3583W        W 4554   7.060  13.560   5.400
 3584W        W 4555   0.720   4.680   7.710
 3585W        W 4556   9.510   7.230   5.930
 3586W        W 4557  10.240  11.400  11.190
 3587W        W 4558   6.200  10.830   6.600
 3588W        W 4559   5.000   5.910  11.720
 3589W        W 4560   4.310   9.720  10.890
 3590W        W 4561  13.100   8.690   5.650
 3591W        W 4562  13.570   1.750  13.360
 3592W        W 4563   8.240   4.350   2.320
 3593W        W 4564  12.420   2.790   1.350
 3594W        W 4565   5.610   0.760   8.470
 3595W        W 4566   8.040   2.760   6.710
 3596W        W 4567   2.230   7.060   8.200
 3597W        W 4568  13.460   6.890   5.180
 3598W        W 4569  13.780  11.790   2.350
 3599W        W 4570   5.600   3.010  13.750
 3600W        W 4571  10.010   9.660  10.860
 3601W        W 4572   6.460   3.710   2.950
 3602W        W 4573   5.270  12.740   6.420
 3603W        W 4574   2.430   4.450   2.830
 3604W        W 4575   4.000   6.830  11.230
 3605W        W 4576  10.210   6.750   3.950
 3606W        W 4577   5.440   0.830   7.190
 3607W        W 4578   7.320   8.690   9.760
 3608W        W 4579  13.480   3.860   2.360
 3609W        W 4580   5.330   4.690  13.660
 3610W        W 4581   2.940   4.820   1.370
 3611W        W 4582   8.130  11.050   3.720
 3612W        W 4583  10.480  11.850   1.060
 3613W        W 4584   4.730  10.290   4.420
 3614W        W 4585   6.840   9.230   8.050
 3615W        W 4586   9.740   8.440   6.210
 3616W        W 4587  13.130   7.970   1.040
 3617W        W 4588   6.870   3.530  12.410
 3618W        W 4589   6.860   7.810   0.410
 3619W        W 4590  10.760   7.020   4.880
 3620W        W 4591   5.450   4.680   1.210
 3621W        W 4592   1.710   7.030   5.170
 3622W        W 4593   7.480   3.850   5.070
 3623W        W 4594  13.760   6.130   3.620
 3624W        W 4595   1.180   3.640   1.010
 3625W        W 4596   9.970   0.550  13.830
 3626W        W 4597   4.390   3.240   5.060
 3627W        W 4598   3.310  13.540  10.690
 3628W        W 4599  12.020  10.310  11.160
 3629W        W 4600   1.680  13.250  10.090
 3630W        W 4601  13.400  12.640  10.380
 3631W        W 4602   3.280   4.720   9.960
 3632W        W 4603   5.950   5.190   4.270
 3633W        W 4604  12.480   5.580  13.630
 3634W        W 4605   1.740  10.240   3.540
 3635W        W 4606  11.880   2.250   8.610
 3636W        W 4607   8.680   3.290  12.530
 3637W        W 4608   0.260   4.540  12.450
 3638W        W 4609   0.430   5.600   0.950
 3639W        W 4610   3.530   6.900  13.700
 3640W        W 4611  12.320  12.570   1.880
 3641W        W 4612   0.330   8.560   7.570
 3642W        W 4613  11.230   0.110   1.500
 3643W        W 4614   3.390   4.780   5.120
 3644W        W 4615   1.510   7.850  12.400
 3645W        W 4616   7.270  11.520   5.050
 3646W        W 4617   8.140   1.590   1.230
 3647W        W 4618   1.050   8.970   7.780
 3648W        W 4619   7.810   4.670   3.830
 3649W        W 4620   9.060   6.850   1.040
 3650W        W 4621   6.210   0.340  13.300
 3651W        W 4622   0.320  12.620   9.730
 3652W        W 4623  11.770   5.990   0.890
 3653W        W 4624   5.650   0.740   7.920
 3654W        W 4625   1.120   5.470  10.360
 3655W        W 4626  10.870   8.130  10.330
 3656W        W 4627   7.720   5.110   9.610
 3657W        W 4628  10.800  13.890  13.730
 3658W        W 4629   9.750   4.200  11.640
 3659W        W 4630   7.340   7.470   6.390
 3660W        W 4631   0.440   0.820   9.070
 3661W        W 4632   1.800   6.930  13.210
 3662W        W 4633  11.230   3.930   1.810
 3663W        W 4634   9.270   2.690   0.300
 3664W        W 4635   9.140   8.210   4.910
 3665W        W 4636  12.590   1.410  12.870
 3666W        W 4637   6.440   5.720   0.230
 3667W        W 4638   8.350   5.410   3.090
 3668W        W 4639  12.520   1.840   3.850
 3669W        W 4640   9.210  11.790   8.550
 3670W        W 4641  10.010   2.060   6.110
 3671W        W 4642   6.190   2.110  10.440
 3672W        W 4643   6.000   2.300   4.360
 3673W        W 4644   5.490   4.310   0.210
 3674W        W 4645   5.150   1.050   2.530
 3675W        W 4646   3.630  11.450   2.030
 3676W        W 4647   2.560  12.990   3.280
 3677W        W 4648   7.090   6.240  10.210
 3678W        W 4649   5.060  10.710   5.610
 3679W        W 4650   9.870  11.860   0.330
 3680W        W 4651   2.450   6.480  11.930
 3681W        W 4652   7.010   7.480  12.370
 3682W        W 4653  13.820   8.930   8.590
 3683W        W 4654   1.890  13.370  11.130
 3684W        W 4655  11.490   2.450   3.150
 3685W        W 4656  12.280   2.490   0.440
 3686W        W 4657   7.310  10.700  13.590
 3687W        W 4658   7.510   2.450   4.070
 3688W        W 4659   5.420  12.840   5.170
 3689W        W 4660   6.550   0.240  11.920
 3690W        W 4661   7.710  12.150   6.670
 3691W        W 4662   0.980  11.150  10.120
 3692W        W 4663   4.280   9.630   5.820
 3693W        W 4664  10.560   4.250  13.510
 3694W        W 4665   2.860   7.010   1.400
 3695W        W 4666  10.320   1.050   1.570
 3696W        W 4667   3.410  12.200   2.340
 3697W        W 4668   8.100  10.920   8.950
 3698W        W 4669   2.850   0.740   7.630
 3699W        W 4670   4.350  11.930   5.010
 3700W        W 4671  11.690  12.810   5.260
 3701W        W 4672   1.760   1.740   1.950
 3702W        W 4673   3.340  11.120   5.300
 3703W        W 4674   1.600  13.580   0.050
 3704W        W 4675   1.740   6.450   0.830
 3705W        W 4676  10.700   3.740   5.020
 3706W        W 4677   4.700   0.540  13.580
 3707W        W 4678   0.820  13.010   0.300
 3708W        W 4679  13.370   3.550  10.750
 3709W        W 4680   8.590  10.980  10.580
 3710W        W 4681   7.580   5.990  13.560
 3711W        W 4682  11.550   0.150   2.710
 3712W        W 4683   7.780  13.250   1.180
 3713W        W 4684   5.740   4.500   3.570
 3714W        W 4685   3.200   7.520   1.740
 3715W        W 4686  10.110   4.130   5.300
 3716W        W 4687   6.190  11.400  12.460
 3717W        W 4688   7.520  11.210  11.470
 3718W        W 4689   0.750  10.370   2.190
 3719W        W 4690   7.940   3.210   4.480
 3720W        W 4691   7.280  13.220  13.190
 3721W        W 4692   9.210  11.120   9.290
 3722W        W 4693   5.630   1.940   9.790
 3723W        W 4694   8.860   8.900   6.880
 3724W        W 4695   0.240   4.870   1.600
 3725W        W 4696   5.750  10.740   2.100
 3726W        W 4697   0.790   7.980   8.110
 3727W        W 4698   8.540  13.720   7.620
 3728W        W 4699   9.580  11.920  10.080
 3729W        W 4700  10.710   7.710  13.430
 3730W        W 4701  13.800  11.130   2.300
 3731W        W 4702  12.120   7.060   8.270
 3732W        W 4703   2.430  12.120   5.490
 3733W        W 4704   0.940  13.480   0.400
 3734W        W 4705  10.290   8.750   5.390
 3735W        W 4706  13.030   1.270   4.920
 3736W        W 4707   5.100   1.970   6.460
 3737W        W 4708   7.550   6.090   8.470
 3738W        W 4709  12.750  10.490   5.590
 3739W        W 4710   2.750   9.870   2.460
 3740W        W 4711   3.050  10.120   5.940
 3741W        W 4712  12.600   7.230   8.850
 3742W        W 4713   3.400   8.650   4.670
 3743W        W 4714   2.580   8.660   0.110
 3744W        W 4715   8.860   7.240   0.680
 3745W        W 4716   0.830   2.810   9.260
 3746W        W 4717   8.620  13.780   9.580
 3747W        W 4718   2.850   1.190   9.040
 3748W        W 4719  12.280   6.000   9.020
 3749W        W 4720   7.570   9.880   2.890
 3750W        W 4721   5.350   0.150  13.620
 3751W        W 4722   0.750   1.950   7.980
 3752W        W 4723   9.810   5.400   7.170
 3753W        W 4724   9.450  10.800   3.750
 3754W        W 4725  12.790  12.080   7.400
 3755W        W 4726   8.580   6.840   0.230
 3756W        W 4727   3.450  13.820  13.800
 3757W        W 4728   9.020   4.060   7.050
 3758W        W 4729   7.580   3.130   4.830
 3759W        W 4730  12.840   4.380   2.170
 3760W        W 4731  10.590  10.820   4.340
 3761W        W 4732   4.140   9.130  10.940
 3762W        W 4733   8.870   4.330   9.390
 3763W        W 4734   9.730  11.270   8.990
 3764W        W 4735  10.430   8.770   9.300
 3765W        W 4736   6.900  13.250   5.820
 3766W        W 4737   8.000   4.370  10.300
 3767W        W 4738   4.270  11.750  13.590
 3768W        W 4739   7.040   6.890  10.780
 3769W        W 4740   1.720   2.520   6.860
 3770W        W 4741   7.610   9.410   5.020
 3771W        W 4742   4.000   2.780   2.720
 3772W        W 4743   1.480  10.730  10.720
 3773W        W 4744  10.640   1.390   6.200
 3774W        W 4745  12.640   6.720  12.690
 3775W        W 4746   6.900  12.920   7.280
 3776W        W 4747  11.500   5.290   2.390
 3777W        W 4748   2.280  10.170   8.940
 3778W        W 4749   2.170   1.360   8.420
 3779W        W 4750   8.980  13.890   0.300
 3780W        W 4751   3.560   0.800   5.460
 3781W        W 4752  10.920  13.070   0.310
 3782W        W 4753  10.300   9.860   3.240
 3783W        W 4754   5.690   0.860   2.620
 3784W        W 4755   4.900   9.740   3.710
 3785W        W 4756   3.850   7.660  11.600
 3786W        W 4757   9.300   9.410   8.900
 3787W        W 4758   8.860   2.790   1.770
 3788W        W 4759  10.970   6.710  10.520
 3789W        W 4760   0.400   7.700   8.160
 3790W        W 4761   8.280  11.550   0.270
 3791W        W 4762  12.690   6.940   9.760
 3792W        W 4763  10.660   5.810   8.950
 3793W        W 4764   9.910   5.890   2.130
 3794W        W 4765   7.320  10.470   8.460
 3795W        W 4766   1.090   9.170   4.850
 3796W        W 4767  10.510   0.520   2.850
 3797W        W 4768  11.160  10.000   8.680
 3798W        W 4769   3.220  13.730   3.480
 3799W        W 4770   9.510   6.540  11.670
 3800W        W 4771   6.370   7.650  10.830
 3801W        W 4772   7.980  12.030   2.030
 3802W        W 4773   5.600   4.650   0.630
 3803W        W 4774   7.980  13.150   9.370
 3804W        W 4775   9.980   3.710   9.040
 3805W        W 4776  10.400  13.330   1.810
 3806W        W 4777   0.530  11.400   2.150
 3807W        W 4778   5.450  10.210   5.140
 3808W        W 4779   1.530  12.690   1.870
 3809W        W 4780   3.910   2.940   6.220
 3810W        W 4781   1.530   6.670   1.720
 3811W        W 4782   2.000   0.120  13.350
 3812W        W 4783   0.330   0.920   3.350
 3813W        W 4784  12.440   9.760  10.160
 3814W        W 4785   1.400   5.960   4.410
 3815W        W 4786  11.290   8.730   0.360
 3816W        W 4787   3.820  10.730   8.620
 3817W        W 4788   7.220  11.540   3.540
 3818W        W 4789   9.600   4.810   9.670
 3819W        W 4790   8.370  13.430   0.420
 3820W        W 4791   4.580   9.900   9.150
 3821W        W 4792   2.710  10.980   6.290
 3822W        W 4793   0.580  13.340   7.560
 3823W        W 4794  13.690   7.570   7.630
 3824W        W 4795   0.250   0.280  13.870
 3825W        W 4796  12.860   4.920   8.330
 3826W        W 4797   5.780   1.780   5.720
 3827W        W 4798   6.920   0.220   0.950
 3828W        W 4799   0.270   7.200   3.650
 3829W        W 4800   0.990   5.580   0.250
 3830W        W 4801   0.420   8.950   9.430
 3831W        W 4802  11.030   5.520   2.530
 3832W        W 4803  12.520  10.280  10.320
 3833W        W 4804   1.420   4.170   1.100
 3834W        W 4805   9.930   8.290   0.710
 3835W        W 4806  11.050   0.320   6.700
 3836W        W 4807  11.510   9.470  12.060
 3837W        W 4808  10.350   7.670   0.540
 3838W        W 4809   7.950   2.840  13.830
 3839W        W 4810   0.170  10.020   7.140
 3840W        W 4811   7.170   3.290   9.620
 3841W        W 4812   3.380   2.060   7.980
 3842W        W 4813  10.100   4.410   1.650
 3843W        W 4814   2.640  12.990   0.290
 3844W        W 4815   1.420  11.760   7.570
 3845W        W 4816  10.940   6.030   5.940
 3846W        W 4817  11.940   1.080   2.420
 3847W        W 4818   1.080  11.150   6.190
 3848W        W 4819   9.360  12.540   0.060
 3849W        W 4820  12.810   8.950   3.320
 3850W        W 4821   0.120   6.380   4.690
 3851W        W 4822   5.630   0.240   7.910
 3852W        W 4823   8.090   9.310   2.410
 3853W        W 4824  12.580   0.230   1.720
 3854W        W 4825   4.410   8.060   1.880
 3855W        W 4826   2.490   6.610   3.750
 3856W        W 4827   3.960   8.800  10.640
 3857W        W 4828   8.610   0.280   0.200
 3858W        W 4829   1.510   7.580   4.240
 3859W        W 4830   5.340   4.140   4.440
 3860W        W 4831   8.170   4.400  13.430
 3861W        W 4832   4.780   1.260   6.480
 3862W        W 4833   8.360   7.790   5.900
 3863W        W 4834   3.590   4.280   7.150
 3864W        W 4835  13.470   1.490   0.370
 3865W        W 4836  11.100   2.620   4.570
 3866W        W 4837   2.550   7.390   2.340
 3867W        W 4838   6.100   1.330   0.260
 3868W        W 4839  11.090   5.460  10.950
 3869W        W 4840  11.860   8.480   9.670
 3870W        W 4841   1.200   2.210  13.110
 3871W        W 4842   6.710  12.190   9.190
 3872W        W 4843   5.250   5.290   0.330
 3873W        W 4844  12.100   7.560   6.620
 3874W        W 4845   9.840   7.010   2.080
 3875W        W 4846   1.950   4.680   6.570
 3876W        W 4847   1.780   8.840  13.590
 3877W        W 4848  11.220   5.380   8.480
 3878W        W 4849   2.330   1.090   9.060
 3879W        W 4850   9.190  13.120   1.180
 3880W        W 4851   6.280   5.710  10.160
 3881W        W 4852   1.730   4.570   4.050
 3882W        W 4853  12.190   1.240  13.120
 3883W        W 4854   9.560  10.370  12.970
 3884W        W 4855   5.640  10.430  10.440
 3885W        W 4856   6.490   4.470  13.330
 3886W        W 4857  11.140  12.160   4.610
 3887W        W 4858   9.810  12.970   2.070
 3888W        W 4859  13.730   9.970   0.090
 3889W        W 4860   4.500   5.310  10.070
 3890W        W 4861   5.940  11.160   6.380
 3891W        W 4862   4.220   6.870   9.800
 3892W        W 4863   3.560   0.320   1.190
 3893W        W 4864   7.500   2.340  10.320
 3894W        W 4865   8.300  10.610   3.570
 3895W        W 4866   8.260  13.620  13.770
 3896W        W 4867   2.880  11.690   4.830
 3897W        W 4868  12.520   1.750  12.260
 3898W        W 4869   3.810   5.150   2.480
 3899W        W 4870  11.640   0.060   6.830
 3900W        W 4871   3.720  11.550   6.080
 3901W        W 4872   3.750   5.620   2.320
 3902W        W 4873   6.770  13.510  12.760
 3903W        W 4874  12.200  13.770   0.290
 3904W        W 4875   7.290  13.410   6.690
 3905W        W 4876   2.950   9.120   1.240
 3906W        W 4877   4.910   8.590   8.070
 3907W        W 4878   5.120  10.880   7.050
 3908W        W 4879   2.730  11.750   7.160
 3909W        W 4880  11.900  11.260   7.730
 3910W        W 4881   3.390   5.430  12.970
 3911W        W 4882  11.170   8.770   8.560
 3912W        W 4883   9.110   2.950   1.340
 3913W        W 4884   4.800   9.750  11.000
 3914W        W 4885   5.680   9.740   9.980
 3915W        W 4886   3.310  13.670   5.910
 3916W        W 4887   3.210  13.590   4.010
 3917W        W 4888  11.390   7.140  11.870
 3918W        W 4889   3.370   2.890   5.790
 3919W        W 4890   8.620   5.710   3.900
 3920W        W 4891   4.070   8.430   1.000
 3921W        W 4892   8.150   6.200   4.460
 3922W        W 4893  12.690   9.170   3.820
 3923W        W 4894  13.410   7.130  12.760
 3924W        W 4895   3.690   6.300   6.470
 3925W        W 4896   9.950  10.260   4.230
 3926W        W 4897   6.490   4.520   9.440
 3927W        W 4898   1.590   7.840  11.030
 3928W        W 4899   2.050   7.410   8.840
 3929W        W 4900   6.970   9.530  10.790
 3930W        W 4901   8.810  10.510   8.560
 3931W        W 4902   1.750   0.020   2.230
 3932W        W 4903   4.280   4.040   3.910
 3933W        W 4904   9.930   0.560   7.960
 3934W        W 4905  13.190   7.650  10.680
 3935W        W 4906   6.920   7.230  10.400
 3936W        W 4907   5.570   8.950   6.650
 3937W        W 4908  13.900  11.890  11.300
 3938W        W 4909   3.080  11.520   0.730
 3939W        W 4910   4.560  12.000   4.550
 3940W        W 4911   5.900   1.000   9.770
 3941W        W 4912   2.060   5.080   5.440
 3942W        W 4913   6.210  13.610   1.080
 3943W        W 4914   5.510   8.530  12.000
 3944W        W 4915   0.930   4.220   2.860
 3945W        W 4916   6.770   2.510  11.590
 3946W        W 4917   9.170  10.170  13.770
 3947W        W 4918   0.500   3.520  13.860
 3948W        W 4919  12.230   2.070   5.300
 3949W        W 4920  12.590   9.730   9.640
 3950W        W 4921   5.240  13.810   1.820
 3951W        W 4922  12.700   7.980  11.320
 3952W        W 4923   3.710   0.010  12.240
 3953W        W 4924  12.410   2.820  13.720
 3954W        W 4925   4.250   8.820   9.860
 3955W        W 4926   0.730   7.120   1.430
 3956W        W 4927  13.810   3.860  10.600
 3957W        W 4928   9.140   4.760   0.050
 3958W        W 4929  13.550   8.050   8.550
 3959W        W 4930   7.830   9.710  12.380
 3960W        W 4931   4.780   0.080   7.430
 3961W        W 4932   2.490  10.820   7.130
 3962W        W 4933   2.540  12.320  11.810
 3963W        W 4934  13.860  12.990   1.010
 3964W        W 4935   3.150   2.650   9.250
 3965W        W 4936  12.370   2.930   1.850
 3966W        W 4937   4.990  11.420  10.220
 3967W        W 4938   3.310  10.390  11.290
 3968W        W 4939  12.060   0.690   7.960
 3969W        W 4940   5.520   6.120   2.790
 3970W        W 4941   8.330   1.800   6.420
 3971W        W 4942   2.030  10.740   2.380
 3972W        W 4943   0.130  13.060   4.450
 3973W        W 4944   6.110  11.040  13.610
 3974W        W 4945   8.760  10.510   1.100
 3975W        W 4946  11.720   5.540   8.620
 3976W        W 4947   4.450   9.400   4.040
 3977W        W 4948   8.180   9.530   7.270
 3978W        W 4949   2.400   1.460   5.980
 3979W        W 4950   5.860   6.560   8.340
 3980W        W 4951  10.410  12.340  13.870
 3981W        W 4952   2.530   0.410  11.400
 3982W        W 4953   3.700   2.510   5.860
 3983W        W 4954   3.500   2.820   2.910
 3984W        W 4955   4.330  12.480   2.520
 3985W        W 4956   8.390  13.080   7.960
 3986W        W 4957   6.680   3.700  13.450
 3987W        W 4958   5.890   6.890  11.220
 3988W        W 4959   8.070  13.510  11.480
 3989W        W 4960   6.660  11.130   8.310
 3990W        W 4961   3.480   8.610   2.460
 3991W        W 4962  13.310   2.560   2.150
 3992W        W 4963   4.160   9.480   1.480
 3993W        W 4964  10.950  11.030  12.710
 3994W        W 4965   3.260  11.760   9.430
 3995W        W 4966   5.320   7.090   1.800
 3996W        W 4967  12.760   8.850   9.790
 3997W        W 4968  10.210   0.450  11.170
 3998W        W 4969   1.960   4.180   4.350
 3999W        W 4970  11.830   5.820   9.030
 4000W        W 4971   2.370   0.060   1.610
 4001W        W 4972   9.440  11.200  13.060
 4002W        W 4973   7.240   5.100   9.620
 4003W        W 4974   7.610   8.990  13.180
 4004W        W 4975   0.170   5.400  12.720
 4005W        W 4976   9.890   7.290   9.460
 4006W        W 4977   3.570  10.960   4.290
 4007W        W 4978   5.190   5.660   3.610
 4008W        W 4979   9.860   8.610   1.150
 4009W        W 4980  13.630   7.380  10.890
 4010W        W 4981  13.820  12.770   8.320
 4011W        W 4982  10.020   4.650  10.160
 4012W        W 4983   6.870   7.930  10.100
 4013W        W 4984   1.610   0.660   6.180
 4014W        W 4985  12.710   3.970   1.720
 4015W        W 4986   5.700   0.200  10.990
 4016W        W 4987   9.700   4.560   3.990
 4017W        W 4988   7.260  11.930   4.430
 4018W        W 4989   2.970   4.940   9.100
 4019W        W 4990  12.010   6.900   6.520
 4020W        W 4991   1.070   2.790  11.070
 4021W        W 4992  11.960   0.180   9.460
 4022W        W 4993  12.700   8.200   0.830
 4023W        W 4994   1.900  13.190   6.870
 4024W        W 4995  13.200  11.390   0.170
 4025W        W 4996   9.200  10.500   6.720
 4026W        W 4997   8.300   6.610  12.750
 4027W        W 4998   2.120   9.020   0.150
 4028W        W 4999   5.510  10.550   9.400
 4029W        W 5000   1.570   7.300   2.430
 4030W        W 5001   4.350  12.880   4.620
 4031W        W 5002   4.030  12.290   4.880
 4032W        W 5003   4.210   0.480   4.890
 4033W        W 5004  11.930   2.740  13.880
 4034W        W 5005   7.950   7.700   2.170
 4035W        W 5006   1.160  13.050   0.660
 4036W        W 5007   7.940  11.280   1.620
 4037W        W 5008   2.830   4.350   7.480
 4038W        W 5009  10.010   2.840  11.710
 4039W        W 5010  10.390   8.740   2.440
 4040W        W 5011  12.550   7.040   7.280
 4041W        W 5012   4.390   3.790   1.210
 4042W        W 5013  11.870   4.470  10.810
 4043W        W 5014   8.750   7.810   8.580
 4044W        W 5015   8.270   7.920   7.680
 4045W        W 5016  11.600  13.130   9.000
 4046W        W 5017  12.710   1.740  10.590
 4047W        W 5018   6.590   2.390   8.560
 4048W        W 5019  12.990   7.300   2.200
 4049W        W 5020   9.790  13.590  12.080
 4050W        W 5021   7.160   9.720   1.220
 4051W        W 5022   9.770   2.140  13.520
 4052W        W 5023  11.410  13.110   2.030
 4053W        W 5024   4.690   4.660  11.460
 4054W        W 5025   4.850   8.410   0.780
 4055W        W 5026  13.440  10.050  13.620
 4056W        W 5027   3.690  12.370   5.260
 4057W        W 5028   4.830   9.680  10.200
 4058W        W 5029   5.780   1.440   6.250
 4059W        W 5030   1.060  10.780   2.240
 4060W        W 5031   5.130  12.990   3.460
 4061W        W 5032  10.070   7.620   8.610
 4062W        W 5033   4.450   5.610  12.470
 4063W        W 5034   6.800   5.890  10.620
 4064W        W 5035   8.440   6.840   0.730
 4065W        W 5036   5.790   2.440   6.140
 4066W        W 5037   0.450  12.540  12.890
 4067W        W 5038  12.010   4.410   4.990
 4068W        W 5039   7.880  13.870   9.180
 4069W        W 5040  11.370   3.600   4.300
 4070W        W 5041   5.480  13.580   1.370
 4071W        W 5042   4.780   0.890   2.210
 4072W        W 5043   9.530   3.430   0.540
 4073W        W 5044  13.250  12.320   2.840
 4074W        W 5045  13.300  10.200   0.150
 4075W        W 5046  13.500  13.210   4.590
 4076W        W 5047  11.510   9.380   6.870
 4077W        W 5048   5.530   5.210   1.420
 4078W        W 5049  11.090   0.070   2.490
 4079W        W 5050  10.210   5.700   0.070
 4080W        W 5051   2.730   6.760   5.980
 4081W        W 5052  13.830  10.640   2.230
 4082W        W 5053   7.810   1.570  10.910
 4083W        W 5054   7.100   3.850   2.310
 4084W        W 5055   5.410  12.900   9.070
 4085W        W 5056   7.000   1.870  13.210
 4086W        W 5057   2.450   3.680   9.790
 4087W        W 5058   2.540  13.420   5.900
 4088W        W 5059  12.820   6.030   8.920
 4089W        W 5060   0.770   8.350  12.000
 4090W        W 5061   6.570   9.440   8.430
 4091W        W 5062   1.580   2.120   8.620
 4092W        W 5063   6.930   1.470   5.140
 4093W        W 5064   3.480  11.660  10.020
 4094W        W 5065  11.030   4.500   7.880
 4095W        W 5066   0.560   9.630  12.110
 4096W        W 5067   4.500   8.530  10.240
 4097W        W 5068   6.200   9.790  13.240
 4098W        W 5069   7.980  13.450   1.870
 4099W        W 5070  10.350   8.850   3.410
 4100W        W 5071   0.150  10.330  10.930
 4101W        W 5072   1.970  10.690   9.860
 4102W        W 5073   5.130  12.840   1.740
 4103W        W 5074   7.750  12.660   6.920
 4104W        W 5075   6.560   9.570   0.820
 4105W        W 5076  12.900   4.290  10.810
 4106W        W 5077  10.500   7.020   6.440
 4107W        W 5078   5.540   1.030  13.180
 4108W        W 5079   0.110   5.310  10.390
 4109W        W 5080   8.160   9.360   6.150
 4110W        W 5081  10.030   7.330  12.310
 4111W        W 5082   2.410   2.510  10.130
 4112W        W 5083   0.360   9.160   6.120
 4113W        W 5084   5.920   1.920   6.210
 4114W        W 5085  11.130  13.180   3.330
 4115W        W 5086   1.510  10.100   5.000
 4116W        W 5087  10.790   5.190  12.660
 4117W        W 5088  13.670  11.610   4.080
 4118W        W 5089  13.680  10.640   5.870
 4119W        W 5090   0.740   8.630   0.350
 4120W        W 5091   2.170   4.050   1.650
 4121W        W 5092   6.480  13.640   2.580
 4122W        W 5093   2.280   9.560   0.640
 4123W        W 5094   9.700  10.180   1.340
 4124W        W 5095   6.300   0.020   4.300
 4125W        W 5096   4.000   8.610   2.560
 4126W        W 5097   6.440  13.850   3.450
 4127W        W 5098   1.820   7.570  11.440
 4128W        W 5099   3.460  13.750   7.460
 4129W        W 5100   2.540  11.220   9.260
 4130W        W 5101  10.650   9.410   3.720
 4131W        W 5102   9.390   9.980  10.020
 4132W        W 5103   2.450  11.350   6.550
 4133W        W 5104   9.480   4.960   5.770
 4134W        W 5105  12.400   7.860  13.010
 4135W        W 5106   8.320   0.970   3.870
 4136W        W 5107   9.630   5.700   6.190
 4137W        W 5108   5.550   4.940  13.300
 4138W        W 5109  10.980   6.220  12.970
 4139W        W 5110  12.860   6.360   5.340
 4140W        W 5111   7.880   7.730   9.320
 4141W        W 5112  10.850   5.720  12.800
 4142W        W 5113   5.950   5.300   9.070
 4143W        W 5114   6.370   2.000   4.550
 4144W        W 5115   6.010  10.060   1.600
 4145W        W 5116  11.820  11.420   4.840
 4146W        W 5117  12.020   2.420   9.080
 4147W        W 5118   6.790   4.460   3.590
 4148W        W 5119   7.760  13.810  13.890
 4149W        W 5120  10.510   8.340  11.390
 4150W        W 5121   4.260  11.290   2.640
 4151W        W 5122   5.860   7.140   8.840
 4152W        W 5123   6.860   4.520   0.300
 4153W        W 5124  12.770  12.610   8.820
 4154W        W 5125  12.050   9.510   2.010
 4155W        W 5126  11.030   8.160   4.730
 4156W        W 5127   6.420   3.430   6.430
 4157W        W 5128  10.490   0.740  11.550
 4158W        W 5129   5.710   5.830   3.720
 4159W        W 5130   3.010   5.220   8.110
 4160W        W 5131   6.980   0.060   1.420
 4161W        W 5132   8.370   6.060  10.840
 4162W        W 5133   9.620   5.680   7.820
 4163W        W 5134   8.970   3.620   8.220
 4164W        W 5135  12.620   9.110  11.320
 4165W        W 5136   1.060  11.950   3.470
 4166W        W 5137  12.000  13.530   3.440
 4167W        W 5138   7.610   3.130   5.610
 4168W        W 5139   8.710   9.370   6.810
 4169W        W 5140   9.950   3.170  13.120
 4170W        W 5141  11.070  13.490   4.680
 4171W        W 5142   3.430  11.970   5.400
 4172W        W 5143   0.500  12.220  10.180
 4173W        W 5144   2.050   4.070   3.850
 4174W        W 5145   1.970   0.110   4.800
 4175W        W 5146   7.440   9.330   9.790
 4176W        W 5147  12.640  13.540   0.320
 4177W        W 5148   0.750   2.840   5.500
 4178W        W 5149  10.430   7.260  13.130
 4179W        W 5150  12.760  12.680   6.140
 4180W        W 5151  12.840   4.660   1.430
 4181W        W 5152   6.040   5.720   6.510
 4182W        W 5153  12.590  10.760   0.640
 4183W        W 5154   2.570   5.700   5.380
 4184W        W 5155  13.640   9.760   5.950
 4185W        W 5156   9.670   9.700   8.960
 4186W        W 5157   1.290   5.920   0.030
 4187W        W 5158   2.350   8.200  10.640
 4188W        W 5159   0.830   1.380   0.830
 4189W        W 5160   6.730   6.740  12.960
 4190W        W 5161   5.150  13.520   7.550
 4191W        W 5162   4.380   0.550   2.360
 4192W        W 5163  11.410  13.730   5.040
 4193W        W 5164   2.090  13.150   8.290
 4194W        W 5165   1.210   1.530   5.670
 4195W        W 5166  11.330   1.840   1.280
 4196W        W 5167   5.550   9.100   8.580
 4197W        W 5168   6.080   2.420   1.610
 4198W        W 5169   3.280   8.770  13.370
 4199W        W 5170  10.100  12.690   9.580
 4200W        W 5171   2.830   0.510  13.620
 4201W        W 5172   7.380  11.980   3.340
 4202W        W 5173  12.130   8.230   7.700
 4203W        W 5174   9.690   0.130   8.060
 4204W        W 5175  11.530   9.580   0.860
 4205W        W 5176   8.310   7.330   2.470
 4206W        W 5177   7.600  11.390   4.110
 4207W        W 5178   2.070   1.670   1.550
 4208W        W 5179  13.350   4.410   8.450
 4209W        W 5180   6.960  12.760   9.460
 4210W        W 5181   1.590  12.860  10.650
 4211W        W 5182   5.730   2.520  13.800
 4212W        W 5183  10.380   6.750  13.320
 4213W        W 5184   5.880  12.350   0.910
 4214W        W 5185   0.340   2.500  13.440
 4215W        W 5186  11.180   8.410   3.440
 4216W        W 5187  11.520   8.910   7.120
 4217W        W 5188   8.430   7.910   4.550
 4218W        W 5189   1.580   3.900   0.670
 4219W        W 5190  13.310   7.450   7.260
 4220W        W 5191  11.670   8.820   2.640
 4221W        W 5192  13.300   6.520   1.420
 4222W        W 5193   8.240   7.410   4.560
 4223W        W 5194   7.370  13.730  11.650
 4224W        W 5195  13.480   3.700  11.890
 4225W        W 5196   5.140  11.910   8.100
 4226W        W 5197   0.010   4.670  11.520
 4227W        W 5198   4.090   8.830   0.310
 4228W        W 5199  11.020   9.160   4.420
 4229W        W 5200  12.680   8.960  13.840
 4230W        W 5201  12.940   7.400   5.510
 4231W        W 5202   7.330   6.960   3.810
 4232W        W 5203  12.720   6.590  13.560
 4233W        W 5204  11.670   2.140  12.040
 4234W        W 5205   9.030   8.980  11.350
 4235W        W 5206   1.580   9.060   5.750
 4236W        W 5207  10.400   7.900   1.480
 4237W        W 5208   7.080  10.810   8.250
 4238W        W 5209   5.040  13.540   8.150
 4239W        W 5210   3.310   9.250   3.910
 4240W        W 5211   1.910   8.250   7.960
 4241W        W 5212   5.830  10.260   0.800
 4242W        W 5213   2.870   5.490  13.150
 4243W        W 5214   4.120  13.200   5.290
 4244W        W 5215   9.770   1.290  11.450
 4245W        W 5216   5.190   4.010   5.910
 4246W        W 5217   7.920   4.360   0.350
 4247W        W 5218   2.850   3.990   0.700
 4248W        W 5219   2.020   0.700  10.760
 4249W        W 5220  10.700   9.760  12.890
 4250W        W 5221  13.430   7.310  10.380
 4251W        W 5222   4.190   2.350   7.960
 4252W        W 5223   1.970  11.710   4.440
 4253W        W 5224  10.220   3.950   5.740
 4254W        W 5225   2.030  11.820  10.570
 4255W        W 5226   2.020   2.070   4.540
 4256W        W 5227   6.020   5.320   7.780
 4257W        W 5228  10.810   5.940   2.010
 4258W        W 5229   3.440   8.740  12.020
 4259W        W 5230  13.540  12.580   1.190
 4260W        W 5231   1.700  13.470   9.010
 4261W        W 5232  10.090   9.940  12.170
 4262W        W 5233   5.610   3.770   0.260
 4263W        W 5234   1.200  13.210   0.100
 4264W        W 5235   3.540   7.830   8.380
 4265W        W 5236   0.950  11.970   0.650
 4266W        W 5237   4.790  12.660   3.370
 4267W        W 5238  11.010  13.550  13.410
 4268W        W 5239  12.260   5.870   9.950
 4269W        W 5240   8.580   7.910   8.100
 4270W        W 5241  12.750   0.050   0.010
 4271W        W 5242   9.870   4.370   8.220
 4272W        W 5243  10.210   1.240   7.550
 4273W        W 5244   5.730   0.330   5.960
 4274W        W 5245  12.000   3.260   4.880
 4275W        W 5246   3.180  12.190  11.910
 4276W        W 5247   1.520   3.630   8.750
 4277W        W 5248   6.840   7.410   7.960
 4278W        W 5249   3.030  11.070  11.170
 4279W        W 5250   4.860  13.240   6.010
 4280W        W 5251   5.770   7.750   7.250
 4281W        W 5252   4.700  11.500   4.620
 4282W        W 5253  12.280   8.760  13.540
 4283W        W 5254  13.270   9.890  11.210
 4284W        W 5255   2.630   2.340   8.380
 4285W        W 5256   2.220  11.340   7.020
 4286W        W 5257   6.570   6.560   5.970
 4287W        W 5258   8.710  11.960  10.760
 4288W        W 5259   0.870   6.890   4.290
 4289W        W 5260   9.750  11.300   1.580
 4290W        W 5261   5.950   5.280  10.350
 4291W        W 5262   2.310   0.220   5.160
 4292W        W 5263   2.170   1.280  12.680
 4293W        W 5264   1.510  13.640   7.920
 4294W        W 5265   1.480  12.860   9.620
 4295W        W 5266  13.180  11.310   1.120
 4296W        W 5267   1.770   2.040   7.950
 4297W        W 5268   5.260   7.240   5.980
 4298W        W 5269   6.950  10.730  11.730
 4299W        W 5270   1.330   6.600   3.660
 4300W        W 5271   6.840   8.220  12.720
 4301W        W 5272   1.530   0.720   8.240
 4302W        W 5273  11.110   1.010   2.700
 4303W        W 5274  12.380   7.500   3.710
 4304W        W 5275   9.120  10.900  12.830
 4305W        W 5276  13.020   8.570  13.210
 4306W        W 5277   9.130   1.660  10.210
 4307W        W 5278   7.270   1.410  12.910
 4308W        W 5279  10.780   8.360   8.550
 4309W        W 5280   4.660  12.990   6.970
 4310W        W 5281   2.890   0.220   4.380
 4311W        W 5282   0.270  10.660   5.880
 4312W        W 5283   5.960   1.610   2.680
 4313W        W 5284  11.800   6.760   9.230
 4314W        W 5285   8.820  12.810  11.790
 4315W        W 5286  13.880   6.580   5.590
 4316W        W 5287   9.870   7.100  11.460
 4317W        W 5288   7.360   4.360   4.880
 4318W        W 5289   8.140   5.370   9.530
 4319W        W 5290   5.760  13.340   1.030
 4320W        W 5291   6.360   9.700   1.710
 4321W        W 5292  13.310   1.710   4.830
 4322W        W 5293   5.490   8.000  13.060
 4323W        W 5294   5.230   2.890   3.180
 4324W        W 5295  11.380   5.150  11.960
 4325W        W 5296   5.010   2.700   2.480
 4326W        W 5297   7.930   8.580  13.170
 4327W        W 5298   9.880   8.240  12.110
 4328W        W 5299   9.480  11.270   4.900
 4329W        W 5300  10.770  10.890   1.430
 4330W        W 5301   8.680   3.800  10.620
 4331W        W 5302   6.570   2.180   5.590
 4332W        W 5303   2.490   5.180   7.250
 4333W        W 5304  11.610   2.730   7.870
 4334W        W 5305   5.550  10.510   1.220
 4335W        W 5306  10.500   3.700   3.090
 4336W        W 5307  10.440  10.330   9.200
 4337W        W 5308   0.240  11.070  13.420
 4338W        W 5309  10.110  11.160   4.730
 4339W        W 5310  13.910   7.130   6.370
 4340W        W 5311   4.450   9.260  10.020
 4341W        W 5312   5.700   0.800   6.200
 4342W        W 5313   1.230   5.350   0.700
 4343W        W 5314   7.780   0.690   4.980
 4344W        W 5315   2.330   3.830   2.100
 4345W        W 5316   7.550  12.860   8.300
 4346W        W 5317   7.220   8.700   8.850
 4347W        W 5318   8.060   8.720   7.300
 4348W        W 5319   0.830  10.330   8.900
 4349W        W 5320   8.200  12.520   3.850
 4350W        W 5321   9.430   8.510   9.720
 4351W        W 5322  12.850  11.860   5.360
 4352W        W 5323   9.830   9.850   3.980
 4353W        W 5324   5.500   3.780  11.920
 4354W        W 5325   4.600  10.140   2.640
 4355W        W 5326  11.570  12.210  13.280
 4356W        W 5327   2.950   5.850   8.040
 4357W        W 5328   0.640  13.790   6.900
 4358W        W 5329  13.630   1.460   8.970
 4359W        W 5330   6.030  11.670   5.530
 4360W        W 5331  10.090   6.200   2.570
 4361W        W 5332  11.400  13.790  13.660
 4362W        W 5333   4.440   9.790   1.760
 4363W        W 5334   4.410  12.320   5.350
 4364W        W 5335  13.390   4.430   6.440
 4365W        W 5336  11.740   2.390   9.900
 4366W        W 5337   6.010   7.000  13.880
 4367W        W 5338   4.520   7.880   8.840
 4368W        W 5339   1.390  12.960   6.840
 4369W        W 5340   0.850  10.780   1.270
 4370W        W 5341   4.350   6.630   4.070
 4371W        W 5342   0.720   7.310   4.030
 4372W        W 5343   9.810   8.900   4.870
 4373W        W 5344   7.590   7.180   2.640
 4374W        W 5345  10.300   9.360   3.410
 4375W        W 5346   4.010  11.250   7.070
 4376W        W 5347   0.500  11.240   8.500
 4377W        W 5348   2.490   2.570   0.270
 4378W        W 5349   5.110   9.570  10.580
 4379W        W 5350  13.460   6.860   1.870
 4380W        W 5351   0.450   5.800   7.070
 4381W        W 5352   6.830   8.910   4.010
 4382W        W 5353   3.240   2.160   9.220
 4383W        W 5354  10.100  12.290  10.850
 4384W        W 5355   9.270   9.230   8.310
 4385W        W 5356   6.340   7.870   3.430
 4386W        W 5357   0.720   3.640   8.570
 4387W        W 5358   3.780  13.320  13.070
 4388W        W 5359   4.590  12.870  13.520
 4389W        W 5360   7.620   7.180   3.430
 4390W        W 5361   9.440   7.930   1.820
 4391W        W 5362   8.390  12.740  12.110
 4392W        W 5363   1.300  12.170  10.430
 4393W        W 5364  13.730   6.970  13.230
 4394W        W 5365   8.360  13.120   3.320
 4395W        W 5366   7.120   2.510   9.160
 4396W        W 5367   9.470   0.760   9.040
 4397W        W 5368   2.540   9.950  13.880
 4398W        W 5369   4.440   5.090  13.580
 4399W        W 5370   0.100   4.340   1.610
 4400W        W 5371   9.320   1.250   0.720
 4401W        W 5372   2.370  12.170  12.640
 4402W        W 5373   5.890   8.020   3.620
 4403W        W 5374   6.460   3.080   4.740
 4404W        W 5375   9.720   7.430  11.830
 4405W        W 5376  11.540   1.770   7.650
 4406W        W 5377  11.620   1.340  10.550
 4407W        W 5378  12.480  11.440   9.140
 4408W        W 5379  10.450   3.590   6.590
 4409W        W 5380  12.570   8.380   4.410
 4410W        W 5381  12.670   4.290   0.230
 4411W        W 5382   7.050  10.860  12.310
 4412W        W 5383   8.080   9.480   8.250
 4413W        W 5384  12.390   1.880   7.160
 4414W        W 5385   7.530   8.920  12.640
 4415W        W 5386  13.040   2.000  10.920
 4416W        W 5387   4.470   0.950   5.160
 4417W        W 5388   6.620   7.710   9.700
 4418W        W 5389   2.230   6.790  11.490
 4419W        W 5390   5.060   3.480   1.970
 4420W        W 5391   2.480   9.210   7.930
 4421W        W 5392   6.720   5.880   2.970
 4422W        W 5393   2.620  12.010   7.870
 4423W        W 5394  11.920   4.590   5.890
 4424W        W 5395  11.800   9.950   1.020
 4425W        W 5396  13.010   9.400   1.600
 4426W        W 5397  13.020  12.420  10.990
 4427W        W 5398  12.060   7.550   4.080
 4428W        W 5399   9.220   9.420   4.420
 4429W        W 5400   5.550   1.890   1.320
 4430W        W 5401  11.590  12.320  11.370
 4431W        W 5402   7.060   2.230  12.400
 4432W        W 5403   3.530   6.690  13.280
 4433W        W 5404   4.100   2.610   3.680
 4434W        W 5405   3.710   8.800   0.910
 4435W        W 5406   9.890  12.080   8.260
 4436W        W 5407  10.770  11.390   3.470
 4437W        W 5408  11.580   5.570   1.040
 4438W        W 5409  13.140   3.980   2.050
 4439W        W 5410   4.470  13.740   7.080
 4440W        W 5411   4.090  11.640   0.860
 4441W        W 5412   2.710   3.400   7.710
 4442W        W 5413   7.940   4.190   9.720
 4443W        W 5414   6.740   1.970   1.800
 4444W        W 5415   7.410   0.740   2.330
 4445W        W 5416   9.160   4.210   3.840
 4446W        W 5417   5.120   9.330  11.050
 4447W        W 5418  11.590  12.890   6.220
 4448W        W 5419  12.910   5.870   9.430
 4449W        W 5420   7.480   0.280   8.380
 4450W        W 5421   9.150   7.870   3.850
 4451W        W 5422  12.010   8.620   8.670
 4452W        W 5423   0.870   1.340   3.360
 4453W        W 5424   3.150   3.420   5.730
 4454W        W 5425   1.640   7.390  13.190
 4455W        W 5426  10.910   2.590  13.070
 4456W        W 5427  13.000   9.360   0.010
 4457W        W 5428  12.330   7.630   2.730
 4458W        W 5429  12.740   7.840   3.030
 4459W        W 5430   9.120   6.310   2.000
 4460W        W 5431   2.870   8.450   8.370
 4461W        W 5432   0.300   9.670   9.930
 4462W        W 5433   2.500   0.030  11.800
 4463W        W 5434   2.590  10.890   1.810
 4464W        W 5435  11.000   7.700  12.590
 4465W        W 5436   6.840   1.440   4.060
 4466W        W 5437   6.880   4.330  10.940
 4467W        W 5438   8.390   7.900   9.990
 4468W        W 5439   8.560  12.440   5.640
 4469W        W 5440   6.660   5.240  11.620
 4470W        W 5441   9.470  12.650   1.260
 4471W        W 5442   2.970   4.640   5.580
 4472W        W 5443  11.980   9.370   1.020
 4473W        W 5444   5.500   5.040   5.180
 4474W        W 5445  13.370   2.960   9.110
 4475W        W 5446   5.560   4.460   9.120
 4476W        W 5447   0.180   4.900   6.460
 4477W        W 5448   4.900   4.680   9.190
 4478W        W 5449   9.320  11.560   4.070
 4479W        W 5450  13.750   0.910  13.850
 4480W        W 5451  10.870   3.580  10.300
 4481W        W 5452   9.400  13.040   3.310
 4482W        W 5453   1.850   5.740   9.720
 4483W        W 5454   6.050   7.630   5.580
 4484W        W 5455   3.670   0.190   9.530
 4485W        W 5456   1.420   2.130   0.890
 4486W        W 5457   0.850   2.120   2.040
 4487W        W 5458  10.870  12.480   3.050
 4488W        W 5459  12.830   7.350   0.390
 4489W        W 5460  13.280  13.360   0.570
 4490W        W 5461   3.580   3.560   7.920
 4491W        W 5462  12.230   2.010   6.350
 4492W        W 5463  11.310  10.440   8.840
 4493W        W 5464   7.150   9.920   6.830
 4494W        W 5465  11.420   6.480  12.980
 4495W        W 5466   5.970   6.390   0.610
 4496W        W 5467  12.870   0.650   8.330
 4497W        W 5468   9.370   1.010   7.360
 4498W        W 5469   5.770   9.440   2.300
 4499W        W 5470   7.680   9.220  12.220
 4500W        W 5471  11.440   1.820   5.890
 4501W        W 5472   6.540  12.140   2.000
 4502W        W 5473   8.600   3.420   0.960
 4503W        W 5474  10.640   2.280   6.810
 4504W        W 5475   2.230   8.580   2.550
 4505W        W 5476  12.030   6.240   8.060
 4506W        W 5477  13.800  10.740  11.040
 4507W        W 5478   1.640  11.780  10.280
 4508W        W 5479   4.660   8.120  12.550
 4509W        W 5480   0.530   5.790  12.730
 4510W        W 5481   3.440   1.590   9.970
 4511W        W 5482  11.340   3.590   9.110
 4512W        W 5483   0.750  10.400  12.900
 4513W        W 5484  13.150  11.160   6.920
 4514W        W 5485   9.270   8.370   4.440
 4515W        W 5486   8.780   7.600   1.000
 4516W        W 5487   9.220   7.620  10.690
 4517W        W 5488   1.490   5.890  10.500
 4518W        W 5489  12.690  10.050   2.120
 4519W        W 5490   6.920  12.050   6.860
 4520W        W 5491  11.020   0.430   1.920
 4521W        W 5492  13.880  12.660   0.230
 4522W        W 5493   2.660   4.900   5.910
 4523W        W 5494   4.030   5.830   4.250
 4524W        W 5495   2.920   3.210   2.610
 4525W        W 5496  12.490   8.600   8.900
 4526W        W 5497   1.630   6.100   6.320
 4527W        W 5498  10.930   5.200   7.490
 4528W        W 5499   1.630  10.500   5.190
 4529W        W 5500  10.250   3.270   9.170
 4530W        W 5501   6.360  12.990   7.990
 4531W        W 5502  13.000  11.770   2.750
 4532W        W 5503   3.260   8.850   3.440
 4533W        W 5504   1.800   0.390   9.940
 4534W        W 5505   1.870  11.910   2.320
 4535W        W 5506   3.820   3.850   3.730
 4536W        W 5507   2.940   5.180   2.680
 4537W        W 5508   5.240   8.770   0.600
 4538W        W 5509   4.990   2.300   4.450
 4539W        W 5510   1.040  11.500  13.770
 4540W        W 5511   0.340  11.570  12.580
 4541W        W 5512   9.520  13.390   2.050
 4542W        W 5513  10.240   5.050  10.610
 4543W        W 5514   8.420   9.380   5.740
 4544W        W 5515   8.470   3.090  13.870
 4545W        W 5516   2.470   3.500   9.010
 4546W        W 5517  11.510   0.680   2.830
 4547W        W 5518   4.110   5.690   5.110
 4548W        W 5519   1.300  12.740   0.270
 4549W        W 5520   0.660   0.940   0.550
 4550W        W 5521   9.410  12.000   0.090
 4551W        W 5522   0.740   8.830  13.190
 4552W        W 5523   1.860   9.320   7.280
 4553W        W 5524  12.960   7.180   6.510
 4554W        W 5525  11.330   2.310  10.830
 4555W        W 5526  12.340  10.170   1.770
 4556W        W 5527  11.960  12.600   3.430
 4557W        W 5528  10.870   3.450  12.840
 4558W        W 5529   2.070   5.090  12.390
 4559W        W 5530   6.630  13.390  10.930
 4560W        W 5531   6.040   6.030  10.980
 4561W        W 5532   9.180   5.110   7.240
 4562W        W 5533  10.330  11.580   3.940
 4563W        W 5534  10.450   1.880   4.880
 4564W        W 5535   9.240   0.630  13.460
 4565W        W 5536   0.860   9.010   3.210
 4566W        W 5537  10.330   8.970   3.930
 4567W        W 5538  12.830   7.240   4.660
 4568W        W 5539   3.110   2.450   2.740
 4569W        W 5540  10.450   9.560  12.400
 4570W        W 5541   3.070   3.550   8.050
 4571W        W 5542   1.090  12.280   2.750
 4572W        W 5543  12.000   0.450   5.060
 4573W        W 5544   6.800  13.640  11.460
 4574W        W 5545  11.760   0.840  10.660
 4575W        W 5546  12.970  13.140   7.680
 4576W        W 5547   8.890  13.500  10.970
 4577W        W 5548  10.880   5.020   1.120
 4578W        W 5549   1.190   8.160   8.860
 4579W        W 5550  13.670   8.910  10.640
 4580W        W 5551   0.530  13.910  11.810
 4581W        W 5552  12.400   7.360  10.800
 4582W        W 5553   8.800   3.060   2.970
 4583W        W 5554   5.180  11.130   1.410
 4584W        W 5555   1.900   3.710   5.910
 4585W        W 5556   3.640   7.690   1.310
 4586W        W 5557   5.630   5.400   3.950
 4587W        W 5558   1.160  11.470   9.240
 4588W        W 5559   7.570   9.470   3.700
 4589W        W 5560  11.400   4.160   9.800
 4590W        W 5561   4.720   8.300  13.490
 4591W        W 5562   4.680   1.310   8.830
 4592W        W 5563   8.940   6.240   1.500
 4593W        W 5564   7.150   1.940   5.000
 4594W        W 5565   5.660  12.890   0.180
 4595W        W 5566  12.890   7.260  10.660
 4596W        W 5567   0.280   3.870   6.460
 4597W        W 5568   6.150   7.260   0.780
 4598W        W 5569   8.620   5.240  13.110
 4599W        W 5570   4.230  11.810  10.620
 4600W        W 5571  11.100   8.390   5.720
 4601W        W 5572  12.700   0.820   2.110
 4602W        W 5573   8.360   4.240   9.310
 4603W        W 5574   8.140   0.420   0.930
 4604W        W 5575   8.310  10.470   8.880
 4605W        W 5576   5.340  12.640   8.660
 4606W        W 5577   1.950   5.790   6.990
 4607W        W 5578   9.770   8.480  12.980
 4608W        W 5579   4.930   3.090   8.500
 4609W        W 5580  10.920   6.330   1.260
 4610W        W 5581   9.780   3.650   8.590
 4611W        W 5582  11.020   1.630   7.500
 4612W        W 5583  13.820   5.170   6.810
 4613W        W 5584   1.590   1.110   1.250
 4614W        W 5585  12.350   7.490   4.710
 4615W        W 5586  13.670  12.880  11.750
 4616W        W 5587  12.550   8.030  12.180
 4617W        W 5588  11.210   0.140  10.040
 4618W        W 5589   2.740  11.220   3.990
 4619W        W 5590   4.560   1.060  13.590
 4620W        W 5591   7.950   6.110   1.670
 4621W        W 5592   1.040   2.810   5.040
 4622W        W 5593   9.980   9.370  12.160
 4623W        W 5594   7.450   8.380   7.090
 4624W        W 5595   5.890   5.090  10.910
 4625W        W 5596   0.190  11.900  10.320
 4626W        W 5597   5.210  10.780   9.910
 4627W        W 5598   8.830   3.730  12.640
 4628W        W 5599   5.240   5.490   5.910
 4629W        W 5600   8.660   5.920   8.840
 4630W        W 5601  12.150  10.520   5.730
 4631W        W 5602   5.770  10.560  10.880
 4632W        W 5603   3.260   5.440   6.280
 4633W        W 5604  11.400  13.420   7.040
 4634W        W 5605  13.790   0.820   6.600
 4635W        W 5606   3.090   7.350  13.460
 4636W        W 5607  11.900   4.840   8.150
 4637W        W 5608   6.750   3.850   6.200
 4638W        W 5609   1.430   8.990  10.140
 4639W        W 5610  11.420   5.590   2.820
 4640W        W 5611   2.080   5.190   6.030
 4641W        W 5612   7.380   2.410  12.810
 4642W        W 5613   6.620   4.860   3.330
 4643W        W 5614  11.970  12.280   0.460
 4644W        W 5615   8.280   8.100   2.190
 4645W        W 5616  10.330   4.200   0.500
 4646W        W 5617  11.680   7.260   9.610
 4647W        W 5618  11.870   6.380   8.850
 4648W        W 5619   8.420   7.170   3.710
 4649W        W 5620   9.970   9.880   6.690
 4650W        W 5621   4.060  11.990   1.210
 4651W        W 5622  11.310   0.010   2.040
 4652W        W 5623   8.200   2.410   3.400
 4653W        W 5624   7.340   8.480   1.270
 4654W        W 5625  12.740   8.550  13.590
 4655W        W 5626   1.800  10.260   7.050
 4656W        W 5627   6.800  12.940   1.440
 4657W        W 5628   8.120  11.380   3.280
 4658W        W 5629   2.930   0.150  10.420
 4659W        W 5630   3.710   8.070   9.360
 4660W        W 5631   7.010   2.260   7.000
 4661W        W 5632  10.320   9.180   0.230
 4662W        W 5633   0.180   1.960  11.270
 4663W        W 5634   1.410   4.390   1.570
 4664W        W 5635  11.750   0.510   5.560
 4665W        W 5636   4.300   1.470  13.610
 4666W        W 5637   7.370  11.830   9.710
 4667W        W 5638   1.120   7.290   4.440
 4668W        W 5639   7.100   2.190  10.000
 4669W        W 5640   5.090   4.210  13.690
 4670W        W 5641   9.590  10.790   7.000
 4671W        W 5642   0.970   2.230   6.430
 4672W        W 5643   7.990   8.200   9.230
 4673W        W 5644  10.520  12.210   2.630
 4674W        W 5645   1.720  12.070   0.380
 4675W        W 5646  10.850  13.400   1.480
 4676W        W 5647   5.200   8.640   6.380
 4677W        W 5648   2.760   4.750   2.470
 4678W        W 5649   3.100   1.220   7.640
 4679W        W 5650   0.490   1.940   2.490
 4680W        W 5651  13.710   0.310  11.320
 4681W        W 5652   1.810   6.260   1.890
 4682W        W 5653   2.610   3.990   3.230
 4683W        W 5654   1.380  12.740   9.080
 4684W        W 5655   2.220   1.400  10.590
 4685W        W 5656   4.790   7.760   7.220
 4686W        W 5657   0.250  10.660  11.310
 4687W        W 5658   9.820  12.310  12.910
 4688W        W 5659   5.950   1.170   0.820
 4689W        W 5660   5.640  10.060   2.130
 4690W        W 5661   4.460   0.100   2.220
 4691W        W 5662   6.590   5.810   7.090
 4692W        W 5663   6.570   3.220   8.910
 4693W        W 5664   0.110   9.800  12.970
 4694W        W 5665   5.750  12.990   8.570
 4695W        W 5666   9.840  13.120  10.990
 4696W        W 5667   0.190   1.550   6.310
 4697W        W 5668   9.790   3.310   7.250
 4698W        W 5669   2.300   0.840   6.760
 4699W        W 5670   8.000  12.700  10.120
 4700W        W 5671  13.250   6.300   6.700
 4701W        W 5672   7.450   8.440   5.160
 4702W        W 5673   0.570   1.220   2.450
 4703W        W 5674  12.540  11.930   6.950
 4704W        W 5675   8.840   9.090   8.770
 4705W        W 5676   4.450   0.340   7.770
 4706W        W 5677   0.060   6.380  12.550
 4707W        W 5678   7.020  10.350   5.530
 4708W        W 5679   9.590   5.660   0.740
 4709W        W 5680   8.100   6.590   7.820
 4710W        W 5681  13.610   9.700   3.790
 4711W        W 5682   6.140   3.780   4.560
 4712W        W 5683   1.970   0.580   9.110
 4713W        W 5684   4.940   4.790   3.100
 4714W        W 5685   3.650   6.940  12.840
 4715W        W 5686   7.990   8.620   3.060
 4716W        W 5687  13.570   2.950  13.770
 4717W        W 5688   9.630  13.400  11.540
 4718W        W 5689  11.910   3.150   0.970
 4719W        W 5690   1.730   1.840   5.470
 4720W        W 5691   2.190   4.710   5.750
 4721W        W 5692   7.170  11.400   5.550
 4722W        W 5693  12.220  10.520  11.560
 4723W        W 5694   6.690  13.380   7.250
 4724W        W 5695  11.330   0.030   4.590
 4725W        W 5696   9.950   0.610   6.930
 4726W        W 5697  12.620   5.600   9.720
 4727W        W 5698   9.390  11.650   4.590
 4728W        W 5699   3.130   4.390   4.970
 4729W        W 5700   3.440   9.950   7.460
 4730W        W 5701  13.850   6.890   3.050
 4731W        W 5702   8.180   8.870  12.850
 4732W        W 5703  11.740  13.590   0.060
 4733W        W 5704   3.680   1.250   5.100
 4734W        W 5705   7.580  13.400   9.100
 4735W        W 5706  13.210  13.090   2.210
 4736W        W 5707   3.330   4.080   8.820
 4737W        W 5708  11.320   5.990   1.960
 4738W        W 5709  12.870   8.120  13.320
 4739W        W 5710   0.790  12.690   5.290
 4740W        W 5711   0.960   2.630   8.390
 4741W        W 5712   8.170   8.330   4.690
 4742W        W 5713  10.940   9.660  10.370
 4743W        W 5714   9.560   1.850   7.950
 4744W        W 5715   3.950  10.540   7.140
 4745W        W 5716  10.660   7.570   5.770
 4746W        W 5717   3.200   6.700   1.040
 4747W        W 5718   5.360   3.900  13.230
 4748W        W 5719   2.400  12.800   9.590
 4749W        W 5720   5.420   6.250   7.180
 4750W        W 5721   8.110   7.020   0.330
 4751W        W 5722   3.200   7.540   8.120
 4752W        W 5723   2.050   3.870   0.590
 4753W        W 5724   7.400  13.330   5.810
 4754W        W 5725  13.200  11.560   3.910
 4755W        W 5726   5.720  10.880   4.290
 4756W        W 5727  11.780   1.860   6.560
 4757W        W 5728   5.890  12.240   2.930
 4758W        W 5729   1.450  13.050   4.910
 4759W        W 5730   6.990   3.320   1.130
 4760W        W 5731   8.250   7.390   6.490
 4761W        W 5732  13.650  11.930   4.850
 4762W        W 5733   7.760   9.230   1.730
 4763W        W 5734   8.950  13.370   3.990
 4764W        W 5735   6.050   0.070   7.750
 4765W        W 5736   1.140   7.830   7.770
 4766W        W 5737   3.360   5.260   3.550
 4767W        W 5738   7.930   3.010   7.400
 4768W        W 5739   1.720   5.230   3.320
 4769W        W 5740   4.640  12.310  12.130
 4770W        W 5741   8.410  11.480  13.350
 4771W        W 5742   6.400   9.300  10.900
 4772W        W 5743   2.770   8.890   3.100
 4773W        W 5744  13.840  12.300  11.580
 4774W        W 5745   9.520   1.870  12.140
 4775W        W 5746   7.160   8.230   4.390
 4776W        W 5747   2.890  11.600   4.260
 4777W        W 5748  13.290   9.820   4.140
 4778W        W 5749  11.530  13.840   7.890
 4779W        W 5750   2.190  12.570  10.010
 4780W        W 5751   5.270   8.480   8.980
 4781W        W 5752   7.440   5.630   8.260
 4782W        W 5753   0.790  12.480  11.170
 4783W        W 5754   5.960   4.630  10.690
 4784W        W 5755   4.480  11.200   8.270
 4785W        W 5756  11.540  12.660   1.220
 4786W        W 5757  11.380   6.700   7.980
 4787W        W 5758   9.720  10.810   4.700
 4788W        W 5759   7.500   3.690  11.240
 4789W        W 5760   4.970   5.490   8.780
 4790W        W 5761   2.180  10.950   9.460
 4791W        W 5762   6.560  10.800   0.830
 4792W        W 5763   1.150  12.300   5.120
 4793W        W 5764  11.900   1.680   5.610
 4794W        W 5765  13.130  10.540   7.110
 4795W        W 5766   0.240   8.070   3.560
 4796W        W 5767   3.700   2.900  10.010
 4797W        W 5768   3.850   6.940   0.180
 4798W        W 5769   3.680  12.710   4.080
 4799W        W 5770   4.950  12.650   9.410
 4800W        W 5771   2.400  13.340   6.820
 4801W        W 5772  13.700   9.000   0.920
 4802W        W 5773   5.530  10.730  11.670
 4803W        W 5774  13.650   4.640  12.510
 4804W        W 5775  10.780   6.610  13.180
 4805W        W 5776   0.580   3.870   2.460
 4806W        W 5777  11.330   3.500   6.300
 4807W        W 5778  10.020   1.040  11.860
 4808W        W 5779   8.450  13.130  13.660
 4809W        W 5780  12.770  12.840   9.300
 4810W        W 5781   9.230   4.420   0.700
 4811W        W 5782  11.030  13.050   2.560
 4812W        W 5783  13.720  13.720  11.990
 4813W        W 5784   4.840   6.670   7.960
 4814W        W 5785  10.980   1.320   7.110
 4815W        W 5786   9.070   4.840   1.740
 4816W        W 5787   6.240   4.130   8.740
 4817W        W 5788   1.670   3.800  13.680
 4818W        W 5789  11.150  12.630   5.340
 4819W        W 5790  10.640   8.040  12.730
 4820W        W 5791   1.210   1.250  11.630
 4821W        W 5792  11.820  10.660   2.700
 4822W        W 5793  10.420  10.430   7.300
 4823W        W 5794  13.050   6.790   9.420
 4824W        W 5795  12.770   6.130  12.160
 4825W        W 5796   0.690   6.620  12.200
 4826W        W 5797   2.280   3.140   5.280
 4827W        W 5798   0.820  10.470   3.160
 4828W        W 5799   7.940  13.330   0.160
 4829W        W 5800  11.770   9.000   6.190
 4830W        W 5801   9.480   0.570   7.150
 4831W        W 5802  12.740   3.520  10.030
 4832W        W 5803   0.590  12.510   7.350
 4833W        W 5804   5.660   6.080   8.300
 4834W        W 5805   9.190   8.700   7.310
 4835W        W 5806   2.980   9.310   5.330
 4836W        W 5807   9.470   6.750  12.160
 4837W        W 5808   2.040   5.670   4.890
 4838W        W 5809   0.150   8.120   1.860
 4839W        W 5810   5.750   0.620  12.780
 4840W        W 5811  13.410   3.800   1.540
 4841W        W 5812  11.360   7.750   4.580
 4842W        W 5813   3.100   3.080   7.770
 4843W        W 5814   7.870   3.390  11.470
 4844W        W 5815  11.140   7.510   9.000
 4845W        W 5816   4.910   1.080   7.320
 4846W        W 5817   6.030   3.780   2.050
 4847W        W 5818   3.740   3.310   8.300
 4848W        W 5819  11.190  11.090   0.200
 4849W        W 5820   1.140   0.850  11.860
 4850W        W 5821   4.010  10.950   7.500
 4851W        W 5822   9.480  10.240   9.050
 4852W        W 5823   3.660   9.480   1.990
 4853W        W 5824  12.160   7.800  10.450
 4854W        W 5825   4.690   2.060   9.580
 4855W        W 5826   0.670   3.130   5.920
 4856W        W 5827   6.600   0.830   8.170
 4857W        W 5828   8.670   5.710   1.680
 4858W        W 5829   3.040  13.630   2.390
 4859W        W 5830   6.620   7.060   0.380
 4860W        W 5831   6.280   2.820  12.300
 4861W        W 5832   3.430   9.310   5.710
 4862W        W 5833   8.000  13.260  13.440
 4863W        W 5834   4.260  11.190   3.120
 4864W        W 5835  13.830   4.380  10.790
 4865W        W 5836  13.350   4.950   8.510
 4866W        W 5837   0.340  10.810  10.790
 4867W        W 5838   6.120  13.280   8.450
 4868W        W 5839   8.070  10.970   6.400
 4869W        W 5840  11.790   1.860  11.640
 4870W        W 5841  13.270   1.750   7.290
 4871W        W 5842   5.820  12.540   5.320
 4872W        W 5843   6.950  10.060   9.910
 4873W        W 5844   7.140  10.100  10.430
 4874W        W 5845   4.500  10.490  10.330
 4875W        W 5846  12.580  10.460  11.200
 4876W        W 5847   1.840   8.260   0.150
 4877W        W 5848   9.380  12.160  13.510
 4878W        W 5849   0.200   7.920  13.210
 4879W        W 5850   9.130   5.670  10.400
 4880W        W 5851   8.720   8.940   2.040
 4881W        W 5852   7.140   9.070  10.120
 4882W        W 5853  10.870   8.540  10.070
 4883W        W 5854   8.720   9.030   9.970
 4884W        W 5855  12.690   3.080   9.790
 4885W        W 5856   9.990   6.750   3.500
 4886W        W 5857   2.410   5.100   1.270
 4887W        W 5858   3.880   8.650   8.130
 4888W        W 5859  12.900  12.390   3.630
 4889W        W 5860   3.670  11.300   7.540
 4890W        W 5861  13.610  13.630   9.890
 4891W        W 5862   7.410   9.590   0.350
 4892W        W 5863  11.440   1.730   9.140
 4893W        W 5864   5.010   4.570  12.320
 4894W        W 5865   0.370  13.210  13.670
 4895W        W 5866   4.530   0.890   9.190
 4896W        W 5867   9.060   9.300   2.530
 4897W        W 5868   6.140   3.220   9.880
 4898W        W 5869   4.190  10.750  13.170
 4899W        W 5870   3.220   9.410  11.290
 4900W        W 5871  12.750  13.230   1.990
 4901W        W 5872   6.430  10.000   2.500
 4902W        W 5873  10.110   2.120   3.710
 4903W        W 5874  12.300   6.690   2.730
 4904W        W 5875   0.750   3.830   9.920
 4905W        W 5876  12.250  12.660  12.560
 4906W        W 5877  13.650   0.210  12.280
 4907W        W 5878   7.940   7.250   3.030
 4908W        W 5879   0.090   6.960   5.910
 4909W        W 5880  10.720   4.980   9.150
 4910W        W 5881   2.700   9.530  13.650
 4911W        W 5882   9.710   5.460   3.930
 4912W        W 5883   3.860   6.790   2.170
 4913W        W 5884   5.410   3.910   7.460
 4914W        W 5885   7.070   4.440   8.290
 4915W        W 5886   5.800  11.400  11.180
 4916W        W 5887  13.620   0.300   6.160
 4917W        W 5888   1.380   7.640   6.710
 4918W        W 5889   5.750   4.450   2.460
 4919W        W 5890   9.870  13.110   3.490
 4920W        W 5891   2.930  12.950  13.030
 4921W        W 5892  10.600  11.830   3.600
 4922W        W 5893   8.010   3.270   8.420
 4923W        W 5894  10.060  13.310   0.890
 4924W        W 5895   7.200  13.680   4.530
 4925W        W 5896   0.350  10.310   2.510
 4926W        W 5897   7.360   8.570   5.840
 4927W        W 5898  13.700   6.640   4.370
 4928W        W 5899  11.300   5.880  12.140
 4929W        W 5900   5.540   2.000   9.190
 4930W        W 5901   8.370   2.030   1.420
 4931W        W 5902   3.600  13.030   2.650
 4932W        W 5903   8.950   8.550   3.150
 4933W        W 5904   8.090   0.690   6.890
 4934W        W 5905   0.940   2.500   9.850
 4935W        W 5906   9.050   3.250   5.110
 4936W        W 5907  12.670   9.770   5.470
 4937W        W 5908   4.340   8.980  10.400
 4938W        W 5909  12.610   3.190  12.200
 4939W        W 5910  11.800  11.450  12.670
 4940W        W 5911   5.360   5.070   3.480
 4941W        W 5912   4.570   2.830   8.300
 4942W        W 5913   2.980   9.990  11.480
 4943W        W 5914  11.630   2.340  12.530
 4944W        W 5915  11.330  13.750   8.330
 4945W        W 5916  13.420   1.970   9.370
 4946W        W 5917   0.980  13.190  11.600
 4947W        W 5918   9.500   7.360   0.220
 4948W        W 5919   0.310   5.090   5.380
 4949W        W 5920   7.400  11.040   5.280
 4950W        W 5921  10.330   6.650   7.270
 4951W        W 5922   9.100  12.790  13.580
 4952W        W 5923  11.190   2.890   4.960
 4953W        W 5924   7.730   8.220   6.310
 4954W        W 5925   9.270  12.480  10.040
 4955W        W 5926   1.870  13.030   1.850
 4956W        W 5927  13.190   9.320   8.920
 4957W        W 5928  13.590   0.220   2.620
 4958W        W 5929   2.380  11.170   5.430
 4959W        W 5930   7.020   4.810   8.680
 4960W        W 5931   3.280   5.370   7.350
 4961W        W 5932  13.540  11.020  13.900
 4962W        W 5933   6.530   3.820   7.050
 4963W        W 5934  12.300   0.460   2.050
 4964W        W 5935  10.050  13.220   7.170
 4965W        W 5936   3.430  13.660   0.370
 4966W        W 5937   6.140   7.060   7.680
 4967W        W 5938  11.010   1.050   4.030
 4968W        W 5939  13.550   0.060   2.160
 4969W        W 5940   6.200   1.850   5.470
 4970W        W 5941   0.520  11.130   5.760
 4971W        W 5942  11.450   9.600   8.990
 4972W        W 5943  10.710  13.210   4.520
 4973W        W 5944  10.540  11.020   7.170
 4974W        W 5945   1.020   4.170  12.980
 4975W        W 5946   4.460   5.070   6.010
 4976W        W 5947  12.910   6.920   5.590
 4977W        W 5948   0.140  11.930   3.690
 4978W        W 5949   0.300   8.610   6.200
 4979W        W 5950   5.530   2.260   7.750
 4980W        W 5951   5.120  10.620  11.390
 4981W        W 5952   0.710   7.060   2.130
 4982W        W 5953  11.690  11.460   6.600
 4983W        W 5954   7.890   4.020   8.080
 4984W        W 5955   9.710  11.160  10.650
 4985W        W 5956   3.860   3.780   9.900
 4986W        W 5957   5.650   0.110   4.150
 4987W        W 5958   2.660  12.160   0.930
 4988W        W 5959   5.810   7.390   1.280
 4989W        W 5960   9.400   1.620   6.630
 4990W        W 5961   2.410   7.490  12.200
 4991W        W 5962  12.410   2.730  12.290
 4992W        W 5963   6.330   5.990   4.640
 4993W        W 5964  10.490   5.160   0.710
 4994W        W 5965  13.340   4.340   3.130
 4995W        W 5966   9.140  13.220  12.690
 4996W        W 5967   5.310   0.490   4.060
 4997W        W 5968   0.730  11.200   9.400
 4998W        W 5969   9.560  11.250   4.380
 4999W        W 5970   8.620   8.050   9.010
 5000W        W 5971   3.480   5.710   5.340
 5001W        W 5972   5.250   4.140   0.620
 5002W        W 5973   0.050  11.530   2.010
 5003W        W 5974   0.420   7.710   4.350
 5004W        W 5975  10.910  12.050  11.000
 5005W        W 5976  11.880   1.680  10.330
 5006W        W 5977   1.920   3.900   2.520
 5007W        W 5978   5.950   7.890   1.020
 5008W        W 5979   6.700  11.540  11.330
 5009W        W 5980   5.590   1.790   7.990
 5010W        W 5981   5.790  11.530   7.870
 5011W        W 5982  11.880   4.940  11.980
 5012W        W 5983   9.110   3.570   9.520
 5013W        W 5984   2.250   2.680   1.240
 5014W        W 5985   0.510   7.450   0.830
 5015W        W 5986  13.570  10.960   7.460
 5016W        W 5987   7.370   1.810  11.100
 5017W        W 5988   5.650  13.880   2.270
 5018W        W 5989   1.180   6.390   7.730
 5019W        W 5990   2.360   8.640  10.840
 5020W        W 5991   5.710   6.850   5.130
 5021W        W 5992   8.930   6.120  10.190
 5022W        W 5993   2.970   1.320   0.670
 5023W        W 5994   0.820   2.350   3.920
 5024W        W 5995   9.830   7.810   9.400
 5025W        W 5996  10.710  10.690  13.010
 5026W        W 5997  13.170   4.800   3.530
 5027W        W 5998   2.390   8.080   6.620
 5028W        W 5999   6.220  13.190   6.190
 5029W        W 6000   4.020   8.670   7.620
 5030W        W 6001   2.660   4.710   0.400
 5031W        W 6002   8.350   1.540   0.780
 5032W        W 6003   1.160   1.410  13.500
 5033W        W 6004   3.780   9.050   7.470
 5034W        W 6005  10.410   7.280   1.310
 5035W        W 6006   6.030   8.720   1.450
 5036W        W 6007  10.430  10.480   0.310
 5037W        W 6008   1.990   5.310   9.910
 5038W        W 6009   9.750   6.880   4.930
 5039W        W 6010  10.640   8.440   3.230
 5040W        W 6011  11.100   6.650   0.860
 5041W        W 6012  12.510  11.920   7.920
 5042W        W 6013   0.120  13.270   1.520
 5043W        W 6014   7.090  12.010   2.960
 5044W        W 6015   4.270   0.490  12.840
 5045W        W 6016   6.740  12.560   2.460
 5046W        W 6017   8.710   1.790   5.200
 5047W        W 6018  12.340   5.770   5.000
 5048W        W 6019   2.980   3.620   8.520
 5049W        W 6020  13.080   7.400  12.370
 5050W        W 6021   4.340   6.990  13.580
 5051W        W 6022   8.680   1.770  10.410
 5052W        W 6023   9.650   9.130   9.150
 5053W        W 6024   2.150  12.310   2.310
 5054W        W 6025  12.900   9.270   4.240
 5055W        W 6026   7.870   0.800   3.910
 5056W        W 6027  11.610   8.720   3.720
 5057W        W 6028  10.030   5.870  13.030
 5058W        W 6029   2.810   2.060  11.340
 5059W        W 6030  11.330   5.580   8.980
 5060W        W 6031  13.230   1.510   1.600
 5061W        W 6032   0.200   9.590   4.500
 5062W        W 6033   1.550   5.100   7.870
 5063W        W 6034   9.430   0.520   1.340
 5064W        W 6035   9.820  11.760   1.760
 5065W        W 6036   8.780  12.300  11.120
 5066W        W 6037   5.420   8.770  13.510
 5067W        W 6038   3.420   5.670   3.220
 5068W        W 6039  12.500   2.090  10.280
 5069W        W 6040  12.960   3.110   3.240
 5070W        W 6041  12.010   7.610   2.300
 5071W        W 6042   5.680  10.520   5.540
 5072W        W 6043   9.680   0.050   4.970
 5073W        W 6044   5.340   5.370  13.520
 5074W        W 6045   1.960   3.580   1.520
 5075W        W 6046  13.160   9.450  13.480
 5076W        W 6047  12.430   2.080   9.250
 5077W        W 6048  10.040  10.530   5.990
 5078W        W 6049   7.330   9.440   6.590
 5079W        W 6050   7.180   6.450   9.370
 5080W        W 6051  13.290   8.610  10.140
 5081W        W 6052   3.130   8.800   2.780
 5082W        W 6053   7.800  11.420   0.130
 5083W        W 6054   9.070   2.080   6.450
 5084W        W 6055   1.650   6.820  12.690
 5085W        W 6056   0.600   2.120   4.650
 5086W        W 6057   0.490   9.510   6.400
 5087W        W 6058   5.460   5.420   5.480
 5088W        W 6059   5.010   1.000   1.360
 5089W        W 6060   3.340  10.440   4.230
 5090W        W 6061   6.230  10.170   3.880
 5091W        W 6062   7.960  13.000   2.960
 5092W        W 6063   2.580  10.670   2.860
 5093W        W 6064   1.200   6.830   7.380
 5094W        W 6065   1.130   8.970   4.430
 5095W        W 6066   1.270   0.750   4.650
 5096W        W 6067   4.050   8.070   2.800
 5097W        W 6068   3.790   8.030  10.020
 5098W        W 6069   2.030   6.790   5.550
 5099W        W 6070   9.700   8.490  11.690
 5100W        W 6071   6.110   8.650   0.290
 5101W        W 6072   9.420   3.810  12.460
 5102W        W 6073   3.070  12.620   4.410
 5103W        W 6074   4.770  10.030   1.170
 5104W        W 6075  12.060   6.860   6.040
 5105W        W 6076   6.570   8.680   0.710
 5106W        W 6077   4.860  11.910  12.930
 5107W        W 6078   5.340   7.380   1.280
 5108W        W 6079   9.250  12.830  12.190
 5109W        W 6080  10.280   3.270  10.530
 5110W        W 6081  13.150  12.570   6.540
 5111W        W 6082   4.300  11.850  10.050
 5112W        W 6083   6.160  11.380  11.550
 5113W        W 6084   4.220   7.160   1.910
 5114W        W 6085   9.640  10.900   2.380
 5115W        W 6086   2.810   9.070   7.550
 5116W        W 6087   7.710   4.410  12.030
 5117W        W 6088   8.500  12.460   0.590
 5118W        W 6089   1.310   5.270   5.010
 5119W        W 6090  10.810   5.650   3.650
 5120W        W 6091   1.150  12.000   9.450
 5121W        W 6092  10.230   3.290   3.020
 5122W        W 6093   9.150   0.440   2.260
 5123W        W 6094  12.230   2.100  12.030
 5124W        W 6095   2.100  10.630   2.870
 5125W        W 6096  13.340  12.600   6.050
 5126W        W 6097   6.860  10.190   6.470
 5127W        W 6098  12.460   0.460  13.010
 5128W        W 6099   1.740   5.740   1.790
 5129W        W 6100   3.910   6.490   1.780
 5130W        W 6101  13.220  11.160  12.800
 5131W        W 6102   7.830   3.490   5.260
 5132W        W 6103  13.660   3.890   9.660
 5133W        W 6104   2.870   5.830   6.070
 5134W        W 6105  13.770   8.410   0.580
 5135W        W 6106   9.630   0.950   3.060
 5136W        W 6107   6.870   7.760  11.850
 5137W        W 6108   7.790   0.810   5.590
 5138W        W 6109   3.950   7.610   3.680
 5139W        W 6110   8.280   9.840  10.170
 5140W        W 6111   5.760   8.910   5.260
 5141W        W 6112  13.870   9.360  12.850
 5142W        W 6113   8.660   5.910  11.820
 5143W        W 6114  10.800   6.290  10.310
 5144W        W 6115  10.650   6.000   2.470
 5145W        W 6116   0.470   6.000   4.040
 5146W        W 6117   0.700   0.920  12.210
 5147W        W 6118   0.170   9.570   3.530
 5148W        W 6119   5.510   4.610   9.660
 5149W        W 6120  13.500   9.620   6.990
 5150W        W 6121   2.120  10.860  13.490
 5151W        W 6122   5.220  12.800  10.910
 5152W        W 6123   6.690   5.070  13.600
 5153W        W 6124   7.770   2.940   3.440
 5154W        W 6125   8.510   7.520   8.920
 5155W        W 6126  13.140   4.840   0.400
 5156W        W 6127   0.500   0.470   5.300
 5157W        W 6128  12.570   9.660  11.900
 5158W        W 6129   4.410   8.530  13.910
 5159W        W 6130  11.710   2.330   1.260
 5160W        W 6131   2.310  11.470  13.540
 5161W        W 6132  10.490  13.590  13.500
 5162W        W 6133   4.530   2.300   9.140
 5163W        W 6134  12.790  10.500  10.740
 5164W        W 6135   5.600   7.370   3.490
 5165W        W 6136  10.450   4.400  10.010
 5166W        W 6137   9.860   0.970   6.140
 5167W        W 6138  10.830   2.430   0.470
 5168W        W 6139   7.090   5.900  13.770
 5169W        W 6140   1.560   9.940  11.300
 5170W        W 6141   0.270  10.800   2.560
 5171W        W 6142  12.530   9.390   1.310
 5172W        W 6143   9.280   8.970  10.930
 5173W        W 6144   3.630  13.000   8.310
 5174W        W 6145   1.420   7.740   5.170
 5175W        W 6146  13.850  11.000  11.550
 5176W        W 6147  11.740   3.820   8.040
 5177W        W 6148  12.770   7.880   4.430
 5178W        W 6149   0.500   7.450  13.280
 5179W        W 6150   4.120  10.120   3.520
 5180W        W 6151   0.350   7.660  12.770
 5181W        W 6152  12.540   6.930   9.280
 5182W        W 6153   7.130  12.620   8.180
 5183W        W 6154  12.810  11.250   7.330
 5184W        W 6155   6.950  12.150   8.000
 5185W        W 6156  12.090  10.540  10.340
 5186W        W 6157   8.010  12.400   0.250
 5187W        W 6158   8.060   7.450   9.820
 5188W        W 6159   1.670   4.590   2.480
 5189W        W 6160   1.200  13.140   7.300
 5190W        W 6161   1.810   9.750  11.800
 5191W        W 6162   8.540   9.950   7.010
 5192W        W 6163   1.760   6.470  13.340
 5193W        W 6164   8.190   7.280   9.340
 5194W        W 6165  13.250  13.110  11.270
 5195W        W 6166  13.010  11.320   4.530
 5196W        W 6167  13.300   3.150   7.040
 5197W        W 6168  10.420   8.440   3.710
 5198W        W 6169  10.540   0.930   2.530
 5199W        W 6170  12.970  10.810   7.590
 5200W        W 6171   6.700  13.650   4.440
 5201W        W 6172   1.850  13.450  11.700
 5202W        W 6173   0.140   8.580   6.700
 5203W        W 6174   6.760   3.130   5.190
 5204W        W 6175  13.380   9.400   5.040
 5205W        W 6176   9.970   5.390  13.230
 5206W        W 6177  11.810   3.050   8.760
 5207W        W 6178   8.220   1.700   5.420
 5208W        W 6179  11.660  11.510  11.420
 5209W        W 6180   3.360   9.150  13.730
 5210W        W 6181   1.550  11.200   9.130
 5211W        W 6182   4.660   7.380  12.210
 5212W        W 6183   4.300  10.280   4.140
 5213W        W 6184   0.070   3.920  13.820
 5214W        W 6185   6.390   0.560   5.340
 5215W        W 6186  10.790   8.580   6.710
 5216W        W 6187  11.330   1.350   5.880
 5217W        W 6188   9.620  13.010   4.880
 5218W        W 6189   7.690   1.930   9.550
 5219W        W 6190  10.160   9.030  12.570
 5220W        W 6191  12.260   0.460  12.460
 5221W        W 6192  12.090  10.440  12.480
 5222W        W 6193   3.280  11.630   4.540
 5223W        W 6194  13.680   4.770   7.640
 5224W        W 6195   2.520   2.520   3.720
 5225W        W 6196  11.460  13.750   5.960
 5226W        W 6197   0.290   5.030   8.360
 5227W        W 6198   0.680  12.330   4.640
 5228W        W 6199   1.540   9.900   2.260
 5229W        W 6200   3.890   9.500  11.130
 5230W        W 6201  12.280   7.730  12.000
 5231W        W 6202   9.440   8.610   4.880
 5232W        W 6203   5.060   6.230   0.120
 5233W        W 6204  10.090   9.190  10.000
 5234W        W 6205   2.640   0.310   0.590
 5235W        W 6206   1.240   8.520   0.260
 5236W        W 6207   6.440   1.050   4.810
 5237W        W 6208   8.030   2.370  13.670
 5238W        W 6209   1.240   4.610  10.140
 5239W        W 6210   6.930   8.680   1.080
 5240W        W 6211  12.710   5.750   4.680
 5241W        W 6212  10.540  13.880   9.230
 5242W        W 6213  12.820   0.620  13.330
 5243W        W 6214   1.620   9.830   6.930
 5244W        W 6215   2.350   7.290   9.360
 5245W        W 6216   8.950  13.860  13.680
 5246W        W 6217   8.180  11.340  12.000
 5247W        W 6218  10.350  12.530   7.460
 5248W        W 6219  12.130   2.640   4.760
 5249W        W 6220   0.420   2.080   5.120
 5250W        W 6221   7.510   4.600  13.540
 5251W        W 6222   2.850   0.800   0.600
 5252W        W 6223   7.960  12.160  10.570
 5253W        W 6224   4.040   1.100   8.440
 5254W        W 6225  13.280   3.050   0.300
 5255W        W 6226   6.080   9.580   4.460
 5256W        W 6227   6.870  11.800   5.430
 5257W        W 6228  13.890   4.780   9.400
 5258W        W 6229   4.860   5.890  12.620
 5259W        W 6230   3.850  11.870  13.860
 5260W        W 6231   3.820   8.740   1.440
 5261W        W 6232   6.070  10.570   8.780
 5262W        W 6233  12.460   1.200   1.400
 5263W        W 6234   9.880   3.470  10.050
 5264W        W 6235   4.530  11.600  13.070
 5265W        W 6236  11.330  10.220   7.240
 5266W        W 6237   2.130  10.980   8.980
 5267W        W 6238  10.340   0.520   0.280
 5268W        W 6239  13.240   2.470   6.940
 5269W        W 6240   2.050  12.300   3.260
 5270W        W 6241  12.880  10.830  11.590
 5271W        W 6242   2.830  13.370   3.660
 5272W        W 6243   2.850   7.560  11.190
 5273W        W 6244   2.080   7.410   9.850
 5274W        W 6245   1.660   1.990   1.500
 5275W        W 6246   9.440   1.820   5.270
 5276W        W 6247   0.510   9.040  10.770
 5277W        W 6248   3.910  10.730  12.340
 5278W        W 6249   1.100  11.670   6.460
 5279W        W 6250   2.120   2.660   2.140
 5280W        W 6251   1.180   3.120   5.890
 5281W        W 6252  13.900   7.470   9.310
 5282W        W 6253   2.450  12.720   2.180
 5283W        W 6254  12.790   5.900   5.140
 5284W        W 6255  13.900   5.520  11.450
 5285W        W 6256   6.700   6.190  13.880
 5286W        W 6257   5.010   0.020   8.630
 5287W        W 6258   3.140   7.980   8.180
 5288W        W 6259   8.330   8.330   5.840
 5289W        W 6260   8.910  13.630  10.130
 5290W        W 6261   7.770   9.360   0.640
 5291W        W 6262   3.520  12.830  13.870
 5292W        W 6263   1.550   9.620   2.930
 5293W        W 6264   1.200   6.640  13.320
 5294W        W 6265  12.230   4.850  13.090
 5295W        W 6266   1.220   2.460   4.230
 5296W        W 6267  13.300   5.030   4.280
 5297W        W 6268   0.590  11.120   1.040
 5298W        W 6269   4.010   6.350   2.990
 5299W        W 6270   1.450   2.040  10.940
 5300W        W 6271   2.890  12.000  12.710
 5301W        W 6272   8.270  13.300   9.750
 5302W        W 6273   3.390   4.710   4.580
 5303W        W 6274  13.430   1.780  13.850
 5304W        W 6275   9.910   9.320  13.760
 5305W        W 6276  10.470   3.750  12.630
 5306W        W 6277   5.780   7.000   9.760
 5307W        W 6278   5.090   4.730  11.840
 5308W        W 6279  13.420   3.030   5.450
 5309W        W 6280   7.430   8.450  11.230
 5310W        W 6281  12.670   0.690   6.120
 5311W        W 6282  12.500   2.330   0.000
 5312W        W 6283   4.220   4.820   2.060
 5313W        W 6284   2.300   8.620   3.310
 5314W        W 6285  12.070   9.470   8.080
 5315W        W 6286   5.740   7.240   0.350
 5316W        W 6287   6.240  11.040   9.490
 5317W        W 6288   9.010   5.820   6.220
 5318W        W 6289  10.650  10.580  11.550
 5319W        W 6290  13.380   7.460   3.750
 5320W        W 6291  10.440   2.730   0.440
 5321W        W 6292  11.970  12.780   0.390
 5322W        W 6293   4.560  10.530   6.410
 5323W        W 6294   8.360   0.580   8.270
 5324W        W 6295  11.930   5.150   0.330
 5325W        W 6296  11.260   8.860   8.060
 5326W        W 6297   7.620   7.890  11.370
 5327W        W 6298   7.910   0.560  11.020
 5328W        W 6299  10.300   2.130  13.450
 5329W        W 6300  12.800  12.040   0.950
 5330W        W 6301  10.470  10.340   4.240
 5331W        W 6302   4.910   9.800   4.530
 5332W        W 6303   8.530  13.140   6.580
 5333W        W 6304  11.420   4.240   5.820
 5334W        W 6305   2.660  11.680   0.920
 5335W        W 6306   5.700   9.340   9.080
 5336W        W 6307   9.100   0.740   5.100
 5337W        W 6308   0.040   1.980   7.070
 5338W        W 6309   8.100   1.280  10.670
 5339W        W 6310   5.970  10.110   0.360
 5340W        W 6311  12.750  13.670  12.320
 5341W        W 6312  12.770  13.630   1.520
 5342W        W 6313   3.940   5.020   7.150
 5343W        W 6314   8.800   6.620  12.370
 5344W        W 6315   8.020   3.840  13.590
 5345W        W 6316  10.750  13.810   3.760
 5346W        W 6317   9.870  11.660   1.280
 5347W        W 6318   0.230   8.060   2.330
 5348W        W 6319   2.190  13.830  12.570
 5349W        W 6320   0.270   1.310   0.790
 5350W        W 6321   7.310  10.140   0.180
 5351W        W 6322   2.670   0.920   2.420
 5352W        W 6323   4.950  13.210  13.440
 5353W        W 6324   1.610   1.460   8.000
 5354W        W 6325   4.310  10.000   0.880
 5355W        W 6326   4.490   2.030   5.820
 5356W        W 6327  11.700   6.280  13.380
 5357W        W 6328   5.110   1.990   7.550
 5358W        W 6329   9.180   3.610   6.770
 5359W        W 6330  10.160   8.460   2.920
 5360W        W 6331   7.620  10.600   1.040
 5361W        W 6332   6.380   7.470   2.170
 5362W        W 6333  11.350   0.650   8.660
 5363W        W 6334   1.200   7.270   1.370
 5364W        W 6335   2.260   1.900  10.520
 5365W        W 6336  13.000   3.120   5.130
 5366W        W 6337  13.820   0.250   5.220
 5367W        W 6338   1.730  11.730  11.810
 5368W        W 6339   9.260   3.500  11.550
 5369W        W 6340   7.100   2.320  13.910
 5370W        W 6341   5.660   8.110   4.930
 5371W        W 6342   9.150   9.980   6.700
 5372W        W 6343   8.180   0.900   1.100
 5373W        W 6344   0.090  10.740   4.020
 5374W        W 6345   2.930   3.990   5.830
 5375W        W 6346   9.350   0.760   0.930
 5376W        W 6347  12.360  13.100  12.820
 5377W        W 6348   7.350  12.340   9.940
 5378W        W 6349   0.990   8.660   4.830
 5379W        W 6350   9.460  12.820  12.690
 5380W        W 6351   3.840  10.000  13.670
 5381W        W 6352  10.530   1.620   0.160
 5382W        W 6353   8.460   1.670   1.680
 5383W        W 6354   9.520   7.220  12.310
 5384W        W 6355   9.180   9.680   2.090
 5385W        W 6356   3.960   6.120   8.260
 5386W        W 6357   3.160   3.740   2.580
 5387W        W 6358  13.710   8.390   8.930
 5388W        W 6359   0.360   0.120  11.350
 5389W        W 6360   2.590  12.470   0.170
 5390W        W 6361  12.140   9.830  11.080
 5391W        W 6362  10.900   7.590   1.340
 5392W        W 6363   2.420   3.190   4.680
 5393W        W 6364  11.690   9.280   1.760
 5394W        W 6365   5.580   7.560  11.830
 5395W        W 6366   1.860   6.150   4.870
 5396W        W 6367   3.310   4.490   7.580
 5397W        W 6368   8.270   3.920   4.030
 5398W        W 6369   6.760   1.980   3.310
 5399W        W 6370   2.710  10.860  11.850
 5400W        W 6371  10.090   9.140   2.570
 5401W        W 6372   4.940  12.560   2.630
 5402W        W 6373   6.310   9.320   3.250
 5403W        W 6374   8.730   9.100   2.910
 5404W        W 6375   2.010   3.070   1.430
 5405W        W 6376   0.810  13.270   2.840
 5406W        W 6377   8.470   5.100   3.480
 5407W        W 6378   8.860   4.350   9.970
 5408W        W 6379   4.180   9.080  11.930
 5409W        W 6380  13.050  10.880   0.800
 5410W        W 6381   0.950   3.230   7.240
 5411W        W 6382  12.260   6.230   3.360
 5412W        W 6383   1.780  11.240   9.550
 5413W        W 6384   8.820   7.310   2.760
 5414W        W 6385  12.560  13.170   3.980
 5415W        W 6386   7.370   0.230   6.080
 5416W        W 6387  10.090  10.170   0.590
 5417W        W 6388  10.200  11.450   1.960
 5418W        W 6389   7.220   0.060   3.740
 5419W        W 6390   7.880   5.300   2.100
 5420W        W 6391   0.850   9.340   3.610
 5421W        W 6392   9.940  13.550   5.510
 5422W        W 6393  13.790   0.360   6.670
 5423W        W 6394  11.440   3.670   1.390
 5424W        W 6395  11.680   9.170  12.350
 5425W        W 6396  10.640   2.170   2.390
 5426W        W 6397  11.690   5.120  12.500
 5427W        W 6398  11.890   1.290   3.210
 5428W        W 6399  13.220  13.350  13.590
 5429W        W 6400  10.980   5.500   8.040
 5430W        W 6401   4.790   4.380  10.610
 5431W        W 6402   0.230  11.590   0.320
 5432W        W 6403   4.260  13.400  12.810
 5433W        W 6404  13.700   9.550   2.180
 5434W        W 6405   5.960   6.440   5.190
 5435W        W 6406   5.820  13.160   9.620
 5436W        W 6407   5.450  12.730   7.380
 5437W        W 6408   2.280   9.290   1.940
 5438W        W 6409   1.480   2.010   9.460
 5439W        W 6410  11.820   5.890   2.760
 5440W        W 6411   9.020   4.080   2.130
 5441W        W 6412  12.120  10.990   1.020
 5442W        W 6413   0.660   1.470   6.370
 5443W        W 6414   3.190  10.610   8.750
 5444W        W 6415   0.730   2.610   4.350
 5445W        W 6416   8.730   7.530   4.600
 5446W        W 6417   6.050  10.570   9.380
 5447W        W 6418   9.230   5.170  11.550
 5448W        W 6419   0.650   9.550   5.060
 5449W        W 6420   1.830   4.920   9.610
 5450W        W 6421   0.780   1.550   4.600
 5451W        W 6422   4.570   5.620  11.040
 5452W        W 6423   0.530   2.500   6.270
 5453W        W 6424   3.370  12.350   1.870
 5454W        W 6425  13.560  10.420  10.630
 5455W        W 6426   9.460  11.350   5.490
 5456W        W 6427   5.620   9.460  11.350
 5457W        W 6428   6.620  13.650   0.730
 5458W        W 6429   6.730  10.000   3.690
 5459W        W 6430   8.570   9.260  11.480
 5460W        W 6431  13.110   5.810  12.430
 5461W        W 6432   7.990   7.350  13.410
 5462W        W 6433   2.300  12.660  12.990
 5463W        W 6434   6.520  12.220   3.470
 5464W        W 6435   6.890   8.670   6.030
 5465W        W 6436  11.110   6.100  11.670
 5466W        W 6437   0.280   8.760   0.110
 5467W        W 6438  11.580   2.220   7.920
 5468W        W 6439   3.440   9.630   6.880
 5469W        W 6440  13.790   3.290  10.800
 5470W        W 6441   5.250   0.910   8.180
 5471W        W 6442   5.610   4.120   9.430
 5472W        W 6443  12.230   4.450   8.200
 5473W        W 6444   3.740   5.530   7.070
 5474W        W 6445   0.690   2.800   8.790
 5475W        W 6446  12.720   7.300   6.080
 5476W        W 6447  12.580  11.960   8.440
 5477W        W 6448   9.270   8.200   2.650
 5478W        W 6449  13.670   9.170   3.540
 5479W        W 6450   8.560  10.700   6.350
 5480W        W 6451   7.560   9.890   5.980
 5481W        W 6452   6.650   6.810  10.310
 5482W        W 6453  10.510   4.310   5.030
 5483W        W 6454  12.220   1.610   9.480
 5484W        W 6455  10.380  10.830   7.600
 5485W        W 6456   3.690   1.460   2.990
 5486W        W 6457  11.900  12.480   8.410
 5487W        W 6458   1.580  10.670   7.350
 5488W        W 6459  13.620   9.600   1.620
 5489W        W 6460  12.920   2.260   2.000
 5490W        W 6461   2.690  11.200   9.760
 5491W        W 6462   0.100  11.350   3.860
 5492W        W 6463   9.470   9.460   7.910
 5493W        W 6464   7.930   7.630   0.410
 5494W        W 6465  13.100  13.720  11.250
 5495W        W 6466  12.480  13.330   1.190
 5496W        W 6467   9.230   0.310  11.120
 5497W        W 6468  12.920  11.360   2.490
 5498W        W 6469   9.290   0.370  10.610
 5499W        W 6470   7.010  11.960   0.030
 5500W        W 6471   8.190   9.130  10.070
 5501W        W 6472   9.010   0.430  13.860
 5502W        W 6473   4.160   7.320   5.870
 5503W        W 6474   7.170   4.300  13.250
 5504W        W 6475   1.070   0.700   8.520
 5505W        W 6476  12.440   5.550   5.590
 5506W        W 6477   9.680   4.770   4.460
 5507W        W 6478  13.630  11.710  10.430
 5508W        W 6479   4.270   2.090   3.590
 5509W        W 6480  10.590   7.700   7.170
 5510W        W 6481   5.370  11.120  12.490
 5511W        W 6482   4.150   5.650   9.240
 5512W        W 6483   6.280  10.930   6.060
 5513W        W 6484   2.140  10.140   0.230
 5514W        W 6485   9.510   5.300  13.330
 5515W        W 6486  11.160  12.090   4.130
 5516W        W 6487  13.650   6.360   3.170
 5517W        W 6488  11.410  13.800   7.400
 5518W        W 6489  11.520   8.090  13.610
 5519W        W 6490   1.170   0.960   2.470
 5520W        W 6491   2.890  10.160  12.470
 5521W        W 6492  13.200   1.420   4.000
 5522W        W 6493   6.230  11.700  11.160
 5523W        W 6494   6.210   7.100   5.640
 5524W        W 6495  11.850   4.240   9.620
 5525W        W 6496   3.400   9.960   9.860
 5526W        W 6497  11.760   1.010   1.220
 5527W        W 6498  10.250   8.270   2.450
 5528W        W 6499   2.500   0.260   4.710
 5529W        W 6500   4.640  12.780   4.260
 5530W        W 6501   2.440   2.860   1.680
 5531W        W 6502   1.920  11.050   6.560
 5532W        W 6503  12.190   5.180   1.130
 5533W        W 6504   0.740   4.930   2.930
 5534W        W 6505   5.950   7.250   2.280
 5535W        W 6506  13.620  10.470   1.760
 5536W        W 6507   1.310   7.850   8.330
 5537W        W 6508   2.070   4.970   1.670
 5538W        W 6509  10.350   4.160   1.990
 5539W        W 6510   7.470   2.240   7.780
 5540W        W 6511  11.300   0.380   7.110
 5541W        W 6512   3.910   6.740   0.650
 5542W        W 6513   4.920   7.660   9.550
 5543W        W 6514   4.020   5.660   7.480
 5544W        W 6515  13.780  11.220   5.580
 5545W        W 6516  13.910   2.070   2.480
 5546W        W 6517  11.690  11.460   3.870
 5547W        W 6518  10.370   1.700   8.870
 5548W        W 6519  11.970  10.590   6.790
 5549W        W 6520   0.880   5.680  12.260
 5550W        W 6521   7.060  12.570  11.560
 5551W        W 6522   0.010   7.280  13.590
 5552W        W 6523  11.700   4.330   3.110
 5553W        W 6524   3.170   4.700   0.540
 5554W        W 6525   8.970  10.130   1.750
 5555W        W 6526  13.030   9.140   4.750
 5556W        W 6527   3.830   0.350   0.790
 5557W        W 6528  12.450  12.820  10.440
 5558W        W 6529  12.150   3.240   1.390
 5559W        W 6530   7.130  11.710  11.120
 5560W        W 6531  13.900   2.790  10.920
 5561W        W 6532   9.440   1.070   4.180
 5562W        W 6533   7.090   1.900   0.960
 5563W        W 6534  13.490   1.360   8.380
 5564W        W 6535   3.830  10.240  13.230
 5565W        W 6536   8.230   3.390   4.060
 5566W        W 6537   8.000   7.710   2.650
 5567W        W 6538  11.640   1.410   0.960
 5568W        W 6539   7.590   8.890   7.270
 5569W        W 6540   7.900  13.780  13.430
 5570W        W 6541   9.070   1.710   3.920
 5571W        W 6542  10.460   2.290   0.790
 5572W        W 6543   7.390  12.070  12.270
 5573W        W 6544   7.190   3.980  10.840
 5574W        W 6545  10.680  11.430   1.700
 5575W        W 6546   4.270  11.480   8.650
 5576W        W 6547  11.440   9.000   7.640
 5577W        W 6548  10.740   3.550  11.690
 5578W        W 6549  12.040   3.630   3.330
 5579W        W 6550   6.460  11.400  10.590
 5580W        W 6551   0.710   9.390   9.840
 5581W        W 6552   1.300  13.270   8.730
 5582W        W 6553   0.680   1.510  13.570
 5583W        W 6554   8.680  10.230  11.320
 5584W        W 6555   2.010   7.930   7.580
 5585W        W 6556   2.400  12.000   6.540
 5586W        W 6557   0.800   7.450   8.030
 5587W        W 6558  12.570   6.530   7.500
 5588W        W 6559   1.470  12.650   0.950
 5589W        W 6560   8.500  11.670  12.320
 5590W        W 6561   7.360   2.970   5.220
 5591W        W 6562   3.510   3.430   9.900
 5592W        W 6563   2.950   2.010   1.350
 5593W        W 6564   0.450  10.460   7.150
 5594W        W 6565   1.780  11.600   7.070
 5595W        W 6566  10.420  13.900  11.060
 5596W        W 6567   7.640   5.940   5.850
 5597W        W 6568   5.040  13.350  11.030
 5598W        W 6569   1.830   1.730   8.400
 5599W        W 6570   9.600   9.570   6.360
 5600W        W 6571   4.100   5.780   3.580
 5601W        W 6572  12.040   4.600   7.760
 5602W        W 6573   0.030   2.730   8.570
 5603W        W 6574   0.000  11.260   8.290
 5604W        W 6575   8.950   5.510   8.990
 5605W        W 6576   3.180  12.410   5.310
 5606W        W 6577  11.170  12.590   7.940
 5607W        W 6578   9.640  12.940   6.890
 5608W        W 6579  13.380   8.800  11.000
 5609W        W 6580   3.070   2.190   1.840
 5610W        W 6581  11.890  10.590   4.280
 5611W        W 6582   5.790   8.180   2.770
 5612W        W 6583   5.510   9.320   5.430
 5613W        W 6584   0.230   0.830   5.530
 5614W        W 6585   2.290   3.560   3.190
 5615W        W 6586  13.170   7.650  10.110
 5616W        W 6587   5.930   0.490   7.580
 5617W        W 6588   0.780   7.890  11.050
 5618W        W 6589  12.940   4.010   7.620
 5619W        W 6590   4.420   8.370   4.140
 5620W        W 6591   4.940   4.470   0.250
 5621W        W 6592  11.500   8.290  13.150
 5622W        W 6593   4.520   5.090  11.670
 5623W        W 6594   1.230   6.860   5.170
 5624W        W 6595   3.330   4.290   8.370
 5625W        W 6596   5.270  10.080  11.520
 5626W        W 6597   8.830   1.870   2.020
 5627W        W 6598   6.700   7.060   9.910
 5628W        W 6599   9.600   8.160  12.620
 5629W        W 6600   0.530   4.960   9.660
 5630W        W 6601   6.900   3.710  13.910
 5631W        W 6602  11.510   0.260   6.330
 5632W        W 6603  12.850   7.550   0.890
 5633W        W 6604   3.550   7.650   9.570
 5634W        W 6605  10.760   9.560   4.680
 5635W        W 6606  12.300   2.800  13.100
 5636W        W 6607   6.790   5.290   7.850
 5637W        W 6608   6.810   6.370   1.530
 5638W        W 6609  10.460  13.910   0.300
 5639W        W 6610   1.490  10.670   3.610
 5640W        W 6611  10.850   8.060  11.030
 5641W        W 6612   2.050  12.420   1.820
 5642W        W 6613  12.790  11.570   8.680
 5643W        W 6614  10.920  11.030  13.320
 5644W        W 6615   7.850   2.320   8.260
 5645W        W 6616   2.750  13.370   7.720
 5646W        W 6617  13.850   1.330  13.150
 5647W        W 6618  12.500  12.420   7.080
 5648W        W 6619   5.910   5.400   5.170
 5649W        W 6620  12.540   9.900   3.580
 5650W        W 6621   8.210   3.650   4.530
 5651W        W 6622   2.210   0.790   4.040
 5652W        W 6623   9.220   0.200   7.330
 5653W        W 6624   6.480   7.990  10.390
 5654W        W 6625   9.220  10.930   4.630
 5655W        W 6626   8.110   7.970   1.760
 5656W        W 6627   4.560  10.510   8.620
 5657W        W 6628  11.550   5.400   6.550
 5658W        W 6629   1.480   9.800  13.710
 5659W        W 6630   6.620   1.790   0.640
 5660W        W 6631   1.510   0.020  13.550
 5661W        W 6632  11.250   3.960  10.340
 5662W        W 6633  13.920   7.660   3.340
 5663W        W 6634   4.110   4.780  11.960
 5664W        W 6635   8.990  13.570  12.350
 5665W        W 6636  10.710   6.660   5.230
 5666W        W 6637  10.830   6.460   1.800
 5667W        W 6638  10.760   0.470  12.790
 5668W        W 6639  10.170   0.840   2.940
 5669W        W 6640   3.910   7.070   5.350
 5670W        W 6641   4.450   4.820   7.010
 5671W        W 6642   6.840   9.400   9.970
 5672W        W 6643  12.240   1.790  10.700
 5673W        W 6644   6.030  12.190   1.870
 5674W        W 6645   4.190  10.860   1.410
 5675W        W 6646   4.670   7.520   2.530
 5676W        W 6647   5.190   3.310   9.650
 5677W        W 6648   9.980   0.160   6.060
 5678W        W 6649   1.820   7.810   4.540
 5679W        W 6650   1.350   9.500   5.970
 5680W        W 6651   1.870   7.110   1.590
 5681W        W 6652   7.770   3.020   9.880
 5682W        W 6653   2.360  10.340   1.040
 5683W        W 6654   4.910   0.700   4.330
 5684W        W 6655   1.990   2.940   2.620
 5685W        W 6656   8.410   5.270   4.300
 5686W        W 6657  10.900  12.710   1.250
 5687W        W 6658   6.270   6.180   0.230
 5688W        W 6659   7.910  10.050   3.910
 5689W        W 6660   6.790  11.080   5.840
 5690W        W 6661  13.150   4.920   7.520
 5691W        W 6662   6.830  12.680   1.970
 5692W        W 6663   9.330  13.890  10.190
 5693W        W 6664   5.900   8.350   8.110
 5694W        W 6665   0.240   3.390   7.750
 5695W        W 6666  12.760   8.750   4.110
 5696W        W 6667   5.180   7.530  12.260
 5697W        W 6668   4.940  10.950  11.080
 5698W        W 6669   6.180   3.350   7.250
 5699W        W 6670   6.120   9.810  10.190
 5700W        W 6671  10.020   7.820   2.220
 5701W        W 6672   6.750   7.160   4.450
 5702W        W 6673   9.080   4.080   7.850
 5703W        W 6674   2.430   3.690   7.460
 5704W        W 6675  10.990   2.040   1.580
 5705W        W 6676   3.030   2.870   1.540
 5706W        W 6677   7.150   7.230   8.330
 5707W        W 6678   1.030  11.240   6.730
 5708W        W 6679   0.320   3.420   8.220
 5709W        W 6680   7.520  13.580   2.120
 5710W        W 6681   6.030  13.510   4.020
 5711W        W 6682   5.850  11.190   1.990
 5712W        W 6683   3.580   7.590   0.390
 5713W        W 6684   5.210  12.380   3.590
 5714W        W 6685   5.510   5.290  10.650
 5715W        W 6686  11.270   1.820  12.110
 5716W        W 6687   0.140   6.600   0.950
 5717W        W 6688   3.980   2.390   3.240
 5718W        W 6689  10.800  12.490  12.890
 5719W        W 6690   8.570   6.330   0.500
 5720W        W 6691   2.120   0.250   0.770
 5721W        W 6692   2.080   0.440   0.290
 5722W        W 6693  10.630  13.790  13.010
 5723W        W 6694  11.200   5.190   6.240
 5724W        W 6695   3.580   5.630   4.310
 5725W        W 6696   7.650   4.410   7.590
 5726W        W 6697   6.800   6.300   4.390
 5727W        W 6698   4.310   0.370   4.300
 5728W        W 6699  13.840   5.820   1.920
 5729W        W 6700   8.490   7.370   0.330
 5730W        W 6701  10.950   9.820   1.960
 5731W        W 6702   6.060  12.420   5.800
 5732W        W 6703   2.590   0.760   2.960
 5733W        W 6704   0.800   6.620   6.540
 5734W        W 6705  13.400   9.200   5.580
 5735W        W 6706   9.330   8.660   6.760
 5736W        W 6707   6.910   2.330   5.210
 5737W        W 6708   3.110   2.080  10.110
 5738W        W 6709   8.420   7.060   7.790
 5739W        W 6710   5.880   3.900  13.400
 5740W        W 6711  11.260   8.540   5.030
 5741W        W 6712  11.440  13.590  13.130
 5742W        W 6713   2.370  11.420   8.300
 5743W        W 6714   8.860   7.390   7.340
 5744W        W 6715   5.490  10.170   3.430
 5745W        W 6716   8.820   4.080   8.320
 5746W        W 6717   8.660   1.300   9.490
 5747W        W 6718   5.380   9.360   3.930
 5748W        W 6719  10.870  13.620   6.220
 5749W        W 6720  11.030   8.180   2.860
 5750W        W 6721   4.460   8.090   0.780
 5751W        W 6722   5.460   8.370   3.750
 5752W        W 6723   9.600   4.500  12.530
 5753W        W 6724   0.340  10.340   7.990
 5754W        W 6725   1.580   1.680   0.010
 5755W        W 6726   7.120   6.860   7.960
 5756W        W 6727  10.590   4.640   5.430
 5757W        W 6728  11.430   8.210   5.380
 5758W        W 6729  10.150   2.960   1.390
 5759W        W 6730   5.580   9.950  12.420
 5760W        W 6731   8.290   4.850   0.260
 5761W        W 6732   8.800   1.400   8.650
 5762W        W 6733   0.500   5.270   1.350
 5763W        W 6734   7.800   6.340   9.720
 5764W        W 6735  12.320   3.500  13.660
 5765W        W 6736   5.910  11.720   4.920
 5766W        W 6737   9.410  13.300   6.620
 5767W        W 6738   6.640   9.060   2.270
 5768W        W 6739   4.150   4.490   4.840
 5769W        W 6740   9.880   4.670   9.230
 5770W        W 6741   0.060   2.120  10.810
 5771W        W 6742  13.660  11.350  11.240
 5772W        W 6743   6.650  12.730   8.270
 5773W        W 6744   9.010   3.030   6.650
 5774W        W 6745  12.760  12.180  13.890
 5775W        W 6746  12.610   8.010  10.770
 5776W        W 6747   4.470   0.410   8.950
 5777W        W 6748   0.620  11.740   9.350
 5778W        W 6749   9.880  12.610   1.500
 5779W        W 6750  11.300   4.070   4.470
 5780W        W 6751   0.560  12.030   5.940
 5781W        W 6752   7.340  11.070   4.810
 5782W        W 6753   9.090   1.310  10.570
 5783W        W 6754   6.620   7.160  10.820
 5784W        W 6755   1.010  11.090  13.330
 5785W        W 6756  12.100   5.360   8.900
 5786W        W 6757   4.630   5.680   6.710
 5787W        W 6758   7.370   7.780  11.970
 5788W        W 6759   1.910   0.770   5.760
 5789W        W 6760   0.820   6.320  12.690
 5790W        W 6761  11.670  10.430   0.320
 5791W        W 6762   3.280   0.790  12.290
 5792W        W 6763   4.050   4.850   6.190
 5793W        W 6764   8.910   3.390   7.330
 5794W        W 6765   9.900   6.170  13.900
 5795W        W 6766   5.020  12.090   9.550
 5796W        W 6767   3.280   5.710   2.210
 5797W        W 6768   7.650   9.390   7.440
 5798W        W 6769  10.420   2.030  10.530
 5799W        W 6770   2.250   6.990   5.130
 5800W        W 6771  11.120   6.960   5.220
 5801W        W 6772   2.040   3.980   7.630
 5802W        W 6773   9.370  11.290   8.390
 5803W        W 6774  12.970  12.780   1.920
 5804W        W 6775  10.160   5.600   2.500
 5805W        W 6776   9.770  11.030   5.260
 5806W        W 6777   7.780   0.520   2.850
 5807W        W 6778   9.000   3.360   9.980
 5808W        W 6779  12.420  12.340   8.150
 5809W        W 6780   9.460   8.350   5.310
 5810W        W 6781  11.470   6.610  11.540
 5811W        W 6782   3.390   5.850  12.590
 5812W        W 6783   3.480   1.310   3.810
 5813W        W 6784   0.260   3.480   9.300
 5814W        W 6785   0.040   7.610   0.850
 5815W        W 6786  10.160   9.890  10.270
 5816W        W 6787  12.980   8.590   3.630
 5817W        W 6788  13.100   2.140   5.680
 5818W        W 6789   8.580   5.930   9.890
 5819W        W 6790  12.170   3.440   8.470
 5820W        W 6791  13.200   3.680   9.950
 5821W        W 6792   6.550   6.150   5.730
 5822W        W 6793   0.160   0.030   5.680
 5823W        W 6794   4.460  12.060   3.230
 5824W        W 6795   3.840   1.540   9.260
 5825W        W 6796   2.340  13.570  13.390
 5826W        W 6797  11.150   8.750   2.070
 5827W        W 6798  10.850  10.330   8.800
 5828W        W 6799   4.260  12.560   0.480
 5829W        W 6800   6.840   1.940   2.810
 5830W        W 6801  13.290   5.220   2.560
 5831W        W 6802   1.630   7.800   7.920
 5832W        W 6803  10.850   8.550  13.800
 5833W        W 6804   5.020   4.850  10.610
 5834W        W 6805  11.440   1.810   6.890
 5835W        W 6806  11.750   4.210   5.490
 5836W        W 6807   9.920   2.820   8.470
 5837W        W 6808  11.670  10.650  13.330
 5838W        W 6809   6.650   7.980  13.690
 5839W        W 6810   5.770   8.920   4.160
 5840W        W 6811   7.870   7.200   1.160
 5841W        W 6812  11.770   6.810  13.490
 5842W        W 6813   9.330  12.540   4.160
 5843W        W 6814   0.650   6.250   1.470
 5844W        W 6815  13.240   6.510   2.410
 5845W        W 6816   0.870   7.080  12.110
 5846W        W 6817  10.490   0.770   8.730
 5847W        W 6818   8.390   3.100   6.790
 5848W        W 6819   1.170  13.410   2.450
 5849W        W 6820   4.730   6.510   7.510
 5850W        W 6821   3.090   9.940   1.460
 5851W        W 6822   3.750   1.960   3.130
 5852W        W 6823   8.980   6.060   3.710
 5853W        W 6824  13.790   3.120   1.170
 5854W        W 6825  10.370   6.220   5.670
 5855W        W 6826   7.990   5.310  13.400
 5856W        W 6827  12.690  11.600   1.090
 5857W        W 6828   7.900  13.440   6.550
 5858W        W 6829   9.500   8.300   4.030
 5859W        W 6830   7.240   9.330  13.360
 5860W        W 6831  12.410  12.210   0.660
 5861W        W 6832   6.240   7.890   9.950
 5862W        W 6833   3.570  12.560   9.130
 5863W        W 6834   0.040   8.010   7.600
 5864W        W 6835  11.560   6.020   3.820
 5865W        W 6836   8.290  12.940   2.050
 5866W        W 6837  10.500  12.070   1.810
 5867W        W 6838   8.630  13.550   3.190
 5868W        W 6839   1.060   7.340  10.370
 5869W        W 6840  12.290   3.980  12.460
 5870W        W 6841  11.610   7.470   8.770
 5871W        W 6842  11.280  10.060   9.210
 5872W        W 6843  11.760  13.700   0.620
 5873W        W 6844   1.250  10.250   3.200
 5874W        W 6845   3.880   7.180   1.500
 5875W        W 6846  12.540   0.360   0.950
 5876W        W 6847   0.490   1.350   0.170
 5877W        W 6848  11.090   9.700  12.350
 5878W        W 6849   4.750   0.890   0.890
 5879W        W 6850   4.110   3.010   8.450
 5880W        W 6851   9.230   1.070   9.420
 5881W        W 6852   1.830  12.660   1.420
 5882W        W 6853   7.970   4.830  13.650
 5883W        W 6854  13.810  10.620   1.340
 5884W        W 6855  12.120   3.650   0.200
 5885W        W 6856   5.820   3.850  11.210
 5886W        W 6857  11.750   5.050   5.730
 5887W        W 6858  12.270  13.790  12.190
 5888W        W 6859   0.290  13.710   7.370
 5889W        W 6860  12.770   7.150   3.670
 5890W        W 6861   4.430  11.640   8.010
 5891W        W 6862  10.900  11.480  13.090
 5892W        W 6863   8.840   2.520   2.840
 5893W        W 6864   3.120  11.820  12.250
 5894W        W 6865   2.400   7.940   9.740
 5895W        W 6866   4.660   3.720   7.980
 5896W        W 6867  13.710  11.650   3.550
 5897W        W 6868   5.740   8.720   9.980
 5898W        W 6869   0.880  12.300  12.940
 5899W        W 6870  11.940  12.590   1.570
 5900W        W 6871  11.400  11.050  11.430
 5901W        W 6872   8.060   0.900   1.710
 5902W        W 6873   2.980  11.690  11.720
 5903W        W 6874  11.450   1.640   8.280
 5904W        W 6875   4.370   4.570  12.390
 5905W        W 6876   6.830   8.950   7.630
 5906W        W 6877   7.820   9.590  11.900
 5907W        W 6878   7.030  12.100  10.470
 5908W        W 6879   3.980   8.350  10.480
 5909W        W 6880   8.980   6.830  10.700
 5910W        W 6881   8.270  10.020   1.800
 5911W        W 6882   6.970   2.830   1.250
 5912W        W 6883   9.850   4.910  10.870
 5913W        W 6884   6.320  10.210   6.670
 5914W        W 6885  13.540   6.910  11.240
 5915W        W 6886   0.080   2.590   6.490
 5916W        W 6887  11.940   6.450   2.970
 5917W        W 6888   8.730  13.160   7.600
 5918W        W 6889   8.150  13.630   3.400
 5919W        W 6890   8.600  11.500   1.990
 5920W        W 6891   7.440   0.160   2.940
 5921W        W 6892  10.270   2.840  11.230
 5922W        W 6893   6.360   7.560   1.160
 5923W        W 6894  12.800  12.020  10.750
 5924W        W 6895   8.670  13.520  13.470
 5925W        W 6896   2.250   7.380  10.340
 5926W        W 6897   2.020  10.140   4.080
 5927W        W 6898  12.830   1.590   6.190
 5928W        W 6899   0.840   1.430   7.220
 5929W        W 6900   2.650   5.440  13.600
 5930W        W 6901   9.410   8.670  11.280
 5931W        W 6902   7.560  13.510   4.120
 5932W        W 6903   3.790   8.940   5.890
 5933W        W 6904   8.840   4.020   0.170
 5934W        W 6905   3.760   7.160   3.700
 5935W        W 6906   5.410   4.450   1.840
 5936W        W 6907   2.170  12.370   0.600
 5937W        W 6908   1.560   2.650   3.960
 5938W        W 6909   5.550   2.260   3.130
 5939W        W 6910   1.680  11.580   4.920
 5940W        W 6911   4.660   2.870  10.220
 5941W        W 6912   7.220  12.140   4.930
 5942W        W 6913  13.670   3.200   3.650
 5943W        W 6914  10.170   8.760   7.970
 5944W        W 6915   3.570  12.340   3.760
 5945W        W 6916   0.540   1.160   7.480
 5946W        W 6917   3.330  12.830  13.390
 5947W        W 6918   5.590  11.790  10.950
 5948W        W 6919  11.170  10.550  13.420
 5949W        W 6920   3.440   2.480  10.120
 5950W        W 6921  12.400  11.820  11.030
 5951W        W 6922   8.960   9.720   5.930
 5952W        W 6923  10.030  10.830  10.370
 5953W        W 6924  10.300   0.000   5.670
 5954W        W 6925   5.050  12.760  13.630
 5955W        W 6926   9.150  13.390   2.390
 5956W        W 6927   5.850  11.070   0.640
 5957W        W 6928   7.540   1.800   8.030
 5958W        W 6929  10.000  10.190   0.090
 5959W        W 6930   1.060   7.350   7.540
 5960W        W 6931  12.960   1.030  11.650
 5961W        W 6932   7.280  10.290  11.830
 5962W        W 6933   3.720  12.970   5.420
 5963W        W 6934   2.370  11.050  12.180
 5964W        W 6935   9.990   1.570   7.940
 5965W        W 6936   7.390   6.820   5.700
 5966W        W 6937   5.620  11.020   4.810
 5967W        W 6938   6.750   0.710   0.710
 5968W        W 6939   7.440   3.010   1.240
 5969W        W 6940   8.270   6.250   9.570
 5970W        W 6941   1.600  10.650   2.100
 5971W        W 6942   3.090   4.140   5.380
 5972W        W 6943  13.000   4.610  11.920
 5973W        W 6944   2.370   2.360   2.430
 5974W        W 6945  10.980   3.490  13.390
 5975W        W 6946   2.600   0.480   6.930
 5976W        W 6947   3.660  11.110  10.420
 5977W        W 6948  11.590  12.360   5.320
 5978W        W 6949   6.550   6.730   1.200
 5979W        W 6950  13.840   9.580   4.980
 5980W        W 6951   1.120   1.540   8.130
 5981W        W 6952  12.160  13.180   5.520
 5982W        W 6953   4.130   2.090   7.350
 5983W        W 6954   8.070   7.530  11.430
 5984W        W 6955   6.050   8.180   6.400
 5985W        W 6956  10.850   2.560   4.100
 5986W        W 6957   0.640  13.240   2.320
 5987W        W 6958   4.120   5.510   0.600
 5988W        W 6959  12.460   3.070   7.170
 5989W        W 6960   6.150   3.170   3.480
 5990W        W 6961   8.390   5.390   9.010
 5991W        W 6962   1.820   6.690   0.390
 5992W        W 6963  12.130   7.850   8.060
 5993W        W 6964   2.240   4.590   3.240
 5994W        W 6965   1.040   0.140   9.280
 5995W        W 6966   1.640   1.420   3.320
 5996W        W 6967   0.350   7.260   5.550
 5997W        W 6968   4.310   2.420   5.990
 5998W        W 6969  12.020   2.150   9.530
 5999W        W 6970   3.180   0.850   6.210
 6000W        W 6971   6.570   5.020   2.190
 6001W        W 6972  13.740   4.770   1.270
 6002W        W 6973   7.690   9.780  13.900
 6003W        W 6974   7.020   6.770  12.020
 6004W        W 6975   9.210  13.220   7.620
 6005W        W 6976   9.420   2.750   6.960
 6006W        W 6977   9.550  13.720   2.950
 6007W        W 6978  10.270  13.050   3.050
 6008W        W 6979   8.520   9.580   1.640
 6009W        W 6980   9.400  10.970  11.480
 6010W        W 6981   0.090   8.600   1.030
 6011W        W 6982  10.140   6.880   7.650
 6012W        W 6983   6.340   7.280  11.190
 6013W        W 6984   1.040   9.120   1.800
 6014W        W 6985   9.680  12.610  11.110
 6015W        W 6986  11.860  11.110   8.340
 6016W        W 6987  13.750  10.860  12.540
 6017W        W 6988  12.370  10.970  11.230
 6018W        W 6989   0.320   3.990   2.970
 6019W        W 6990  11.940  13.240   6.300
 6020W        W 6991   1.320   6.170   3.180
 6021W        W 6992   0.880  11.970   0.030
 6022W        W 6993   9.240  11.660  12.330
 6023W        W 6994  11.130   2.420   9.260
 6024W        W 6995  10.140   4.790   0.560
 6025W        W 6996  12.050  12.220   3.050
 6026W        W 6997   9.010   6.180  12.350
 6027W        W 6998  11.120  11.790   6.740
 6028W        W 6999   9.930  12.720   7.630
 6029W        W 7000   7.280  12.350   2.630
 6030W        W 7001   7.720   8.610  10.700
 6031W        W 7002   1.470   5.200  10.650
 6032W        W 7003   1.870   7.750   6.620
 6033W        W 7004   9.340   1.100   2.110
 6034W        W 7005   5.180   5.700   0.000
 6035W        W 7006  13.410   1.510   1.110
 6036W        W 7007   1.810   2.590  10.180
 6037W        W 7008   9.390   6.980   6.360
 6038W        W 7009   8.880   1.780   9.500
 6039W        W 7010   2.940   1.270   3.360
 6040W        W 7011  10.040   6.140   1.630
 6041W        W 7012   0.330   1.270  12.120
 6042W        W 7013  12.760   2.920   4.610
 6043W        W 7014   2.730  11.230   6.920
 6044W        W 7015   6.530   4.030   4.390
 6045W        W 7016   1.810   8.810   7.580
 6046W        W 7017   7.390   0.760   9.780
 6047W        W 7018  10.870   8.290   0.670
 6048W        W 7019   5.060   8.990   7.710
 6049W        W 7020  13.750   0.310   0.710
 6050W        W 7021  12.160  11.370  10.250
 6051W        W 7022   3.380   2.500   5.420
 6052W        W 7023   1.330   6.150  13.550
 6053W        W 7024  11.020   2.590   7.310
 6054W        W 7025   1.880   1.110   6.640
 6055W        W 7026  12.230   2.770  10.770
 6056W        W 7027   1.680   5.930   0.790
 6057W        W 7028   6.500  10.960  11.460
 6058W        W 7029   6.360  13.740  12.940
 6059W        W 7030  12.070   8.340   4.510
 6060W        W 7031   3.250   3.270   1.330
 6061W        W 7032   0.980  12.700   6.830
 6062W        W 7033  13.890   1.550   0.060
 6063W        W 7034   3.470  12.420   0.580
 6064W        W 7035   3.470   5.270   5.120
 6065W        W 7036  11.800   8.490  10.940
 6066W        W 7037  10.990   1.710   6.070
 6067W        W 7038   3.950   1.540   4.710
 6068W        W 7039   4.920  12.570   5.330
 6069W        W 7040   6.180   2.490   0.060
 6070W        W 7041  10.750  10.930   5.680
 6071W        W 7042   0.100   4.350   6.420
 6072W        W 7043   5.490   3.050   5.540
 6073W        W 7044   1.930  12.930   9.770
 6074W        W 7045   0.550   0.670   7.800
 6075W        W 7046  11.180   4.660  12.010
 6076W        W 7047   8.580   3.330   2.580
 6077W        W 7048   4.830  11.480   1.430
 6078W        W 7049   2.570   3.710   6.860
 6079W        W 7050   2.650  11.110  10.860
 6080W        W 7051   6.540   6.870   3.150
 6081W        W 7052   1.920   1.070   6.170
 6082W        W 7053   2.300  12.020  13.480
 6083W        W 7054   8.030  13.160   4.350
 6084W        W 7055   5.030  11.950   8.630
 6085W        W 7056   5.800   2.220   8.180
 6086W        W 7057   3.400   0.040   0.770
 6087W        W 7058   6.290   8.070   7.790
 6088W        W 7059   5.300   5.190  10.150
 6089W        W 7060  10.370   7.710  12.970
 6090W        W 7061  11.510   3.330  13.570
 6091W        W 7062   2.810  10.980   3.550
 6092W        W 7063  12.840   8.470  10.100
 6093W        W 7064  11.630   8.970  10.490
 6094W        W 7065   3.390   7.380   6.460
 6095W        W 7066  10.180   8.610   7.330
 6096W        W 7067   6.420  10.990   5.500
 6097W        W 7068   1.900   6.550   7.020
 6098W        W 7069   0.750  10.270  12.420
 6099W        W 7070   7.570  11.170   7.400
 6100W        W 7071   1.560  10.120   6.500
 6101W        W 7072   2.970  12.110   5.720
 6102W        W 7073   5.420  13.630  12.780
 6103W        W 7074  13.410   9.340  12.650
 6104W        W 7075   8.250   4.410   7.010
 6105W        W 7076   4.390   4.000   1.640
 6106W        W 7077   6.570   9.650   2.900
 6107W        W 7078  12.680  13.510  13.680
 6108W        W 7079   4.870  12.430   6.770
 6109W        W 7080   1.590   9.940   4.480
 6110W        W 7081   3.740  10.660   1.820
 6111W        W 7082   3.490   7.540   3.490
 6112W        W 7083   0.240   8.960   4.270
 6113W        W 7084   0.870   2.360   0.990
 6114W        W 7085   8.710   7.930   4.980
 6115W        W 7086   2.070   3.980  12.860
 6116W        W 7087  13.820   9.470   0.780
 6117W        W 7088  10.510   4.110  11.000
 6118W        W 7089   3.930   9.720   3.280
 6119W        W 7090   7.590  13.590   0.890
 6120W        W 7091   3.500   9.810   9.360
 6121W        W 7092   0.200   5.840  10.510
 6122W        W 7093   9.980  13.450   9.650
 6123W        W 7094   2.890  10.380   7.010
 6124W        W 7095   6.780   6.070   4.960
 6125W        W 7096   4.900   2.730   8.940
 6126W        W 7097   7.560   2.940   8.510
 6127W        W 7098  12.300   9.280   4.140
 6128W        W 7099   1.310   5.410   2.480
 6129W        W 7100   2.160   7.720   2.280
 6130W        W 7101   4.520   7.100   4.310
 6131W        W 7102   2.560   0.330   7.900
 6132W        W 7103  13.270   1.580   7.980
 6133W        W 7104   6.730   5.250  12.170
 6134W        W 7105   9.730  12.570   8.070
 6135W        W 7106  12.490  13.240  12.220
 6136W        W 7107   7.940  11.560  13.550
 6137W        W 7108   0.410   4.810   7.410
 6138W        W 7109   6.970   3.020   3.350
 6139W        W 7110  12.580   1.200   6.000
 6140W        W 7111   9.950   8.010  10.250
 6141W        W 7112   2.810   4.310   1.400
 6142W        W 7113   5.600   4.120   3.210
 6143W        W 7114  11.730   8.950   0.980
 6144W        W 7115  12.170   4.730   2.640
 6145W        W 7116   8.180   3.190   1.630
 6146W        W 7117  11.190   6.430   5.290
 6147W        W 7118   1.070  12.900  10.520
 6148W        W 7119   3.630  12.060   8.450
 6149W        W 7120   7.190   9.510   5.950
 6150W        W 7121  10.610  10.740   8.930
 6151W        W 7122  11.200  13.030   1.510
 6152W        W 7123   6.040   6.830   3.360
 6153W        W 7124   8.930   0.730   7.160
 6154W        W 7125   1.920   9.080  11.390
 6155W        W 7126  10.280   8.460   4.260
 6156W        W 7127   1.340   0.610   9.940
 6157W        W 7128   7.870   1.170   7.020
 6158W        W 7129   1.590   7.860   6.090
 6159W        W 7130   0.800  13.190   8.150
 6160W        W 7131   6.400   3.520   5.950
 6161W        W 7132   9.460   9.680  13.580
 6162W        W 7133   6.750   1.540  12.820
 6163W        W 7134   8.750   6.740   3.260
 6164W        W 7135   7.940   2.190   8.870
 6165W        W 7136   3.630   7.500   4.070
 6166W        W 7137   4.720   4.730   6.210
 6167W        W 7138  13.640   9.190   9.360
 6168W        W 7139  11.110   2.920  10.860
 6169W        W 7140  11.970  12.150   3.690
 6170W        W 7141  13.380   2.240   2.590
 6171W        W 7142   6.920  12.950   7.820
 6172W        W 7143   2.690   9.490  10.240
 6173W        W 7144   5.450   6.910   7.270
 6174W        W 7145   7.880   1.150   2.090
 6175W        W 7146  12.500   8.230   6.260
 6176W        W 7147   2.830  10.570   4.110
 6177W        W 7148   3.270  10.820  11.600
 6178W        W 7149  13.840   3.260  11.700
 6179W        W 7150   4.190   3.560   4.620
 6180W        W 7151   1.810   8.260  12.570
 6181W        W 7152   8.130   1.960   4.770
 6182W        W 7153  12.230   4.520   6.300
 6183W        W 7154   0.290  11.140  11.250
 6184W        W 7155   2.090   2.380  10.510
 6185W        W 7156   5.110   8.130   6.600
 6186W        W 7157   0.270   3.600  13.460
 6187W        W 7158  13.400   9.310   4.260
 6188W        W 7159   5.400   2.410   7.210
 6189W        W 7160   8.830   0.300   8.700
 6190W        W 7161  12.470  12.740   4.230
 6191W        W 7162  13.840   3.760  11.090
 6192W        W 7163   6.390  10.090   6.140
 6193W        W 7164  11.750   8.990   3.260
 6194W        W 7165   3.660   2.600   0.540
 6195W        W 7166  11.090  10.830   9.080
 6196W        W 7167  11.360  13.600   0.380
 6197W        W 7168  10.670  11.350   1.220
 6198W        W 7169   5.660   3.670   4.670
 6199W        W 7170   9.690   8.830   5.870
 6200W        W 7171   9.440  10.800   5.580
 6201W        W 7172   6.520   7.580  12.150
 6202W        W 7173   7.920   7.320  10.710
 6203W        W 7174   6.410   1.400   5.210
 6204W        W 7175   1.590   6.800   7.880
 6205W        W 7176   4.700  12.580   7.240
 6206W        W 7177   0.210  13.510  13.270
 6207W        W 7178   5.860   6.570   4.660
 6208W        W 7179  12.350  10.490   2.820
 6209W        W 7180   7.680   5.430   0.780
 6210W        W 7181   9.050   2.120  11.130
 6211W        W 7182  10.360   7.160   9.380
 6212W        W 7183   0.600   5.350   5.720
 6213W        W 7184   8.900   1.410   1.770
 6214W        W 7185   7.100   0.070   1.920
 6215W        W 7186  11.720   9.680  12.930
 6216W        W 7187   2.040   3.800   9.000
 6217W        W 7188  11.770   1.640   9.570
 6218W        W 7189   2.840   8.280   6.850
 6219W        W 7190   2.650  11.960  11.410
 6220W        W 7191   2.660   6.750   0.980
 6221W        W 7192   7.490   2.680   2.390
 6222W        W 7193   2.280  11.620   4.840
 6223W        W 7194   9.720   1.690   1.940
 6224W        W 7195   0.320   8.200   7.960
 6225W        W 7196  10.130  10.750   5.010
 6226W        W 7197   8.580   8.460   0.080
 6227W        W 7198  13.590   5.110  11.580
 6228W        W 7199   1.440  12.220   9.160
 6229W        W 7200   6.020   1.890  13.230
 6230W        W 7201   2.660  11.930   1.420
 6231W        W 7202  11.810  10.230   6.000
 6232W        W 7203   0.540  11.480   2.960
 6233W        W 7204  12.750   3.430  13.870
 6234W        W 7205   4.800  13.710   5.710
 6235W        W 7206   9.690   5.540   5.610
 6236W        W 7207   1.610   7.440   8.510
 6237W        W 7208   5.620  13.720   3.670
 6238W        W 7209   3.400  10.350  11.790
 6239W        W 7210   0.560  10.030  10.070
 6240W        W 7211   9.600  10.090   2.870
 6241W        W 7212   9.100   1.950   4.880
 6242W        W 7213   1.710   5.080   4.680
 6243W        W 7214   6.300  10.120  12.910
 6244W        W 7215   0.060   0.720   7.490
 6245W        W 7216  11.560  10.870   2.240
 6246W        W 7217  10.010   4.500  12.090
 6247W        W 7218  10.020   3.800   4.350
 6248W        W 7219   3.330   8.290   6.060
 6249W        W 7220   1.580   7.690   2.130
 6250W        W 7221   4.630   5.560   5.210
 6251W        W 7222   1.620   5.950   8.310
 6252W        W 7223   4.250   7.100   3.850
 6253W        W 7224  10.750  12.170   7.830
 6254W        W 7225  10.460   0.020   6.160
 6255W        W 7226  13.470   2.410   9.130
 6256W        W 7227   9.100   9.440  11.580
 6257W        W 7228   2.560   4.380   5.690
 6258W        W 7229  11.150   6.360   6.990
 6259W        W 7230  10.330   3.520  13.410
 6260W        W 7231   3.730  10.340   7.580
 6261W        W 7232   3.020  12.000   9.820
 6262W        W 7233   1.540   9.890  12.800
 6263W        W 7234  10.510  13.140   0.590
 6264W        W 7235  10.640   2.300   3.670
 6265W        W 7236   0.580   6.820   0.720
 6266W        W 7237   3.090  10.230   1.010
 6267W        W 7238   7.360   4.380  10.520
 6268W        W 7239   8.480   1.020   7.790
 6269W        W 7240  13.640   6.130   9.690
 6270W        W 7241   0.780   9.040   0.090
 6271W        W 7242   7.890   0.010   6.510
 6272W        W 7243  11.330  10.490   6.840
 6273W        W 7244   8.660   7.610  13.840
 6274W        W 7245  13.320   5.520   4.090
 6275W        W 7246   9.450   8.420   8.090
 6276W        W 7247   2.740   8.730   8.990
 6277W        W 7248   1.290   1.190   0.850
 6278W        W 7249  10.670   7.940   0.300
 6279W        W 7250   8.460   8.160   8.500
 6280W        W 7251  12.420  12.590  11.630
 6281W        W 7252   8.350   0.780   4.290
 6282W        W 7253   7.730   8.060  12.390
 6283W        W 7254  11.760   1.750   1.890
 6284W        W 7255  10.430  13.590   9.670
 6285W        W 7256   3.870   6.870   8.080
 6286W        W 7257  13.910   0.760   6.090
 6287W        W 7258   0.360   1.830   0.070
 6288W        W 7259  11.530  11.420   0.080
 6289W        W 7260  11.630   9.780   7.190
 6290W        W 7261   8.190   6.400   5.880
 6291W        W 7262  13.880   2.130   7.960
 6292W        W 7263  13.480   9.310  10.980
 6293W        W 7264   9.300   9.220   6.020
 6294W        W 7265   7.450   0.300   5.150
 6295W        W 7266  13.820  10.130   4.680
 6296W        W 7267   4.440   6.440   0.690
 6297W        W 7268   5.790   2.330   6.870
 6298W        W 7269   2.610   7.770  12.580
 6299W        W 7270   5.910  13.180  13.200
 6300W        W 7271   1.440  13.510   7.050
 6301W        W 7272   0.450  12.980  12.580
 6302W        W 7273  10.690   5.100  13.720
 6303W        W 7274   9.570   7.010   1.340
 6304W        W 7275  13.480   8.140  12.550
 6305W        W 7276  12.620   7.680   6.470
 6306W        W 7277  11.070   6.120   3.890
 6307W        W 7278   9.910   8.800   6.750
 6308W        W 7279   5.460  11.430   2.770
 6309W        W 7280  11.710   8.010  10.240
 6310W        W 7281   5.430   2.590   6.640
 6311W        W 7282   9.940   6.840   0.610
 6312W        W 7283   0.790   7.970   5.850
 6313W        W 7284  11.650   2.020   3.210
 6314W        W 7285   2.800  11.190   2.500
 6315W        W 7286  13.540   8.810   8.190
 6316W        W 7287   9.640   1.450   2.420
 6317W        W 7288   6.840   0.220   8.990
 6318W        W 7289   3.690   1.540   2.130
 6319W        W 7290   8.240  11.910   7.350
 6320W        W 7291   9.650   1.880   3.800
 6321W        W 7292   8.120   9.910   3.090
 6322W        W 7293   6.390  11.320   9.080
 6323W        W 7294  12.640  12.860   7.900
 6324W        W 7295   9.920   2.500   3.940
 6325W        W 7296   1.510   1.420   2.210
 6326W        W 7297   5.940   9.540   5.480
 6327W        W 7298  10.470   7.900   9.400
 6328W        W 7299   9.530   5.520  12.930
 6329W        W 7300   2.030   5.180   0.260
 6330W        W 7301  12.780   8.020   5.280
 6331W        W 7302  13.740  10.800   3.010
 6332W        W 7303   1.560  12.000  12.200
 6333W        W 7304   8.000  10.830  12.050
 6334W        W 7305   6.370   0.370   2.060
 6335W        W 7306   3.060   4.860   3.370
 6336W        W 7307   0.570   5.860   0.100
 6337W        W 7308   6.740   7.710  12.700
 6338W        W 7309  12.630   7.860   5.970
 6339W        W 7310   9.980   8.000  13.170
 6340W        W 7311  11.900   1.730   4.710
 6341W        W 7312   2.710   8.240   8.890
 6342W        W 7313   7.150   7.550  12.860
 6343W        W 7314  10.710   7.650   7.720
 6344W        W 7315  11.220   5.550   5.000
 6345W        W 7316   5.060   6.440   4.730
 6346W        W 7317  11.170  11.400   3.910
 6347W        W 7318   5.300   7.500   8.900
 6348W        W 7319  13.500   5.990   4.090
 6349W        W 7320   0.300  11.510   3.420
 6350W        W 7321   7.410  12.910   7.710
 6351W        W 7322   9.280   8.990   4.650
 6352W        W 7323   4.650   3.020   2.560
 6353W        W 7324   7.540  11.590   8.320
 6354W        W 7325   7.930   6.210   7.580
 6355W        W 7326   5.400   6.420   8.070
 6356W        W 7327   4.720  12.380  13.200
 6357W        W 7328  13.460  12.090   8.600
 6358W        W 7329   7.430   8.860   0.890
 6359W        W 7330   6.940  11.390   2.470
 6360W        W 7331   9.090   6.950   5.890
 6361W        W 7332   5.420  12.130   3.000
 6362W        W 7333  13.400   5.000  10.840
 6363W        W 7334   2.320  11.370   4.350
 6364W        W 7335  11.450   4.830  10.800
 6365W        W 7336   1.520   1.010  13.460
 6366W        W 7337   9.010   6.740   9.530
 6367W        W 7338   3.560   9.030   9.420
 6368W        W 7339  12.860   6.070   0.450
 6369W        W 7340  13.040   1.880   3.640
 6370W        W 7341  12.540   5.530   1.050
 6371W        W 7342   9.010  10.310   8.920
 6372W        W 7343  10.610   6.590   9.730
 6373W        W 7344   6.960  12.610  12.470
 6374W        W 7345   0.160  12.930   9.290
 6375W        W 7346   2.530  10.570  12.290
 6376W        W 7347  12.600  10.580   5.070
 6377W        W 7348   6.330   7.800   0.200
 6378W        W 7349   9.120  10.890   8.340
 6379W        W 7350   9.420   1.300   7.990
 6380W        W 7351   4.960   9.190   8.380
 6381W        W 7352  10.840  12.570  10.270
 6382W        W 7353  11.560   7.810   2.160
 6383W        W 7354   5.340   9.030  12.980
 6384W        W 7355   5.740   7.350   7.980
 6385W        W 7356   3.950   7.650   2.580
 6386W        W 7357   2.430  12.540   5.040
 6387W        W 7358   4.050   7.700   7.520
 6388W        W 7359  13.510  10.590  10.160
 6389W        W 7360   5.780   9.070  12.670
 6390W        W 7361  10.500   9.990   2.830
 6391W        W 7362   9.190   3.830   1.680
 6392W        W 7363  10.300  12.360   5.060
 6393W        W 7364   5.070   9.950   7.790
 6394W        W 7365   6.160  11.580  13.740
 6395W        W 7366  11.860  11.160   3.190
 6396W        W 7367   4.930  11.770   3.350
 6397W        W 7368  10.270  10.190  10.660
 6398W        W 7369  12.870   3.910   2.660
 6399W        W 7370   0.040   3.370   5.350
 6400W        W 7371   6.540   5.470  13.180
 6401W        W 7372   9.030   6.070   7.530
 6402W        W 7373   6.070   2.490   2.770
 6403W        W 7374  12.150   4.520  10.430
 6404W        W 7375   5.630   3.730   0.780
 6405W        W 7376   0.760   8.000   3.090
 6406W        W 7377  12.960  11.750   7.750
 6407W        W 7378   2.000   7.400   7.590
 6408W        W 7379   9.070  11.820   3.660
 6409W        W 7380   0.080   3.120   1.940
 6410W        W 7381  13.090   9.600   7.960
 6411W        W 7382   9.710  13.650   6.440
 6412W        W 7383   4.520   2.380   7.560
 6413W        W 7384  11.500  11.700   6.150
 6414W        W 7385  11.780   5.780   7.610
 6415W        W 7386   2.910   1.480   4.710
 6416W        W 7387   1.180   5.940  12.700
 6417W        W 7388   8.570   4.950  12.680
 6418W        W 7389   9.150   9.760   5.460
 6419W        W 7390  10.500   0.210   4.690
 6420W        W 7391   6.710   9.960  12.570
 6421W        W 7392   9.550  12.520   1.930
 6422W        W 7393   4.930   4.610   1.430
 6423W        W 7394   7.370  13.490   3.620
 6424W        W 7395   6.660   6.030   1.110
 6425W        W 7396  11.720   9.170  13.030
 6426W        W 7397   2.100   1.630   3.310
 6427W        W 7398   1.580   6.890   2.740
 6428W        W 7399   7.660   6.560   3.700
 6429W        W 7400   1.480   1.850   3.240
 6430W        W 7401   2.450   5.140   7.950
 6431W        W 7402  10.590  11.120   4.750
 6432W        W 7403   9.010  12.170  13.790
 6433W        W 7404   5.010   8.300   4.310
 6434W        W 7405  11.760   6.820   1.880
 6435W        W 7406   6.220  12.580  11.190
 6436W        W 7407   2.760   5.890   8.910
 6437W        W 7408  10.540   9.350   4.270
 6438W        W 7409   8.540  11.400   1.480
 6439W        W 7410  12.230   6.460   9.300
 6440W        W 7411   3.330   9.580   4.340
 6441W        W 7412   0.810   6.270   0.220
 6442W        W 7413   6.740  12.520  11.230
 6443W        W 7414   7.940   0.940   7.910
 6444W        W 7415   0.690   1.900   1.110
 6445W        W 7416   1.940   9.470   2.240
 6446W        W 7417  10.370  10.160   6.850
 6447W        W 7418  12.390  10.030   2.990
 6448W        W 7419   0.740   5.130   8.510
 6449W        W 7420   3.130   8.520   4.270
 6450W        W 7421  13.170  13.690   5.370
 6451W        W 7422   8.130   6.530   3.960
 6452W        W 7423   4.820  13.230   3.180
 6453W        W 7424   8.640  11.550   5.770
 6454W        W 7425   3.290   1.500   4.360
 6455W        W 7426  12.570  11.690   1.620
 6456W        W 7427   3.520  13.570   2.610
 6457W        W 7428   4.270  13.090   2.530
 6458W        W 7429   6.500   5.340  12.740
 6459W        W 7430  11.550  10.300   2.940
 6460W        W 7431  10.030   5.070   9.760
 6461W        W 7432   1.350  13.580  11.820
 6462W        W 7433  10.980  10.790  11.260
 6463W        W 7434   8.530   0.750   1.760
 6464W        W 7435   0.340   3.570   1.740
 6465W        W 7436   5.540   7.410   6.890
 6466W        W 7437   5.140  11.200   5.420
 6467W        W 7438   6.810   5.490   5.830
 6468W        W 7439   4.360   8.560   5.950
 6469W        W 7440  10.380   8.360  10.140
 6470W        W 7441  13.850  11.780   1.520
 6471W        W 7442   9.050   9.080   9.220
 6472W        W 7443  10.440  11.780  12.740
 6473W        W 7444  10.890   9.880   0.100
 6474W        W 7445   8.180   2.860   9.510
 6475W        W 7446   8.780   9.140   4.600
 6476W        W 7447   8.280  12.350   9.920
 6477W        W 7448   2.920  13.390   1.350
 6478W        W 7449   3.360  11.350  11.560
 6479W        W 7450  10.320   0.160   7.090
 6480W        W 7451  12.880  11.440   5.060
 6481W        W 7452  11.640  13.290   5.840
 6482W        W 7453   4.850  13.690   3.110
 6483W        W 7454   7.940  12.770   3.480
 6484W        W 7455   7.590   9.850   5.420
 6485W        W 7456   0.930   2.040   4.300
 6486W        W 7457  12.440   7.910  13.530
 6487W        W 7458  11.270   2.030   7.280
 6488W        W 7459  11.690   2.860  13.440
 6489W        W 7460   6.190   2.700   6.010
 6490W        W 7461  12.690   9.070   8.570
 6491W        W 7462   8.370   2.360   8.180
 6492W        W 7463  10.490   1.880   3.960
 6493W        W 7464  11.090   1.150   5.380
 6494W        W 7465  13.020   9.210   2.060
 6495W        W 7466  12.430   4.130   2.310
 6496W        W 7467   4.680  11.560   2.530
 6497W        W 7468   0.930   1.860  13.300
 6498W        W 7469   1.050   9.870   2.350
 6499W        W 7470   3.040   2.060   3.180
 6500W        W 7471   4.270   5.780   7.950
 6501W        W 7472  10.100  13.400   1.360
 6502W        W 7473   4.140   9.530   0.920
 6503W        W 7474   3.690  13.070   9.880
 6504W        W 7475   9.520  12.050   3.940
 6505W        W 7476   8.020   0.100  10.890
 6506W        W 7477   0.920   1.910   5.510
 6507W        W 7478  13.840   8.210  12.960
 6508W        W 7479   9.980  10.460   1.070
 6509W        W 7480   9.950  13.210  10.350
 6510W        W 7481  13.730   4.710   1.900
 6511W        W 7482   5.250   6.130  12.320
 6512W        W 7483  11.540  10.420   7.660
 6513W        W 7484  10.490   7.450  12.570
 6514W        W 7485   2.060   8.510   5.220
 6515W        W 7486   8.930  11.010  11.190
 6516W        W 7487   8.000   4.490   1.360
 6517W        W 7488  11.820   9.110   8.910
 6518W        W 7489   7.620   1.210  12.390
 6519W        W 7490   6.060  10.930  11.850
 6520W        W 7491  10.780   4.120   6.550
 6521W        W 7492  11.730  13.480   5.340
 6522W        W 7493  13.730   7.970  12.130
 6523W        W 7494   2.110   2.820   9.870
 6524W        W 7495  11.290   8.970   5.980
 6525W        W 7496   3.600   4.650   8.020
 6526W        W 7497  12.560   7.800   9.470
 6527W        W 7498  11.140   9.800   8.190
 6528W        W 7499   7.430   0.220   2.360
 6529W        W 7500   9.730   7.420   8.990
 6530W        W 7501   8.680  13.190   8.820
 6531W        W 7502   0.310   4.830  10.260
 6532W        W 7503   0.530   2.060  13.550
 6533W        W 7504  11.200   4.590   2.670
 6534W        W 7505   9.480   9.810  10.910
 6535W        W 7506   7.450  11.810   3.900
 6536W        W 7507   3.230  11.330  12.540
 6537W        W 7508   0.730  13.790  12.480
 6538W        W 7509   9.910   7.530  10.030
 6539W        W 7510  12.120   6.130   5.640
 6540W        W 7511   6.290   6.550  13.670
 6541W        W 7512   6.660   1.410   6.020
 6542W        W 7513   6.890   1.040  13.770
 6543W        W 7514  12.090  11.430  11.180
 6544W        W 7515   0.450  10.920   8.130
 6545W        W 7516  13.510  12.500   6.870
 6546W        W 7517   6.050   3.960   9.270
 6547W        W 7518   5.650   3.190   5.010
 6548W        W 7519   6.860   7.450  13.530
 6549W        W 7520   9.590   0.660   4.900
 6550W        W 7521  11.020   0.100  11.410
 6551W        W 7522   3.260   8.960   9.030
 6552W        W 7523   1.320   4.090   8.340
 6553W        W 7524   4.540   4.750   0.360
 6554W        W 7525   7.620   2.080  13.850
 6555W        W 7526   1.160  12.260   8.190
 6556W        W 7527  11.870   3.530  11.920
 6557W        W 7528   2.990   3.110   7.250
 6558W        W 7529   0.690  10.010   0.520
 6559W        W 7530   1.760  10.350   4.680
 6560W        W 7531  13.080   7.690   6.150
 6561W        W 7532   9.570   5.200   8.590
 6562W        W 7533   8.500   2.050  12.890
 6563W        W 7534   5.740  11.350   4.420
 6564W        W 7535   6.780   6.440   8.010
 6565W        W 7536  10.910   4.030   2.850
 6566W        W 7537   6.560  11.830  13.360
 6567W        W 7538  13.100  10.680   6.610
 6568W        W 7539   7.640  10.000   9.030
 6569W        W 7540   4.430   5.700   3.980
 6570W        W 7541   5.860   4.860   1.540
 6571W        W 7542   1.220   6.400   6.990
 6572W        W 7543   8.950  10.360   7.160
 6573W        W 7544   6.020  10.440   1.310
 6574W        W 7545   4.060   3.640  10.340
 6575W        W 7546   9.230   2.440   4.270
 6576W        W 7547  10.260   6.580   6.460
 6577W        W 7548   9.110   1.290   6.990
 6578W        W 7549   3.300   7.880  13.810
 6579W        W 7550  11.300   2.100   5.390
 6580W        W 7551   5.780  10.950  12.770
 6581W        W 7552   7.620   8.230  13.330
 6582W        W 7553   0.700  12.830   3.100
 6583W        W 7554   3.770  11.020   9.500
 6584W        W 7555  11.100   8.540   3.960
 6585W        W 7556   7.920   2.120   6.190
 6586W        W 7557  12.620   6.480   0.670
 6587W        W 7558   6.280  10.430   0.570
 6588W        W 7559   0.110   2.580  13.020
 6589W        W 7560  10.440   7.690   8.250
 6590W        W 7561   9.190   4.150   2.730
 6591W        W 7562   3.050   0.490   6.630
 6592W        W 7563   2.910   5.320   1.190
 6593W        W 7564  11.860  10.740   1.730
 6594W        W 7565   0.070   1.820   7.520
 6595W        W 7566  10.090   7.160  12.740
 6596W        W 7567   0.940  13.560   7.280
 6597W        W 7568   0.280   4.340   7.690
 6598W        W 7569   4.590  10.740   1.090
 6599W        W 7570  11.060  13.050   3.850
 6600W        W 7571   4.700  10.370   0.800
 6601W        W 7572   1.200  10.570   7.710
 6602W        W 7573   6.940   4.090   6.970
 6603W        W 7574   2.280   2.440   0.770
 6604W        W 7575   2.130   8.450   9.700
 6605W        W 7576   6.700  12.730   5.010
 6606W        W 7577   1.510  13.050  11.690
 6607W        W 7578   3.850  11.730  10.290
 6608W        W 7579   9.110   5.310   1.450
 6609W        W 7580   3.660   7.010   1.000
 6610W        W 7581  11.770  11.870  13.650
 6611W        W 7582  11.850   1.520  13.400
 6612W        W 7583   1.570   8.670  12.720
 6613W        W 7584   6.980   3.740   4.300
 6614W        W 7585  10.040  13.500   5.020
 6615W        W 7586   5.260   4.160   4.950
 6616W        W 7587   2.120   9.980   4.620
 6617W        W 7588   5.600   8.030   0.630
 6618W        W 7589   1.140  13.500   5.480
 6619W        W 7590   7.330   5.590   2.660
 6620W        W 7591   1.140   0.120   4.430
 6621W        W 7592   7.780   7.570   0.840
 6622W        W 7593   4.950   2.890   0.340
 6623W        W 7594   0.940   8.900   9.590
 6624W        W 7595  11.900   1.170   4.440
 6625W        W 7596   9.950  11.790   6.410
 6626W        W 7597   1.450   5.740   7.720
 6627W        W 7598   8.830   0.100  10.920
 6628W        W 7599   9.000   1.850   1.520
 6629W        W 7600  13.150  10.200  11.840
 6630W        W 7601   2.670   2.260   2.810
 6631W        W 7602  11.470   6.140   3.120
 6632W        W 7603   0.970   6.630   3.270
 6633W        W 7604   0.350   1.080   6.360
 6634W        W 7605   7.400   9.800  10.660
 6635W        W 7606   6.970  10.080  11.430
 6636W        W 7607  13.390  10.000   9.340
 6637W        W 7608   1.120  13.850   0.090
 6638W        W 7609   2.140   8.200   3.150
 6639W        W 7610   7.950  12.950   6.550
 6640W        W 7611   9.380   3.260  13.320
 6641W        W 7612  12.100   9.370   5.860
 6642W        W 7613  12.950  11.960   6.630
 6643W        W 7614   9.380   8.950  11.750
 6644W        W 7615   6.470  13.910   6.570
 6645W        W 7616   9.000   6.320   8.770
 6646W        W 7617  13.920   3.780   3.590
 6647W        W 7618   5.910  12.450   2.300
 6648W        W 7619   2.610  11.440  11.190
 6649W        W 7620  11.880  11.160   1.930
 6650W        W 7621   4.020   4.180   1.380
 6651W        W 7622  10.600   7.910   2.430
 6652W        W 7623  10.540   7.960   6.240
 6653W        W 7624   0.910   3.490   3.340
 6654W        W 7625  13.620   2.840   6.760
 6655W        W 7626   6.120   3.130   5.680
 6656W        W 7627   8.910   7.080   3.680
 6657W        W 7628  12.000   7.930   3.710
 6658W        W 7629   1.970   1.440   0.300
 6659W        W 7630   0.170   9.350   9.540
 6660W        W 7631   4.670   5.510  12.030
 6661W        W 7632   2.770   5.400   7.690
 6662W        W 7633  12.530   2.020   9.750
 6663W        W 7634   4.270  12.480  12.800
 6664W        W 7635   1.700   1.790   3.680
 6665W        W 7636   5.440  10.470   6.950
 6666W        W 7637  12.630   9.850   6.950
 6667W        W 7638   7.210   2.950   0.790
 6668W        W 7639   3.860  11.960  13.290
 6669W        W 7640  12.690  13.330   5.380
 6670W        W 7641   4.980   2.070   9.100
 6671W        W 7642   5.600   4.930   8.820
 6672W        W 7643   8.510   7.780   3.340
 6673W        W 7644   0.030   0.330   8.370
 6674W        W 7645  10.020  13.270   6.630
 6675W        W 7646  10.300   3.010   2.060
 6676W        W 7647   1.560   7.170   7.550
 6677W        W 7648   7.530   4.110   6.570
 6678W        W 7649  12.960   2.120   5.120
 6679W        W 7650   9.360   2.350   0.790
 6680W        W 7651   5.870   9.050   1.790
 6681W        W 7652   1.110   0.610   6.440
 6682W        W 7653   8.800  10.510  11.770
 6683W        W 7654  12.550   0.570   6.730
 6684W        W 7655   5.170  12.670   0.190
 6685W        W 7656  10.490   1.100   0.190
 6686W        W 7657   6.250  10.400   7.570
 6687W        W 7658   8.150  10.690   0.730
 6688W        W 7659   0.850   5.450   6.180
 6689W        W 7660  10.320  11.450   7.230
 6690W        W 7661  12.570   8.140   8.120
 6691W        W 7662   3.100   8.320   0.110
 6692W        W 7663   1.600   4.140   5.970
 6693W        W 7664   9.770   7.660   6.060
 6694W        W 7665   0.240   2.960   6.120
 6695W        W 7666   5.950   9.000   3.610
 6696W        W 7667   0.990   2.930   2.310
 6697W        W 7668  11.240   6.980   7.050
 6698W        W 7669   8.960  13.840  11.330
 6699W        W 7670   4.190  13.260   6.760
 6700W        W 7671   8.830   4.320   4.810
 6701W        W 7672   0.400   7.160   3.120
 6702W        W 7673  10.210   4.970  13.110
 6703W        W 7674  11.480   2.690   8.950
 6704W        W 7675  10.820   3.330   8.510
 6705W        W 7676  13.660  11.160  13.000
 6706W        W 7677  10.410   8.180   0.690
 6707W        W 7678  12.580  11.490   0.130
 6708W        W 7679   7.540  11.190   8.000
 6709W        W 7680   3.360  10.480  13.070
 6710W        W 7681   1.300   9.980   6.100
 6711W        W 7682   1.360  11.850  13.580
 6712W        W 7683  12.200   4.240   9.240
 6713W        W 7684   7.290  13.810   8.910
 6714W        W 7685   9.100   1.580  11.930
 6715W        W 7686   8.510   5.420   9.880
 6716W        W 7687   1.230   6.350   6.510
 6717W        W 7688   6.600  13.920   7.100
 6718W        W 7689   1.130   6.850  10.200
 6719W        W 7690   4.700   3.400   4.540
 6720W        W 7691   6.330   5.660   1.240
 6721W        W 7692  12.150  10.520  12.030
 6722W        W 7693  11.490   4.310   6.710
 6723W        W 7694   4.860  12.350   4.430
 6724W        W 7695   8.900   5.430  10.750
 6725W        W 7696   5.030   8.800   1.040
 6726W        W 7697   2.160   5.470   1.790
 6727W        W 7698   1.960   2.110  10.920
 6728W        W 7699   2.230  11.110   9.920
 6729W        W 7700  10.400   6.080  12.230
 6730W        W 7701  11.480   4.680   5.570
 6731W        W 7702   9.840   2.760   2.080
 6732W        W 7703   8.460   8.540   2.880
 6733W        W 7704  12.830  12.260   2.650
 6734W        W 7705   8.590   9.230   3.690
 6735W        W 7706   5.450  12.460   2.000
 6736W        W 7707  10.910   6.520   5.680
 6737W        W 7708  11.970   3.670   3.980
 6738W        W 7709   7.710   3.550   0.420
 6739W        W 7710   0.440   5.500   8.450
 6740W        W 7711   2.490   5.710  12.810
 6741W        W 7712   9.850   0.980   7.240
 6742W        W 7713   0.920   0.120  13.190
 6743W        W 7714   6.710   2.060   2.250
 6744W        W 7715  11.820  10.710  13.830
 6745W        W 7716  11.530   2.680  10.590
 6746W        W 7717   7.590   7.360  11.250
 6747W        W 7718  13.520   6.600   0.260
 6748W        W 7719  12.060   6.420   7.550
 6749W        W 7720   5.420  12.650  12.720
 6750W        W 7721   4.290   8.740   6.450
 6751W        W 7722   0.750   1.370  12.500
 6752W        W 7723   7.340  10.400   6.520
 6753W        W 7724   1.350   8.620   2.950
 6754W        W 7725   0.360   7.410   6.930
 6755W        W 7726   0.870   5.400   2.190
 6756W        W 7727   2.130   3.520   9.420
 6757W        W 7728   3.270   9.590   7.770
 6758W        W 7729  13.540   6.150   2.660
 6759W        W 7730   7.030   3.390   0.500
 6760W        W 7731   2.350   4.670  13.410
 6761W        W 7732   6.420   5.850   2.570
 6762W        W 7733   5.560   2.080   6.490
 6763W        W 7734   9.430   6.170   4.000
 6764W        W 7735   8.810   7.740   0.510
 6765W        W 7736   2.390   2.320   3.260
 6766W        W 7737   0.660  11.170   1.510
 6767W        W 7738  10.990   0.750   3.370
 6768W        W 7739  13.440   8.010   6.030
 6769W        W 7740   5.490   8.890   3.760
 6770W        W 7741  11.460   3.740   9.560
 6771W        W 7742  11.810   5.720  13.500
 6772W        W 7743   9.660  11.270   7.130
 6773W        W 7744  11.970   2.490   5.300
 6774W        W 7745   0.240   9.300  11.730
 6775W        W 7746   0.530   4.390   3.790
 6776W        W 7747   8.040   5.620   3.420
 6777W        W 7748   8.120   4.980   9.210
 6778W        W 7749   3.110   9.520   7.300
 6779W        W 7750   5.720   7.790   4.570
 6780W        W 7751   6.150   4.820   0.640
 6781W        W 7752   1.260  10.190   6.980
 6782W        W 7753   5.170   0.260   9.650
 6783W        W 7754   3.570   6.860   1.660
 6784W        W 7755  11.490  11.820   5.300
 6785W        W 7756   7.470  11.750  13.850
 6786W        W 7757  11.770   9.940   6.390
 6787W        W 7758   1.650   6.290   7.900
 6788W        W 7759   7.210   2.760   4.370
 6789W        W 7760   6.100   2.190   8.630
 6790W        W 7761  11.110   8.030   9.340
 6791W        W 7762   0.990   6.420   4.020
 6792W        W 7763   5.040  12.390  11.820
 6793W        W 7764   3.430   8.440   5.210
 6794W        W 7765   0.070   0.840   2.880
 6795W        W 7766   3.390  11.200   8.510
 6796W        W 7767  11.850  12.700   9.100
 6797W        W 7768   7.470  10.430   7.420
 6798W        W 7769  12.790   0.120  10.490
 6799W        W 7770   9.900   8.640   2.460
 6800W        W 7771   4.220   8.860   7.180
 6801W        W 7772   5.570  13.290   8.200
 6802W        W 7773  13.140   3.180   9.960
 6803W        W 7774  10.110   8.150  12.670
 6804W        W 7775  11.490  10.970   7.690
 6805W        W 7776   7.220   8.620   7.770
 6806W        W 7777   4.130   1.960   4.060
 6807W        W 7778  12.930   3.500   7.830
 6808W        W 7779   3.250   7.440  12.520
 6809W        W 7780   4.600   6.190   8.040
 6810W        W 7781   3.800   6.130   3.430
 6811W        W 7782   1.160   2.390   9.400
 6812W        W 7783   5.640  12.950   2.150
 6813W        W 7784  11.700   3.720   7.570
 6814W        W 7785   1.490   0.220  13.080
 6815W        W 7786   1.510   0.470  12.600
 6816W        W 7787   8.850   3.150   6.200
 6817W        W 7788   0.990   2.020   4.950
 6818W        W 7789   4.540   3.490   5.490
 6819W        W 7790   4.500   6.220   0.260
 6820W        W 7791   6.380   1.930   5.970
 6821W        W 7792  10.220  12.770  11.080
 6822W        W 7793   1.350   7.620   1.690
 6823W        W 7794   4.050   1.670   3.400
 6824W        W 7795  11.550  12.960   9.520
 6825W        W 7796   4.690   8.380   4.710
 6826W        W 7797   3.220  12.660   8.710
 6827W        W 7798  12.610   5.760  10.880
 6828W        W 7799   5.150  10.160   5.620
 6829W        W 7800   0.780   7.220   9.410
 6830W        W 7801  10.450   7.860  10.170
 6831W        W 7802   4.170  12.290  10.880
 6832W        W 7803   0.380   7.190   0.010
 6833W        W 7804   8.360   5.570  11.680
 6834W        W 7805   2.770  12.580   7.260
 6835W        W 7806   1.830   6.940   9.980
 6836W        W 7807   3.640   2.490   9.070
 6837W        W 7808  10.320   8.590   1.000
 6838W        W 7809  10.040  13.430   2.110
 6839W        W 7810   6.150   7.500   6.110
 6840W        W 7811  11.900   0.180   5.960
 6841W        W 7812   9.730   4.540   8.710
 6842W        W 7813   8.370  12.970  12.620
 6843W        W 7814   7.290   3.280  11.530
 6844W        W 7815   4.000  12.410   6.100
 6845W        W 7816   9.540   4.140   4.170
 6846W        W 7817  12.530   8.060   6.830
 6847W        W 7818   3.670   3.450   2.140
 6848W        W 7819  11.730   8.020  10.770
 6849W        W 7820   8.210   6.010   0.490
 6850W        W 7821   8.130   2.900  11.880
 6851W        W 7822  12.500  13.260   3.330
 6852W        W 7823   0.620  13.160   0.830
 6853W        W 7824   3.970   1.080   7.930
 6854W        W 7825   5.220   4.400   2.290
 6855W        W 7826   1.890   3.910   1.110
 6856W        W 7827   1.260  13.690   6.490
 6857W        W 7828   3.120   2.460   6.560
 6858W        W 7829  11.630   8.450   2.230
 6859W        W 7830   9.490  13.080   8.820
 6860W        W 7831  10.500   0.170  12.490
 6861W        W 7832   6.180   9.580  11.510
 6862W        W 7833   6.340   3.520  13.860
 6863W        W 7834   2.120  12.500   8.300
 6864W        W 7835   5.740   7.020   8.340
 6865W        W 7836   0.450   0.330   6.870
 6866W        W 7837   0.790   4.070   8.360
 6867W        W 7838   1.000   6.230  12.240
 6868W        W 7839   4.610   2.300   3.820
 6869W        W 7840  10.370   1.420  10.120
 6870W        W 7841   1.230   4.570   2.910
 6871W        W 7842  10.640  12.130   4.580
 6872W        W 7843   1.720  13.910   1.740
 6873W        W 7844   8.160   2.470   9.210
 6874W        W 7845   2.600  10.100   4.860
 6875W        W 7846   2.500   0.670   0.240
 6876W        W 7847   0.530   9.820  13.420
 6877W        W 7848   2.930  10.040   7.510
 6878W        W 7849   9.060  10.380  12.950
 6879W        W 7850   1.970   3.350   2.270
 6880W        W 7851  12.770   3.680  13.380
 6881W        W 7852  10.860   3.370   5.300
 6882W        W 7853   7.910  13.870  12.960
 6883W        W 7854   6.950  12.760  13.390
 6884W        W 7855   8.800   2.950  12.130
 6885W        W 7856   2.600  10.210  11.330
 6886W        W 7857   2.880  10.650  13.270
 6887W        W 7858  11.840   8.340   2.800
 6888W        W 7859   0.810   3.480  11.080
 6889W        W 7860   2.750   1.040   4.990
 6890W        W 7861  12.360   8.950   1.040
 6891W        W 7862  10.660   3.240  11.230
 6892W        W 7863   7.620  13.600  10.930
 6893W        W 7864   6.400   9.990  12.000
 6894W        W 7865   7.690   7.940   8.900
 6895W        W 7866   3.270   3.970   7.440
 6896W        W 7867   4.100  13.030   4.180
 6897W        W 7868   5.790  11.480  12.780
 6898W        W 7869   6.070   4.430   9.150
 6899W        W 7870   3.830  12.690   7.610
 6900W        W 7871   6.890  12.180  12.250
 6901W        W 7872   7.540   2.520  13.690
 6902W        W 7873   8.950   4.000   5.640
 6903W        W 7874   0.800   9.510   0.310
 6904W        W 7875   2.490  11.420  11.830
 6905W        W 7876  11.400   4.120   2.710
 6906W        W 7877   5.530   6.160   7.680
 6907W        W 7878   8.470   7.500  13.430
 6908W        W 7879   9.980   3.990   2.320
 6909W        W 7880  13.320  11.490  12.120
 6910W        W 7881   1.120   6.910   7.940
 6911W        W 7882   6.280   2.810   3.070
 6912W        W 7883   6.700  10.760  10.790
 6913W        W 7884   0.470   4.650   0.590
 6914W        W 7885   3.670   6.360  13.870
 6915W        W 7886   5.290   8.090   1.490
 6916W        W 7887   7.710   7.580   8.130
 6917W        W 7888   9.510  11.550   9.380
 6918W        W 7889  10.050  13.540   3.130
 6919W        W 7890   7.640   4.310   3.460
 6920W        W 7891   5.310  12.280   6.640
 6921W        W 7892   7.400   2.290   9.620
 6922W        W 7893   2.390   4.180   8.900
 6923W        W 7894  13.610   9.590   9.080
 6924W        W 7895   1.010   5.340   3.360
 6925W        W 7896   5.940   0.590   5.560
 6926W        W 7897   4.020   2.250   0.530
 6927W        W 7898   6.500   9.010   2.780
 6928W        W 7899   8.590   5.380   1.260
 6929W        W 7900   5.750   1.660   0.010
 6930W        W 7901   3.340  11.110   3.300
 6931W        W 7902   9.310   8.940   8.760
 6932W        W 7903   5.530  13.570   4.140
 6933W        W 7904   6.600   2.530   2.000
 6934W        W 7905  13.330   9.630   7.520
 6935W        W 7906   5.990  11.540  10.750
 6936W        W 7907  13.850  13.170   9.680
 6937W        W 7908  10.700   2.130  13.110
 6938W        W 7909   8.710  12.810   5.990
 6939W        W 7910   8.620  10.650   8.090
 6940W        W 7911   4.900  12.220   5.670
 6941W        W 7912   0.770   0.440   4.210
 6942W        W 7913   7.390  13.870  10.460
 6943W        W 7914  13.840   6.950   6.870
 6944W        W 7915  10.210   0.050  13.260
 6945W        W 7916   6.980   4.290   4.310
 6946W        W 7917  12.980   5.090   9.160
 6947W        W 7918   9.100   3.350   0.810
 6948W        W 7919   5.370   7.180   4.980
 6949W        W 7920   2.850  11.260   8.430
 6950W        W 7921  11.670   7.970   9.710
 6951W        W 7922   9.100   0.390   6.840
 6952W        W 7923   2.840   0.400  11.830
 6953W        W 7924   8.880   8.310  13.160
 6954W        W 7925   7.990   8.830   4.440
 6955W        W 7926   8.600   0.210   5.510
 6956W        W 7927   4.450   1.890   8.030
 6957W        W 7928  13.580   6.670   6.000
 6958W        W 7929  13.310  11.550   8.540
 6959W        W 7930  11.970   1.190   7.250
 6960W        W 7931  13.010   3.370  10.470
 6961W        W 7932   1.040   9.790   9.750
 6962W        W 7933   7.300  12.390  13.180
 6963W        W 7934   7.100   8.580   4.810
 6964W        W 7935  11.320   5.110  11.280
 6965W        W 7936   9.240  10.920   8.870
 6966W        W 7937  12.070   2.180   1.750
 6967W        W 7938   1.380   0.290   9.590
 6968W        W 7939   1.210   5.050   6.030
 6969W        W 7940   7.150   9.000   5.730
 6970W        W 7941   9.760   2.090   1.000
 6971W        W 7942   7.190  13.120   9.090
 6972W        W 7943  11.620   9.180   0.490
 6973W        W 7944   7.230   1.130   9.430
 6974W        W 7945   2.560  11.850   4.490
 6975W        W 7946  10.710   3.790   1.760
 6976W        W 7947   6.870  12.370  10.050
 6977W        W 7948   9.100  10.150   2.280
 6978W        W 7949   1.120  11.200   0.340
 6979W        W 7950   8.340  10.980   5.600
 6980W        W 7951  10.340   8.440  13.640
 6981W        W 7952  13.340   0.790   8.440
 6982W        W 7953   9.010   7.770  13.050
 6983W        W 7954  10.570   4.350  12.530
 6984W        W 7955   3.490  12.910   4.500
 6985W        W 7956   7.130   5.330   9.070
 6986W        W 7957   7.700  13.420  13.040
 6987W        W 7958   5.170  12.340   1.630
 6988W        W 7959   7.860   4.550  13.040
 6989W        W 7960  13.340   4.660   1.550
 6990W        W 7961   9.370   0.060   3.380
 6991W        W 7962  13.800   4.570   6.810
 6992W        W 7963   6.890  13.690   6.760
 6993W        W 7964   6.980  11.180   0.230
 6994W        W 7965   8.920   0.300   5.140
 6995W        W 7966   9.700  12.330   0.420
 6996W        W 7967  10.900   3.460   1.480
 6997W        W 7968   6.380   5.550   7.990
 6998W        W 7969   1.660  13.460   7.460
 6999W        W 7970   6.200   0.300   0.880
 7000W        W 7971   8.710  13.710   8.540
 7001W        W 7972   6.290  13.360   9.000
 7002W        W 7973   9.720   5.060  12.890
 7003W        W 7974   6.340   2.910   6.450
 7004W        W 7975   8.600  11.910   8.520
 7005W        W 7976   9.750   4.980   3.680
 7006W        W 7977   9.490   8.400  10.240
 7007W        W 7978   2.360   0.740   5.240
 7008W        W 7979  12.100  10.990   6.360
 7009W        W 7980  10.880   8.030   9.810
 7010W        W 7981   9.410  13.900   0.070
 7011W        W 7982  13.440   1.310   7.610
 7012W        W 7983  13.210   4.370  12.340
 7013W        W 7984   7.750  12.450   9.570
 7014W        W 7985   8.330   7.770   0.760
 7015W        W 7986   9.040   0.110   1.460
 7016W        W 7987   1.550  11.980   8.050
 7017W        W 7988  13.620   4.460  13.780
 7018W        W 7989   6.170   0.640   5.960
 7019W        W 7990  10.440   1.690  13.230
 7020W        W 7991   8.980  13.630   7.460
 7021W        W 7992   1.520   4.450   0.590
 7022W        W 7993   0.070   4.560   4.270
 7023W        W 7994  11.000   0.710   1.300
 7024W        W 7995  11.220   1.150   7.610
 7025W        W 7996   1.310   9.600   0.450
 7026W        W 7997   5.960   2.140   9.500
 7027W        W 7998   2.320   8.940   2.900
 7028W        W 7999  13.290  12.910  10.820
 7029W        W 8000   0.630   8.690   0.880
 7030W        W 8001   1.970   6.920  11.040
 7031W        W 8002   9.480   3.520   9.090
 7032W        W 8003  13.110   3.420  12.080
 7033W        W 8004   8.980   6.820   5.380
 7034W        W 8005  12.810   0.450   3.240
 7035W        W 8006  13.770  13.820   8.150
 7036W        W 8007  13.050   6.810   6.880
 7037W        W 8008   3.370   2.040   2.820
 7038W        W 8009   9.040   3.200   2.070
 7039W        W 8010   5.260   1.600   9.440
 7040W        W 8011   7.880   1.080  11.060
 7041W        W 8012   8.010  10.470   4.330
 7042W        W 8013   8.960  11.190  10.150
 7043W        W 8014   8.080   6.510   0.420
 7044W        W 8015   2.480   8.840   8.410
 7045W        W 8016  11.520  12.710   2.500
 7046W        W 8017  11.580   8.620   5.790
 7047W        W 8018   7.200  12.700   2.300
 7048W        W 8019   9.370   5.970   5.900
 7049W        W 8020   4.230  10.890  11.610
 7050W        W 8021  13.810   7.380   7.160
 7051W        W 8022   5.510  13.360   2.460
 7052W        W 8023   4.690  11.780  10.440
 7053W        W 8024   2.880   2.680   1.100
 7054W        W 8025   7.360   2.040   9.100
 7055W        W 8026  13.490   8.360   1.040
 7056W        W 8027   4.000   3.310   9.860
 7057W        W 8028   9.140   0.590   3.510
 7058W        W 8029   2.080   6.490   1.510
 7059W        W 8030   7.900  11.530  10.240
 7060W        W 8031   3.330  10.080   5.540
 7061W        W 8032   8.330   4.970   0.900
 7062W        W 8033   2.290   9.190   9.230
 7063W        W 8034   0.470   4.170   5.170
 7064W        W 8035  13.520  12.130   3.760
 7065W        W 8036   0.010   8.150   9.980
 7066W        W 8037   3.980   6.330   4.300
 7067W        W 8038   8.610   3.650   4.250
 7068W        W 8039   6.090   5.540  10.970
 7069W        W 8040   6.840   6.240   0.470
 7070W        W 8041   0.010   3.870   1.520
 7071W        W 8042   9.960  10.800   7.830
 7072W        W 8043  12.140   5.970  12.100
 7073W        W 8044   6.110   3.580   8.990
 7074W        W 8045  10.160  13.610  11.350
 7075W        W 8046   8.930   8.740   0.660
 7076W        W 8047  11.960  11.220  13.090
 7077W        W 8048   5.300  13.230   3.020
 7078W        W 8049  13.620   8.750   9.640
 7079W        W 8050   0.040   8.910   3.840
 7080W        W 8051   1.870   2.100   3.290
 7081W        W 8052   8.670   9.160  12.830
 7082W        W 8053   0.190   4.570   5.410
 7083W        W 8054   4.750  11.390  10.790
 7084W        W 8055  13.030   0.570   1.690
 7085W        W 8056  13.240  13.050   2.700
 7086W        W 8057   0.080   3.890   2.380
 7087W        W 8058   0.900   5.530   1.570
 7088W        W 8059   5.690  11.250  13.740
 7089W        W 8060   9.290   2.030  11.730
 7090W        W 8061   4.460   2.340   4.630
 7091W        W 8062   2.620  10.100  12.930
 7092W        W 8063   6.310   9.680   8.020
 7093W        W 8064  13.280   6.310   6.170
 7094W        W 8065  11.980   5.790  10.470
 7095W        W 8066  11.820   6.640   5.600
 7096W        W 8067   4.790   0.490   2.670
 7097W        W 8068   8.600   0.720   5.300
 7098W        W 8069   1.640   8.350   9.950
 7099W        W 8070   7.860   3.670  10.810
 7100W        W 8071   0.190  11.130  12.300
 7101W        W 8072   5.650   6.390  12.140
 7102W        W 8073  11.470   9.490   4.250
 7103W        W 8074  10.550  12.300   9.740
 7104W        W 8075   0.060  11.890  11.800
 7105W        W 8076   5.100   7.120   2.450
 7106W        W 8077  12.630   6.390   2.430
 7107W        W 8078   6.580   6.490   2.060
 7108W        W 8079   3.230  11.250   1.210
 7109W        W 8080  10.220   3.300  11.560
 7110W        W 8081  12.250   1.630  11.580
 7111W        W 8082   7.730  12.200   7.170
 7112W        W 8083  10.790   8.170   3.620
 7113W        W 8084   6.550   7.200  12.540
 7114W        W 8085  10.100  11.810   6.930
 7115W        W 8086   3.510   8.720  11.450
 7116W        W 8087  10.860   9.230  12.610
 7117W        W 8088   1.290  11.680  10.670
 7118W        W 8089  10.460   4.190   9.500
 7119W        W 8090   2.980   5.130   5.520
 7120W        W 8091   9.740  13.660   1.700
 7121W        W 8092  12.260   9.930  13.150
 7122W        W 8093  12.390   2.250   8.820
 7123W        W 8094   5.330   6.730   2.680
 7124W        W 8095  10.460  13.580   2.930
 7125W        W 8096   4.570  13.520  13.280
 7126W        W 8097   6.170   3.530  13.380
 7127W        W 8098   9.460   2.860   4.250
 7128W        W 8099   9.890   1.990   8.280
 7129W        W 8100  11.360   4.680   9.950
 7130W        W 8101   0.950   4.850  11.210
 7131W        W 8102   4.610   1.960   4.280
 7132W        W 8103  12.630   3.650   7.390
 7133W        W 8104   8.830  10.850   4.320
 7134W        W 8105  11.790   5.080   3.920
 7135W        W 8106  12.990   2.760   8.870
 7136W        W 8107   0.230   9.970  12.480
 7137W        W 8108  12.690   4.420  10.370
 7138W        W 8109   0.950  11.590   7.500
 7139W        W 8110   9.060   5.090  13.490
 7140W        W 8111   6.190   0.910   7.770
 7141W        W 8112   6.770  13.100  13.830
 7142W        W 8113  12.060  10.570   3.830
 7143W        W 8114   0.860  11.660  12.280
 7144W        W 8115  11.470   1.250   6.830
 7145W        W 8116   5.990   0.590   3.480
 7146W        W 8117  12.440   3.470  11.360
 7147W        W 8118   8.630  13.790   0.730
 7148W        W 8119  13.130   6.420   7.190
 7149W        W 8120   2.960   8.650  11.610
 7150W        W 8121  12.090   6.400   0.630
 7151W        W 8122   9.920  11.500   5.060
 7152W        W 8123   4.030   6.790  13.220
 7153W        W 8124   1.150   1.240   8.570
 7154W        W 8125   7.420   3.850   0.150
 7155W        W 8126   3.400   7.970   1.630
 7156W        W 8127  11.390   8.200   0.590
 7157W        W 8128   4.270  10.260   9.990
 7158W        W 8129   6.240   6.870   9.890
 7159W        W 8130   1.180   6.070   8.580
 7160W        W 8131  13.660   1.940   0.310
 7161W        W 8132   9.330  12.060   1.870
 7162W        W 8133   5.040   9.930   8.960
 7163W        W 8134  11.220   3.520  10.670
 7164W        W 8135   2.690  10.910   0.210
 7165W        W 8136  13.900   9.900   8.810
 7166W        W 8137  12.710   4.740  13.020
 7167W        W 8138  13.130   2.590   4.430
 7168W        W 8139   7.550   2.330   8.620
 7169W        W 8140  12.190   8.560   0.750
 7170W        W 8141   2.070   7.700  13.370
 7171W        W 8142   1.780  12.130   8.490
 7172W        W 8143  12.790   6.810   0.300
 7173W        W 8144   1.390   9.400  12.580
 7174W        W 8145   8.020   2.950   8.980
 7175W        W 8146  13.640   7.900   5.520
 7176W        W 8147  13.680   5.970  11.710
 7177W        W 8148   5.070   2.910   8.070
 7178W        W 8149   4.540   1.910   5.340
 7179W        W 8150  10.590  12.410  11.030
 7180W        W 8151  13.720   8.420  10.790
 7181W        W 8152   8.440   6.450   8.880
 7182W        W 8153  13.620   8.700   7.120
 7183W        W 8154   9.510  13.030   0.010
 7184W        W 8155   2.840   8.240   9.560
 7185W        W 8156   5.060   5.000  11.410
 7186W        W 8157   2.960  10.640   3.240
 7187W        W 8158   7.820  11.000   4.630
 7188W        W 8159  13.500   1.250   6.720
 7189W        W 8160  13.740   6.650  12.230
 7190W        W 8161   5.130   4.080  10.300
 7191W        W 8162  10.020   0.140   7.660
 7192W        W 8163   3.260   2.230   5.970
 7193W        W 8164   6.910   6.680   3.690
 7194W        W 8165   4.130  11.690   4.020
 7195W        W 8166   1.670  13.700   6.200
 7196W        W 8167   4.760  10.620   7.390
 7197W        W 8168  10.860  10.250   6.940
 7198W        W 8169   6.210   7.340   0.290
 7199W        W 8170  11.240   3.990   3.260
 7200W        W 8171  11.250   6.860   2.550
 7201W        W 8172   1.200   9.620   7.190
 7202W        W 8173  13.710  10.540   3.630
 7203W        W 8174  11.030   7.920   6.050
 7204W        W 8175  12.190   8.700   0.190
 7205W        W 8176   6.210   0.470   6.820
 7206W        W 8177   0.890   2.350   5.270
 7207W        W 8178   8.560   8.420   9.390
 7208W        W 8179   9.860   0.110  13.580
 7209W        W 8180   0.790   6.640   5.230
 7210W        W 8181   1.380   1.670   8.640
 7211W        W 8182  11.880   4.890   7.280
 7212W        W 8183  12.210   9.770   7.290
 7213W        W 8184   8.510   4.550   1.590
 7214W        W 8185   5.630   1.700  13.440
 7215W        W 8186   7.280   8.040   4.890
 7216W        W 8187  10.920   0.670   8.520
 7217W        W 8188   8.430   3.770  12.190
 7218W        W 8189   3.800  12.890  13.290
 7219W        W 8190   0.920   7.940  12.880
 7220W        W 8191   1.080  13.510   1.440
 7221W        W 8192   3.370   4.140   0.540
 7222W        W 8193  10.870   6.970  12.010
 7223W        W 8194   3.100   9.870  13.760
 7224W        W 8195   9.420  10.370   4.660
 7225W        W 8196  12.460   3.020   5.020
 7226W        W 8197   5.130   4.400   6.300
 7227W        W 8198  11.580   7.590  13.710
 7228W        W 8199  10.640   4.790  11.220
 7229W        W 8200   8.970  11.250   9.660
 7230W        W 8201   9.120   5.980  11.620
 7231W        W 8202  10.300   6.250   4.220
 7232W        W 8203  11.880   3.460   9.470
 7233W        W 8204  13.170   7.870   3.970
 7234W        W 8205   4.890  11.150   9.730
 7235W        W 8206  10.620   4.680   9.570
 7236W        W 8207   0.900   5.840  13.650
 7237W        W 8208  10.410   3.570   2.070
 7238W        W 8209   4.360   9.490  12.970
 7239W        W 8210   5.950   8.150   0.230
 7240W        W 8211  13.020   5.580   1.280
 7241W        W 8212   9.620   8.700   0.610
 7242W        W 8213   9.430   1.780   0.610
 7243W        W 8214   9.360  10.890   1.980
 7244W        W 8215   8.430   5.130  10.730
 7245W        W 8216  11.100  12.610   4.020
 7246W        W 8217   5.250   4.300  12.790
 7247W        W 8218  12.580   7.350   3.250
 7248W        W 8219   6.750   4.260   8.780
 7249W        W 8220  10.320   6.120   6.140
 7250W        W 8221  11.160   9.310  11.150
 7251W        W 8222  11.880   4.430  13.000
 7252W        W 8223   7.600  10.840   8.810
 7253W        W 8224   3.880  10.960   3.500
 7254W        W 8225   8.090   2.160   5.230
 7255W        W 8226   3.270   1.170   6.540
 7256W        W 8227  12.750   5.660   7.860
 7257W        W 8228  11.170  13.880   0.750
 7258W        W 8229   6.810   6.800   8.420
 7259W        W 8230   9.750   4.060  13.020
 7260W        W 8231   5.230   1.410   1.860
 7261W        W 8232   8.760   7.350   2.240
 7262W        W 8233   6.660   2.420   0.210
 7263W        W 8234  10.070   6.880   6.840
 7264W        W 8235   4.650  11.360   5.700
 7265W        W 8236   8.180   7.130   1.540
 7266W        W 8237   2.760   1.700  10.620
 7267W        W 8238   7.220   8.100  11.500
 7268W        W 8239   0.360   6.960   7.150
 7269W        W 8240  11.830   3.090  10.610
 7270W        W 8241   0.540   5.610  10.900
 7271W        W 8242   1.830   1.920   2.430
 7272W        W 8243   8.300   5.800  12.830
 7273W        W 8244   2.610  11.030  13.460
 7274W        W 8245  12.020  13.540  10.220
 7275W        W 8246   8.110  11.460   6.590
 7276W        W 8247  12.530  12.430  10.810
 7277W        W 8248  11.600   5.490   3.700
 7278W        W 8249   0.470   5.400   9.960
 7279W        W 8250  13.860  12.970   3.890
 7280W        W 8251   4.010   4.980   7.890
 7281W        W 8252   1.880   3.440   2.870
 7282W        W 8253  11.600  11.560   9.490
 7283W        W 8254   1.750   4.680   7.610
 7284W        W 8255   2.470   6.040   2.480
 7285W        W 8256   0.350  10.840   1.420
 7286W        W 8257   8.260   5.610  10.250
 7287W        W 8258   0.070   3.050  12.840
 7288W        W 8259  10.900   7.600   9.500
 7289W        W 8260   4.530  12.480   4.850
 7290W        W 8261  12.100  12.990   7.600
 7291W        W 8262   6.670   7.480   0.080
 7292W        W 8263   8.400   9.570   2.790
 7293W        W 8264   6.210   3.900   0.290
 7294W        W 8265   2.050  11.370   5.170
 7295W        W 8266   9.290   5.200  10.950
 7296W        W 8267   0.470   0.170   3.910
 7297W        W 8268   9.300   1.820   8.610
 7298W        W 8269  11.100  13.550   7.840
 7299W        W 8270   3.290   0.930   0.310
 7300W        W 8271   0.480   9.470   4.030
 7301W        W 8272  10.000   1.710  13.410
 7302W        W 8273   5.960  13.490  12.810
 7303W        W 8274   0.570   8.450   1.940
 7304W        W 8275   7.910  13.790   8.200
 7305W        W 8276   0.470  12.050   0.920
 7306W        W 8277  13.530  10.900   1.030
 7307W        W 8278  11.940  10.120   3.190
 7308W        W 8279   0.850  12.860  12.960
 7309W        W 8280   5.820  12.760   4.830
 7310W        W 8281  13.640  13.210   9.260
 7311W        W 8282   5.730  13.050   5.480
 7312W        W 8283   5.230   6.860   1.340
 7313W        W 8284   0.970  10.210   6.380
 7314W        W 8285  10.070   9.230   8.240
 7315W        W 8286   9.890   2.010  10.260
 7316W        W 8287   0.630  12.750  10.310
 7317W        W 8288  10.810   5.320   4.040
 7318W        W 8289   1.310   5.250  11.230
 7319W        W 8290   8.320   6.740   9.340
 7320W        W 8291   0.800   0.660   2.270
 7321W        W 8292   8.640  13.030   7.120
 7322W        W 8293   4.890  13.120   7.990
 7323W        W 8294   3.250   8.150   2.090
 7324W        W 8295   7.070   9.960   2.640
 7325W        W 8296   5.520   6.300   4.920
 7326W        W 8297  13.570   5.180   9.640
 7327W        W 8298   2.750   3.450   0.070
 7328W        W 8299  10.860   5.380   8.850
 7329W        W 8300   6.470   1.720   9.870
 7330W        W 8301  10.030   2.040  10.900
 7331W        W 8302   0.030  11.000   7.850
 7332W        W 8303   3.100   3.430   6.640
 7333W        W 8304   6.660   3.110  13.640
 7334W        W 8305   3.790   2.880   3.330
 7335W        W 8306  11.640   8.230   3.620
 7336W        W 8307   5.290  12.930   2.580
 7337W        W 8308  10.280  11.540  13.190
 7338W        W 8309   5.370   7.590   1.730
 7339W        W 8310   6.990   8.680   5.310
 7340W        W 8311   4.100   7.540   4.120
 7341W        W 8312   6.800  13.630   4.970
 7342W        W 8313   1.340   4.900   5.410
 7343W        W 8314   0.320   0.470   0.970
 7344W        W 8315  10.600  10.290   6.480
 7345W        W 8316   7.500   9.400   3.060
 7346W        W 8317   6.420   5.040   0.990
 7347W        W 8318  11.300  12.160   9.000
 7348W        W 8319   3.890  10.500  10.970
 7349W        W 8320  11.460   0.350   9.070
 7350W        W 8321  12.950  13.210   0.140
 7351W        W 8322   2.570   0.910   1.870
 7352W        W 8323  10.090  10.260   2.950
 7353W        W 8324  13.510   6.490  13.300
 7354W        W 8325   5.080   2.760   0.900
 7355W        W 8326   5.430   6.440   3.290
 7356W        W 8327   0.740  12.930   7.740
 7357W        W 8328   3.530   4.940   6.290
 7358W        W 8329   7.030   6.510  11.580
 7359W        W 8330   3.160   6.990   6.220
 7360W        W 8331   2.140   9.640   9.150
 7361W        W 8332  10.030  13.290   8.760
 7362W        W 8333   3.790   7.820   4.910
 7363W        W 8334   3.680   3.460   9.440
 7364W        W 8335   1.220   1.060   8.160
 7365W        W 8336   7.900   9.670   7.740
 7366W        W 8337  12.890   5.410  11.450
 7367W        W 8338   8.570  10.250   4.670
 7368W        W 8339   4.200   6.040   0.630
 7369W        W 8340  11.840   0.090  11.830
 7370W        W 8341   2.490  12.410   3.690
 7371W        W 8342   9.890   5.860  12.100
 7372W        W 8343   5.780   5.070   0.440
 7373W        W 8344   9.640   2.340   9.940
 7374W        W 8345  11.470   5.830   2.400
 7375W        W 8346   4.820   9.480   8.940
 7376W        W 8347   0.440  12.370   5.120
 7377W        W 8348   7.340   3.210   2.510
 7378W        W 8349   9.470   8.880   4.160
 7379W        W 8350  11.920  10.370   2.120
 7380W        W 8351  13.080  13.710   9.130
 7381W        W 8352   5.630  12.110  13.650
 7382W        W 8353   6.260   4.640   3.580
 7383W        W 8354  11.560   1.130  11.030
 7384W        W 8355   8.420  13.170   5.650
 7385W        W 8356  13.230  11.900   3.230
 7386W        W 8357   6.970   9.220   1.290
 7387W        W 8358   1.070   1.870  10.630
 7388W        W 8359  12.150   1.690   2.220
 7389W        W 8360   5.340   1.350   7.930
 7390W        W 8361   9.400   4.390  13.190
 7391W        W 8362  12.610  12.600   2.300
 7392W        W 8363   6.350  12.630   2.150
 7393W        W 8364  11.030   8.330  11.430
 7394W        W 8365   5.630  11.670   7.340
 7395W        W 8366   1.540   0.800  10.860
 7396W        W 8367   6.560   4.580   5.150
 7397W        W 8368   3.700   9.170  12.000
 7398W        W 8369   1.170  12.590   3.790
 7399W        W 8370  10.840   9.400  13.850
 7400W        W 8371   2.230  13.620   8.390
 7401W        W 8372   3.290   4.760   2.340
 7402W        W 8373   1.270   2.680   0.850
 7403W        W 8374   1.140  12.380   4.320
 7404W        W 8375  13.370   8.680   2.110
 7405W        W 8376   3.130   7.730   1.290
 7406W        W 8377   5.280  11.560   1.730
 7407W        W 8378   9.760   5.190   5.260
 7408W        W 8379   9.010   0.070   9.260
 7409W        W 8380   8.640   9.330   0.110
 7410W        W 8381  12.740   8.360   5.640
 7411W        W 8382   7.530   8.130   8.370
 7412W        W 8383   7.300   5.820  13.070
 7413W        W 8384   1.860   0.240   3.450
 7414W        W 8385   7.190   3.460   7.660
 7415W        W 8386   2.950  12.080   7.490
 7416W        W 8387   6.350   9.300  11.910
 7417W        W 8388   6.880   2.040   5.980
 7418W        W 8389   0.380  11.660  11.210
 7419W        W 8390   7.630   2.630   0.980
 7420W        W 8391   3.900   0.130   8.200
 7421W        W 8392   3.880  11.130   3.970
 7422W        W 8393   4.400   6.120   3.360
 7423W        W 8394   2.820   7.270  12.420
 7424W        W 8395   7.320  12.700   1.830
 7425W        W 8396   5.420   5.220   9.640
 7426W        W 8397  11.520  10.900   6.620
 7427W        W 8398  11.540  10.760  10.340
 7428W        W 8399   1.730  10.340   2.620
 7429W        W 8400   1.620   5.300  13.800
 7430W        W 8401   4.800  11.910  13.390
 7431W        W 8402   4.180   7.690   1.560
 7432W        W 8403  12.880   5.160  13.770
 7433W        W 8404   1.860  12.150   1.370
 7434W        W 8405   5.580  11.090   7.240
 7435W        W 8406   2.030  10.270   5.540
 7436W        W 8407   4.560  11.630   0.530
 7437W        W 8408   8.190  11.000  13.350
 7438W        W 8409   3.080   8.440   1.720
 7439W        W 8410  13.910  10.050   3.640
 7440W        W 8411  10.090  10.670   9.390
 7441W        W 8412   0.370  10.200   6.680
 7442W        W 8413   3.100   2.700   0.640
 7443W        W 8414   2.020   7.630   1.800
 7444W        W 8415  13.290   6.480   3.910
 7445W        W 8416  13.420   2.310   5.260
 7446W        W 8417   0.700   4.240   6.670
 7447W        W 8418  13.440  10.110  12.960
 7448W        W 8419  10.320   0.180  12.020
 7449W        W 8420  12.530   6.920   6.780
 7450W        W 8421  10.250   7.300  13.610
 7451W        W 8422  12.270  12.190   5.970
 7452W        W 8423  10.160   0.670   2.340
 7453W        W 8424  10.450   1.740   2.560
 7454W        W 8425   5.690   8.120   5.430
 7455W        W 8426  10.230   9.180   2.060
 7456W        W 8427  12.020   6.610  11.520
 7457W        W 8428   1.610  10.270  10.880
 7458W        W 8429   4.070  13.130   8.530
 7459W        W 8430   9.250   9.890   8.760
 7460W        W 8431   2.450  10.580  10.930
 7461W        W 8432   8.200  13.180  10.280
 7462W        W 8433   9.980  11.440   5.560
 7463W        W 8434   5.280   5.710   9.850
 7464W        W 8435  13.110   4.650   5.700
 7465W        W 8436   4.790   6.850   5.330
 7466W        W 8437   7.410   5.580   6.280
 7467W        W 8438  11.000   6.010   4.950
 7468W        W 8439   0.500   9.290  10.310
 7469W        W 8440  12.060   6.090   6.450
 7470W        W 8441   5.540   7.900   6.440
 7471W        W 8442  13.810   7.370   1.460
 7472W        W 8443  12.750   3.740   0.760
 7473W        W 8444   6.520   3.260   6.880
 7474W        W 8445  13.830   0.330   3.220
 7475W        W 8446   4.800  13.210  10.210
 7476W        W 8447   9.920  10.320  12.500
 7477W        W 8448   6.300   9.150   4.220
 7478W        W 8449  11.770   1.330  13.900
 7479W        W 8450   4.500   9.450  10.500
 7480W        W 8451   7.700   4.320  11.480
 7481W        W 8452   3.760   0.820   6.500
 7482W        W 8453  12.730  10.710   3.220
 7483W        W 8454   0.410   6.530   8.370
 7484W        W 8455   1.480   2.120   2.770
 7485W        W 8456   8.330   2.070  10.240
 7486W        W 8457   4.620  11.900   6.100
 7487W        W 8458  11.720   7.780   6.240
 7488W        W 8459   0.600  10.200  11.550
 7489W        W 8460   3.040   5.150  13.510
 7490W        W 8461   0.590  13.840   0.240
 7491W        W 8462   0.100  13.030  13.180
 7492W        W 8463   7.410   3.590  10.570
 7493W        W 8464  12.870   3.960  10.380
 7494W        W 8465   7.550   7.660   3.480
 7495W        W 8466   1.850   7.480   3.640
 7496W        W 8467   7.150   1.530  12.430
 7497W        W 8468  12.170  11.710  12.930
 7498W        W 8469  10.070  12.080  12.500
 7499W        W 8470  10.610   5.260  10.870
 7500W        W 8471   3.020  10.610   6.040
 7501W        W 8472  11.020   7.370  13.910
 7502W        W 8473  12.430   6.340   5.970
 7503W        W 8474   3.410  12.070   0.090
 7504W        W 8475   9.820  11.870   9.610
 7505W        W 8476   4.430   5.090   2.440
 7506W        W 8477   8.240   3.650   2.320
 7507W        W 8478   9.580   1.150   1.160
 7508W        W 8479  12.410   4.770  10.840
 7509W        W 8480   0.110   0.490  12.140
 7510W        W 8481   6.360  11.220  11.040
 7511W        W 8482  12.550   8.840   9.330
 7512W        W 8483   2.590  11.370   1.720
 7513W        W 8484   3.070   7.830   7.720
 7514W        W 8485  13.230   0.380   4.740
 7515W        W 8486  11.210  11.340   6.590
 7516W        W 8487  11.610   5.920   6.340
 7517W        W 8488  13.820   2.210  12.500
 7518W        W 8489   3.380   1.820   1.730
 7519W        W 8490  12.670   3.580   9.480
 7520W        W 8491   4.270   1.040   4.230
 7521W        W 8492  13.040   1.080   5.900
 7522W        W 8493  13.830  11.890  12.270
 7523W        W 8494   9.070  11.460  13.750
 7524W        W 8495  11.660   5.570   4.180
 7525W        W 8496   0.700  11.140   2.590
 7526W        W 8497  12.180   2.200   6.830
 7527W        W 8498   7.350  10.490  11.320
 7528W        W 8499  12.230   9.910   2.170
 7529W        W 8500  10.090   6.810   1.120
 7530W        W 8501   0.330   6.910  13.220
 7531W        W 8502  11.040   2.750  12.340
 7532W        W 8503  10.170   4.630   3.710
 7533W        W 8504   7.470   4.840   4.220
 7534W        W 8505   2.760   8.640   1.300
 7535W        W 8506   6.300   8.640   7.860
 7536W        W 8507  12.890  13.530  10.480
 7537W        W 8508   9.160  11.080   4.030
 7538W        W 8509  10.250  11.130  11.700
 7539W        W 8510   9.800  13.080   5.340
 7540W        W 8511   9.470   8.810  12.700
 7541W        W 8512   9.690   7.290  13.610
 7542W        W 8513   3.250  11.700   8.310
 7543W        W 8514   5.700   9.220  12.200
 7544W        W 8515   3.750   4.060   6.740
 7545W        W 8516   6.660   9.620   1.310
 7546W        W 8517   1.250   1.380  10.690
 7547W        W 8518   6.040  12.370  11.610
 7548W        W 8519   4.780   7.840  12.120
 7549W        W 8520  12.890  12.760  11.340
 7550W        W 8521  12.720   4.630   3.660
 7551W        W 8522  11.040   3.220   9.970
 7552W        W 8523   5.620   5.330   8.610
 7553W        W 8524  10.360   1.800   6.920
 7554W        W 8525   8.160   7.030   4.830
 7555W        W 8526   3.460  13.410   8.450
 7556W        W 8527   9.530   2.240   1.420
 7557W        W 8528  10.390  12.140   5.730
 7558W        W 8529   3.150  11.490  13.540
 7559W        W 8530   7.760   7.370  13.890
 7560W        W 8531  10.390   2.690   3.850
 7561W        W 8532   7.700  10.140   7.770
 7562W        W 8533  10.290   9.760   3.760
 7563W        W 8534  10.820  12.070  13.860
 7564W        W 8535   2.350  10.570  11.820
 7565W        W 8536  12.420  12.220   3.350
 7566W        W 8537  11.870  11.910   0.750
 7567W        W 8538  12.340   0.190   9.130
 7568W        W 8539   5.450   9.810   1.720
 7569W        W 8540   1.980  13.160   1.370
 7570W        W 8541  12.890   3.400   6.970
 7571W        W 8542   6.470  12.230   8.050
 7572W        W 8543   9.650   5.120   0.640
 7573W        W 8544   9.410   8.380   1.370
 7574W        W 8545   2.360  13.620   4.570
 7575W        W 8546   5.080  13.880   2.330
 7576W        W 8547  12.560   3.540   2.640
 7577W        W 8548   8.060   8.060  11.450
 7578W        W 8549  10.080   6.170   9.470
 7579W        W 8550   9.290   1.180   2.600
 7580W        W 8551   3.510   9.170   7.070
 7581W        W 8552   6.760  13.180  10.510
 7582W        W 8553   6.610  13.180   9.400
 7583W        W 8554   6.360   3.470   9.430
 7584W        W 8555   6.390  11.450   8.590
 7585W        W 8556   9.150   9.010   3.820
 7586W        W 8557   5.720   3.980   8.840
 7587W        W 8558   4.250   9.130   5.960
 7588W        W 8559   6.220   1.170   6.140
 7589W        W 8560  11.130   2.290   6.850
 7590W        W 8561   9.780  11.910   9.040
 7591W        W 8562  10.470  13.280  13.100
 7592W        W 8563   3.440   2.430   3.140
 7593W        W 8564  10.840   9.950   6.160
 7594W        W 8565   6.550   5.330   6.980
 7595W        W 8566   6.280   5.450   8.720
 7596W        W 8567   9.630  11.010   3.370
 7597W        W 8568  10.160   9.040   1.120
 7598W        W 8569   6.800   1.560  11.910
 7599W        W 8570  13.070   9.410  12.260
 7600W        W 8571   8.580  13.710   4.220
 7601W        W 8572   6.850   3.020  11.450
 7602W        W 8573   9.090   3.120   5.690
 7603W        W 8574   1.870   6.570   3.860
 7604W        W 8575  10.120  13.000   1.630
 7605W        W 8576   7.060   0.520  11.820
 7606W        W 8577   2.420   8.810   5.040
 7607W        W 8578  10.010   5.350  10.250
 7608W        W 8579   1.150  13.890   7.000
 7609W        W 8580   0.990   2.200   2.520
 7610W        W 8581   5.780   8.650   7.730
 7611W        W 8582   6.840   2.320  12.970
 7612W        W 8583   8.120  13.910   6.070
 7613W        W 8584   4.870   9.130   7.270
 7614W        W 8585   7.530   6.810  11.520
 7615W        W 8586   5.340   4.450   5.790
 7616W        W 8587   3.850   4.500   4.450
 7617W        W 8588   0.600   3.020   7.610
 7618W        W 8589   9.800   6.170  10.800
 7619W        W 8590  13.780   2.960  13.340
 7620W        W 8591   1.420  13.580   0.570
 7621W        W 8592   6.530   0.030   1.190
 7622W        W 8593  11.350   9.970   6.810
 7623W        W 8594  11.910   5.680   8.050
 7624W        W 8595   5.210  12.330   9.020
 7625W        W 8596   8.540   8.040  13.590
 7626W        W 8597   4.750  13.590   9.430
 7627W        W 8598   8.040  10.030   7.350
 7628W        W 8599   1.980   3.090   4.370
 7629W        W 8600   7.600  12.480  10.880
 7630W        W 8601   7.880   0.840  10.550
 7631W        W 8602   5.390   2.520   3.540
 7632W        W 8603   8.740   5.690   2.910
 7633W        W 8604  13.650   6.830  10.410
 7634W        W 8605   5.410  11.690   3.200
 7635W        W 8606  13.650  13.650  12.510
 7636W        W 8607   2.940   2.660   5.990
 7637W        W 8608  10.490   2.940   5.380
 7638W        W 8609   6.550  10.010   0.510
 7639W        W 8610  12.910   4.710   3.180
 7640W        W 8611   0.410  12.720   4.790
 7641W        W 8612  11.880   9.330   7.220
 7642W        W 8613   4.700   6.530  10.660
 7643W        W 8614  11.300   7.860   5.080
 7644W        W 8615  11.780   0.440   7.070
 7645W        W 8616   1.650   5.420  12.140
 7646W        W 8617   6.420  12.690  13.760
 7647W        W 8618   0.940  13.780  10.730
 7648W        W 8619   4.720   6.120   1.500
 7649W        W 8620   2.610   7.920  11.980
 7650W        W 8621  13.010   8.160   4.830
 7651W        W 8622   7.760  13.710   6.960
 7652W        W 8623   2.080  10.350  10.600
 7653W        W 8624   4.870   5.330   3.360
 7654W        W 8625   1.440  12.360   2.230
 7655W        W 8626   7.400   6.200  11.470
 7656W        W 8627   6.030   7.580  10.440
 7657W        W 8628   9.630   1.930   4.760
 7658W        W 8629   7.180   1.330   3.690
 7659W        W 8630   0.140   7.430   2.440
 7660W        W 8631   5.500  11.460   5.700
 7661W        W 8632   4.100   5.160   2.910
 7662W        W 8633   5.450   4.050   6.380
 7663W        W 8634   2.280   9.970   1.920
 7664W        W 8635   7.700   4.160  13.780
 7665W        W 8636   9.160   6.080  10.790
 7666W        W 8637  10.930  13.490   4.090
 7667W        W 8638  12.160   8.290  10.630
 7668W        W 8639   0.770   1.060   9.440
 7669W        W 8640   5.330   8.440  12.890
 7670W        W 8641   3.000   4.090   7.020
 7671W        W 8642  12.340  13.520   0.720
 7672W        W 8643   6.170   0.770   8.390
 7673W        W 8644   4.190   9.970   6.530
 7674W        W 8645   6.780   3.550   9.240
 7675W        W 8646   2.790   9.670   3.220
 7676W        W 8647   0.120   9.330   2.440
 7677W        W 8648   9.540   5.470   0.270
 7678W        W 8649  12.720   8.740   0.800
 7679W        W 8650   8.050  13.560  10.630
 7680W        W 8651   7.030   2.780   0.240
 7681W        W 8652   6.020   9.730   6.820
 7682W        W 8653   7.060  10.660  10.340
 7683W        W 8654   0.570   9.700   9.440
 7684W        W 8655   3.470   3.510   5.380
 7685W        W 8656   3.510  10.300   8.540
 7686W        W 8657   6.950   0.350  10.840
 7687W        W 8658   9.200  10.740  11.940
 7688W        W 8659   5.210   5.460   4.430
 7689W        W 8660  12.950   2.600   3.860
 7690W        W 8661  10.650   3.710   9.820
 7691W        W 8662   8.100   3.850  11.300
 7692W        W 8663   3.860   1.290   6.450
 7693W        W 8664  12.510   8.530   6.950
 7694W        W 8665   8.510   3.970   1.020
 7695W        W 8666   1.640  13.000   0.040
 7696W        W 8667   3.700  12.030   3.210
 7697W        W 8668   5.250   0.570   1.520
 7698W        W 8669  12.940   9.470  11.160
 7699W        W 8670   4.160   5.850  12.930
 7700W        W 8671  11.790   3.310   7.870
 7701W        W 8672   2.390   3.050   2.270
 7702W        W 8673  10.380  11.440   5.210
 7703W        W 8674  10.780   6.960   5.600
 7704W        W 8675   5.190   2.410   6.230
 7705W        W 8676   9.430   2.730   3.770
 7706W        W 8677   1.320  12.380   1.470
 7707W        W 8678  11.350   5.350   7.650
 7708W        W 8679  13.400   9.140   1.740
 7709W        W 8680   7.460   1.620   0.860
 7710W        W 8681   2.490   7.900   1.410
 7711W        W 8682   0.760  12.520   3.520
 7712W        W 8683   8.100  11.100  10.670
 7713W        W 8684   8.840  12.090  12.590
 7714W        W 8685   6.710   3.530   8.360
 7715W        W 8686  11.160   4.320   2.220
 7716W        W 8687   9.660   2.800   7.430
 7717W        W 8688  13.130   8.980  11.370
 7718W        W 8689   3.370   4.660   3.650
 7719W        W 8690   9.880   1.520  10.100
 7720W        W 8691   0.330   4.870   5.840
 7721W        W 8692  13.600  10.940  10.510
 7722W        W 8693   9.450   9.750   1.200
 7723W        W 8694   8.730   9.380   1.110
 7724W        W 8695  12.340  12.420   0.150
 7725W        W 8696  12.330   1.090   9.820
 7726W        W 8697   4.100  11.220   7.910
 7727W        W 8698   2.610   6.320   6.180
 7728W        W 8699  11.230   7.230   0.740
 7729W        W 8700   6.240   0.080   9.700
 7730W        W 8701  13.090   8.500  11.530
 7731W        W 8702   2.300  13.610   2.940
 7732W        W 8703   4.640   9.880   4.170
 7733W        W 8704   7.380   0.570   4.210
 7734W        W 8705   8.530   9.770   9.390
 7735W        W 8706   3.360   3.590   1.750
 7736W        W 8707  12.000   8.890  10.170
 7737W        W 8708   7.250   2.190   3.020
 7738W        W 8709   4.780  12.970  11.130
 7739W        W 8710  13.140   3.600   5.430
 7740W        W 8711   6.590   4.840  12.530
 7741W        W 8712  10.910  12.040  10.010
 7742W        W 8713   7.610   9.590   1.230
 7743W        W 8714  12.960   1.250   2.050
 7744W        W 8715  13.340   8.610  12.640
 7745W        W 8716   3.340   9.650  12.620
 7746W        W 8717   9.090  11.480   1.100
 7747W        W 8718   4.280  13.150   1.970
 7748W        W 8719  11.140   0.770  13.540
 7749W        W 8720   6.550   9.860   4.640
 7750W        W 8721   3.850  12.310   2.490
 7751W        W 8722   4.480  11.130  12.960
 7752W        W 8723  12.570  12.330   5.240
 7753W        W 8724   2.130   0.410   4.370
 7754W        W 8725   8.160   0.450  10.590
 7755W        W 8726  12.000   9.180   2.900
 7756W        W 8727   7.840  12.940  11.570
 7757W        W 8728   9.510   8.830  10.510
 7758W        W 8729  12.980   1.190   4.420
 7759W        W 8730   7.310  10.630   3.990
 7760W        W 8731  13.430  12.100   7.960
 7761W        W 8732  13.510   2.340  10.860
 7762W        W 8733   2.150   8.600  12.660
 7763W        W 8734   8.730  12.230   2.470
 7764W        W 8735   4.170   5.730   2.040
 7765W        W 8736   6.260  10.130   9.480
 7766W        W 8737   7.230   3.970  10.250
 7767W        W 8738  10.540  12.740   0.310
 7768W        W 8739   7.110   7.720   0.000
 7769W        W 8740  11.210   8.870   5.440
 7770W        W 8741   9.670   9.860   7.590
 7771W        W 8742   4.830   2.190   4.930
 7772W        W 8743   5.870   1.180   8.650
 7773W        W 8744   9.250   0.380  13.070
 7774W        W 8745   9.550   0.040  10.860
 7775W        W 8746   8.170   5.290   0.520
 7776W        W 8747  11.840   1.740   3.730
 7777W        W 8748  10.100   9.590   7.120
 7778W        W 8749   9.670   6.570   9.460
 7779W        W 8750  12.940   2.010   2.480
 7780W        W 8751  12.540   7.800   7.750
 7781W        W 8752  11.930  11.400   2.350
 7782W        W 8753   8.740   3.790   8.700
 7783W        W 8754   3.120  12.730   0.230
 7784W        W 8755   5.510   5.230  12.760
 7785W        W 8756   7.820   2.510   9.710
 7786W        W 8757   9.260   5.420   5.930
 7787W        W 8758   2.170   2.200   1.410
 7788W        W 8759  11.870   0.570   2.410
 7789W        W 8760   9.040  10.570   0.280
 7790W        W 8761  10.880   9.600   0.930
 7791W        W 8762   2.100   6.500   3.430
 7792W        W 8763   0.300   2.990   5.560
 7793W        W 8764   8.830   4.530   8.530
 7794W        W 8765   2.800  11.050   0.730
 7795W        W 8766   4.700   6.480  12.870
 7796W        W 8767   6.420   5.570   1.700
 7797W        W 8768   5.160   8.080   5.310
 7798W        W 8769  12.260   4.370   4.500
 7799W        W 8770   0.810  11.510   3.360
 7800W        W 8771  11.020   5.920   2.840
 7801W        W 8772   3.660   4.420   4.890
 7802W        W 8773   3.350   4.480   9.110
 7803W        W 8774   1.320   9.550   4.320
 7804W        W 8775  10.260   4.040   6.670
 7805W        W 8776   8.650  13.070   1.400
 7806W        W 8777  11.500  13.160   6.630
 7807W        W 8778   4.370   6.740   6.750
 7808W        W 8779   0.090   4.860   4.990
 7809W        W 8780   7.850   1.080   0.310
 7810W        W 8781  12.020   7.560  11.590
 7811W        W 8782   5.380   7.830  13.570
 7812W        W 8783  12.060   8.260   7.070
 7813W        W 8784  13.410  13.420  10.950
 7814W        W 8785   5.120   5.350  13.030
 7815W        W 8786  13.740   9.570   5.460
 7816W        W 8787   6.670   2.310  10.660
 7817W        W 8788  12.280  10.130   9.920
 7818W        W 8789  13.780  12.330   8.920
 7819W        W 8790   2.960   5.540  12.660
 7820W        W 8791   7.230   7.290  11.970
 7821W        W 8792   9.180   3.550  10.550
 7822W        W 8793  13.110   4.170   1.450
 7823W        W 8794   8.210  11.850  11.940
 7824W        W 8795   9.580   1.420   7.050
 7825W        W 8796   8.900   9.290   5.650
 7826W        W 8797   2.340  10.990   8.480
 7827W        W 8798   3.280   0.890   7.970
 7828W        W 8799   9.890   3.190   1.730
 7829W        W 8800  10.420   1.040   2.060
 7830W        W 8801   1.010  13.280   6.770
 7831W        W 8802   3.220   7.910  13.110
 7832W        W 8803   8.410   0.770   9.320
 7833W        W 8804   3.000   8.870  12.850
 7834W        W 8805   2.230   9.540   3.260
 7835W        W 8806   7.210  11.490   8.950
 7836W        W 8807   2.780  12.250  12.230
 7837W        W 8808  12.540   8.500   1.210
 7838W        W 8809   4.880   2.260   0.780
 7839W        W 8810  12.110   9.140   1.440
 7840W        W 8811   5.230   8.300  13.370
 7841W        W 8812  10.830  13.050   5.620
 7842W        W 8813   7.910   1.140   6.020
 7843W        W 8814   6.660   1.890   5.140
 7844W        W 8815  10.010   5.860   5.850
 7845W        W 8816  10.560  12.760   5.320
 7846W        W 8817  12.160   9.720   6.200
 7847W        W 8818  11.380   7.230   6.230
 7848W        W 8819   3.860   9.810  12.400
 7849W        W 8820   7.430   0.840   3.720
 7850W        W 8821   7.230   8.710  11.810
 7851W        W 8822   0.720   6.120   9.980
 7852W        W 8823   0.510  13.270   3.270
 7853W        W 8824   8.680   1.610   5.680
 7854W        W 8825  12.670   0.960   7.180
 7855W        W 8826  13.260   9.620   1.970
 7856W        W 8827   1.050   0.950  10.800
 7857W        W 8828   6.160   8.730   6.420
 7858W        W 8829  12.540   9.000   4.480
 7859W        W 8830   5.990   3.940  11.630
 7860W        W 8831   8.250   8.970   2.810
 7861W        W 8832   6.900   8.180   2.800
 7862W        W 8833  10.740   5.100  13.200
 7863W        W 8834   7.640   3.430  12.660
 7864W        W 8835   5.810  10.240   5.940
 7865W        W 8836   0.590   0.220   5.720
 7866W        W 8837   7.030   2.990   4.810
 7867W        W 8838   2.950  11.120  12.940
 7868W        W 8839   4.920  12.370   8.110
 7869W        W 8840  11.570  11.310  11.890
 7870W        W 8841  13.590   2.240  10.020
 7871W        W 8842  13.430   0.240   0.210
 7872W        W 8843  12.600   8.370   2.030
 7873W        W 8844   6.840   4.970   9.240
 7874W        W 8845   4.390  13.900   5.120
 7875W        W 8846   9.720   4.450  11.150
 7876W        W 8847   3.950   5.860   3.060
 7877W        W 8848   9.700  12.560   9.790
 7878W        W 8849   7.340   2.700   2.860
 7879W        W 8850   1.350   0.200   6.170
 7880W        W 8851  12.720   4.600  11.190
 7881W        W 8852   6.470   1.130  12.900
 7882W        W 8853  10.990   0.880   2.230
 7883W        W 8854   7.530  11.100   3.660
 7884W        W 8855  10.330   7.850  12.340
 7885W        W 8856   0.730  12.010  11.930
 7886W        W 8857   8.710   3.930   9.730
 7887W        W 8858  10.790   8.840  12.340
 7888W        W 8859   3.060   6.100   8.470
 7889W        W 8860   0.150   1.680  13.490
 7890W        W 8861   3.190   9.440   9.340
 7891W        W 8862   1.480   9.840   8.500
 7892W        W 8863   8.490  11.630   6.260
 7893W        W 8864   5.870  10.230  13.350
 7894W        W 8865   4.930   1.340   8.230
 7895W        W 8866  10.120   3.170  12.090
 7896W        W 8867   6.360  12.020   1.450
 7897W        W 8868   7.740   0.790  11.430
 7898W        W 8869   7.050   1.040   6.090
 7899W        W 8870   3.600  13.070   6.790
 7900W        W 8871   9.260   1.280   8.550
 7901W        W 8872  11.400   3.340   1.020
 7902W        W 8873   2.760  11.650   9.420
 7903W        W 8874  13.350   3.380   8.080
 7904W        W 8875  13.810   0.900  10.010
 7905W        W 8876  10.100  13.570   6.110
 7906W        W 8877   8.970  12.390  13.340
 7907W        W 8878   3.810   6.500   2.540
 7908W        W 8879   0.910   3.120  10.750
 7909W        W 8880   8.740   5.390   6.080
 7910W        W 8881   7.580   0.610   3.310
 7911W        W 8882  12.390  11.190  13.580
 7912W        W 8883   2.060   0.090  13.850
 7913W        W 8884   2.980   3.560   5.240
 7914W        W 8885  10.630   9.960  10.210
 7915W        W 8886  12.490   3.820  12.890
 7916W        W 8887   6.340   5.720   5.690
[truncated: 614,912 more chars]
