# Supplementary material for: Cryptochrome magnetoreception: Time course of photoactivation from non-equilibrium coarse-grained molecular dynamics
Source: Comput Struct Biotechnol J. 2024 Nov 10;26:58–69. doi: 10.1016/j.csbj.2024.11.001 (PMC11725172; doi:10.1016/j.csbj.2024.11.001)
Supplement: Supplementary file 2 — Analysis codes and cg-MD simulation inputs (including initial molecular structures, parameters and topology files) and outputs (final molecular structures) of the 20 replicas. [file mmc2.zip › cg-md/13/production.gro]

Title of the system in water
22551
    1MET     BB    1  11.744   1.505   5.954 -0.2300 -0.1495  0.1700
    1MET    SC1    2  11.587   1.563   6.311  0.0631  0.1496 -0.1470
    2PRO     BB    3  11.467   1.524   5.823 -0.2519  0.0355  0.4309
    2PRO    SC1    4  11.318   1.760   5.826 -0.0540  0.0818 -0.1314
    3HIS     BB    5  11.369   1.295   5.621  0.2546 -0.0089  0.1977
    3HIS    SC1    6  11.112   1.270   5.455 -0.0632  0.0135  0.1483
    3HIS    SC2    7  10.955   1.145   5.275  0.1216  0.1851 -0.1402
    3HIS    SC3    8  10.848   1.327   5.443 -0.1141 -0.2103  0.1580
    4ARG     BB    9  11.407   0.989   5.729  0.3883  0.0409  0.0537
    4ARG    SC1   10  11.552   1.065   6.009 -0.3463  0.2619  0.1549
    4ARG    SC2   11  11.661   1.001   6.320  0.0856  0.3498  0.1516
    4ARG    SCP   12  11.670   1.054   6.416 -0.1041  0.1311  0.3008
    5THR     BB   13  11.489   0.782   5.532  0.4556  0.1945  0.1048
    5THR    SC1   14  11.388   0.830   5.283 -0.2957  0.1395  0.1390
    5THR    SCP   15  11.285   0.798   5.193 -0.1441 -0.4180  0.2521
    5THR    SCN   16  11.491   0.861   5.373 -0.3892 -0.0334  0.4098
    6ILE     BB   17  11.495   0.437   5.529  0.1964  0.0404 -0.1420
    6ILE    SC1   18  11.624   0.289   5.769  0.1856  0.1032 -0.0971
    7HIS     BB   19  11.652   0.206   5.290  0.1253  0.1900  0.2246
    7HIS    SC1   20  11.437   0.027   5.080 -0.1105  0.2277 -0.1135
    7HIS    SC2   21  11.255  -0.020   4.886 -0.2097  0.0426  0.0212
    7HIS    SC3   22  11.388  -0.226   4.999 -0.1104  0.1540  0.1095
    8LEU     BB   23  11.698  -0.161   5.423 -0.2318 -0.0053 -0.0246
    8LEU    SC1   24  11.739  -0.245   5.756 -0.1632 -0.0202  0.3535
    9PHE     BB   25  11.822  -0.303   5.225  0.3638 -0.0657 -0.1994
    9PHE    SC1   26  11.837  -0.127   4.986  0.0440  0.0345  0.0147
    9PHE    SC2   27  11.812   0.110   4.858 -0.2081 -0.0890 -0.1738
    9PHE    SC3   28  12.019  -0.054   4.800 -0.0328  0.0811 -0.0425
   10ARG     BB   29  11.756  -0.580   5.145 -0.0582 -0.1250  0.2955
   10ARG    SC1   30  11.833  -0.820   5.307 -0.0656 -0.2335 -0.0082
   10ARG    SC2   31  11.603  -1.011   5.370  0.3314  0.1387  0.2249
   10ARG    SCP   32  11.498  -0.999   5.339  0.4220  0.2170 -0.0888
   11LYS     BB   33  11.702  -0.597   4.808 -0.2815 -0.1840 -0.2622
   11LYS    SC1   34  11.528  -0.879   4.844  0.0916  0.2275 -0.0882
   11LYS    SC2   35  11.368  -1.059   4.775  0.0889  0.1952  0.0347
   11LYS    SCP   36  11.476  -1.064   4.753  0.1321 -0.2981  0.2392
   12GLY     BB   37  11.788  -0.472   4.619 -0.0285  0.2207 -0.2862
   13LEU     BB   38  12.060  -0.391   4.457 -0.0850 -0.1056  0.4111
   13LEU    SC1   39  12.258  -0.636   4.489 -0.1097 -0.0372  0.0926
   14ARG     BB   40  11.965  -0.156   4.261 -0.0697 -0.0869  0.1321
   14ARG    SC1   41  12.239  -0.097   4.098 -0.0997  0.4569  0.2063
   14ARG    SC2   42  12.182  -0.124   3.827 -0.1847  0.4191 -0.1926
   14ARG    SCP   43  12.265  -0.167   3.769 -0.3714 -0.0678 -0.1516
   15LEU     BB   44  11.758  -0.233   4.107 -0.1913 -0.0427 -0.0600
   15LEU    SC1   45  11.586  -0.459   4.195  0.1650 -0.0244 -0.1339
   16HIS     BB   46  11.558   0.031   3.963 -0.5892 -0.0322  0.0669
   16HIS    SC1   47  11.797   0.209   3.858 -0.0171 -0.0057 -0.0808
   16HIS    SC2   48  12.026   0.310   3.959 -0.0001  0.0514 -0.1754
   16HIS    SC3   49  11.953   0.368   3.705  0.1852 -0.4494 -0.3573
   17ASP     BB   50  11.292   0.084   4.043 -0.3161 -0.0896 -0.0318
   17ASP    SC1   51  11.039  -0.024   3.913 -0.2272 -0.2648  0.5986
   17ASP    SCN   52  10.935  -0.057   3.895 -0.3554  0.2072  0.2714
   18ASN     BB   53  11.252  -0.003   4.345 -0.2662 -0.1172  0.3546
   18ASN    SC1   54  11.505  -0.081   4.494  0.0814 -0.1776 -0.0024
   18ASN    SCP   55  11.489  -0.141   4.369  0.1085 -0.2583  0.0377
   18ASN    SCN   56  11.521  -0.021   4.620 -0.1134  0.1522 -0.1204
   19PRO     BB   57  10.955   0.054   4.447 -0.0411  0.0648 -0.4791
   19PRO    SC1   58  10.728   0.069   4.277 -0.0725  0.2599  0.1714
   20THR     BB   59  10.970   0.292   4.671 -0.1937  0.1764  0.2244
   20THR    SC1   60  10.795   0.372   4.819 -0.1963  0.1501 -0.0739
   20THR    SCP   61  10.716   0.425   4.921 -0.0498 -0.0535  0.0967
   20THR    SCN   62  10.875   0.319   4.717 -0.0588  0.2120 -0.0529
   21LEU     BB   63  11.290   0.409   4.618 -0.2557  0.0969  0.2699
   21LEU    SC1   64  11.515   0.523   4.833  0.4147 -0.1867  0.0276
   22LEU     BB   65  11.538   0.514   4.382  0.0405  0.4027  0.0472
   22LEU    SC1   66  11.754   0.320   4.404 -0.0512 -0.1417 -0.1771
   23ALA     BB   67  11.497   0.754   4.378  0.1059 -0.2624  0.0313
   24ALA     BB   68  11.273   0.905   4.398 -0.2598 -0.5593 -0.0036
   25LEU     BB   69  11.025   1.066   4.400  0.2376 -0.0142 -0.2271
   25LEU    SC1   70  10.903   0.938   4.092  0.1153 -0.1708 -0.2605
   26GLU     BB   71  10.966   1.253   4.618 -0.1131  0.0581 -0.0537
   26GLU    SC1   72  10.666   1.167   4.866 -0.3575  0.1607 -0.2765
   26GLU    SCN   73  10.611   1.108   4.792 -0.3752 -0.3162  0.0676
   27SER     BB   74  11.097   1.357   4.881 -0.2870 -0.1931 -0.2046
   27SER    SC1   75  10.997   1.542   5.002  0.1450  0.3926 -0.0050
   27SER    SCP   76  11.124   1.601   4.992 -0.1844  0.0253 -0.1536
   27SER    SCN   77  10.871   1.484   5.012 -0.0805 -0.1778  0.0207
   28SER     BB   78  11.450   1.232   4.916  0.0531  0.1186  0.0676
   28SER    SC1   79  11.526   1.078   4.783  0.0506  0.0858  0.0141
   28SER    SCP   80  11.401   1.122   4.740 -0.1637  0.4229  0.1275
   28SER    SCN   81  11.651   1.033   4.827 -0.1584  0.3336  0.0242
   29GLU     BB   82  11.560   1.353   5.201 -0.2316  0.2908  0.1452
   29GLU    SC1   83  11.351   1.621   5.281 -0.0646  0.0964  0.3189
   29GLU    SCN   84  11.394   1.529   5.237 -0.0200  0.3417 -0.2422
   30THR     BB   85  11.763   1.181   5.335  0.3596  0.1644  0.3631
   30THR    SC1   86  11.857   1.187   5.614 -0.1925  0.0175  0.5192
   30THR    SCP   87  11.781   1.248   5.513 -0.0626  0.3318  0.1873
   30THR    SCN   88  11.932   1.127   5.716 -0.0108 -0.0332 -0.0586
   31ILE     BB   89  11.850   0.917   5.178  0.2531  0.1827 -0.1397
   31ILE    SC1   90  12.004   1.001   4.923  0.0227 -0.0102 -0.3478
   32TYR     BB   91  11.914   0.577   5.322 -0.0150  0.5381 -0.0709
   32TYR    SC1   92  11.951   0.592   5.639 -0.2735  0.1662  0.0496
   32TYR    SC2   93  12.082   0.557   5.872  0.0322 -0.1027 -0.1547
   32TYR    SC3   94  11.892   0.748   5.852  0.1007  0.0210  0.2681
   33PRO     BB   95  12.101   0.371   5.190  0.0330 -0.4527 -0.0959
   33PRO    SC1   96  12.115   0.461   4.889 -0.1347 -0.1856 -0.0485
   34VAL     BB   97  12.129   0.039   5.377  0.0196 -0.0056 -0.0701
   34VAL    SC1   98  12.108   0.088   5.636  0.1698  0.2814 -0.1079
   35TYR     BB   99  12.357  -0.206   5.435 -0.2137 -0.2488  0.5354
   35TYR    SC1  100  12.343  -0.336   5.155  0.0318 -0.0158 -0.1090
   35TYR    SC2  101  12.225  -0.577   5.128 -0.2672  0.0885  0.1853
   35TYR    SC3  102  12.242  -0.410   4.916 -0.2538 -0.1012  0.0336
   36VAL     BB  103  12.379  -0.499   5.617  0.1987 -0.0211 -0.0169
   36VAL    SC1  104  12.141  -0.613   5.636  0.1323  0.0872 -0.1732
   37LEU     BB  105  12.593  -0.711   5.656  0.2193  0.1674  0.0511
   37LEU    SC1  106  12.624  -0.739   5.339  0.0550 -0.3105  0.0388
   38ASP     BB  107  12.654  -0.970   5.754 -0.1504 -0.3920  0.0058
   38ASP    SC1  108  12.916  -0.946   5.927  0.0431  0.2846  0.1779
   38ASP    SCN  109  12.877  -0.948   6.030  0.1305 -0.0911  0.2189
   39ARG     BB  110  12.546  -1.248   5.702  0.0257  0.0777 -0.0114
   39ARG    SC1  111  12.756  -1.459   5.652  0.0147 -0.0894  0.1626
   39ARG    SC2  112  13.075  -1.379   5.722  0.0229 -0.0557  0.0496
   39ARG    SCP  113  13.172  -1.371   5.773 -0.1831  0.1034  0.4601
   40ARG     BB  114  12.255  -1.254   5.922  0.0865  0.3688 -0.1395
   40ARG    SC1  115  12.404  -1.305   6.197 -0.0775  0.0849 -0.1491
   40ARG    SC2  116  12.628  -1.059   6.273 -0.0714 -0.1493 -0.5997
   40ARG    SCP  117  12.637  -0.962   6.324 -0.0173 -0.2576 -0.3923
   41PHE     BB  118  12.010  -1.130   5.764 -0.0854 -0.1665  0.0179
   41PHE    SC1  119  11.813  -0.898   5.856  0.2080  0.1837 -0.0123
   41PHE    SC2  120  11.757  -0.681   6.006 -0.1672  0.0228  0.0914
   41PHE    SC3  121  11.617  -0.728   5.780 -0.0476 -0.0812  0.0381
   42LEU     BB  122  12.062  -1.229   5.455 -0.0111 -0.2114  0.0068
   42LEU    SC1  123  12.271  -1.063   5.307 -0.2394  0.1467 -0.0515
   43ALA     BB  124  11.981  -1.503   5.399 -0.0697 -0.1034 -0.1670
   44SER     BB  125  11.769  -1.549   5.707 -0.0377 -0.1764 -0.0098
   44SER    SC1  126  11.585  -1.392   5.677  0.2777 -0.1118  0.1035
   44SER    SCP  127  11.620  -1.430   5.547  0.0239 -0.1590  0.2393
   44SER    SCN  128  11.551  -1.354   5.807 -0.2188  0.4006  0.0260
   45ALA     BB  129  11.964  -1.721   5.861 -0.3422 -0.1068 -0.0090
   46MET     BB  130  12.214  -1.767   5.748  0.0354 -0.1351  0.0139
   46MET    SC1  131  12.536  -1.760   5.950 -0.1422 -0.1431 -0.0920
   47HIS     BB  132  12.212  -2.010   5.537 -0.1125 -0.3184 -0.1409
   47HIS    SC1  133  12.066  -2.189   5.682  0.1007 -0.0332 -0.1482
   47HIS    SC2  134  11.922  -2.178   5.910  0.1623  0.0159 -0.1112
   47HIS    SC3  135  11.958  -2.414   5.784  0.1083 -0.0075 -0.0829
   48ILE     BB  136  12.504  -2.084   5.453 -0.0202 -0.0322 -0.0054
   48ILE    SC1  137  12.766  -2.150   5.606 -0.0960 -0.3866 -0.0211
   49GLY     BB  138  12.657  -2.058   5.146  0.0517 -0.1377  0.1797
   50ALA     BB  139  12.812  -2.203   4.881  0.0695 -0.1089  0.2575
   51LEU     BB  140  12.670  -2.065   4.656 -0.1784  0.2723  0.0900
   51LEU    SC1  141  12.572  -2.229   4.423  0.1284  0.2824 -0.3017
   52ARG     BB  142  12.578  -1.755   4.741  0.0328 -0.0643 -0.3521
   52ARG    SC1  143  12.270  -1.775   4.731 -0.1194  0.1398 -0.0297
   52ARG    SC2  144  12.106  -1.838   5.011  0.0577  0.0447 -0.0825
   52ARG    SCP  145  11.999  -1.863   5.003  0.1257 -0.3076 -0.0479
   53TRP     BB  146  12.842  -1.638   4.882  0.2602  0.1926  0.0501
   53TRP    SC1  147  12.806  -1.399   5.047  0.0656 -0.1857 -0.1672
   53TRP    SC2  148  12.772  -1.189   5.214  0.0326 -0.1052 -0.2738
   53TRP    SC3  149  13.014  -1.308   5.193 -0.0380 -0.3223  0.0700
   53TRP    SC4  150  12.979  -1.099   5.361  0.0029 -0.0228 -0.2821
   54HIS     BB  151  12.979  -1.487   4.614  0.0296 -0.0699 -0.3368
   54HIS    SC1  152  12.995  -1.731   4.454 -0.2475 -0.0240 -0.0142
   54HIS    SC2  153  12.866  -1.841   4.243 -0.0098 -0.1960 -0.0744
   54HIS    SC3  154  13.041  -1.989   4.386 -0.0984 -0.0534  0.1889
   55PHE     BB  155  12.724  -1.330   4.516  0.1841  0.1330  0.0403
   55PHE    SC1  156  12.620  -1.489   4.307  0.1781 -0.4927  0.1283
   55PHE    SC2  157  12.419  -1.665   4.272 -0.1853 -0.0730  0.0103
   55PHE    SC3  158  12.488  -1.498   4.071 -0.0797  0.1482  0.2259
   56LEU     BB  159  12.706  -1.105   4.619  0.0716 -0.3065  0.1578
   56LEU    SC1  160  12.531  -0.893   4.813 -0.2574 -0.1175  0.0362
   57LEU     BB  161  13.029  -0.954   4.666 -0.0351 -0.0641  0.1488
   57LEU    SC1  162  13.037  -0.846   4.954 -0.0216  0.0501 -0.3188
   58GLN     BB  163  13.006  -0.813   4.315 -0.0408 -0.1099  0.1224
   58GLN    SC1  164  13.370  -0.833   4.315  0.2013 -0.1476 -0.2093
   58GLN    SCP  165  13.429  -0.710   4.347 -0.3583  0.4140  0.0835
   58GLN    SCN  166  13.311  -0.956   4.284 -0.3595  0.3648  0.2705
   59SER     BB  167  12.720  -0.686   4.350  0.1185  0.0161  0.0132
   59SER    SC1  168  12.610  -0.544   4.205  0.0021 -0.0463 -0.1524
   59SER    SCP  169  12.631  -0.492   4.076  0.6723  0.3485  0.1909
   59SER    SCN  170  12.590  -0.595   4.333 -0.1499  0.1603  0.0131
   60LEU     BB  171  12.907  -0.465   4.654 -0.1859 -0.3907  0.2842
   60LEU    SC1  172  12.736  -0.439   4.939 -0.0020  0.2426  0.3838
   61GLU     BB  173  13.125  -0.364   4.517 -0.1636 -0.2173  0.1425
   61GLU    SC1  174  13.422  -0.277   4.741 -0.1222  0.1458 -0.0261
   61GLU    SCN  175  13.376  -0.310   4.646 -0.0395  0.1817 -0.0796
   62ASPP    BB  176  12.973  -0.223   4.200 -0.2373 -0.1503 -0.3418
   62ASPP   SC1  177  13.051  -0.440   4.011  0.1270  0.0647  0.0835
   63LEU     BB  178  12.771  -0.060   4.291  0.0177 -0.1833  0.1486
   63LEU    SC1  179  12.541  -0.181   4.498  0.2382  0.0478  0.1993
   64HIS     BB  180  12.827   0.202   4.467  0.0716  0.1297 -0.1343
   64HIS    SC1  181  12.954   0.115   4.719  0.0268 -0.2089  0.1748
   64HIS    SC2  182  12.953  -0.038   4.942 -0.0344 -0.1952  0.1842
   64HIS    SC3  183  13.169   0.112   4.881  0.0253 -0.2837  0.1760
   65LYS     BB  184  12.870   0.439   4.215 -0.4466 -0.2221  0.1730
   65LYS    SC1  185  13.034   0.276   4.005  0.0727  0.2677  0.0694
   65LYS    SC2  186  13.004   0.113   3.833  0.3515 -0.1863  0.1205
   65LYS    SCP  187  13.064   0.035   3.883  0.1182 -0.4886 -0.0425
   66ASN     BB  188  12.568   0.355   4.080 -0.0104  0.0730 -0.0566
   66ASN    SC1  189  12.530   0.214   3.839 -0.0524 -0.1714 -0.0676
   66ASN    SCP  190  12.416   0.240   3.916  0.1367 -0.3292 -0.0899
   66ASN    SCN  191  12.644   0.188   3.762  0.3357  0.4160 -0.0837
   67LEU     BB  192  12.391   0.441   4.269 -0.0272 -0.1315 -0.4155
   67LEU    SC1  193  12.265   0.212   4.470 -0.0819 -0.0103  0.0474
   68SER     BB  194  12.236   0.735   4.283 -0.2341 -0.0443  0.1343
   68SER    SC1  195  12.030   0.726   4.465 -0.2752  0.2780 -0.1736
   68SER    SCP  196  12.034   0.588   4.443  0.3066  0.3025 -0.3636
   68SER    SCN  197  12.026   0.864   4.488  0.4195  0.1949  0.4905
   69ARG     BB  198  12.403   1.005   4.132 -0.1517  0.2176 -0.1048
   69ARG    SC1  199  12.345   1.131   3.870 -0.1528  0.3595 -0.0484
   69ARG    SC2  200  12.051   1.312   3.790  0.3891 -0.0706  0.1132
   69ARG    SCP  201  12.022   1.290   3.686  0.1971 -0.3168  0.2077
   70LEU     BB  202  12.708   0.942   4.187 -0.2794  0.1510 -0.1120
   70LEU    SC1  203  12.811   0.787   3.905 -0.0242 -0.0933 -0.2005
   71GLY     BB  204  12.736   0.838   4.473 -0.1225  0.2443  0.0657
   72ALA     BB  205  12.579   0.658   4.606  0.1849  0.1727 -0.1260
   73ARG     BB  206  12.712   0.505   4.835  0.0598  0.2063 -0.1473
   73ARG    SC1  207  12.988   0.604   4.838 -0.0667 -0.1225 -0.0899
   73ARG    SC2  208  13.180   0.581   4.629  0.1274 -0.0606 -0.4866
   73ARG    SCP  209  13.277   0.632   4.624  0.1119  0.0363 -0.1178
   74LEU     BB  210  12.636   0.302   5.117 -0.0047 -0.0287 -0.0357
   74LEU    SC1  211  12.445   0.097   4.937 -0.0184 -0.3405  0.0111
   75LEU     BB  212  12.595   0.194   5.407  0.0677  0.0942  0.0202
   75LEU    SC1  213  12.417   0.448   5.495 -0.0114  0.1388 -0.0632
   76VAL     BB  214  12.682   0.066   5.713 -0.4014 -0.0586 -0.1504
   76VAL    SC1  215  12.505   0.148   5.892 -0.0950  0.4523 -0.0619
   77ILE     BB  216  12.775  -0.245   5.748  0.3305  0.3202  0.0677
   77ILE    SC1  217  12.818  -0.305   5.447 -0.0087  0.0992  0.0573
   78GLN     BB  218  12.832  -0.411   5.993 -0.3071  0.2105 -0.3270
   78GLN    SC1  219  13.214  -0.519   6.009 -0.1355  0.1951 -0.0018
   78GLN    SCP  220  13.194  -0.425   5.908  0.3335 -0.0167 -0.2425
   78GLN    SCN  221  13.234  -0.614   6.110  0.1868  0.0865 -0.1145
   79GLY     BB  222  12.756  -0.590   6.213  0.0385  0.0389  0.0702
   80GLU     BB  223  12.628  -0.578   6.432 -0.1292  0.0951  0.3310
   80GLU    SC1  224  12.760  -0.791   6.691  0.0557  0.5409  0.0050
   80GLU    SCN  225  12.753  -0.792   6.581  0.1812  0.1059 -0.0190
   81TYR     BB  226  12.351  -0.508   6.552 -0.0234 -0.0635  0.2108
   81TYR    SC1  227  12.253  -0.360   6.278 -0.0064  0.1101  0.0548
   81TYR    SC2  228  12.115  -0.345   6.047  0.1238 -0.0417 -0.0345
   81TYR    SC3  229  12.376  -0.274   6.054  0.1265 -0.0598  0.0604
   82GLU     BB  230  12.164  -0.327   6.742  0.1360 -0.0522 -0.0114
   82GLU    SC1  231  12.349  -0.009   6.633 -0.1484  0.2213  0.1849
   82GLU    SCN  232  12.254  -0.057   6.662 -0.1666  0.1181 -0.0241
   83SER     BB  233  11.822  -0.532   6.566  0.1400  0.2005  0.4493
   83SER    SC1  234  11.914  -0.729   6.450  0.3096 -0.0580  0.0563
   83SER    SCP  235  11.826  -0.654   6.529  0.0917  0.2939  0.1611
   83SER    SCN  236  12.002  -0.803   6.371 -0.0722  0.1941  0.0692
   84VAL     BB  237  11.718  -0.236   6.320  0.1178 -0.2336  0.1373
   84VAL    SC1  238  11.510  -0.322   6.179  0.0288 -0.0146  0.1312
   85LEU     BB  239  11.875   0.023   6.411  0.3058 -0.3854  0.0470
   85LEU    SC1  240  11.977   0.136   6.125 -0.0532  0.0870 -0.1019
   86ARG     BB  241  11.869   0.179   6.693  0.4464 -0.0217  0.5304
   86ARG    SC1  242  12.063   0.421   6.728 -0.0152 -0.0448  0.1899
   86ARG    SC2  243  12.337   0.493   6.862  0.5226 -0.1021 -0.2146
   86ARG    SCP  244  12.412   0.538   6.929  0.2895  0.1455 -0.1006
   87ASP     BB  245  11.515   0.035   6.786 -0.2479 -0.1232 -0.0868
   87ASP    SC1  246  11.682  -0.201   6.902  0.0109  0.0669 -0.4896
   87ASP    SCN  247  11.625  -0.294   6.919 -0.0876  0.1364 -0.4279
   88HIS     BB  248  11.282   0.053   6.584  0.1468 -0.0861 -0.0150
   88HIS    SC1  249  11.217  -0.237   6.528  0.0665  0.0689 -0.0418
   88HIS    SC2  250  11.339  -0.445   6.648  0.0186  0.0678  0.0055
   88HIS    SC3  251  11.131  -0.489   6.482  0.0809  0.0697 -0.0734
   89VAL     BB  252  11.347   0.257   6.390 -0.0687  0.3953  0.1580
   89VAL    SC1  253  11.457   0.154   6.172 -0.0930  0.3585  0.1632
   90GLN     BB  254  11.489   0.506   6.560 -0.0574  0.0169  0.2809
   90GLN    SC1  255  11.822   0.510   6.333 -0.3576  0.0084 -0.1572
   90GLN    SCP  256  11.879   0.388   6.370 -0.2013  0.1986 -0.0657
   90GLN    SCN  257  11.764   0.633   6.297 -0.2035  0.2954  0.2468
   91LYS     BB  258  11.375   0.760   6.629  0.3247 -0.2234  0.2918
   91LYS    SC1  259  11.312   0.828   6.898  0.0510 -0.0031 -0.0991
   91LYS    SC2  260  11.285   0.829   7.151  0.0712 -0.0059  0.4996
   91LYS    SCP  261  11.181   0.862   7.138  0.0022 -0.2992 -0.4035
   92TRP     BB  262  11.136   0.822   6.437  0.1206  0.0094  0.3268
   92TRP    SC1  263  11.039   1.104   6.487  0.1498 -0.0129  0.1176
   92TRP    SC2  264  10.835   1.268   6.555 -0.0601 -0.2144 -0.0116
   92TRP    SC3  265  10.948   1.110   6.742 -0.0534 -0.1366  0.0507
   92TRP    SC4  266  10.753   1.283   6.812  0.1749  0.1282  0.0510
   93ASN     BB  267  11.137   0.840   6.081 -0.2563  0.4673 -0.0454
   93ASN    SC1  268  11.398   0.639   6.087  0.0725 -0.0054  0.2866
   93ASN    SCP  269  11.534   0.672   6.080 -0.3502  0.2738  0.3822
   93ASN    SCN  270  11.262   0.607   6.094 -0.2844 -0.1554 -0.0396
   94ILE     BB  271  11.051   1.052   5.895  0.1233  0.0152  0.3154
   94ILE    SC1  272  11.116   1.330   6.016  0.0005  0.1225  0.1392
   95THR     BB  273  10.831   0.909   5.707 -0.1198 -0.2003 -0.1938
   95THR    SC1  274  10.597   1.015   5.712 -0.1180  0.2466  0.5264
   95THR    SCP  275  10.505   0.920   5.668  0.1420  0.2831  0.2915
   95THR    SCN  276  10.689   1.111   5.757  0.0487  0.3737  0.2926
   96GLN     BB  277  10.990   0.722   5.516 -0.1439 -0.0041 -0.2493
   96GLN    SC1  278  10.764   0.670   5.216 -0.2066  0.2605 -0.2243
   96GLN    SCP  279  10.635   0.696   5.264 -0.1670  0.3341 -0.0900
   96GLN    SCN  280  10.893   0.644   5.167 -0.2835 -0.2960 -0.0990
   97VAL     BB  281  11.055   0.399   5.627  0.0778  0.0323  0.0770
   97VAL    SC1  282  11.120   0.323   5.872 -0.0776 -0.4051 -0.0093
   98THR     BB  283  11.099   0.249   5.340 -0.1135  0.1227  0.1674
   98THR    SC1  284  11.177   0.413   5.141  0.0586 -0.2060  0.1044
   98THR    SCP  285  11.205   0.279   5.108  0.5814 -0.2034  0.1834
   98THR    SCN  286  11.150   0.546   5.174  0.2221 -0.1898 -0.1381
   99LEU     BB  287  11.114  -0.080   5.386  0.0457 -0.0266 -0.2078
   99LEU    SC1  288  11.232  -0.092   5.689  0.3400  0.0715 -0.3848
  100ASP     BB  289  10.921  -0.290   5.218 -0.2586  0.1161  0.1416
  100ASP    SC1  290  10.808  -0.113   5.003 -0.0351 -0.0738  0.0666
  100ASP    SCN  291  10.757  -0.186   5.067 -0.0727 -0.1254 -0.0209
  101ALA     BB  292  10.799  -0.543   5.303 -0.0737 -0.3442 -0.1183
  102GLU     BB  293  10.906  -0.714   5.444  0.0047  0.0467 -0.1687
  102GLU    SC1  294  11.148  -0.988   5.191  0.2049 -0.2771 -0.0390
  102GLU    SCN  295  11.205  -0.919   5.127  0.1642  0.0616  0.2575
  103MET     BB  296  10.867  -0.966   5.715  0.1528 -0.0842 -0.0033
  103MET    SC1  297  11.231  -1.007   5.721 -0.1451 -0.2922 -0.0466
  104GLU     BB  298  10.729  -1.175   5.884 -0.1466  0.2476 -0.0926
  104GLU    SC1  299  10.406  -1.018   5.941  0.1114  0.0488 -0.0659
  104GLU    SCN  300  10.331  -0.985   5.866 -0.4746  0.1223  0.4665
  105PRO     BB  301  10.872  -1.481   6.098 -0.1757  0.0415  0.2659
  105PRO    SC1  302  10.893  -1.763   6.069 -0.3204  0.0460 -0.2127
  106PHE     BB  303  11.159  -1.352   6.133 -0.4326 -0.0434 -0.1050
  106PHE    SC1  304  11.331  -1.587   6.071 -0.1257 -0.1756  0.2711
  106PHE    SC2  305  11.356  -1.821   5.939  0.1268  0.1132 -0.2232
  106PHE    SC3  306  11.546  -1.744   6.115 -0.0277 -0.1089  0.0483
  107TYR     BB  307  11.455  -1.135   6.116 -0.1011  0.0699 -0.0306
  107TYR    SC1  308  11.704  -1.250   6.186  0.1061  0.1433 -0.0079
  107TYR    SC2  309  11.951  -1.215   6.289  0.2465 -0.2172 -0.2062
  107TYR    SC3  310  11.858  -1.464   6.242 -0.1709 -0.0885 -0.1079
  108LYS     BB  311  11.360  -0.827   6.237  0.1481  0.3820  0.2306
  108LYS    SC1  312  11.449  -0.905   6.523 -0.6679  0.0701  0.1675
  108LYS    SC2  313  11.471  -0.941   6.731 -0.5512 -0.0318  0.3515
  108LYS    SCP  314  11.422  -1.024   6.679 -0.3176 -0.0409  0.1217
  109GLU     BB  315  10.971  -0.871   6.231  0.3060 -0.0670  0.2635
  109GLU    SC1  316  11.003  -1.052   6.542 -0.0162  0.4318  0.8364
  109GLU    SCN  317  11.107  -1.030   6.514  0.0970 -0.3790  0.2525
  110MET     BB  318  10.835  -0.757   6.106 -0.2241  0.0927 -0.2742
  110MET    SC1  319  11.118  -0.523   5.949 -0.0932  0.0484 -0.3061
  111GLU     BB  320  10.603  -0.542   6.092  0.0809  0.1675 -0.1167
  111GLU    SC1  321  10.270  -0.651   6.273  0.2679 -0.0713 -0.0842
  111GLU    SCN  322  10.260  -0.568   6.202 -0.1424 -0.1267 -0.1161
  112ALA     BB  323  10.625  -0.310   6.222  0.2126  0.0434  0.1950
  113ASN     BB  324  10.778  -0.083   6.379  0.1284 -0.1040  0.1996
  113ASN    SC1  325  11.029  -0.036   6.152 -0.2182 -0.4975 -0.1665
  113ASN    SCP  326  10.909   0.007   6.210  0.1925 -0.1039 -0.2318
  113ASN    SCN  327  11.149  -0.079   6.093  0.1449 -0.2902 -0.1963
  114ILE     BB  328  10.723   0.020   6.676  0.2718 -0.0869  0.0928
  114ILE    SC1  329  10.505   0.236   6.716  0.0405 -0.2405 -0.2830
  115ARG     BB  330  10.835  -0.193   6.884 -0.0349 -0.2347 -0.0186
  115ARG    SC1  331  10.700  -0.416   6.758  0.0068  0.2074 -0.2207
  115ARG    SC2  332  10.671  -0.659   6.557 -0.0209  0.2995 -0.1848
  115ARG    SCP  333  10.768  -0.628   6.513  0.0196  0.1867 -0.1774
  116ARG     BB  334  11.106  -0.163   7.052 -0.1964 -0.1102  0.4117
  116ARG    SC1  335  11.269  -0.375   7.138 -0.1265 -0.3677  0.0328
  116ARG    SC2  336  11.527  -0.462   7.268 -0.2410 -0.1105  0.0528
  116ARG    SCP  337  11.552  -0.444   7.162 -0.0886 -0.2571  0.0606
  117LEU     BB  338  11.084   0.097   7.207  0.1328  0.0097  0.0041
  117LEU    SC1  339  11.030   0.113   7.529 -0.1339  0.0972 -0.1192
  118GLY     BB  340  11.125   0.342   7.047  0.0053  0.2034 -0.1984
  119ALA     BB  341  10.993   0.419   6.819 -0.0648 -0.1469 -0.1773
  120GLU     BB  342  10.815   0.661   6.781  0.1684 -0.2759 -0.3018
  120GLU    SC1  343  10.792   0.808   7.128 -0.0815 -0.2877 -0.1199
  120GLU    SCN  344  10.877   0.801   7.058 -0.1147  0.1906 -0.2384
  121LEU     BB  345  10.606   0.799   6.526  0.2852 -0.1404 -0.1514
  121LEU    SC1  346  10.374   1.041   6.593 -0.2262  0.0488 -0.0571
  122GLY     BB  347  10.659   0.893   6.255  0.2107  0.0403 -0.3106
  123PHE     BB  348  10.532   0.706   6.044  0.3652 -0.0426 -0.1340
  123PHE    SC1  349  10.324   0.537   6.226  0.0034  0.0051 -0.0636
  123PHE    SC2  350  10.154   0.414   6.395  0.0964  0.0831  0.0901
  123PHE    SC3  351  10.091   0.439   6.133  0.0249 -0.1855  0.0790
  124GLU     BB  352  10.653   0.488   5.795 -0.0930  0.1931 -0.1688
  124GLU    SC1  353  10.405   0.546   5.567  0.2481 -0.3524 -0.0865
  124GLU    SCN  354  10.328   0.528   5.491 -0.0525 -0.6853  0.2555
  125VAL     BB  355  10.621   0.228   5.913  0.0948  0.1557  0.0791
  125VAL    SC1  356  10.457   0.100   6.077  0.0519  0.1377  0.0227
  126LEU     BB  357  10.770   0.024   5.642 -0.0320 -0.2240  0.2059
  126LEU    SC1  358  10.756  -0.256   5.767  0.0487  0.1707 -0.0647
  127SER     BB  359  10.583   0.039   5.429 -0.0361 -0.0722 -0.0454
  127SER    SC1  360  10.557   0.220   5.249 -0.3236  0.1896 -0.1853
  127SER    SCP  361  10.492   0.183   5.368 -0.1878 -0.1809 -0.1375
  127SER    SCN  362  10.622   0.257   5.131  0.2549 -0.1889  0.0910
  128ARG     BB  363  10.461  -0.244   5.377 -0.0201  0.0239  0.0385
  128ARG    SC1  364  10.283  -0.341   5.591  0.0659  0.0094 -0.0946
  128ARG    SC2  365  10.136  -0.614   5.776 -0.3815  0.0746  0.3147
  128ARG    SCP  366  10.237  -0.585   5.807 -0.2789 -0.1145  0.1734
  129VAL     BB  367  10.407  -0.382   5.049  0.1043 -0.0618 -0.3822
  129VAL    SC1  368  10.143  -0.362   5.059  0.1189  0.0558 -0.1680
  130GLY     BB  369  10.554  -0.478   4.787 -0.0979  0.1560  0.1374
  131HIS     BB  370  10.717  -0.384   4.564 -0.2406 -0.0398  0.0706
  131HIS    SC1  371  11.018  -0.397   4.676  0.0003 -0.0139 -0.0143
  131HIS    SC2  372  11.262  -0.503   4.633  0.0644  0.0594  0.1612
  131HIS    SC3  373  11.127  -0.562   4.859 -0.1117 -0.0352  0.0339
  132SER     BB  374  10.788  -0.514   4.225  0.0337 -0.1706 -0.0709
  132SER    SC1  375  11.005  -0.466   4.210  0.0389 -0.0370 -0.1419
  132SER    SCP  376  11.088  -0.355   4.192  0.2498 -0.2649  0.2301
  132SER    SCN  377  10.922  -0.577   4.228 -0.6447  0.3425  0.1740
  133LEU     BB  378  10.544  -0.617   3.997  0.2502 -0.0649 -0.1393
  133LEU    SC1  379  10.747  -0.854   3.875  0.2274  0.1420  0.2619
  134TYR     BB  380  10.300  -0.507   4.077 -0.0171  0.2827 -0.0556
  134TYR    SC1  381  10.097  -0.766   4.211 -0.1225 -0.0087 -0.1667
  134TYR    SC2  382   9.977  -0.924   4.395  0.0213  0.0513 -0.0182
  134TYR    SC3  383   9.828  -0.774   4.227 -0.1124 -0.0651 -0.0048
  135ASP     BB  384  10.273  -0.275   4.284 -0.1484  0.0051 -0.1082
  135ASP    SC1  385  10.251   0.026   4.144 -0.1833 -0.0100  0.0273
  135ASP    SCN  386  10.257   0.102   4.223  0.2936 -0.3114  0.3321
  136THR     BB  387  10.120  -0.317   4.527 -0.3321 -0.1517 -0.2307
  136THR    SC1  388   9.985  -0.528   4.591  0.0654  0.0282 -0.0099
  136THR    SCP  389  10.063  -0.486   4.699  0.2811 -0.2925  0.1042
  136THR    SCN  390   9.907  -0.570   4.483 -0.2564  0.2415  0.2589
  137LYS     BB  391   9.916   0.021   4.580 -0.2709  0.0665  0.1950
  137LYS    SC1  392  10.008   0.312   4.511  0.0417  0.0101 -0.1927
  137LYS    SC2  393  10.275   0.426   4.454 -0.0583  0.1202  0.1314
  137LYS    SCP  394  10.269   0.316   4.467  0.1270  0.0817 -0.0581
  138ARG     BB  395   9.605  -0.111   4.498  0.1250 -0.0389  0.2998
  138ARG    SC1  396   9.333   0.014   4.628  0.0873 -0.0909 -0.0427
  138ARG    SC2  397   9.265   0.151   4.896 -0.0885  0.0290  0.1846
  138ARG    SCP  398   9.282   0.051   4.852 -0.2753 -0.0200  0.2112
  139ILE     BB  399   9.518  -0.446   4.471  0.0161 -0.1628  0.0654
  139ILE    SC1  400   9.391  -0.444   4.188 -0.1215 -0.0206  0.1262
  140LEU     BB  401   9.469  -0.580   4.726  0.1965  0.1539 -0.0598
  140LEU    SC1  402   9.663  -0.796   4.820 -0.4020 -0.2412 -0.1261
  141ASP     BB  403   9.168  -0.477   4.796 -0.0214 -0.0903  0.2184
  141ASP    SC1  404   9.094  -0.305   5.017  0.0462 -0.2187  0.2445
  141ASP    SCN  405   9.161  -0.218   5.028  0.2945 -0.2647 -0.4351
  142LEU     BB  406   9.023  -0.462   4.543 -0.0101  0.0105  0.0704
  142LEU    SC1  407   9.001  -0.205   4.368  0.2579  0.1057  0.0039
  143ASN     BB  408   8.966  -0.712   4.389 -0.2284  0.1485 -0.1635
  143ASN    SC1  409   8.670  -0.701   4.294  0.0942  0.3684  0.1488
  143ASN    SCP  410   8.664  -0.742   4.428  0.3005  0.2452 -0.2431
  143ASN    SCN  411   8.676  -0.661   4.160  0.3601 -0.5686 -0.5140
  144GLY     BB  412   9.254  -0.863   4.339 -0.2219 -0.1218  0.3998
  145GLY     BB  413   9.377  -0.975   4.516  0.2970  0.1821  0.3902
  146SER     BB  414   9.247  -1.088   4.846  0.0114  0.3292  0.0745
  146SER    SC1  415   9.099  -0.971   4.967  0.0789  0.0021 -0.0713
  146SER    SCP  416   9.068  -1.106   4.991  0.1470  0.1020  0.3946
  146SER    SCN  417   9.129  -0.837   4.944  0.0194  0.0936  0.1698
  147PRO     BB  418   9.333  -1.393   4.892 -0.3077  0.0984 -0.0908
  147PRO    SC1  419   9.279  -1.509   5.173  0.1821  0.1624  0.0534
  148PRO     BB  420   9.546  -1.473   4.715 -0.2100  0.0118  0.2786
  148PRO    SC1  421   9.774  -1.310   4.741 -0.2763 -0.0420 -0.1938
  149LEU     BB  422   9.463  -1.672   4.504  0.1127 -0.0459 -0.2135
  149LEU    SC1  423   9.332  -1.852   4.725  0.0647 -0.3279  0.1382
  150THR     BB  424   9.383  -1.683   4.194 -0.0831  0.1314 -0.0349
  150THR    SC1  425   9.288  -1.899   4.117  0.0706 -0.0525  0.1109
  150THR    SCP  426   9.181  -1.886   4.206 -0.0019  0.1125  0.3561
  150THR    SCN  427   9.394  -1.912   4.027 -0.3625 -0.3752 -0.0329
  151TYR     BB  428   9.665  -1.670   3.889  0.0946  0.5181  0.2716
  151TYR    SC1  429   9.669  -1.987   3.820  0.0445  0.1074 -0.3110
  151TYR    SC2  430   9.544  -2.223   3.783  0.0163  0.0989 -0.1692
  151TYR    SC3  431   9.691  -2.115   3.584  0.2913 -0.1919 -0.1324
  152LYS     BB  432   9.670  -1.566   3.564 -0.1409 -0.2484 -0.1354
  152LYS    SC1  433   9.498  -1.723   3.393  0.0809  0.1612 -0.0266
  152LYS    SC2  434   9.546  -1.796   3.165  0.0360  0.3201  0.3263
  152LYS    SCP  435   9.555  -1.890   3.109  0.3274  0.6225 -0.2177
  153ARG     BB  436   9.784  -1.288   3.582 -0.2161  0.1512 -0.0136
  153ARG    SC1  437  10.076  -1.223   3.446 -0.1627  0.5069  0.1455
  153ARG    SC2  438  10.124  -0.963   3.291 -0.1170  0.1018 -0.0783
  153ARG    SCP  439  10.152  -0.898   3.376  0.5122 -0.1083 -0.0733
  154PHE     BB  440   9.790  -1.143   3.895  0.5681  0.0342  0.3054
  154PHE    SC1  441  10.078  -1.107   3.916 -0.1815  0.0547 -0.0793
  154PHE    SC2  442  10.292  -1.123   4.080 -0.1454 -0.0286 -0.1338
  154PHE    SC3  443  10.320  -1.024   3.831 -0.1694 -0.0447 -0.1429
  155LEU     BB  444   9.535  -1.108   4.013  0.1238  0.5505 -0.0146
  155LEU    SC1  445   9.626  -1.293   4.281  0.4439 -0.2252  0.3675
  156HIS     BB  446   9.234  -1.254   4.027 -0.1610 -0.1723 -0.0277
  156HIS    SC1  447   9.102  -1.306   4.270  0.0177 -0.1767  0.0569
  156HIS    SC2  448   8.897  -1.222   4.424  0.0114  0.0715 -0.0810
  156HIS    SC3  449   9.061  -1.417   4.512 -0.0516  0.1384  0.1951
  157ILE     BB  450   9.144  -1.327   3.728 -0.1944 -0.0346 -0.0250
  157ILE    SC1  451   9.167  -1.636   3.739 -0.2501 -0.0304  0.3034
  158LEU     BB  452   9.314  -1.132   3.542 -0.1196 -0.1658 -0.3194
  158LEU    SC1  453   9.267  -1.266   3.262  0.0881  0.0465 -0.1995
  159SER     BB  454   9.498  -0.878   3.485 -0.2618 -0.1981  0.2441
  159SER    SC1  455   9.616  -0.818   3.292  0.0700 -0.2061  0.0843
  159SER    SCP  456   9.636  -0.771   3.162  0.0725  0.2073  0.2398
  159SER    SCN  457   9.596  -0.865   3.423 -0.1819 -0.3686  0.0130
  160GLN     BB  458   9.585  -0.645   3.778 -0.3316 -0.0428  0.0982
  160GLN    SC1  459   9.953  -0.684   3.736 -0.1061 -0.3357 -0.1534
  160GLN    SCP  460   9.892  -0.579   3.667  0.2606 -0.1137 -0.1086
  160GLN    SCN  461  10.013  -0.790   3.805  0.0147 -0.0602  0.1990
  161LEU     BB  462   9.574  -0.368   3.631  0.0816 -0.1894 -0.1075
  161LEU    SC1  463   9.384  -0.123   3.731 -0.0876  0.0288 -0.0442
  162GLY     BB  464   9.731  -0.350   3.314  0.1157 -0.0615  0.0191
  163ASP     BB  465   9.966  -0.520   3.224  0.1417 -0.1327  0.1999
  163ASP    SC1  466   9.939  -0.522   2.919  0.2534  0.1494 -0.0308
  163ASP    SCN  467   9.949  -0.535   2.811 -0.2380  0.1728 -0.1011
  164PRO     BB  468  10.361  -0.418   3.326 -0.0654  0.1579 -0.2543
  164PRO    SC1  469  10.338  -0.533   3.549 -0.0082  0.2399  0.2968
  165GLU     BB  470  10.405  -0.127   3.314  0.0350 -0.0371  0.0907
  165GLU    SC1  471  10.057   0.026   3.234 -0.4666  0.3647  0.1695
  165GLU    SCN  472  10.041  -0.031   3.327  0.2930 -0.1151  0.0908
  166VAL     BB  473  10.642   0.084   3.227 -0.2072 -0.3894 -0.1390
  166VAL    SC1  474  10.684   0.149   2.973 -0.0297  0.1035  0.0048
  167PRO     BB  475  10.838   0.113   3.463  0.2583  0.1831  0.1197
  167PRO    SC1  476  10.815   0.357   3.656  0.1455  0.0609  0.2128
  168VAL     BB  477  11.112  -0.039   3.400 -0.2266  0.0118  0.1047
  168VAL    SC1  478  11.166  -0.078   3.143  0.4882  0.1102  0.2182
  169ARG     BB  479  11.327   0.214   3.490  0.5096 -0.2924  0.3901
  169ARG    SC1  480  11.595   0.048   3.427 -0.0354 -0.1173  0.2987
  169ARG    SC2  481  11.863   0.096   3.256  0.0308 -0.3427  0.2047
  169ARG    SCP  482  11.876   0.011   3.188  0.0270 -0.2669  0.1077
  170ASN     BB  483  11.450   0.489   3.568  0.0728  0.3829 -0.0674
  170ASN    SC1  484  11.444   0.504   3.892 -0.1454 -0.1555  0.0056
  170ASN    SCP  485  11.458   0.366   3.915 -0.3019 -0.1524  0.4530
  170ASN    SCN  486  11.430   0.641   3.868  0.3466 -0.0983  0.2879
  171LEU     BB  487  11.511   0.838   3.496 -0.1115 -0.0346  0.3813
  171LEU    SC1  488  11.289   0.864   3.210  0.1203 -0.0085  0.0460
  172THR     BB  489  11.433   1.087   3.737  0.0489 -0.1779 -0.1964
  172THR    SC1  490  11.420   0.973   3.945 -0.0171 -0.0101  0.2602
  172THR    SCP  491  11.528   1.012   4.024  0.3518  0.4579  0.0298
  172THR    SCN  492  11.311   0.933   3.866  0.1422  0.1358  0.4566
  173ALA     BB  493  11.554   1.354   3.699 -0.1332  0.3147  0.4744
  174GLU     BB  494  11.622   1.514   3.979 -0.0934 -0.0454  0.3882
  174GLU    SC1  495  11.867   1.730   4.033 -0.2300  0.2881  0.0996
  174GLU    SCN  496  11.944   1.717   4.110 -0.1338  0.3177  0.0095
  175ASP     BB  497  11.615   1.319   4.178  0.1435  0.1927 -0.0869
  175ASP    SC1  498  11.436   1.425   4.420 -0.1044  0.1071  0.1228
  175ASP    SCN  499  11.354   1.407   4.492 -0.1272  0.4668  0.2047
  176PHE     BB  500  11.873   1.189   4.250  0.1180  0.2662 -0.0727
  176PHE    SC1  501  11.904   0.956   4.046 -0.0033  0.1417  0.0067
  176PHE    SC2  502  11.902   0.828   3.808  0.2560  0.2270 -0.0451
  176PHE    SC3  503  11.854   0.691   4.036 -0.1185  0.1681 -0.1526
  177GLN     BB  504  11.937   1.197   4.492 -0.0947  0.0328 -0.0743
  177GLN    SC1  505  12.317   1.193   4.581 -0.1569 -0.0988  0.0167
  177GLN    SCP  506  12.376   1.110   4.485 -0.1675  0.5746 -0.5713
  177GLN    SCN  507  12.259   1.275   4.678  0.3583  0.1428  0.1687
  178ARG     BB  508  11.902   1.460   4.672 -0.1922 -0.1720 -0.0170
  178ARG    SC1  509  11.882   1.687   4.508  0.2981  0.1191 -0.1713
  178ARG    SC2  510  11.846   1.979   4.516  0.2124  0.0344 -0.0197
  178ARG    SCP  511  11.918   1.896   4.508  0.2693  0.0934 -0.1386
  179CYS     BB  512  11.908   1.534   4.973  0.1542 -0.1661 -0.1142
  179CYS    SC1  513  11.877   1.838   4.982  0.0917  0.1724 -0.3694
  180MET     BB  514  12.111   1.454   5.118 -0.0916  0.1653 -0.0826
  180MET    SC1  515  12.305   1.762   5.335 -0.1396 -0.1811 -0.2007
  181SER     BB  516  12.419   1.239   5.134 -0.1621  0.1339 -0.0596
  181SER    SC1  517  12.497   1.277   5.375 -0.0735  0.3495  0.1410
  181SER    SCP  518  12.618   1.289   5.446  0.1272  0.2379  0.0792
  181SER    SCN  519  12.377   1.265   5.305  0.0283  0.3675  0.2229
  182PRO     BB  520  12.567   0.981   4.963 -0.1244 -0.2480  0.3396
  182PRO    SC1  521  12.404   0.776   5.139  0.2113  0.0695 -0.1690
  183GLU     BB  522  12.824   1.114   4.831  0.3519 -0.0558 -0.1383
  183GLU    SC1  523  12.679   1.465   4.669  0.0191 -0.0260  0.3261
  183GLU    SCN  524  12.648   1.570   4.679  0.0686  0.0218  0.0552
  184PRO     BB  525  12.993   1.155   5.011 -0.0391 -0.2720 -0.1122
  184PRO    SC1  526  12.929   1.424   5.166  0.0583  0.0453 -0.0203
  185GLY     BB  527  13.197   1.018   5.098  0.2745  0.2251 -0.0148
  186LEU     BB  528  13.463   1.039   5.343 -0.3454  0.3709  0.0513
  186LEU    SC1  529  13.795   0.983   5.275  0.3345 -0.3416  0.0230
  187ALA     BB  530  13.363   0.802   5.569 -0.0810 -0.0292 -0.1539
  188GLU     BB  531  13.068   0.813   5.697  0.2367 -0.1397  0.1892
  188GLU    SC1  532  12.820   0.872   5.389  0.0755  0.1726  0.2022
  188GLU    SCN  533  12.927   0.872   5.364 -0.0469  0.1989 -0.5402
  189ARG     BB  534  12.902   0.529   5.763  0.1525 -0.1136  0.0571
  189ARG    SC1  535  12.655   0.617   5.883 -0.0327 -0.1757  0.0221
  189ARG    SC2  536  12.460   0.822   6.071  0.2025  0.4201 -0.0412
  189ARG    SCP  537  12.462   0.820   5.961  0.2065 -0.6478 -0.1234
  190TYR     BB  538  13.058   0.279   5.726  0.0082 -0.2028  0.2068
  190TYR    SC1  539  13.172   0.144   5.931 -0.1913 -0.2095 -0.0437
  190TYR    SC2  540  13.386   0.089   6.087 -0.1838  0.1847  0.0950
  190TYR    SC3  541  13.162  -0.061   6.107  0.0820 -0.2531 -0.0741
  191ARG     BB  542  13.097   0.072   5.422 -0.1367 -0.5881  0.1624
  191ARG    SC1  543  13.053   0.390   5.279  0.1599  0.1934 -0.3279
  191ARG    SC2  544  13.305   0.537   5.172 -0.2364 -0.1146 -0.0089
  191ARG    SCP  545  13.359   0.510   5.264 -0.1304  0.3576  0.0972
  192VAL     BB  546  13.352  -0.144   5.603 -0.1189  0.1789 -0.2878
  192VAL    SC1  547  13.593  -0.061   5.674 -0.0659 -0.3863  0.2765
  193PRO     BB  548  13.448  -0.430   5.321  0.0869  0.1050 -0.1435
  193PRO    SC1  549  13.212  -0.471   5.167  0.0983  0.0051  0.1171
  194VAL     BB  550  13.723  -0.512   5.440  0.0691  0.0256  0.0514
  194VAL    SC1  551  13.810  -0.714   5.294 -0.2189 -0.0328 -0.0453
  195PRO     BB  552  13.799  -0.510   5.741 -0.1521 -0.0911  0.1262
  195PRO    SC1  553  14.001  -0.333   5.855 -0.1957 -0.0731 -0.2887
  196ALA     BB  554  13.633  -0.836   5.954  0.1840  0.1901 -0.2217
  197ASP     BB  555  13.426  -1.015   5.870 -0.0182  0.1251 -0.0357
  197ASP    SC1  556  13.403  -1.271   6.060  0.1964 -0.1606 -0.2470
  197ASP    SCN  557  13.414  -1.230   5.958  0.0113  0.4094 -0.0744
  198LEU     BB  558  13.448  -1.112   5.559 -0.0515 -0.0953  0.0659
  198LEU    SC1  559  13.411  -0.955   5.273 -0.1054 -0.0890 -0.3142
  199GLU     BB  560  13.533  -1.383   5.507  0.1001 -0.1288 -0.1317
  199GLU    SC1  561  13.463  -1.697   5.747 -0.0320 -0.2977  0.1210
  199GLU    SCN  562  13.522  -1.725   5.658 -0.0602 -0.4370  0.1440
  200ILE     BB  563  13.658  -1.421   5.232  0.1370 -0.0938 -0.1867
  200ILE    SC1  564  13.857  -1.211   5.122  0.0832 -0.1117 -0.3197
  201PRO     BB  565  13.445  -1.503   4.995  0.1364 -0.1743 -0.1955
  201PRO    SC1  566  13.378  -1.248   4.857 -0.0194 -0.1691 -0.1271
  202PRO     BB  567  13.400  -1.746   4.801  0.3305  0.1835  0.1072
  202PRO    SC1  568  13.195  -1.926   4.880 -0.2162  0.0093  0.1005
  203GLN     BB  569  13.588  -1.875   4.456  0.0325  0.0224 -0.0572
  203GLN    SC1  570  13.851  -2.035   4.616 -0.3303 -0.2158  0.0901
  203GLN    SCP  571  13.988  -2.050   4.592  0.3083  0.1005  0.1270
  203GLN    SCN  572  13.714  -2.021   4.641  0.1777 -0.4743 -0.1719
  204SER     BB  573  13.507  -1.906   4.122  0.2520  0.2713 -0.0071
  204SER    SC1  574  13.361  -1.706   4.044  0.2672  0.0510 -0.0742
  204SER    SCP  575  13.331  -1.613   3.944  0.1389  0.0826 -0.0450
  204SER    SCN  576  13.391  -1.799   4.144  0.2414 -0.1172 -0.2568
  205LEU     BB  577  13.415  -2.183   4.054 -0.0684  0.0689  0.1448
  205LEU    SC1  578  13.612  -2.412   4.162 -0.2339  0.0950 -0.2032
  206SER     BB  579  13.152  -2.233   3.862  0.2690 -0.3090 -0.0805
  206SER    SC1  580  12.945  -2.260   3.938  0.4667 -0.1896  0.0132
  206SER    SCP  581  12.857  -2.362   3.898 -0.0096  0.2991  0.1685
  206SER    SCN  582  13.033  -2.159   3.979  0.2450  0.1135  0.0916
  207PRO     BB  583  13.141  -1.865   3.668 -0.1600 -0.0946 -0.3148
  207PRO    SC1  584  13.408  -1.937   3.589  0.0818 -0.3069 -0.0006
  208TRP     BB  585  12.851  -1.654   3.737 -0.1825  0.0472  0.0298
  208TRP    SC1  586  12.663  -1.867   3.871 -0.1991  0.1283 -0.1557
  208TRP    SC2  587  12.464  -2.040   3.932 -0.2275  0.1907 -0.0694
  208TRP    SC3  588  12.518  -1.980   3.674  0.0660 -0.2808 -0.1290
  208TRP    SC4  589  12.314  -2.147   3.734 -0.3202  0.2089 -0.0098
  209THR     BB  590  12.898  -1.297   3.893 -0.1905 -0.1418  0.0079
  209THR    SC1  591  13.072  -1.298   4.089  0.0020  0.1462 -0.0772
  209THR    SCP  592  13.065  -1.192   3.997 -0.2144 -0.4863 -0.2903
  209THR    SCN  593  13.079  -1.404   4.180 -0.0823 -0.1519  0.1001
  210GLY     BB  594  12.736  -0.956   3.973 -0.1342  0.2766 -0.1885
  211GLY     BB  595  12.724  -0.765   3.756  0.3794 -0.0448 -0.0133
  212GLU     BB  596  12.465  -0.577   3.706 -0.1299 -0.0450 -0.0596
  212GLU    SC1  597  12.667  -0.242   3.787 -0.2594  0.1499 -0.2825
  212GLU    SCN  598  12.566  -0.280   3.807 -0.1490 -0.0560 -0.0509
  213THR     BB  599  12.291  -0.496   3.482  0.0048  0.1524  0.1090
  213THR    SC1  600  12.337  -0.249   3.360  0.1216 -0.1088  0.2220
  213THR    SCP  601  12.415  -0.337   3.284  0.2072  0.2119 -0.0937
  213THR    SCN  602  12.259  -0.160   3.436 -0.1386 -0.1659  0.0114
  214GLU     BB  603  12.049  -0.618   3.446  0.0674 -0.0127 -0.1324
  214GLU    SC1  604  11.828  -0.341   3.576  0.2256  0.1674 -0.0533
  214GLU    SCN  605  11.891  -0.379   3.495 -0.1501 -0.7202 -0.0477
  215GLY     BB  606  12.014  -0.887   3.264 -0.1911 -0.0689 -0.1528
  216LEU     BB  607  12.226  -1.051   3.183 -0.0107 -0.1232 -0.1094
  216LEU    SC1  608  12.505  -0.918   3.283  0.5230  0.1189  0.2090
  217ARG     BB  609  12.219  -1.342   3.096 -0.0749 -0.2402  0.2243
  217ARG    SC1  610  12.515  -1.335   2.935  0.2535 -0.0348 -0.2078
  217ARG    SC2  611  12.637  -1.525   2.780 -0.0907 -0.0616 -0.2795
  217ARG    SCP  612  12.578  -1.432   2.785 -0.2348 -0.1547 -0.1487
  218ARG     BB  613  11.968  -1.461   2.943  0.5771  0.0616  0.0250
  218ARG    SC1  614  12.091  -1.449   2.648 -0.1162  0.0285 -0.0561
  218ARG    SC2  615  12.032  -1.346   2.354 -0.1454 -0.5229 -0.2504
  218ARG    SCP  616  11.931  -1.314   2.324 -0.1347 -0.3244 -0.0976
  219LEU     BB  617  11.673  -1.288   2.936  0.3200 -0.0298  0.1054
  219LEU    SC1  618  11.503  -1.211   3.215  0.1048 -0.0725  0.0074
  220GLU     BB  619  11.451  -1.115   2.746  0.1869  0.2688 -0.2232
  220GLU    SC1  620  11.601  -1.089   2.427 -0.0771 -0.1550  0.2282
  220GLU    SCN  621  11.687  -1.140   2.383  0.2225  0.0756  0.4978
  221GLN     BB  622  11.200  -1.242   2.726  0.1643  0.1033 -0.0496
  221GLN    SC1  623  11.078  -1.000   2.413  0.1104 -0.2777  0.1850
  221GLN    SCP  624  10.972  -0.911   2.437  0.0321  0.0824 -0.2439
  221GLN    SCN  625  11.183  -1.090   2.389  0.0156  0.0842 -0.3244
  222HIS     BB  626  11.179  -1.502   2.839 -0.0016  0.6102  0.1562
  222HIS    SC1  627  11.149  -1.502   3.158  0.0990  0.1444 -0.0226
  222HIS    SC2  628  10.907  -1.601   3.223  0.0567  0.0748 -0.2737
  222HIS    SC3  629  11.051  -1.466   3.407 -0.1654  0.1060 -0.1177
  223LEU     BB  630  11.071  -1.703   2.577  0.1371  0.1139 -0.0471
  223LEU    SC1  631  11.236  -1.955   2.536 -0.0413  0.1112  0.0986
  224THR     BB  632  10.802  -1.544   2.495 -0.1452  0.2044 -0.0851
  224THR    SC1  633  10.786  -1.383   2.305 -0.2176  0.1395 -0.1112
  224THR    SCP  634  10.741  -1.401   2.437 -0.3739 -0.2873  0.1446
  224THR    SCN  635  10.831  -1.365   2.174 -0.1945  0.0544  0.2463
  225ASP     BB  636  10.476  -1.704   2.451  0.0474  0.0359 -0.3536
  225ASP    SC1  637  10.306  -1.448   2.508  0.3313  0.0564 -0.2862
  225ASP    SCN  638  10.256  -1.384   2.433  0.0475  0.0279 -0.1364
  226GLN     BB  639  10.412  -1.859   2.203  0.0086 -0.1021 -0.2008
  226GLN    SC1  640  10.423  -1.508   1.987  0.2178 -0.0250  0.3757
  226GLN    SCP  641  10.353  -1.437   2.085 -0.1509  0.4623  0.1630
  226GLN    SCN  642  10.493  -1.579   1.889 -0.1423  0.5378  0.1137
  227GLY     BB  643  10.334  -2.126   2.087 -0.4364  0.0842  0.3540
  228TRP     BB  644  10.464  -2.449   2.172 -0.0794  0.1538 -0.0109
  228TRP    SC1  645  10.746  -2.367   2.113 -0.1686  0.2653 -0.0598
  228TRP    SC2  646  11.003  -2.304   2.167 -0.2233  0.3426  0.1188
  228TRP    SC3  647  10.909  -2.283   1.915  0.0571 -0.0894 -0.0339
  228TRP    SC4  648  11.171  -2.244   1.965 -0.0543  0.3692  0.2648
  229VAL     BB  649  10.500  -2.714   2.331 -0.1888  0.1242 -0.0492
  229VAL    SC1  650  10.727  -2.780   2.451 -0.1656 -0.1268 -0.2242
  230ALA     BB  651  10.248  -2.921   2.312  0.0727 -0.1723 -0.0297
  231ASN     BB  652   9.996  -2.983   2.472 -0.2559 -0.1380  0.0806
  231ASN    SC1  653   9.764  -2.994   2.246 -0.3358  0.0479 -0.2085
  231ASN    SCP  654   9.881  -3.065   2.220 -0.5780 -0.1665 -0.3848
  231ASN    SCN  655   9.646  -2.923   2.272 -0.3180  0.1456  0.0008
  232PHE     BB  656   9.966  -3.196   2.686 -0.1710  0.1285  0.1924
  232PHE    SC1  657   9.713  -3.332   2.723 -0.1853  0.0953 -0.0875
  232PHE    SC2  658   9.647  -3.592   2.747  0.0128  0.0538  0.0256
  232PHE    SC3  659   9.454  -3.403   2.753 -0.0993 -0.0637  0.3458
  233THR     BB  660  10.253  -3.393   2.651  0.0750  0.1896 -0.1119
  233THR    SC1  661  10.160  -3.642   2.688  0.4025  0.4039  0.1319
  233THR    SCP  662  10.091  -3.676   2.571 -0.0639 -0.0211  0.0803
  233THR    SCN  663  10.229  -3.609   2.805 -0.0398  0.3335 -0.0299
  234LYS     BB  664  10.490  -3.349   2.445  0.3626 -0.0262  0.2340
  234LYS    SC1  665  10.625  -3.580   2.275  0.1225 -0.0221 -0.2390
  234LYS    SC2  666  10.685  -3.819   2.227 -0.0147 -0.0992  0.1539
  234LYS    SCP  667  10.580  -3.798   2.252 -0.1292 -0.0813 -0.2645
  235PRO     BB  668  10.827  -3.223   2.561  0.0501 -0.2247  0.3871
  235PRO    SC1  669  11.071  -3.358   2.380  0.1455 -0.3624  0.2309
  236ARG     BB  670  10.863  -3.126   2.810  0.0690  0.0805  0.3036
  236ARG    SC1  671  11.017  -2.855   2.905  0.2005 -0.0067  0.1230
  236ARG    SC2  672  11.200  -2.729   3.128 -0.4084  0.0046 -0.1129
  236ARG    SCP  673  11.173  -2.685   3.225  0.1721  0.5148 -0.1220
  237THR     BB  674  10.785  -3.237   3.127  0.1384 -0.0362 -0.1476
  237THR    SC1  675  10.564  -3.203   3.192  0.0528 -0.3867  0.0187
  237THR    SCP  676  10.648  -3.120   3.267 -0.0989 -0.0125  0.2699
  237THR    SCN  677  10.480  -3.286   3.117  0.2469  0.0939 -0.2608
  238ILE     BB  678  10.900  -3.585   3.019  0.3123  0.0482 -0.2724
  238ILE    SC1  679  10.640  -3.602   2.851  0.1407 -0.3133  0.0162
  239PRO     BB  680  11.168  -3.528   2.885  0.1042  0.0768  0.0539
  239PRO    SC1  681  11.183  -3.688   2.663 -0.0920  0.0558  0.2159
  240ASN     BB  682  11.302  -3.280   2.987  0.2799  0.1889 -0.1457
  240ASN    SC1  683  11.259  -3.217   3.254 -0.0486 -0.1811 -0.1045
  240ASN    SCP  684  11.301  -3.278   3.135  0.4906 -0.1797 -0.0317
  240ASN    SCN  685  11.216  -3.156   3.373  0.0638 -0.4711 -0.0217
  241SER     BB  686  11.470  -3.035   2.795  0.0544  0.2264 -0.1939
  241SER    SC1  687  11.708  -2.960   2.908 -0.3288 -0.0185 -0.1502
  241SER    SCP  688  11.799  -2.865   2.956  0.1215  0.0984 -0.0550
  241SER    SCN  689  11.618  -3.055   2.859  0.2261  0.1712 -0.4067
  242LEU     BB  690  11.340  -2.857   2.506 -0.2550  0.0799 -0.0255
  242LEU    SC1  691  11.559  -2.941   2.323  0.1855 -0.3589  0.0250
  243LEU     BB  692  11.232  -2.614   2.505  0.0487 -0.0576 -0.0158
  243LEU    SC1  693  11.442  -2.432   2.302 -0.2365 -0.1812  0.2595
  244PRO     BB  694  11.316  -2.379   2.742  0.3105  0.0366 -0.2765
  244PRO    SC1  695  11.584  -2.498   2.805  0.1041  0.0142 -0.1090
  245SER     BB  696  11.251  -2.154   2.961 -0.0344  0.0346  0.0106
  245SER    SC1  697  11.026  -2.004   2.987 -0.1816 -0.1377  0.3197
  245SER    SCP  698  11.148  -2.020   3.054 -0.1927  0.4846  0.3386
  245SER    SCN  699  10.904  -1.988   2.920 -0.2894  0.0197  0.3839
  246THR     BB  700  11.422  -2.187   3.234 -0.2747 -0.3674 -0.2209
  246THR    SC1  701  11.368  -2.358   3.406 -0.1558 -0.0154 -0.1305
  246THR    SCP  702  11.433  -2.428   3.509 -0.0545  0.1693 -0.0909
  246THR    SCN  703  11.303  -2.288   3.304 -0.1174  0.3840  0.0911
  247THR     BB  704  11.564  -1.869   3.230  0.2934 -0.1193 -0.1169
  247THR    SC1  705  11.555  -1.762   3.002 -0.1008 -0.0491 -0.3070
  247THR    SCP  706  11.662  -1.744   3.090 -0.2819 -0.6750 -0.2434
  247THR    SCN  707  11.447  -1.780   2.915 -0.5686  0.2205 -0.1280
  248GLY     BB  708  11.602  -1.718   3.507 -0.1677 -0.0984  0.0199
  249LEU     BB  709  11.430  -1.622   3.794 -0.1339 -0.0690  0.3025
  249LEU    SC1  710  11.432  -1.327   3.730 -0.0464 -0.1515  0.0282
  250SER     BB  711  11.618  -1.765   4.057 -0.0423  0.0251 -0.2677
  250SER    SC1  712  11.559  -1.926   4.231  0.3449  0.1147 -0.0086
  250SER    SCP  713  11.448  -1.964   4.307 -0.3034  0.1966 -0.2908
  250SER    SCN  714  11.670  -1.888   4.154 -0.2201  0.2403 -0.1501
  251PRO     BB  715  11.911  -1.653   3.983  0.0975  0.0120 -0.2687
  251PRO    SC1  716  12.126  -1.655   3.801  0.2303  0.0954 -0.2813
  252TYR     BB  717  11.875  -1.282   4.049 -0.0668  0.2309 -0.1901
  252TYR    SC1  718  12.162  -1.256   4.195 -0.0422 -0.0459  0.1916
  252TYR    SC2  719  12.272  -1.249   4.441  0.0494  0.1398  0.1469
  252TYR    SC3  720  12.331  -1.056   4.261 -0.0079 -0.0003 -0.0249
  253PHE     BB  721  11.627  -1.239   4.197  0.1312 -0.0241  0.0504
  253PHE    SC1  722  11.384  -1.039   4.136  0.1953  0.1774  0.0299
  253PHE    SC2  723  11.177  -0.888   4.052 -0.0379 -0.1638 -0.0308
  253PHE    SC3  724  11.306  -0.825   4.281 -0.0512  0.1890 -0.1147
  254SER     BB  725  11.728  -1.340   4.543  0.1297 -0.2998 -0.0808
  254SER    SC1  726  11.860  -1.546   4.550 -0.3055  0.1524 -0.1480
  254SER    SCP  727  11.957  -1.544   4.449  0.3788 -0.1544 -0.3940
  254SER    SCN  728  11.763  -1.549   4.651  0.4179  0.1740 -0.3430
  255MET     BB  729  11.883  -1.037   4.542 -0.0523 -0.0005  0.0791
  255MET    SC1  730  12.011  -0.952   4.851 -0.0011 -0.5401  0.0547
  256GLY     BB  731  11.801  -0.818   4.389 -0.1524 -0.1400 -0.0812
  257CYS     BB  732  11.880  -0.763   4.112 -0.2350 -0.1794 -0.0921
  257CYS    SC1  733  12.148  -0.596   4.022  0.0433  0.0806  0.1458
  258LEU     BB  734  11.698  -0.733   3.870  0.3822 -0.1788  0.0068
  258LEU    SC1  735  11.715  -0.944   3.635 -0.1960 -0.1953 -0.1605
  259SER     BB  736  11.376  -0.605   3.696  0.0602  0.0094 -0.1354
  259SER    SC1  737  11.351  -0.376   3.763  0.1685  0.0602 -0.0917
  259SER    SCP  738  11.388  -0.492   3.693  0.5118  0.2963  0.0063
  259SER    SCN  739  11.315  -0.260   3.832 -0.2406  0.2136 -0.2047
  260VAL     BB  740  11.110  -0.741   3.534  0.0004 -0.2181 -0.1712
  260VAL    SC1  741  11.160  -0.999   3.497  0.0330 -0.2176 -0.1327
  261ARG     BB  742  10.955  -0.521   3.434  0.1669 -0.0956  0.0285
  261ARG    SC1  743  10.833  -0.378   3.688  0.0843 -0.2135  0.0571
  261ARG    SC2  744  10.580  -0.154   3.782  0.1178 -0.2974 -0.2764
  261ARG    SCP  745  10.672  -0.105   3.749  0.1631  0.0451  0.2338
  262THR     BB  746  10.859  -0.532   3.145 -0.1007 -0.2256  0.0088
  262THR    SC1  747  10.760  -0.359   2.997 -0.1348  0.2168  0.2106
  262THR    SCP  748  10.711  -0.277   2.895 -0.6962  0.1088  0.2682
  262THR    SCN  749  10.809  -0.440   3.100  0.1870  0.2079 -0.0308
  263PHE     BB  750  10.982  -0.855   2.970 -0.1814 -0.2930 -0.2044
  263PHE    SC1  751  11.255  -0.747   3.044 -0.0953 -0.0825 -0.0589
  263PHE    SC2  752  11.491  -0.740   3.175 -0.0384  0.0520 -0.1656
  263PHE    SC3  753  11.364  -0.510   3.114 -0.0784 -0.0095 -0.3197
  264PHE     BB  754  10.912  -1.071   3.079  0.3120 -0.0177  0.1277
  264PHE    SC1  755  10.706  -1.080   3.288 -0.0531 -0.0140 -0.0290
  264PHE    SC2  756  10.542  -0.960   3.466 -0.4313 -0.1873 -0.2481
  264PHE    SC3  757  10.647  -1.203   3.521 -0.0107  0.0414  0.0111
  265GLN     BB  758  10.703  -1.267   2.849 -0.0701 -0.1920 -0.0398
  265GLN    SC1  759  10.534  -1.072   2.550  0.0169  0.0277  0.3275
  265GLN    SCP  760  10.550  -1.138   2.427  0.1337 -0.2403  0.3532
  265GLN    SCN  761  10.519  -1.005   2.672  0.1892  0.1187  0.1708
  266ARG     BB  762  10.462  -1.379   2.984  0.0182  0.0144  0.0970
  266ARG    SC1  763  10.206  -1.210   2.884 -0.0067  0.0215  0.0206
  266ARG    SC2  764  10.021  -1.054   2.671 -0.3903  0.1600 -0.1524
  266ARG    SCP  765  10.107  -1.101   2.621 -0.4398 -0.1186  0.0005
  267LEU     BB  766  10.375  -1.555   3.253  0.0199  0.0205 -0.0551
  267LEU    SC1  767  10.511  -1.833   3.402  0.2039 -0.3533 -0.0720
  268SER     BB  768  10.065  -1.630   3.228 -0.0465  0.2130  0.0171
  268SER    SC1  769   9.991  -1.865   3.343 -0.0243  0.3713 -0.0583
  268SER    SCP  770   9.994  -1.921   3.471  0.1211 -0.2605  0.1476
  268SER    SCN  771   9.987  -1.808   3.215  0.3677 -0.5223  0.0192
  269ASN     BB  772  10.117  -1.725   2.892 -0.0818 -0.0830  0.0921
  269ASN    SC1  773   9.845  -1.649   2.726 -0.0791  0.1470 -0.5133
  269ASN    SCP  774   9.756  -1.543   2.746 -0.5502 -0.1625 -0.4923
  269ASN    SCN  775   9.935  -1.755   2.706 -0.0080  0.1349  0.1542
  270ILE     BB  776  10.356  -1.956   2.919 -0.1004 -0.2509 -0.1021
  270ILE    SC1  777  10.628  -1.808   2.925 -0.2410  0.0100  0.1204
  271TYR     BB  778  10.318  -2.218   3.099 -0.1430 -0.3693 -0.0489
  271TYR    SC1  779  10.596  -2.266   3.233 -0.1571 -0.3594  0.1734
  271TYR    SC2  780  10.794  -2.424   3.139  0.0787 -0.0764  0.1807
  271TYR    SC3  781  10.815  -2.313   3.384  0.0652  0.2142  0.0548
  272ALA     BB  782  10.068  -2.316   3.169  0.1519 -0.2595 -0.3827
  273GLN     BB  783   9.831  -2.216   3.030 -0.1867 -0.2396  0.0314
  273GLN    SC1  784   9.540  -2.417   3.132 -0.0996 -0.0168 -0.0045
  273GLN    SCP  785   9.568  -2.547   3.090  0.0556  0.0234 -0.2883
  273GLN    SCN  786   9.511  -2.286   3.174 -0.2629 -0.1589  0.0953
  274ALA     BB  787   9.793  -2.097   2.759  0.2095 -0.0524  0.1268
  275LYS     BB  788  10.087  -2.109   2.546  0.2030  0.1733  0.0761
  275LYS    SC1  789   9.952  -1.959   2.349  0.2860 -0.2962  0.2750
  275LYS    SC2  790   9.899  -1.874   2.122 -0.0482 -0.1834  0.0446
  275LYS    SCP  791   9.895  -1.810   2.033 -0.1642 -0.0435  0.1459
  276HIS     BB  792  10.200  -2.303   2.621 -0.1089 -0.0195 -0.3037
  276HIS    SC1  793  10.507  -2.307   2.634 -0.0642  0.0096  0.0994
  276HIS    SC2  794  10.769  -2.356   2.674 -0.0781 -0.0109  0.1666
  276HIS    SC3  795  10.693  -2.146   2.523 -0.0226 -0.0237  0.1205
  277HIS     BB  796  10.060  -2.569   2.745  0.2346 -0.1577  0.4929
  277HIS    SC1  797  10.272  -2.728   2.812  0.1127  0.0191  0.2068
  277HIS    SC2  798  10.397  -2.967   2.813  0.2135  0.0659 -0.1172
  277HIS    SC3  799  10.538  -2.741   2.857  0.1731  0.0887 -0.1051
  278SER     BB  800   9.813  -2.697   2.873  0.2070 -0.0107  0.0759
  278SER    SC1  801   9.630  -2.809   2.721  0.2343  0.0028 -0.2558
  278SER    SCP  802   9.562  -2.885   2.625  0.3240 -0.0869 -0.3803
  278SER    SCN  803   9.698  -2.733   2.817 -0.2468  0.1535 -0.1440
  279LEU     BB  804   9.924  -2.878   3.119 -0.2580 -0.1685 -0.0904
  279LEU    SC1  805   9.814  -2.696   3.402  0.1943  0.0569 -0.0448
  280PRO     BB  806  10.105  -3.046   3.196 -0.0276  0.4318  0.4075
  280PRO    SC1  807  10.075  -3.346   3.119  0.0377  0.0620 -0.1234
  281PRO     BB  808  10.234  -3.151   3.531 -0.0248 -0.0784  0.3584
  281PRO    SC1  809  10.122  -3.397   3.611 -0.1881  0.0773  0.2147
  282VAL     BB  810  10.227  -2.880   3.703 -0.0912  0.0759  0.0903
  282VAL    SC1  811  10.034  -2.887   3.885 -0.1427 -0.1370  0.0308
  283SER     BB  812  10.374  -2.676   3.534  0.1854  0.0301 -0.3865
  283SER    SC1  813  10.406  -2.719   3.315 -0.1173  0.1401 -0.2762
  283SER    SCP  814  10.435  -2.586   3.283  0.3175 -0.0346  0.3936
  283SER    SCN  815  10.376  -2.852   3.347  0.0908 -0.0010  0.3338
  284LEU     BB  816  10.391  -2.391   3.659 -0.0848  0.2802  0.1199
  284LEU    SC1  817  10.038  -2.378   3.708  0.0140 -0.2121  0.0408
  285GLN     BB  818  10.496  -2.177   3.777 -0.1517 -0.1776 -0.0093
  285GLN    SC1  819  10.189  -1.937   3.797  0.2446  0.0249 -0.1730
  285GLN    SCP  820  10.151  -2.066   3.837  0.2332  0.1295 -0.0576
  285GLN    SCN  821  10.228  -1.808   3.757 -0.0406  0.1542 -0.2574
  286GLY     BB  822  10.737  -2.016   3.837  0.1035 -0.1287  0.1515
  287GLN     BB  823  10.908  -1.797   3.779  0.3402 -0.5252  0.1681
  287GLN    SC1  824  11.127  -1.938   3.543  0.0188 -0.2654  0.0994
  287GLN    SCP  825  11.171  -2.045   3.622  0.1684  0.3279  0.0795
  287GLN    SCN  826  11.083  -1.832   3.464  0.0276  0.1216 -0.1275
  288LEU     BB  827  10.790  -1.538   3.813  0.2613 -0.3172 -0.1242
  288LEU    SC1  828  10.988  -1.274   3.894 -0.0992  0.1711  0.0547
  289LEU     BB  829  10.532  -1.559   3.972 -0.1214  0.0761  0.0226
  289LEU    SC1  830  10.314  -1.525   3.721 -0.0275  0.0100  0.0140
  290TRP     BB  831  10.608  -1.590   4.294  0.0376  0.0595 -0.0752
  290TRP    SC1  832  10.461  -1.822   4.436 -0.1448  0.0242 -0.1229
  290TRP    SC2  833  10.458  -2.067   4.549 -0.1773  0.0538 -0.0593
  290TRP    SC3  834  10.494  -2.042   4.283 -0.1334 -0.0179 -0.0604
  290TRP    SC4  835  10.526  -2.283   4.401 -0.3497 -0.0287 -0.0210
  291ARG     BB  836  10.691  -1.362   4.465 -0.1746 -0.1958 -0.0647
  291ARG    SC1  837  10.861  -1.116   4.343  0.1782  0.0825 -0.2687
  291ARG    SC2  838  10.925  -0.882   4.560 -0.1418  0.4720  0.3817
  291ARG    SCP  839  10.828  -0.895   4.510  0.0778  0.0401 -0.0119
  292GLU     BB  840  10.456  -1.184   4.560 -0.2413 -0.0206 -0.2766
  292GLU    SC1  841  10.439  -0.834   4.480 -0.0268 -0.0842  0.0463
  292GLU    SCN  842  10.495  -0.747   4.442  0.0631 -0.0111  0.3189
  293PHE     BB  843  10.205  -1.365   4.607 -0.0051 -0.1069  0.2380
  293PHE    SC1  844  10.121  -1.525   4.378 -0.1392  0.0065  0.1283
  293PHE    SC2  845   9.998  -1.759   4.322  0.0573 -0.1050  0.1527
  293PHE    SC3  846  10.070  -1.593   4.122  0.0479 -0.1328  0.1261
  294PHE     BB  847  10.274  -1.570   4.816 -0.0373 -0.1290 -0.0076
  294PHE    SC1  848  10.013  -1.748   4.856  0.1533 -0.1232  0.1333
  294PHE    SC2  849   9.782  -1.766   4.996  0.1117 -0.2057  0.0544
  294PHE    SC3  850   9.818  -1.915   4.773  0.0865  0.0883 -0.1516
  295TYR     BB  851  10.352  -1.259   5.053  0.0500 -0.2500  0.1879
  295TYR    SC1  852  10.562  -1.352   5.189  0.0983  0.2150  0.0537
  295TYR    SC2  853  10.740  -1.535   5.279 -0.1083 -0.0450 -0.0514
  295TYR    SC3  854  10.783  -1.272   5.322  0.3006 -0.1008 -0.0790
  296THR     BB  855  10.082  -1.049   5.026 -0.2092  0.4291  0.2011
  296THR    SC1  856  10.128  -0.839   4.910  0.1449  0.0277  0.0305
  296THR    SCP  857  10.240  -0.758   4.885 -0.2816 -0.0128  0.4818
  296THR    SCN  858  10.017  -0.920   4.935 -0.4179  0.0154  0.0135
  297VAL     BB  859   9.847  -1.205   5.169 -0.0129 -0.0407 -0.0686
  297VAL    SC1  860   9.598  -1.119   5.200  0.0351 -0.0219  0.3077
  298ALA     BB  861  10.002  -1.468   5.302 -0.0155 -0.2268  0.0044
  299SER     BB  862  10.106  -1.295   5.610  0.2735  0.1285 -0.0773
  299SER    SC1  863  10.332  -1.377   5.633 -0.2976 -0.0985 -0.1643
  299SER    SCP  864  10.351  -1.276   5.729  0.0084  0.3943 -0.0257
  299SER    SCN  865  10.312  -1.478   5.538  0.3330  0.4239 -0.1301
  300ALA     BB  866   9.868  -1.084   5.677 -0.0101  0.1305  0.1249
  301THR     BB  867   9.638  -1.296   5.797  0.0485 -0.0921  0.0637
  301THR    SC1  868   9.410  -1.194   5.887  0.1324 -0.2584  0.2075
  301THR    SCP  869   9.467  -1.318   5.915  0.1038  0.1193  0.0338
  301THR    SCN  870   9.353  -1.069   5.859 -0.1880 -0.0058  0.0573
  302GLN     BB  871   9.751  -1.537   5.855 -0.0046  0.1453  0.1118
  302GLN    SC1  872   9.513  -1.713   6.067  0.0569 -0.0247  0.1302
  302GLN    SCP  873   9.401  -1.797   6.078  0.1867  0.1111 -0.0918
  302GLN    SCN  874   9.625  -1.630   6.056  0.2582  0.0281 -0.0027
  303ASN     BB  875   9.855  -1.826   5.674 -0.0467 -0.0528 -0.3012
  303ASN    SC1  876   9.621  -1.881   5.525  0.2234 -0.1868 -0.0373
  303ASN    SCP  877   9.601  -2.019   5.510 -0.2927 -0.0791  0.4216
  303ASN    SCN  878   9.641  -1.744   5.541 -0.2135 -0.0559  0.1450
  304PHE     BB  879  10.166  -1.921   5.739  0.2037  0.2614  0.0645
  304PHE    SC1  880  10.269  -1.909   5.470  0.1509  0.1428  0.1544
  304PHE    SC2  881  10.341  -1.794   5.236  0.0933  0.1487  0.1396
  304PHE    SC3  882  10.135  -1.969   5.243  0.0692  0.1791  0.1928
  305THR     BB  883  10.371  -2.100   5.949 -0.0112  0.1050  0.0550
  305THR    SC1  884  10.486  -2.278   5.780 -0.2032 -0.1338 -0.2394
  305THR    SCP  885  10.447  -2.381   5.866  0.1828  0.0181  0.1509
  305THR    SCN  886  10.525  -2.175   5.694  0.2759 -0.0227  0.1435
  306GLN     BB  887  10.145  -2.162   6.195  0.1506 -0.0706  0.3746
  306GLN    SC1  888   9.969  -1.803   6.214 -0.0888  0.2626  0.2499
  306GLN    SCP  889   9.844  -1.812   6.151 -0.2696 -0.0679  0.6741
  306GLN    SCN  890  10.093  -1.794   6.277  0.3154  0.4151 -0.4134
  307MET     BB  891   9.887  -2.276   6.123 -0.1067  0.0231 -0.1641
  307MET    SC1  892   9.845  -2.497   6.439 -0.0014 -0.2289 -0.0139
  308ALA     BB  893   9.648  -2.156   5.995 -0.1244 -0.2217 -0.1297
  309GLY     BB  894   9.389  -2.177   5.891  0.0913 -0.0447  0.0591
  310ASN     BB  895   9.173  -2.095   5.670  0.0798  0.1819 -0.2290
  310ASN    SC1  896   8.950  -1.951   5.755 -0.2351 -0.0107 -0.2712
  310ASN    SCP  897   8.862  -1.989   5.857  0.1443 -0.0052 -0.1330
  310ASN    SCN  898   9.038  -1.914   5.652 -0.2703  0.3776 -0.3647
  311PRO     BB  899   9.255  -2.256   5.372  0.1335  0.1782 -0.1531
  311PRO    SC1  900   9.247  -1.990   5.181 -0.0189  0.1110 -0.1402
  312ILE     BB  901   9.514  -2.381   5.344  0.0899  0.1893  0.0164
  312ILE    SC1  902   9.706  -2.225   5.156  0.0437  0.0356 -0.1618
  313CYS     BB  903   9.629  -2.464   5.586  0.1198 -0.1463  0.1461
  313CYS    SC1  904   9.948  -2.306   5.598  0.3324  0.0260  0.1521
  314LEU     BB  905   9.636  -2.650   5.731 -0.3409 -0.1557  0.0208
  314LEU    SC1  906   9.539  -2.660   6.034 -0.1827 -0.4026  0.0911
  315GLN     BB  907   9.743  -2.961   5.734 -0.1895  0.2276 -0.0579
  315GLN    SC1  908   9.737  -3.162   5.400  0.2746  0.1057 -0.1175
  315GLN    SCP  909   9.648  -3.257   5.451 -0.2480 -0.1792 -0.1961
  315GLN    SCN  910   9.825  -3.067   5.348  0.2985 -0.3386  0.3878
  316ILE     BB  911   9.807  -3.193   5.889 -0.0437  0.0931 -0.0847
  316ILE    SC1  912   9.647  -3.458   5.903  0.0938  0.0282  0.4466
  317HIS     BB  913  10.138  -3.192   5.962  0.1433 -0.1004 -0.3070
  317HIS    SC1  914  10.221  -2.905   5.924  0.0481 -0.1696  0.0352
  317HIS    SC2  915  10.187  -2.680   5.778  0.3605 -0.0763  0.0990
  317HIS    SC3  916  10.141  -2.677   6.045  0.1240 -0.1570  0.0619
  318TRP     BB  917  10.188  -3.306   6.207 -0.0552 -0.1351  0.4717
  318TRP    SC1  918   9.946  -3.249   6.410 -0.0019 -0.0834  0.1928
  318TRP    SC2  919   9.880  -3.187   6.665  0.1912  0.1025  0.2004
  318TRP    SC3  920   9.950  -2.992   6.491 -0.0250 -0.0133 -0.0230
  318TRP    SC4  921   9.842  -2.928   6.730  0.0410  0.1430 -0.0339
  319TYR     BB  922  10.469  -3.542   6.163 -0.1115 -0.0699  0.2621
  319TYR    SC1  923  10.269  -3.761   6.086 -0.1117 -0.0804  0.0974
  319TYR    SC2  924  10.153  -3.947   5.928 -0.0750  0.0387 -0.0725
  319TYR    SC3  925  10.005  -3.748   6.034 -0.1331 -0.1377  0.1881
  320GLU     BB  926  10.733  -3.575   6.240 -0.2189  0.4945 -0.0760
  320GLU    SC1  927  10.767  -3.292   6.513  0.3830 -0.0252 -0.0066
  320GLU    SCN  928  10.689  -3.324   6.584 -0.0803  0.2519 -0.3348
  321ASP     BB  929  10.923  -3.768   6.268 -0.1173  0.0171 -0.1104
  321ASP    SC1  930  10.928  -4.009   6.479  0.0747 -0.0785  0.2980
  321ASP    SCN  931  10.968  -4.078   6.404 -0.2355  0.2411 -0.2254
  322ALA     BB  932  11.142  -3.829   6.071  0.0470 -0.1363 -0.2969
  323GLU     BB  933  11.459  -3.795   6.067 -0.0729  0.1388  0.1538
  323GLU    SC1  934  11.493  -4.057   6.357 -0.2644 -0.5459 -0.2214
  323GLU    SCN  935  11.560  -4.139   6.327  0.0632 -0.3009 -0.2203
  324ARG     BB  936  11.508  -3.487   5.956  0.2950  0.3756 -0.0371
  324ARG    SC1  937  11.220  -3.358   5.956  0.0632  0.1895 -0.2011
  324ARG    SC2  938  11.116  -3.280   6.189  0.1114  0.2606  0.0276
  324ARG    SCP  939  11.021  -3.225   6.177 -0.0300 -0.0316 -0.4901
  325LEU     BB  940  11.676  -3.492   5.724 -0.3902  0.2222 -0.0249
  325LEU    SC1  941  11.528  -3.319   5.485  0.0872  0.0757 -0.0805
  326HIS     BB  942  11.703  -3.795   5.553 -0.1274  0.0579 -0.0703
  326HIS    SC1  943  11.865  -3.944   5.794 -0.1077  0.1518  0.1537
  326HIS    SC2  944  12.083  -4.075   5.886 -0.0917  0.0873  0.0258
  326HIS    SC3  945  11.836  -4.156   5.958 -0.1002 -0.2708 -0.3637
  327LYS     BB  946  11.666  -3.778   5.312  0.1718 -0.1535 -0.0006
  327LYS    SC1  947  11.442  -3.977   5.224 -0.0655 -0.4508  0.1668
  327LYS    SC2  948  11.479  -4.110   4.995  0.3419 -0.0691  0.0294
  327LYS    SCP  949  11.411  -4.175   5.051  0.0460  0.2594  0.0849
  328TRP     BB  950  11.899  -3.589   5.108 -0.0708  0.1208 -0.1665
  328TRP    SC1  951  11.823  -3.419   4.896 -0.2646 -0.0375 -0.1695
  328TRP    SC2  952  11.752  -3.243   4.704  0.1107  0.2865 -0.0243
  328TRP    SC3  953  11.698  -3.189   4.963  0.0984  0.1150  0.0098
  328TRP    SC4  954  11.612  -3.021   4.770 -0.1532  0.0900  0.0960
  329LYS     BB  955  12.084  -3.458   5.300  0.2233  0.0348  0.1641
  329LYS    SC1  956  12.018  -3.182   5.442 -0.0238  0.2503  0.0257
  329LYS    SC2  957  12.172  -3.042   5.598 -0.2992 -0.0090  0.1862
  329LYS    SCP  958  12.181  -2.935   5.573 -0.1504 -0.0031  0.2534
  330THR     BB  959  12.198  -3.655   5.516 -0.1700 -0.4837  0.0022
  330THR    SC1  960  12.166  -3.569   5.753  0.3323  0.3216  0.0055
  330THR    SCP  961  12.039  -3.613   5.795  0.0625 -0.0310 -0.2241
  330THR    SCN  962  12.292  -3.525   5.712 -0.0370  0.2659 -0.2267
  331ALA     BB  963  12.240  -3.894   5.355 -0.2345  0.1714  0.0623
  332GLN     BB  964  11.992  -4.066   5.191  0.0880 -0.1173  0.1867
  332GLN    SC1  965  11.798  -4.284   5.431  0.2025  0.0636 -0.2396
  332GLN    SCP  966  11.705  -4.302   5.534 -0.0635 -0.1540 -0.3738
  332GLN    SCN  967  11.890  -4.265   5.328 -0.0495 -0.1852 -0.3670
  333THR     BB  968  11.991  -4.295   4.968  0.1622  0.0918 -0.1868
  333THR    SC1  969  12.241  -4.413   4.975  0.1362 -0.3419 -0.2901
  333THR    SCP  970  12.153  -4.305   4.995 -0.2267  0.1368 -0.4156
  333THR    SCN  971  12.329  -4.520   4.955  0.2116  0.3986  0.0039
  334GLY     BB  972  11.814  -4.383   4.734 -0.1519  0.1430 -0.0076
  335PHE     BB  973  11.669  -4.337   4.439  0.1809 -0.0899 -0.4053
  335PHE    SC1  974  11.365  -4.345   4.558  0.0722 -0.0342 -0.0562
  335PHE    SC2  975  11.134  -4.216   4.611  0.1646  0.0148  0.2423
  335PHE    SC3  976  11.143  -4.403   4.416 -0.0477  0.2330  0.0174
  336PRO     BB  977  11.812  -4.165   4.217 -0.2715  0.3198 -0.4356
  336PRO    SC1  978  11.948  -4.389   4.074 -0.1320 -0.0346  0.3542
  337TRP     BB  979  11.698  -3.913   4.097  0.0580 -0.0801 -0.3029
  337TRP    SC1  980  11.818  -3.853   3.840  0.1589 -0.0606 -0.1724
  337TRP    SC2  981  11.870  -3.797   3.581  0.1548  0.2410 -0.1121
  337TRP    SC3  982  11.668  -3.671   3.709 -0.0305 -0.1182 -0.0391
  337TRP    SC4  983  11.742  -3.592   3.462 -0.0152  0.2488  0.0780
  338ILE     BB  984  11.710  -3.670   4.303 -0.1133 -0.1131 -0.1521
  338ILE    SC1  985  11.566  -3.401   4.252 -0.0272 -0.0375 -0.0066
  339ASP     BB  986  11.956  -3.677   4.531 -0.0936  0.2641 -0.2555
  339ASP    SC1  987  11.833  -3.884   4.726 -0.2356 -0.0415 -0.2249
  339ASP    SCN  988  11.882  -3.938   4.809  0.0781  0.4034 -0.0813
  340ALA     BB  989  12.259  -3.731   4.403  0.0860  0.1896 -0.0505
  341ILE     BB  990  12.474  -3.527   4.441 -0.0592  0.0125  0.0746
  341ILE    SC1  991  12.549  -3.369   4.185  0.1608  0.1087  0.1957
  342MET     BB  992  12.623  -3.487   4.660  0.1419 -0.2375 -0.1140
  342MET    SC1  993  12.963  -3.454   4.512 -0.1225 -0.0140  0.1436
  343THR     BB  994  12.391  -3.427   4.908  0.1947 -0.0132  0.1464
  343THR    SC1  995  12.542  -3.534   5.120 -0.1858 -0.1467  0.0099
  343THR    SCP  996  12.411  -3.583   5.114  0.1579 -0.3600 -0.4364
  343THR    SCN  997  12.673  -3.486   5.125  0.1103 -0.2500 -0.2044
  344GLN     BB  998  12.200  -3.167   4.819  0.0392 -0.2627  0.3539
  344GLN    SC1  999  12.040  -2.858   5.024 -0.3349  0.3083  0.0324
  344GLN    SCP 1000  12.079  -2.983   5.074  0.0629  0.1464  0.4704
  344GLN    SCN 1001  12.000  -2.733   4.975 -0.2187 -0.2323 -0.3505
  345LEU     BB 1002  12.258  -3.013   4.533 -0.2872  0.4159  0.2653
  345LEU    SC1 1003  12.049  -3.178   4.375 -0.0263  0.3003 -0.1764
  346ARG     BB 1004  12.542  -2.925   4.460 -0.0087  0.3777 -0.1004
  346ARG    SC1 1005  12.780  -3.040   4.704  0.3645 -0.2542 -0.1973
  346ARG    SC2 1006  12.894  -3.233   4.978  0.1434 -0.0478 -0.3190
  346ARG    SCP 1007  12.917  -3.141   5.034  0.0284 -0.0178 -0.3171
  347GLN     BB 1008  12.633  -2.790   4.204  0.1899 -0.2326 -0.2572
  347GLN    SC1 1009  12.840  -2.995   3.914 -0.0385  0.1572  0.3377
  347GLN    SCP 1010  12.727  -2.924   3.873 -0.1315  0.1587 -0.0418
  347GLN    SCN 1011  12.954  -3.066   3.955 -0.1258  0.0109 -0.3026
  348GLU     BB 1012  12.506  -2.556   4.079  0.1986 -0.1751  0.2378
  348GLU    SC1 1013  12.585  -2.592   3.739 -0.0780  0.1396 -0.3346
  348GLU    SCN 1014  12.641  -2.517   3.682 -0.1152  0.2591 -0.2191
  349GLY     BB 1015  12.233  -2.498   4.144 -0.0368  0.4122 -0.2623
  350TRP     BB 1016  12.024  -2.744   4.116 -0.1929  0.0117  0.1377
  350TRP    SC1 1017  12.188  -2.980   3.966 -0.0536  0.2337  0.3373
  350TRP    SC2 1018  12.383  -3.099   3.824 -0.0857  0.0654  0.4311
  350TRP    SC3 1019  12.178  -2.978   3.696 -0.0528  0.0206  0.3344
  350TRP    SC4 1020  12.361  -3.118   3.555  0.0110  0.0102  0.4264
  351ILE     BB 1021  11.772  -2.826   4.051  0.0373  0.1742  0.0309
  351ILE    SC1 1022  11.629  -2.938   4.302  0.0406 -0.1659 -0.1139
  352HIS     BB 1023  11.498  -2.650   3.831  0.1385 -0.3411  0.1153
  352HIS    SC1 1024  11.695  -2.370   3.808  0.1348 -0.0446  0.2396
  352HIS    SC2 1025  11.875  -2.206   3.927  0.1904 -0.0254  0.1305
  352HIS    SC3 1026  11.757  -2.133   3.695 -0.1515  0.0773  0.3293
  353HIS     BB 1027  11.368  -2.832   3.600 -0.0630  0.1494 -0.0392
  353HIS    SC1 1028  11.053  -2.896   3.587  0.0784 -0.0482 -0.2177
  353HIS    SC2 1029  10.800  -2.979   3.633  0.0395  0.1324 -0.0961
  353HIS    SC3 1030  10.850  -2.795   3.441  0.0648  0.1697 -0.0543
  354LEU     BB 1031  11.473  -3.160   3.715 -0.2199 -0.0063  0.0099
  354LEU    SC1 1032  11.733  -3.153   3.500  0.1548 -0.5425 -0.0788
  355ALA     BB 1033  11.283  -3.176   3.922 -0.0669  0.0451  0.1792
  356ARG     BB 1034  11.046  -3.063   4.101  0.1123 -0.1366  0.1635
  356ARG    SC1 1035  11.120  -2.752   4.205 -0.0018 -0.1748 -0.0468
  356ARG    SC2 1036  11.098  -2.465   4.339  0.0813  0.0072 -0.2748
  356ARG    SCP 1037  11.104  -2.420   4.239 -0.0946 -0.0162 -0.2991
  357HIS     BB 1038  10.848  -3.443   4.119 -0.1993 -0.1409 -0.0197
  357HIS    SC1 1039  10.843  -3.437   3.823  0.0661  0.1312  0.1808
  357HIS    SC2 1040  10.682  -3.393   3.611  0.0157  0.1801  0.2290
  357HIS    SC3 1041  10.947  -3.423   3.574  0.0196  0.2844  0.1685
  358ALA     BB 1042  11.067  -3.540   4.265  0.4148  0.1171  0.2964
  359VAL     BB 1043  11.072  -3.321   4.558  0.0092  0.2901  0.1019
  359VAL    SC1 1044  11.236  -3.119   4.507  0.2736  0.0724  0.0652
  360ALA     BB 1045  10.877  -3.378   4.763  0.0925 -0.1617 -0.1569
  361CYS     BB 1046  10.716  -3.649   4.723 -0.0228  0.0147 -0.0294
  361CYS    SC1 1047  10.725  -3.789   4.495 -0.0888 -0.0189  0.0557
  362PHE     BB 1048  10.956  -3.849   4.930  0.0267  0.0107 -0.1683
  362PHE    SC1 1049  11.188  -3.822   4.727 -0.0736  0.0434 -0.1248
  362PHE    SC2 1050  11.379  -3.865   4.541  0.2103 -0.2062  0.2099
  362PHE    SC3 1051  11.399  -3.654   4.708 -0.0883  0.0668 -0.0833
  363LEU     BB 1052  11.014  -3.695   5.183 -0.0516  0.0189  0.0533
  363LEU    SC1 1053  11.269  -3.515   5.127 -0.0530  0.1996 -0.1475
  364THR     BB 1054  10.731  -3.584   5.302  0.0389  0.1423 -0.1064
  364THR    SC1 1055  10.682  -3.370   5.192  0.2861 -0.1571  0.0352
  364THR    SCP 1056  10.798  -3.336   5.120 -0.4779  0.0119 -0.0173
  364THR    SCN 1057  10.567  -3.403   5.264 -0.4037  0.2294  0.2104
  365ARG     BB 1058  10.503  -3.801   5.175 -0.1202  0.1000  0.1651
  365ARG    SC1 1059  10.310  -3.702   4.987 -0.0603 -0.1133  0.0945
  365ARG    SC2 1060  10.309  -3.917   4.716  0.1610 -0.2511  0.0002
  365ARG    SCP 1061  10.384  -3.875   4.786 -0.2570 -0.0500  0.3789
  366GLY     BB 1062  10.613  -4.007   5.180 -0.1264  0.2217 -0.0113
  367ASP     BB 1063  10.837  -4.103   5.404 -0.2004  0.2061  0.2581
  367ASP    SC1 1064  11.056  -4.260   5.245  0.2783  0.2562 -0.1001
  367ASP    SCN 1065  11.131  -4.189   5.208  0.2132  0.2809 -0.1873
  368LEU     BB 1066  10.892  -3.907   5.636  0.0796 -0.0223  0.4423
  368LEU    SC1 1067  11.188  -3.767   5.611 -0.1548 -0.1105 -0.1842
  369TRP     BB 1068  10.697  -3.630   5.752 -0.1925 -0.0509  0.0345
  369TRP    SC1 1069  10.412  -3.746   5.660  0.0069 -0.1738 -0.0108
  369TRP    SC2 1070  10.185  -3.751   5.514 -0.0629 -0.0534  0.0915
  369TRP    SC3 1071  10.249  -3.531   5.657 -0.0585 -0.2126  0.3400
  369TRP    SC4 1072  10.015  -3.542   5.522  0.2610  0.2410 -0.3007
  370ILE     BB 1073  10.774  -3.377   5.688  0.3795  0.0554  0.3057
  370ILE    SC1 1074  11.037  -3.296   5.546  0.3258 -0.0701  0.1312
  371SER     BB 1075  10.708  -3.112   5.834  0.1908 -0.2540  0.2244
  371SER    SC1 1076  10.679  -3.109   6.086 -0.3666  0.4145 -0.0209
  371SER    SCP 1077  10.622  -3.058   6.203  0.4398 -0.1421  0.1020
  371SER    SCN 1078  10.735  -3.160   5.968  0.3898 -0.0499  0.0373
  372TRP     BB 1079  10.679  -2.824   5.656  0.2379 -0.1745  0.1193
  372TRP    SC1 1080  10.446  -2.891   5.451 -0.3187  0.1650 -0.1202
  372TRP    SC2 1081  10.310  -3.014   5.253  0.1250 -0.1407 -0.2502
  372TRP    SC3 1082  10.340  -3.136   5.492 -0.0879  0.0631 -0.1152
  372TRP    SC4 1083  10.210  -3.261   5.291 -0.3862  0.0959  0.0511
  373GLU     BB 1084  10.822  -2.610   5.872 -0.0251 -0.1389 -0.1595
  373GLU    SC1 1085  10.589  -2.547   6.154 -0.4486 -0.3483  0.2711
  373GLU    SCN 1086  10.495  -2.500   6.123 -0.0979  0.1712 -0.2301
  374GLU     BB 1087  11.097  -2.790   5.987  0.4336  0.0772  0.1650
  374GLU    SC1 1088  11.005  -2.803   6.339  0.1206  0.2949  0.2831
  374GLU    SCN 1089  11.050  -2.856   6.424 -0.1923  0.1509  0.3764
  375GLY     BB 1090  11.213  -2.841   5.635  0.1665  0.1327  0.1886
  376MET     BB 1091  11.232  -2.584   5.401  0.0630  0.1957  0.1914
  376MET    SC1 1092  10.891  -2.455   5.381  0.3134 -0.0743 -0.0256
  377LYS     BB 1093  11.527  -2.412   5.522 -0.3329 -0.0498 -0.3058
  377LYS    SC1 1094  11.441  -2.415   5.827  0.1080 -0.0424 -0.1243
  377LYS    SC2 1095  11.435  -2.295   6.024  0.5676 -0.1325  0.1813
  377LYS    SCP 1096  11.457  -2.238   5.933  0.3543  0.1026  0.2646
  378VAL     BB 1097  11.713  -2.664   5.411 -0.0995 -0.1149 -0.1785
  378VAL    SC1 1098  11.595  -2.887   5.332  0.0723 -0.1435 -0.3638
  379PHE     BB 1099  11.749  -2.454   5.062  0.1566  0.0851 -0.1609
  379PHE    SC1 1100  11.507  -2.517   4.916 -0.1475  0.0062 -0.1548
  379PHE    SC2 1101  11.459  -2.615   4.669 -0.0143  0.0753 -0.2090
  379PHE    SC3 1102  11.293  -2.676   4.873 -0.1367  0.0345 -0.3193
  380GLU     BB 1103  11.905  -2.227   5.218  0.1732  0.1648  0.0304
  380GLU    SC1 1104  11.723  -1.972   5.482  0.1283  0.0351 -0.1539
  380GLU    SCN 1105  11.768  -2.072   5.475  0.1441  0.0448 -0.1933
  381GLU     BB 1106  12.192  -2.288   5.193  0.1631 -0.3519  0.0342
  381GLU    SC1 1107  12.212  -2.602   5.431  0.2934 -0.2355  0.3036
  381GLU    SCN 1108  12.170  -2.702   5.452  0.2903 -0.3615 -0.1882
  382LEU     BB 1109  12.276  -2.328   4.916 -0.0704 -0.0967  0.0161
  382LEU    SC1 1110  12.399  -2.625   4.835  0.0821  0.3035  0.0532
  383LEU     BB 1111  12.020  -2.329   4.701 -0.0998  0.1731  0.2115
  383LEU    SC1 1112  11.981  -2.633   4.568 -0.0292 -0.1556 -0.0886
  384LEU     BB 1113  11.873  -2.122   4.593 -0.1888 -0.1730  0.0398
  384LEU    SC1 1114  12.114  -2.032   4.353  0.2664  0.1996  0.0083
  385ASP     BB 1115  11.639  -1.997   4.774 -0.2680  0.2244  0.1299
  385ASP    SC1 1116  11.363  -2.118   4.702 -0.3177  0.3629  0.5253
  385ASP    SCN 1117  11.330  -2.148   4.802 -0.3109  0.1477  0.4678
  386ALA     BB 1118  11.610  -1.830   5.030 -0.0127 -0.2049  0.0619
  387ASP     BB 1119  11.605  -1.582   5.125  0.1969  0.0663 -0.0338
  387ASP    SC1 1120  11.751  -1.317   5.001  0.0640  0.2998 -0.3039
  387ASP    SCN 1121  11.657  -1.293   4.950 -0.2892 -0.1599  0.0488
  388TYR     BB 1122  11.312  -1.420   5.154  0.0579 -0.0510 -0.0918
  388TYR    SC1 1123  11.184  -1.513   5.381 -0.3926  0.1137 -0.2728
  388TYR    SC2 1124  11.146  -1.714   5.557  0.0744  0.1472 -0.1185
  388TYR    SC3 1125  11.084  -1.460   5.626  0.1901  0.1509 -0.0248
  389SER     BB 1126  11.122  -1.455   4.923  0.2282 -0.0711  0.0439
  389SER    SC1 1127  10.934  -1.339   4.863 -0.0319 -0.0159  0.1550
  389SER    SCP 1128  10.925  -1.448   4.951 -0.2924 -0.0117  0.3359
  389SER    SCN 1129  10.942  -1.230   4.775  0.1109 -0.3577 -0.0780
  390ILE     BB 1130  11.023  -1.828   4.889 -0.0219 -0.1868 -0.0363
  390ILE    SC1 1131  10.735  -1.760   4.798 -0.0212 -0.2431 -0.0810
  391ASN     BB 1132  11.031  -1.938   5.137 -0.2718 -0.2926 -0.2362
  391ASN    SC1 1133  11.236  -2.154   5.185  0.2312  0.1436 -0.0924
  391ASN    SCP 1134  11.271  -2.219   5.066  0.0984 -0.5037  0.2698
  391ASN    SCN 1135  11.201  -2.090   5.304 -0.6670 -0.1342 -0.1192
  392ALA     BB 1136  10.782  -2.011   5.258  0.0918  0.1382 -0.5334
  393GLY     BB 1137  10.610  -2.136   5.052  0.0283  0.2574 -0.5036
  394ASN     BB 1138  10.731  -2.360   4.907 -0.0576 -0.3126  0.4417
  394ASN    SC1 1139  10.968  -2.363   4.767 -0.4036 -0.0369 -0.0020
  394ASN    SCP 1140  11.029  -2.279   4.673  0.6679 -0.0518 -0.3117
  394ASN    SCN 1141  10.907  -2.447   4.861  0.4521  0.2500 -0.1717
  395TRP     BB 1142  10.526  -2.639   4.970  0.0300  0.1715 -0.0946
  395TRP    SC1 1143  10.738  -2.873   5.069  0.1319  0.0250 -0.0988
  395TRP    SC2 1144  10.946  -2.947   5.225  0.0700 -0.0363 -0.0447
  395TRP    SC3 1145  10.974  -2.939   4.956  0.1034 -0.1746 -0.0461
  395TRP    SC4 1146  11.175  -3.033   5.111  0.0597 -0.1553  0.0229
  396MET     BB 1147  10.271  -2.690   4.850  0.0669 -0.1973 -0.1450
  396MET    SC1 1148  10.108  -2.310   4.841 -0.0388 -0.0721 -0.0708
  397TRP     BB 1149  10.161  -2.850   4.548  0.0625  0.2032  0.0424
  397TRP    SC1 1150  10.213  -2.637   4.312 -0.1727 -0.0642 -0.1072
  397TRP    SC2 1151  10.214  -2.420   4.152 -0.1532 -0.0206 -0.0477
  397TRP    SC3 1152  10.059  -2.424   4.373  0.0548  0.0453  0.1037
  397TRP    SC4 1153  10.077  -2.199   4.226 -0.0899 -0.0009  0.0130
  398LEU     BB 1154  10.129  -3.108   4.474  0.2325 -0.2230 -0.0927
  398LEU    SC1 1155   9.946  -3.189   4.228 -0.0149 -0.0675  0.0798
  399SER     BB 1156  10.188  -3.280   4.825  0.0427 -0.1540  0.0409
  399SER    SC1 1157  10.396  -3.226   4.810 -0.2073 -0.0776 -0.3005
  399SER    SCP 1158  10.349  -3.266   4.684 -0.5790 -0.1063 -0.1775
  399SER    SCN 1159  10.442  -3.187   4.936  0.1551 -0.0077 -0.4543
  400ALA     BB 1160   9.917  -3.131   4.923  0.1979 -0.2257  0.1193
  401SER     BB 1161   9.836  -2.769   5.058 -0.0673  0.0643  0.0418
  401SER    SC1 1162   9.860  -2.721   5.271  0.3225  0.2515 -0.1914
  401SER    SCP 1163   9.952  -2.632   5.214  0.2099 -0.0522  0.0126
  401SER    SCN 1164   9.768  -2.809   5.329 -0.2867  0.1708 -0.3955
  402ALA     BB 1165   9.756  -2.656   4.752 -0.3391  0.0547 -0.0598
  403PHE     BB 1166   9.603  -2.793   4.527 -0.2123  0.0588 -0.1641
  403PHE    SC1 1167   9.687  -2.683   4.249  0.0034  0.0478 -0.1456
  403PHE    SC2 1168   9.741  -2.503   4.055  0.0107  0.2098  0.0041
  403PHE    SC3 1169   9.572  -2.707   4.005  0.0243  0.2404 -0.1766
  404PHE     BB 1170   9.601  -3.107   4.531 -0.0239 -0.1788  0.0294
  404PHE    SC1 1171   9.478  -3.130   4.243 -0.1007 -0.2409  0.0817
  404PHE    SC2 1172   9.462  -3.165   3.976 -0.1320  0.1955  0.0189
  404PHE    SC3 1173   9.265  -3.035   4.107 -0.0563  0.0960  0.2351
  405HIS     BB 1174   9.669  -3.384   4.567 -0.4335 -0.0364  0.0133
  405HIS    SC1 1175   9.404  -3.536   4.681 -0.0343  0.1016  0.1674
  405HIS    SC2 1176   9.214  -3.718   4.743 -0.1377  0.1723  0.0614
  405HIS    SC3 1177   9.393  -3.640   4.930  0.0635 -0.2205  0.0421
  406HIS     BB 1178   9.907  -3.667   4.648 -0.0811 -0.2832  0.0630
  406HIS    SC1 1179  10.120  -3.608   4.413 -0.1114 -0.1096 -0.1280
  406HIS    SC2 1180  10.370  -3.507   4.394 -0.1107 -0.0673  0.0741
  406HIS    SC3 1181  10.226  -3.558   4.170  0.0957 -0.1379 -0.0452
  407TYR     BB 1182   9.840  -3.920   4.629 -0.3136  0.1969 -0.3012
  407TYR    SC1 1183   9.590  -4.061   4.819 -0.1096 -0.1166 -0.1562
  407TYR    SC2 1184   9.334  -4.144   4.838 -0.0559 -0.2473  0.0154
  407TYR    SC3 1185   9.529  -4.272   4.975  0.0895 -0.0947 -0.0449
  408THR     BB 1186   9.933  -4.296   4.592 -0.0381 -0.1353 -0.1044
  408THR    SC1 1187   9.748  -4.452   4.504 -0.1348  0.0850 -0.1415
  408THR    SCP 1188   9.698  -4.581   4.524  0.0892 -0.0659 -0.3489
  408THR    SCN 1189   9.799  -4.323   4.484 -0.2024  0.1306  0.0948
  409ARG     BB 1190  10.225  -4.417   4.504 -0.0179  0.1580 -0.2585
  409ARG    SC1 1191  10.367  -4.622   4.646 -0.1738 -0.2096  0.5635
  409ARG    SC2 1192  10.394  -4.777   4.898 -0.1733  0.2430  0.0031
  409ARG    SCP 1193  10.492  -4.728   4.900  0.1080 -0.2591  0.1874
  410ILE     BB 1194  10.459  -4.282   4.302  0.0055 -0.0085  0.0568
  410ILE    SC1 1195  10.695  -4.484   4.304  0.0576  0.0520  0.2294
  411PHE     BB 1196  10.411  -4.026   4.214  0.1151 -0.4026  0.2098
  411PHE    SC1 1197  10.105  -3.997   4.183 -0.1748 -0.2411  0.1648
  411PHE    SC2 1198   9.839  -3.999   4.132 -0.1372 -0.1569 -0.0478
  411PHE    SC3 1199   9.995  -4.203   4.048 -0.1242 -0.1766  0.0229
  412CYS     BB 1200  10.597  -3.830   4.029  0.0800  0.0432 -0.0822
  412CYS    SC1 1201  10.412  -3.722   3.793 -0.0831 -0.1468 -0.1494
  413PRO     BB 1202  10.865  -4.036   3.953  0.1026 -0.2285 -0.0230
  413PRO    SC1 1203  11.024  -4.008   4.182  0.1548 -0.0227 -0.1939
  414VAL     BB 1204  10.918  -4.371   3.768 -0.0829 -0.1431 -0.2586
  414VAL    SC1 1205  11.011  -4.576   3.907  0.0260 -0.0428 -0.1813
  415ARG     BB 1206  11.008  -4.217   3.503 -0.0374  0.1076  0.1914
  415ARG    SC1 1207  11.247  -4.415   3.342 -0.1210 -0.1183 -0.0749
  415ARG    SC2 1208  11.294  -4.689   3.217  0.0909  0.0955 -0.1983
  415ARG    SCP 1209  11.248  -4.737   3.129  0.3229  0.0928 -0.3248
  416PHE     BB 1210  10.976  -3.910   3.488  0.2193  0.2207 -0.0329
  416PHE    SC1 1211  10.702  -3.813   3.401 -0.0703 -0.0568  0.1279
  416PHE    SC2 1212  10.472  -3.710   3.305 -0.1748 -0.1165  0.3097
  416PHE    SC3 1213  10.531  -3.970   3.262 -0.0464 -0.0545  0.0958
  417GLY     BB 1214  11.278  -3.757   3.360 -0.0824  0.2220 -0.3176
  418LYS     BB 1215  11.346  -3.930   3.144 -0.4208 -0.3320  0.1381
  418LYS    SC1 1216  11.063  -4.013   3.014  0.2535  0.2624 -0.2125
  418LYS    SC2 1217  10.879  -4.168   3.025  0.4162  0.1613 -0.0931
  418LYS    SCP 1218  10.854  -4.127   2.926  0.0677 -0.1150 -0.1414
  419ARG     BB 1219  11.664  -4.008   3.190 -0.1221 -0.0385 -0.0883
  419ARG    SC1 1220  11.753  -4.299   3.230  0.2017  0.3287 -0.1109
  419ARG    SC2 1221  11.811  -4.566   3.064  0.1564 -0.4704 -0.1095
  419ARG    SCP 1222  11.766  -4.665   3.050  0.1498 -0.4282 -0.4823
  420THR     BB 1223  11.761  -3.821   2.941 -0.0389  0.0492  0.1234
  420THR    SC1 1224  11.706  -3.558   2.963 -0.2342  0.2857  0.1776
  420THR    SCP 1225  11.742  -3.610   2.839  0.0145  0.2802 -0.2561
  420THR    SCN 1226  11.669  -3.505   3.088 -0.0797  0.0777 -0.1962
  421ASP     BB 1227  11.773  -4.006   2.731 -0.1550 -0.0941  0.0115
  421ASP    SC1 1228  11.562  -3.936   2.498 -0.0442  0.1278 -0.3732
  421ASP    SCN 1229  11.482  -4.000   2.459 -0.1357  0.0103 -0.0275
  422PRO     BB 1230  12.069  -4.184   2.766 -0.1465  0.0962 -0.1983
  422PRO    SC1 1231  12.045  -4.431   2.600 -0.0940  0.2442 -0.0104
  423GLU     BB 1232  12.251  -4.163   3.043 -0.1716 -0.0479 -0.0611
  423GLU    SC1 1233  12.612  -4.215   2.912 -0.0343 -0.1715 -0.0533
  423GLU    SCN 1234  12.555  -4.137   2.964  0.4053  0.0407  0.1624
  424GLY     BB 1235  12.166  -4.040   3.250 -0.0219  0.1248 -0.0656
  425GLN     BB 1236  12.222  -3.690   3.296  0.1363 -0.1791  0.0859
  425GLN    SC1 1237  12.223  -3.603   2.933  0.4132  0.0011  0.3008
  425GLN    SCP 1238  12.279  -3.546   3.048 -0.0513 -0.4363 -0.3701
  425GLN    SCN 1239  12.167  -3.660   2.819 -0.0208 -0.4455 -0.3805
  426TYR     BB 1240  12.307  -3.597   3.564 -0.1019 -0.0092 -0.2026
  426TYR    SC1 1241  12.109  -3.461   3.756 -0.0854 -0.1676  0.0356
  426TYR    SC2 1242  11.927  -3.330   3.906  0.0800  0.1222 -0.0095
  426TYR    SC3 1243  12.121  -3.474   4.025  0.0254  0.0948  0.0468
  427ILE     BB 1244  12.337  -3.886   3.746 -0.1398  0.3258  0.1950
  427ILE    SC1 1245  12.241  -3.968   4.029 -0.1912  0.1662  0.1324
  428ARG     BB 1246  12.676  -3.989   3.883  0.0045  0.0182  0.3345
  428ARG    SC1 1247  12.844  -3.988   3.614 -0.3166 -0.1956  0.1081
  428ARG    SC2 1248  12.765  -3.934   3.304  0.1319  0.2072  0.1099
  428ARG    SCP 1249  12.658  -3.958   3.309  0.2249 -0.4593 -0.0607
  429LYS     BB 1250  12.744  -3.905   4.135  0.2526 -0.0487  0.0308
  429LYS    SC1 1251  13.024  -3.739   4.078  0.0318 -0.0341 -0.1508
  429LYS    SC2 1252  13.210  -3.593   3.881  0.1610  0.0230 -0.1384
  429LYS    SCP 1253  13.145  -3.560   3.798 -0.2786 -0.0799  0.1326
  430TYR     BB 1254  12.690  -3.978   4.462 -0.5691  0.2273 -0.0384
  430TYR    SC1 1255  12.466  -4.168   4.417 -0.0254  0.0521  0.1873
  430TYR    SC2 1256  12.379  -4.424   4.409  0.0774  0.0124  0.3057
  430TYR    SC3 1257  12.209  -4.226   4.476 -0.1368  0.0424 -0.2688
  431LEU     BB 1258  12.987  -4.055   4.527 -0.0606 -0.0329  0.1637
  431LEU    SC1 1259  13.238  -3.858   4.550  0.3433  0.2406  0.1140
  432PRO     BB 1260  13.122  -4.281   4.352  0.0553 -0.0856 -0.0439
  432PRO    SC1 1261  13.230  -4.447   4.576 -0.1857 -0.1740 -0.3176
  433VAL     BB 1262  12.877  -4.468   4.238  0.0263 -0.0602 -0.2867
  433VAL    SC1 1263  12.942  -4.718   4.297  0.1277  0.0391  0.0417
  434LEU     BB 1264  12.685  -4.504   3.922 -0.3100  0.0172  0.2205
  434LEU    SC1 1265  12.364  -4.541   3.936  0.1890 -0.0523  0.1438
  435LYS     BB 1266  12.845  -4.595   3.748  0.0865  0.0846  0.3007
  435LYS    SC1 1267  13.064  -4.434   3.516 -0.0373 -0.1502 -0.1160
  435LYS    SC2 1268  13.310  -4.389   3.377  0.1221 -0.4096 -0.0311
  435LYS    SCP 1269  13.231  -4.450   3.330 -0.1011 -0.1885  0.0360
  436ASN     BB 1270  12.753  -4.876   3.561 -0.0726  0.0772 -0.0576
  436ASN    SC1 1271  12.533  -4.976   3.800 -0.1791  0.2993 -0.2121
  436ASN    SCP 1272  12.539  -4.959   3.938  0.0981  0.1338  0.2444
  436ASN    SCN 1273  12.527  -4.993   3.661 -0.1739 -0.2948  0.2998
  437PHE     BB 1274  12.776  -4.904   3.237  0.2053 -0.0006 -0.0422
  437PHE    SC1 1275  12.867  -4.702   3.036 -0.0092  0.0549 -0.0926
  437PHE    SC2 1276  12.904  -4.612   2.784  0.1257  0.0527 -0.0741
  437PHE    SC3 1277  13.104  -4.593   2.965  0.0875 -0.1014 -0.0145
  438PRO     BB 1278  12.618  -5.155   3.157  0.2144 -0.1291 -0.2093
  438PRO    SC1 1279  12.687  -5.372   2.994 -0.2991  0.0814  0.0724
  439THR     BB 1280  12.363  -5.184   3.410  0.3454 -0.1252  0.1055
  439THR    SC1 1281  12.267  -5.411   3.372  0.2254 -0.1287  0.2265
  439THR    SCP 1282  12.319  -5.322   3.466 -0.1003  0.2837  0.1870
  439THR    SCN 1283  12.215  -5.500   3.277  0.2238  0.1335  0.1435
  440LYS     BB 1284  12.181  -4.935   3.339 -0.1408 -0.3154 -0.0639
  440LYS    SC1 1285  12.217  -4.793   3.012  0.3973  0.1339 -0.1310
  440LYS    SC2 1286  12.367  -4.659   2.899  0.0111 -0.0601  0.1550
  440LYS    SCP 1287  12.310  -4.565   2.901  0.3279  0.2452 -0.6557
  441TYR     BB 1288  12.211  -4.726   3.495  0.0660 -0.1667  0.0763
  441TYR    SC1 1289  12.419  -4.513   3.391  0.1189  0.1920  0.0013
  441TYR    SC2 1290  12.654  -4.409   3.308  0.1532  0.0882 -0.0331
  441TYR    SC3 1291  12.526  -4.301   3.519  0.3921 -0.0507  0.1894
  442ILE     BB 1292  11.987  -4.574   3.619 -0.0371  0.1017 -0.0497
  442ILE    SC1 1293  12.037  -4.269   3.603 -0.1148  0.1112 -0.1138
  443TYR     BB 1294  11.703  -4.619   3.617 -0.0622  0.0593 -0.0342
  443TYR    SC1 1295  11.531  -4.379   3.723 -0.1146  0.0923 -0.2040
  443TYR    SC2 1296  11.393  -4.237   3.907 -0.1326 -0.1856  0.0026
  443TYR    SC3 1297  11.484  -4.115   3.684 -0.0477  0.1749  0.2253
  444GLU     BB 1298  11.645  -4.951   3.555 -0.0813  0.0842  0.1230
  444GLU    SC1 1299  11.735  -5.038   3.187 -0.3768 -0.5486  0.3313
  444GLU    SCN 1300  11.712  -4.932   3.201 -0.3758 -0.4633 -0.1558
  445PRO     BB 1301  11.935  -5.129   3.767 -0.3511 -0.1233 -0.0665
  445PRO    SC1 1302  12.080  -4.977   3.977 -0.0184  0.2311  0.0360
  446TRP     BB 1303  11.722  -5.281   3.953  0.2733  0.0804 -0.0613
  446TRP    SC1 1304  11.546  -5.067   4.096 -0.2012  0.0721  0.3047
  446TRP    SC2 1305  11.379  -4.863   4.039  0.0416  0.1571 -0.1541
  446TRP    SC3 1306  11.620  -4.813   4.150 -0.0428  0.0800  0.0689
  446TRP    SC4 1307  11.452  -4.609   4.094 -0.0110  0.1177  0.1107
  447THR     BB 1308  11.638  -5.556   3.826  0.0353  0.0793 -0.0482
  447THR    SC1 1309  11.531  -5.774   3.888 -0.2801  0.1529  0.0621
  447THR    SCP 1310  11.670  -5.789   3.878  0.0679  0.2886 -0.2138
  447THR    SCN 1311  11.393  -5.758   3.899  0.0754  0.2177  0.0095
  448ALA     BB 1312  11.929  -5.653   3.641  0.1611  0.0016 -0.2306
  449SER     BB 1313  12.205  -5.854   3.585  0.1815  0.2324  0.1248
  449SER    SC1 1314  12.188  -5.991   3.359  0.0598 -0.1615  0.1630
  449SER    SCP 1315  12.206  -6.123   3.401 -0.0237 -0.4177  0.2993
  449SER    SCN 1316  12.171  -5.858   3.317 -0.2077 -0.4583  0.2432
  450GLU     BB 1317  12.385  -6.019   3.801 -0.0735  0.0693  0.0187
  450GLU    SC1 1318  12.360  -6.396   3.607  0.1609 -0.1018 -0.1615
  450GLU    SCN 1319  12.268  -6.402   3.547 -0.0953 -0.0745  0.1952
  451GLU     BB 1320  12.663  -6.032   3.929 -0.1074  0.0565  0.1561
  451GLU    SC1 1321  12.679  -6.297   4.195 -0.3903  0.4080 -0.7887
  451GLU    SCN 1322  12.753  -6.352   4.135 -0.2109 -0.3587 -0.0443
  452GLU     BB 1323  12.713  -5.730   4.055 -0.0536  0.3429 -0.1092
  452GLU    SC1 1324  12.496  -5.718   4.285  0.1123 -0.0882  0.3613
  452GLU    SCN 1325  12.406  -5.693   4.227  0.2773 -0.2972 -0.0190
  453GLN     BB 1326  12.653  -5.528   3.862 -0.0754 -0.0829  0.1466
  453GLN    SC1 1327  12.290  -5.430   3.896  0.1404  0.1162 -0.0514
  453GLN    SCP 1328  12.167  -5.489   3.927 -0.0410 -0.3504 -0.0557
  453GLN    SCN 1329  12.413  -5.370   3.865 -0.3794  0.3254 -0.1958
  454ARG     BB 1330  12.720  -5.508   3.536  0.1830  0.0709 -0.3444
  454ARG    SC1 1331  12.636  -5.749   3.404 -0.1055  0.0079 -0.0082
  454ARG    SC2 1332  12.716  -6.077   3.376 -0.1467  0.1392  0.0751
  454ARG    SCP 1333  12.729  -6.181   3.408  0.3065  0.0587 -0.2591
  455GLN     BB 1334  12.925  -5.325   3.499  0.0967  0.0025  0.1825
  455GLN    SC1 1335  13.255  -5.374   3.391 -0.3393  0.2504  0.1593
  455GLN    SCP 1336  13.309  -5.316   3.507 -0.2469  0.1464  0.1833
  455GLN    SCN 1337  13.201  -5.431   3.276 -0.0147 -0.1535  0.2172
  456ALA     BB 1338  13.019  -5.154   3.758 -0.2608 -0.1602 -0.1977
  457GLY     BB 1339  12.969  -5.078   3.940  0.0312 -0.0346  0.0975
  458CYS     BB 1340  12.750  -5.264   4.153  0.0570 -0.0014  0.2034
  458CYS    SC1 1341  12.937  -5.327   4.366 -0.0429  0.1719  0.4007
  459ILE     BB 1342  12.506  -5.181   4.295 -0.0551 -0.0106  0.1718
  459ILE    SC1 1343  12.493  -4.871   4.280  0.1361 -0.0167 -0.2415
  460ILE     BB 1344  12.174  -5.293   4.414  0.1835  0.2246 -0.0877
  460ILE    SC1 1345  11.890  -5.170   4.390  0.1104  0.0455 -0.1583
  461GLY     BB 1346  12.188  -5.432   4.639 -0.3408  0.0247 -0.2019
  462ARG     BB 1347  12.572  -5.451   4.735 -0.2174  0.0483  0.0636
  462ARG    SC1 1348  12.631  -5.775   4.763 -0.2120 -0.1118  0.2642
  462ARG    SC2 1349  12.662  -6.103   4.667  0.0258 -0.0897  0.3040
  462ARG    SCP 1350  12.740  -6.137   4.598  0.0869  0.2762  0.1737
  463ASP     BB 1351  12.684  -5.173   4.744  0.0963  0.0559 -0.1039
  463ASP    SC1 1352  12.815  -5.102   5.054 -0.3321  0.3138 -0.1508
  463ASP    SCN 1353  12.838  -5.203   5.092 -0.0635  0.4353  0.0473
  464TYR     BB 1354  12.450  -4.925   4.765  0.0671 -0.3295 -0.1431
  464TYR    SC1 1355  12.623  -4.685   4.718  0.0464 -0.2328 -0.1748
  464TYR    SC2 1356  12.705  -4.429   4.700 -0.2915 -0.1009  0.0459
  464TYR    SC3 1357  12.871  -4.617   4.800 -0.1044  0.0643  0.0536
  465PRO     BB 1358  12.068  -4.857   4.677 -0.1762  0.0402  0.1031
  465PRO    SC1 1359  12.015  -4.713   4.426 -0.1050 -0.0758  0.1650
  466PHE     BB 1360  11.776  -4.854   4.859 -0.2162  0.3532 -0.2931
  466PHE    SC1 1361  11.508  -4.878   4.670  0.0673 -0.0359  0.0600
  466PHE    SC2 1362  11.406  -5.079   4.522  0.2235 -0.0432 -0.0403
  466PHE    SC3 1363  11.326  -4.825   4.478  0.0426 -0.0786  0.0714
  467PRO     BB 1364  11.754  -4.739   5.139 -0.1933 -0.1132  0.0377
  467PRO    SC1 1365  11.999  -4.757   5.326  0.0492 -0.0271  0.0674
  468MET     BB 1366  11.483  -4.626   5.209  0.2204  0.0062 -0.0353
  468MET    SC1 1367  11.234  -4.589   4.969 -0.2103  0.1960 -0.1511
  469VAL     BB 1368  11.348  -4.742   5.498 -0.1053  0.1955  0.0783
  469VAL    SC1 1369  11.581  -4.786   5.617 -0.0879 -0.0373 -0.0384
  470ASN     BB 1370  11.035  -4.758   5.479 -0.4556 -0.1589 -0.1260
  470ASN    SC1 1371  10.932  -5.021   5.514 -0.0983  0.0546 -0.2920
  470ASN    SCP 1372  10.850  -5.025   5.627  0.1691 -0.1412 -0.1515
  470ASN    SCN 1373  11.014  -5.017   5.400  0.6266 -0.2092  0.1619
  471HIS     BB 1374  10.918  -4.517   5.648  0.0822 -0.0308 -0.2663
  471HIS    SC1 1375  11.135  -4.301   5.724  0.0199 -0.1646 -0.0651
  471HIS    SC2 1376  11.347  -4.226   5.873 -0.0297 -0.2477  0.0484
  471HIS    SC3 1377  11.357  -4.205   5.604  0.0363 -0.0355  0.0657
  472LYS     BB 1378  10.822  -4.611   5.887  0.0556  0.4166  0.1127
  472LYS    SC1 1379  10.942  -4.460   6.140 -0.3154  0.1789  0.1631
  472LYS    SC2 1380  11.129  -4.411   6.327  0.1529  0.1836  0.0386
  472LYS    SCP 1381  11.134  -4.301   6.337 -0.0529  0.1791  0.3481
  473GLU     BB 1382  10.521  -4.695   5.847 -0.0542 -0.2121  0.3524
  473GLU    SC1 1383  10.374  -4.640   6.216 -0.2479  0.2366 -0.1615
  473GLU    SCN 1384  10.393  -4.536   6.244  0.1195  0.1661 -0.0988
  474ALA     BB 1385  10.448  -4.946   5.737 -0.0638 -0.4032 -0.2606
  475SER     BB 1386  10.312  -4.772   5.425 -0.1605  0.2158  0.1215
  475SER    SC1 1387  10.067  -4.757   5.384  0.0123  0.1303  0.1345
  475SER    SCP 1388   9.966  -4.845   5.345  0.1103 -0.0310 -0.3085
  475SER    SCN 1389  10.169  -4.669   5.422 -0.3629  0.1882  0.5747
  476ASP     BB 1390  10.492  -4.499   5.397 -0.1657  0.1854  0.0300
  476ASP    SC1 1391  10.700  -4.548   5.152  0.0030 -0.1890 -0.0076
  476ASP    SCN 1392  10.642  -4.594   5.070 -0.1549 -0.3613  0.1901
  477ARG     BB 1393  10.343  -4.257   5.500 -0.3832  0.2893  0.0198
  477ARG    SC1 1394  10.531  -4.200   5.744 -0.1069  0.1409  0.2751
  477ARG    SC2 1395  10.637  -4.162   6.036  0.1251 -0.0174  0.1126
  477ARG    SCP 1396  10.546  -4.114   6.074 -0.1984 -0.5167  0.0572
  478ASN     BB 1397  10.087  -4.320   5.611  0.4314 -0.2220 -0.1899
  478ASN    SC1 1398   9.993  -4.475   5.837 -0.0762  0.0777  0.3412
  478ASN    SCP 1399   9.978  -4.601   5.895 -0.4443  0.2860  0.0210
  478ASN    SCN 1400  10.008  -4.348   5.779  0.2227  0.1826 -0.0717
  479LEU     BB 1401   9.885  -4.301   5.327 -0.0243  0.1018 -0.0012
  479LEU    SC1 1402   9.636  -4.469   5.456 -0.1157  0.3439 -0.0906
  480GLN     BB 1403   9.936  -4.087   5.151 -0.0611  0.0945 -0.1047
  480GLN    SC1 1404  10.240  -4.295   4.994 -0.1740  0.1311  0.0355
  480GLN    SCP 1405  10.309  -4.371   5.089  0.3485  0.2428  0.0711
  480GLN    SCN 1406  10.171  -4.220   4.898  0.1575 -0.3000 -0.2406
  481LEU     BB 1407   9.790  -3.830   5.178  0.2543  0.4469 -0.2863
  481LEU    SC1 1408   9.825  -3.556   5.102 -0.0975  0.1727  0.3778
  482MET     BB 1409   9.533  -3.897   5.350  0.1938  0.0293  0.1925
  482MET    SC1 1410   9.740  -3.941   5.647  0.4971  0.0132  0.3126
  483ARG     BB 1411   9.253  -3.982   5.314  0.0833 -0.0050 -0.1440
  483ARG    SC1 1412   9.188  -4.244   5.305 -0.1878  0.1005  0.1856
  483ARG    SC2 1413   8.970  -4.467   5.144 -0.0608  0.0102 -0.0279
  483ARG    SCP 1414   9.050  -4.434   5.075  0.0160  0.3082  0.1816
  484ARG     BB 1415   9.039  -3.774   5.301 -0.0244 -0.1307  0.3421
  484ARG    SC1 1416   8.835  -3.879   5.099 -0.0794  0.0446  0.3507
  484ARG    SC2 1417   8.541  -3.868   4.920 -0.0681  0.2210  0.0136
  484ARG    SCP 1418   8.577  -3.841   5.021  0.0830  0.1304 -0.0129
  485VAL     BB 1419   9.088  -3.440   5.304 -0.0809 -0.0504  0.1344
  485VAL    SC1 1420   9.329  -3.389   5.403  0.0470 -0.0424 -0.1701
  486ARG     BB 1421   8.893  -3.173   5.276  0.0938  0.0801  0.0126
  486ARG    SC1 1422   8.656  -3.300   5.441  0.2478 -0.1063 -0.1473
  486ARG    SC2 1423   8.392  -3.338   5.565  0.0142  0.0336 -0.4340
  486ARG    SCP 1424   8.337  -3.248   5.532 -0.1648  0.0579 -0.1099
  487GLU     BB 1425   8.892  -3.087   5.025 -0.1459 -0.1071 -0.2765
  487GLU    SC1 1426   8.805  -3.443   4.890 -0.0700 -0.2114 -0.4404
  487GLU    SCN 1427   8.913  -3.421   4.893 -0.0893 -0.1225 -0.2254
  488GLU     BB 1428   8.854  -2.731   5.041  0.2235 -0.1828 -0.4527
  488GLU    SC1 1429   8.534  -2.552   4.972 -0.3759 -0.1964  0.1381
  488GLU    SCN 1430   8.634  -2.599   4.977 -0.2463 -0.0009 -0.2412
  489GLN     BB 1431   8.902  -2.628   5.336  0.0558 -0.0719 -0.1335
  489GLN    SC1 1432   8.635  -2.413   5.524  0.1666  0.1040 -0.0504
  489GLN    SCP 1433   8.688  -2.466   5.406 -0.1533 -0.2030  0.1174
  489GLN    SCN 1434   8.582  -2.360   5.643 -0.2206 -0.3633  0.1603
  490ARG     BB 1435   9.130  -2.740   5.531 -0.1387  0.1662  0.0861
  490ARG    SC1 1436   9.037  -2.561   5.791  0.0425  0.0019 -0.0409
  490ARG    SC2 1437   8.871  -2.379   5.959  0.2875 -0.1022 -0.0489
  490ARG    SCP 1438   8.960  -2.424   6.006  0.1793 -0.1582  0.1100
  491GLY     BB 1439   9.324  -2.878   5.421 -0.2822 -0.0339  0.2781
  492THR     BB 1440   9.366  -2.879   5.086  0.0815  0.1068  0.0947
  492THR    SC1 1441   9.394  -3.127   4.987  0.0057  0.0701 -0.2246
  492THR    SCP 1442   9.321  -3.025   5.050 -0.5147 -0.1117 -0.0391
  492THR    SCN 1443   9.466  -3.229   4.924 -0.0865  0.1574 -0.0029
  493ALA     BB 1444   9.314  -2.616   4.982  0.1556 -0.2091  0.0378
  494GLN     BB 1445   9.338  -2.372   4.795 -0.1378  0.1829 -0.2790
  494GLN    SC1 1446   8.984  -2.267   4.936  0.0615  0.0790 -0.0347
  494GLN    SCP 1447   8.884  -2.264   5.034  0.0659  0.0295  0.0507
  494GLN    SCN 1448   9.085  -2.270   4.839 -0.2237  0.3180 -0.2721
  495LEU     BB 1449   9.434  -2.317   4.538 -0.0580 -0.1588 -0.0163
  495LEU    SC1 1450   9.602  -2.150   4.345 -0.1331 -0.3701 -0.1184
  496THR     BB 1451   9.213  -2.495   4.344  0.3466 -0.0976  0.2048
  496THR    SC1 1452   9.120  -2.406   4.118 -0.0746 -0.1734  0.2584
  496THR    SCP 1453   9.075  -2.301   4.199 -0.0423 -0.1828  0.3646
  496THR    SCN 1454   9.165  -2.511   4.038  0.0719  0.0816  0.0726
  497ARG     BB 1455   9.100  -2.698   4.554  0.0103 -0.0610 -0.1534
  497ARG    SC1 1456   9.127  -2.987   4.620  0.0704 -0.0184  0.0652
  497ARG    SC2 1457   9.042  -3.270   4.507  0.0671  0.2319 -0.3753
  497ARG    SCP 1458   9.112  -3.192   4.541  0.0373  0.1497 -0.1049
  998FAD   FLA1 1459  10.436  10.679   3.987  0.5135  0.1077 -0.2658
  998FAD   FLA2 1460  10.588  10.819   4.311 -0.0660 -0.1847  0.0900
  998FAD   FLA3 1461  10.539  10.989   4.195  0.0318 -0.2155  0.0661
  998FAD   FLA4 1462  10.720  10.974   4.590 -0.2711 -0.1237  0.2322
  998FAD   FLA5 1463  10.682  11.242   4.493  0.1818 -0.0909  0.1223
  998FAD   RIB1 1464  10.663  11.249   4.023  0.1282 -0.1519  0.0731
  998FAD   RIB2 1465  10.750  11.435   4.009  0.0319 -0.1104  0.0127
  998FAD   PO4B 1466  11.076  11.564   3.826  0.2568 -0.3296  0.1691
  998FAD   PO4A 1467  11.278  11.737   3.960  0.1435 -0.3589  0.3813
  998FAD   RBS1 1468  11.063  11.967   4.186  0.1198  0.2747 -0.0999
  998FAD   RBS2 1469  10.973  11.931   4.402  0.2475  0.0345 -0.0829
  998FAD   ADN3 1470  11.115  12.296   4.237 -0.4507 -0.0141  0.1343
  998FAD   ADN2 1471  11.279  12.297   4.469 -0.1865 -0.2377 -0.0443
  998FAD   ADN1 1472  11.203  12.516   4.430 -0.0475 -0.1576  0.1230
    1MET     CA 1473  11.744   1.505   5.954  0.1646  0.1519 -0.1843
    2PRO     CA 1474  11.467   1.524   5.823 -0.0828 -0.1057  0.3016
    3HIS     CA 1475  11.369   1.295   5.621  0.1654  0.0575 -0.3346
    4ARG     CA 1476  11.407   0.989   5.729  0.0495  0.3722  0.2350
    5THR     CA 1477  11.489   0.782   5.532  0.1434  0.0191 -0.0117
    6ILE     CA 1478  11.495   0.437   5.529 -0.1166 -0.0122 -0.0745
    7HIS     CA 1479  11.652   0.206   5.290 -0.0917  0.3053 -0.2674
    8LEU     CA 1480  11.698  -0.161   5.423 -0.0749 -0.1377 -0.0551
    9PHE     CA 1481  11.822  -0.303   5.225  0.2161  0.0018 -0.0512
   10ARG     CA 1482  11.756  -0.580   5.145  0.0377  0.2122 -0.1152
   11LYS     CA 1483  11.702  -0.597   4.808  0.0066 -0.0716  0.0386
   12GLY     CA 1484  11.788  -0.472   4.619 -0.0357  0.0303  0.0650
   13LEU     CA 1485  12.060  -0.391   4.457 -0.1863  0.1291 -0.1091
   14ARG     CA 1486  11.965  -0.156   4.261 -0.2264  0.0622  0.0384
   15LEU     CA 1487  11.758  -0.233   4.107  0.1140 -0.4920 -0.1617
   16HIS     CA 1488  11.558   0.031   3.963 -0.0245 -0.3091 -0.0350
   17ASP     CA 1489  11.292   0.084   4.043  0.0974  0.2210  0.0680
   18ASN     CA 1490  11.252  -0.003   4.345 -0.0341 -0.5580  0.2215
   19PRO     CA 1491  10.955   0.054   4.447  0.0267 -0.0391 -0.0716
   20THR     CA 1492  10.970   0.292   4.671 -0.0242  0.1540 -0.0084
   21LEU     CA 1493  11.290   0.409   4.618 -0.1004 -0.1072  0.0983
   22LEU     CA 1494  11.538   0.514   4.382  0.2009 -0.2639  0.1450
   23ALA     CA 1495  11.497   0.754   4.378  0.1172  0.1666 -0.1966
   24ALA     CA 1496  11.273   0.905   4.398 -0.0226 -0.2805  0.1417
   25LEU     CA 1497  11.025   1.066   4.400 -0.1551  0.1927  0.1062
   26GLU     CA 1498  10.966   1.253   4.618  0.0641 -0.0748  0.2346
   27SER     CA 1499  11.097   1.357   4.881  0.0084  0.0200 -0.2348
   28SER     CA 1500  11.450   1.232   4.916 -0.1430  0.0188  0.0692
   29GLU     CA 1501  11.560   1.353   5.201  0.1452 -0.0453  0.4254
   30THR     CA 1502  11.763   1.181   5.335  0.2434  0.5390 -0.1830
   31ILE     CA 1503  11.850   0.917   5.178  0.1053  0.2128 -0.0634
   32TYR     CA 1504  11.914   0.577   5.322  0.0985 -0.0982  0.0727
   33PRO     CA 1505  12.101   0.371   5.190  0.0222 -0.1057  0.4414
   34VAL     CA 1506  12.129   0.039   5.377 -0.1388  0.0161 -0.1371
   35TYR     CA 1507  12.357  -0.206   5.435 -0.0309 -0.1902  0.1686
   36VAL     CA 1508  12.379  -0.499   5.617 -0.0463  0.0075  0.3314
   37LEU     CA 1509  12.593  -0.711   5.656  0.1809  0.1594 -0.0519
   38ASP     CA 1510  12.654  -0.970   5.754 -0.1643 -0.3750  0.2639
   39ARG     CA 1511  12.546  -1.248   5.702 -0.1411  0.2896  0.0524
   40ARG     CA 1512  12.255  -1.254   5.922  0.1119 -0.2053 -0.1309
   41PHE     CA 1513  12.010  -1.130   5.764 -0.1098  0.1350  0.3258
   42LEU     CA 1514  12.062  -1.229   5.455  0.2647 -0.2094 -0.3160
   43ALA     CA 1515  11.981  -1.503   5.399 -0.1016 -0.2785 -0.0029
   44SER     CA 1516  11.769  -1.549   5.707 -0.0879 -0.0177  0.1078
   45ALA     CA 1517  11.964  -1.721   5.861 -0.0105  0.2236  0.4934
   46MET     CA 1518  12.214  -1.767   5.748 -0.1179 -0.2830  0.3330
   47HIS     CA 1519  12.212  -2.010   5.537  0.0373 -0.3631 -0.2556
   48ILE     CA 1520  12.504  -2.084   5.453 -0.0078  0.1769  0.1688
   49GLY     CA 1521  12.657  -2.058   5.146 -0.1133 -0.1434  0.0138
   50ALA     CA 1522  12.812  -2.203   4.881 -0.0228 -0.1703  0.2927
   51LEU     CA 1523  12.670  -2.065   4.656  0.2146  0.2085 -0.0396
   52ARG     CA 1524  12.578  -1.755   4.741 -0.3823  0.0106  0.0181
   53TRP     CA 1525  12.842  -1.638   4.882  0.0584  0.2828 -0.3414
   54HIS     CA 1526  12.979  -1.487   4.614  0.0267  0.3519 -0.1745
   55PHE     CA 1527  12.724  -1.330   4.516  0.1263 -0.2250 -0.2240
   56LEU     CA 1528  12.706  -1.105   4.619 -0.0230 -0.0887  0.0842
   57LEU     CA 1529  13.029  -0.954   4.666 -0.2167 -0.1842  0.1952
   58GLN     CA 1530  13.006  -0.813   4.315 -0.2252 -0.0144 -0.0874
   59SER     CA 1531  12.720  -0.686   4.350  0.1060  0.0908 -0.1919
   60LEU     CA 1532  12.907  -0.465   4.654  0.2362  0.0447  0.0545
   61GLU     CA 1533  13.125  -0.364   4.517 -0.1084 -0.1091 -0.2869
   62ASPP    CA 1534  12.973  -0.223   4.200 -0.1349 -0.0044 -0.2075
   63LEU     CA 1535  12.771  -0.060   4.291  0.1249  0.1000  0.0858
   64HIS     CA 1536  12.827   0.202   4.467  0.0248 -0.3517  0.2550
   65LYS     CA 1537  12.870   0.439   4.215  0.0083  0.2311  0.0560
   66ASN     CA 1538  12.568   0.355   4.080  0.0964  0.2291  0.0775
   67LEU     CA 1539  12.391   0.441   4.269  0.3534 -0.4086 -0.2814
   68SER     CA 1540  12.236   0.735   4.283 -0.1426  0.0837  0.0808
   69ARG     CA 1541  12.403   1.005   4.132  0.2641  0.0562 -0.1192
   70LEU     CA 1542  12.708   0.942   4.187 -0.0030  0.0165  0.2184
   71GLY     CA 1543  12.736   0.838   4.473  0.2179  0.0112  0.4025
   72ALA     CA 1544  12.579   0.658   4.606  0.2187 -0.0179  0.1617
   73ARG     CA 1545  12.712   0.505   4.835 -0.0275  0.3683 -0.2250
   74LEU     CA 1546  12.636   0.302   5.117  0.1080 -0.0415 -0.0283
   75LEU     CA 1547  12.595   0.194   5.407  0.1421 -0.0595 -0.1245
   76VAL     CA 1548  12.682   0.066   5.713  0.2872  0.0951  0.0734
   77ILE     CA 1549  12.775  -0.245   5.748 -0.1086  0.2285 -0.3102
   78GLN     CA 1550  12.832  -0.411   5.993  0.1663 -0.0264  0.0236
   79GLY     CA 1551  12.756  -0.590   6.213  0.0728 -0.0037 -0.0535
   80GLU     CA 1552  12.628  -0.578   6.432 -0.2895  0.3193 -0.1230
   81TYR     CA 1553  12.351  -0.508   6.552  0.2711  0.0394  0.1193
   82GLU     CA 1554  12.164  -0.327   6.742 -0.1935  0.0536 -0.1010
   83SER     CA 1555  11.822  -0.532   6.566  0.1199  0.0044 -0.2000
   84VAL     CA 1556  11.718  -0.236   6.320 -0.0440  0.0836  0.0876
   85LEU     CA 1557  11.875   0.023   6.411  0.1790 -0.2142  0.3377
   86ARG     CA 1558  11.869   0.179   6.693  0.0155 -0.0748 -0.1207
   87ASP     CA 1559  11.515   0.035   6.786  0.3719  0.0513 -0.2788
   88HIS     CA 1560  11.282   0.053   6.584 -0.1392 -0.1750  0.2517
   89VAL     CA 1561  11.347   0.257   6.390 -0.2302 -0.3641  0.2960
   90GLN     CA 1562  11.489   0.506   6.560  0.1691 -0.3257  0.0401
   91LYS     CA 1563  11.375   0.760   6.629 -0.0948 -0.0578  0.1296
   92TRP     CA 1564  11.136   0.822   6.437 -0.0689 -0.2455  0.1354
   93ASN     CA 1565  11.137   0.840   6.081 -0.0798 -0.3114  0.1302
   94ILE     CA 1566  11.051   1.052   5.895 -0.1372 -0.2590 -0.2436
   95THR     CA 1567  10.831   0.909   5.707  0.2200  0.0818  0.3617
   96GLN     CA 1568  10.990   0.722   5.516  0.0506 -0.0803  0.1161
   97VAL     CA 1569  11.055   0.399   5.627 -0.3674  0.0248 -0.0948
   98THR     CA 1570  11.099   0.249   5.340  0.0637  0.0020 -0.0299
   99LEU     CA 1571  11.114  -0.080   5.386  0.2785  0.0397  0.1053
  100ASP     CA 1572  10.921  -0.290   5.218 -0.0799  0.1435 -0.0389
  101ALA     CA 1573  10.799  -0.543   5.303  0.0301 -0.0894 -0.0462
  102GLU     CA 1574  10.906  -0.714   5.444 -0.1616  0.0774  0.0648
  103MET     CA 1575  10.867  -0.966   5.715 -0.1270 -0.2434 -0.2086
  104GLU     CA 1576  10.729  -1.175   5.884  0.3230  0.1035 -0.0668
  105PRO     CA 1577  10.872  -1.481   6.098 -0.0542 -0.1478  0.2037
  106PHE     CA 1578  11.159  -1.352   6.133 -0.0227 -0.0203  0.1825
  107TYR     CA 1579  11.455  -1.135   6.116 -0.0127 -0.2534  0.2285
  108LYS     CA 1580  11.360  -0.827   6.237  0.0948 -0.1313 -0.1637
  109GLU     CA 1581  10.971  -0.871   6.231  0.0338 -0.0818  0.3549
  110MET     CA 1582  10.835  -0.757   6.106  0.1649  0.2136 -0.0435
  111GLU     CA 1583  10.603  -0.542   6.092  0.0809  0.1364  0.1341
  112ALA     CA 1584  10.625  -0.310   6.222  0.0227 -0.1924  0.1522
  113ASN     CA 1585  10.778  -0.083   6.379 -0.1904 -0.0113 -0.1446
  114ILE     CA 1586  10.723   0.020   6.676 -0.0635  0.2702 -0.0806
  115ARG     CA 1587  10.835  -0.193   6.884  0.0523 -0.4493  0.0417
  116ARG     CA 1588  11.106  -0.163   7.052 -0.1351  0.6017 -0.1739
  117LEU     CA 1589  11.084   0.097   7.207 -0.1739 -0.4010  0.0238
  118GLY     CA 1590  11.125   0.342   7.047  0.4179 -0.2869 -0.0973
  119ALA     CA 1591  10.993   0.419   6.819 -0.0246  0.0863  0.0867
  120GLU     CA 1592  10.815   0.661   6.781  0.3941 -0.0977 -0.3643
  121LEU     CA 1593  10.606   0.799   6.526  0.1917  0.2607 -0.1122
  122GLY     CA 1594  10.659   0.893   6.255 -0.0595  0.3715  0.2540
  123PHE     CA 1595  10.532   0.706   6.044 -0.2323  0.1609  0.3552
  124GLU     CA 1596  10.653   0.488   5.795 -0.0501  0.3972 -0.2357
  125VAL     CA 1597  10.621   0.228   5.913  0.0259 -0.0599  0.1516
  126LEU     CA 1598  10.770   0.024   5.642 -0.1051 -0.0836  0.0081
  127SER     CA 1599  10.583   0.039   5.429 -0.1955 -0.5026  0.2910
  128ARG     CA 1600  10.461  -0.244   5.377  0.0391 -0.1133 -0.3721
  129VAL     CA 1601  10.407  -0.382   5.049 -0.0058  0.0821  0.1141
  130GLY     CA 1602  10.554  -0.478   4.787 -0.3275 -0.2133 -0.0272
  131HIS     CA 1603  10.717  -0.384   4.564  0.3150 -0.0037 -0.0944
  132SER     CA 1604  10.788  -0.514   4.225  0.2667  0.1761 -0.2037
  133LEU     CA 1605  10.544  -0.617   3.997  0.2454  0.2847  0.1687
  134TYR     CA 1606  10.300  -0.507   4.077  0.0619 -0.0389 -0.2437
  135ASP     CA 1607  10.273  -0.275   4.284 -0.1397  0.2316  0.3406
  136THR     CA 1608  10.120  -0.317   4.527  0.0696 -0.2657 -0.1502
  137LYS     CA 1609   9.916   0.021   4.580  0.0521 -0.0140 -0.2397
  138ARG     CA 1610   9.605  -0.111   4.498 -0.1744 -0.1232 -0.1451
  139ILE     CA 1611   9.518  -0.446   4.471  0.2099  0.0297  0.1047
  140LEU     CA 1612   9.469  -0.580   4.726 -0.2904  0.1579  0.1505
  141ASP     CA 1613   9.168  -0.477   4.796  0.1850 -0.3061 -0.0557
  142LEU     CA 1614   9.023  -0.462   4.543 -0.0934 -0.4228 -0.2385
  143ASN     CA 1615   8.966  -0.712   4.389  0.2719  0.0467 -0.1638
  144GLY     CA 1616   9.254  -0.863   4.339  0.1311  0.3174 -0.0450
  145GLY     CA 1617   9.377  -0.975   4.516  0.3649 -0.0640  0.2353
  146SER     CA 1618   9.247  -1.088   4.846  0.1142  0.1741 -0.3439
  147PRO     CA 1619   9.333  -1.393   4.892  0.0579 -0.1364  0.1887
  148PRO     CA 1620   9.546  -1.473   4.715 -0.0807 -0.0682 -0.0131
  149LEU     CA 1621   9.463  -1.672   4.504  0.1816 -0.1670 -0.0559
  150THR     CA 1622   9.383  -1.683   4.194  0.1249 -0.1843 -0.3130
  151TYR     CA 1623   9.665  -1.670   3.889 -0.1616  0.3531  0.1674
  152LYS     CA 1624   9.670  -1.566   3.564 -0.0872 -0.2295  0.0866
  153ARG     CA 1625   9.784  -1.288   3.582 -0.1288 -0.3472 -0.4256
  154PHE     CA 1626   9.790  -1.143   3.895  0.3090  0.4054 -0.0710
  155LEU     CA 1627   9.535  -1.108   4.013  0.0072  0.0437 -0.1593
  156HIS     CA 1628   9.234  -1.254   4.027  0.1317  0.0883  0.0676
  157ILE     CA 1629   9.144  -1.327   3.728  0.1857  0.0995 -0.1173
  158LEU     CA 1630   9.314  -1.132   3.542  0.3164 -0.3054  0.0499
  159SER     CA 1631   9.498  -0.878   3.485 -0.2140  0.1007 -0.2005
  160GLN     CA 1632   9.585  -0.645   3.778 -0.2210 -0.1399 -0.0220
  161LEU     CA 1633   9.574  -0.368   3.631 -0.4159 -0.0647 -0.1667
  162GLY     CA 1634   9.731  -0.350   3.314 -0.0783 -0.2932 -0.0808
  163ASP     CA 1635   9.966  -0.520   3.224  0.0710 -0.4075  0.3022
  164PRO     CA 1636  10.361  -0.418   3.326  0.0298  0.0182 -0.2298
  165GLU     CA 1637  10.405  -0.127   3.314  0.0738  0.0292  0.0756
  166VAL     CA 1638  10.642   0.084   3.227 -0.2829  0.1304  0.1028
  167PRO     CA 1639  10.838   0.113   3.463  0.1432 -0.0362 -0.3890
  168VAL     CA 1640  11.112  -0.039   3.400  0.0955 -0.1071  0.1251
  169ARG     CA 1641  11.327   0.214   3.490 -0.2947 -0.3951  0.3148
  170ASN     CA 1642  11.450   0.489   3.568  0.2421 -0.0258  0.2354
  171LEU     CA 1643  11.511   0.838   3.496  0.0935 -0.0101  0.0724
  172THR     CA 1644  11.433   1.087   3.737 -0.1601 -0.0039  0.2301
  173ALA     CA 1645  11.554   1.354   3.699 -0.2774  0.3304 -0.3353
  174GLU     CA 1646  11.622   1.514   3.979  0.4154 -0.1761  0.1692
  175ASP     CA 1647  11.615   1.319   4.178  0.0372 -0.1971 -0.0980
  176PHE     CA 1648  11.873   1.189   4.250 -0.2940 -0.1065  0.2362
  177GLN     CA 1649  11.937   1.197   4.492 -0.1597 -0.3081 -0.0491
  178ARG     CA 1650  11.902   1.460   4.672  0.1056 -0.2580 -0.2263
  179CYS     CA 1651  11.908   1.534   4.973 -0.0518  0.1374  0.1485
  180MET     CA 1652  12.111   1.454   5.118  0.3274 -0.0737 -0.1908
  181SER     CA 1653  12.419   1.239   5.134 -0.1326  0.0824  0.2823
  182PRO     CA 1654  12.567   0.981   4.963  0.0236  0.1979  0.0029
  183GLU     CA 1655  12.824   1.114   4.831 -0.0871 -0.0244  0.2988
  184PRO     CA 1656  12.993   1.155   5.011  0.0323  0.1285 -0.1151
  185GLY     CA 1657  13.197   1.018   5.098  0.3714  0.0453  0.0681
  186LEU     CA 1658  13.463   1.039   5.343  0.0005  0.6108 -0.0101
  187ALA     CA 1659  13.363   0.802   5.569 -0.0731 -0.0635 -0.1106
  188GLU     CA 1660  13.068   0.813   5.697 -0.0376 -0.2290 -0.3003
  189ARG     CA 1661  12.902   0.529   5.763 -0.0550 -0.3829 -0.0439
  190TYR     CA 1662  13.058   0.279   5.726 -0.1244  0.1137  0.2419
  191ARG     CA 1663  13.097   0.072   5.422  0.0764 -0.2887  0.3296
  192VAL     CA 1664  13.352  -0.144   5.603 -0.1107 -0.0076  0.3045
  193PRO     CA 1665  13.448  -0.430   5.321 -0.3620  0.0638 -0.1913
  194VAL     CA 1666  13.723  -0.512   5.440  0.1307 -0.1211  0.1380
  195PRO     CA 1667  13.799  -0.510   5.741 -0.0788 -0.1144  0.0054
  196ALA     CA 1668  13.633  -0.836   5.954  0.2681  0.1811 -0.3138
  197ASP     CA 1669  13.426  -1.015   5.870 -0.1459  0.0282  0.0196
  198LEU     CA 1670  13.448  -1.112   5.559 -0.5531 -0.3279 -0.2534
  199GLU     CA 1671  13.533  -1.383   5.507  0.1741 -0.2105  0.1624
  200ILE     CA 1672  13.658  -1.421   5.232 -0.0460 -0.1744 -0.0511
  201PRO     CA 1673  13.445  -1.503   4.995  0.0598 -0.0623  0.0897
  202PRO     CA 1674  13.400  -1.746   4.801  0.1289  0.0825  0.0769
  203GLN     CA 1675  13.588  -1.875   4.456  0.0548 -0.0175  0.2751
  204SER     CA 1676  13.507  -1.906   4.122  0.0883  0.0414 -0.2577
  205LEU     CA 1677  13.415  -2.183   4.054  0.1087 -0.1438 -0.0650
  206SER     CA 1678  13.152  -2.233   3.862 -0.1486 -0.1465  0.1659
  207PRO     CA 1679  13.141  -1.865   3.668  0.0969 -0.1034  0.1318
  208TRP     CA 1680  12.851  -1.654   3.737 -0.0010 -0.4798 -0.4165
  209THR     CA 1681  12.898  -1.297   3.893  0.1261  0.1257  0.0881
  210GLY     CA 1682  12.736  -0.956   3.973 -0.1492  0.3152  0.1387
  211GLY     CA 1683  12.724  -0.765   3.756 -0.1961  0.0925 -0.1372
  212GLU     CA 1684  12.465  -0.577   3.706 -0.0032  0.0811  0.0268
  213THR     CA 1685  12.291  -0.496   3.482  0.2187  0.1061  0.2667
  214GLU     CA 1686  12.049  -0.618   3.446 -0.0745  0.3677 -0.2745
  215GLY     CA 1687  12.014  -0.887   3.264 -0.0859 -0.4189 -0.0747
  216LEU     CA 1688  12.226  -1.051   3.183  0.1517 -0.0537  0.2567
  217ARG     CA 1689  12.219  -1.342   3.096  0.0467  0.2910  0.1478
  218ARG     CA 1690  11.968  -1.461   2.943  0.2574  0.0469  0.2486
  219LEU     CA 1691  11.673  -1.288   2.936  0.0381  0.1130 -0.2891
  220GLU     CA 1692  11.451  -1.115   2.746  0.0225  0.2467  0.2765
  221GLN     CA 1693  11.200  -1.242   2.726  0.0353  0.0955 -0.4724
  222HIS     CA 1694  11.179  -1.502   2.839  0.0685  0.0140  0.1312
  223LEU     CA 1695  11.071  -1.703   2.577 -0.1268  0.0505 -0.1952
  224THR     CA 1696  10.802  -1.544   2.495  0.1403  0.2429 -0.1485
  225ASP     CA 1697  10.476  -1.704   2.451 -0.4343 -0.0209 -0.1111
  226GLN     CA 1698  10.412  -1.859   2.203  0.0821 -0.0956  0.2601
  227GLY     CA 1699  10.334  -2.126   2.087  0.2842 -0.2219  0.6137
  228TRP     CA 1700  10.464  -2.449   2.172  0.4039  0.1135 -0.3821
  229VAL     CA 1701  10.500  -2.714   2.331  0.3851 -0.2995 -0.0212
  230ALA     CA 1702  10.248  -2.921   2.312 -0.1393 -0.0454 -0.1744
  231ASN     CA 1703   9.996  -2.983   2.472 -0.0242 -0.0210 -0.2744
  232PHE     CA 1704   9.966  -3.196   2.686 -0.3458  0.1073 -0.2581
  233THR     CA 1705  10.253  -3.393   2.651  0.2244 -0.3626  0.0930
  234LYS     CA 1706  10.490  -3.349   2.445  0.0002 -0.1784  0.0935
  235PRO     CA 1707  10.827  -3.223   2.561  0.0218  0.2289  0.0590
  236ARG     CA 1708  10.863  -3.126   2.810 -0.0489  0.2104  0.2312
  237THR     CA 1709  10.785  -3.237   3.127  0.2500  0.2302  0.2194
  238ILE     CA 1710  10.900  -3.585   3.019 -0.2594  0.0596 -0.1517
  239PRO     CA 1711  11.168  -3.528   2.885 -0.0541  0.0834  0.0623
  240ASN     CA 1712  11.302  -3.280   2.987 -0.2640  0.0547  0.0209
  241SER     CA 1713  11.470  -3.035   2.795  0.0426  0.1855  0.0509
  242LEU     CA 1714  11.340  -2.857   2.506  0.0619  0.0753  0.0730
  243LEU     CA 1715  11.232  -2.614   2.505  0.2181  0.0453  0.3185
  244PRO     CA 1716  11.316  -2.379   2.742 -0.2782 -0.0017  0.0633
  245SER     CA 1717  11.251  -2.154   2.961 -0.1613  0.1852  0.1669
  246THR     CA 1718  11.422  -2.187   3.234 -0.2452  0.0902 -0.0941
  247THR     CA 1719  11.564  -1.869   3.230 -0.2502  0.1681  0.1092
  248GLY     CA 1720  11.602  -1.718   3.507  0.0653 -0.3476 -0.1058
  249LEU     CA 1721  11.430  -1.622   3.794  0.3854  0.0420  0.2339
  250SER     CA 1722  11.618  -1.765   4.057 -0.2173  0.3333 -0.1123
  251PRO     CA 1723  11.911  -1.653   3.983  0.1345 -0.2672  0.0973
  252TYR     CA 1724  11.875  -1.282   4.049  0.2968 -0.0422 -0.0085
  253PHE     CA 1725  11.627  -1.239   4.197 -0.6396  0.2222 -0.1511
  254SER     CA 1726  11.728  -1.340   4.543 -0.0537  0.1901 -0.1728
  255MET     CA 1727  11.883  -1.037   4.542 -0.0173  0.1065  0.0106
  256GLY     CA 1728  11.801  -0.818   4.389 -0.0489  0.0321  0.1983
  257CYS     CA 1729  11.880  -0.763   4.112 -0.2388  0.1341 -0.0712
  258LEU     CA 1730  11.698  -0.733   3.870 -0.0028  0.2000  0.0510
  259SER     CA 1731  11.376  -0.605   3.696 -0.0540 -0.2659  0.1383
  260VAL     CA 1732  11.110  -0.741   3.534 -0.3020  0.1210  0.1540
  261ARG     CA 1733  10.955  -0.521   3.434  0.1267  0.0502 -0.0068
  262THR     CA 1734  10.859  -0.532   3.145  0.0640  0.0121  0.2022
  263PHE     CA 1735  10.982  -0.855   2.970  0.0744  0.3602  0.0335
  264PHE     CA 1736  10.912  -1.071   3.079  0.2311 -0.0769  0.1057
  265GLN     CA 1737  10.703  -1.267   2.849 -0.0657  0.0305  0.0810
  266ARG     CA 1738  10.462  -1.379   2.984 -0.0428  0.3051 -0.1719
  267LEU     CA 1739  10.375  -1.555   3.253  0.3579 -0.2564  0.0659
  268SER     CA 1740  10.065  -1.630   3.228  0.0899 -0.4596 -0.0566
  269ASN     CA 1741  10.117  -1.725   2.892  0.1899  0.2659 -0.1642
  270ILE     CA 1742  10.356  -1.956   2.919 -0.1373  0.0851 -0.3211
  271TYR     CA 1743  10.318  -2.218   3.099  0.0160  0.2270 -0.1167
  272ALA     CA 1744  10.068  -2.316   3.169  0.0760 -0.2454  0.0457
  273GLN     CA 1745   9.831  -2.216   3.030 -0.3137  0.1874 -0.2895
  274ALA     CA 1746   9.793  -2.097   2.759  0.0352  0.0082  0.0335
  275LYS     CA 1747  10.087  -2.109   2.546  0.1068  0.0222  0.3422
  276HIS     CA 1748  10.200  -2.303   2.621 -0.1698 -0.0654 -0.1130
  277HIS     CA 1749  10.060  -2.569   2.745  0.0575  0.1292 -0.1523
  278SER     CA 1750   9.813  -2.697   2.873  0.1155  0.1727 -0.0359
  279LEU     CA 1751   9.924  -2.878   3.119  0.2199 -0.0562 -0.0801
  280PRO     CA 1752  10.105  -3.046   3.196  0.0108 -0.1048 -0.2310
  281PRO     CA 1753  10.234  -3.151   3.531  0.1689  0.0334  0.2298
  282VAL     CA 1754  10.227  -2.880   3.703 -0.1093 -0.0808 -0.0168
  283SER     CA 1755  10.374  -2.676   3.534 -0.1251  0.3908  0.0572
  284LEU     CA 1756  10.391  -2.391   3.659 -0.1298 -0.1468 -0.0350
  285GLN     CA 1757  10.496  -2.177   3.777  0.2165  0.2220  0.1210
  286GLY     CA 1758  10.737  -2.016   3.837 -0.0884 -0.1155  0.4294
  287GLN     CA 1759  10.908  -1.797   3.779  0.1427  0.1431  0.0366
  288LEU     CA 1760  10.790  -1.538   3.813 -0.0922 -0.2604 -0.0021
  289LEU     CA 1761  10.532  -1.559   3.972  0.1856  0.1119  0.0320
  290TRP     CA 1762  10.608  -1.590   4.294  0.2968 -0.1434  0.1423
  291ARG     CA 1763  10.691  -1.362   4.465  0.0461 -0.0142 -0.0136
  292GLU     CA 1764  10.456  -1.184   4.560 -0.1172  0.3392 -0.1535
  293PHE     CA 1765  10.205  -1.365   4.607 -0.0930 -0.1076 -0.1163
  294PHE     CA 1766  10.274  -1.570   4.816  0.2566 -0.2616 -0.2372
  295TYR     CA 1767  10.352  -1.259   5.053 -0.1946 -0.1476  0.2352
  296THR     CA 1768  10.082  -1.049   5.026  0.1889 -0.1270  0.1073
  297VAL     CA 1769   9.847  -1.205   5.169  0.1743  0.0884  0.0660
  298ALA     CA 1770  10.002  -1.468   5.302  0.0395 -0.0562 -0.1711
  299SER     CA 1771  10.106  -1.295   5.610 -0.3021 -0.0437 -0.0715
  300ALA     CA 1772   9.868  -1.084   5.677 -0.1518 -0.4054  0.1507
  301THR     CA 1773   9.638  -1.296   5.797  0.1585 -0.2880  0.0784
  302GLN     CA 1774   9.751  -1.537   5.855  0.0660  0.3232 -0.0210
  303ASN     CA 1775   9.855  -1.826   5.674 -0.0067 -0.2804 -0.2137
  304PHE     CA 1776  10.166  -1.921   5.739 -0.3219 -0.0595 -0.0266
  305THR     CA 1777  10.371  -2.100   5.949  0.2640  0.2056  0.0589
  306GLN     CA 1778  10.145  -2.162   6.195 -0.0315 -0.0259  0.2948
  307MET     CA 1779   9.887  -2.276   6.123  0.1388 -0.3968  0.0590
  308ALA     CA 1780   9.648  -2.156   5.995 -0.1331  0.1472 -0.0391
  309GLY     CA 1781   9.389  -2.177   5.891 -0.1779  0.1340 -0.0417
  310ASN     CA 1782   9.173  -2.095   5.670  0.1145 -0.0658 -0.0370
  311PRO     CA 1783   9.255  -2.256   5.372 -0.1988  0.2338 -0.2802
  312ILE     CA 1784   9.514  -2.381   5.344  0.0601 -0.0656 -0.0211
  313CYS     CA 1785   9.629  -2.464   5.586  0.2644  0.0180 -0.0868
  314LEU     CA 1786   9.636  -2.650   5.731  0.0526  0.1399 -0.0576
  315GLN     CA 1787   9.743  -2.961   5.734 -0.0801  0.2740 -0.2270
  316ILE     CA 1788   9.807  -3.193   5.889  0.3033  0.0055  0.1419
  317HIS     CA 1789  10.138  -3.192   5.962  0.1533 -0.0513 -0.3253
  318TRP     CA 1790  10.188  -3.306   6.207 -0.1973  0.0784  0.3576
  319TYR     CA 1791  10.469  -3.542   6.163 -0.2747  0.2528  0.0127
  320GLU     CA 1792  10.733  -3.575   6.240 -0.0511 -0.2079 -0.0187
  321ASP     CA 1793  10.923  -3.768   6.268  0.1586 -0.1377  0.0981
  322ALA     CA 1794  11.142  -3.829   6.071  0.3359 -0.0668  0.3655
  323GLU     CA 1795  11.459  -3.795   6.067 -0.0496  0.2316 -0.0865
  324ARG     CA 1796  11.508  -3.487   5.956 -0.1828  0.1280 -0.0774
  325LEU     CA 1797  11.676  -3.492   5.724 -0.0540  0.0458  0.0384
  326HIS     CA 1798  11.703  -3.795   5.553 -0.0770  0.0870 -0.0462
  327LYS     CA 1799  11.666  -3.778   5.312 -0.2071  0.1031 -0.0930
  328TRP     CA 1800  11.899  -3.589   5.108  0.0386  0.4190 -0.0445
  329LYS     CA 1801  12.084  -3.458   5.300  0.3612  0.3699 -0.1702
  330THR     CA 1802  12.198  -3.655   5.516  0.3346 -0.0056 -0.1810
  331ALA     CA 1803  12.240  -3.894   5.355 -0.1393  0.1914 -0.4470
  332GLN     CA 1804  11.992  -4.066   5.191  0.2347  0.0860  0.1626
  333THR     CA 1805  11.991  -4.295   4.968  0.0361  0.1510  0.1443
  334GLY     CA 1806  11.814  -4.383   4.734 -0.3818 -0.0929  0.1137
  335PHE     CA 1807  11.669  -4.337   4.439 -0.1933  0.0249 -0.2664
  336PRO     CA 1808  11.812  -4.165   4.217  0.0368  0.1680 -0.1084
  337TRP     CA 1809  11.698  -3.913   4.097 -0.2465  0.0011 -0.0925
  338ILE     CA 1810  11.710  -3.670   4.303 -0.3112 -0.1691 -0.0765
  339ASP     CA 1811  11.956  -3.677   4.531  0.0630  0.1645 -0.1611
  340ALA     CA 1812  12.259  -3.731   4.403  0.1187  0.0743  0.0576
  341ILE     CA 1813  12.474  -3.527   4.441  0.2296  0.0901 -0.0255
  342MET     CA 1814  12.623  -3.487   4.660 -0.0262  0.1478  0.2179
  343THR     CA 1815  12.391  -3.427   4.908  0.0425 -0.1072 -0.3124
  344GLN     CA 1816  12.200  -3.167   4.819 -0.0288 -0.4427 -0.0654
  345LEU     CA 1817  12.258  -3.013   4.533 -0.2756 -0.1595  0.0826
  346ARG     CA 1818  12.542  -2.925   4.460 -0.0030  0.2708  0.1263
  347GLN     CA 1819  12.633  -2.790   4.204 -0.0648  0.2891 -0.0541
  348GLU     CA 1820  12.506  -2.556   4.079  0.3031  0.1886 -0.1152
  349GLY     CA 1821  12.233  -2.498   4.144  0.1486  0.0798  0.2270
  350TRP     CA 1822  12.024  -2.744   4.116 -0.1168  0.0987  0.0250
  351ILE     CA 1823  11.772  -2.826   4.051  0.0771 -0.0668  0.2051
  352HIS     CA 1824  11.498  -2.650   3.831 -0.5297 -0.1004  0.2527
  353HIS     CA 1825  11.368  -2.832   3.600  0.2741  0.2425  0.2344
  354LEU     CA 1826  11.473  -3.160   3.715 -0.2323 -0.0026 -0.0094
  355ALA     CA 1827  11.283  -3.176   3.922 -0.1075  0.2037 -0.2896
  356ARG     CA 1828  11.046  -3.063   4.101 -0.2136  0.0147 -0.0824
  357HIS     CA 1829  10.848  -3.443   4.119  0.1378  0.0415  0.3569
  358ALA     CA 1830  11.067  -3.540   4.265  0.3334  0.0542 -0.1035
  359VAL     CA 1831  11.072  -3.321   4.558  0.1077  0.1720  0.2433
  360ALA     CA 1832  10.877  -3.378   4.763 -0.0106 -0.1912 -0.0594
  361CYS     CA 1833  10.716  -3.649   4.723  0.0560  0.3165  0.2378
  362PHE     CA 1834  10.956  -3.849   4.930  0.0012  0.2625 -0.0667
  363LEU     CA 1835  11.014  -3.695   5.183  0.1059 -0.1504 -0.1506
  364THR     CA 1836  10.731  -3.584   5.302 -0.5649 -0.1749 -0.0373
  365ARG     CA 1837  10.503  -3.801   5.175  0.1986  0.0077  0.2487
  366GLY     CA 1838  10.613  -4.007   5.180  0.0100  0.0562 -0.0970
  367ASP     CA 1839  10.837  -4.103   5.404  0.1338  0.1463  0.1204
  368LEU     CA 1840  10.892  -3.907   5.636 -0.1165 -0.0942  0.1857
  369TRP     CA 1841  10.697  -3.630   5.752  0.1690  0.0381 -0.4013
  370ILE     CA 1842  10.774  -3.377   5.688 -0.0386  0.1790 -0.0757
  371SER     CA 1843  10.708  -3.112   5.834 -0.2350 -0.1415  0.1673
  372TRP     CA 1844  10.679  -2.824   5.656  0.2043  0.2558  0.1007
  373GLU     CA 1845  10.822  -2.610   5.872 -0.1979 -0.3199  0.0340
  374GLU     CA 1846  11.097  -2.790   5.987  0.1428  0.0716  0.1950
  375GLY     CA 1847  11.213  -2.841   5.635 -0.0874  0.2172 -0.0181
  376MET     CA 1848  11.232  -2.584   5.401 -0.1026 -0.0530 -0.1913
  377LYS     CA 1849  11.527  -2.412   5.522  0.1563  0.1836  0.1146
  378VAL     CA 1850  11.713  -2.664   5.411  0.2955  0.0558  0.0572
  379PHE     CA 1851  11.749  -2.454   5.062  0.1974  0.1630  0.2078
  380GLU     CA 1852  11.905  -2.227   5.218  0.1596 -0.0730  0.1101
  381GLU     CA 1853  12.192  -2.288   5.193  0.2454 -0.2516 -0.0807
  382LEU     CA 1854  12.276  -2.328   4.916  0.0060  0.2944 -0.0440
  383LEU     CA 1855  12.020  -2.329   4.701 -0.0592 -0.1770 -0.3048
  384LEU     CA 1856  11.873  -2.122   4.593  0.0597  0.0842 -0.2647
  385ASP     CA 1857  11.639  -1.997   4.774  0.0038  0.4723 -0.2116
  386ALA     CA 1858  11.610  -1.830   5.030  0.1739 -0.0497 -0.0233
  387ASP     CA 1859  11.605  -1.582   5.125  0.0483  0.3353  0.1599
  388TYR     CA 1860  11.312  -1.420   5.154  0.2903  0.0097 -0.2680
  389SER     CA 1861  11.122  -1.455   4.923 -0.1407  0.0176  0.2619
  390ILE     CA 1862  11.023  -1.828   4.889  0.2138 -0.3387 -0.0705
  391ASN     CA 1863  11.031  -1.938   5.137 -0.0780 -0.1049 -0.0475
  392ALA     CA 1864  10.782  -2.011   5.258 -0.1838  0.0347 -0.0768
  393GLY     CA 1865  10.610  -2.136   5.052 -0.2812 -0.1922  0.1478
  394ASN     CA 1866  10.731  -2.360   4.907 -0.1650  0.1535  0.1946
  395TRP     CA 1867  10.526  -2.639   4.970 -0.3078 -0.0544  0.1669
  396MET     CA 1868  10.271  -2.690   4.850 -0.0133 -0.1218 -0.2733
  397TRP     CA 1869  10.161  -2.850   4.548  0.0289 -0.0520 -0.0002
  398LEU     CA 1870  10.129  -3.108   4.474 -0.0452 -0.3769 -0.2558
  399SER     CA 1871  10.188  -3.280   4.825  0.0474  0.5027 -0.0331
  400ALA     CA 1872   9.917  -3.131   4.923 -0.2457  0.1831 -0.2843
  401SER     CA 1873   9.836  -2.769   5.058  0.1588 -0.0649  0.1080
  402ALA     CA 1874   9.756  -2.656   4.752 -0.1701 -0.1041  0.0753
  403PHE     CA 1875   9.603  -2.793   4.527 -0.2132 -0.2492  0.0785
  404PHE     CA 1876   9.601  -3.107   4.531 -0.0335  0.0587  0.0257
  405HIS     CA 1877   9.669  -3.384   4.567 -0.0988  0.0378  0.0388
  406HIS     CA 1878   9.907  -3.667   4.648 -0.1601 -0.5175  0.0903
  407TYR     CA 1879   9.840  -3.920   4.629  0.2941  0.2000  0.3199
  408THR     CA 1880   9.933  -4.296   4.592 -0.0338  0.0002 -0.2620
  409ARG     CA 1881  10.225  -4.417   4.504 -0.1662 -0.3002 -0.3575
  410ILE     CA 1882  10.459  -4.282   4.302 -0.1534 -0.2107 -0.1149
  411PHE     CA 1883  10.411  -4.026   4.214  0.2440 -0.0257 -0.0667
  412CYS     CA 1884  10.597  -3.830   4.029 -0.1835  0.3072  0.1587
  413PRO     CA 1885  10.865  -4.036   3.953  0.0235 -0.2349 -0.1022
  414VAL     CA 1886  10.918  -4.371   3.768  0.2218 -0.1632 -0.3086
  415ARG     CA 1887  11.008  -4.217   3.503 -0.1379  0.0030 -0.0656
  416PHE     CA 1888  10.976  -3.910   3.488  0.0522 -0.5259  0.0365
  417GLY     CA 1889  11.278  -3.757   3.360 -0.0671 -0.2355 -0.0559
  418LYS     CA 1890  11.346  -3.930   3.144  0.2588 -0.0915 -0.1070
  419ARG     CA 1891  11.664  -4.008   3.190 -0.3533  0.1997 -0.0701
  420THR     CA 1892  11.761  -3.821   2.941 -0.0225  0.2464  0.0993
  421ASP     CA 1893  11.773  -4.006   2.731 -0.0222 -0.1364  0.1923
  422PRO     CA 1894  12.069  -4.184   2.766  0.2003 -0.0598  0.0646
  423GLU     CA 1895  12.251  -4.163   3.043  0.0890  0.0094 -0.1720
  424GLY     CA 1896  12.166  -4.040   3.250  0.0947 -0.2461 -0.0479
  425GLN     CA 1897  12.222  -3.690   3.296  0.1721 -0.0141  0.2798
  426TYR     CA 1898  12.307  -3.597   3.564 -0.0642 -0.0554 -0.0363
  427ILE     CA 1899  12.337  -3.886   3.746  0.3208  0.1754  0.0861
  428ARG     CA 1900  12.676  -3.989   3.883 -0.1168 -0.0750  0.2513
  429LYS     CA 1901  12.744  -3.905   4.135 -0.1200  0.5376  0.1030
  430TYR     CA 1902  12.690  -3.978   4.462 -0.0328  0.1256  0.0438
  431LEU     CA 1903  12.987  -4.055   4.527 -0.2029 -0.4110  0.0703
  432PRO     CA 1904  13.122  -4.281   4.352 -0.0617 -0.1312  0.2429
  433VAL     CA 1905  12.877  -4.468   4.238 -0.0901 -0.0813 -0.2283
  434LEU     CA 1906  12.685  -4.504   3.922  0.1864  0.2959  0.0433
  435LYS     CA 1907  12.845  -4.595   3.748  0.0528  0.2479 -0.0752
  436ASN     CA 1908  12.753  -4.876   3.561 -0.0878  0.4530 -0.1276
  437PHE     CA 1909  12.776  -4.904   3.237  0.0894  0.0040  0.1208
  438PRO     CA 1910  12.618  -5.155   3.157 -0.0297 -0.2857  0.0994
  439THR     CA 1911  12.363  -5.184   3.410  0.1478  0.0935  0.0763
  440LYS     CA 1912  12.181  -4.935   3.339  0.3285  0.6374 -0.2992
  441TYR     CA 1913  12.211  -4.726   3.495 -0.0255  0.1776  0.3680
  442ILE     CA 1914  11.987  -4.574   3.619 -0.1299 -0.2429 -0.0974
  443TYR     CA 1915  11.703  -4.619   3.617  0.1712 -0.2802  0.2209
  444GLU     CA 1916  11.645  -4.951   3.555 -0.2092  0.0927  0.2093
  445PRO     CA 1917  11.935  -5.129   3.767  0.1021 -0.1845 -0.3278
  446TRP     CA 1918  11.722  -5.281   3.953  0.1075 -0.3986 -0.0202
  447THR     CA 1919  11.638  -5.556   3.826  0.0152 -0.1079  0.2436
  448ALA     CA 1920  11.929  -5.653   3.641  0.1588  0.3957  0.0804
  449SER     CA 1921  12.205  -5.854   3.585 -0.0641 -0.1534 -0.2351
  450GLU     CA 1922  12.385  -6.019   3.801  0.3205 -0.0366 -0.2799
  451GLU     CA 1923  12.663  -6.032   3.929  0.1251 -0.2787  0.0602
  452GLU     CA 1924  12.713  -5.730   4.055  0.0398  0.0550 -0.0682
  453GLN     CA 1925  12.653  -5.528   3.862 -0.0864  0.0108  0.1946
  454ARG     CA 1926  12.720  -5.508   3.536  0.1790 -0.0192  0.2425
  455GLN     CA 1927  12.925  -5.325   3.499  0.2927 -0.0664 -0.4707
  456ALA     CA 1928  13.019  -5.154   3.758  0.3550  0.0729 -0.0611
  457GLY     CA 1929  12.969  -5.078   3.940  0.0857 -0.0346 -0.0053
  458CYS     CA 1930  12.750  -5.264   4.153  0.1015 -0.1854  0.2654
  459ILE     CA 1931  12.506  -5.181   4.295 -0.0984 -0.0007 -0.0449
  460ILE     CA 1932  12.174  -5.293   4.414 -0.3217 -0.3450  0.0133
  461GLY     CA 1933  12.188  -5.432   4.639  0.0529  0.2122  0.1890
  462ARG     CA 1934  12.572  -5.451   4.735 -0.0596 -0.4196 -0.0952
  463ASP     CA 1935  12.684  -5.173   4.744  0.1415 -0.2816 -0.0964
  464TYR     CA 1936  12.450  -4.925   4.765  0.0243  0.2416 -0.2939
  465PRO     CA 1937  12.068  -4.857   4.677  0.2056  0.0726 -0.0740
  466PHE     CA 1938  11.776  -4.854   4.859  0.3562  0.0675  0.0991
  467PRO     CA 1939  11.754  -4.739   5.139  0.3985  0.0746 -0.1038
  468MET     CA 1940  11.483  -4.626   5.209 -0.0626  0.1218  0.2742
  469VAL     CA 1941  11.348  -4.742   5.498  0.2069  0.0737  0.0028
  470ASN     CA 1942  11.035  -4.758   5.479 -0.0207 -0.0374 -0.0102
  471HIS     CA 1943  10.918  -4.517   5.648  0.2317 -0.1806 -0.2601
  472LYS     CA 1944  10.822  -4.611   5.887 -0.0840 -0.0174  0.1443
  473GLU     CA 1945  10.521  -4.695   5.847 -0.1068  0.0323  0.0910
  474ALA     CA 1946  10.448  -4.946   5.737 -0.3134 -0.3057  0.1257
  475SER     CA 1947  10.312  -4.772   5.425  0.0008 -0.1586 -0.2732
  476ASP     CA 1948  10.492  -4.499   5.397  0.2306 -0.0159  0.1826
  477ARG     CA 1949  10.343  -4.257   5.500  0.3243 -0.3494  0.2184
  478ASN     CA 1950  10.087  -4.320   5.611  0.4419 -0.4785 -0.3003
  479LEU     CA 1951   9.885  -4.301   5.327 -0.1685  0.2883  0.1267
  480GLN     CA 1952   9.936  -4.087   5.151 -0.0114  0.0151  0.0946
  481LEU     CA 1953   9.790  -3.830   5.178 -0.0081 -0.1041 -0.1301
  482MET     CA 1954   9.533  -3.897   5.350 -0.0628 -0.2563  0.3816
  483ARG     CA 1955   9.253  -3.982   5.314  0.0611 -0.0267 -0.0040
  484ARG     CA 1956   9.039  -3.774   5.301  0.3626 -0.0851 -0.4295
  485VAL     CA 1957   9.088  -3.440   5.304  0.0148 -0.3081 -0.2834
  486ARG     CA 1958   8.893  -3.173   5.276  0.1356 -0.3090 -0.1976
  487GLU     CA 1959   8.892  -3.087   5.025 -0.1903 -0.1486 -0.0880
  488GLU     CA 1960   8.854  -2.731   5.041 -0.2098 -0.0697  0.0281
  489GLN     CA 1961   8.902  -2.628   5.336  0.1125  0.1697  0.1531
  490ARG     CA 1962   9.130  -2.740   5.531 -0.0175 -0.1249  0.1841
  491GLY     CA 1963   9.324  -2.878   5.421  0.2074  0.0843 -0.3254
  492THR     CA 1964   9.366  -2.879   5.086  0.3446 -0.0149  0.2469
  493ALA     CA 1965   9.314  -2.616   4.982 -0.2633 -0.2244 -0.1987
  494GLN     CA 1966   9.338  -2.372   4.795  0.0402  0.0738  0.1543
  495LEU     CA 1967   9.434  -2.317   4.538 -0.2345  0.0042 -0.1714
  496THR     CA 1968   9.213  -2.495   4.344  0.2268 -0.1765  0.3093
  497ARG     CA 1969   9.100  -2.698   4.554 -0.3527  0.0186  0.2186
  999W        W 1970  12.885   0.246  13.261 -0.0935 -0.1773  0.0190
 1000W        W 1971   0.345   2.201   0.375  0.0409  0.2230 -0.2010
 1001W        W 1972  11.189   3.091   9.403  0.1885  0.0688 -0.0779
 1002W        W 1973   1.378  13.812   8.055  0.1473 -0.5689  0.0429
 1003W        W 1974   7.523   0.572   2.979 -0.2040 -0.1878 -0.1137
 1004W        W 1975  12.072   6.721  12.840 -0.1153  0.2504  0.2209
 1005W        W 1976   3.475   3.018   4.186 -0.0578 -0.1973 -0.1530
 1006W        W 1977   6.748  10.620   1.600 -0.1871 -0.0800  0.1845
 1007W        W 1978   2.894   8.832   5.615 -0.0600  0.1636 -0.2009
 1008W        W 1979  12.143  11.628   2.644  0.0158 -0.1263 -0.2529
 1009W        W 1980  10.850   4.619   5.288 -0.1761  0.1488  0.3170
 1010W        W 1981   0.005  10.862   5.984  0.1456 -0.0586  0.0343
 1011W        W 1982   7.434   0.369  13.460  0.1649  0.0963  0.1235
 1012W        W 1983   3.718   0.250   6.745  0.0708  0.2719 -0.0714
 1013W        W 1984   2.130  10.625  12.399 -0.1323  0.0584 -0.2537
 1014W        W 1985  13.518   1.104   3.536  0.0504  0.0403 -0.2148
 1015W        W 1986   4.294  12.192   4.195 -0.3754  0.1690 -0.1228
 1016W        W 1987  10.120   8.302   9.570 -0.1375  0.0418 -0.3734
 1017W        W 1988   1.653   5.990   3.888  0.1906  0.1042  0.1680
 1018W        W 1989   7.067   7.219  13.776 -0.0048 -0.1556  0.0209
 1019W        W 1990   5.877   9.354   8.168 -0.1311 -0.0115  0.1651
 1020W        W 1991   3.379  13.692   8.701  0.1710  0.2182  0.0900
 1021W        W 1992  10.134   1.245   6.169 -0.2448 -0.0126  0.0614
 1022W        W 1993   4.579   2.411  13.585 -0.0295  0.2239  0.1147
 1023W        W 1994  11.113  12.409   1.288  0.0115  0.1869 -0.0420
 1024W        W 1995  11.879   1.309   2.639  0.0269 -0.1516 -0.4108
 1025W        W 1996   0.074  10.695   6.839 -0.1481  0.0798 -0.4170
 1026W        W 1997   8.589   2.484   8.875 -0.1221  0.0464  0.1652
 1027W        W 1998   8.796   1.384   8.461  0.0712  0.1763 -0.0885
 1028W        W 1999  13.171  11.228   6.280 -0.0276 -0.2363  0.0764
 1029W        W 2000  13.673  10.512   9.525  0.0348 -0.1103  0.1003
 1030W        W 2001   2.662   8.175   1.197 -0.0857 -0.1143  0.0436
 1031W        W 2002   4.952  12.089   2.704 -0.1109  0.0547 -0.1338
 1032W        W 2003   1.926   7.974   9.048 -0.0981 -0.0109 -0.3439
 1033W        W 2004   8.118  10.074  13.689 -0.0161 -0.0502  0.0840
 1034W        W 2005   5.526   5.915   5.346 -0.0841 -0.0633  0.0813
 1035W        W 2006   6.477  12.858   5.509 -0.0559 -0.4239 -0.0608
 1036W        W 2007   7.026  12.916   3.128 -0.1608 -0.1064 -0.0782
 1037W        W 2008  11.016   4.039  13.302 -0.0821  0.0407  0.2123
 1038W        W 2009   6.543   1.553  11.818 -0.1316  0.1637 -0.0120
 1039W        W 2010   3.471   7.178  12.334  0.3892  0.0145 -0.5707
 1040W        W 2011   9.250  13.329   8.419 -0.1621  0.1101  0.1070
 1041W        W 2012  12.614   6.832  10.515 -0.0269 -0.1347  0.0899
 1042W        W 2013   2.404   8.934   0.631 -0.0681  0.1979 -0.0687
 1043W        W 2014   4.580   3.503   3.404 -0.1136 -0.0029  0.1582
 1044W        W 2015   7.547   8.023  12.445  0.0309  0.2423 -0.0211
 1045W        W 2016   8.334   3.477  13.145  0.0865 -0.0413 -0.2917
 1046W        W 2017   3.592   4.970   9.571 -0.0084 -0.0182  0.0424
 1047W        W 2018   1.519   2.328   7.231  0.1111  0.2263  0.0946
 1048W        W 2019   4.823   5.391   0.114  0.0903  0.1183  0.0993
 1049W        W 2020  11.284   4.864   3.506  0.2352  0.1615 -0.0198
 1050W        W 2021   4.947   4.387   4.811  0.1505  0.0418  0.2552
 1051W        W 2022  11.940   7.556   4.721 -0.0445 -0.1230 -0.2937
 1052W        W 2023   1.687  10.032   1.293 -0.1455 -0.0348  0.3071
 1053W        W 2024   4.178   3.638  11.094 -0.3213 -0.1037 -0.3695
 1054W        W 2025   4.081  12.178   4.625  0.1839 -0.0007  0.0754
 1055W        W 2026   3.590   2.603   4.521  0.1672 -0.0515 -0.1655
 1056W        W 2027   1.800   0.242  11.273 -0.0031 -0.0621 -0.0343
 1057W        W 2028  10.272  11.683  11.106  0.4379 -0.1821  0.2271
 1058W        W 2029   9.632   8.531   8.746  0.1170 -0.0946 -0.3684
 1059W        W 2030   0.875   7.234  11.480  0.1767  0.0371 -0.0973
 1060W        W 2031   3.215  10.277  13.843  0.1327 -0.2808  0.0369
 1061W        W 2032   5.379   8.947  12.817 -0.0969 -0.0510  0.1398
 1062W        W 2033   6.071   6.408   4.763 -0.1564 -0.0073 -0.1903
 1063W        W 2034   2.372   6.925   0.670 -0.3686  0.1722  0.3276
 1064W        W 2035   7.248   6.635   3.705 -0.1901  0.0217 -0.2605
 1065W        W 2036  10.165   6.936  10.269  0.1936 -0.0272 -0.1195
 1066W        W 2037   6.645  10.226   5.277 -0.0717 -0.0724 -0.0861
 1067W        W 2038  12.118   2.920   3.041 -0.0415  0.0498 -0.2017
 1068W        W 2039  13.301   6.997   2.860 -0.0005  0.2635 -0.3522
 1069W        W 2040   0.539   5.642   9.745  0.0185 -0.2225 -0.1224
 1070W        W 2041   1.195   3.265   7.476 -0.2380  0.1410  0.0455
 1071W        W 2042   0.714   0.802   2.811 -0.1742 -0.0658 -0.1182
 1072W        W 2043  10.312   0.719  12.369 -0.1181  0.0533 -0.0602
 1073W        W 2044   3.124   2.488  13.568 -0.0899  0.2202 -0.1125
 1074W        W 2045  11.892  13.339  12.471 -0.1602 -0.1877  0.0448
 1075W        W 2046   4.596   8.405   5.013 -0.1725 -0.0941  0.0061
 1076W        W 2047  11.128   4.003   2.305  0.0515 -0.2768 -0.4429
 1077W        W 2048   2.900   2.598   6.420 -0.3233 -0.0768 -0.0557
 1078W        W 2049   2.755   3.745   2.539 -0.0776  0.0757  0.3704
 1079W        W 2050   5.791   8.976   7.818 -0.1143  0.0954 -0.2590
 1080W        W 2051   2.966   3.531   7.873  0.4795  0.0154  0.1002
 1081W        W 2052   1.094  12.279  11.475  0.0520  0.0408 -0.1348
 1082W        W 2053   3.533   2.629  13.231  0.1896 -0.2035 -0.0134
 1083W        W 2054   0.733   1.247  13.533  0.0582  0.0204 -0.0886
 1084W        W 2055   0.415   7.987   4.742  0.0571  0.1841 -0.1248
 1085W        W 2056   6.637  11.305  12.665  0.0874 -0.3081  0.1271
 1086W        W 2057   5.647   6.414   0.115 -0.1662 -0.0782 -0.0131
 1087W        W 2058  10.611   3.656  13.208  0.1410 -0.1729 -0.3210
 1088W        W 2059   5.293  13.867   2.311 -0.1753 -0.0645 -0.2310
 1089W        W 2060  13.442   5.305   3.423 -0.2351  0.1557 -0.2387
 1090W        W 2061   6.545   7.662   2.879  0.1294  0.0830  0.2304
 1091W        W 2062   0.747   1.067   7.706 -0.1781 -0.1352 -0.0155
 1092W        W 2063   7.380   1.756   3.702 -0.1132  0.1267  0.1275
 1093W        W 2064   0.929  10.060   7.446 -0.1818  0.1193  0.1940
 1094W        W 2065  13.256   7.542   0.848 -0.2518  0.0262  0.3069
 1095W        W 2066   1.442   4.697  10.901  0.4403 -0.1446  0.0316
 1096W        W 2067  12.533   5.452   7.103  0.2190 -0.1999  0.4346
 1097W        W 2068   4.798   7.273   1.732 -0.1507  0.0108  0.0243
 1098W        W 2069   8.138   7.916   5.622 -0.0185  0.1071  0.0950
 1099W        W 2070  12.979   2.354   7.062 -0.0474  0.3599 -0.2285
 1100W        W 2071   3.144  13.441  13.543 -0.1575  0.0165 -0.2009
 1101W        W 2072   1.469   0.334   7.321 -0.0144 -0.2386  0.1977
 1102W        W 2073   5.615  13.092  11.709 -0.0634 -0.0272  0.0776
 1103W        W 2074   6.041   2.274  13.698 -0.0684  0.0532  0.0818
 1104W        W 2075   9.480   2.339   9.711 -0.1084  0.2819  0.1369
 1105W        W 2076   1.683  12.312   5.086  0.0896 -0.0898 -0.6354
 1106W        W 2077   3.320   8.736   2.421 -0.2879 -0.1420 -0.0495
 1107W        W 2078  13.472   7.758  13.130 -0.0159  0.1719 -0.3675
 1108W        W 2079   0.918  12.669   0.452 -0.0238  0.0219 -0.0906
 1109W        W 2080  12.911   8.922   9.754  0.1654  0.1293  0.0979
 1110W        W 2081   0.310   9.287   6.374  0.1603  0.3766 -0.1771
 1111W        W 2082   9.716   7.512  10.742 -0.2031 -0.2812 -0.0082
 1112W        W 2083   0.480   0.045   1.327  0.0707  0.0714 -0.2109
 1113W        W 2084   8.120   5.718  11.287  0.0530 -0.4020  0.1429
 1114W        W 2085  12.080   9.662   9.734  0.0906  0.0437 -0.4286
 1115W        W 2086  11.108   7.063  10.830  0.1732  0.0151  0.1718
 1116W        W 2087   7.161  12.986   1.806  0.2412  0.0485 -0.3751
 1117W        W 2088   9.972   6.547  10.566 -0.2822  0.1086  0.0671
 1118W        W 2089   1.528   1.339   6.051 -0.0093 -0.1350 -0.1211
 1119W        W 2090   6.846  13.335   2.087 -0.1415 -0.1362  0.5646
 1120W        W 2091  12.964   0.610   1.203 -0.0592  0.0603 -0.1337
 1121W        W 2092   5.036  13.139  11.560  0.1898 -0.0657 -0.1494
 1122W        W 2093   1.914   4.997   7.278  0.0661 -0.1477  0.0578
 1123W        W 2094   7.618   3.443   1.981  0.2226 -0.0168 -0.0710
 1124W        W 2095   7.136   0.520  11.143 -0.0576 -0.0530  0.1802
 1125W        W 2096   1.333   9.592  10.564  0.0493  0.3083 -0.3807
 1126W        W 2097   5.199  11.344   0.145 -0.2976 -0.0340 -0.1440
 1127W        W 2098   2.983   2.088   5.492 -0.0182  0.1482  0.0002
 1128W        W 2099   8.143   6.615   6.685  0.1052  0.0118  0.0954
 1129W        W 2100  12.044   0.741   0.044 -0.0602 -0.1119 -0.1172
 1130W        W 2101   9.491   8.893  10.964 -0.6766  0.1366 -0.1013
 1131W        W 2102  10.332   1.372  12.994 -0.0230  0.1313 -0.1748
 1132W        W 2103   3.668  11.005   7.995  0.2244 -0.0338  0.2838
 1133W        W 2104   3.659   7.051   9.850  0.0268 -0.1282  0.2886
 1134W        W 2105   8.790   7.344  12.354  0.2067  0.3496  0.1120
 1135W        W 2106   4.017  13.085  13.532 -0.3543  0.3874 -0.1429
 1136W        W 2107   7.985  10.190   5.383  0.0473 -0.4245  0.1517
 1137W        W 2108  11.306   6.694   0.548 -0.1447  0.2308  0.1812
 1138W        W 2109  12.941   2.162   2.741 -0.1159 -0.3123  0.0159
 1139W        W 2110   0.547   5.248  13.601  0.5586 -0.0918 -0.1107
 1140W        W 2111   4.560  11.414  13.078 -0.1594  0.5403 -0.1220
 1141W        W 2112   3.833   0.051  12.999  0.1219  0.0570  0.1251
 1142W        W 2113  13.463   5.457   9.846  0.1804  0.0936  0.1677
 1143W        W 2114   7.494   8.742   9.756  0.2453 -0.0355  0.1347
 1144W        W 2115   0.396   6.067   2.332  0.3651  0.1267  0.1023
 1145W        W 2116  13.232   8.385   9.156  0.1586  0.0579  0.2873
 1146W        W 2117   8.943   2.215  11.497 -0.1169  0.1787 -0.2024
 1147W        W 2118   3.014   6.680   4.529 -0.0888 -0.0307 -0.3007
 1148W        W 2119   6.709   2.910   9.185 -0.0762  0.1351 -0.0555
 1149W        W 2120  11.578  11.215   1.105 -0.3275 -0.1230  0.2498
 1150W        W 2121   3.004   2.056   9.094 -0.5836  0.2153  0.0147
 1151W        W 2122   1.994  10.409  13.896 -0.1856  0.1032 -0.2451
 1152W        W 2123   5.260   1.338   0.092  0.0393  0.2323  0.2354
 1153W        W 2124   0.921   3.777   3.785 -0.0934  0.4544 -0.1375
 1154W        W 2125   2.373  12.723   5.250 -0.3393 -0.1368  0.0505
 1155W        W 2126   0.190  10.975  10.958 -0.1994 -0.0401  0.2997
 1156W        W 2127   1.098  10.292   6.057  0.2925  0.3296 -0.1853
 1157W        W 2128   0.197  12.337  10.164  0.4021 -0.0962  0.1480
 1158W        W 2129  12.966  10.638   2.265  0.2161 -0.1236  0.1670
 1159W        W 2130   5.680  11.420  12.551 -0.1129  0.0949  0.0102
 1160W        W 2131   4.643   1.257   1.944  0.1606 -0.0952  0.1513
 1161W        W 2132   3.605   5.326  12.962  0.0047  0.0459  0.1890
 1162W        W 2133   5.045   3.425  12.952  0.2403 -0.2021 -0.0106
 1163W        W 2134   9.630   2.066  10.130 -0.0562 -0.0689  0.3017
 1164W        W 2135   0.471   7.221   9.184 -0.0184  0.1277  0.0118
 1165W        W 2136  10.096   6.311  12.109 -0.0005 -0.2391  0.1681
 1166W        W 2137  10.898   5.203  12.489  0.3110 -0.1040 -0.0455
 1167W        W 2138   0.520  13.792   5.092  0.1738  0.0728 -0.2932
 1168W        W 2139  10.741  13.523   0.327  0.2405  0.0616 -0.2874
 1169W        W 2140   1.696   7.144   7.252 -0.1320  0.2414 -0.3346
 1170W        W 2141   7.851  13.621  13.600  0.1015 -0.0674 -0.1923
 1171W        W 2142  10.888   4.710  10.912  0.2069  0.0862 -0.0505
 1172W        W 2143   8.018   5.069   1.222  0.2911 -0.0767 -0.2930
 1173W        W 2144  12.608   9.938   5.692  0.1160  0.1509  0.3858
 1174W        W 2145  12.774  10.417   3.742 -0.1405 -0.0505 -0.2939
 1175W        W 2146  10.752   8.297  11.230  0.2492 -0.0819  0.3240
 1176W        W 2147   4.089   1.689   8.062 -0.0787  0.2017 -0.2123
 1177W        W 2148   4.100   5.415   5.511 -0.0704 -0.2838  0.1529
 1178W        W 2149   8.513   9.125   6.428 -0.4214  0.1368  0.1605
 1179W        W 2150   7.716  13.112   9.118 -0.0080  0.0563 -0.1253
 1180W        W 2151  13.637   5.280   1.740 -0.0853 -0.0763  0.0516
 1181W        W 2152   2.082   9.564  13.491 -0.0283 -0.1664  0.0099
 1182W        W 2153   9.611   0.948   8.989  0.1481 -0.1825  0.0220
 1183W        W 2154   3.455   9.934  10.006 -0.2772  0.1127 -0.1699
 1184W        W 2155   2.119  12.440   6.655  0.2371 -0.1910 -0.0294
 1185W        W 2156   0.509   4.002   1.409 -0.1682 -0.0691 -0.0058
 1186W        W 2157   8.618   8.582   7.840 -0.2761 -0.1133 -0.1121
 1187W        W 2158   3.166   6.249   4.411 -0.1353 -0.0197  0.0629
 1188W        W 2159   0.768   1.216   4.117  0.1921  0.0592  0.3962
 1189W        W 2160   1.877  10.763   2.658  0.1376  0.1376  0.2375
 1190W        W 2161   2.700   7.121  10.097 -0.0275  0.0056  0.1823
 1191W        W 2162   6.880  11.365   2.043 -0.0172  0.0376  0.1422
 1192W        W 2163   4.479   3.334   0.966 -0.0914  0.0567 -0.0387
 1193W        W 2164  12.437   4.190   0.602 -0.2857 -0.0431 -0.1015
 1194W        W 2165   6.750   4.809   9.347  0.3556 -0.0842 -0.0580
 1195W        W 2166  13.416   4.590   1.092 -0.1253  0.1367  0.1521
 1196W        W 2167   1.211   2.947   9.049  0.0230 -0.1706 -0.1749
 1197W        W 2168  10.627   2.936   5.617  0.1638  0.1210 -0.0111
 1198W        W 2169   5.753  12.445   9.093 -0.1179 -0.0264  0.3312
 1199W        W 2170   8.884   1.084   6.154  0.1021 -0.0267  0.1739
 1200W        W 2171   5.704   9.632   9.015 -0.1135 -0.3824 -0.0273
 1201W        W 2172   6.936   9.995  11.477 -0.3234 -0.0854 -0.0951
 1202W        W 2173  13.700  11.553   0.359  0.0390  0.3387  0.2965
 1203W        W 2174  11.459   2.055   5.450  0.0294  0.1265  0.0485
 1204W        W 2175  10.988   1.477   2.476 -0.0752  0.0202  0.2494
 1205W        W 2176   0.428   3.550  12.557  0.0562 -0.0185  0.2441
 1206W        W 2177   8.943   6.438   0.968 -0.1084  0.0687 -0.3661
 1207W        W 2178   0.483   8.589  10.726 -0.0267  0.0549  0.0227
 1208W        W 2179   3.816   1.482  12.166 -0.0164 -0.2059 -0.2703
 1209W        W 2180  12.663  10.753  10.862 -0.1729  0.1006  0.3001
 1210W        W 2181   0.886   4.751   1.180  0.0768 -0.2289 -0.2777
 1211W        W 2182   3.212   8.653   8.656 -0.0517 -0.1085  0.3100
 1212W        W 2183  12.683   6.379  10.673 -0.2286  0.3066 -0.0814
 1213W        W 2184   6.250  13.096   3.303 -0.2361 -0.0179 -0.1880
 1214W        W 2185   0.935  12.263   9.832 -0.0260  0.2758  0.1312
 1215W        W 2186   9.735   0.865  12.160 -0.2821 -0.0469  0.3079
 1216W        W 2187   3.407   0.666   7.155  0.0286 -0.3415 -0.1612
 1217W        W 2188   7.673   2.417   2.267 -0.0816 -0.2806  0.1112
 1218W        W 2189  12.806  13.278  10.496 -0.0115 -0.0426  0.0179
 1219W        W 2190   8.681   2.506   7.136  0.1028  0.0963 -0.0877
 1220W        W 2191   4.876   5.638  12.048  0.2079 -0.0665  0.4025
 1221W        W 2192  12.204   1.715   0.557  0.2597 -0.0047 -0.1451
 1222W        W 2193  10.905   4.124   0.962  0.3087  0.1589 -0.2032
 1223W        W 2194   8.834   4.409  12.394 -0.2460 -0.1570 -0.0169
 1224W        W 2195  10.724   1.988  10.111 -0.3176  0.1775 -0.3330
 1225W        W 2196  11.323   6.678   7.052 -0.2176 -0.5470 -0.0778
 1226W        W 2197   6.361  11.903   6.489 -0.0697 -0.2595  0.3969
 1227W        W 2198  11.139   6.065   7.588  0.2348  0.0487  0.0124
 1228W        W 2199   7.714   4.611  13.015  0.1036  0.0418 -0.1465
 1229W        W 2200  13.707   0.415   5.655  0.0700 -0.2878 -0.1426
 1230W        W 2201  11.917   2.615   3.880 -0.1266  0.0688 -0.1525
 1231W        W 2202   3.895  11.855   8.165  0.3539  0.0336  0.3028
 1232W        W 2203  13.108   5.056   1.987 -0.0534  0.1336 -0.1034
 1233W        W 2204   7.748   4.686   3.095 -0.2010  0.1248 -0.2107
 1234W        W 2205   0.113   4.688   0.458 -0.0270  0.1833 -0.1961
 1235W        W 2206   2.746   2.223  12.238 -0.1896 -0.1270 -0.0085
 1236W        W 2207   1.143   8.193   8.483  0.1036  0.2339  0.2693
 1237W        W 2208  12.340   2.261   4.950  0.0193  0.1041 -0.0533
 1238W        W 2209   3.888   3.096   8.976  0.0320 -0.2675 -0.0063
 1239W        W 2210   7.945  12.715  12.888 -0.0547 -0.1470  0.1530
 1240W        W 2211   1.723  12.341   0.996 -0.1206  0.1194 -0.0749
 1241W        W 2212   9.347   8.575  13.101  0.1994  0.1618 -0.0662
 1242W        W 2213   3.683   5.598   0.433 -0.0396 -0.3614 -0.0321
 1243W        W 2214   3.998   1.045   9.540  0.1997 -0.1024 -0.1297
 1244W        W 2215   7.943   8.608   4.497  0.1439 -0.0301  0.0460
 1245W        W 2216  13.509  11.200   0.765  0.1338 -0.0565  0.1976
 1246W        W 2217  10.149   0.828   8.224  0.0522  0.2338 -0.2479
 1247W        W 2218   8.993   4.230   9.403  0.0601  0.1590 -0.1018
 1248W        W 2219  13.832   8.279  11.880 -0.2058 -0.1897  0.1327
 1249W        W 2220   7.350   9.674   2.462 -0.0780 -0.1430 -0.1044
 1250W        W 2221   6.968   1.988   6.882 -0.1674 -0.1023 -0.0756
 1251W        W 2222   3.034  13.797  10.817 -0.1004 -0.0786  0.1003
 1252W        W 2223   8.467   4.170  10.212  0.1026 -0.2363  0.0527
 1253W        W 2224   9.960   6.786   7.814  0.1851 -0.0931  0.0896
 1254W        W 2225  13.711   1.358   8.319 -0.0302 -0.0965 -0.2330
 1255W        W 2226  11.875   3.831  10.722  0.0118 -0.1626  0.1875
 1256W        W 2227  13.780   5.908   6.893  0.1522  0.0514 -0.2239
 1257W        W 2228   8.425  11.060   6.214 -0.2928  0.0948 -0.4936
 1258W        W 2229  10.154   0.118   5.664 -0.3084 -0.1507  0.0700
 1259W        W 2230  12.196   3.465  10.532  0.1136 -0.1432 -0.0068
 1260W        W 2231   2.344   9.830   0.931  0.0954 -0.0443  0.2253
 1261W        W 2232   3.813   1.507  13.703  0.0048  0.2300  0.1106
 1262W        W 2233   2.034   6.485  11.022  0.1748  0.2107 -0.0085
 1263W        W 2234   5.224   5.355  13.565 -0.1324 -0.2305  0.1327
 1264W        W 2235  11.961   2.032  13.623 -0.0617  0.1290  0.0544
 1265W        W 2236   4.920   3.023   9.651  0.0018 -0.1644  0.0435
 1266W        W 2237   4.837   5.860   7.722 -0.2862 -0.0751  0.0484
 1267W        W 2238   7.372   5.678   0.198  0.1168  0.0324  0.2168
 1268W        W 2239   6.481   4.043  13.045  0.1728  0.1262  0.0882
 1269W        W 2240   1.033   7.995  12.610  0.0859  0.0914  0.0718
 1270W        W 2241   5.646   5.411   3.906 -0.1521  0.1551  0.1736
 1271W        W 2242   9.677  10.252   0.631  0.0345 -0.2239 -0.2374
 1272W        W 2243  12.597  10.524   7.794 -0.2669  0.3070  0.0405
 1273W        W 2244   0.985   8.537   2.276 -0.1979  0.0643  0.1884
 1274W        W 2245   6.579   7.091  11.765  0.0835  0.0679  0.0224
 1275W        W 2246   2.164  10.001  10.851 -0.0195 -0.0583  0.0751
 1276W        W 2247   4.003   2.443   7.089 -0.2005 -0.0015 -0.1128
 1277W        W 2248   1.022  13.695   5.372 -0.2814  0.2672  0.1796
 1278W        W 2249   9.433   9.810   4.344 -0.0433  0.0801  0.5460
 1279W        W 2250   7.217  12.227   2.490 -0.1090  0.0580 -0.0974
 1280W        W 2251  12.902  13.303  11.935  0.2416  0.2426 -0.2991
 1281W        W 2252  10.814   3.860   5.395 -0.1275 -0.2853 -0.0948
 1282W        W 2253   7.907   4.412   9.990 -0.2010  0.3446  0.2638
 1283W        W 2254   6.821   1.613   5.041  0.0277 -0.1541  0.2303
 1284W        W 2255   5.559   4.753   3.192 -0.0572  0.2163 -0.2872
 1285W        W 2256  13.854   4.299   1.918  0.0190 -0.0638  0.1755
 1286W        W 2257   9.243   2.894   1.963  0.1898  0.0113 -0.2815
 1287W        W 2258   3.457   9.567  13.631 -0.2755 -0.0646  0.3133
 1288W        W 2259   8.405  10.243   8.211 -0.0903 -0.0105 -0.0643
 1289W        W 2260   3.586   9.107   7.564 -0.1858 -0.2282  0.0100
 1290W        W 2261  10.253  10.917   9.760  0.2181  0.1592  0.0876
 1291W        W 2262   8.561  11.855   4.719  0.2148  0.1162  0.1171
 1292W        W 2263  10.708  11.882  13.256  0.0461 -0.0105  0.1352
 1293W        W 2264   0.598   5.366  12.549  0.1596 -0.0930  0.3581
 1294W        W 2265   7.737   3.157   6.488  0.1006  0.0627 -0.0620
 1295W        W 2266  12.697   0.711   1.661  0.0173 -0.0602 -0.0082
 1296W        W 2267   9.783   2.147  11.502 -0.1831  0.0604  0.0044
 1297W        W 2268   7.561   3.080  13.296  0.1753  0.0927  0.1908
 1298W        W 2269   8.771   3.904   0.157  0.1269 -0.1535 -0.1346
 1299W        W 2270   0.197   6.067   5.842  0.1261 -0.1864 -0.0015
 1300W        W 2271  13.351   2.283   7.411  0.2368  0.1728  0.0553
 1301W        W 2272   0.423  11.279   7.887 -0.0462 -0.2483  0.2138
 1302W        W 2273   9.452  10.925   3.156  0.1520 -0.1112  0.1754
 1303W        W 2274   9.404   5.151  11.747 -0.0199  0.0481 -0.0214
 1304W        W 2275   3.464   8.001  12.686  0.1532 -0.1353  0.3338
 1305W        W 2276  10.995   6.568   9.761 -0.0263 -0.3226 -0.1353
 1306W        W 2277   4.415   8.911   7.773  0.0719 -0.1795  0.1177
 1307W        W 2278   5.165   8.577   6.263 -0.2043 -0.1551  0.3332
 1308W        W 2279   4.387  13.649   4.159 -0.1910  0.0019  0.1279
 1309W        W 2280   8.358   2.967   0.753 -0.0164 -0.2293 -0.0254
 1310W        W 2281   1.758  12.497   9.288  0.2740  0.0323 -0.0975
 1311W        W 2282   7.557  12.372   1.403  0.1837  0.0969  0.3774
 1312W        W 2283   1.342   1.046   6.523 -0.2619 -0.0668 -0.0945
 1313W        W 2284   6.886   9.782   2.193 -0.1652  0.0245 -0.2177
 1314W        W 2285   1.403   6.015   4.796  0.1395 -0.0741  0.2008
 1315W        W 2286  11.029   4.365   9.188  0.1427 -0.1332 -0.0642
 1316W        W 2287  12.930   4.622   2.204  0.0903 -0.2273  0.2526
 1317W        W 2288  13.032  12.086   5.908  0.0843 -0.0282  0.2097
 1318W        W 2289   1.670  13.425  12.227  0.0052 -0.1018 -0.2202
 1319W        W 2290  11.604   7.053   7.278  0.2379 -0.2192  0.0694
 1320W        W 2291  10.651   4.669   3.793  0.0866 -0.2823 -0.2673
 1321W        W 2292   3.790   9.099  13.510  0.0100 -0.0897  0.0658
 1322W        W 2293   4.956   6.324   0.896 -0.1865  0.1163  0.3175
 1323W        W 2294   3.237  10.469  11.676 -0.1765 -0.0674  0.1702
 1324W        W 2295   7.790   6.059  10.205  0.0938 -0.2368 -0.2232
 1325W        W 2296   7.140  13.459   2.884  0.1475 -0.1688  0.3326
 1326W        W 2297   8.027  11.842  12.539  0.0889 -0.1241  0.1276
 1327W        W 2298   7.092  10.606  10.937 -0.0691 -0.1991  0.0223
 1328W        W 2299  12.362   6.121   7.798  0.0528  0.0085 -0.0611
 1329W        W 2300  13.304   0.031   2.029  0.0545  0.1577 -0.0194
 1330W        W 2301   4.145   3.170  10.507  0.1488 -0.1398  0.1282
 1331W        W 2302  10.816   5.709   5.894  0.3122  0.3273  0.0986
 1332W        W 2303   6.558   4.590   0.091  0.2230  0.1724  0.3331
 1333W        W 2304   1.353   3.671  11.430  0.1105 -0.1746 -0.4366
 1334W        W 2305  10.904   6.215   1.459 -0.1687 -0.0355 -0.0396
 1335W        W 2306   7.243   4.911   3.114 -0.0954 -0.0586 -0.1449
 1336W        W 2307   0.171   1.225   7.653 -0.0891 -0.0315  0.3030
 1337W        W 2308  10.855  12.856  12.751 -0.2833  0.1703  0.0580
 1338W        W 2309   9.728   3.540   4.312 -0.1312  0.2441  0.1373
 1339W        W 2310   2.126   9.171  12.032  0.0490  0.0864 -0.0105
 1340W        W 2311   8.463   5.349   8.242 -0.0272 -0.0230 -0.1722
 1341W        W 2312   1.258  11.293   6.307 -0.0759 -0.3630  0.1371
 1342W        W 2313  13.660   0.879  10.013  0.5126 -0.2971 -0.0512
 1343W        W 2314   1.256  10.090  10.513 -0.2149  0.3781 -0.1461
 1344W        W 2315   2.224  13.009   4.837  0.1159  0.3693 -0.0226
 1345W        W 2316   6.718   7.978   8.691 -0.0369 -0.0972  0.1941
 1346W        W 2317   6.588   4.367   4.302 -0.0998 -0.1911 -0.0514
 1347W        W 2318   6.375   8.259  10.878 -0.0920 -0.2004 -0.3955
 1348W        W 2319  11.216  13.305  12.627 -0.0011 -0.4880  0.3084
 1349W        W 2320   6.475   8.373   2.097 -0.3427 -0.0796  0.0992
 1350W        W 2321  11.062   0.511   4.180  0.2978 -0.1837 -0.0291
 1351W        W 2322   1.419  12.745   0.973 -0.1332 -0.0895 -0.0302
 1352W        W 2323   4.225   9.591  11.699  0.4680  0.0958 -0.3199
 1353W        W 2324   8.652   4.172   8.316 -0.1381 -0.1546 -0.2268
 1354W        W 2325   4.925   5.016   4.298  0.2471  0.1852 -0.1165
 1355W        W 2326  11.706   4.240   3.223  0.0608 -0.2427 -0.0426
 1356W        W 2327   3.010   5.173   1.255 -0.0287 -0.3231 -0.0932
 1357W        W 2328   4.450   1.366   8.254  0.1294 -0.0105 -0.0981
 1358W        W 2329   7.693  11.982   1.732 -0.0739 -0.1928  0.1272
 1359W        W 2330   3.640   1.872   6.398 -0.1854 -0.3797 -0.2362
 1360W        W 2331  11.672  11.838   2.587 -0.0384  0.1174  0.1381
 1361W        W 2332  10.761   6.235   0.096 -0.0778 -0.0391  0.1237
 1362W        W 2333  12.643   1.168   5.848  0.3470  0.1511 -0.1695
 1363W        W 2334   2.456   2.983  13.827  0.0874  0.3504  0.1398
 1364W        W 2335  12.021  11.087  10.137  0.1950 -0.0802 -0.1264
 1365W        W 2336   3.152   9.940   8.664 -0.2671 -0.1432  0.1744
 1366W        W 2337   4.373   2.276   5.711 -0.0009  0.0332 -0.0726
 1367W        W 2338  10.924   4.962   2.845  0.0057 -0.1000  0.4062
 1368W        W 2339   5.414   1.720  10.297  0.0331  0.3134  0.1621
 1369W        W 2340   6.961   5.895   7.127  0.0115  0.1238  0.0846
 1370W        W 2341   9.785   2.100   2.700 -0.2245  0.0475  0.2499
 1371W        W 2342   7.846   0.412  13.682 -0.1435 -0.2339 -0.3012
 1372W        W 2343   6.578   9.560   9.029  0.1419  0.1993 -0.0124
 1373W        W 2344  10.831   6.184  10.921  0.3360  0.2060  0.0024
 1374W        W 2345  12.255  12.693   1.827  0.1360 -0.2716 -0.2658
 1375W        W 2346   4.433   2.591   5.113  0.0581 -0.1512  0.1028
 1376W        W 2347   9.299   5.875   2.780 -0.4270  0.0052  0.0057
 1377W        W 2348   2.151   6.393   0.611 -0.3082 -0.2250  0.0014
 1378W        W 2349   7.300   9.800   7.849  0.0271  0.0711 -0.1545
 1379W        W 2350   8.673  11.048   5.770 -0.1110  0.0776  0.2061
 1380W        W 2351   7.645   0.023  11.713  0.3073  0.0309 -0.0742
 1381W        W 2352   1.056   5.046   1.958  0.0970 -0.1175 -0.0022
 1382W        W 2353   7.235   2.824   9.338  0.1290 -0.4181 -0.0488
 1383W        W 2354   7.851   9.404   6.665 -0.0376  0.0499 -0.2245
 1384W        W 2355  12.175   5.803   9.560  0.2366 -0.1613 -0.0104
 1385W        W 2356  10.439   4.385  12.634  0.2358  0.1525  0.1568
 1386W        W 2357   3.658   3.254   6.038  0.1195 -0.1271 -0.1340
 1387W        W 2358  10.319   5.520   5.763 -0.4378 -0.0580  0.3456
 1388W        W 2359  11.661   4.151   6.550  0.3428 -0.0447 -0.2725
 1389W        W 2360   4.193   4.747   4.745  0.0833  0.1032 -0.0948
 1390W        W 2361   8.022   8.953   1.016  0.0807 -0.1830  0.3382
 1391W        W 2362   7.833   8.013   1.508  0.0950  0.1172 -0.2524
 1392W        W 2363   1.657   7.705  13.233 -0.1165  0.0592  0.4662
 1393W        W 2364   8.048  10.542  11.494 -0.1875 -0.4517  0.2012
 1394W        W 2365   5.573   1.677  11.423  0.2888 -0.0940  0.6102
 1395W        W 2366   5.751  11.688  11.678  0.1795  0.0418  0.1340
 1396W        W 2367   9.984   7.837   9.360  0.2354 -0.1413 -0.0968
 1397W        W 2368   4.984   6.341  10.312  0.4709 -0.1399 -0.1539
 1398W        W 2369   3.953  12.530   1.912  0.1703 -0.1562  0.0997
 1399W        W 2370   0.513   5.164   4.371  0.0663  0.0981  0.2402
 1400W        W 2371   0.291   9.905  11.037  0.2341 -0.2009  0.0600
 1401W        W 2372   0.789   7.725   3.498  0.0815  0.2301  0.2184
 1402W        W 2373   1.357  10.455   9.304  0.0776 -0.1594  0.1477
 1403W        W 2374   5.819   2.620   0.056  0.1840  0.0847  0.0470
 1404W        W 2375   0.826  13.098   7.135 -0.0088  0.0459 -0.1620
 1405W        W 2376   1.925  13.045   0.298 -0.2735 -0.0544  0.0294
 1406W        W 2377  11.738  10.457  11.098  0.3045  0.0567  0.1556
 1407W        W 2378   5.812   6.862   3.601  0.1167  0.1162 -0.5527
 1408W        W 2379   9.870   6.971   8.263 -0.0751 -0.0614 -0.0645
 1409W        W 2380   6.431  13.661   3.531  0.2591  0.1825 -0.0563
 1410W        W 2381  13.551   8.159   4.956  0.1327  0.0261 -0.1381
 1411W        W 2382   0.131   4.961   6.327 -0.3623 -0.0127 -0.0770
 1412W        W 2383   3.887  10.335   3.287 -0.0995  0.2972  0.2217
 1413W        W 2384   1.997  12.885  12.779  0.0727  0.0461  0.1863
 1414W        W 2385   1.130   1.510   1.015 -0.0393 -0.0576  0.0576
 1415W        W 2386   7.267   6.195   0.964 -0.3313  0.2363 -0.2874
 1416W        W 2387   6.766   7.112   4.406  0.0200 -0.0764  0.1556
 1417W        W 2388  10.624   8.152   4.456  0.0090 -0.0324 -0.0545
 1418W        W 2389   2.287   2.424   1.483  0.2088 -0.3902 -0.2378
 1419W        W 2390   9.934   7.704   1.990  0.2104 -0.1548 -0.0042
 1420W        W 2391   8.215   8.234   9.448  0.3062 -0.2270  0.1624
 1421W        W 2392   0.696   5.478   7.321  0.2806 -0.0908  0.0523
 1422W        W 2393  12.407  11.060   8.858 -0.1958  0.3372 -0.1971
 1423W        W 2394   3.588  12.978   3.957  0.0026  0.2536 -0.0665
 1424W        W 2395   4.302  10.421   6.758  0.0198  0.2822  0.1510
 1425W        W 2396   4.714  11.400  12.413 -0.1375 -0.1836 -0.0784
 1426W        W 2397   1.576   1.762   9.260 -0.2006 -0.1655  0.1544
 1427W        W 2398   5.365  13.919  13.422  0.0832 -0.1390  0.0359
 1428W        W 2399   5.318   1.698   3.711  0.0735 -0.0617  0.0366
 1429W        W 2400  12.285   1.571   4.284 -0.0511  0.1491  0.1507
 1430W        W 2401  12.061   6.710   2.385  0.0346  0.1030  0.2180
 1431W        W 2402   1.147   3.014   7.999 -0.2005  0.2303  0.2033
 1432W        W 2403   2.539   8.535   1.719  0.2786 -0.2556  0.0269
 1433W        W 2404  11.037   9.839   7.420 -0.3678  0.3044  0.0619
 1434W        W 2405  13.523   4.907   8.541 -0.0667  0.2364 -0.3623
 1435W        W 2406   3.524  13.702  10.741 -0.1936  0.1070  0.2116
 1436W        W 2407   2.367   7.446   0.560  0.1457  0.1009 -0.0530
 1437W        W 2408   7.437   3.607   0.085  0.1018 -0.0917 -0.3004
 1438W        W 2409  10.069  12.189   8.617  0.1284  0.0126  0.0694
 1439W        W 2410   3.674   5.361   9.236  0.1974  0.0941  0.0933
 1440W        W 2411  10.014   3.031   2.577  0.0457 -0.0013 -0.1500
 1441W        W 2412  13.535  10.008   4.234 -0.2787  0.0443 -0.0814
 1442W        W 2413   5.271  13.593   5.309 -0.0834  0.7185 -0.0404
 1443W        W 2414   6.878   9.242   7.277 -0.0502 -0.3089 -0.1858
 1444W        W 2415   1.843  10.516   5.941 -0.1641 -0.0477  0.1849
 1445W        W 2416   7.502  12.322  11.987  0.0730  0.1510  0.0520
 1446W        W 2417   1.483   2.637   9.938  0.1990 -0.0907  0.1625
 1447W        W 2418   4.124   6.318   4.319  0.0564  0.2973  0.0988
 1448W        W 2419   1.014   1.082   9.510 -0.2158  0.4391  0.3408
 1449W        W 2420   7.449   7.674   2.951  0.4137 -0.0176 -0.2255
 1450W        W 2421   1.256   4.861   9.263  0.2163  0.0882  0.2066
 1451W        W 2422   8.195  13.644  10.233  0.0579 -0.2708  0.1617
 1452W        W 2423   7.502   5.193   7.458 -0.5081  0.1374  0.2301
 1453W        W 2424   3.441   4.814   2.094 -0.1040  0.1260 -0.0112
 1454W        W 2425   4.804   6.772   6.498  0.1172 -0.2717  0.2129
 1455W        W 2426   4.477   9.214   4.727  0.2806 -0.2133  0.3949
 1456W        W 2427   6.706   4.754  11.266  0.0198 -0.0593 -0.1301
 1457W        W 2428   1.889   3.768   9.538  0.0622 -0.0590 -0.1682
 1458W        W 2429   2.874   8.091  13.731 -0.0774  0.3997  0.0252
 1459W        W 2430  13.386  10.103   5.712  0.2750 -0.0305 -0.1446
 1460W        W 2431  10.214   2.429   3.656  0.1793 -0.1771  0.0826
 1461W        W 2432  10.769   9.277   3.351 -0.1096  0.1190  0.0818
 1462W        W 2433   0.682   6.057   5.851 -0.2984 -0.1305 -0.0472
 1463W        W 2434   8.214   9.808   5.669  0.4832 -0.0077 -0.3716
 1464W        W 2435   3.393   8.961   5.003  0.0372 -0.0957  0.1854
 1465W        W 2436   6.014   8.146   1.979  0.2557 -0.1224 -0.2808
 1466W        W 2437  11.690   0.613   2.106 -0.2887  0.2127  0.2280
 1467W        W 2438   0.423  10.574   5.989  0.3499 -0.1041  0.0594
 1468W        W 2439   1.772  12.541  11.333 -0.1963  0.2822  0.3144
 1469W        W 2440  11.358  10.366  11.466 -0.1085 -0.0118  0.1758
 1470W        W 2441  13.626   9.490   7.760  0.1255  0.0570 -0.0841
 1471W        W 2442   9.302   8.410   6.044  0.2158  0.2372 -0.2532
 1472W        W 2443  11.283   9.127  11.032 -0.2853  0.3105  0.0749
 1473W        W 2444   2.175  13.093  13.628  0.4139 -0.0999 -0.0258
 1474W        W 2445   2.814   2.012   3.316  0.2612  0.2582 -0.0647
 1475W        W 2446   9.606   8.088   3.215 -0.1409  0.1635  0.4310
 1476W        W 2447   4.858  12.890   1.648 -0.2495 -0.4367  0.0097
 1477W        W 2448   1.520   6.279   0.031  0.0003  0.2441 -0.0315
 1478W        W 2449  13.041   2.130   9.646 -0.3283  0.3882 -0.0042
 1479W        W 2450   1.250   2.136   9.455 -0.4194  0.2257 -0.5176
 1480W        W 2451   2.151  12.084   0.695  0.1085 -0.2304  0.1017
 1481W        W 2452  11.989   1.512  13.456  0.0671 -0.1474 -0.1154
 1482W        W 2453   3.397   0.935  10.840  0.1551  0.1144 -0.2450
 1483W        W 2454  11.664   9.078   7.424  0.0513  0.2775  0.1107
 1484W        W 2455  10.034   7.065  13.143 -0.0999 -0.3323  0.1665
 1485W        W 2456  11.335   6.608   8.838 -0.2245 -0.1418 -0.2448
 1486W        W 2457   5.891  13.325   6.679 -0.1442  0.2011 -0.0737
 1487W        W 2458  10.540  13.070  11.072 -0.1495 -0.4174  0.1595
 1488W        W 2459   4.537   5.228   3.667 -0.0698 -0.0961  0.0284
 1489W        W 2460   8.239   3.171   6.600  0.0211 -0.2256 -0.0929
 1490W        W 2461   1.226   7.927   4.240  0.3022 -0.2433 -0.5082
 1491W        W 2462  13.415   2.713  12.968  0.0783 -0.3181 -0.2590
 1492W        W 2463  12.358   7.415   7.055 -0.1204  0.2133  0.1212
 1493W        W 2464   6.282   0.338   1.571  0.1024  0.0143 -0.0426
 1494W        W 2465   8.275   3.054   0.178  0.1611  0.2315 -0.0845
 1495W        W 2466  11.008   4.334   7.157 -0.1179  0.0491  0.0388
 1496W        W 2467   0.044   2.017   3.216 -0.1711  0.0319 -0.3517
 1497W        W 2468   5.903   1.045   4.382 -0.0264 -0.0229 -0.1546
 1498W        W 2469   7.548   5.462   9.542 -0.0395 -0.0526 -0.0486
 1499W        W 2470   5.378   3.627   9.158 -0.3104 -0.0825  0.2501
 1500W        W 2471   0.278   0.951   6.399  0.0755  0.1774  0.1539
 1501W        W 2472   8.952  13.501   8.054  0.2999  0.0897  0.0560
 1502W        W 2473   8.215   1.726   4.884 -0.0516 -0.2847  0.0761
 1503W        W 2474   5.876   5.303   6.013 -0.2530 -0.0103  0.2868
 1504W        W 2475  12.790   6.713  13.620 -0.1461  0.0560  0.3382
 1505W        W 2476   0.970   6.888   0.426 -0.1943 -0.1470 -0.0448
 1506W        W 2477   3.267  11.642  13.720 -0.2354  0.2224 -0.1778
 1507W        W 2478   3.406   1.632   4.646 -0.5082 -0.1287  0.1435
 1508W        W 2479   8.494   8.137   4.387  0.1649  0.1507 -0.2633
 1509W        W 2480  12.709  13.651   9.608 -0.2461  0.1716 -0.5361
 1510W        W 2481   4.576   7.086   9.907 -0.0426 -0.1055  0.0726
 1511W        W 2482   3.404   1.868   4.094 -0.1475 -0.1570  0.0282
 1512W        W 2483  12.813   6.119  10.169  0.4357 -0.2345  0.0293
 1513W        W 2484  12.553   8.825  13.407  0.4384 -0.5456 -0.1572
 1514W        W 2485   0.473   5.536   8.676 -0.0074  0.0287 -0.2788
 1515W        W 2486   1.874  10.462  10.697  0.1504 -0.1010 -0.2018
 1516W        W 2487   4.398   4.116   0.815 -0.0020 -0.2040  0.0501
 1517W        W 2488   7.300   1.433   7.053  0.0979 -0.0963  0.1331
 1518W        W 2489   0.741  11.387   8.713  0.0493 -0.1579  0.0461
 1519W        W 2490   3.843   8.420   8.773 -0.1511 -0.0129 -0.2589
 1520W        W 2491  13.395  10.710   1.396 -0.0137  0.2322  0.2974
 1521W        W 2492   0.883  10.505   9.445  0.2451 -0.2053  0.0032
 1522W        W 2493  10.504   1.933   4.534 -0.1418 -0.5265 -0.1862
 1523W        W 2494  11.879  12.427  11.402 -0.0733 -0.1943 -0.2536
 1524W        W 2495   8.841   2.475  12.339 -0.1402  0.0847  0.2289
 1525W        W 2496  10.726   8.675  12.869 -0.1185 -0.0166  0.1977
 1526W        W 2497   3.721   3.243   5.168 -0.0333 -0.0185 -0.0958
 1527W        W 2498   3.953   8.228  13.397 -0.0474 -0.1306  0.3211
 1528W        W 2499  11.677  13.917   8.172  0.1047  0.0152 -0.0827
 1529W        W 2500  11.940   0.023   8.598 -0.3628 -0.1072 -0.0931
 1530W        W 2501  13.638  11.479   1.205  0.0062  0.0345  0.1125
 1531W        W 2502   7.519   0.946  13.422 -0.0984 -0.1755 -0.1298
 1532W        W 2503   3.270   6.953   2.043  0.0620 -0.0366 -0.1242
 1533W        W 2504   9.714  10.891   8.042  0.1684 -0.0825 -0.1604
 1534W        W 2505  10.941   6.055   9.452 -0.0995 -0.0491  0.0344
 1535W        W 2506  11.493   7.555   9.001 -0.0115 -0.0911  0.2845
 1536W        W 2507   7.059  10.927   5.997  0.0679 -0.2186  0.1920
 1537W        W 2508   5.947  11.269   2.431  0.0811  0.2932  0.0782
 1538W        W 2509  12.973  12.015   7.330 -0.2037 -0.1225 -0.0369
 1539W        W 2510   4.155   1.034   6.421 -0.1474 -0.0545  0.2034
 1540W        W 2511   8.122   8.515   8.039 -0.3029 -0.3219 -0.0536
 1541W        W 2512   4.023   0.002   1.949 -0.4209 -0.2466  0.0909
 1542W        W 2513   0.923  10.387   4.187  0.2165  0.1678  0.1300
 1543W        W 2514  10.221   2.658  11.814  0.3321  0.4765 -0.0840
 1544W        W 2515   1.919   6.202   9.262  0.1561  0.2006 -0.3699
 1545W        W 2516   3.715  10.706   4.253  0.1359 -0.0450 -0.2290
 1546W        W 2517   0.461   0.845   8.847  0.0018 -0.0434  0.0311
 1547W        W 2518   0.326   3.188  13.030  0.1976  0.1220  0.1041
 1548W        W 2519   1.896  11.753   4.031  0.0866  0.4336 -0.0531
 1549W        W 2520   4.680  12.675   9.865  0.2835  0.0355 -0.1059
 1550W        W 2521   0.547  13.822   3.695 -0.0602  0.2837 -0.0102
 1551W        W 2522   2.454  12.132   6.895  0.4240  0.0575  0.0900
 1552W        W 2523   8.528   8.831  11.127  0.2553  0.3441  0.1681
 1553W        W 2524  11.363   4.901   0.596 -0.0103 -0.1485  0.3377
 1554W        W 2525   9.983   2.826   3.894 -0.1531 -0.2956  0.0780
 1555W        W 2526  10.087   7.958   8.142 -0.0292  0.0662  0.1291
 1556W        W 2527   9.543   7.481  11.198 -0.0774  0.2934  0.2416
 1557W        W 2528   9.494   5.116   7.172 -0.0222  0.2718 -0.1271
 1558W        W 2529   9.743   9.346   0.132  0.0975 -0.0080  0.0817
 1559W        W 2530   2.111   3.201   6.106  0.2470 -0.0761 -0.1906
 1560W        W 2531  12.159   2.108   4.173 -0.1958 -0.0706  0.1536
 1561W        W 2532   0.678   9.545  12.361  0.0228  0.2283  0.0292
 1562W        W 2533   9.254  12.293   2.810 -0.0234  0.2790  0.0874
 1563W        W 2534   8.644   2.150   9.503 -0.0062  0.0420 -0.2023
 1564W        W 2535   7.836   3.323   4.915 -0.3966 -0.2542  0.0991
 1565W        W 2536  11.840   5.196  13.243 -0.0658 -0.0893 -0.1675
 1566W        W 2537   6.968   1.387  10.834 -0.1591 -0.1882  0.0381
 1567W        W 2538   8.377   1.072   0.529  0.0955  0.0989  0.1347
 1568W        W 2539  10.043   1.289   9.510  0.0050 -0.0544 -0.2574
 1569W        W 2540   1.698   1.651   0.009  0.1101 -0.0849 -0.0500
 1570W        W 2541   8.915   8.791   2.726  0.1971  0.0576 -0.0828
 1571W        W 2542   0.074  13.204   2.583  0.0102 -0.1092  0.1540
 1572W        W 2543   5.999  12.428  12.160 -0.3163  0.1402  0.2305
 1573W        W 2544   1.441   1.646   4.121 -0.4884 -0.1686 -0.0532
 1574W        W 2545   8.376   9.066   9.327 -0.0991 -0.0821  0.0729
 1575W        W 2546  11.220   8.967  12.170  0.1394  0.3221 -0.2249
 1576W        W 2547   1.595  10.834   8.960  0.0211  0.1142 -0.0318
 1577W        W 2548  13.527  12.812  13.047 -0.1438 -0.3899 -0.2324
 1578W        W 2549   1.510   0.845  11.168  0.1126  0.1955 -0.1134
 1579W        W 2550   9.526   4.070  11.306  0.0993 -0.4370  0.0924
 1580W        W 2551   3.419   4.288   6.852  0.0495  0.2016 -0.3563
 1581W        W 2552   2.326  10.474   5.818 -0.1602 -0.0213  0.1883
 1582W        W 2553   5.352  13.018   0.408 -0.2006 -0.0905 -0.3651
 1583W        W 2554   0.563   5.506   9.262  0.0068  0.0939  0.0790
 1584W        W 2555   8.536   8.100   8.712 -0.0671  0.0743 -0.0164
 1585W        W 2556   0.757  13.757  10.220 -0.0155 -0.5063 -0.0569
 1586W        W 2557   9.494   6.771   0.118  0.1458  0.1481  0.1136
 1587W        W 2558   0.731   7.906   9.928  0.2627  0.0832 -0.1846
 1588W        W 2559   6.533   1.578   9.116 -0.1013 -0.1354  0.4683
 1589W        W 2560   0.519   5.697   5.522 -0.0291  0.0832 -0.0806
 1590W        W 2561  11.838   6.647   4.097  0.1664  0.2090 -0.4246
 1591W        W 2562   2.840  11.660   3.085 -0.0766  0.0572  0.3697
 1592W        W 2563  13.437   1.338  10.218 -0.2463  0.1169 -0.0617
 1593W        W 2564  13.144   6.559  10.539  0.1405 -0.1391  0.6053
 1594W        W 2565   6.469   0.075  12.955  0.1594  0.0653 -0.3183
 1595W        W 2566   3.460   9.762  10.542  0.2234  0.1577  0.4937
 1596W        W 2567  13.762   7.750   9.535  0.2662 -0.0755  0.1666
 1597W        W 2568  10.419   5.271  10.693  0.2286  0.2429  0.0480
 1598W        W 2569   7.452   5.696   7.823 -0.0644  0.3600 -0.1465
 1599W        W 2570   6.799  13.861  10.064  0.1921  0.0952  0.2388
 1600W        W 2571   6.248   5.669   5.914 -0.0601 -0.1511  0.2598
 1601W        W 2572   4.300   4.508   1.383 -0.3234 -0.1384  0.0595
 1602W        W 2573   4.363   8.801   8.936  0.2845 -0.1257  0.3663
 1603W        W 2574   7.793  10.450   0.499 -0.2577 -0.2255 -0.4859
 1604W        W 2575  12.048   9.551  13.441  0.1156  0.1486  0.1981
 1605W        W 2576   8.741   8.557   3.657 -0.3577 -0.3261  0.2294
 1606W        W 2577  10.338  11.175   0.157 -0.2504 -0.0923 -0.2419
 1607W        W 2578   0.608   2.133   8.074  0.4533 -0.0288  0.0701
 1608W        W 2579  13.770   6.300  11.379 -0.1865 -0.5405 -0.0842
 1609W        W 2580  13.246  11.943   2.696 -0.3995 -0.0716 -0.1420
 1610W        W 2581   8.906   4.862   9.912  0.1340 -0.0697  0.0595
 1611W        W 2582   4.915   8.207   7.638  0.0180  0.1630 -0.0925
 1612W        W 2583   8.733   1.542   6.105 -0.0461 -0.1894 -0.0720
 1613W        W 2584   4.614   7.642   8.065 -0.2172  0.0951 -0.1671
 1614W        W 2585  12.998   0.271   9.901  0.2846 -0.0757  0.0376
 1615W        W 2586  10.695   3.954   9.456 -0.2272  0.1179 -0.6229
 1616W        W 2587  11.100   4.346  12.021  0.5182 -0.2526 -0.1227
 1617W        W 2588   2.641   5.078  10.025  0.0189  0.1670 -0.1654
 1618W        W 2589   3.327  11.630   8.534  0.0284  0.0685 -0.1699
 1619W        W 2590   4.788  13.847   6.954 -0.0971  0.3538  0.0947
 1620W        W 2591   8.797   2.991  13.529  0.0157 -0.1076  0.0384
 1621W        W 2592   6.489   9.053   9.152 -0.2801 -0.1105 -0.0908
 1622W        W 2593   3.286  10.612  12.958 -0.1909 -0.2336  0.3336
 1623W        W 2594  13.705  12.100  10.312  0.0219  0.0193  0.1890
 1624W        W 2595  13.291   1.078  12.798  0.2217 -0.1177  0.1145
 1625W        W 2596  11.894   7.177   3.808 -0.0262 -0.1311 -0.1005
 1626W        W 2597  13.398   9.236  10.219  0.1615  0.0564  0.0797
 1627W        W 2598   9.735   4.845   3.630  0.4422  0.0539 -0.1105
 1628W        W 2599  10.001   9.811   7.908 -0.0588  0.1879  0.1304
 1629W        W 2600   1.818  10.956  12.005  0.2139 -0.0899  0.0227
 1630W        W 2601   0.568   7.963  11.527  0.1227  0.1502  0.1666
 1631W        W 2602   0.246   3.110   7.614  0.0916  0.0184 -0.1586
 1632W        W 2603   4.634   9.684   4.845 -0.1101 -0.0358 -0.0115
 1633W        W 2604   4.607  11.710   3.509  0.3658 -0.0374  0.0795
 1634W        W 2605   2.681   5.502   0.177  0.0961  0.1084  0.0715
 1635W        W 2606   9.368  10.758   7.741  0.2115  0.1000  0.0501
 1636W        W 2607  12.447  11.588  13.015  0.0052 -0.2225 -0.2171
 1637W        W 2608   0.157   2.613   8.910  0.1708  0.3774  0.1580
 1638W        W 2609  12.773   8.810   8.420  0.1078 -0.1884  0.1802
 1639W        W 2610  11.836   3.826  11.663 -0.3195 -0.1157 -0.3892
 1640W        W 2611  13.281  11.100   9.302 -0.1777 -0.3389 -0.1776
 1641W        W 2612   9.704   3.076   1.703  0.1733  0.0657 -0.2405
 1642W        W 2613   0.298   0.404   3.597 -0.2480  0.1176 -0.3951
 1643W        W 2614   9.079  10.674   8.190 -0.1207  0.0614 -0.0931
 1644W        W 2615  10.643   8.508   5.622  0.5545 -0.0419 -0.0773
 1645W        W 2616   7.951   5.595   7.955 -0.0088  0.5464  0.1391
 1646W        W 2617   6.530   6.388   3.942 -0.2102  0.3417 -0.0588
 1647W        W 2618  11.382   4.720   7.156 -0.0618 -0.1743  0.0723
 1648W        W 2619   6.465  13.552  11.016 -0.3112 -0.3329  0.0561
 1649W        W 2620   1.119  12.357   3.934 -0.0208  0.0511  0.0459
 1650W        W 2621  12.419   9.513  10.091  0.3725 -0.1541 -0.4518
 1651W        W 2622   7.752  11.817   5.582 -0.4193  0.0992  0.0210
 1652W        W 2623  13.602   2.606   7.663  0.0157  0.3502  0.1540
 1653W        W 2624  12.507   5.325   1.028 -0.0258  0.0777 -0.3385
 1654W        W 2625   8.084   9.746   5.110  0.0841 -0.1082  0.0152
 1655W        W 2626   7.394   3.551   3.554  0.1342 -0.2566 -0.1332
 1656W        W 2627  13.642   4.143   4.250  0.0078 -0.0128  0.2075
 1657W        W 2628  12.932   5.632   6.035 -0.0436 -0.2477 -0.1514
 1658W        W 2629  13.362   2.180   0.536 -0.0837  0.0681 -0.2663
 1659W        W 2630   8.089  13.868   3.364 -0.0933  0.1844 -0.0903
 1660W        W 2631   2.859   3.955   1.517  0.1881 -0.1139 -0.0916
 1661W        W 2632   7.667   7.489   1.561 -0.2093 -0.4026  0.2612
 1662W        W 2633   8.699   3.735   2.349  0.2317 -0.0631  0.2665
 1663W        W 2634   8.403   6.511   9.651  0.0637 -0.2039 -0.1668
 1664W        W 2635   3.041  13.907   5.164 -0.2418  0.0800  0.0295
 1665W        W 2636   9.671  10.880  11.931 -0.0248  0.0154  0.0354
 1666W        W 2637   6.187  13.084  11.608  0.1240  0.1661  0.1132
 1667W        W 2638   2.831   2.821   3.720 -0.0968  0.3801  0.0565
 1668W        W 2639  13.782  11.337  13.233 -0.0467  0.3677 -0.0715
 1669W        W 2640   1.358   4.712   1.109 -0.0132  0.4183 -0.0247
 1670W        W 2641  11.012   1.819  12.031 -0.1890 -0.0204 -0.1003
 1671W        W 2642   0.637   2.168  13.320 -0.0117 -0.2449  0.0519
 1672W        W 2643   9.464  11.690   2.124 -0.0679  0.4235 -0.3053
 1673W        W 2644   6.557   9.169  10.405 -0.0463  0.0825  0.3089
 1674W        W 2645   3.276   2.452   1.386 -0.2351 -0.3680 -0.0291
 1675W        W 2646   7.973  12.988   4.587 -0.1086  0.0613  0.4844
 1676W        W 2647   2.520   4.522   3.940 -0.1575 -0.0902  0.3423
 1677W        W 2648   7.842  13.728   6.768  0.2339 -0.3254  0.0506
 1678W        W 2649   1.052   1.792   7.193  0.1395  0.1342  0.1832
 1679W        W 2650  11.947  13.092   0.285 -0.1923 -0.2018 -0.0238
 1680W        W 2651   3.749  11.151  10.060 -0.2413 -0.1847 -0.2363
 1681W        W 2652   0.069  12.338   6.332  0.0187  0.1658 -0.0767
 1682W        W 2653   6.226   9.800   0.314  0.2674  0.0988 -0.0745
 1683W        W 2654   4.278  12.407   2.229 -0.1475 -0.0860  0.1073
 1684W        W 2655   8.273  12.158   3.789  0.0133 -0.0555  0.0549
 1685W        W 2656  10.305   7.109   0.838  0.0660  0.0580 -0.3288
 1686W        W 2657   8.403   9.160   3.935  0.1700  0.2680  0.1620
 1687W        W 2658   6.615   2.909  12.569 -0.3225  0.4756 -0.1838
 1688W        W 2659   7.684   3.471   8.402 -0.1382  0.1395  0.2796
 1689W        W 2660   5.260   4.391  13.461 -0.1998  0.1596 -0.0704
 1690W        W 2661   7.631   7.737  10.119 -0.1841 -0.1788  0.0258
 1691W        W 2662   5.188  11.198   7.750 -0.0407  0.1886  0.0880
 1692W        W 2663  10.061   3.703  13.917  0.2250  0.2611  0.2931
 1693W        W 2664   1.189   9.654   8.227  0.3559  0.0691  0.0125
 1694W        W 2665   5.852   2.550  10.700 -0.0295  0.2918  0.2547
 1695W        W 2666   8.331   6.793   6.165  0.4060  0.0610  0.3218
 1696W        W 2667   7.570   2.489  12.601 -0.2220  0.0224 -0.0534
 1697W        W 2668  11.806  13.775   0.082  0.1440  0.2551 -0.1023
 1698W        W 2669  12.124   2.405   9.494 -0.4307 -0.1938  0.3074
 1699W        W 2670  12.060   0.274   2.316  0.1934  0.3211 -0.4110
 1700W        W 2671   5.629   6.293   5.026  0.4701  0.1441  0.2806
 1701W        W 2672   5.100   3.484   8.708 -0.2527 -0.0637 -0.1007
 1702W        W 2673   5.879   8.128   0.065  0.0540 -0.2014  0.0450
 1703W        W 2674   0.283   7.500   0.065  0.3034 -0.1351 -0.2288
 1704W        W 2675   5.120   4.840   9.218  0.1022 -0.0283 -0.0353
 1705W        W 2676   5.105  10.468   2.918 -0.0472  0.3279  0.0002
 1706W        W 2677   6.181   9.161   9.663  0.0412  0.1114  0.3781
 1707W        W 2678   6.725   0.933   8.305  0.0303 -0.1048 -0.2120
 1708W        W 2679  13.063   6.396  11.045  0.3294  0.0249  0.0534
 1709W        W 2680  10.086  10.085  13.860 -0.0159  0.0447  0.0104
 1710W        W 2681   0.691   1.585   9.308  0.1621 -0.1591  0.0717
 1711W        W 2682   6.980   4.708  13.665  0.2194 -0.2399  0.1121
 1712W        W 2683   2.232   9.039  10.611 -0.0265  0.0876 -0.0596
 1713W        W 2684  13.734  12.625   9.689  0.1037  0.0933  0.1091
 1714W        W 2685   6.462   5.805   3.032  0.0626 -0.0677 -0.1464
 1715W        W 2686   8.406   4.599   8.562 -0.0057  0.1052  0.1272
 1716W        W 2687   2.112   0.736  11.154  0.0544  0.2263 -0.0475
 1717W        W 2688   2.940   1.551  11.886 -0.4016  0.2419 -0.1525
 1718W        W 2689   6.755   1.608   9.746 -0.0687 -0.1082 -0.2880
 1719W        W 2690   2.970   7.096  12.299  0.1835  0.2302 -0.0975
 1720W        W 2691   6.727   5.363   7.234  0.3627  0.0738 -0.0060
 1721W        W 2692   3.371   0.579   1.168 -0.1316  0.2368  0.0965
 1722W        W 2693  12.704   7.267   5.749  0.1893 -0.1488 -0.1328
 1723W        W 2694  11.408  12.998  10.667 -0.0783 -0.2066  0.0595
 1724W        W 2695   0.612   6.619   1.945  0.0501  0.1543  0.1339
 1725W        W 2696   4.845   7.267   0.159  0.1304 -0.1592 -0.2705
 1726W        W 2697   5.306   3.742   1.777  0.1673  0.1865 -0.2023
 1727W        W 2698   8.760  13.345   8.509 -0.0111 -0.1610  0.1738
 1728W        W 2699  13.906   5.578   3.038  0.1755  0.0193 -0.1032
 1729W        W 2700  11.418  10.384   0.841  0.0106 -0.1645  0.0470
 1730W        W 2701   0.753   8.850   9.499  0.2612 -0.1209  0.2658
 1731W        W 2702   9.421  13.586  11.976  0.5541  0.1078 -0.4365
 1732W        W 2703   6.923  12.683  12.501  0.1252  0.3461  0.0298
 1733W        W 2704   5.540   7.192  12.750  0.1927  0.0816 -0.0254
 1734W        W 2705  13.614   5.816   3.438 -0.1365 -0.1514  0.1354
 1735W        W 2706   1.728   7.594   8.158  0.0014 -0.1076  0.2763
 1736W        W 2707   3.942  13.078   8.045  0.1901 -0.0429  0.0506
 1737W        W 2708  11.226   8.484  11.362  0.3128 -0.0326  0.0387
 1738W        W 2709   1.344   8.978   2.372 -0.0912  0.1150 -0.2490
 1739W        W 2710   6.927  12.993   7.031 -0.0582  0.0118  0.0544
 1740W        W 2711   1.757   9.012   2.674  0.1462 -0.0924  0.1887
 1741W        W 2712   1.479  13.133  12.646 -0.1759  0.2545 -0.1613
 1742W        W 2713   8.656  10.084  12.777  0.1058 -0.0101  0.0554
 1743W        W 2714   4.642   6.627   8.434 -0.0406  0.2615  0.1205
 1744W        W 2715   8.927   5.411  11.684  0.0334 -0.1840 -0.0159
 1745W        W 2716   5.797   4.103   4.149  0.1249 -0.1952  0.1925
 1746W        W 2717   2.915   7.217   9.673 -0.0115 -0.3684  0.0141
 1747W        W 2718   7.657  12.966   2.288 -0.1427  0.2135  0.1775
 1748W        W 2719  11.356   8.524   0.069 -0.0303 -0.0164 -0.3823
 1749W        W 2720   8.157  10.137  12.656  0.0355 -0.1501 -0.3694
 1750W        W 2721   9.999   5.054   4.353  0.0426  0.0930 -0.2188
 1751W        W 2722  13.564  13.258   8.507  0.1189 -0.1936 -0.4596
 1752W        W 2723   1.569  11.902   9.660 -0.0130 -0.0091 -0.5363
 1753W        W 2724   4.493  11.952  13.247  0.1541  0.1555 -0.0033
 1754W        W 2725  13.223   5.933   1.805  0.3058  0.0330 -0.1295
 1755W        W 2726  13.152   8.695   2.948  0.1395  0.1128  0.0253
 1756W        W 2727   9.113  12.686  11.958  0.2494  0.4529 -0.0243
 1757W        W 2728   3.575   7.365   8.965 -0.1512  0.0179  0.0039
 1758W        W 2729  12.837  12.559  13.023 -0.0309 -0.1925  0.1315
 1759W        W 2730   0.961  12.640   8.917  0.1097 -0.2355 -0.0835
 1760W        W 2731   0.773  10.764   0.146 -0.0007  0.2117 -0.2225
 1761W        W 2732  10.979   6.346  10.437  0.1539  0.3248 -0.1648
 1762W        W 2733   6.347  13.538  11.559  0.1401  0.3081 -0.1395
 1763W        W 2734  13.879   5.654   5.974  0.0167 -0.2317  0.2662
 1764W        W 2735   4.317   8.135   4.635  0.0636  0.3759 -0.0296
 1765W        W 2736   2.775  12.002   0.010  0.1404 -0.0404 -0.0389
 1766W        W 2737  13.359   9.187   1.366  0.1891 -0.2955 -0.4638
 1767W        W 2738   5.722   9.762   0.504  0.0396  0.0638 -0.1393
 1768W        W 2739  10.623   7.887  12.989  0.2298 -0.2947 -0.0601
 1769W        W 2740   3.672   9.538   5.259 -0.0728  0.2241  0.0901
 1770W        W 2741   6.181   7.252   1.083  0.3433 -0.0539  0.1040
 1771W        W 2742   8.082   0.779   5.865  0.1435  0.0946  0.0276
 1772W        W 2743  13.377   2.179  12.340  0.1090  0.3388  0.2814
 1773W        W 2744   9.690   6.529   8.361 -0.0488 -0.3324 -0.0644
 1774W        W 2745   5.902   3.442  12.440  0.0379  0.1680  0.1835
 1775W        W 2746   5.287   5.135  11.400 -0.1701  0.0818  0.3502
 1776W        W 2747   7.465   8.785  13.257  0.2035  0.1511 -0.2783
 1777W        W 2748   2.453   4.060   6.028  0.1436 -0.0398 -0.1473
 1778W        W 2749   5.705   2.860   7.937 -0.0805  0.0409 -0.1216
 1779W        W 2750  13.549   3.153   2.041  0.0663  0.0571 -0.1617
 1780W        W 2751   6.276   6.951   6.989 -0.2096  0.1620  0.0899
 1781W        W 2752   7.383   9.664   6.069 -0.0962  0.5211 -0.4098
 1782W        W 2753  13.321  10.864   3.826  0.0615  0.0714 -0.1514
 1783W        W 2754   8.332   6.193   1.973 -0.1102  0.1779  0.0872
 1784W        W 2755   4.329   8.209  12.001 -0.2689  0.0625 -0.2794
 1785W        W 2756  12.266   9.917  12.414 -0.0402 -0.0986  0.0423
 1786W        W 2757  10.953   8.834   4.205  0.1570 -0.0299  0.1252
 1787W        W 2758   1.989   6.772   0.139 -0.0255  0.1524 -0.0470
 1788W        W 2759   0.723  10.406   4.597  0.2998 -0.0154 -0.0876
 1789W        W 2760   9.841   6.671   4.906 -0.0319  0.2663  0.0302
 1790W        W 2761   8.875   3.009   7.224 -0.1482  0.2990 -0.2165
 1791W        W 2762  13.130   7.575   1.838 -0.2882 -0.2157  0.0886
 1792W        W 2763   3.702  11.958   8.677 -0.3936 -0.1885 -0.3451
 1793W        W 2764   9.168   0.873   5.757 -0.1277  0.1291 -0.1688
 1794W        W 2765   4.077   6.123   3.859  0.1526 -0.0091  0.2206
 1795W        W 2766   4.820   1.765   7.411 -0.1614  0.1030 -0.1192
 1796W        W 2767   2.231   8.057   4.365 -0.0836  0.1361  0.0381
 1797W        W 2768  11.696   6.180   5.947  0.0446  0.0820  0.1092
 1798W        W 2769   7.313  12.501  12.869  0.1715 -0.1027  0.0232
 1799W        W 2770  11.967   4.230   8.737  0.1204 -0.1116 -0.2444
 1800W        W 2771   0.951   1.590   0.458 -0.0322 -0.4923 -0.2952
 1801W        W 2772   4.914   5.158   1.162  0.2591  0.1415 -0.1937
 1802W        W 2773   1.651   3.842   5.490 -0.3039 -0.1375 -0.2212
 1803W        W 2774   5.530   6.461   8.056  0.5201  0.1593  0.2267
 1804W        W 2775   3.827   3.220   1.812  0.1092 -0.0396 -0.0010
 1805W        W 2776   1.620   8.839   4.923  0.1447  0.0603  0.0149
 1806W        W 2777   4.790  13.424   3.867  0.1692  0.1073  0.1213
 1807W        W 2778   6.889   9.823   8.690 -0.1244 -0.1891  0.1701
 1808W        W 2779   4.773   9.847   1.663 -0.0285 -0.0429  0.2250
 1809W        W 2780   2.142   5.066  11.337  0.0436 -0.0710 -0.2584
 1810W        W 2781  12.624   1.998   6.935  0.0250  0.4589 -0.0283
 1811W        W 2782   3.093   3.568   3.019 -0.2300  0.0674 -0.1486
 1812W        W 2783  11.083   9.413   2.080 -0.1155 -0.3541  0.1313
 1813W        W 2784  12.393  13.919   8.366 -0.1794 -0.1144  0.2529
 1814W        W 2785  12.015   5.647  11.007 -0.1888  0.1515 -0.0137
 1815W        W 2786   0.420   0.074   2.215 -0.0835  0.2766  0.2500
 1816W        W 2787   3.935   6.244   9.510 -0.0465 -0.4222 -0.1062
 1817W        W 2788   8.371   4.514   4.587 -0.2859  0.0860  0.1613
 1818W        W 2789   6.308  12.841  12.006  0.1608 -0.2500 -0.2273
 1819W        W 2790   0.494   7.494   4.347 -0.1429  0.0175  0.1794
 1820W        W 2791  10.074   4.419   5.322 -0.1916  0.1719 -0.0332
 1821W        W 2792  13.048  11.195   3.552 -0.0008 -0.3148 -0.0060
 1822W        W 2793   2.401   9.149  13.625 -0.2560  0.0505 -0.1558
 1823W        W 2794   1.282  11.574   8.089  0.0859 -0.0699  0.2312
 1824W        W 2795   6.426   6.670   4.388  0.0396  0.3921 -0.0677
 1825W        W 2796  12.338   2.633   9.885 -0.1240  0.0217  0.1186
 1826W        W 2797   5.750  12.433  13.807  0.0693 -0.0955 -0.2877
 1827W        W 2798   9.020   2.624  10.897 -0.2671 -0.3456 -0.1795
 1828W        W 2799  10.897   0.998   0.149  0.1423  0.0602 -0.2788
 1829W        W 2800   0.474   5.421   3.338  0.5296  0.1061 -0.0698
 1830W        W 2801   9.467   5.520   8.199  0.1756 -0.2357 -0.2450
 1831W        W 2802   5.932   3.296  12.950 -0.0143  0.1798  0.0281
 1832W        W 2803   2.472   9.456   1.239  0.0245 -0.2485 -0.0556
 1833W        W 2804  11.165   7.884  13.190 -0.2584 -0.1104  0.3020
 1834W        W 2805  12.838  11.600   2.488  0.2297  0.3495 -0.2598
 1835W        W 2806   8.803   5.913  12.852  0.0683  0.0065  0.0945
 1836W        W 2807   1.810  12.309   9.781 -0.3305  0.3816 -0.2357
 1837W        W 2808  13.240   2.267  10.068  0.3243 -0.1716  0.2191
 1838W        W 2809  11.490   4.681   2.990  0.1725 -0.1834  0.2211
 1839W        W 2810   2.288   5.708   4.906 -0.1145  0.2157  0.3087
 1840W        W 2811   0.094  13.626   3.402  0.1745  0.1674 -0.0781
 1841W        W 2812  12.740   7.929   9.736  0.1032  0.0652 -0.2669
 1842W        W 2813  11.878   1.031   8.527 -0.1516  0.2307 -0.0672
 1843W        W 2814   5.052   2.546   9.342  0.0185  0.1829 -0.3212
 1844W        W 2815   0.988   0.303  12.986  0.1546  0.1563 -0.0933
 1845W        W 2816  12.417   3.977  10.767 -0.0582 -0.1479 -0.0641
 1846W        W 2817  10.774   7.049   8.266 -0.0090  0.0491 -0.1669
 1847W        W 2818  11.246   7.990  13.792  0.1770 -0.3103  0.1447
 1848W        W 2819   0.103   2.376   8.046 -0.1933 -0.0552 -0.1476
 1849W        W 2820  13.639   1.297   9.714 -0.0197 -0.0803  0.0285
 1850W        W 2821   1.865  11.511   9.345  0.1620 -0.0887 -0.0053
 1851W        W 2822   3.289  13.149   1.578 -0.2386 -0.0660  0.1781
 1852W        W 2823   4.077  10.236   7.759  0.1718 -0.1647 -0.0293
 1853W        W 2824   8.249  12.323   2.345  0.0007  0.1870  0.1148
 1854W        W 2825   5.099   0.174  10.827  0.1211  0.1963 -0.2140
 1855W        W 2826   9.783   3.345   7.229  0.0639  0.3528 -0.1813
 1856W        W 2827   1.886   1.178   5.278 -0.0116  0.1950 -0.0356
 1857W        W 2828   0.173  11.714   0.020 -0.0771  0.0760  0.0438
 1858W        W 2829   5.259  11.869  11.697 -0.2232 -0.3870 -0.0007
 1859W        W 2830   5.486   6.349  10.577  0.1967  0.1668 -0.1100
 1860W        W 2831   8.133   9.984  11.527 -0.0805 -0.1067  0.4656
 1861W        W 2832   2.870   1.647   9.348  0.0546 -0.1037  0.3097
 1862W        W 2833   1.806  10.094   0.354 -0.0524  0.3782  0.1846
 1863W        W 2834   5.302   6.954   5.696  0.0197 -0.3149 -0.2211
 1864W        W 2835   0.310   2.773   6.665 -0.1801 -0.3581  0.0520
 1865W        W 2836   9.700   0.152   6.007  0.1179  0.1033  0.3851
 1866W        W 2837  11.047  13.200  12.027  0.3333  0.0160 -0.1306
 1867W        W 2838  11.735  10.253   8.817 -0.0277 -0.2777  0.2090
 1868W        W 2839   4.631  12.483   7.972 -0.0731  0.1380 -0.0807
 1869W        W 2840   8.496   6.712   8.690  0.0607  0.2290  0.0215
 1870W        W 2841  12.785   9.313   0.084  0.3159 -0.1090 -0.0808
 1871W        W 2842  10.208   3.225   5.834 -0.0490 -0.1909  0.0355
 1872W        W 2843   7.431   6.200   7.047 -0.1376  0.2484 -0.2061
 1873W        W 2844   5.117   8.985  10.397  0.1056 -0.2711 -0.0910
 1874W        W 2845   9.037   0.052   7.207  0.0771 -0.1150 -0.0241
 1875W        W 2846  11.023   7.868   5.198 -0.1193  0.1290 -0.1808
 1876W        W 2847  13.907   6.289  10.225  0.2865 -0.2960  0.2355
 1877W        W 2848   3.052   8.246   6.588  0.0274 -0.0374  0.2658
 1878W        W 2849  12.279  12.167  11.623  0.0450  0.1762 -0.1684
 1879W        W 2850   3.719   0.558   6.235 -0.2302  0.0677 -0.2466
 1880W        W 2851   8.770   6.469   2.243  0.1367 -0.1791  0.3684
 1881W        W 2852   5.259   6.226  12.918 -0.1485 -0.0895  0.2176
 1882W        W 2853  10.346   3.532  11.640 -0.1645  0.1572  0.1193
 1883W        W 2854   3.227   3.340   3.852 -0.3713 -0.0452 -0.2164
 1884W        W 2855  11.088  12.385   7.418 -0.0780  0.1762  0.0972
 1885W        W 2856  13.260   9.100   7.542  0.0908 -0.0886  0.0031
 1886W        W 2857   9.551   5.988   4.645 -0.6158  0.0282 -0.0990
 1887W        W 2858   8.310  12.788   0.168 -0.3075 -0.2609  0.1109
 1888W        W 2859   6.784   1.980  13.696 -0.0651 -0.1808 -0.1339
 1889W        W 2860   1.385   8.736   2.830  0.2910  0.2067 -0.1000
 1890W        W 2861  12.193   9.135  13.181  0.1495 -0.2892 -0.0079
 1891W        W 2862   4.616   8.337   1.408  0.0200 -0.1951 -0.0494
 1892W        W 2863   1.354   4.357   0.487  0.0413  0.2167 -0.4324
 1893W        W 2864   1.888  11.096   4.324  0.0278  0.0841 -0.5001
 1894W        W 2865   4.644   3.445   7.910 -0.1171 -0.1362 -0.1399
 1895W        W 2866  10.209   6.300   4.715  0.0457 -0.3845  0.0389
 1896W        W 2867   0.073  13.636   2.860  0.3004  0.0529 -0.0288
 1897W        W 2868   0.327  13.587   4.108 -0.1555  0.3686 -0.1660
 1898W        W 2869   0.846   8.259  11.785  0.1615  0.0421  0.0130
 1899W        W 2870  10.686   6.182   2.060  0.1672  0.0188 -0.1270
 1900W        W 2871  13.384   3.295   5.431  0.0935  0.0361  0.0581
 1901W        W 2872   2.044   5.045  12.051  0.2358 -0.0506 -0.2605
 1902W        W 2873   5.014  11.663  12.053 -0.5257  0.2752 -0.0708
 1903W        W 2874   1.250   9.833   8.754 -0.1998 -0.1085  0.0508
 1904W        W 2875   9.485   1.699   5.520 -0.2075 -0.0605  0.2500
 1905W        W 2876   0.955   1.784   5.455 -0.5512  0.1926 -0.2918
 1906W        W 2877   5.423   5.003   4.167 -0.0042  0.0492  0.0349
 1907W        W 2878   7.616   5.640  11.560  0.0233 -0.1977 -0.2638
 1908W        W 2879   6.050   4.281   5.574 -0.1572 -0.0572 -0.1882
 1909W        W 2880  10.167   3.934  13.365  0.1265 -0.0232  0.0198
 1910W        W 2881   0.457   4.523   0.122 -0.1943 -0.2386  0.2074
 1911W        W 2882   5.741   1.157   0.017  0.0455 -0.1501  0.3048
 1912W        W 2883   6.086   1.112   3.454  0.0737  0.1594 -0.1339
 1913W        W 2884   7.897   9.072   9.047  0.1309 -0.3092  0.0851
 1914W        W 2885  10.962   9.865   1.867 -0.0214 -0.0518  0.1284
 1915W        W 2886   6.949   6.405   7.203  0.1534  0.2103 -0.0749
 1916W        W 2887  12.945   2.044  12.605  0.2539 -0.1024 -0.1753
 1917W        W 2888   6.758   0.057  10.619  0.0208 -0.1278  0.1587
 1918W        W 2889   2.574   8.040   1.673 -0.3129  0.3406 -0.0173
 1919W        W 2890  13.327  11.409   2.480  0.0238 -0.0771  0.1525
 1920W        W 2891   3.087  11.504  12.913  0.0659 -0.0283  0.2164
 1921W        W 2892   8.510  10.466   4.496 -0.2569 -0.2468 -0.1281
 1922W        W 2893   5.825   0.946  12.188  0.0254  0.0739 -0.0487
 1923W        W 2894   7.424   6.937   9.255 -0.0222 -0.1411 -0.1397
 1924W        W 2895   4.861   1.255  11.044 -0.2119 -0.1122 -0.2522
 1925W        W 2896  12.112  10.387   1.125  0.1351  0.1319 -0.1500
 1926W        W 2897  11.399   2.177   0.598 -0.0634 -0.0260 -0.2102
 1927W        W 2898   0.174   4.238   9.066  0.1109 -0.0225 -0.1254
 1928W        W 2899   2.567  12.654   5.773 -0.0440  0.2257 -0.0840
 1929W        W 2900   2.997  12.323   0.407  0.0242  0.2836 -0.0901
 1930W        W 2901   6.117  10.294   3.481  0.0488  0.0129  0.3075
 1931W        W 2902   0.421   0.262  10.271  0.1623  0.2027  0.0867
 1932W        W 2903  12.133   6.049  12.202 -0.1920  0.0789 -0.2455
 1933W        W 2904  12.385  11.115   6.823  0.0985  0.4501  0.0570
 1934W        W 2905  13.824   0.057   4.297 -0.0192 -0.0221  0.1529
 1935W        W 2906   7.569   9.150   9.415  0.2958  0.6128 -0.0327
 1936W        W 2907  12.034   5.459   2.487  0.1795  0.0270 -0.1792
 1937W        W 2908   7.898   8.446  13.196  0.1592  0.1501 -0.0553
 1938W        W 2909   7.228   4.585   5.788 -0.0726 -0.1084 -0.1799
 1939W        W 2910  13.159   8.216   5.266  0.0987 -0.4017 -0.0189
 1940W        W 2911   5.543  10.212   1.691  0.2233 -0.1906 -0.1078
 1941W        W 2912   1.025   3.327  10.414 -0.0330  0.0850  0.2030
 1942W        W 2913  12.708   8.396   1.546  0.0097 -0.1897  0.0244
 1943W        W 2914   4.395   0.441   0.254 -0.0543  0.3466 -0.1632
 1944W        W 2915  12.059   4.411   1.718  0.0452 -0.0261 -0.1370
 1945W        W 2916   7.783  10.005   0.065  0.1344  0.1259 -0.1439
 1946W        W 2917   3.388   4.618   4.283 -0.0495 -0.0729 -0.0303
 1947W        W 2918  10.239   4.532   4.282 -0.0679 -0.1506 -0.1299
 1948W        W 2919   9.225   1.201  10.530  0.0858 -0.1368 -0.2263
 1949W        W 2920   4.456   4.352   6.368  0.0628 -0.0523  0.0650
 1950W        W 2921   8.161   0.959   4.390  0.0047 -0.1012 -0.1511
 1951W        W 2922   1.068  11.320   0.089  0.3156 -0.1860  0.1228
 1952W        W 2923  12.229   4.029  11.383  0.4107 -0.0899  0.0463
 1953W        W 2924  13.749  13.602   0.177 -0.2447  0.0847  0.2198
 1954W        W 2925  11.584   6.831   3.708  0.3603  0.0488 -0.0858
 1955W        W 2926   5.000   8.479  13.046 -0.0770  0.2372 -0.2106
 1956W        W 2927   2.196  12.636  12.320  0.1320  0.0707  0.0700
 1957W        W 2928   5.083   0.640   5.605 -0.0779  0.0432  0.1304
 1958W        W 2929   0.760   7.431   7.576  0.0068 -0.0380 -0.1846
 1959W        W 2930   4.389   9.343   6.341  0.1039 -0.1201  0.0807
 1960W        W 2931  10.521   7.234   2.774 -0.1506 -0.0275  0.1701
 1961W        W 2932   1.921   8.004   5.782 -0.0501 -0.1742  0.0964
 1962W        W 2933   0.845   0.622   9.208 -0.0833  0.1413 -0.0952
 1963W        W 2934   9.823   1.344   4.665  0.2355 -0.1703  0.0249
 1964W        W 2935   4.915   7.025   4.061  0.1753  0.0196  0.2801
 1965W        W 2936   1.264   5.737   8.301  0.1637 -0.2117  0.3997
 1966W        W 2937  13.806   6.247   9.753 -0.1718 -0.2704  0.1420
 1967W        W 2938   0.966   1.285   7.107 -0.3042 -0.1022  0.0298
 1968W        W 2939  10.626   7.819  11.180  0.0423  0.4019  0.1385
 1969W        W 2940   3.699  13.523  11.272 -0.3927  0.0770  0.0569
 1970W        W 2941  11.909   6.421   6.497  0.2088 -0.1931 -0.3336
 1971W        W 2942  11.318   7.429   8.560 -0.0370 -0.0421 -0.2684
 1972W        W 2943   7.350   2.909  10.615  0.0224 -0.3157 -0.1474
 1973W        W 2944   7.423   2.991   7.655  0.0826 -0.3501  0.0134
 1974W        W 2945   2.338  13.174   9.099  0.0356  0.1966  0.2378
 1975W        W 2946   7.368  10.556   7.191  0.0237  0.2636  0.3801
 1976W        W 2947  12.559  11.898  10.144 -0.1862 -0.0536  0.2744
 1977W        W 2948   7.546  13.292   4.681 -0.0852 -0.0926  0.1264
 1978W        W 2949   6.526   1.209   5.252 -0.3085 -0.2553 -0.3620
 1979W        W 2950   7.971   2.232  11.038  0.0339 -0.1959 -0.1755
 1980W        W 2951   0.345   5.008   3.609 -0.0664 -0.1143  0.0113
 1981W        W 2952   0.322   7.838   3.062 -0.0113  0.0830  0.2076
 1982W        W 2953   6.788   9.103   4.068  0.0307  0.2474 -0.0037
 1983W        W 2954   1.241   8.018  13.068  0.1231 -0.3309 -0.0264
 1984W        W 2955   1.926   3.041   5.207 -0.0540 -0.2377  0.0355
 1985W        W 2956   0.275  13.873  13.411  0.4306  0.2786 -0.0858
 1986W        W 2957   2.372  12.250  11.954  0.1378  0.0351 -0.4078
 1987W        W 2958   2.393   2.430   7.214  0.1254 -0.2740  0.1838
 1988W        W 2959   3.782   9.503  10.127  0.2048  0.3165 -0.1558
 1989W        W 2960  10.022  11.496   0.474  0.1807 -0.0245 -0.0086
 1990W        W 2961   6.772   9.165   5.471 -0.1253 -0.0357 -0.3252
 1991W        W 2962  11.262  11.708   1.095  0.0853  0.2885  0.0739
 1992W        W 2963   1.506   6.975   0.321 -0.6255 -0.2578  0.0341
 1993W        W 2964   0.616   7.084   4.029 -0.2945  0.0882  0.1177
 1994W        W 2965   4.678   6.334   8.826 -0.2683  0.2988 -0.3940
 1995W        W 2966  11.484   6.357   4.421 -0.1277 -0.3496  0.1954
 1996W        W 2967   0.049  12.292   4.275  0.1914 -0.1189 -0.1526
 1997W        W 2968  10.420  10.036  12.420  0.2241 -0.0048  0.0239
 1998W        W 2969   1.994   5.277   7.980 -0.4881  0.2315 -0.0873
 1999W        W 2970   5.612   2.691  12.421  0.1166  0.1265  0.1251
 2000W        W 2971  12.267  11.964   6.867  0.4929 -0.0725  0.1888
 2001W        W 2972   2.940   9.055   6.183  0.1017 -0.0829  0.0375
 2002W        W 2973  10.305   2.261   6.137  0.1306  0.0825 -0.0132
 2003W        W 2974  12.441  11.308  12.599 -0.0480  0.1532  0.0428
 2004W        W 2975   8.738   3.919   0.716 -0.1816 -0.2168 -0.0785
 2005W        W 2976   9.028   1.900  10.308  0.2819  0.1366 -0.0977
 2006W        W 2977   6.139   1.538  10.685 -0.0753 -0.0555  0.1383
 2007W        W 2978   7.900  13.541   5.524  0.1864  0.1576  0.2183
 2008W        W 2979   7.530   9.687   8.609  0.2633 -0.0052 -0.1847
 2009W        W 2980   5.995   3.280   2.003  0.1284 -0.0428  0.0921
 2010W        W 2981  11.843   5.338  12.692 -0.6638 -0.0371 -0.0669
 2011W        W 2982  12.334  10.005   4.861 -0.0165 -0.1650  0.0506
 2012W        W 2983   0.964  12.979   1.905  0.1357 -0.0861  0.1139
 2013W        W 2984  11.130   5.797   3.769 -0.1452 -0.0432 -0.1791
 2014W        W 2985   5.320   4.057   6.262  0.0817 -0.0585  0.1642
 2015W        W 2986   9.705   7.860   6.512  0.1372 -0.2264  0.0052
 2016W        W 2987   5.034   5.673   0.867  0.0152 -0.0245 -0.0192
 2017W        W 2988   9.605   7.039  13.677  0.1252  0.0241 -0.0772
 2018W        W 2989   7.669   1.456   7.468  0.2102 -0.3809  0.3383
 2019W        W 2990   4.388   3.625  10.625 -0.1048  0.1182  0.1841
 2020W        W 2991   4.639  11.146  11.033 -0.2512  0.4136 -0.3833
 2021W        W 2992   5.456   3.768   3.133  0.0482 -0.2836  0.2813
 2022W        W 2993  10.244   8.889   2.159  0.1869  0.1328 -0.0765
 2023W        W 2994  13.008  12.810  11.845 -0.1335  0.1719 -0.0240
 2024W        W 2995   8.265   4.449  13.302  0.4427  0.2108  0.1985
 2025W        W 2996   7.657   8.821   8.208 -0.0854  0.1829  0.1066
 2026W        W 2997  11.967   0.949   7.761 -0.1209 -0.1014  0.0355
 2027W        W 2998   0.131   5.887   5.209 -0.1427  0.2457  0.2236
 2028W        W 2999   1.585   7.999   0.093 -0.4052  0.0754 -0.0118
 2029W        W 3000   3.808  10.795   3.469 -0.0480  0.1973  0.0651
 2030W        W 3001  12.862   2.558   1.441  0.1637 -0.2460  0.0025
 2031W        W 3002   5.394  13.689  12.889  0.0920 -0.0426 -0.0168
 2032W        W 3003   3.662   5.132   6.678  0.0556 -0.1628 -0.0066
 2033W        W 3004   1.467   8.193  11.168 -0.0730  0.4389 -0.3096
 2034W        W 3005   2.325   6.939   4.338  0.2050 -0.1532 -0.2979
 2035W        W 3006   8.268   5.495   2.785 -0.0379 -0.1763 -0.1112
 2036W        W 3007   8.136   2.938   7.871 -0.0682 -0.1227 -0.0500
 2037W        W 3008   8.943   6.577   0.094  0.1034  0.2682 -0.1832
 2038W        W 3009   0.241   3.177  10.537  0.2772  0.0948  0.0312
 2039W        W 3010   2.293   5.965  13.412  0.1793 -0.5020 -0.3131
 2040W        W 3011  11.964  11.362  12.687  0.2491  0.0200  0.0478
 2041W        W 3012  13.171   8.930  13.158 -0.1559  0.0482  0.1411
 2042W        W 3013   1.050   6.195  12.041 -0.0896 -0.1148  0.2712
 2043W        W 3014   3.089  12.202   9.766  0.1670 -0.0674 -0.2336
 2044W        W 3015   4.125   5.331  10.432 -0.0916  0.3319  0.0642
 2045W        W 3016  12.851   9.763  10.826 -0.0159 -0.1848  0.1790
 2046W        W 3017  12.525   0.740  13.741  0.2369  0.0437  0.0285
 2047W        W 3018   1.225   1.999  10.558  0.3451 -0.2004  0.1894
 2048W        W 3019   5.846  13.826   6.855 -0.6413 -0.3702 -0.1515
 2049W        W 3020   1.089   7.303   6.596  0.1779 -0.4659 -0.0361
 2050W        W 3021   3.919  12.219   5.099 -0.0653 -0.0501 -0.0133
 2051W        W 3022   6.898   3.568   5.398 -0.1374 -0.0269  0.1690
 2052W        W 3023   0.241   1.856   0.059  0.1663 -0.0938 -0.1211
 2053W        W 3024   2.463  12.797   2.482  0.1639 -0.3136  0.1426
 2054W        W 3025   0.739   5.227   5.507  0.0099 -0.0365 -0.2268
 2055W        W 3026   1.370   2.412   8.928  0.1294 -0.1132  0.3080
 2056W        W 3027  13.129   7.818   4.910 -0.1568  0.3925 -0.0669
 2057W        W 3028  13.376   8.867   1.774  0.0557  0.1077 -0.0200
 2058W        W 3029   6.468   0.042   2.670 -0.3370 -0.0467 -0.0292
 2059W        W 3030  13.510   6.833   6.423  0.2491  0.0567  0.2769
 2060W        W 3031   2.957   6.900   7.941  0.2234  0.1238  0.0729
 2061W        W 3032   8.190   9.211   5.007  0.2026 -0.0658 -0.2120
 2062W        W 3033  11.244   0.828  10.622 -0.0796  0.1142 -0.1018
 2063W        W 3034   6.833   9.799   1.026 -0.2043  0.0911 -0.3528
 2064W        W 3035   4.747   1.095  10.483 -0.1566  0.0952 -0.2739
 2065W        W 3036  10.859  11.577   1.416  0.1075 -0.0380  0.2247
 2066W        W 3037   4.828  13.210   6.482 -0.2330 -0.0406 -0.2482
 2067W        W 3038   4.358   7.978  10.892 -0.0120 -0.0602  0.3499
 2068W        W 3039   7.343   7.006   5.830  0.0694  0.0566  0.0383
 2069W        W 3040  13.787   4.529   8.310  0.0756 -0.3014 -0.0885
 2070W        W 3041   1.269   2.398   0.228 -0.3034  0.4711  0.0966
 2071W        W 3042   3.236  12.768   3.583  0.0406 -0.1082 -0.4579
 2072W        W 3043   2.246   8.520   9.866  0.3899 -0.1848 -0.1215
 2073W        W 3044   4.052   5.169   3.345  0.0261 -0.0905  0.0227
 2074W        W 3045   1.901   6.252   9.832  0.2976  0.2600  0.0800
 2075W        W 3046  10.009   2.012  12.825  0.0409 -0.0257  0.0828
 2076W        W 3047   0.642   3.192   7.341 -0.0657  0.2562 -0.2143
 2077W        W 3048   9.490  10.125  12.345  0.2507 -0.1230 -0.1428
 2078W        W 3049   4.175   7.204   5.291  0.1622  0.2097 -0.3420
 2079W        W 3050   7.936   4.039  11.786  0.0132 -0.0320  0.1328
 2080W        W 3051   6.722  13.766   3.071  0.0100  0.2578  0.1060
 2081W        W 3052   7.632   1.172   3.074 -0.0543  0.1669 -0.1303
 2082W        W 3053   1.231   3.109   5.776 -0.2506  0.2675 -0.1436
 2083W        W 3054   6.359   5.168  12.568  0.0164  0.5783 -0.1665
 2084W        W 3055   9.876  12.896  10.621 -0.0472 -0.0541  0.4621
 2085W        W 3056  13.129  11.356   9.775 -0.3263  0.1719 -0.0905
 2086W        W 3057   1.107   3.856   0.749 -0.0488 -0.3827 -0.4657
 2087W        W 3058  11.056   4.515   3.170  0.0472  0.1678  0.0326
 2088W        W 3059  13.185   2.612   9.186 -0.0006  0.1635 -0.2113
 2089W        W 3060   5.427   8.443   0.024  0.1647  0.2832 -0.1697
 2090W        W 3061  13.684  11.914  12.153  0.1041  0.2178 -0.1423
 2091W        W 3062   7.984   8.522   1.330 -0.1441  0.0095 -0.0502
 2092W        W 3063   7.422   4.161  12.519 -0.2662  0.1493 -0.1257
 2093W        W 3064   7.295   0.913   4.655  0.1747 -0.1089 -0.1146
 2094W        W 3065   9.621   3.571   8.710 -0.0379 -0.0382  0.3693
 2095W        W 3066  12.670   7.502   1.643 -0.0265 -0.2622 -0.0418
 2096W        W 3067   4.218   0.347  11.238 -0.1721  0.2561 -0.0666
 2097W        W 3068   3.182  11.054   7.855 -0.1744  0.3195 -0.1719
 2098W        W 3069   7.092   7.848  12.169 -0.4663  0.2681  0.1214
 2099W        W 3070   3.564   3.454   1.368 -0.0861  0.1002  0.1828
 2100W        W 3071   8.660  11.597   2.751 -0.1308 -0.3305 -0.0329
 2101W        W 3072   3.218   6.737   1.139 -0.2612 -0.3730  0.1453
 2102W        W 3073   7.633   1.885   0.850  0.0594  0.4062 -0.1840
 2103W        W 3074   1.187  11.443   0.797  0.3846  0.2155 -0.3519
 2104W        W 3075   5.493   8.226   6.447 -0.0253 -0.0985  0.2115
 2105W        W 3076  13.594   4.152   3.197  0.2970 -0.1307  0.0236
 2106W        W 3077   1.967   2.163   4.620 -0.3058  0.0648  0.0817
 2107W        W 3078   8.659   8.756   3.178  0.2495 -0.2659 -0.1582
 2108W        W 3079   8.302  11.986   7.898 -0.2702 -0.0680 -0.3732
 2109W        W 3080   4.345  13.506   1.111  0.0670 -0.0076  0.0466
 2110W        W 3081   7.504  13.761   4.450 -0.0681  0.1099  0.0848
 2111W        W 3082   3.935   3.499   1.004  0.1366 -0.3412 -0.0544
 2112W        W 3083  12.801   2.134   8.631 -0.2642  0.0774  0.0474
 2113W        W 3084   5.092   7.781   7.884 -0.0807  0.0747 -0.2119
 2114W        W 3085  13.636   7.983  10.741 -0.0206 -0.0136 -0.1152
 2115W        W 3086   9.441   5.310  10.154  0.0715  0.3316  0.1633
 2116W        W 3087   0.943  13.485   7.492 -0.3007  0.1350 -0.1970
 2117W        W 3088   2.426   3.960   7.296  0.2672 -0.1234 -0.3356
 2118W        W 3089   6.711  12.702   1.166  0.1774 -0.4026 -0.0343
 2119W        W 3090  13.682   0.190  11.819 -0.1512 -0.1339  0.4576
 2120W        W 3091  11.753   5.206   6.227  0.0223 -0.1842 -0.2252
 2121W        W 3092  10.945   9.704   1.204  0.2317  0.0664  0.0155
 2122W        W 3093   9.267   4.913   7.661 -0.0140 -0.0659  0.0170
 2123W        W 3094  13.493   3.087   8.343  0.0364 -0.3526 -0.1720
 2124W        W 3095   5.407   3.448  12.312 -0.0134 -0.0209  0.0674
 2125W        W 3096  12.892   1.974   2.222  0.0921 -0.2052 -0.0390
 2126W        W 3097   2.545   2.757  11.088 -0.1470 -0.0632 -0.0770
 2127W        W 3098   1.079   1.092  10.158 -0.2821 -0.3034  0.0063
 2128W        W 3099  11.877   6.167  13.612 -0.0130  0.1393  0.0277
 2129W        W 3100   5.923   8.858   0.581  0.0430 -0.1336 -0.0391
 2130W        W 3101  12.713   1.469   3.986 -0.0338 -0.1788 -0.0647
 2131W        W 3102   1.697   8.442   5.906  0.0554  0.4189  0.3881
 2132W        W 3103   1.104   0.774   1.309 -0.0085 -0.2252 -0.1309
 2133W        W 3104   1.712   4.189   9.843  0.0088  0.0626  0.0037
 2134W        W 3105  10.372  11.558   6.637  0.0563  0.4274 -0.0469
 2135W        W 3106  11.376   4.824   9.187  0.2597 -0.2674  0.2009
 2136W        W 3107   5.240   6.490   0.526 -0.1984  0.1662  0.2357
 2137W        W 3108   8.108   3.267   2.923 -0.0710  0.2134 -0.0713
 2138W        W 3109   4.570   7.674   0.551 -0.0606  0.0074 -0.0659
 2139W        W 3110   1.346   6.129   5.286 -0.1204 -0.1682  0.0218
 2140W        W 3111  10.877  10.394  12.258  0.0131 -0.0599 -0.0141
 2141W        W 3112  10.581   9.075  10.041  0.0654 -0.1843 -0.2207
 2142W        W 3113   4.622   4.004  12.182 -0.0196 -0.0249  0.6290
 2143W        W 3114   5.064  13.335   1.596 -0.3399  0.0979  0.0884
 2144W        W 3115   8.997   6.929  12.177 -0.0009 -0.0071  0.0363
 2145W        W 3116   2.436   1.452   7.148  0.0054 -0.0474  0.2922
 2146W        W 3117   0.172  11.779   7.820  0.3504  0.1966  0.1227
 2147W        W 3118  13.410   3.391   6.442  0.1394 -0.1532  0.1175
 2148W        W 3119   8.790   1.271  11.069  0.0166 -0.1131 -0.0758
 2149W        W 3120   2.142  12.306   7.401  0.0620  0.4288  0.0469
 2150W        W 3121   8.835   4.243   4.651  0.2499 -0.0663  0.0036
 2151W        W 3122   9.733   6.013   7.211  0.0977 -0.0002  0.0889
 2152W        W 3123  12.391  10.489  13.055  0.1485  0.4109 -0.0605
 2153W        W 3124   5.393   7.675   8.281 -0.0577 -0.0267  0.2035
 2154W        W 3125   7.592   9.659   7.178  0.0396 -0.2450 -0.0841
 2155W        W 3126  10.209   0.731   2.794 -0.0919  0.0688 -0.1835
 2156W        W 3127  13.577   8.368  11.455 -0.1395 -0.0583 -0.0729
 2157W        W 3128   1.796  12.863   5.153 -0.1949 -0.2332 -0.2108
 2158W        W 3129   2.675   3.502  13.629 -0.0215 -0.1833 -0.3990
 2159W        W 3130   8.099   9.915   3.969  0.0615  0.0809  0.1508
 2160W        W 3131   8.116  13.194  12.900 -0.1063  0.0875 -0.2658
 2161W        W 3132  12.539   4.689   1.523  0.0532  0.0566 -0.1535
 2162W        W 3133   3.004   7.109   7.098  0.0328  0.0350  0.0958
 2163W        W 3134   7.075   9.235   3.637  0.1808  0.0163  0.0749
 2164W        W 3135   4.144   3.487   3.687  0.0872 -0.1340  0.1292
 2165W        W 3136   4.658   9.540  11.946  0.0202  0.1893  0.0364
 2166W        W 3137   0.016   3.406  12.029 -0.1696 -0.0432 -0.2882
 2167W        W 3138   6.456  11.593   6.014  0.1439 -0.1966 -0.0908
 2168W        W 3139  12.825   5.316  10.898  0.2312  0.2057 -0.2011
 2169W        W 3140   5.798  13.648   8.994 -0.2508  0.0819 -0.0737
 2170W        W 3141   0.355   5.695   2.012 -0.3090 -0.4784 -0.0034
 2171W        W 3142   6.379  10.468  12.299 -0.0960 -0.0473 -0.0459
 2172W        W 3143   9.525  13.269  13.897  0.0652 -0.2707 -0.1640
 2173W        W 3144   5.899  11.421  13.208 -0.2034 -0.3244  0.2867
 2174W        W 3145   1.882   6.843   0.833 -0.1160  0.1564 -0.5315
 2175W        W 3146  10.431   8.170   5.303 -0.1047  0.2435 -0.1407
 2176W        W 3147   1.772  11.199   8.045  0.1698  0.3035  0.0200
 2177W        W 3148   1.270   8.201   6.600  0.3765  0.2516 -0.1472
 2178W        W 3149   3.196  11.679   2.168 -0.1843 -0.0321  0.1693
 2179W        W 3150  11.244   0.770   8.574  0.2626  0.0641  0.1890
 2180W        W 3151   3.531   8.555   2.899  0.4719 -0.2296 -0.2552
 2181W        W 3152   2.368  12.808   9.532  0.0179  0.0352 -0.3047
 2182W        W 3153  10.135   9.378  10.097 -0.0427  0.1276  0.1679
 2183W        W 3154   2.750   7.061  11.288  0.0466 -0.1681  0.0562
 2184W        W 3155  13.842  12.772   2.869  0.2257  0.3830  0.1806
 2185W        W 3156   2.924   2.698   5.038  0.1317  0.1031  0.0074
 2186W        W 3157   9.421  11.039  11.515 -0.0461 -0.1464 -0.1355
 2187W        W 3158   2.644  12.585   1.324 -0.2323  0.1825  0.3551
 2188W        W 3159   5.477  11.814  10.105 -0.0259 -0.1679  0.0373
 2189W        W 3160   8.336   2.808  13.569  0.2066  0.4512  0.0939
 2190W        W 3161   3.830   4.076  13.910 -0.0966 -0.1209 -0.2141
 2191W        W 3162   5.352   4.809   1.711  0.1789  0.1348  0.5183
 2192W        W 3163  11.444   8.786   5.214 -0.1272  0.2092  0.0820
 2193W        W 3164  13.151  13.522   6.491  0.0107 -0.0716 -0.0747
 2194W        W 3165   9.099   2.355   4.461 -0.0871 -0.0956  0.1543
 2195W        W 3166   3.852   9.800   7.975 -0.0268  0.0642  0.1931
 2196W        W 3167  11.234   4.754   6.059 -0.1897 -0.0958  0.2137
 2197W        W 3168   9.903  13.901  10.531 -0.2938  0.2331 -0.0274
 2198W        W 3169  12.173   9.339  10.930  0.4309 -0.2049  0.1115
 2199W        W 3170   0.077   8.644   3.848 -0.0486  0.2646  0.2593
 2200W        W 3171  12.505   4.844   2.337 -0.1725  0.1460 -0.2732
 2201W        W 3172   1.615   6.769  13.805  0.0340  0.3615  0.0344
 2202W        W 3173   8.565   7.710   8.341 -0.2191 -0.0525 -0.0864
 2203W        W 3174   9.396   7.803   2.533  0.1197 -0.0940 -0.2146
 2204W        W 3175  12.636   5.105   1.824 -0.1052  0.0533  0.1464
 2205W        W 3176   8.859  12.914  10.574 -0.2415  0.0554  0.2657
 2206W        W 3177  10.225  12.311  13.784 -0.1453  0.2336  0.1786
 2207W        W 3178   5.929   0.611   3.745 -0.0048  0.3008 -0.0889
 2208W        W 3179   4.851   1.490  13.719 -0.1954 -0.0267  0.0887
 2209W        W 3180   4.674   0.640  10.203  0.0567  0.1343  0.1292
 2210W        W 3181   5.944  11.386   7.540  0.0562 -0.2109  0.2320
 2211W        W 3182   2.218  11.026   3.265  0.1060  0.2020  0.0050
 2212W        W 3183   8.320   2.390   2.352 -0.1509 -0.1707 -0.2138
 2213W        W 3184  11.874   1.263   8.128  0.2491  0.1059 -0.0021
 2214W        W 3185   3.113   5.413   3.944 -0.5089  0.3154 -0.2557
 2215W        W 3186   7.302   9.092   0.597 -0.1982 -0.1661  0.3193
 2216W        W 3187   8.939  10.138   8.366  0.4309  0.1869  0.3562
 2217W        W 3188  10.735   8.656   7.504  0.1698  0.3306  0.0507
 2218W        W 3189   4.361   5.584   7.587 -0.1846 -0.3286  0.2931
 2219W        W 3190   1.543   9.317  10.166  0.0200 -0.1961  0.1799
 2220W        W 3191   6.747   8.303  13.041  0.2278 -0.3509  0.3113
 2221W        W 3192  10.238   5.226   0.204 -0.0107  0.0535 -0.0720
 2222W        W 3193   2.216  12.689   0.079  0.0780 -0.2420 -0.2267
 2223W        W 3194  13.213  11.826   8.367 -0.0714  0.0360  0.0549
 2224W        W 3195  11.497   6.315   6.795 -0.0621 -0.0113  0.1669
 2225W        W 3196  12.785   9.630  12.629  0.2113 -0.1679  0.1923
 2226W        W 3197   9.329   7.357  12.264 -0.1296 -0.0444  0.0131
 2227W        W 3198   3.490   9.493  11.965  0.1031 -0.0813 -0.4876
 2228W        W 3199   6.211   0.246   4.680 -0.0403 -0.2326 -0.1044
 2229W        W 3200   8.669   2.689   3.323 -0.1414 -0.2983 -0.4292
 2230W        W 3201  10.705  13.588   0.807  0.1906 -0.0433 -0.2705
 2231W        W 3202   1.662   2.035  11.870 -0.2829 -0.0894  0.0792
 2232W        W 3203   1.652   3.621  13.496  0.0912  0.2653 -0.1750
 2233W        W 3204   1.035   0.445   2.621  0.0943 -0.2265  0.0486
 2234W        W 3205   9.239   4.091   4.964 -0.1821  0.2187 -0.0153
 2235W        W 3206   6.713   0.673   1.574  0.1490  0.2082  0.2779
 2236W        W 3207  12.259   0.104   0.118 -0.0813 -0.0363 -0.0752
 2237W        W 3208  13.439   7.402   8.237  0.1877  0.1993 -0.1873
 2238W        W 3209   0.220   5.439   7.650  0.3295 -0.1708  0.2773
 2239W        W 3210   7.357  10.412   0.075  0.2031 -0.5406 -0.1092
 2240W        W 3211   4.571   5.542   1.073 -0.2461  0.0562 -0.0461
 2241W        W 3212  11.825  11.818  12.946 -0.0976  0.3330 -0.3600
 2242W        W 3213  13.662   3.895  10.208 -0.1678 -0.3130 -0.1268
 2243W        W 3214   6.253   5.379   8.186 -0.1080  0.4113 -0.0852
 2244W        W 3215   4.585   0.371   4.923  0.0895  0.0884 -0.1742
 2245W        W 3216   8.318  12.876   3.619  0.0699  0.2235  0.1657
 2246W        W 3217   2.257   9.767  10.400  0.0470 -0.0883  0.3243
 2247W        W 3218   9.886   6.987  10.748 -0.0121  0.3055  0.2357
 2248W        W 3219   2.682   5.420  10.433 -0.5546  0.0560  0.1717
 2249W        W 3220   8.295   9.047   8.688 -0.3543  0.0545  0.1612
 2250W        W 3221   0.795   1.024  11.914 -0.1973 -0.3111  0.0031
 2251W        W 3222   1.064   0.739   3.167 -0.3286  0.0980  0.1233
 2252W        W 3223   8.439  13.722   1.246  0.3208  0.0507  0.1102
 2253W        W 3224   4.585   8.147   7.247  0.2191 -0.1322  0.0506
 2254W        W 3225   4.072   6.435   6.319 -0.0370  0.1352 -0.1308
 2255W        W 3226   9.056  10.791  10.539  0.1216  0.2589 -0.0989
 2256W        W 3227  10.207   2.841  11.377 -0.1231 -0.1533 -0.0310
 2257W        W 3228   2.189  13.172   1.314 -0.0701  0.0228 -0.1786
 2258W        W 3229   0.288  13.417  12.435 -0.0702  0.2467 -0.2496
 2259W        W 3230   9.275  12.572   7.712 -0.2456  0.1167  0.3898
 2260W        W 3231   2.257  12.384  11.136 -0.0022  0.1165 -0.0245
 2261W        W 3232   6.476  10.376   3.025  0.2599  0.1500 -0.0105
 2262W        W 3233   7.633   9.793   1.925  0.0721  0.1023 -0.1429
 2263W        W 3234   3.343  11.081  12.560 -0.0279  0.1842 -0.0820
 2264W        W 3235   5.160   1.065  11.998 -0.1048 -0.0669 -0.3756
 2265W        W 3236   8.533   7.309   4.777  0.4011 -0.0710 -0.2941
 2266W        W 3237   5.012  13.802  11.328 -0.0166  0.0368  0.1722
 2267W        W 3238  11.618  10.385  11.893  0.2229 -0.2154  0.2402
 2268W        W 3239  13.397  10.449   9.923  0.1945 -0.2895 -0.5450
 2269W        W 3240   7.577  10.391   8.119  0.4681  0.0647 -0.1148
 2270W        W 3241  10.942   9.221   9.725 -0.1229  0.2207 -0.4390
 2271W        W 3242   2.435   1.949   7.033 -0.0002  0.1436 -0.2863
 2272W        W 3243   8.681   0.110   6.329  0.1808  0.2618 -0.0397
 2273W        W 3244   3.427   2.668   0.912  0.0002  0.0058 -0.3536
 2274W        W 3245  12.610  10.812  13.306 -0.2727 -0.3283  0.0488
 2275W        W 3246   4.693   9.019   0.483  0.3100 -0.1718 -0.2924
 2276W        W 3247   9.699  12.651   7.273  0.1082  0.2778  0.2373
 2277W        W 3248  11.186  11.090   0.329 -0.0511  0.2835  0.0899
 2278W        W 3249   5.976  10.570   3.038  0.1885  0.0576 -0.1660
 2279W        W 3250   5.680   8.599   3.343  0.3655  0.1885  0.0062
 2280W        W 3251  13.149   2.523   3.067  0.0279 -0.1853 -0.0678
 2281W        W 3252   4.052   6.380   2.020 -0.2116  0.4718  0.2702
 2282W        W 3253   1.815   2.795   9.128 -0.0894 -0.0978 -0.2354
 2283W        W 3254  13.354   3.906   7.874  0.0169  0.3448 -0.1597
 2284W        W 3255   9.308   6.290   7.161 -0.1874 -0.0402 -0.1603
 2285W        W 3256   9.194   0.759   7.868 -0.4461  0.1740  0.2067
 2286W        W 3257   9.624   2.957   7.522  0.1198 -0.3055  0.1347
 2287W        W 3258   4.481   7.952  12.747 -0.1119  0.2539 -0.1624
 2288W        W 3259   7.886  10.688   6.779 -0.0413  0.0346 -0.0963
 2289W        W 3260   8.704   8.149   3.924  0.0149 -0.0064  0.3496
 2290W        W 3261   4.406   0.968   0.594 -0.1392  0.0214 -0.1945
 2291W        W 3262   7.373   1.281  10.455 -0.1279 -0.0136  0.0732
 2292W        W 3263  11.785   5.473   6.651  0.3501  0.1192 -0.1495
 2293W        W 3264  11.262  10.074  12.114 -0.1699 -0.1603  0.0514
 2294W        W 3265  10.668   8.337  13.365  0.1646 -0.0308  0.2262
 2295W        W 3266  11.787   3.141   9.160  0.2658  0.1971  0.0721
 2296W        W 3267  11.998   0.436   2.868  0.0384  0.1448 -0.0834
 2297W        W 3268  10.807   8.797  12.380  0.1656 -0.1820 -0.3082
 2298W        W 3269   0.767   3.526  11.604 -0.0281  0.1391  0.1652
 2299W        W 3270  10.349   0.108   1.091 -0.2359 -0.2204 -0.0883
 2300W        W 3271   8.195   1.334   6.579  0.0614 -0.0886 -0.0383
 2301W        W 3272   2.908   7.018   5.429  0.3905  0.2441  0.0018
 2302W        W 3273  13.535   0.399  12.375 -0.0289 -0.0071 -0.0907
 2303W        W 3274  12.633  11.233   5.781 -0.0697  0.2217  0.2059
 2304W        W 3275   6.466   5.800   7.937  0.0216 -0.0525  0.0005
 2305W        W 3276  13.142  11.227   4.108  0.1806  0.1121  0.3652
 2306W        W 3277  10.817   8.816   6.003  0.0369 -0.1114 -0.1773
 2307W        W 3278   1.938   0.088  10.789 -0.5157 -0.2209 -0.0661
 2308W        W 3279   1.879   3.500   6.533 -0.0555 -0.1727 -0.1050
 2309W        W 3280   7.229   5.804  10.785 -0.1719  0.2030  0.0601
 2310W        W 3281   3.144   6.023   5.645 -0.0188  0.0438 -0.1424
 2311W        W 3282  13.318  11.842  11.706  0.1150 -0.4504 -0.2261
 2312W        W 3283   6.946   2.232   5.588 -0.1001 -0.2560  0.1951
 2313W        W 3284   8.915   7.604   3.384  0.4276  0.1071 -0.1027
 2314W        W 3285   4.123   7.072  13.152 -0.1627  0.2781  0.0682
 2315W        W 3286   6.253   7.535  11.710 -0.1412 -0.2991  0.0194
 2316W        W 3287   6.856   1.505   6.589  0.2980 -0.0630 -0.3049
 2317W        W 3288   7.133   4.877   3.848  0.0033  0.0030  0.0905
 2318W        W 3289   4.116   6.178  13.191  0.0375 -0.1558  0.1886
 2319W        W 3290   6.229   8.098   8.393  0.0219 -0.0736  0.0764
 2320W        W 3291   5.921  10.138  13.567  0.0907  0.1191  0.0386
 2321W        W 3292   7.461   6.186   7.882 -0.0929 -0.1180  0.1774
 2322W        W 3293  10.468   4.405   5.619  0.0028 -0.1995  0.2269
 2323W        W 3294  11.255  11.669   9.413  0.1021 -0.0450  0.0715
 2324W        W 3295   2.227   4.318   1.039 -0.3501 -0.1520 -0.1765
 2325W        W 3296   7.909  13.743   2.047  0.0731  0.1099 -0.0266
 2326W        W 3297   8.627   6.210   8.536 -0.0842  0.2930  0.3742
 2327W        W 3298   9.570   7.636   2.948 -0.1812 -0.0876  0.0842
 2328W        W 3299  11.680   5.732  13.478  0.0363 -0.0568  0.2153
 2329W        W 3300   9.680   0.762   8.007 -0.3152  0.0637  0.0821
 2330W        W 3301  13.305  11.413  10.492  0.1089  0.1542 -0.0612
 2331W        W 3302  10.224   6.849  12.263  0.2497  0.1443  0.0268
 2332W        W 3303   1.438   6.067   9.846 -0.0606 -0.2913  0.4792
 2333W        W 3304   2.141   0.901   0.490 -0.1925  0.3755 -0.2377
 2334W        W 3305   2.690   3.635  11.852 -0.0204 -0.1831  0.3755
 2335W        W 3306   9.164   8.706   4.859 -0.0953 -0.1188  0.0012
 2336W        W 3307   8.423   3.619   0.325 -0.0695  0.3386  0.0928
 2337W        W 3308   4.005   1.151  12.982  0.0178  0.2504 -0.4715
 2338W        W 3309   7.321   0.797   1.414  0.0881  0.0734 -0.1321
 2339W        W 3310   8.713  13.530  11.376 -0.0100  0.0840 -0.2647
 2340W        W 3311   6.887   0.186   0.809 -0.2245 -0.2885  0.1438
 2341W        W 3312  11.330   4.175  10.290 -0.1190  0.1637  0.2837
 2342W        W 3313   0.754   3.817  10.650  0.1105 -0.0295  0.3323
 2343W        W 3314   3.773  13.462  11.747 -0.0476  0.0011 -0.1803
 2344W        W 3315   4.576  13.222   9.950  0.0894  0.6047  0.0065
 2345W        W 3316   5.497   9.602   4.552 -0.0122 -0.0923 -0.2058
 2346W        W 3317   8.064   6.236  11.065  0.1491 -0.1968 -0.2345
 2347W        W 3318   2.691   2.146   2.860 -0.0144  0.1552  0.3035
 2348W        W 3319   5.956  11.875   6.742 -0.0910 -0.2957 -0.0837
 2349W        W 3320   1.309   4.171   6.297  0.0318  0.0877  0.2795
 2350W        W 3321   8.183   4.589   2.733  0.0020  0.2654  0.1496
 2351W        W 3322   8.712  11.645   3.257 -0.2785 -0.1037  0.1733
 2352W        W 3323  12.396   6.822   7.154  0.0782  0.0983  0.0129
 2353W        W 3324   3.980   2.734   1.686 -0.2162 -0.0902 -0.1877
 2354W        W 3325   8.751   1.233   3.221 -0.1088  0.0739 -0.3188
 2355W        W 3326   8.163  13.737   2.498  0.1082  0.2892  0.0409
 2356W        W 3327  12.817   5.973   5.196  0.0875 -0.1777 -0.1033
 2357W        W 3328   5.689   2.567  13.447  0.2102  0.3692 -0.1597
 2358W        W 3329   5.980   5.315   9.064 -0.1018  0.2759 -0.1974
 2359W        W 3330   9.523  11.515   1.357  0.2379 -0.2115  0.2742
 2360W        W 3331  12.146   7.044  10.588 -0.0211  0.0274  0.2207
 2361W        W 3332   2.430   8.209   4.797  0.0580  0.4733 -0.0917
 2362W        W 3333   0.801  11.060   9.252  0.0596 -0.0303  0.2041
 2363W        W 3334   3.460   7.589   2.145 -0.2242  0.0153  0.0164
 2364W        W 3335  10.996  13.845   9.792 -0.1825  0.2177  0.1836
 2365W        W 3336   8.687   0.909   8.759  0.2488 -0.2798 -0.1204
 2366W        W 3337   0.274  13.457   2.164  0.0439  0.1623  0.0658
 2367W        W 3338   1.695   2.840  11.368 -0.3369  0.2353  0.2223
 2368W        W 3339  13.692  11.846   0.749 -0.1417 -0.2086  0.0697
 2369W        W 3340   8.517   6.518  10.961 -0.0044  0.1943  0.2363
 2370W        W 3341   0.522   4.625   7.152  0.0022  0.1558  0.0967
 2371W        W 3342   4.832  12.923  10.778 -0.0796 -0.1034 -0.1384
 2372W        W 3343   4.563   1.029   3.816 -0.1465 -0.1854 -0.0026
 2373W        W 3344  11.079   7.500   2.611  0.0707  0.1083  0.0988
 2374W        W 3345   5.482   5.164  11.886  0.3353 -0.1594 -0.3310
 2375W        W 3346   1.852   5.270  10.270 -0.3742  0.3279  0.0404
 2376W        W 3347   2.070   3.773   1.800 -0.0881  0.0529 -0.0972
 2377W        W 3348   5.260   2.444   5.075  0.1916  0.1452 -0.1990
 2378W        W 3349   4.379   0.292   9.748  0.2248  0.0464 -0.1572
 2379W        W 3350  10.367   8.368   2.130 -0.1657 -0.1543 -0.1687
 2380W        W 3351   1.490   7.894   5.631 -0.1120  0.1975 -0.0322
 2381W        W 3352  11.508   4.383   3.666  0.0824 -0.2702  0.0025
 2382W        W 3353   6.820  13.144  13.369  0.1028 -0.4902 -0.0001
 2383W        W 3354   7.576  12.500   7.948 -0.0060 -0.2696 -0.4919
 2384W        W 3355   8.762  10.855   6.553 -0.1233 -0.0868 -0.3656
 2385W        W 3356   9.217   9.678   6.983 -0.0336  0.0332  0.1193
 2386W        W 3357   9.222  10.376   7.487 -0.1265 -0.0235 -0.1396
 2387W        W 3358  10.411  12.641  13.382 -0.1474  0.1896  0.0148
 2388W        W 3359   3.821   9.920   6.116  0.4667  0.0729 -0.4376
 2389W        W 3360   1.308   9.923   7.813 -0.1162 -0.0801  0.1377
 2390W        W 3361   9.500  13.602   6.090  0.2528 -0.3114 -0.2268
 2391W        W 3362   3.571   7.898   2.511  0.4851 -0.0572 -0.0807
 2392W        W 3363   3.599   4.709   2.955  0.2331 -0.6792 -0.3350
 2393W        W 3364   2.166   8.455   5.714  0.0065  0.0170  0.1299
 2394W        W 3365  13.767   5.994  13.908  0.0478  0.0025  0.2770
 2395W        W 3366   2.084  11.007   5.896  0.0630  0.0765  0.1518
 2396W        W 3367   6.055  12.424   5.219 -0.1077 -0.0029  0.0914
 2397W        W 3368   9.756   3.721  11.599 -0.0668  0.1759  0.3366
 2398W        W 3369   1.467   0.245   4.803 -0.0742 -0.1642 -0.0518
 2399W        W 3370   2.804   2.133  13.397  0.1471  0.0006 -0.2438
 2400W        W 3371  12.192   7.498  13.395  0.2238 -0.0767 -0.1972
 2401W        W 3372  10.271  12.149  13.283 -0.1225  0.0252  0.0012
 2402W        W 3373   9.518   5.372  12.342  0.1459  0.1408  0.0867
 2403W        W 3374   0.377   7.348  12.645  0.1069 -0.2169  0.0440
 2404W        W 3375   0.410   0.755   1.419 -0.5158  0.0563  0.0060
 2405W        W 3376   6.818   8.304   6.991  0.0882 -0.1332 -0.0850
 2406W        W 3377   6.276  10.570  11.577 -0.2655  0.1409 -0.0496
 2407W        W 3378   1.907   5.658  10.594 -0.0362  0.0403 -0.1612
 2408W        W 3379  11.961   3.326  11.599  0.0079 -0.0187  0.0501
 2409W        W 3380   0.224   0.314   6.679 -0.1246  0.1233 -0.0559
 2410W        W 3381   7.110   7.381   3.258 -0.1800 -0.2823  0.1843
 2411W        W 3382   6.821  10.676   0.066 -0.0204  0.2313 -0.1931
 2412W        W 3383  11.876   8.804   7.018  0.2234  0.4447  0.0473
 2413W        W 3384   1.741   5.275   6.868 -0.0194  0.0018 -0.0423
 2414W        W 3385   1.847   9.465   8.627 -0.4277 -0.0497  0.2776
 2415W        W 3386   3.143  10.035  12.858  0.1328 -0.0612  0.1251
 2416W        W 3387  10.653   1.971   1.345 -0.1432  0.0987 -0.1543
 2417W        W 3388  11.632   2.158   7.012 -0.0672 -0.0004  0.3319
 2418W        W 3389   2.134   3.614  12.623 -0.1485 -0.1893  0.0115
 2419W        W 3390   7.417   1.148  11.191  0.2864 -0.3313  0.0751
 2420W        W 3391   0.919  12.833   5.816 -0.1881  0.0912  0.1200
 2421W        W 3392   6.345   8.489  11.838 -0.3655 -0.2020  0.2788
 2422W        W 3393   3.444   6.186   1.202 -0.2998  0.2945  0.1549
 2423W        W 3394   7.022   5.009  12.242 -0.1373 -0.1435 -0.3030
 2424W        W 3395   4.674   0.608   4.067  0.0606  0.0329 -0.0665
 2425W        W 3396   1.372   2.053   2.194  0.0497 -0.1990 -0.1004
 2426W        W 3397   1.525  12.574   7.750 -0.0631 -0.1837 -0.0612
 2427W        W 3398   7.765   5.714   4.453 -0.0814 -0.0208 -0.0343
 2428W        W 3399   3.301   5.267   8.838  0.3953  0.1256  0.0492
 2429W        W 3400  13.718   4.483  11.893 -0.3265 -0.0583 -0.4937
 2430W        W 3401  13.702   1.810  12.666 -0.0672 -0.1913 -0.1416
 2431W        W 3402  12.849   8.327   6.211 -0.2131  0.1420  0.3129
 2432W        W 3403   8.276   6.912   4.902  0.1943 -0.0487 -0.1470
 2433W        W 3404   9.701   0.441  10.796  0.2417  0.0350 -0.0065
 2434W        W 3405   3.879   4.118   7.117 -0.0717 -0.0506 -0.4213
 2435W        W 3406   1.485   5.887   0.961 -0.3086  0.1703  0.0741
 2436W        W 3407   5.613   0.964   5.192  0.2915 -0.1982 -0.2843
 2437W        W 3408  13.100  12.904   0.470 -0.0003 -0.0550 -0.0635
 2438W        W 3409  12.987   1.104  10.190  0.1337  0.0740 -0.1352
 2439W        W 3410  13.631   8.122   2.338  0.2863  0.1080  0.0805
 2440W        W 3411  11.065  10.653  13.823 -0.0038  0.0465  0.0154
 2441W        W 3412   0.008   8.163   2.769  0.0661  0.1951 -0.1144
 2442W        W 3413   7.615   3.785  12.248  0.0378  0.0730  0.1492
 2443W        W 3414   2.515  12.337   0.385 -0.5226  0.0602 -0.2423
 2444W        W 3415   1.510   5.539  13.670  0.2269 -0.1225  0.3032
 2445W        W 3416   2.736   1.266   8.513  0.2601 -0.0592 -0.1716
 2446W        W 3417   6.111   9.384   2.691 -0.0679 -0.2672 -0.0425
 2447W        W 3418   4.362   8.615  12.219 -0.0895 -0.1740 -0.0093
 2448W        W 3419   7.089  12.834  13.600 -0.1292 -0.2371  0.0971
 2449W        W 3420   9.537   9.298   6.001 -0.1481  0.0585 -0.1898
 2450W        W 3421   4.903   5.545   3.402  0.4023 -0.4738  0.1023
 2451W        W 3422   2.848  10.942  10.534  0.1390  0.0205  0.0699
 2452W        W 3423   7.321   8.898   4.073 -0.3501 -0.0459  0.2983
 2453W        W 3424   0.864   1.364  11.564  0.2078  0.0408 -0.0668
 2454W        W 3425   1.268   4.437   7.787  0.0968  0.1224  0.0524
 2455W        W 3426  13.661  12.247  11.805 -0.0454  0.1184  0.0655
 2456W        W 3427  12.481   8.891   0.002 -0.0171  0.1256  0.2358
 2457W        W 3428   9.541   3.290  10.626  0.2746 -0.1409  0.0181
 2458W        W 3429  13.487   5.712  13.206 -0.3819  0.0505 -0.0904
 2459W        W 3430  13.801   3.210  12.483 -0.2353 -0.0948 -0.0031
 2460W        W 3431   6.290  11.155   7.262 -0.1048  0.6740 -0.1561
 2461W        W 3432  11.982   0.781   2.454  0.0722  0.2596  0.0302
 2462W        W 3433  13.550   5.102   2.170  0.1220 -0.2198 -0.2293
 2463W        W 3434   3.874   1.947   5.374  0.0982  0.3038  0.3117
 2464W        W 3435   3.320  12.188   0.025 -0.0298 -0.1706  0.1435
 2465W        W 3436   0.423   4.626   4.533  0.2173 -0.1000 -0.0992
 2466W        W 3437   3.415   1.417   5.906  0.2603 -0.1636 -0.0423
 2467W        W 3438   2.173  10.732  11.170  0.0023 -0.0208  0.0590
 2468W        W 3439   8.734   3.006  11.151  0.2996 -0.1000 -0.1808
 2469W        W 3440   2.016   6.995  10.688 -0.1946  0.0875 -0.1070
 2470W        W 3441   3.669   0.717   9.877  0.2152 -0.1354 -0.2081
 2471W        W 3442   9.130   3.736   0.517 -0.2268 -0.3520  0.0124
 2472W        W 3443  13.524  13.715   3.276 -0.0995  0.0951  0.1285
 2473W        W 3444   1.625   4.221   8.074 -0.1389  0.3768 -0.1244
 2474W        W 3445   9.641   0.624   5.859  0.0690  0.2868  0.1180
 2475W        W 3446   1.935  11.321   6.844  0.0868  0.1167  0.2414
 2476W        W 3447  12.146   7.522  13.895  0.1290  0.0084 -0.1249
 2477W        W 3448   4.856   9.906   2.474 -0.1264  0.1093 -0.1050
 2478W        W 3449   8.240   3.339  12.621  0.3436  0.1316 -0.1657
 2479W        W 3450   8.506   8.672   9.609 -0.1362  0.2767  0.3201
 2480W        W 3451   8.090   3.643  12.110  0.1908  0.2069 -0.2735
 2481W        W 3452   4.440   5.022   0.612  0.1168 -0.0559  0.1056
 2482W        W 3453   9.627   5.348   1.129  0.0528 -0.1042  0.2617
 2483W        W 3454   2.238  13.610  13.483  0.2310 -0.0865 -0.1572
 2484W        W 3455   7.474  11.141   6.280 -0.2023  0.4634 -0.2293
 2485W        W 3456   9.466   7.601   9.292 -0.1640  0.4407  0.3818
 2486W        W 3457   6.446   1.967  10.291  0.0122  0.1329  0.1197
 2487W        W 3458   2.927  13.052  10.832  0.0409  0.1700  0.3160
 2488W        W 3459   4.052   9.487   2.155 -0.2024 -0.0181  0.1432
 2489W        W 3460   2.895  12.885   9.356 -0.1513  0.1261  0.1690
 2490W        W 3461   4.008   4.653   9.771  0.2155  0.1268  0.0357
 2491W        W 3462   0.534   5.257   6.318  0.0352  0.0645 -0.3542
 2492W        W 3463   7.978  13.642  12.701  0.1197 -0.0576 -0.0087
 2493W        W 3464   4.624   3.781   9.828 -0.0935 -0.1598  0.1879
 2494W        W 3465   9.197   2.538   7.046  0.2356 -0.2127 -0.0208
 2495W        W 3466   8.331  11.503   5.889 -0.1947 -0.2098  0.1813
 2496W        W 3467   3.492   6.940  13.595  0.0295  0.3464 -0.3478
 2497W        W 3468   0.983   3.139   3.223 -0.2599  0.0173 -0.1181
 2498W        W 3469  10.972   8.478   3.431  0.0225 -0.4636  0.1368
 2499W        W 3470   5.007   0.282   8.954  0.1790  0.1268  0.0762
 2500W        W 3471   1.350   8.579  12.257  0.2231 -0.2259 -0.0281
 2501W        W 3472  11.064   7.166   0.649  0.0026  0.0792 -0.1924
 2502W        W 3473  10.231  13.009   8.058 -0.0099 -0.2815  0.0724
 2503W        W 3474   1.347  13.456   1.682 -0.3243  0.0218  0.1753
 2504W        W 3475  12.904   5.622   8.533  0.2932  0.1214 -0.1245
 2505W        W 3476  13.486   5.053  13.859 -0.3586 -0.0616  0.0258
 2506W        W 3477  10.697   5.558   4.067  0.1411  0.0128 -0.0298
 2507W        W 3478   9.387   4.600   9.762 -0.0556  0.0770  0.4349
 2508W        W 3479   5.675   2.890   2.797 -0.0883 -0.0481 -0.0920
 2509W        W 3480   0.037   1.533  11.557 -0.0849 -0.2476  0.0898
 2510W        W 3481   0.653  13.294  10.021 -0.3514  0.2189  0.1391
 2511W        W 3482   8.091   6.265   8.426 -0.0857  0.2085 -0.1780
 2512W        W 3483   9.845   9.014  10.530 -0.1322  0.0763  0.0837
 2513W        W 3484  11.882   6.584   2.805  0.0652 -0.2056 -0.2044
 2514W        W 3485   1.190  10.961   0.915 -0.2014 -0.3732  0.0725
 2515W        W 3486   1.504  13.851  11.494 -0.1323  0.2812  0.0198
 2516W        W 3487   1.743   7.767   4.311 -0.1483  0.0029  0.0732
 2517W        W 3488   1.539  12.232  11.719  0.1800 -0.3668  0.1541
 2518W        W 3489   6.587  12.544   8.770  0.6233 -0.2576  0.0714
 2519W        W 3490   2.655   5.889  13.820  0.0983 -0.3909 -0.1462
 2520W        W 3491   5.500  13.171   4.518 -0.0064 -0.0182 -0.0929
 2521W        W 3492   0.698   1.583   2.982 -0.1103  0.0462  0.2509
 2522W        W 3493  10.777   7.249   3.488  0.0009  0.2560 -0.0527
 2523W        W 3494  11.758   2.086   5.966  0.0101 -0.0371  0.1217
 2524W        W 3495  11.962  10.716   8.850 -0.0693 -0.1700 -0.1633
 2525W        W 3496   3.548  11.868   5.122  0.0787  0.0657  0.0909
 2526W        W 3497   3.781   5.607   3.208  0.0048  0.1465 -0.0797
 2527W        W 3498  12.565   3.303   0.193  0.0841  0.0993  0.2625
 2528W        W 3499   5.520  10.663   6.637  0.1528  0.0337 -0.1656
 2529W        W 3500   9.748   1.668  10.734  0.1923 -0.1601 -0.2744
 2530W        W 3501   9.732   3.906  12.200 -0.1391 -0.0027 -0.2138
 2531W        W 3502   7.607   1.024   7.227 -0.1942 -0.3700 -0.0246
 2532W        W 3503   6.759   0.602   2.049 -0.3301 -0.1245  0.0006
 2533W        W 3504  13.672   5.737   8.196  0.0965  0.0306 -0.2712
 2534W        W 3505   2.806  11.325   1.935 -0.2400 -0.1856  0.1949
 2535W        W 3506  10.500   6.416  10.548  0.1921  0.3027  0.0757
 2536W        W 3507   6.428   4.237  12.248 -0.0639  0.2469 -0.0630
 2537W        W 3508   0.160   4.918   8.604  0.0316  0.1445  0.2829
 2538W        W 3509   9.743   4.321  10.020  0.0434  0.1413 -0.1669
 2539W        W 3510   3.694   2.042   2.444 -0.1274  0.1424 -0.3132
 2540W        W 3511   7.747   0.440   7.171 -0.0828 -0.0187  0.0341
 2541W        W 3512   8.432  13.658   8.207  0.0227  0.5444  0.2135
 2542W        W 3513   8.375  10.837  11.184 -0.1616  0.0335 -0.2906
 2543W        W 3514   3.710  11.443   5.399 -0.1149 -0.2943  0.1191
 2544W        W 3515  13.350  13.665   9.032  0.1523  0.0300 -0.0561
 2545W        W 3516   0.967   4.289   0.031  0.2208  0.0818 -0.1770
 2546W        W 3517   7.350   4.602  12.098 -0.0800  0.0026 -0.0468
 2547W        W 3518   2.259   0.098  10.415  0.1791  0.2279 -0.3113
 2548W        W 3519   3.239   8.156   7.092  0.1038  0.0368  0.0155
 2549W        W 3520   5.345   9.677   5.049 -0.1947  0.0611 -0.2446
 2550W        W 3521   6.397   4.870  13.053 -0.0451 -0.0432 -0.0136
 2551W        W 3522   7.862   2.243   5.150  0.1460 -0.5773  0.0076
 2552W        W 3523   6.927   0.828   7.867 -0.0923 -0.0370 -0.0378
 2553W        W 3524   1.043   6.140   7.967  0.0928 -0.2012 -0.0280
 2554W        W 3525   7.854  13.536   0.634  0.2171  0.1434 -0.1032
 2555W        W 3526   0.502   1.153   3.686  0.0711 -0.1427 -0.2549
 2556W        W 3527  10.978   1.021   2.239  0.0875  0.0734 -0.1274
 2557W        W 3528   2.588   7.482   1.036 -0.2572  0.1901 -0.0781
 2558W        W 3529   6.602   0.591  13.895 -0.0376 -0.3571  0.0110
 2559W        W 3530   2.975  10.691   7.590  0.0524 -0.1690 -0.2080
 2560W        W 3531   8.890   9.810   4.649 -0.3186 -0.0776  0.0965
 2561W        W 3532   3.145   5.048  12.859  0.0110  0.1012  0.0499
 2562W        W 3533  13.069   4.305   9.395 -0.1705 -0.1404  0.0215
 2563W        W 3534   9.801  11.575  10.953  0.0409  0.2100 -0.1029
 2564W        W 3535  10.964   5.029   3.968 -0.0883 -0.1516 -0.0461
 2565W        W 3536   8.654  11.350  11.376  0.2978 -0.0924  0.4597
 2566W        W 3537   8.606   0.753   5.837 -0.0623 -0.2000  0.1670
 2567W        W 3538   0.947   2.436   3.817 -0.0163  0.0231 -0.3177
 2568W        W 3539   3.059   9.163   2.423 -0.0991  0.2210 -0.1166
 2569W        W 3540   4.022  11.501  11.215 -0.0921 -0.1198  0.1005
 2570W        W 3541   0.764   9.370   8.021  0.1413 -0.0844  0.0733
 2571W        W 3542   5.701   5.435  11.496  0.0338  0.0979 -0.1352
 2572W        W 3543   9.832  11.391   9.180 -0.0835  0.2203 -0.2650
 2573W        W 3544  11.884   8.286  10.151  0.1506  0.2697  0.4319
 2574W        W 3545   3.100   5.881   9.643  0.1251  0.2055 -0.1844
 2575W        W 3546  12.443   4.328   4.580  0.0138 -0.3007 -0.3307
 2576W        W 3547   0.131  11.722   6.982 -0.0525 -0.2679 -0.3012
 2577W        W 3548   0.701   9.235   3.618 -0.0157  0.1017 -0.0577
 2578W        W 3549   6.740   5.558   0.769  0.1223  0.1300  0.0916
 2579W        W 3550   5.801  10.704   4.711  0.2080  0.3871 -0.2770
 2580W        W 3551   8.220  10.765   0.783  0.0562 -0.0780 -0.2781
 2581W        W 3552   7.149   4.914  10.320  0.1704 -0.2482 -0.4007
 2582W        W 3553   9.452   5.782  13.620 -0.0228  0.1027  0.0172
 2583W        W 3554   1.162  10.514   5.195 -0.1309  0.2528 -0.2549
 2584W        W 3555  10.928   4.831   6.993 -0.1109 -0.3246  0.0579
 2585W        W 3556  13.851   5.044   3.168 -0.1628  0.0336 -0.1851
 2586W        W 3557   0.376   2.248  11.939 -0.1237  0.3187 -0.0537
 2587W        W 3558  13.372   5.595   2.948  0.1781 -0.1210 -0.0649
 2588W        W 3559   2.487   4.740  11.797 -0.0262 -0.1356  0.3926
 2589W        W 3560  11.407   8.640   5.689 -0.1080  0.0720  0.2103
 2590W        W 3561   7.790   7.948  11.970  0.0811 -0.0614  0.1298
 2591W        W 3562  12.735   6.332   8.050 -0.0224  0.1811  0.2877
 2592W        W 3563  10.395   4.468  12.038 -0.1563 -0.0556  0.1348
 2593W        W 3564  12.949   8.398   2.605  0.0442  0.2833 -0.1650
 2594W        W 3565   9.082   9.026   6.367  0.2389  0.3225 -0.0640
 2595W        W 3566   4.790   2.336   5.938 -0.0264  0.3424 -0.0381
 2596W        W 3567   0.089   6.197   4.432  0.1850 -0.1274 -0.0813
 2597W        W 3568   9.244   8.101   0.733 -0.1478  0.2608 -0.1895
 2598W        W 3569  12.709  11.029   7.344  0.3968  0.2395  0.0849
 2599W        W 3570  12.175  11.158   7.334  0.2478 -0.1259  0.2650
 2600W        W 3571   9.149   2.329   1.157 -0.0713  0.0349  0.1248
 2601W        W 3572   2.098   6.069   5.927  0.0022  0.1581  0.3032
 2602W        W 3573  13.213  10.551   5.384 -0.0081  0.1167  0.0984
 2603W        W 3574   7.201   3.987   3.626  0.3711 -0.0949  0.2069
 2604W        W 3575   6.422   1.532   8.194  0.1155  0.2015  0.0364
 2605W        W 3576   0.863   8.618  12.508 -0.2338  0.0227 -0.0658
 2606W        W 3577   6.702  12.569   5.940  0.0377 -0.0499 -0.3363
 2607W        W 3578   8.631   0.405  12.806 -0.1674  0.1712  0.1785
 2608W        W 3579   1.653  11.353   3.964 -0.5810  0.2923 -0.2227
 2609W        W 3580  11.268   7.815   2.065  0.1840  0.1326  0.0115
 2610W        W 3581   9.636   2.509   0.976 -0.1607  0.2260  0.0647
 2611W        W 3582   2.459   1.542  10.873  0.0436 -0.2728  0.0561
 2612W        W 3583   9.620   1.294   1.631  0.0512  0.0577 -0.0666
 2613W        W 3584   1.791  13.563   8.011 -0.1210 -0.0093  0.2400
 2614W        W 3585  10.407  11.906   9.558  0.0328 -0.0884  0.1803
 2615W        W 3586   6.225   0.068   6.010  0.0324  0.0365  0.3314
 2616W        W 3587   0.668   5.954  11.095 -0.1545  0.2174  0.0482
 2617W        W 3588  12.274   9.993   6.634 -0.1745 -0.1932 -0.1417
 2618W        W 3589   3.730   5.558   5.836  0.0116 -0.1399 -0.0527
 2619W        W 3590   1.865   9.369   6.235 -0.0518 -0.0921 -0.2839
 2620W        W 3591   2.632  11.977  12.734 -0.1791  0.1593 -0.0699
 2621W        W 3592  13.318  10.533   4.833 -0.0733  0.1646 -0.0108
 2622W        W 3593   5.856   6.600   1.959  0.0589  0.1681 -0.1537
 2623W        W 3594   3.489  11.980  10.847 -0.0351 -0.3279 -0.0421
 2624W        W 3595   3.859   0.350   3.429 -0.0484 -0.3104  0.0615
 2625W        W 3596   8.596   1.727   5.587 -0.1050  0.1217 -0.1625
 2626W        W 3597   7.840   8.037   3.034  0.0969 -0.1951  0.1085
 2627W        W 3598  10.687  11.204  11.869  0.0383  0.0489  0.1077
 2628W        W 3599   8.462  13.673   5.500 -0.3710 -0.2363 -0.3739
 2629W        W 3600  10.024  12.706   6.173  0.3317 -0.0698 -0.1593
 2630W        W 3601  11.821   7.354   1.973  0.1279 -0.0374 -0.0291
 2631W        W 3602  10.907   0.285   8.665 -0.0437  0.1204  0.1122
 2632W        W 3603   8.458   1.370   7.969  0.0201  0.1579 -0.4578
 2633W        W 3604   5.535   4.976   0.255 -0.0936 -0.0892  0.1695
 2634W        W 3605   5.994   0.173   7.679  0.0780 -0.0471 -0.0295
 2635W        W 3606   0.693   8.384   8.336 -0.0830  0.1435 -0.2835
 2636W        W 3607   1.910   2.561  10.953  0.3632  0.1777 -0.1467
 2637W        W 3608   9.463   4.302   2.208 -0.3030 -0.1524 -0.0492
 2638W        W 3609   4.765   4.811   6.403 -0.0764  0.1944  0.1765
 2639W        W 3610   8.791   2.120   3.769  0.1057  0.1525  0.3466
 2640W        W 3611  13.657   6.913  13.499 -0.0682 -0.0534 -0.0559
 2641W        W 3612   5.904   5.545   5.512  0.0980 -0.2383 -0.1996
 2642W        W 3613   0.371  11.381   6.619  0.1925 -0.3084 -0.0260
 2643W        W 3614  11.579   4.724  13.323  0.0727 -0.2727 -0.1205
 2644W        W 3615   4.531  11.720   4.050  0.1749 -0.0539 -0.2123
 2645W        W 3616   8.949   2.399  10.463 -0.1114  0.1012  0.1799
 2646W        W 3617   8.319  13.215   5.251 -0.1832 -0.0077  0.0071
 2647W        W 3618   9.944   7.807  10.268  0.1542  0.2494  0.2091
 2648W        W 3619   5.434   9.527   3.932 -0.1790  0.6092 -0.2233
 2649W        W 3620   2.414   2.156   4.245 -0.1245  0.1595  0.0509
 2650W        W 3621  10.695   1.396  10.263  0.2437  0.0777  0.2174
 2651W        W 3622  13.083  10.032   8.547  0.1231 -0.1689  0.2940
 2652W        W 3623   5.075  13.906   1.541 -0.1202  0.0774  0.0152
 2653W        W 3624   7.611   5.026   1.487  0.1947 -0.3261  0.1456
 2654W        W 3625   2.831   7.670  13.361  0.0220 -0.0226  0.1024
 2655W        W 3626  13.612   8.367   5.463 -0.0582 -0.0971 -0.1490
 2656W        W 3627  10.464   0.022   4.685 -0.0530 -0.1809 -0.1323
 2657W        W 3628  13.605  12.722  11.983 -0.0375  0.2408 -0.0918
 2658W        W 3629   9.903   1.896   0.134  0.0085 -0.3192 -0.0307
 2659W        W 3630   3.132   1.217   7.997  0.0417  0.0246  0.0012
 2660W        W 3631   3.494  11.061   1.467 -0.2012  0.1125 -0.0408
 2661W        W 3632   0.018   2.854   3.556 -0.0530  0.0290  0.2123
 2662W        W 3633  11.443   7.305  11.318 -0.1518 -0.0985 -0.1240
 2663W        W 3634   6.733  10.419   5.751 -0.0382 -0.2775  0.1339
 2664W        W 3635   2.576   3.900   3.297 -0.0453  0.1978  0.1217
 2665W        W 3636   1.158   0.692   9.792 -0.0764 -0.0184  0.0025
 2666W        W 3637   9.461   0.440   0.655 -0.0910 -0.1664 -0.1975
 2667W        W 3638  12.691   5.801   0.924  0.1182  0.1972  0.0021
 2668W        W 3639   7.637  12.259   4.615  0.0584 -0.1663  0.1256
 2669W        W 3640   9.141  12.073   8.876  0.0728  0.2102  0.0350
 2670W        W 3641   4.616  13.180   4.295  0.0470 -0.4388  0.2095
 2671W        W 3642   7.124   2.015   9.733 -0.3076  0.1406 -0.1748
 2672W        W 3643  11.236   3.117   1.322  0.0374  0.0266  0.3609
 2673W        W 3644   4.312   0.262   2.286 -0.2791  0.1365 -0.0350
 2674W        W 3645  12.361   3.091   7.953 -0.0299 -0.2224 -0.2463
 2675W        W 3646   3.023  13.355   7.761 -0.1522 -0.0959  0.0698
 2676W        W 3647   4.730   7.519   6.400  0.1414  0.3737 -0.2814
 2677W        W 3648   6.064  11.112   0.124  0.0631 -0.0237  0.2355
 2678W        W 3649   4.298   6.716   0.381  0.4245  0.0233 -0.1125
 2679W        W 3650  12.327   8.444   8.396  0.2912 -0.1551 -0.2972
 2680W        W 3651  10.510   9.212   3.865  0.1899  0.0481  0.0527
 2681W        W 3652   0.496   2.719   0.518  0.1895  0.4522 -0.1724
 2682W        W 3653   1.467  12.878   0.378  0.1262 -0.2354  0.1567
 2683W        W 3654  11.644   1.087   7.285  0.0762  0.3145 -0.0167
 2684W        W 3655  12.923   2.508  12.801  0.1399 -0.0477  0.0652
 2685W        W 3656  10.803   5.750  11.752 -0.1919 -0.0474 -0.1504
 2686W        W 3657  13.103  11.003   7.819 -0.0708 -0.0753  0.2167
 2687W        W 3658   3.071   5.287   8.233 -0.1670  0.0622  0.0129
 2688W        W 3659  10.898   9.754  11.963  0.0956  0.1494 -0.2541
 2689W        W 3660   9.612  12.132  11.748 -0.2150 -0.2928 -0.1758
 2690W        W 3661   0.776  10.270   0.167 -0.0739 -0.0221  0.1612
 2691W        W 3662   5.030  11.170   1.033  0.0708  0.0526  0.1166
 2692W        W 3663   0.679   9.139   7.612 -0.3822  0.1639  0.1467
 2693W        W 3664   4.679   1.027   4.303  0.0373 -0.1599  0.2077
 2694W        W 3665   6.087  12.921   7.215 -0.0528  0.0438 -0.1672
 2695W        W 3666   7.760   0.266   3.646 -0.1897  0.1690 -0.0358
 2696W        W 3667   9.071  10.870   3.618  0.0427  0.0025 -0.1779
 2697W        W 3668   6.386   5.165   9.299 -0.3213 -0.2192  0.2377
 2698W        W 3669   8.359   7.211   0.619 -0.2157 -0.3337  0.2961
 2699W        W 3670  12.738  13.399   3.273  0.0008 -0.1392 -0.1146
 2700W        W 3671   2.764   8.828  10.615 -0.0433 -0.3953  0.3449
 2701W        W 3672   7.313  11.115  11.243  0.2880 -0.2250  0.5008
 2702W        W 3673   8.167  11.292   9.549  0.1633  0.0852  0.0349
 2703W        W 3674   4.001   5.029   2.873  0.1348 -0.0818 -0.1092
 2704W        W 3675   5.147   5.631   9.836  0.1625 -0.0073 -0.4196
 2705W        W 3676   5.530  11.667  13.422  0.0737 -0.1045  0.4856
 2706W        W 3677   7.819   6.864   5.837  0.0118 -0.2030  0.0066
 2707W        W 3678  12.569  10.558   0.226 -0.0629 -0.1452 -0.3455
 2708W        W 3679   8.174   5.234  11.230 -0.1833  0.4106  0.0659
 2709W        W 3680   8.243   6.664   2.884  0.1302 -0.2436  0.2958
 2710W        W 3681  10.501   8.202   7.490 -0.0190 -0.0213  0.0205
 2711W        W 3682   4.537   4.967   7.148 -0.1118 -0.0195  0.1921
 2712W        W 3683   6.177  12.325   7.419 -0.2084  0.2621 -0.2001
 2713W        W 3684   6.685   7.412   1.206 -0.2822  0.1997  0.1269
 2714W        W 3685  11.085  10.006   0.847 -0.2091  0.1614 -0.1627
 2715W        W 3686   2.023  10.574   5.406  0.0185 -0.0816 -0.0922
 2716W        W 3687   7.800   8.870   5.611 -0.1595  0.1270 -0.0325
 2717W        W 3688  13.377   8.326  10.930  0.1739  0.0920 -0.2877
 2718W        W 3689   5.010   2.860   2.686  0.2144 -0.2440  0.1895
 2719W        W 3690   0.050   7.899   2.023  0.0524  0.3364  0.2263
 2720W        W 3691   7.024   8.363   7.542  0.4010  0.1128 -0.2045
 2721W        W 3692  13.379   6.309  10.129  0.0142  0.0049  0.1299
 2722W        W 3693  13.484   9.597  12.056 -0.0504 -0.2344  0.1260
 2723W        W 3694   5.763   7.670  12.831  0.0706 -0.0130 -0.2971
 2724W        W 3695   4.484   6.957   7.075  0.0852 -0.1082  0.0035
 2725W        W 3696  11.254   1.997  12.527  0.0649  0.1475 -0.0710
 2726W        W 3697  12.135  12.864   7.295 -0.1322 -0.1331 -0.4569
 2727W        W 3698   2.918  12.777   1.681 -0.1285  0.2857 -0.0371
 2728W        W 3699   3.699   2.275   9.399 -0.2813 -0.0925  0.0165
 2729W        W 3700   4.403   7.512   8.638  0.0814 -0.0071  0.2426
 2730W        W 3701  11.305   8.951   0.531  0.1878  0.3260 -0.1753
 2731W        W 3702   1.706   2.160  11.347  0.1819  0.0101  0.0878
 2732W        W 3703   2.118   2.274  10.576  0.2186  0.0670 -0.4055
 2733W        W 3704  11.133   1.231   7.443  0.3323  0.1329  0.0345
 2734W        W 3705  10.416   6.346   3.913 -0.3112  0.1770 -0.1157
 2735W        W 3706   7.472  12.865   5.379 -0.3716 -0.0051  0.1211
 2736W        W 3707   0.096   6.328   2.639 -0.0717 -0.0273 -0.2310
 2737W        W 3708   9.593  10.045  11.356 -0.4131  0.2548  0.2201
 2738W        W 3709  10.206   7.293  12.459  0.0745  0.0300 -0.0424
 2739W        W 3710   5.707  11.420   0.460  0.0897  0.0267 -0.0875
 2740W        W 3711  12.640  11.476   0.047  0.1462 -0.2434  0.3974
 2741W        W 3712  10.668   9.592  13.901 -0.2132 -0.0091 -0.2705
 2742W        W 3713   1.528   5.849   2.331  0.1978 -0.0786  0.1034
 2743W        W 3714   3.173   4.381  12.171  0.1402  0.1291  0.2082
 2744W        W 3715   7.825   4.894  10.979  0.0561 -0.0245 -0.1289
 2745W        W 3716   1.057   0.098   7.660  0.1506 -0.1076 -0.0210
 2746W        W 3717   4.201   5.175  11.763  0.1355  0.1123 -0.0123
 2747W        W 3718   5.565   5.641   2.922  0.1462  0.1291 -0.1223
 2748W        W 3719   1.768   2.354   7.702  0.1196  0.3010 -0.0533
 2749W        W 3720   6.297   0.801   3.974  0.3969 -0.0909  0.2656
 2750W        W 3721   3.572   8.477   1.131 -0.0864 -0.1963  0.2642
 2751W        W 3722  13.469   4.825   4.674  0.2490 -0.0934 -0.0329
 2752W        W 3723   6.622   2.386  10.339 -0.3620 -0.0267  0.1062
 2753W        W 3724   7.814   1.377  11.379 -0.0490  0.4962  0.0368
 2754W        W 3725   6.122  10.291   2.432 -0.0718  0.1100  0.0820
 2755W        W 3726  12.548   2.795   4.976 -0.3584  0.1910 -0.0325
 2756W        W 3727  13.841   5.160   4.433 -0.3631  0.3996 -0.0605
 2757W        W 3728   0.496  10.823   2.981 -0.0872 -0.1636 -0.2394
 2758W        W 3729  10.417   7.523   8.220 -0.1645  0.0985 -0.0990
 2759W        W 3730   7.267   2.388   2.540 -0.0799  0.0959  0.5273
 2760W        W 3731   3.274   4.439   6.407  0.0965  0.4305  0.2590
 2761W        W 3732   6.418  13.227   7.615 -0.1649  0.0208  0.0745
 2762W        W 3733   8.617  10.698   8.019  0.2715  0.1229  0.0898
 2763W        W 3734  11.278   5.734  11.043 -0.2258  0.1629  0.4993
 2764W        W 3735   3.671   9.353   1.390  0.0921  0.1419 -0.1788
 2765W        W 3736  13.035   3.221   2.731 -0.1775 -0.2100  0.0485
 2766W        W 3737  12.573   6.911  12.752 -0.0276 -0.2931  0.3162
 2767W        W 3738   3.644  10.355  13.654  0.0666  0.1964 -0.2435
 2768W        W 3739   0.198   5.615   7.097  0.1490  0.0883  0.2251
 2769W        W 3740   5.780  12.247   1.164  0.4286  0.3190  0.3299
 2770W        W 3741  12.046   4.529   0.784 -0.1309  0.0635 -0.0906
 2771W        W 3742   8.549  13.747   3.667  0.2342 -0.2227  0.1240
 2772W        W 3743   9.778   7.028   4.498  0.1789  0.0424  0.0108
 2773W        W 3744  10.931   2.216   4.340  0.2856 -0.0096  0.0020
 2774W        W 3745  12.414   6.129   5.453  0.2377 -0.0781  0.0401
 2775W        W 3746   3.612   7.554   3.614  0.0433 -0.3698  0.2296
 2776W        W 3747  10.566   5.147  11.207 -0.1022 -0.0565 -0.0728
 2777W        W 3748   6.753   0.875   4.322 -0.4141 -0.1632 -0.0379
 2778W        W 3749  12.290   2.079   0.105 -0.1724  0.1076 -0.1092
 2779W        W 3750   6.102   8.905   6.114  0.0299 -0.1752 -0.1049
 2780W        W 3751   9.826   5.824  12.149  0.1156  0.0879 -0.3023
 2781W        W 3752   3.971  12.988   6.174 -0.1216  0.2203 -0.1285
 2782W        W 3753  10.551   1.575  11.338 -0.0802  0.2632 -0.1927
 2783W        W 3754   5.562   8.682   4.615 -0.0848 -0.2179 -0.0843
 2784W        W 3755  11.103   7.971   4.145  0.2505 -0.0504 -0.1291
 2785W        W 3756   3.136  12.963  13.755  0.0806 -0.4009 -0.3179
 2786W        W 3757   7.623   0.122   8.111 -0.1738  0.0146 -0.1942
 2787W        W 3758   1.793   2.615   3.540  0.3494  0.0560 -0.0168
 2788W        W 3759   3.026   9.542   1.179  0.0878 -0.0665  0.0979
 2789W        W 3760   1.228   4.723  12.545 -0.2444 -0.3056  0.2315
 2790W        W 3761   9.788   7.343  10.160  0.0787  0.0250  0.0001
 2791W        W 3762   9.643   0.986   5.080  0.3471 -0.1914  0.1298
 2792W        W 3763  12.427   3.398  10.094 -0.1866  0.0102 -0.1930
 2793W        W 3764  11.122   0.556  13.798 -0.1660  0.2346 -0.0604
 2794W        W 3765   9.217   9.113   2.180 -0.3197  0.3488  0.2346
 2795W        W 3766   8.602   2.300   5.525 -0.0387 -0.0532 -0.3249
 2796W        W 3767   8.830   0.015   4.737 -0.1747 -0.0639  0.0875
 2797W        W 3768   7.201   1.903  11.981 -0.2802  0.2889 -0.0489
 2798W        W 3769   4.927   2.918  13.073  0.0488 -0.3225  0.1915
 2799W        W 3770   6.032  11.337  10.940  0.1341  0.0700 -0.0956
 2800W        W 3771  10.944   1.896   0.467  0.1085  0.3028  0.1314
 2801W        W 3772  10.536   9.014   2.946  0.3525  0.2965  0.0137
 2802W        W 3773   7.558   8.566   2.356  0.3202  0.3527 -0.1738
 2803W        W 3774   1.173   9.765  13.890 -0.1001 -0.2811 -0.1160
 2804W        W 3775   7.087   0.523   4.210 -0.1270  0.3338  0.0042
 2805W        W 3776   4.716   4.647   2.951 -0.0903 -0.0718  0.1237
 2806W        W 3777  12.546  13.605  13.706  0.2461 -0.0790 -0.0889
 2807W        W 3778  10.870   7.897   7.632  0.1592 -0.2720  0.5874
 2808W        W 3779   5.653   3.008   1.470 -0.1665  0.3638  0.0825
 2809W        W 3780   5.593   1.826   9.452 -0.0459 -0.1240 -0.0841
 2810W        W 3781   6.363   0.220   3.150  0.1276 -0.0814  0.1700
 2811W        W 3782  13.757   0.617   8.143 -0.1529 -0.2177  0.0683
 2812W        W 3783   4.926   6.149  13.285  0.2736 -0.0423 -0.0375
 2813W        W 3784   3.980   8.808  12.475 -0.4439  0.0965 -0.0291
 2814W        W 3785   3.033   9.216   9.706 -0.0610  0.0708  0.0090
 2815W        W 3786   7.403  13.260   3.487  0.0033  0.4295  0.2014
 2816W        W 3787   8.193  10.329  10.444 -0.0125  0.1215  0.0703
 2817W        W 3788  12.688  10.574   5.564  0.2115  0.2123 -0.3807
 2818W        W 3789   5.653   1.404  11.876 -0.0632  0.1953  0.0517
 2819W        W 3790   5.634  12.363  12.822  0.0430 -0.2641  0.0413
 2820W        W 3791   5.484   2.963   5.111 -0.2293 -0.4181 -0.0527
 2821W        W 3792   3.511  12.716   1.554 -0.0571  0.1075 -0.3445
 2822W        W 3793  10.999  10.551   7.826  0.0757 -0.0143  0.0407
 2823W        W 3794   7.596   6.728  13.294 -0.3092  0.0070  0.0291
 2824W        W 3795  10.245  11.099   6.997  0.2978 -0.1258  0.1390
 2825W        W 3796  10.141   7.346   0.386  0.0120  0.2390 -0.1728
 2826W        W 3797   8.188  13.722   8.673  0.0513 -0.3912  0.2684
 2827W        W 3798   7.316   6.745   0.019 -0.0470  0.0749  0.0606
 2828W        W 3799  13.519  10.625   3.016 -0.0036  0.0406 -0.0779
 2829W        W 3800  10.606   6.077  12.246  0.0281 -0.1964  0.0578
 2830W        W 3801   7.716   3.204  12.558  0.0202 -0.1051  0.2422
 2831W        W 3802   8.738  12.915   0.504  0.0630 -0.1861  0.2596
 2832W        W 3803  11.156   8.238   3.021 -0.0883 -0.1663 -0.0822
 2833W        W 3804   5.052   5.990   6.270  0.3263  0.2202 -0.1594
 2834W        W 3805   8.635   3.892   4.200 -0.0075 -0.0409 -0.2993
 2835W        W 3806  13.001   7.821  11.499  0.3214  0.0048 -0.0313
 2836W        W 3807   9.461   1.916  12.938 -0.1539 -0.3479 -0.2840
 2837W        W 3808   4.560   4.434   1.751  0.1554 -0.0293 -0.3887
 2838W        W 3809   7.361  11.951   6.030  0.0618 -0.1162  0.1329
 2839W        W 3810   7.535  11.687   7.798  0.0537 -0.1149  0.0603
 2840W        W 3811   0.845   1.049   5.040 -0.1451  0.2580  0.0116
 2841W        W 3812  12.179   5.784   2.824  0.0065  0.4298  0.0508
 2842W        W 3813   4.423   4.592  13.356  0.2920  0.0752 -0.1109
 2843W        W 3814   8.159  12.421   3.380 -0.0117 -0.1354 -0.3132
 2844W        W 3815   7.450   0.724  11.496 -0.2040  0.1392  0.0981
 2845W        W 3816   1.320  10.146  11.268 -0.0360  0.1573 -0.1786
 2846W        W 3817   0.461   8.464   9.363  0.0452  0.0531  0.0071
 2847W        W 3818   3.739   7.889  10.725  0.0622 -0.0067  0.0509
 2848W        W 3819   3.964  10.042   0.577 -0.1793 -0.1051  0.1720
 2849W        W 3820   7.222  13.885   3.208 -0.1385  0.1346  0.0139
 2850W        W 3821   5.022   3.318  13.446 -0.2581  0.1697 -0.2321
 2851W        W 3822   1.575  13.561   5.874  0.3499  0.0031  0.2730
 2852W        W 3823   7.254   2.356  10.465  0.1316 -0.0930  0.0230
 2853W        W 3824   7.707  12.020   0.360  0.1848  0.0421 -0.1984
 2854W        W 3825   0.578   2.014   3.485  0.2562  0.1508 -0.3854
 2855W        W 3826   3.489   6.643  12.757 -0.1165 -0.1839  0.4627
 2856W        W 3827   3.175   7.694   7.930 -0.1124  0.1908 -0.0477
 2857W        W 3828   4.020   4.451   6.736  0.0244 -0.0684  0.0193
 2858W        W 3829   6.184  10.839  10.165  0.2401  0.1086  0.0809
 2859W        W 3830  13.008   7.137  12.702  0.2647 -0.3084  0.1327
 2860W        W 3831  10.670   5.185   8.725  0.1145  0.0588 -0.1393
 2861W        W 3832  13.149   5.997   5.638 -0.0011 -0.3629 -0.0338
 2862W        W 3833   0.625   5.851  12.774  0.1526  0.0952  0.0434
 2863W        W 3834   6.510   8.525   2.564  0.3475  0.1141  0.1273
 2864W        W 3835  10.418   6.450  12.519  0.0430 -0.3303 -0.2617
 2865W        W 3836  12.421   6.625   5.490  0.0237 -0.3054  0.2445
 2866W        W 3837   9.875  10.768   1.795  0.4318 -0.0455 -0.1188
 2867W        W 3838   5.615  12.905   6.923 -0.0870 -0.2111 -0.0111
 2868W        W 3839   5.525   4.515  13.862 -0.0579 -0.1477 -0.0419
 2869W        W 3840   5.673  13.205  13.833 -0.0472 -0.1873  0.1635
 2870W        W 3841  13.209   9.105  13.833  0.2005 -0.2352 -0.0576
 2871W        W 3842  13.079  12.086   6.551  0.2188  0.1383  0.1313
 2872W        W 3843   8.194  11.289   4.532  0.1126 -0.0160  0.1000
 2873W        W 3844  13.208   3.691  10.424  0.2617  0.1052  0.0736
 2874W        W 3845   0.482   9.171   5.445 -0.1504  0.0448 -0.0555
 2875W        W 3846   3.219   0.712  12.945 -0.0290  0.1216  0.1861
 2876W        W 3847   7.433  11.693   3.783 -0.1429 -0.4072  0.0136
 2877W        W 3848   1.650   0.978   0.645  0.0420 -0.1579 -0.0637
 2878W        W 3849  12.080  13.836  13.594  0.4054 -0.1917 -0.2906
 2879W        W 3850  13.691   6.172  11.855  0.1367 -0.1157 -0.0907
 2880W        W 3851   6.911   6.313   8.088 -0.1016  0.2739  0.0055
 2881W        W 3852   5.400   7.164   5.131  0.2192 -0.0513  0.0002
 2882W        W 3853   8.060   2.314   5.580  0.1229 -0.1327  0.0143
 2883W        W 3854  13.321   3.440   9.546 -0.0117 -0.0311 -0.0681
 2884W        W 3855   7.445   6.913  11.366  0.1837 -0.1864 -0.0755
 2885W        W 3856   4.690   4.172   3.357  0.0343 -0.1007  0.1253
 2886W        W 3857   5.766   8.419   0.461 -0.0642  0.1076 -0.2009
 2887W        W 3858   6.619   7.874  13.248 -0.0688 -0.1894  0.3966
 2888W        W 3859   6.281  11.720   2.638  0.1481 -0.3410 -0.4741
 2889W        W 3860   3.020  10.274  12.427  0.2772  0.2940  0.0358
 2890W        W 3861   8.062  11.864  13.868 -0.1425  0.2014  0.0298
 2891W        W 3862   7.667  13.112   8.302 -0.2620  0.2251  0.2010
 2892W        W 3863   9.657   3.665  10.257 -0.0744 -0.0117  0.0647
 2893W        W 3864   1.337   4.653   5.782  0.4106 -0.1702  0.2903
 2894W        W 3865   1.397   0.615   0.897 -0.1631 -0.0536  0.1797
 2895W        W 3866   5.549  10.476   8.077 -0.3012  0.1091 -0.1084
 2896W        W 3867  11.167   1.540   8.085 -0.3806  0.0795  0.1219
 2897W        W 3868   0.085   6.976   6.065  0.0955 -0.0782 -0.1338
 2898W        W 3869   1.722   8.398   5.348  0.1213 -0.1462 -0.1954
 2899W        W 3870   1.907   2.922   6.515  0.2381 -0.2646  0.3478
 2900W        W 3871   2.594   0.000   7.166 -0.0356  0.3439  0.0790
 2901W        W 3872   3.985   2.469   4.812 -0.1403 -0.1432  0.2148
 2902W        W 3873   9.659  12.391  10.460 -0.0261 -0.2708  0.3311
 2903W        W 3874  10.537   5.259   0.643  0.0847  0.1782  0.1388
 2904W        W 3875   5.503   2.570   8.496  0.0950 -0.0740 -0.1767
 2905W        W 3876   3.488   6.657   4.380  0.2675  0.2165  0.1343
 2906W        W 3877   9.277   6.450   9.729 -0.2389  0.2061  0.0139
 2907W        W 3878  12.763   4.528   3.822 -0.2450 -0.1390  0.1373
 2908W        W 3879   1.003   5.983  13.015 -0.0130 -0.0011  0.1633
 2909W        W 3880  13.701   9.575   3.719 -0.4061  0.0203 -0.0920
 2910W        W 3881   9.531  10.688  10.636 -0.2867  0.2026  0.1187
 2911W        W 3882   1.947  10.560  13.034 -0.2445 -0.4310 -0.0959
 2912W        W 3883   1.973   7.622  10.026 -0.0454 -0.1955 -0.0255
 2913W        W 3884  11.858   1.950   9.643  0.0687 -0.1353  0.0879
 2914W        W 3885   4.039   7.509   7.439 -0.3337  0.2269  0.0767
 2915W        W 3886   3.184   0.516   0.490 -0.2883  0.1312 -0.0904
 2916W        W 3887   9.215   1.030   1.518 -0.0255  0.1521  0.0243
 2917W        W 3888  11.056   7.969   2.551 -0.0056 -0.3036 -0.2108
 2918W        W 3889   6.582   7.334   0.070 -0.1259 -0.1063 -0.2900
 2919W        W 3890   9.805   8.596   6.909 -0.1122  0.2197 -0.2139
 2920W        W 3891  12.203   0.197  13.182 -0.0696  0.1408 -0.1357
 2921W        W 3892   1.108   9.366   1.700  0.1385  0.1084  0.1839
 2922W        W 3893   2.871   4.113  12.414 -0.1794 -0.1030 -0.0596
 2923W        W 3894  13.866  11.538  10.460 -0.3677 -0.0025 -0.0191
 2924W        W 3895   8.732   2.643  12.800  0.0276  0.1745  0.2027
 2925W        W 3896   6.120   5.275   7.263 -0.0915 -0.0817  0.4059
 2926W        W 3897  11.648   3.311  12.977  0.1329 -0.0231 -0.2770
 2927W        W 3898  11.012   6.204   4.179 -0.0475 -0.0564  0.2058
 2928W        W 3899   6.187   8.022  11.868 -0.2075 -0.1208 -0.2573
 2929W        W 3900   9.996  10.191   6.521 -0.1614 -0.1148  0.1607
 2930W        W 3901   0.741   8.805   7.254  0.1207 -0.0465  0.0283
 2931W        W 3902   4.917   7.350  11.387 -0.2873 -0.1603  0.1168
 2932W        W 3903   1.179   8.716   0.939  0.0844 -0.2150 -0.2210
 2933W        W 3904  13.146   7.044   4.571  0.3245  0.0999  0.0827
 2934W        W 3905   6.474   9.543  11.312  0.1825  0.1787 -0.2689
 2935W        W 3906   5.304  12.218  10.296 -0.0709  0.1477  0.1127
 2936W        W 3907   6.644  12.303  13.667 -0.0507 -0.1779 -0.3372
 2937W        W 3908   3.409   6.269   9.415 -0.0206 -0.4152 -0.2005
 2938W        W 3909   2.210   0.917   4.997 -0.0236  0.2372 -0.3636
 2939W        W 3910   4.411  11.679   7.661 -0.1976  0.2033  0.2468
 2940W        W 3911   2.871  12.968   0.592  0.2285 -0.1398 -0.1199
 2941W        W 3912  13.292   5.933   9.813 -0.2263  0.3210 -0.1160
 2942W        W 3913   3.482   8.823   9.025 -0.1116  0.1253 -0.0584
 2943W        W 3914   4.901   8.371   2.624  0.2018 -0.3070  0.0310
 2944W        W 3915   6.576  11.816  12.855 -0.0108 -0.0428  0.2877
 2945W        W 3916  10.755   2.224   8.463  0.0389  0.0385 -0.3513
 2946W        W 3917   7.593  10.786   4.051  0.0557  0.1706  0.1564
 2947W        W 3918  10.286   1.457   7.543 -0.1055  0.1080  0.1199
 2948W        W 3919   4.054   7.727  11.943  0.2175 -0.1472 -0.0664
 2949W        W 3920  11.888   4.399   5.451  0.1291  0.2679 -0.1949
 2950W        W 3921   4.915   2.366  13.065 -0.0390 -0.2332 -0.3902
 2951W        W 3922   9.764   4.892   2.312 -0.0937 -0.0530  0.1959
 2952W        W 3923  11.578   1.525   7.702 -0.1360 -0.0273 -0.0179
 2953W        W 3924   7.734   7.797   7.472 -0.0111  0.0444  0.0507
 2954W        W 3925   0.932   8.183  10.627  0.0382 -0.1282  0.0998
 2955W        W 3926  12.410   5.491   8.341  0.0335  0.2487 -0.0878
 2956W        W 3927   8.212   1.564  11.864 -0.0909 -0.1077  0.1673
 2957W        W 3928  13.153   0.066   9.376  0.0204  0.4204  0.1860
 2958W        W 3929   6.580   3.986   4.661  0.2333 -0.0938  0.1756
 2959W        W 3930   8.163  11.432   5.414 -0.1966 -0.1499  0.1874
 2960W        W 3931  11.358  11.979  11.479  0.2052  0.0785  0.0724
 2961W        W 3932   4.549   6.724  10.283 -0.0997 -0.2987  0.1487
 2962W        W 3933  10.384   7.878   1.892  0.0389 -0.3657  0.1271
 2963W        W 3934   5.213   4.495  11.003  0.0212 -0.1474 -0.0120
 2964W        W 3935   2.801   9.222  13.103  0.1188 -0.1645 -0.5168
 2965W        W 3936   2.008  11.575   5.275 -0.1357  0.3030  0.1115
 2966W        W 3937   6.703  10.122   6.705  0.0600  0.4343 -0.0494
 2967W        W 3938   3.520  11.721   0.741  0.1929  0.3179  0.1862
 2968W        W 3939  13.894   7.004  12.356  0.1467 -0.2924  0.1438
 2969W        W 3940   7.126  13.201   9.066 -0.0795 -0.1582  0.0740
 2970W        W 3941   7.969   1.109   2.013  0.1624 -0.0225 -0.1577
 2971W        W 3942   0.002   4.510   0.899 -0.1577  0.2302  0.0820
 2972W        W 3943   3.669   1.395   9.332 -0.1156 -0.0114 -0.0138
 2973W        W 3944   4.430   9.098  12.561  0.1031  0.0218  0.2444
 2974W        W 3945  11.086  13.380  13.383  0.1074  0.0753  0.2175
 2975W        W 3946   0.024  13.069  13.310  0.2615  0.0870 -0.0692
 2976W        W 3947   6.452   9.159   7.033 -0.0557  0.2644 -0.3166
 2977W        W 3948  10.318   9.548   3.141  0.0534  0.3968  0.0215
 2978W        W 3949   4.412   0.564  13.373 -0.1078  0.0660  0.0577
 2979W        W 3950  13.602  13.148   7.926  0.1790 -0.3335 -0.0977
 2980W        W 3951  10.582   5.416   6.410 -0.2784 -0.0232 -0.1700
 2981W        W 3952   2.073  10.616   7.952  0.3062  0.1635 -0.2707
 2982W        W 3953   5.876   0.591   2.195 -0.0782 -0.4749 -0.1292
 2983W        W 3954  13.574   9.981   0.176 -0.2372  0.2932  0.1033
 2984W        W 3955  10.333  13.040  10.606 -0.0411 -0.3322 -0.0600
 2985W        W 3956   1.170   7.497   2.191 -0.4648 -0.1038  0.1653
 2986W        W 3957   2.056   7.275   4.722  0.0824  0.1803 -0.1343
 2987W        W 3958  10.749   4.757   0.390 -0.0859  0.0366 -0.0818
 2988W        W 3959  10.499  10.137   6.606 -0.3179  0.0910 -0.1043
 2989W        W 3960  11.511  10.644   7.879  0.0697  0.2344 -0.2760
 2990W        W 3961  12.645  12.276  10.471 -0.1762 -0.1252  0.0319
 2991W        W 3962   4.011   0.827   8.296  0.0778 -0.0144  0.2202
 2992W        W 3963  11.877  11.944  10.708  0.0469 -0.1520  0.0724
 2993W        W 3964   3.828   0.775   1.291  0.3120 -0.2032 -0.0147
 2994W        W 3965   2.796   9.117   1.024  0.2645 -0.1516 -0.0090
 2995W        W 3966   3.772   8.085   2.943 -0.3298  0.0066  0.1938
 2996W        W 3967   0.969   3.481  11.162  0.0876  0.0828  0.2008
 2997W        W 3968   6.427   1.628   2.096  0.3090  0.0129  0.0746
 2998W        W 3969  10.462   3.728   7.941 -0.1446  0.1803 -0.0579
 2999W        W 3970   9.280   2.687   6.087 -0.1491  0.4504 -0.0714
 3000W        W 3971   7.244   0.440   7.964 -0.1170 -0.2366 -0.1071
 3001W        W 3972   4.348  12.101   8.163  0.1067  0.0644  0.2028
 3002W        W 3973  12.486   3.776  13.059 -0.3502 -0.3513  0.2107
 3003W        W 3974   7.957   1.258   0.189 -0.0724  0.1586  0.1116
 3004W        W 3975   8.000   3.217   1.718 -0.0007  0.0662 -0.0012
 3005W        W 3976   9.942  11.035  11.573  0.2943  0.0725 -0.1555
 3006W        W 3977   8.296  12.556   0.726 -0.2518 -0.1247  0.0792
 3007W        W 3978  12.994   4.848   1.018 -0.1665 -0.1992 -0.0332
 3008W        W 3979   2.682   7.473  12.455  0.1301 -0.1432 -0.1512
 3009W        W 3980  12.571   6.774   2.479 -0.0094  0.1962 -0.0322
 3010W        W 3981  13.810   5.561   9.122 -0.2759  0.2070  0.1004
 3011W        W 3982   5.243   2.909   1.168 -0.1342  0.2241 -0.0264
 3012W        W 3983   6.977   1.563   9.339  0.2513  0.1482  0.1468
 3013W        W 3984   1.184   7.628   9.862 -0.0722  0.0597  0.2162
 3014W        W 3985   8.636   9.597   3.691 -0.1098  0.0227 -0.0838
 3015W        W 3986   3.643   8.808   4.108 -0.2111 -0.2361  0.1646
 3016W        W 3987   5.702   0.744  11.178 -0.0521  0.0453 -0.1375
 3017W        W 3988   5.252   3.870   6.686  0.1618  0.1732  0.2998
 3018W        W 3989  10.547   5.630  12.542 -0.1786 -0.1446  0.2973
 3019W        W 3990   7.652   2.569   8.607 -0.0439 -0.2388 -0.4396
 3020W        W 3991   7.206  12.262  12.376 -0.1419 -0.1504 -0.1678
 3021W        W 3992  10.376   7.164   5.615 -0.0688  0.1867  0.0201
 3022W        W 3993   8.466   0.613   0.759  0.3121 -0.0377 -0.1714
 3023W        W 3994   0.770   2.102   5.128 -0.0846  0.0437  0.1686
 3024W        W 3995   6.032  12.050   2.912 -0.1258 -0.2456  0.1251
 3025W        W 3996   7.279   4.003  13.677 -0.0287  0.2397 -0.0153
 3026W        W 3997   4.738   1.231   8.648  0.0222  0.0219  0.0269
 3027W        W 3998   8.348  11.961   5.589  0.1753  0.2084  0.0322
 3028W        W 3999   6.491   7.744  11.032 -0.0698 -0.0482  0.3186
 3029W        W 4000   2.122   8.623   6.715  0.1760  0.1737 -0.0718
 3030W        W 4001   7.891   8.206   0.938  0.0789  0.1223 -0.1372
 3031W        W 4002   9.219   8.509  13.690 -0.1719 -0.0437  0.1471
 3032W        W 4003   8.931   7.241   6.353  0.1704 -0.0278  0.1780
 3033W        W 4004  11.678   3.347   2.258 -0.2557  0.1170 -0.0447
 3034W        W 4005   7.836   1.861   3.440  0.1963 -0.2018  0.2097
 3035W        W 4006   8.713   0.698   1.661 -0.1057  0.0239 -0.2313
 3036W        W 4007   6.738   1.119   9.310  0.3060  0.0786 -0.1349
 3037W        W 4008   6.781   5.606  10.721  0.1868 -0.0440  0.1200
 3038W        W 4009   3.564  12.114   4.660 -0.2879 -0.0095  0.1599
 3039W        W 4010  12.459   7.023   1.627  0.1141  0.1527 -0.1257
 3040W        W 4011   6.524   8.239   5.081 -0.0312  0.1684  0.1591
 3041W        W 4012   0.572  13.407   6.699  0.1080  0.3680 -0.0381
 3042W        W 4013   0.790  12.223   9.034  0.1600 -0.2352 -0.4504
 3043W        W 4014   0.403  12.633   4.442 -0.0332 -0.5859 -0.5489
 3044W        W 4015   7.879   6.517   8.057 -0.3565  0.1252  0.1366
 3045W        W 4016   6.883  10.581   3.290  0.2549 -0.2784  0.0339
 3046W        W 4017  13.133   4.662   5.858 -0.0686  0.0731  0.1777
 3047W        W 4018   2.947  11.249   3.409 -0.0631 -0.2104  0.1036
 3048W        W 4019   8.122  13.406   4.799 -0.0263 -0.1603  0.0988
 3049W        W 4020  12.990   4.672  12.777 -0.1836  0.2986  0.1070
 3050W        W 4021   1.212   9.556   9.253 -0.6228  0.0449  0.0647
 3051W        W 4022   6.328  11.773  10.920 -0.1116 -0.1522  0.1286
 3052W        W 4023   5.179   0.983   7.649  0.2823 -0.3650 -0.1671
 3053W        W 4024  10.084   4.495   1.125  0.2189 -0.0208  0.1079
 3054W        W 4025   1.527   4.925   0.588  0.0325 -0.1695 -0.0495
 3055W        W 4026   6.128   2.651   4.407 -0.5416  0.0608 -0.0258
 3056W        W 4027   8.836   8.017   0.462 -0.1644 -0.1145  0.0937
 3057W        W 4028  11.816  12.368  10.023  0.3025 -0.0774  0.3490
 3058W        W 4029   6.210   2.945   2.873 -0.0559  0.0012  0.0905
 3059W        W 4030  13.552   8.451   7.719  0.0546 -0.0340  0.1865
 3060W        W 4031   4.907   4.638   1.410  0.2205  0.1393 -0.0393
 3061W        W 4032   7.160  12.927  13.092  0.4084  0.2694  0.1829
 3062W        W 4033  13.259   7.559   9.486 -0.4011  0.1170  0.2068
 3063W        W 4034   8.842  12.717   9.690 -0.0290 -0.2497 -0.1727
 3064W        W 4035   7.782   4.869   9.668 -0.0166  0.2203 -0.1504
 3065W        W 4036  11.686   9.946  13.634  0.1083  0.1337  0.2699
 3066W        W 4037   7.646   5.271   0.323 -0.0915 -0.0873  0.1600
 3067W        W 4038  11.503   9.211   9.990 -0.2173 -0.0224 -0.1079
 3068W        W 4039   9.172   1.377   9.531 -0.1946 -0.0810 -0.2889
 3069W        W 4040   1.813  10.349   7.193  0.1722  0.3935  0.0183
 3070W        W 4041   6.820   2.921   8.705 -0.0930 -0.4462 -0.3720
 3071W        W 4042  10.503   5.906   7.984  0.0826 -0.1655  0.1004
 3072W        W 4043   3.380  11.067   4.567  0.0571 -0.1990 -0.0296
 3073W        W 4044   2.719   2.042   6.345  0.2763 -0.1324  0.5953
 3074W        W 4045   8.641   2.332   1.932  0.0710 -0.1880 -0.1291
 3075W        W 4046   4.474  10.382   0.349  0.0886 -0.0486 -0.0002
 3076W        W 4047   4.346  12.660   8.793 -0.0268 -0.0018 -0.1201
 3077W        W 4048   6.485   1.780   7.732  0.1678 -0.0321 -0.3213
 3078W        W 4049   6.032   6.516   0.959  0.0438  0.0890 -0.1559
 3079W        W 4050   1.760   6.100   0.561  0.3183 -0.2054  0.1345
 3080W        W 4051  12.403   3.247   4.910  0.0073  0.2860  0.0252
 3081W        W 4052   8.858   1.115   7.821  0.0022 -0.0334 -0.2116
 3082W        W 4053   5.759   4.371   7.616  0.0853  0.0249 -0.1942
 3083W        W 4054   3.952  11.550   5.811 -0.0346 -0.0061  0.0750
 3084W        W 4055   4.265  10.230  10.094 -0.1748  0.1115 -0.0354
 3085W        W 4056   4.563   4.126   4.331  0.0972  0.3341  0.2358
 3086W        W 4057   2.858   4.910  11.260 -0.1982  0.1365  0.0901
 3087W        W 4058   8.082   1.878  11.475  0.1430  0.0863  0.1341
 3088W        W 4059   0.483   5.775   1.499 -0.1953  0.0011 -0.0463
 3089W        W 4060   7.116   1.169  12.642 -0.0647  0.2895 -0.0841
 3090W        W 4061   6.790  12.244   8.393  0.0457  0.1654 -0.2003
 3091W        W 4062   3.819   3.941   0.819  0.2336 -0.1430  0.3511
 3092W        W 4063   8.316   5.014   7.889  0.0589 -0.2743  0.3146
 3093W        W 4064   7.378  13.648   9.049  0.0231  0.0241  0.1143
 3094W        W 4065  11.411   6.770  12.639 -0.1748 -0.2325 -0.0006
 3095W        W 4066   6.730  13.244  12.870 -0.1645  0.4044 -0.1977
 3096W        W 4067   8.533  12.513  10.886 -0.2886  0.1132  0.2016
 3097W        W 4068   9.485   2.282   4.786  0.0444 -0.1118 -0.1374
 3098W        W 4069   9.802  13.888   7.743 -0.0058 -0.3783 -0.2615
 3099W        W 4070   4.892   1.092   0.728  0.0994  0.0105 -0.4007
 3100W        W 4071  10.716   4.797   1.309 -0.3463 -0.1318 -0.1966
 3101W        W 4072   9.997  13.460  11.904  0.1496  0.1609 -0.2311
 3102W        W 4073   5.416  13.606   0.064  0.2972 -0.0039  0.2976
 3103W        W 4074   6.146   6.950   9.249  0.0168  0.2416  0.0201
 3104W        W 4075   7.004   3.287   3.052 -0.0026 -0.1416  0.1721
 3105W        W 4076  13.908  13.523   4.501 -0.0175  0.1364 -0.1633
 3106W        W 4077  13.215   4.377   5.398 -0.1216  0.0974 -0.0507
 3107W        W 4078   9.803   2.273   5.126 -0.0198 -0.0549  0.0401
 3108W        W 4079  11.835   7.863   2.136 -0.2587 -0.0140  0.1412
 3109W        W 4080   5.747   7.875  11.543 -0.1722  0.2706 -0.0686
 3110W        W 4081   3.496   8.395   9.462 -0.0024  0.1709  0.3096
 3111W        W 4082   4.830   8.878   4.831 -0.1464 -0.0469 -0.1512
 3112W        W 4083   7.835   6.621   1.772 -0.1829  0.0816 -0.0655
 3113W        W 4084  11.560   8.189  11.607  0.2678 -0.0129 -0.3055
 3114W        W 4085   0.616   9.690   3.479  0.0641 -0.0215 -0.0612
 3115W        W 4086   2.328   5.611   4.355 -0.0770  0.1105  0.2034
 3116W        W 4087   1.747   1.003   2.647  0.1409  0.0225 -0.1335
 3117W        W 4088   2.183   5.326  13.086 -0.2356 -0.0688 -0.1213
 3118W        W 4089   3.995  10.335   8.371 -0.2765 -0.2506  0.0315
 3119W        W 4090   4.553   7.401   5.029 -0.1699 -0.1888  0.1161
 3120W        W 4091  10.976  11.758   5.755  0.1748 -0.2035  0.1742
 3121W        W 4092  10.292  12.818   0.024  0.1219  0.0215 -0.0253
 3122W        W 4093   4.453  13.056   6.109  0.1594  0.1897  0.0618
 3123W        W 4094   0.479   1.664   7.948  0.0434  0.1442  0.3315
 3124W        W 4095  11.018   4.311   7.761  0.0739  0.2695  0.0451
 3125W        W 4096  10.124  12.099   1.668  0.1447 -0.0435 -0.3792
 3126W        W 4097  11.663   2.639   6.961 -0.0338  0.0173  0.3456
 3127W        W 4098   6.619  10.557   4.843  0.1864  0.2425 -0.1717
 3128W        W 4099   8.403   0.383   1.207 -0.3413 -0.0397  0.1334
 3129W        W 4100   2.710   4.878   8.300  0.1474 -0.3000 -0.0287
 3130W        W 4101   5.930   0.946   6.782 -0.0988 -0.0567  0.1819
 3131W        W 4102  10.106   7.252  13.832 -0.0579 -0.0135 -0.2232
 3132W        W 4103   5.515   0.306   5.916  0.0318 -0.0715 -0.0531
 3133W        W 4104   7.225   3.506   2.633  0.0656 -0.0595  0.0209
 3134W        W 4105  10.106   9.694   6.351  0.1266 -0.1430  0.1481
 3135W        W 4106  12.960   4.837  13.896  0.1179  0.2964  0.3511
 3136W        W 4107   9.093   0.887   1.028 -0.0998  0.1482  0.0726
 3137W        W 4108   1.614   5.027   6.418  0.0379 -0.4135  0.2842
 3138W        W 4109   2.785  10.379   4.462  0.0658 -0.1249  0.1662
 3139W        W 4110   0.153   1.304   2.568 -0.0944  0.1173 -0.1568
 3140W        W 4111  13.627   2.079   7.841  0.0339 -0.1354 -0.0417
 3141W        W 4112   2.383   8.437  13.748 -0.1694 -0.3295 -0.0206
 3142W        W 4113   9.321   6.114  10.559 -0.0404 -0.0259  0.0892
 3143W        W 4114   3.674  12.911   3.387 -0.0811 -0.1095 -0.2517
 3144W        W 4115   7.449  13.199  13.476  0.0369 -0.1425  0.1167
 3145W        W 4116   4.820  11.634   0.107 -0.0421  0.0519  0.2715
 3146W        W 4117   0.448  11.055   3.763  0.0251  0.0333  0.0669
 3147W        W 4118   2.546   4.413  12.773 -0.0909  0.1343 -0.1967
 3148W        W 4119   3.309   9.279   7.213 -0.0832  0.0962 -0.0306
 3149W        W 4120   3.712   2.728   8.336  0.1691  0.0280 -0.1371
 3150W        W 4121   3.200   5.802  12.796  0.3305 -0.1049  0.0348
 3151W        W 4122  10.588   4.498   6.822 -0.2484 -0.2109 -0.0723
 3152W        W 4123  12.470   1.257   0.736 -0.1916  0.1446 -0.3007
 3153W        W 4124   1.290   2.005   6.340  0.1384 -0.1255  0.0294
 3154W        W 4125   6.449   6.037   6.194  0.1853  0.0392 -0.0164
 3155W        W 4126   3.163   5.385   6.818 -0.0365 -0.0062 -0.1805
 3156W        W 4127   8.058  11.323  10.050  0.0642  0.2132  0.2648
 3157W        W 4128   6.392  10.685   2.644 -0.0071  0.0342  0.0380
 3158W        W 4129   3.491   2.471   9.908  0.0411 -0.0211  0.0526
 3159W        W 4130   8.134   6.028  10.602  0.0188 -0.2606 -0.2144
 3160W        W 4131   8.674   0.865   9.508 -0.0933 -0.0660 -0.0158
 3161W        W 4132  12.739   5.362   0.157 -0.1099  0.1321  0.3052
 3162W        W 4133  11.186   5.039  13.464  0.0601  0.3570  0.2705
 3163W        W 4134   5.693  10.107   1.257  0.2820  0.0714  0.1805
 3164W        W 4135   1.941  12.027   8.404  0.2694  0.0650  0.2684
 3165W        W 4136   4.338   2.565   6.179 -0.1158  0.5713 -0.1357
 3166W        W 4137   7.443   8.599   5.470  0.0054  0.0177  0.0817
 3167W        W 4138   8.604   4.383   2.386 -0.2962  0.0610  0.2782
 3168W        W 4139   9.486   6.044   6.731  0.1049 -0.2921 -0.2899
 3169W        W 4140   0.106   1.686   7.395 -0.0194  0.0890 -0.0080
 3170W        W 4141  10.856   7.314   5.553 -0.0263 -0.2268 -0.1269
 3171W        W 4142  11.893  10.657  11.564 -0.3685  0.1716 -0.0533
 3172W        W 4143   9.729   1.959   5.880 -0.1887 -0.1278  0.0344
 3173W        W 4144   2.095   7.390   4.123 -0.1959 -0.0597  0.1285
 3174W        W 4145  10.483  11.444   9.806  0.0690  0.1534  0.2290
 3175W        W 4146   0.471   2.210   4.370  0.0362 -0.1333 -0.1446
 3176W        W 4147  10.011   6.530  12.916 -0.1505  0.1499  0.2705
 3177W        W 4148   9.882   1.826   6.805  0.1221 -0.0569 -0.0869
 3178W        W 4149   3.575  13.542  13.096 -0.5368  0.1549 -0.1431
 3179W        W 4150   2.351   1.678   8.542 -0.5271  0.0104  0.0883
 3180W        W 4151  12.578   5.808   6.337  0.0396 -0.2883  0.1455
 3181W        W 4152   0.758   8.333   9.706  0.2415  0.1740  0.1793
 3182W        W 4153  12.563   7.286   2.550  0.0674 -0.1761  0.1379
 3183W        W 4154   0.338   4.932   7.721 -0.5321 -0.1584 -0.1563
 3184W        W 4155   1.077   2.906   0.151  0.3240  0.0604 -0.1734
 3185W        W 4156   9.633   1.043   5.615  0.0493  0.0696  0.0457
 3186W        W 4157   5.448  13.696   5.881 -0.2397  0.0924 -0.2079
 3187W        W 4158  12.074   7.983   8.380 -0.0732 -0.0497 -0.0985
 3188W        W 4159   6.133  10.567   9.165  0.0826 -0.1355 -0.2373
 3189W        W 4160   9.636   2.008   6.359 -0.1831 -0.0479 -0.2465
 3190W        W 4161   8.645   8.343   8.304 -0.0209 -0.1924  0.2172
 3191W        W 4162  11.554   6.946   7.790 -0.3812 -0.0166 -0.0803
 3192W        W 4163   2.262   8.900  11.468  0.0962  0.0480  0.1595
 3193W        W 4164   5.683   0.424  13.311 -0.0771  0.3923  0.0333
 3194W        W 4165   1.707   6.873  11.110 -0.1699 -0.0263  0.1916
 3195W        W 4166   4.736  11.570   2.466  0.1994  0.1833  0.0145
 3196W        W 4167  10.266   5.840  11.889  0.0006 -0.1381 -0.0473
 3197W        W 4168   6.919   8.295   2.854 -0.2322  0.2824 -0.4730
 3198W        W 4169   6.634   3.858   7.721 -0.1946 -0.1577 -0.0659
 3199W        W 4170   3.681   1.942   8.216  0.0636  0.2968 -0.5890
 3200W        W 4171  10.445   2.936   8.810  0.0742 -0.0149  0.1341
 3201W        W 4172   4.190   2.584  12.769 -0.0717  0.1008 -0.1758
 3202W        W 4173   6.658   4.492   4.809  0.0815  0.2184 -0.1856
 3203W        W 4174  10.650  13.504  10.752  0.1452  0.2824  0.3171
 3204W        W 4175   9.183   8.565  11.753  0.0390 -0.0217  0.3542
 3205W        W 4176   8.790  13.280   5.760 -0.2465  0.1174 -0.2859
 3206W        W 4177  12.108   5.918   8.590  0.0641  0.4330  0.0146
 3207W        W 4178  12.670  10.871   6.489  0.2104  0.0871 -0.4351
 3208W        W 4179  11.417   7.989   0.866 -0.1461  0.0818 -0.0198
 3209W        W 4180  12.267   3.727   8.701  0.1487 -0.0418 -0.0883
 3210W        W 4181  10.874  12.496   1.769 -0.3065 -0.0993  0.3080
 3211W        W 4182   5.754  12.072  10.849  0.1890 -0.2064  0.2979
 3212W        W 4183  12.983   2.924  11.609  0.1149  0.1108 -0.0061
 3213W        W 4184   5.072   2.199   1.897 -0.0013 -0.2806 -0.2388
 3214W        W 4185   8.371   3.715   9.745  0.1298 -0.0522 -0.1284
 3215W        W 4186   2.513  10.243   1.889  0.2636  0.2276  0.1212
 3216W        W 4187   1.121   4.031   8.799  0.3470 -0.0195 -0.0965
 3217W        W 4188   6.473   1.063   6.786 -0.2284  0.0195  0.3581
 3218W        W 4189   1.227   6.925  11.194  0.6178  0.1307  0.1198
 3219W        W 4190  12.113   4.398   6.480 -0.2437  0.0805  0.0374
 3220W        W 4191   2.504  12.716   8.088 -0.0542  0.0943 -0.2730
 3221W        W 4192  13.112   7.015   5.117 -0.2175  0.1335 -0.1980
 3222W        W 4193  12.607   8.207   7.583  0.4970 -0.3231 -0.3006
 3223W        W 4194   0.117   9.192   1.900  0.0777 -0.0906 -0.0720
 3224W        W 4195   9.841   9.908   2.455 -0.0393 -0.4932 -0.3634
 3225W        W 4196   1.333  13.091  13.313 -0.0834  0.1296  0.4414
 3226W        W 4197  11.834   8.048   7.362 -0.0454  0.2379  0.0929
 3227W        W 4198   6.685   4.617   8.790 -0.3910 -0.0177 -0.2768
 3228W        W 4199  12.514  11.354   9.835 -0.1116 -0.0897  0.0628
 3229W        W 4200   9.651   9.031   6.702 -0.1869  0.2633  0.1232
 3230W        W 4201  13.903  13.656   7.788  0.1049  0.1819  0.0968
 3231W        W 4202   4.826   5.802   2.333  0.2764  0.3727 -0.5885
 3232W        W 4203   2.495   0.829   6.449 -0.1275 -0.1385 -0.1414
 3233W        W 4204   5.681   0.006   9.412 -0.2644 -0.0324 -0.1531
 3234W        W 4205   4.420  12.249  11.066  0.2522 -0.4231 -0.1279
 3235W        W 4206   9.902   4.158  12.612 -0.0101  0.0391 -0.0147
 3236W        W 4207   1.895   0.048  12.399 -0.2710  0.2633  0.1882
 3237W        W 4208  13.483   8.768   1.132 -0.2283 -0.2149 -0.4447
 3238W        W 4209   4.914  11.545   5.364 -0.0823 -0.0530  0.0744
 3239W        W 4210   1.688  13.273  13.035  0.0297 -0.1858  0.1678
 3240W        W 4211   6.307  13.243   2.106  0.2306  0.0541  0.1005
 3241W        W 4212  11.766  10.265  12.809 -0.0581  0.0145 -0.1656
 3242W        W 4213  12.645   8.556   5.797 -0.3375  0.0081 -0.0615
 3243W        W 4214   3.762  12.376   0.164  0.1094  0.0931  0.4834
 3244W        W 4215   1.253   8.468  13.654  0.1020  0.1796 -0.2830
 3245W        W 4216   9.981   3.895  11.227 -0.0131 -0.0452 -0.0539
 3246W        W 4217  11.163   6.774   6.590  0.2369 -0.3108 -0.2333
 3247W        W 4218  11.187  10.063  13.766  0.0062  0.0715  0.1539
 3248W        W 4219  12.321   2.237  10.491 -0.1166 -0.0495  0.1645
 3249W        W 4220   2.954  12.684   2.203  0.0530  0.0857  0.0882
 3250W        W 4221   5.108   3.671   7.881 -0.0270 -0.4337 -0.1143
 3251W        W 4222   0.982   8.933  13.463 -0.1881 -0.1481  0.0514
 3252W        W 4223   0.790   4.480   2.032  0.0224 -0.3434 -0.2065
 3253W        W 4224   1.022   9.585  11.442 -0.1319 -0.1421  0.2490
 3254W        W 4225   1.360  10.258  12.321 -0.1205 -0.0821  0.3005
 3255W        W 4226   9.843   5.486   7.055  0.0621 -0.1280  0.0818
 3256W        W 4227  11.496  13.823   2.369  0.0192 -0.1315 -0.2182
 3257W        W 4228   4.976   7.895   0.719 -0.1140  0.0178  0.0185
 3258W        W 4229   4.496   2.163   3.381  0.1719 -0.0168 -0.2213
 3259W        W 4230   8.090  12.542  11.896 -0.0778  0.2345 -0.0237
 3260W        W 4231  13.362   2.432   6.239 -0.1299 -0.1148  0.0915
 3261W        W 4232  13.047   1.390   4.323  0.4278 -0.3394 -0.1070
 3262W        W 4233   7.159   1.528   5.802 -0.1647 -0.2260 -0.0500
 3263W        W 4234   2.158   7.398  12.390  0.0703  0.0174  0.5902
 3264W        W 4235  11.080   4.033   1.842  0.2324  0.0307  0.0399
 3265W        W 4236   9.074   2.224   0.135  0.1970 -0.1811 -0.1830
 3266W        W 4237  11.872   8.399   8.175  0.0534  0.0360  0.0005
 3267W        W 4238  13.235   6.516   4.210  0.2221  0.2212  0.0175
 3268W        W 4239   1.604  10.493  13.563 -0.1570 -0.0007 -0.0463
 3269W        W 4240   4.633  13.082  11.191  0.0059 -0.0446  0.0491
 3270W        W 4241  13.451  10.167   1.272  0.0060  0.3508  0.0985
 3271W        W 4242  13.078  12.165  10.815 -0.3170 -0.2786  0.3711
 3272W        W 4243   5.776   7.543   5.311  0.1054 -0.1779  0.2085
 3273W        W 4244   0.375  11.848  11.548 -0.1327 -0.3746  0.2063
 3274W        W 4245  10.814  12.896  13.236  0.0562 -0.1548 -0.1789
 3275W        W 4246  10.910   7.379   4.993  0.0807  0.0734  0.3283
 3276W        W 4247   2.686   2.967   5.475 -0.0576 -0.1022  0.0867
 3277W        W 4248  13.338   4.367   4.575  0.0504 -0.0286 -0.0363
 3278W        W 4249  10.014   2.722   8.672  0.2728  0.2415 -0.1300
 3279W        W 4250   5.883  13.272   7.725 -0.1497 -0.0503  0.0017
 3280W        W 4251   3.889   0.053   2.975  0.1097 -0.3137 -0.3835
 3281W        W 4252  13.322   4.199   6.476 -0.1833  0.0320  0.1462
 3282W        W 4253   3.689  10.023   8.874  0.1605 -0.1252 -0.0553
 3283W        W 4254  11.906  11.151   8.605  0.2236  0.1950  0.0789
 3284W        W 4255  10.947   9.720  13.513  0.1882  0.0897 -0.0426
 3285W        W 4256   8.529   4.799   7.509 -0.2214 -0.2749 -0.2083
 3286W        W 4257   5.000  13.471   4.317 -0.2670  0.0868  0.2326
 3287W        W 4258   5.087   5.339   9.239  0.4871 -0.0728 -0.1977
 3288W        W 4259   9.189  11.398   0.903 -0.4170  0.0644  0.0396
 3289W        W 4260   1.562   3.666  12.763 -0.0259 -0.3137  0.1964
 3290W        W 4261   9.721   2.300  12.457  0.2791  0.1772  0.0242
 3291W        W 4262  12.383   3.670   0.511  0.1300  0.1325  0.0233
 3292W        W 4263  10.002   1.871   0.719 -0.3077  0.0783  0.1104
 3293W        W 4264   7.372   1.562   8.162 -0.3764  0.1701 -0.1259
 3294W        W 4265   2.806  12.380   5.141  0.0435 -0.0468  0.5063
 3295W        W 4266  12.875   2.277  12.135  0.4545  0.0579  0.0026
 3296W        W 4267   4.166   5.897   8.642 -0.2315 -0.1284  0.1469
 3297W        W 4268   7.732  12.449   6.609 -0.1053 -0.1046 -0.0939
 3298W        W 4269  11.276  11.737  13.202  0.1199  0.2036  0.0054
 3299W        W 4270   7.407   9.841   2.983 -0.0815 -0.0192 -0.3430
 3300W        W 4271   9.311  10.627   9.227 -0.1611  0.0657  0.2865
 3301W        W 4272   8.996   2.110   7.222 -0.0130  0.1694  0.0387
 3302W        W 4273   0.285   8.248   5.633  0.3156  0.0430  0.0648
 3303W        W 4274   0.119   2.853   7.109  0.1194 -0.0490 -0.2046
 3304W        W 4275   0.568   0.799   3.350 -0.3365 -0.1570 -0.2184
 3305W        W 4276  12.248   3.703   3.645 -0.1047  0.0557 -0.1292
 3306W        W 4277   3.084   4.513   7.285 -0.3055 -0.0088  0.1831
 3307W        W 4278  12.516   2.597   1.105 -0.1412  0.0183 -0.3340
 3308W        W 4279   6.739   9.999   6.196  0.0006 -0.4273  0.3026
 3309W        W 4280  13.916   7.558   2.777 -0.1356  0.2250  0.0531
 3310W        W 4281   4.141  11.488   5.182 -0.1376  0.3381  0.0527
 3311W        W 4282   8.585   7.307  13.621 -0.1612 -0.0852  0.3808
 3312W        W 4283  13.503  10.008   2.857 -0.1023  0.0233 -0.1988
 3313W        W 4284   7.130   5.062  11.769  0.0740  0.0555  0.0204
 3314W        W 4285   6.281   2.678   0.269 -0.1260 -0.1016 -0.0983
 3315W        W 4286  11.679  10.923  12.003  0.4660  0.1216 -0.0617
 3316W        W 4287   0.832   7.678   5.150 -0.0295 -0.0466  0.0983
 3317W        W 4288   7.932  13.494   4.380 -0.0168 -0.0737  0.1704
 3318W        W 4289   1.756  10.967  12.756 -0.2512 -0.3582 -0.0782
 3319W        W 4290  11.735  12.802   8.221  0.2739 -0.1037  0.2623
 3320W        W 4291  13.282   5.274   2.555  0.1461  0.1263 -0.0727
 3321W        W 4292   0.730  11.447   0.439 -0.1045 -0.1523  0.0861
 3322W        W 4293   1.486   7.374   7.695  0.1579 -0.0809 -0.1390
 3323W        W 4294  11.782   3.793   2.500  0.1586 -0.4575  0.2111
 3324W        W 4295  10.620  11.459   8.086  0.4132 -0.3302 -0.0460
 3325W        W 4296   4.606   6.915  11.101 -0.0459  0.1114 -0.3998
 3326W        W 4297   7.816   1.275  10.791 -0.0539 -0.2095 -0.1657
 3327W        W 4298   4.474   8.141  11.541 -0.1443 -0.0933 -0.1966
 3328W        W 4299   9.731   2.786  11.856 -0.1010 -0.0433 -0.1247
 3329W        W 4300  12.779  12.705   0.074  0.1463 -0.3477 -0.1784
 3330W        W 4301  13.443  10.810   5.689 -0.1714 -0.0601 -0.1894
 3331W        W 4302   5.413   8.389   5.153 -0.0213  0.0550  0.0705
 3332W        W 4303   5.241  13.711  12.368  0.2656  0.1927  0.1254
 3333W        W 4304   9.264   0.452  13.669  0.4027  0.2333 -0.0917
 3334W        W 4305   5.601   5.122   2.848  0.0511 -0.0346  0.2837
 3335W        W 4306  10.105  10.688  11.254  0.1555 -0.0103  0.0942
 3336W        W 4307   0.535   4.764   6.134  0.2277  0.2329 -0.1617
 3337W        W 4308   6.279  13.554   2.983 -0.3208 -0.0394 -0.2978
 3338W        W 4309   9.245   0.516   8.319 -0.2822  0.1819  0.2580
 3339W        W 4310   3.512   0.220   8.744  0.1716  0.1060  0.2116
 3340W        W 4311   4.811   9.033  12.129  0.2879 -0.2062 -0.1134
 3341W        W 4312  12.865   3.771  13.870  0.1835  0.0776  0.1352
 3342W        W 4313  12.981   8.722  13.602  0.0788 -0.2254 -0.0439
 3343W        W 4314  11.066   2.523   4.719 -0.0106 -0.0539  0.1305
 3344W        W 4315  12.194   4.235   1.239 -0.2945  0.4644 -0.0188
 3345W        W 4316   9.086   3.808  10.123 -0.0990  0.0934  0.0101
 3346W        W 4317   3.737   1.400   4.300 -0.2368  0.0704  0.0417
 3347W        W 4318  12.278  12.951   6.640 -0.0538 -0.0772  0.0934
 3348W        W 4319   0.945   4.720   8.092 -0.1981  0.1798  0.1885
 3349W        W 4320   5.987  10.681   8.333 -0.0192  0.0936 -0.0178
 3350W        W 4321   3.432   8.663   7.890  0.2101 -0.2467  0.0515
 3351W        W 4322   2.393   9.799   1.682  0.0155  0.1634  0.2647
 3352W        W 4323  12.602   8.335   1.049 -0.0096 -0.2137 -0.0668
 3353W        W 4324   9.427   5.499   4.813  0.0845 -0.0948 -0.0777
 3354W        W 4325   6.537  12.563   7.853 -0.1125  0.3183 -0.2951
 3355W        W 4326   0.047   5.459   4.827 -0.0224  0.1770  0.1235
 3356W        W 4327  12.068   3.345   7.630  0.0683 -0.2706  0.0348
 3357W        W 4328  13.096   7.721   6.721 -0.0259 -0.0429 -0.2788
 3358W        W 4329   4.481   5.537  13.682 -0.1843 -0.1178  0.0217
 3359W        W 4330   4.580   5.857  11.251  0.0763  0.2249 -0.1391
 3360W        W 4331   9.724   3.449   9.203  0.0437  0.0502 -0.1407
 3361W        W 4332  12.723   5.001   8.239 -0.1018  0.0535 -0.1796
 3362W        W 4333   2.978   3.510   5.451 -0.2815 -0.1597  0.0011
 3363W        W 4334   1.166  12.119   9.394  0.0449 -0.1331 -0.0462
 3364W        W 4335   6.420   8.254   6.728 -0.0644  0.1446  0.0977
 3365W        W 4336  12.453   3.607   3.144 -0.0804  0.0169 -0.1883
 3366W        W 4337   5.151   6.778  11.784  0.2422  0.1292 -0.2688
 3367W        W 4338   7.989  11.252   1.166 -0.0236  0.0703 -0.0911
 3368W        W 4339   0.899   5.568   1.919  0.0957  0.0129 -0.0591
 3369W        W 4340   0.770  13.383   5.687  0.2548  0.2647  0.1035
 3370W        W 4341   2.415   8.878   2.082  0.3092  0.0034 -0.0658
 3371W        W 4342   4.437   4.874   5.571 -0.0622 -0.3085  0.4827
 3372W        W 4343   5.484   2.050  11.041 -0.1419  0.1700 -0.1748
 3373W        W 4344  11.512   7.619   0.096 -0.2803  0.0892  0.3491
 3374W        W 4345   5.529  13.779  11.135  0.1487  0.1275 -0.0909
 3375W        W 4346  11.303   4.787   1.063  0.2328  0.2023  0.2002
 3376W        W 4347   7.498   8.556  10.222  0.1380 -0.1100  0.1080
 3377W        W 4348   9.696   3.020  13.407  0.1438  0.2285 -0.0459
 3378W        W 4349  11.417   6.780   9.496 -0.2309 -0.0871  0.1160
 3379W        W 4350   0.908  10.492   3.112  0.1398 -0.1923  0.1885
 3380W        W 4351   3.633   6.573   9.735  0.2474  0.0057  0.1478
 3381W        W 4352   7.806   8.502   3.408  0.0592 -0.0289  0.3073
 3382W        W 4353   7.354   6.237   0.046  0.2539  0.0143 -0.1108
 3383W        W 4354   9.750   9.375   9.229  0.0305 -0.0725  0.1822
 3384W        W 4355   2.145  13.736   7.356 -0.3116 -0.2993 -0.0853
 3385W        W 4356  13.407   3.491   2.506 -0.2566 -0.0831  0.3443
 3386W        W 4357  13.728   2.342  12.637 -0.3355 -0.0856 -0.0758
 3387W        W 4358  10.236   8.763   7.922  0.0524  0.0234 -0.1952
 3388W        W 4359   6.786   4.650   3.079  0.2289  0.2600 -0.0624
 3389W        W 4360   7.567   2.885   4.887 -0.0465  0.4287  0.0279
 3390W        W 4361   3.570   5.795  11.182  0.1330 -0.0786 -0.1191
 3391W        W 4362   1.940   1.832  11.064 -0.0244  0.1210 -0.0542
 3392W        W 4363  11.153   0.907  11.715 -0.0947 -0.0623 -0.0900
 3393W        W 4364   1.201  10.059   2.249  0.3021 -0.0023  0.5380
 3394W        W 4365  13.048   8.477   1.204 -0.2599 -0.3652  0.1528
 3395W        W 4366   0.343  10.550   9.382 -0.2004 -0.0004  0.1826
 3396W        W 4367   8.001   0.503   4.483 -0.0799 -0.0972 -0.0838
 3397W        W 4368  12.199   2.546   0.375 -0.1087  0.1444  0.0363
 3398W        W 4369   8.243   7.382   7.378  0.0521  0.0501  0.0359
 3399W        W 4370   9.323   0.359  11.167  0.1356  0.0263 -0.0357
 3400W        W 4371   7.215   5.043  11.263  0.1023  0.1899  0.0268
 3401W        W 4372   1.585   9.301   4.693  0.0232  0.1157 -0.1180
 3402W        W 4373   0.817  12.756  11.888  0.0034  0.4112 -0.0846
 3403W        W 4374   6.614   2.755  10.642  0.3086 -0.0447 -0.1442
 3404W        W 4375   6.563   2.027   5.347 -0.1809  0.0528 -0.0134
 3405W        W 4376   1.587   6.402  12.175 -0.1743  0.1037 -0.4638
 3406W        W 4377   1.535  11.417   1.216  0.0671 -0.1167  0.2441
 3407W        W 4378  10.683   3.255   4.340  0.1545  0.0899 -0.2992
 3408W        W 4379   9.021   4.173   2.448 -0.1134  0.1158 -0.0177
 3409W        W 4380  12.273   6.692   3.171 -0.0214 -0.0125  0.0707
 3410W        W 4381   1.444   9.516   6.025 -0.2005  0.1535 -0.0514
 3411W        W 4382   3.721  13.733   1.558 -0.1643  0.0589  0.0062
 3412W        W 4383   0.752   4.260   7.939 -0.0914  0.3221  0.2086
 3413W        W 4384   9.591   8.939   5.625  0.0630  0.0978 -0.2474
 3414W        W 4385   1.759   2.360   5.236 -0.0421 -0.1246  0.0128
 3415W        W 4386   1.010  10.183   9.085  0.2149 -0.1114 -0.2045
 3416W        W 4387  10.510   0.070  10.586 -0.2062 -0.0822 -0.3484
 3417W        W 4388   1.130   8.290   2.723 -0.0539 -0.1102 -0.0306
 3418W        W 4389   2.567  13.041   7.235 -0.2152 -0.2205  0.0095
 3419W        W 4390  13.831   3.618   5.662 -0.0996 -0.0372  0.0327
 3420W        W 4391   9.166   6.473   1.490  0.0399 -0.3649  0.2244
 3421W        W 4392   8.767   1.699   9.397 -0.0694  0.1725  0.1185
 3422W        W 4393  12.460   4.630  13.755 -0.3496  0.2230  0.1047
 3423W        W 4394   0.349   2.348   7.087 -0.2250 -0.0515 -0.2501
 3424W        W 4395  10.750   1.540   2.005  0.0632  0.1091 -0.4322
 3425W        W 4396   1.919   2.737  12.560 -0.2518 -0.0533  0.1158
 3426W        W 4397   7.839   8.144  12.785  0.1819  0.1133 -0.0089
 3427W        W 4398  13.499   3.226   4.934 -0.0385  0.0210 -0.0076
 3428W        W 4399  10.030   9.116  13.621  0.0987  0.0842  0.1940
 3429W        W 4400  11.613   2.345  13.420  0.0325  0.1406  0.1143
 3430W        W 4401   6.192   4.036   3.640 -0.0281 -0.1143  0.0262
 3431W        W 4402   4.503   6.238   2.245 -0.2807 -0.2962 -0.1633
 3432W        W 4403  10.558   8.794   5.192  0.1346  0.1822  0.1473
 3433W        W 4404  11.913   8.095  12.452 -0.1886 -0.1216 -0.0291
 3434W        W 4405   5.062   9.694   9.201  0.1049  0.0223 -0.1670
 3435W        W 4406   2.638   3.485   7.488 -0.1849  0.2292 -0.2644
 3436W        W 4407   4.868  12.091  11.299  0.0327  0.2202  0.2993
 3437W        W 4408   6.481   3.301  12.251  0.0385  0.1113 -0.0721
 3438W        W 4409   5.293   8.572   7.641 -0.0278 -0.2464  0.2771
 3439W        W 4410  12.773   5.239  12.674 -0.1920  0.0264  0.2261
 3440W        W 4411   7.629   5.231   0.914 -0.4203  0.0952 -0.2808
 3441W        W 4412   5.218   6.805   0.947  0.0398 -0.2301  0.0238
 3442W        W 4413   2.491   1.151   2.536 -0.1413 -0.3144  0.1453
 3443W        W 4414   0.505   6.629   7.483  0.1610  0.0642  0.1713
 3444W        W 4415   4.617   9.458   3.324  0.0419  0.3043  0.0740
 3445W        W 4416   0.943  12.586   2.146  0.2081  0.2157 -0.3921
 3446W        W 4417   4.566  13.700   9.679  0.1242  0.1001 -0.0516
 3447W        W 4418   6.718  11.061   0.461  0.2435  0.2398 -0.1364
 3448W        W 4419   8.125  13.327   7.924 -0.0043 -0.3635  0.0163
 3449W        W 4420   6.782   8.325   4.606 -0.0140 -0.2677  0.2422
 3450W        W 4421   1.725   2.455   1.409 -0.2609  0.2294  0.3862
 3451W        W 4422   7.645   5.168   2.835  0.1658 -0.1269  0.0892
 3452W        W 4423   7.836  12.286  12.369  0.1370 -0.0230 -0.1786
 3453W        W 4424   5.478   2.248  13.118 -0.1508 -0.1951  0.0570
 3454W        W 4425  11.020   7.900   1.643 -0.0574 -0.2714 -0.1489
 3455W        W 4426  13.125   4.222   8.169 -0.2381  0.0759  0.0110
 3456W        W 4427   2.364   4.168   0.544 -0.4121 -0.2364  0.0705
 3457W        W 4428  12.345   2.501   5.395  0.0520  0.1702 -0.0165
 3458W        W 4429  13.549   9.228  11.097  0.2290 -0.2604 -0.0990
 3459W        W 4430  12.934   8.853   0.258  0.0499 -0.0806  0.2268
 3460W        W 4431   1.304   6.501   3.987 -0.1407  0.2033 -0.2931
 3461W        W 4432   7.541   7.855   4.090 -0.0600  0.0116  0.0572
 3462W        W 4433   8.015  10.957   2.149  0.3061 -0.0725 -0.0290
 3463W        W 4434   5.510   3.980   1.394  0.2248  0.0436  0.2107
 3464W        W 4435   5.396  11.766   8.348  0.0239  0.1199 -0.2204
 3465W        W 4436   4.742   8.213  12.308  0.1165 -0.1973  0.0320
 3466W        W 4437  12.325   9.699   9.300  0.0300 -0.1120 -0.0317
 3467W        W 4438   3.757  11.002   1.906  0.0769 -0.0436 -0.2131
 3468W        W 4439   6.205   2.869   6.782 -0.0322  0.0388 -0.0337
 3469W        W 4440   9.952   2.025   3.519  0.0125  0.1640  0.0255
 3470W        W 4441   4.017   9.049  10.191 -0.0929 -0.4593  0.2657
 3471W        W 4442  11.655  13.376   2.154  0.2810  0.1554 -0.0276
 3472W        W 4443   0.660   6.421   1.469 -0.1913  0.1407  0.0107
 3473W        W 4444   2.984   2.958   9.172 -0.1355 -0.1492 -0.2045
 3474W        W 4445   7.872   2.322   2.681 -0.1102  0.1715 -0.1557
 3475W        W 4446   7.089   6.891  10.947 -0.1755 -0.0979  0.0418
 3476W        W 4447   3.094  11.254   0.039 -0.1435  0.0562 -0.1734
 3477W        W 4448  11.077   1.726  13.799  0.1623 -0.0368 -0.0771
 3478W        W 4449   4.091   6.904  10.154  0.0313 -0.3157  0.1227
 3479W        W 4450   8.335   0.604   5.452  0.0979 -0.0296 -0.2490
 3480W        W 4451  12.004   2.639   5.766 -0.1192  0.0988  0.0805
 3481W        W 4452   2.524   8.068   5.709  0.0103 -0.1101 -0.3429
 3482W        W 4453   9.625   4.157   5.599 -0.2278 -0.0936  0.1124
 3483W        W 4454   5.085   9.500   3.562  0.0697 -0.1903 -0.0851
 3484W        W 4455   7.655   5.916   0.682  0.0036 -0.2534 -0.4150
 3485W        W 4456  12.716  12.242   6.935  0.3189 -0.0194  0.1224
 3486W        W 4457   4.771   9.873   8.729  0.0966 -0.1070 -0.1072
 3487W        W 4458  11.331   2.341  12.841 -0.1153 -0.0431  0.0804
 3488W        W 4459   0.373   4.533  12.693  0.1177  0.1180  0.1750
 3489W        W 4460   7.685   3.528  13.061 -0.2320 -0.0556  0.1632
 3490W        W 4461  10.418   2.546   0.979 -0.1935 -0.2402 -0.2659
 3491W        W 4462   7.539  11.319   4.103 -0.2959  0.2286  0.4490
 3492W        W 4463  12.517   1.725  10.670  0.2808 -0.3163  0.4230
 3493W        W 4464  10.484   2.562   6.459  0.2103  0.1239 -0.0832
 3494W        W 4465   6.635   3.833   1.424  0.0693 -0.0789 -0.1673
 3495W        W 4466  13.610   0.141   7.890 -0.3206 -0.1990 -0.2636
 3496W        W 4467  10.222   6.866   0.185  0.2055 -0.0068 -0.0938
 3497W        W 4468   6.709   3.137   6.122 -0.1140  0.0579 -0.1108
 3498W        W 4469  11.245   4.659   8.003  0.0524 -0.0799  0.2129
 3499W        W 4470   9.900   4.425   2.445  0.4409 -0.1430 -0.4552
 3500W        W 4471  12.397   1.023   6.868 -0.1701  0.1600  0.1360
 3501W        W 4472   1.772   1.664  11.507 -0.0332 -0.4028  0.2059
 3502W        W 4473   0.592  11.935   8.685  0.0870 -0.2984  0.4003
 3503W        W 4474   6.978   5.037   9.883 -0.0930  0.0022 -0.2178
 3504W        W 4475   1.273  11.843   4.039 -0.0475  0.2914  0.1003
 3505W        W 4476   9.443   4.226   0.489 -0.1182  0.0899 -0.0167
 3506W        W 4477  11.854   5.612  12.176  0.2495 -0.1155 -0.1464
 3507W        W 4478   1.562  11.735   4.460 -0.2832  0.0221 -0.2879
 3508W        W 4479   7.675  11.257   8.049  0.1055  0.2972  0.1786
 3509W        W 4480   5.895   7.817   4.553  0.2315 -0.0574 -0.1699
 3510W        W 4481   7.219   0.579   9.737 -0.0379 -0.0457 -0.6698
 3511W        W 4482   2.077   2.043   8.365 -0.1726 -0.1779 -0.0105
 3512W        W 4483   1.655   0.307   9.088 -0.1234 -0.2456  0.0349
 3513W        W 4484   1.864  10.831   6.955  0.0190  0.3960 -0.0471
 3514W        W 4485   0.862   9.191   0.832  0.0022 -0.1386  0.1863
 3515W        W 4486   8.769  12.345  11.770  0.3699 -0.0336  0.1845
 3516W        W 4487  11.170   8.019  12.101 -0.0180 -0.0147  0.0642
 3517W        W 4488   1.833  13.030   9.191  0.3392 -0.0823 -0.2538
 3518W        W 4489   9.025   2.325   3.288  0.1215  0.2302 -0.1613
 3519W        W 4490  12.923   4.426   6.319 -0.2445 -0.1308  0.2685
 3520W        W 4491   7.754   3.276   5.752  0.1801  0.1811  0.2036
 3521W        W 4492  11.128   6.341   3.238 -0.1769  0.0849 -0.1199
 3522W        W 4493   4.883   6.613   7.056  0.0407 -0.0789  0.0868
 3523W        W 4494   4.224   1.264   2.203  0.4132 -0.2401  0.2337
 3524W        W 4495   7.837  13.402   8.732  0.0960  0.1584 -0.1014
 3525W        W 4496   5.892  12.026   3.832 -0.3330 -0.1648  0.1607
 3526W        W 4497  12.037   6.485  12.351  0.4724 -0.0466  0.0633
 3527W        W 4498   2.353   3.625  13.105 -0.0296 -0.1170 -0.1597
 3528W        W 4499   4.456   7.073   4.590 -0.1060  0.0040 -0.1751
 3529W        W 4500  13.161  12.505  10.409  0.3453  0.1980 -0.0508
 3530W        W 4501   2.824  10.483  12.850 -0.0123  0.0460 -0.0178
 3531W        W 4502   8.490  10.399  13.628 -0.3849 -0.1203  0.0622
 3532W        W 4503   7.174   2.870   4.599 -0.0107 -0.2977  0.0092
 3533W        W 4504   4.006   6.807  13.815 -0.1309  0.0221  0.0152
 3534W        W 4505   4.169  13.486   4.614 -0.1391 -0.1807  0.1927
 3535W        W 4506   2.007  12.216   0.159  0.0335  0.0992  0.0425
 3536W        W 4507   4.112   3.395   4.899  0.1870 -0.0216 -0.3667
 3537W        W 4508   7.449   4.197  11.732  0.1044  0.1961 -0.1109
 3538W        W 4509   9.320   1.285   6.002 -0.0205  0.4094 -0.2743
 3539W        W 4510  10.924  10.416   1.854  0.0509 -0.2541 -0.1183
 3540W        W 4511   2.362   4.123  12.260  0.0771  0.3889  0.0318
 3541W        W 4512  13.459   6.937   1.337  0.1318  0.0578  0.0994
 3542W        W 4513   9.241  10.295  10.544  0.3595  0.2046  0.2499
 3543W        W 4514   5.278   7.789   4.523  0.1676  0.2642 -0.0604
 3544W        W 4515   3.446   1.022   0.371  0.0223  0.0358 -0.2399
 3545W        W 4516  13.027   6.044   9.381 -0.2786  0.0163 -0.0555
 3546W        W 4517   8.982   0.360   7.702 -0.0117  0.2926 -0.0722
 3547W        W 4518   6.876  11.896  13.443 -0.2436  0.1785  0.0926
 3548W        W 4519  10.731   6.681   2.187  0.0991  0.1729 -0.0716
 3549W        W 4520   1.270   4.628   2.213  0.0840 -0.1317 -0.1258
 3550W        W 4521   9.329   7.126   4.247 -0.0078 -0.5036 -0.0258
 3551W        W 4522  11.120   7.905   4.688  0.1532 -0.0419 -0.0490
 3552W        W 4523   2.729  12.534   4.229  0.1547 -0.0731 -0.0294
 3553W        W 4524   4.760   9.815   9.935 -0.2949  0.0781 -0.2849
 3554W        W 4525   1.446  12.931  11.122  0.2906 -0.1527 -0.4159
 3555W        W 4526   8.045   7.195   8.644 -0.1391 -0.1661 -0.1807
 3556W        W 4527   7.000   9.142   8.173 -0.3111 -0.1994 -0.0174
 3557W        W 4528   2.505  10.846  12.693  0.0599 -0.4811 -0.0778
 3558W        W 4529  13.769   8.415   0.931  0.0006 -0.0311 -0.0355
 3559W        W 4530  10.181   0.026  10.021  0.1018 -0.0378  0.2607
 3560W        W 4531   5.433   9.916   8.071  0.2917 -0.1537  0.0256
 3561W        W 4532   3.156   5.603   0.289  0.0462 -0.0930 -0.3926
 3562W        W 4533   5.005  10.995   4.353 -0.0211  0.0441  0.1534
 3563W        W 4534   3.877   8.414  10.599  0.0570  0.0696  0.0829
 3564W        W 4535   5.059   9.964  13.128  0.0388 -0.0139 -0.0147
 3565W        W 4536   5.312   2.618   3.008 -0.2583  0.0041  0.3159
 3566W        W 4537   7.785  11.097   3.433 -0.1785 -0.0037 -0.2214
 3567W        W 4538  11.429   6.307   3.868 -0.1434 -0.0112  0.4154
 3568W        W 4539  11.220   8.449   8.740  0.0999  0.0010  0.2267
 3569W        W 4540   7.962   8.354   5.344  0.0583 -0.3530 -0.3794
 3570W        W 4541   8.451  12.844   9.337 -0.2859  0.1790  0.0024
 3571W        W 4542   8.878   7.182  10.477  0.3124  0.3019  0.0053
 3572W        W 4543  10.460   5.853   9.362  0.1522  0.0712  0.2911
 3573W        W 4544   1.872   5.616  12.798  0.4026 -0.0663 -0.0492
 3574W        W 4545   9.350  11.815  11.503 -0.0399 -0.0029 -0.1202
 3575W        W 4546   9.748   3.574  13.177  0.1517 -0.1082 -0.0797
 3576W        W 4547   2.894   5.435  12.710  0.4617  0.0754 -0.3332
 3577W        W 4548  12.265   5.033   0.667  0.0987 -0.3308 -0.0448
 3578W        W 4549   1.335   5.053   3.610  0.2444 -0.0810 -0.3005
 3579W        W 4550   3.996  13.442   2.761 -0.0095  0.1434 -0.0160
 3580W        W 4551   0.814   9.532   1.188  0.0391 -0.0489 -0.0892
 3581W        W 4552   3.185  11.806   9.025 -0.0343  0.1170  0.2201
 3582W        W 4553   5.040   9.848   4.482 -0.1913 -0.2474 -0.2022
 3583W        W 4554  13.430   2.306  11.530  0.0920  0.1367  0.0234
 3584W        W 4555   5.652   1.300   6.063  0.0301 -0.2197 -0.2118
 3585W        W 4556   6.712  10.341   4.376 -0.0798 -0.4418 -0.0108
 3586W        W 4557   2.228   4.246  11.653  0.1168 -0.2335  0.0892
 3587W        W 4558   1.067   7.281   7.927 -0.1284  0.0444 -0.0681
 3588W        W 4559   3.461   3.440  12.389  0.0883 -0.1223 -0.0589
 3589W        W 4560   9.119   7.518  11.447  0.0013 -0.2306  0.1685
 3590W        W 4561  13.533  11.154   2.823  0.1252  0.1072  0.2430
 3591W        W 4562  13.236   0.263   7.086 -0.1135  0.1175  0.0615
 3592W        W 4563   5.864   8.234   7.905 -0.2335  0.0181 -0.0738
 3593W        W 4564   0.756  10.894   2.228  0.0012 -0.0541  0.4525
 3594W        W 4565   5.139   7.617  10.419  0.2982  0.2203 -0.2486
 3595W        W 4566  12.166   4.942   9.241 -0.1633  0.1245  0.3470
 3596W        W 4567   5.985   4.486  12.245  0.0122  0.0689 -0.0988
 3597W        W 4568   8.580   3.498   2.921  0.0748  0.0485  0.0078
 3598W        W 4569   9.083   2.464   1.692 -0.0113  0.2875  0.2042
 3599W        W 4570  12.926   5.553   4.786  0.0170  0.0134  0.0222
 3600W        W 4571   6.053  10.019  11.574  0.2497  0.1456  0.2566
 3601W        W 4572   0.346   5.789  12.333 -0.2089 -0.1192 -0.2055
 3602W        W 4573   1.498  11.224   7.088  0.3030  0.2738 -0.1853
 3603W        W 4574   2.022   7.668   9.411  0.0375  0.3427  0.0902
 3604W        W 4575  13.907  12.415   4.748  0.2070 -0.0211  0.2636
 3605W        W 4576  11.495   2.559   7.886 -0.5209 -0.0635 -0.1643
 3606W        W 4577   7.276   7.542   5.825  0.1937 -0.2460  0.1075
 3607W        W 4578  13.118   6.760   7.750 -0.0202 -0.1161  0.1299
 3608W        W 4579   1.946   3.268  10.421  0.0384 -0.0053  0.0997
 3609W        W 4580   5.891   8.286   4.353 -0.2926  0.2266 -0.3142
 3610W        W 4581  11.759   8.846   6.025  0.0946  0.1123  0.2621
 3611W        W 4582  12.858   5.981   2.131 -0.2438 -0.0496  0.3116
 3612W        W 4583  11.581   2.040   7.490 -0.3215 -0.1566 -0.4438
 3613W        W 4584   5.717  13.153  13.015 -0.2632 -0.2151  0.0247
 3614W        W 4585   6.939   6.180   6.145  0.0978  0.2188 -0.1197
 3615W        W 4586  13.676   3.824   6.560 -0.1025 -0.0827  0.2485
 3616W        W 4587   2.660   1.148   4.684 -0.1987  0.1662 -0.0425
 3617W        W 4588   3.135  12.906   6.804  0.1708  0.0875  0.1383
 3618W        W 4589   3.356   5.531  10.844 -0.0625 -0.1675 -0.1488
 3619W        W 4590  13.861   2.095   6.374  0.0112  0.0050 -0.1245
 3620W        W 4591   9.483  11.832   0.465 -0.1260  0.1697  0.3526
 3621W        W 4592   7.020   2.687  10.975 -0.0738 -0.1971  0.0779
 3622W        W 4593  11.580   8.326   6.565  0.0215 -0.0821 -0.0258
 3623W        W 4594   3.810   4.759   2.453 -0.2838  0.2229 -0.0264
 3624W        W 4595   4.228   8.717  13.483 -0.0744  0.0114 -0.1356
 3625W        W 4596   4.341   0.787  10.987 -0.2515  0.2330  0.0071
 3626W        W 4597   7.170  12.661   4.960  0.0689  0.1468 -0.0042
 3627W        W 4598  13.747   3.217   8.820  0.3020  0.2071 -0.0617
 3628W        W 4599   8.973   3.448   5.870  0.1514  0.1102  0.0798
 3629W        W 4600  13.717  12.247   7.890 -0.0379 -0.0526 -0.0787
 3630W        W 4601   7.978   2.061   7.633 -0.0644  0.0585  0.1978
 3631W        W 4602   6.331  13.304   5.132  0.2006 -0.6069 -0.0227
 3632W        W 4603   2.991   8.711   2.805  0.1758 -0.0467  0.4138
 3633W        W 4604   2.855  11.557   4.276 -0.2377  0.0061  0.1354
 3634W        W 4605   5.043  10.158   6.560 -0.2652  0.0364  0.0795
 3635W        W 4606   2.168  12.575   1.104 -0.0325  0.2123 -0.0424
 3636W        W 4607  13.106   8.453   4.864 -0.1713  0.0001  0.1426
 3637W        W 4608   8.622   3.451  11.407  0.3585  0.1670  0.2541
 3638W        W 4609   3.014   6.114   7.133  0.4934 -0.0348 -0.1790
 3639W        W 4610  10.921  13.259   8.508 -0.2207 -0.0060  0.0791
 3640W        W 4611   2.372   1.978   3.673  0.0963 -0.2003 -0.6244
 3641W        W 4612   6.308  12.182   2.448  0.0619  0.3247  0.0665
 3642W        W 4613  12.372   6.601   9.135 -0.0369  0.3088 -0.0167
 3643W        W 4614   5.383   5.901   2.541  0.1524  0.1496  0.0183
 3644W        W 4615  10.189   3.131   9.253  0.2034 -0.2085 -0.2291
 3645W        W 4616   0.245  11.230   1.268  0.0640  0.0598  0.1621
 3646W        W 4617  12.014   3.455   0.256  0.2115  0.1685 -0.3862
 3647W        W 4618   9.033   9.989  12.417 -0.1259 -0.1374  0.0866
 3648W        W 4619   5.980  10.945  13.557 -0.0599 -0.1407  0.1300
 3649W        W 4620   9.566   8.817   6.236 -0.2886 -0.1164 -0.1087
 3650W        W 4621   3.704  13.028   4.476  0.0767  0.2144  0.0457
 3651W        W 4622   1.843   5.810   9.622  0.0541  0.1626 -0.4594
 3652W        W 4623   1.904  13.839   8.666  0.1322  0.1762 -0.0579
 3653W        W 4624   6.347   5.098   5.964 -0.1217  0.0673 -0.1451
 3654W        W 4625   2.433   6.479   5.726  0.0827  0.0293 -0.0525
 3655W        W 4626   3.798  12.370   9.416 -0.5351  0.0321 -0.0299
 3656W        W 4627   9.092   2.540   7.541  0.0351 -0.1172  0.0311
 3657W        W 4628   6.627  13.136  10.790 -0.0895 -0.1550 -0.1572
 3658W        W 4629   1.912   3.947   1.322  0.1051 -0.0724  0.1849
 3659W        W 4630   5.981  11.270   9.693  0.0334  0.3844  0.5055
 3660W        W 4631  11.005   4.412   2.623  0.0521  0.0305  0.0876
 3661W        W 4632   3.655   8.801   2.085  0.0671  0.2523  0.3062
 3662W        W 4633   0.596   9.117  13.706  0.0978  0.0941  0.1012
 3663W        W 4634  12.586  12.812  12.658  0.1276  0.1451 -0.0343
 3664W        W 4635   1.366   5.335   3.009  0.1385  0.1163 -0.0837
 3665W        W 4636   1.368   1.310  11.495 -0.0598  0.1330 -0.3263
 3666W        W 4637   5.696   7.878  13.510 -0.1653  0.1057 -0.2043
 3667W        W 4638   9.707  11.149  10.492 -0.0483  0.1553 -0.1527
 3668W        W 4639   5.853   4.589  13.483 -0.0802  0.0456  0.1505
 3669W        W 4640  12.887   0.359  13.814 -0.1805  0.3745  0.0087
 3670W        W 4641   2.765   1.432   7.595 -0.1155  0.0471  0.1576
 3671W        W 4642   9.474  11.951   8.465 -0.1306  0.4862  0.1445
 3672W        W 4643  10.443   5.165  12.681 -0.1578  0.1889 -0.3625
 3673W        W 4644   4.342   6.014  12.750  0.1066 -0.0401 -0.0577
 3674W        W 4645  11.569   6.273  11.692 -0.1322  0.3097 -0.0950
 3675W        W 4646  13.815   0.308  13.259 -0.0123 -0.2190 -0.2134
 3676W        W 4647   1.830   6.422  13.490 -0.2293  0.0337 -0.0193
 3677W        W 4648   9.562   9.357   7.803  0.1701  0.0139 -0.1001
 3678W        W 4649  11.490   4.375   5.717  0.0394 -0.2563 -0.0310
 3679W        W 4650  10.144   0.151   7.348 -0.2672 -0.1295  0.4293
 3680W        W 4651   0.428   2.356   6.214  0.2352 -0.2040 -0.2597
 3681W        W 4652   8.132   7.951  13.302 -0.1097  0.0061  0.3043
 3682W        W 4653  10.372   1.079   9.994 -0.1490  0.2388  0.0858
 3683W        W 4654  12.893   0.231   2.456 -0.1876  0.2333 -0.0545
 3684W        W 4655   9.167   7.209   9.581  0.3423  0.0553 -0.1352
 3685W        W 4656   7.367  13.528   0.474 -0.1922 -0.1018 -0.0113
 3686W        W 4657   5.423   8.432  12.711 -0.1568 -0.3139  0.0977
 3687W        W 4658  10.172   6.328   5.588  0.0705 -0.1226  0.0803
 3688W        W 4659   0.854  12.670   8.287 -0.1796 -0.0603  0.2131
 3689W        W 4660   1.745  12.734  13.833 -0.1154  0.1290 -0.2985
 3690W        W 4661   4.762  11.102   6.595 -0.0197 -0.1888 -0.1059
 3691W        W 4662   9.021   3.606   0.985 -0.0059  0.0634 -0.0867
 3692W        W 4663   0.961   7.994  13.473 -0.1448  0.2161 -0.1641
 3693W        W 4664   7.714   1.699   4.970  0.0600 -0.2228  0.1765
 3694W        W 4665   5.920  13.628  13.798  0.0676 -0.0074  0.0614
 3695W        W 4666   7.149   7.772   9.305 -0.3066  0.0671 -0.0379
 3696W        W 4667  11.870   4.050   0.463  0.0952 -0.2123 -0.1546
 3697W        W 4668  12.302   7.600   1.988  0.0015 -0.0830  0.0084
 3698W        W 4669   4.937   4.425  13.056  0.2622  0.5511 -0.1979
 3699W        W 4670   4.818   9.062   9.117 -0.0521 -0.1233  0.0053
 3700W        W 4671   1.489   6.410   1.978 -0.1786 -0.1274 -0.1773
 3701W        W 4672   3.109   2.696   4.510  0.2670  0.1980 -0.0594
 3702W        W 4673   1.961   1.316  11.844 -0.0847  0.0585  0.2586
 3703W        W 4674  11.488   1.045   7.800 -0.0434  0.0190  0.2425
 3704W        W 4675   7.095   6.425   5.748  0.1000  0.0340 -0.0998
 3705W        W 4676   9.525   0.914  11.294  0.1785  0.1051 -0.2134
 3706W        W 4677  11.931   1.672   1.359 -0.1520  0.0332  0.1129
 3707W        W 4678  10.079  10.465   8.745 -0.5218 -0.1710  0.0102
 3708W        W 4679   9.068  13.813   5.806 -0.0958  0.1777  0.2822
 3709W        W 4680  12.255   5.572  12.479  0.2035  0.1017 -0.1752
 3710W        W 4681  12.971  11.962   9.799 -0.0887 -0.1056  0.1531
 3711W        W 4682  10.951   6.320   3.710 -0.0089 -0.3899  0.0075
 3712W        W 4683   8.067   8.843   2.284  0.1732  0.2506  0.1095
 3713W        W 4684   3.755   5.549   4.669  0.1181  0.1263 -0.1079
 3714W        W 4685   4.269   4.087   9.711  0.0165 -0.0520 -0.2817
 3715W        W 4686   0.592  10.493   6.431 -0.1801 -0.0922 -0.0737
 3716W        W 4687   8.621   5.138   0.959  0.2319  0.1962  0.2225
 3717W        W 4688   8.911   1.127  13.069  0.2479  0.0298  0.2708
 3718W        W 4689   9.764   9.282  11.039 -0.0847  0.1403  0.0508
 3719W        W 4690   4.731  13.015   7.812  0.0147  0.0435  0.0001
 3720W        W 4691   1.945   6.867   5.098  0.0887  0.1463  0.1176
 3721W        W 4692   5.929   1.505   7.987 -0.0067  0.1210  0.1066
 3722W        W 4693   4.012   1.674  10.684 -0.1424 -0.0315  0.3404
 3723W        W 4694   9.769  13.079   1.611 -0.2100  0.3639  0.1728
 3724W        W 4695   1.240   2.220   5.357  0.0543  0.3105 -0.0001
 3725W        W 4696   9.223   0.103   0.912 -0.2685  0.1503 -0.0518
 3726W        W 4697   4.025   9.642   9.198  0.0453  0.4507 -0.0807
 3727W        W 4698  12.768  11.724  12.535 -0.0995  0.0746 -0.1759
 3728W        W 4699   2.106  12.351   8.008 -0.3704  0.0138  0.1693
 3729W        W 4700   1.189   9.575  12.209  0.3006 -0.3473  0.0527
 3730W        W 4701   7.473   0.552   9.245 -0.0600 -0.1864 -0.0005
 3731W        W 4702   0.553   8.356   0.136  0.1306 -0.0304  0.3306
 3732W        W 4703   5.580  11.515  10.875 -0.0065  0.0572 -0.1130
 3733W        W 4704   0.596   7.714   9.259  0.5227  0.1699 -0.0298
 3734W        W 4705  11.434   9.288   7.906  0.1649  0.1218 -0.3719
 3735W        W 4706   5.394   0.949   9.141  0.0469 -0.2343  0.0512
 3736W        W 4707   1.120   7.268   0.056  0.1761  0.0499  0.2063
 3737W        W 4708   7.545   9.054   7.769  0.1737  0.4130  0.1062
 3738W        W 4709   1.002  10.553  12.503  0.0453 -0.1248  0.1676
 3739W        W 4710  13.188   2.838   5.648 -0.3075 -0.1391  0.0672
 3740W        W 4711  13.233   0.411  11.663 -0.1709  0.0295  0.1726
 3741W        W 4712   3.396   1.170   5.478 -0.2913 -0.1522 -0.1331
 3742W        W 4713   5.274   5.190   4.685  0.0645  0.0183  0.2380
 3743W        W 4714   6.784   8.700   7.930  0.0636  0.0315 -0.1076
 3744W        W 4715   1.614  13.664   9.429 -0.0419  0.1013  0.0013
 3745W        W 4716   9.413  11.546   8.869 -0.1932 -0.0908 -0.4547
 3746W        W 4717   8.958   0.411   6.019  0.1248  0.0088  0.0796
 3747W        W 4718   8.062   3.782   5.006 -0.1629  0.3121 -0.3840
 3748W        W 4719  10.877  10.168  11.238  0.1935  0.4189  0.2028
 3749W        W 4720   0.810   1.980  10.847 -0.2730 -0.0582 -0.2456
 3750W        W 4721  11.257   9.593   0.054  0.0174 -0.1341  0.0096
 3751W        W 4722  10.336   7.403   3.614  0.3453 -0.1832 -0.3061
 3752W        W 4723   7.563   2.942   3.270  0.0847  0.1325  0.1337
 3753W        W 4724   3.843   1.685   6.805  0.0999  0.1215  0.0358
 3754W        W 4725   0.754  12.633   3.135 -0.1285  0.2193  0.2253
 3755W        W 4726   2.817   8.156   7.829 -0.0159 -0.0900  0.1491
 3756W        W 4727   4.895   6.105   9.805  0.0890  0.2197  0.1218
 3757W        W 4728  11.281   5.323   4.199  0.1147  0.0820 -0.1100
 3758W        W 4729   5.095  12.462  10.743  0.0505 -0.2425  0.0221
 3759W        W 4730   4.198   1.934   9.616  0.2118  0.0686  0.2229
 3760W        W 4731   9.220  12.124   7.895 -0.1662  0.1791 -0.1680
 3761W        W 4732   2.812   3.930   7.633 -0.2742  0.2207  0.1814
 3762W        W 4733   6.921   5.596   5.449  0.2619  0.0411  0.1455
 3763W        W 4734   1.554   7.321  13.568  0.3230 -0.2624  0.0090
 3764W        W 4735  11.724   7.193   9.197  0.1354  0.1778 -0.1341
 3765W        W 4736   9.543   3.027  13.868  0.0717  0.1032  0.1490
 3766W        W 4737  13.730   7.215  11.185  0.1674 -0.2207 -0.1147
 3767W        W 4738   7.555   8.541  12.649  0.0134  0.1889 -0.1314
 3768W        W 4739   5.722   0.628   7.780  0.2698  0.4321  0.1206
 3769W        W 4740   3.781  13.536   3.231  0.0561 -0.1740  0.2156
 3770W        W 4741  13.683   3.660   3.303  0.3249 -0.1839  0.1764
 3771W        W 4742   8.691  10.588   0.531  0.2046 -0.2704 -0.0687
 3772W        W 4743  11.693   5.698   5.970 -0.3821  0.1546  0.1999
 3773W        W 4744  13.358   2.467   5.397  0.0428  0.3480  0.2154
 3774W        W 4745   5.150   5.333  10.747 -0.2040  0.0856  0.1303
 3775W        W 4746   8.168   8.308   3.809 -0.0593 -0.1670 -0.1276
 3776W        W 4747   0.259   6.357   1.229  0.1388  0.0135 -0.1564
 3777W        W 4748   8.850   8.230   6.083  0.5566  0.1423  0.0375
 3778W        W 4749   9.878   0.916   3.687  0.1579  0.1404 -0.2916
 3779W        W 4750   7.575   3.229   5.330 -0.0856 -0.1058 -0.0107
 3780W        W 4751   4.435   6.262   1.066 -0.0978 -0.0119 -0.1786
 3781W        W 4752   7.950  10.271   9.094 -0.2187 -0.0403 -0.0104
 3782W        W 4753  10.825   9.520   9.352  0.0312  0.0352 -0.0098
 3783W        W 4754   5.545  10.192   6.318  0.0888 -0.1316  0.0305
 3784W        W 4755  12.296  13.237  12.879  0.1309 -0.1170  0.0227
 3785W        W 4756   0.009   1.952  11.781 -0.1036  0.0087 -0.0103
 3786W        W 4757   3.437  11.588   9.400 -0.1520  0.5213 -0.0367
 3787W        W 4758   3.224   2.068  12.081  0.1690  0.2312  0.2715
 3788W        W 4759   1.372  11.768  12.812  0.2704  0.0697  0.3387
 3789W        W 4760   3.149  10.521   8.052  0.2497 -0.0117  0.1446
 3790W        W 4761   4.612   6.026   4.934  0.0049 -0.2748  0.4300
 3791W        W 4762   0.404  11.170   5.242 -0.1908  0.1300  0.1865
 3792W        W 4763   5.260  10.802   3.415 -0.0118 -0.3718 -0.1211
 3793W        W 4764   1.491   6.890  10.234  0.3850 -0.0460  0.0329
 3794W        W 4765  11.328   8.735   9.087 -0.2124 -0.1128 -0.2014
 3795W        W 4766   7.954   8.784   7.642  0.0403 -0.1423  0.2941
 3796W        W 4767   2.403   6.020   8.285 -0.3300  0.2201  0.0915
 3797W        W 4768   4.367  12.081   5.710 -0.0610 -0.0046 -0.0107
 3798W        W 4769  11.556   1.713   1.682  0.1017  0.0809  0.1452
 3799W        W 4770   7.558   9.082   2.454  0.0711 -0.1533 -0.0251
 3800W        W 4771   7.593   6.807  11.823  0.3795 -0.0926 -0.3432
 3801W        W 4772   7.404   1.423   4.580  0.1111  0.0146  0.2650
 3802W        W 4773  13.746   0.674   9.545 -0.0132 -0.0535 -0.1450
 3803W        W 4774   2.138  10.654   1.840  0.0260 -0.2695 -0.4456
 3804W        W 4775   0.377   7.693   5.517 -0.2269 -0.1304  0.4553
 3805W        W 4776   2.654   9.912  10.742  0.2068 -0.0434  0.0989
 3806W        W 4777   0.540   1.706   5.009  0.2280  0.0563  0.0694
 3807W        W 4778  13.701   0.182   2.928  0.0671 -0.0186  0.2615
 3808W        W 4779   9.848  10.357   6.964  0.2600 -0.4892  0.0711
 3809W        W 4780   7.953   5.347   1.682  0.3259 -0.1197  0.2019
 3810W        W 4781   5.604  13.177   7.360  0.0247  0.1494 -0.0653
 3811W        W 4782   9.882   1.670   3.065 -0.1202  0.1223 -0.2277
 3812W        W 4783   7.882   4.725   6.971  0.3810 -0.2585 -0.1067
 3813W        W 4784   7.854   7.556  13.531  0.3701 -0.0835 -0.0766
 3814W        W 4785   5.439  12.712  10.132  0.2063 -0.1863 -0.1202
 3815W        W 4786   8.933   9.492   9.880 -0.1753  0.0666  0.1530
 3816W        W 4787  13.251   7.750   9.993  0.2740 -0.0126  0.2821
 3817W        W 4788   5.354  11.822   0.113 -0.0301  0.0448 -0.1554
 3818W        W 4789   3.510  10.652   7.669  0.1609 -0.0528 -0.1215
 3819W        W 4790   0.050   2.856   8.415  0.2372  0.2295 -0.5461
 3820W        W 4791   1.660   6.170   7.213  0.0297 -0.0026  0.1255
 3821W        W 4792   7.082   8.167  11.593 -0.1875  0.0321 -0.0372
 3822W        W 4793  13.653   7.510   1.802  0.1782  0.2774 -0.1073
 3823W        W 4794  13.368   7.035   0.879  0.1026 -0.1389  0.2963
 3824W        W 4795   4.230   9.019   0.696  0.4713  0.1720  0.0918
 3825W        W 4796   3.532   7.331   5.935 -0.1340  0.0774 -0.0779
 3826W        W 4797   7.280  11.594   1.789  0.0400 -0.2292  0.1581
 3827W        W 4798  11.868   1.015  13.411  0.1693 -0.2611  0.0276
 3828W        W 4799  11.700   5.766   9.356  0.1284  0.0499 -0.0992
 3829W        W 4800  11.890  11.703   3.170 -0.0230 -0.2617  0.0291
 3830W        W 4801   1.169   1.459   2.890  0.1758 -0.0468  0.2377
 3831W        W 4802  13.395   7.472  11.448 -0.0072 -0.2827 -0.2157
 3832W        W 4803   2.718   2.522   4.231  0.4968 -0.1662  0.2975
 3833W        W 4804  13.444   4.567  13.691 -0.0934 -0.0821 -0.2066
 3834W        W 4805   8.555  10.684  10.762  0.0402 -0.5032  0.1862
 3835W        W 4806  11.672  11.083   0.410  0.1714  0.1140  0.1322
 3836W        W 4807   8.980  11.211  13.336 -0.3067 -0.2443  0.2505
 3837W        W 4808   4.209   9.841   3.470 -0.0586 -0.1918 -0.0054
 3838W        W 4809  12.070   3.476  13.277 -0.1483  0.0579  0.0417
 3839W        W 4810   1.322   0.131   6.300 -0.2642  0.5099  0.1952
 3840W        W 4811   0.344   1.088  11.686 -0.0390 -0.1828  0.0946
 3841W        W 4812  12.311  13.385   2.428  0.1861 -0.2010 -0.0173
 3842W        W 4813   4.162   4.246   5.164 -0.1558 -0.0542 -0.5218
 3843W        W 4814   1.519  13.205   9.515  0.2588 -0.0582  0.0119
 3844W        W 4815   5.084   1.197   4.033  0.2468 -0.3024  0.0467
 3845W        W 4816   8.686   8.030   5.669  0.2847  0.0399 -0.3253
 3846W        W 4817  12.475  11.966   0.117  0.0991  0.2498 -0.4582
 3847W        W 4818   0.682   6.114   1.931 -0.0642  0.1425  0.1455
 3848W        W 4819   7.374   7.494   7.073  0.2749  0.1516 -0.0440
 3849W        W 4820   1.638   0.744  11.657 -0.3378 -0.0706 -0.1014
 3850W        W 4821   9.610   3.698   6.791 -0.1230 -0.1722 -0.0125
 3851W        W 4822  11.693   5.291  11.821 -0.0122 -0.2211 -0.0655
 3852W        W 4823  11.424   1.115   8.281 -0.0425 -0.4357  0.0306
 3853W        W 4824   8.257  11.102   8.011 -0.3195 -0.0793 -0.2567
 3854W        W 4825   1.267   5.830   0.053 -0.1357  0.0881  0.0508
 3855W        W 4826   1.096   0.472   8.777 -0.3791 -0.0986  0.0033
 3856W        W 4827   4.029   1.132  10.160  0.1714  0.1504  0.2154
 3857W        W 4828   8.783   0.895  12.008  0.1241 -0.0512  0.2251
 3858W        W 4829   5.019  11.267   3.200 -0.2428  0.1987  0.1274
 3859W        W 4830   0.668   6.917   0.061  0.1042 -0.0900 -0.1181
 3860W        W 4831   6.473   3.143   9.839  0.1735  0.2379 -0.1093
 3861W        W 4832   9.770   4.239   6.155  0.1664 -0.1638 -0.1667
 3862W        W 4833   2.580   3.531   0.562 -0.1124  0.0579 -0.1286
 3863W        W 4834   7.557  12.450   0.267 -0.0721 -0.2074 -0.0605
 3864W        W 4835   9.274   2.702  13.554 -0.2431  0.1485 -0.0291
 3865W        W 4836   7.452   4.663  10.039 -0.1206  0.1028 -0.1856
 3866W        W 4837   3.817   9.778   2.558 -0.0812 -0.4608 -0.2657
 3867W        W 4838   8.477   5.012   3.444 -0.1871 -0.0577  0.0182
 3868W        W 4839   3.243   5.655   5.273 -0.0863 -0.1765  0.0544
 3869W        W 4840   6.718  12.029   2.683  0.0051  0.0539 -0.2062
 3870W        W 4841  10.406  10.731   0.493 -0.1784 -0.2510  0.0143
 3871W        W 4842   2.117   5.784   5.356 -0.0552 -0.2231  0.3787
 3872W        W 4843   9.167   3.175  10.949  0.0142 -0.0007 -0.1030
 3873W        W 4844   2.835   9.390   6.543  0.0284  0.0238 -0.2127
 3874W        W 4845   9.889   7.374   9.150 -0.0873 -0.1423  0.0682
 3875W        W 4846  12.143  13.404   1.921  0.2948  0.0301 -0.0692
 3876W        W 4847   0.065  13.114   8.764  0.0188  0.1997 -0.1859
 3877W        W 4848   2.062   8.218   0.982 -0.3455 -0.1179 -0.1403
 3878W        W 4849   8.840   5.680   1.078  0.1498 -0.0225 -0.1763
 3879W        W 4850   8.099   4.311  10.481  0.2607 -0.0129  0.2685
 3880W        W 4851   0.940   7.261   4.890  0.0531 -0.0376 -0.1457
 3881W        W 4852   1.860  13.806   4.149 -0.0468 -0.2105 -0.1205
 3882W        W 4853   8.313   0.764   9.089  0.1324  0.1415  0.0437
 3883W        W 4854  13.693  10.832   4.719 -0.1734 -0.1928  0.0181
 3884W        W 4855  11.200  11.926   1.570  0.0724  0.0982  0.0953
 3885W        W 4856   0.951   5.540   3.314  0.4342 -0.1200 -0.1816
 3886W        W 4857   4.532  10.695  10.125  0.0809  0.0177  0.1907
 3887W        W 4858   9.638   9.310  10.062  0.0302  0.2076 -0.2115
 3888W        W 4859   2.215   6.572   1.078 -0.1195 -0.0890 -0.0278
 3889W        W 4860   5.030  11.704  13.125 -0.1093  0.4158  0.1258
 3890W        W 4861   1.466   8.279   1.088 -0.1320 -0.1259  0.0238
 3891W        W 4862   2.145   9.220   5.105  0.1965  0.0850  0.1972
 3892W        W 4863   7.308  11.221   3.640  0.3100 -0.0195 -0.1318
 3893W        W 4864   8.188   9.762   0.255 -0.1182  0.2912 -0.0963
 3894W        W 4865   6.415   9.883   2.849  0.2779 -0.0874 -0.3712
 3895W        W 4866   7.086   3.689   0.587 -0.1299 -0.1097 -0.3426
 3896W        W 4867  10.642   5.565   5.380 -0.2373  0.1030 -0.0059
 3897W        W 4868  13.721  13.305   9.122 -0.2335  0.4268  0.2433
 3898W        W 4869  10.130   6.722   1.098  0.0826  0.1735 -0.2482
 3899W        W 4870   8.958   1.736  11.194 -0.1428  0.0969 -0.0096
 3900W        W 4871  11.650   1.150  10.640 -0.0961  0.1488  0.0545
 3901W        W 4872   0.121  13.090   1.761 -0.1643 -0.2248 -0.0477
 3902W        W 4873   0.136   9.237  11.492 -0.0404 -0.1264  0.0633
 3903W        W 4874   7.068  12.649   7.374 -0.2598  0.0183  0.1323
 3904W        W 4875   8.556  12.101   2.770  0.0638 -0.2482 -0.1971
 3905W        W 4876  11.733   9.892   9.172  0.0895  0.0506 -0.4512
 3906W        W 4877  12.902  12.967   1.205  0.2019  0.2437  0.0329
 3907W        W 4878   3.662   9.526   9.615 -0.4100 -0.0913  0.0543
 3908W        W 4879  12.343  12.431   6.654  0.2116 -0.2903 -0.2846
 3909W        W 4880  11.595  13.406   0.468 -0.0792 -0.1415 -0.1412
 3910W        W 4881   2.942   9.247  13.550 -0.2114  0.0003  0.0166
 3911W        W 4882   0.970   8.628   5.073  0.0022  0.0905 -0.0667
 3912W        W 4883   9.675   4.718  11.787  0.1105 -0.3495 -0.1352
 3913W        W 4884   0.104   5.528  11.052  0.3427 -0.0626 -0.1387
 3914W        W 4885   0.709   2.075  12.836  0.2151 -0.2004 -0.2551
 3915W        W 4886   4.756   7.718   4.688 -0.3467 -0.2456  0.1984
 3916W        W 4887   7.268  11.360   4.729  0.0058 -0.0315 -0.3015
 3917W        W 4888   9.836   0.391  11.353 -0.0779 -0.4603  0.2199
 3918W        W 4889   9.599  12.840  10.198  0.3758 -0.0959  0.3367
 3919W        W 4890   8.647   6.428   6.492  0.2634 -0.1310 -0.0413
 3920W        W 4891   6.380  11.366   0.657  0.2563 -0.0356 -0.1073
 3921W        W 4892  11.850   2.619   5.189 -0.0329 -0.3739 -0.4741
 3922W        W 4893   7.636  10.148   6.925 -0.1479  0.1703 -0.1457
 3923W        W 4894   7.124   7.710   5.366 -0.1993 -0.0387  0.3192
 3924W        W 4895   9.954   4.275   7.448  0.0732  0.1558 -0.1477
 3925W        W 4896  10.233   6.078   6.621 -0.0764 -0.1469 -0.0116
 3926W        W 4897   5.393   3.782   5.705  0.0067  0.2836 -0.0251
 3927W        W 4898   5.273   4.195   2.139  0.1210 -0.0851 -0.0214
 3928W        W 4899  12.996   1.034   7.685  0.0375  0.2705 -0.2924
 3929W        W 4900   4.688   7.728  10.133 -0.2727 -0.2538 -0.0727
 3930W        W 4901   9.529   2.497   4.258  0.0635  0.1806 -0.0080
 3931W        W 4902   3.619  11.070   2.748  0.0904  0.1636  0.2027
 3932W        W 4903  12.510   7.902  12.418 -0.0108  0.1220  0.0539
 3933W        W 4904  13.721   2.543   9.276 -0.0595  0.1706 -0.1687
 3934W        W 4905   1.311   7.756   5.168 -0.2612 -0.1216  0.0520
 3935W        W 4906   3.325   6.285   6.756 -0.1828  0.0036 -0.3742
 3936W        W 4907   4.690   3.161   6.944 -0.0235  0.0170  0.2710
 3937W        W 4908   5.577   6.604  11.490  0.0269 -0.1774  0.1319
 3938W        W 4909   5.370   7.379   3.896  0.3168  0.3731 -0.0402
 3939W        W 4910   3.881   1.589  12.644  0.1357  0.1594 -0.2155
 3940W        W 4911   8.500   1.056   2.805  0.0923 -0.2020 -0.3692
 3941W        W 4912   9.535   0.404   7.638 -0.0835 -0.0753 -0.0088
 3942W        W 4913   5.207   4.863   2.888 -0.1943  0.1312  0.2573
 3943W        W 4914   9.676   8.044   6.043  0.1288 -0.0158 -0.1166
 3944W        W 4915  12.865   3.773   0.456 -0.2472  0.1899  0.0850
 3945W        W 4916   7.885  10.770   7.909 -0.0052  0.1626 -0.0842
 3946W        W 4917   7.290   9.963  10.294 -0.0780 -0.2400 -0.0094
 3947W        W 4918   6.581   8.787   6.721  0.1871  0.0417  0.2867
 3948W        W 4919  10.304   7.608   5.804  0.0795  0.1402 -0.1456
 3949W        W 4920   3.801   3.106   4.623 -0.1415  0.0683 -0.0664
 3950W        W 4921   7.674   7.302  11.727 -0.2710 -0.3059 -0.0745
 3951W        W 4922   4.127   2.172  13.829  0.2418 -0.2535  0.1380
 3952W        W 4923   0.381   2.447   3.575  0.4035 -0.1518  0.2298
 3953W        W 4924   4.308  10.699   2.339 -0.0139 -0.2469 -0.0275
 3954W        W 4925   1.831   0.049  13.565  0.1713  0.2217  0.0609
 3955W        W 4926   5.173   5.732  11.645  0.2110 -0.0247  0.0283
 3956W        W 4927   5.656  11.828   8.735  0.1967  0.3263 -0.0650
 3957W        W 4928   0.864   1.905   7.689 -0.0166  0.3119 -0.2272
 3958W        W 4929   2.667  12.290   8.735 -0.3445 -0.1961  0.2763
 3959W        W 4930   5.904   6.114  10.825 -0.2605  0.0015 -0.1650
 3960W        W 4931  10.105  11.339  12.857  0.1418 -0.0202 -0.3908
 3961W        W 4932  13.906  12.493   1.900 -0.5250  0.3935  0.3810
 3962W        W 4933  11.477   7.044   6.232  0.4386 -0.1445 -0.2796
 3963W        W 4934  13.070   5.843   1.317 -0.0613  0.0978 -0.0365
 3964W        W 4935   0.057  12.279  11.406 -0.1024 -0.1145 -0.1348
 3965W        W 4936   5.426  12.545   1.382 -0.0838  0.0382  0.0475
 3966W        W 4937  12.407   2.085   1.308 -0.3246 -0.2767  0.1021
 3967W        W 4938   4.228   4.790   8.882 -0.0107  0.1109 -0.0779
 3968W        W 4939  13.248   6.994  13.827 -0.0052 -0.2132  0.1247
 3969W        W 4940   3.780  12.691   0.545  0.0950  0.0356 -0.2289
 3970W        W 4941  13.825   5.192   2.694  0.0446 -0.0005 -0.0744
 3971W        W 4942   6.575   3.173   4.002  0.2173 -0.1388  0.1195
 3972W        W 4943   0.283  10.691   5.431 -0.2569  0.2104 -0.0857
 3973W        W 4944   3.027   8.447   8.259  0.0730 -0.1705 -0.2208
 3974W        W 4945   5.335   4.512   0.398 -0.1334 -0.1254  0.4115
 3975W        W 4946   5.085   6.421   5.919  0.3053  0.0771 -0.1151
 3976W        W 4947   5.708   6.904   0.194  0.4247 -0.1726 -0.2810
 3977W        W 4948  10.057  13.784   3.692  0.2048 -0.2781 -0.0452
 3978W        W 4949   0.891   1.121   0.124  0.0746 -0.0701 -0.3056
 3979W        W 4950   2.501   8.871  12.803  0.2093  0.1520 -0.1545
 3980W        W 4951  10.132   4.322  13.772  0.2065  0.0460  0.3066
 3981W        W 4952   4.855   9.094   7.857 -0.2003  0.0612  0.1107
 3982W        W 4953   4.405   4.919   1.675  0.0195  0.0609 -0.0463
 3983W        W 4954   6.483   6.179   7.054 -0.0614 -0.3163 -0.0490
 3984W        W 4955   4.656   4.156   1.285 -0.2091  0.1491 -0.1366
 3985W        W 4956   1.549   8.615   8.478  0.2342  0.0811  0.0606
 3986W        W 4957  12.405   1.380  12.256  0.0447  0.2322 -0.1047
 3987W        W 4958   7.175   7.656   8.851 -0.3787 -0.1794 -0.1273
 3988W        W 4959  11.193   6.790  10.329  0.2570  0.1475  0.4663
 3989W        W 4960   0.823  11.878   4.773  0.0830  0.0281 -0.1518
 3990W        W 4961  13.000   8.818   9.216  0.1598 -0.0467 -0.1435
 3991W        W 4962   5.560   9.650   5.563 -0.0521  0.0501 -0.1081
 3992W        W 4963   1.269  12.191   1.959  0.1811 -0.0286  0.0983
 3993W        W 4964   5.812   2.053   2.736  0.0217 -0.1849  0.2259
 3994W        W 4965  12.301   6.019  12.704  0.0251 -0.1208  0.1247
 3995W        W 4966   7.207   6.772  12.903 -0.2957  0.2464  0.2955
 3996W        W 4967  11.983   3.979  12.402  0.1422 -0.1188  0.3294
 3997W        W 4968   7.270   3.148   8.959  0.2096 -0.0983 -0.0691
 3998W        W 4969   1.124   5.801   6.144  0.0251  0.2521  0.0577
 3999W        W 4970   2.985   0.496   5.153  0.0911 -0.2312  0.1879
 4000W        W 4971   2.932   6.657  12.626  0.1936  0.0037 -0.4202
 4001W        W 4972   0.412  11.632   8.273  0.2158  0.0684 -0.0519
 4002W        W 4973   8.669  13.134   7.322  0.4853 -0.0142  0.3028
 4003W        W 4974   2.446   3.061   7.693 -0.2823  0.1087  0.1927
 4004W        W 4975   8.047   3.559  11.483  0.2336  0.1971 -0.0811
 4005W        W 4976   6.086  10.342  11.135 -0.2707  0.0348 -0.2253
 4006W        W 4977   8.422   6.553   5.173 -0.3271 -0.1972 -0.0908
 4007W        W 4978   9.688  12.253   8.080 -0.1128 -0.0043  0.0938
 4008W        W 4979   4.729   9.923   3.588  0.0047 -0.0069  0.1545
 4009W        W 4980   6.910   2.427  13.443  0.3515 -0.3034  0.0364
 4010W        W 4981   4.702  13.501  11.653  0.1656 -0.1013  0.0181
 4011W        W 4982  13.886   3.300   1.647 -0.2671 -0.2200 -0.3924
 4012W        W 4983  11.325   8.354   8.288 -0.0988 -0.1895  0.4243
 4013W        W 4984   8.123   5.587  10.768  0.1980 -0.1237  0.3133
 4014W        W 4985   5.827   8.308   7.284 -0.2522  0.2335  0.2130
 4015W        W 4986   5.343   2.504  10.009  0.2633  0.1140  0.1820
 4016W        W 4987   5.993   1.554   4.283 -0.1541  0.3563  0.2245
 4017W        W 4988   4.728   3.995   7.825 -0.0071 -0.1335 -0.0679
 4018W        W 4989   7.492   4.424   7.107 -0.2733  0.3727  0.2206
 4019W        W 4990   5.952   6.829   4.479 -0.2235  0.0956  0.2449
 4020W        W 4991   2.600  10.794   3.581  0.0257  0.0354 -0.2461
 4021W        W 4992  12.752   3.562   3.586 -0.1156 -0.2029 -0.0841
 4022W        W 4993  11.936   9.959   8.369  0.0924 -0.0635  0.3099
 4023W        W 4994   7.798   0.676  12.069 -0.1449  0.2582 -0.2329
 4024W        W 4995   6.903   1.018   1.220 -0.0659 -0.3012  0.0860
 4025W        W 4996   7.618  10.826   5.884  0.0405  0.0646 -0.2575
 4026W        W 4997   3.553   5.554   1.864  0.1905 -0.1062 -0.0984
 4027W        W 4998  10.554   5.198   3.651  0.1566  0.1794  0.0707
 4028W        W 4999   9.382  10.665  10.149  0.1477  0.3201 -0.1181
 4029W        W 5000   0.106  11.727   9.312  0.0109 -0.0164  0.2602
 4030W        W 5001  13.694   6.864   6.910 -0.0856  0.0209  0.2277
 4031W        W 5002  11.912  11.355   1.485  0.3077  0.1583  0.0181
 4032W        W 5003   5.577  10.686   1.720 -0.0675 -0.0559  0.3901
 4033W        W 5004   0.389   2.861   8.069  0.1621  0.1181 -0.0983
 4034W        W 5005  12.019   1.328   7.080 -0.0842  0.3327 -0.1261
 4035W        W 5006   0.936   9.018   5.440  0.1543 -0.2227 -0.0568
 4036W        W 5007   2.550   7.598   2.719 -0.0545  0.3572 -0.1832
 4037W        W 5008   1.212   4.933   7.675 -0.0565 -0.2028  0.1971
 4038W        W 5009  13.367   3.599  12.083  0.2925 -0.0131 -0.2753
 4039W        W 5010   7.812   9.983   6.013 -0.2089  0.4124  0.0051
 4040W        W 5011   1.966   8.998   3.145  0.1045  0.2524 -0.0715
 4041W        W 5012  10.504  10.788  13.034  0.0351  0.0653  0.1381
 4042W        W 5013  10.982   3.532   4.908 -0.2670 -0.2924  0.2638
 4043W        W 5014   6.134   6.313   4.246  0.2809 -0.0845 -0.1138
 4044W        W 5015   7.154   3.072   1.307  0.0026  0.2420  0.4236
 4045W        W 5016  10.969   9.245   0.294 -0.1909  0.2121  0.3789
 4046W        W 5017  13.403   5.408   8.749  0.0485  0.1207 -0.0422
 4047W        W 5018  13.155  13.136   3.313 -0.0692  0.4280  0.0860
 4048W        W 5019  12.063   4.464   7.766  0.2919  0.0471 -0.0861
 4049W        W 5020   6.484   3.493   4.929 -0.0021  0.0044  0.1465
 4050W        W 5021   7.189   8.367  13.782  0.0854 -0.6116 -0.0094
 4051W        W 5022   4.741   3.624   2.726  0.0254  0.1861  0.3326
 4052W        W 5023   2.823   4.215   0.397 -0.1083 -0.2917  0.3086
 4053W        W 5024  12.458  13.408  10.114  0.0592  0.0177  0.0464
 4054W        W 5025   8.251  10.287   0.194  0.1458  0.1569  0.1228
 4055W        W 5026   7.439  12.941   2.827 -0.0491 -0.0912  0.0528
 4056W        W 5027   6.010   2.955  10.970 -0.1878  0.0962 -0.0106
 4057W        W 5028   2.865   5.849  10.800  0.3698 -0.0435 -0.3058
 4058W        W 5029   2.393   2.811   6.395  0.5265  0.0691  0.1699
 4059W        W 5030  12.579   8.589   0.535  0.3681  0.1390 -0.1398
 4060W        W 5031   4.974   0.297   6.659 -0.1732 -0.0122 -0.0356
 4061W        W 5032   2.472   1.568  12.726 -0.1964 -0.2010  0.0506
 4062W        W 5033   6.554  10.972  10.721  0.0667 -0.1580  0.3235
 4063W        W 5034   3.811   0.110  10.479  0.0725 -0.2658 -0.0441
 4064W        W 5035   6.538   5.515   9.706 -0.0424 -0.0345 -0.2045
 4065W        W 5036  11.522   1.748   8.851  0.5232  0.0921 -0.0422
 4066W        W 5037   1.893   8.673   3.574 -0.2022  0.3452  0.7347
 4067W        W 5038   0.756  12.455   3.625  0.0405 -0.1080 -0.2853
 4068W        W 5039  12.602   3.274   5.431  0.0351 -0.0043  0.2312
 4069W        W 5040   4.200   8.159   3.636  0.0320 -0.1967  0.0337
 4070W        W 5041   3.946   6.251   6.782  0.1852  0.0121 -0.2757
 4071W        W 5042   2.627   2.426   5.357  0.1378 -0.1042  0.3970
 4072W        W 5043   6.542   8.367  12.436 -0.1237  0.0038 -0.0469
 4073W        W 5044   1.480   0.773   2.295 -0.0286  0.0855  0.1895
 4074W        W 5045   5.665   6.444  13.439 -0.2610 -0.3623 -0.0625
 4075W        W 5046   8.380   4.679   5.069  0.2034  0.0719  0.1395
 4076W        W 5047   1.549   3.991   5.928 -0.0550 -0.1862 -0.0746
 4077W        W 5048   2.603   0.200  13.588 -0.3676  0.2569 -0.2122
 4078W        W 5049  13.781   4.699  12.403  0.2743 -0.0355  0.0641
 4079W        W 5050   3.281   2.571   4.031 -0.1506 -0.1043 -0.2477
 4080W        W 5051   0.519   4.188  10.373 -0.4488  0.1049 -0.0112
 4081W        W 5052  12.874  12.426   9.506  0.1410  0.2252 -0.0933
 4082W        W 5053   1.873   4.258   4.608 -0.3348  0.1577 -0.0097
 4083W        W 5054   8.416   7.395   7.892 -0.1390 -0.1451 -0.0043
 4084W        W 5055  11.509   0.908  10.154  0.1267 -0.0165  0.0108
 4085W        W 5056   9.722   6.571   9.729  0.1239  0.0049  0.0791
 4086W        W 5057   3.913   8.028   5.549 -0.2130  0.0888 -0.0918
 4087W        W 5058   6.937   7.623  11.328  0.2485  0.3621  0.2897
 4088W        W 5059   3.033  12.474  10.244  0.0856 -0.1976  0.0299
 4089W        W 5060   3.206   7.402  11.303 -0.0504  0.0626 -0.4500
 4090W        W 5061   9.783  10.928   9.470 -0.0568 -0.1849 -0.2331
 4091W        W 5062   8.527   9.796   9.697  0.0336 -0.0504 -0.0064
 4092W        W 5063   7.914   8.475   9.883 -0.1022  0.2186 -0.1059
 4093W        W 5064  12.965  11.665  13.012  0.1141 -0.1765  0.0609
 4094W        W 5065   6.267   0.569   6.933  0.0727  0.1196  0.0878
 4095W        W 5066   4.783   0.178   5.410 -0.2120 -0.1217  0.3684
 4096W        W 5067  11.526   7.738  10.732  0.0773 -0.3525 -0.1882
 4097W        W 5068   1.189   9.079   8.193  0.0057  0.2407 -0.0789
 4098W        W 5069   6.534   2.328   4.437  0.1794  0.0259 -0.1431
 4099W        W 5070   4.229  12.617   4.940 -0.0985 -0.0176  0.1726
 4100W        W 5071   6.305  11.011   8.269  0.0696  0.0312  0.0674
 4101W        W 5072  12.923   8.256  11.752  0.0936  0.1637  0.0869
 4102W        W 5073   0.082  10.363   6.375  0.2004  0.2853 -0.0372
 4103W        W 5074   5.712  10.117   8.416 -0.0587 -0.0674 -0.0465
 4104W        W 5075   9.170   2.410   3.826  0.0551 -0.0597 -0.0555
 4105W        W 5076   3.031  12.484  13.651  0.1145  0.1204  0.1719
 4106W        W 5077  11.833   1.715  11.415 -0.3824 -0.0990  0.0762
 4107W        W 5078   4.364   5.275  10.866 -0.0669 -0.0388 -0.1276
 4108W        W 5079   7.530  11.075   5.081  0.0349 -0.0330  0.0000
 4109W        W 5080   5.325   9.447  10.289 -0.0639  0.2158 -0.0666
 4110W        W 5081  10.839  12.062   1.143  0.1397 -0.0078 -0.1125
 4111W        W 5082   0.830   1.872   6.219  0.1609  0.0281  0.2133
 4112W        W 5083  13.413  12.235   9.890  0.0999 -0.0029 -0.0178
 4113W        W 5084   6.038   9.444   0.658  0.1302  0.0193  0.0006
 4114W        W 5085   2.947   7.618   1.902  0.0290  0.0060 -0.1010
 4115W        W 5086   2.800  13.680  10.359 -0.2060  0.0935  0.0358
 4116W        W 5087   7.744   8.001   8.527  0.1672 -0.0676 -0.1141
 4117W        W 5088   2.786  13.822  12.823 -0.0080  0.0307 -0.3229
 4118W        W 5089  10.976   4.239   9.900  0.0140 -0.1908 -0.2994
 4119W        W 5090   6.832   8.716  11.049  0.0400  0.0430  0.0778
 4120W        W 5091   7.296  12.596   9.972 -0.1184 -0.1299  0.0951
 4121W        W 5092   4.408   6.406   7.130  0.1271 -0.0984 -0.1393
 4122W        W 5093   6.913   4.322  13.394 -0.1955  0.2190  0.1701
 4123W        W 5094  12.093   4.748  11.031 -0.2856  0.1425  0.1633
 4124W        W 5095   8.648   4.340   7.670 -0.0415 -0.1578  0.2031
 4125W        W 5096   2.533  13.166  10.490 -0.3549  0.2056 -0.0626
 4126W        W 5097   4.691   1.669   5.029 -0.2347  0.0480 -0.3149
 4127W        W 5098   6.554   4.105   8.156  0.1368  0.0434  0.1007
 4128W        W 5099   8.754   7.788   4.640  0.0261  0.3385  0.0125
 4129W        W 5100   3.297   4.477   2.402 -0.3941  0.0860 -0.3869
 4130W        W 5101   8.326   5.438   3.344 -0.1721  0.1005 -0.0993
 4131W        W 5102  12.737   1.106  12.740 -0.0830  0.2064 -0.0556
 4132W        W 5103   8.063   5.218   9.898 -0.2869 -0.0803 -0.1236
 4133W        W 5104   9.096   0.821   3.522  0.0042 -0.0103  0.0361
 4134W        W 5105  12.007   4.453  11.430 -0.1155 -0.3682 -0.0689
 4135W        W 5106   1.570   9.383   7.338 -0.1895  0.1305 -0.2716
 4136W        W 5107  13.817   9.345   6.655  0.4381 -0.0068 -0.0860
 4137W        W 5108   9.185  13.086   6.212  0.0048 -0.2288  0.1697
 4138W        W 5109   8.516   4.142   9.599 -0.3309  0.3320  0.3323
 4139W        W 5110   8.314   4.212   0.500  0.1906 -0.0772  0.0161
 4140W        W 5111   4.111  13.204   8.825 -0.0674  0.0843 -0.2641
 4141W        W 5112   1.335   6.825   5.996 -0.4447 -0.0897  0.0208
 4142W        W 5113  10.317   8.135   5.801  0.2859  0.0210  0.0157
 4143W        W 5114   2.806   3.745   5.872  0.3372 -0.0278 -0.2505
 4144W        W 5115   3.979  10.802  12.249  0.0785  0.5483  0.0230
 4145W        W 5116  13.861   8.311   4.140 -0.0235  0.2812  0.0358
 4146W        W 5117   8.687  10.522   8.494 -0.0255 -0.2502  0.1167
 4147W        W 5118   0.025   2.461  11.544  0.2577  0.0975  0.0437
 4148W        W 5119   9.805   8.641  11.311 -0.0059  0.0865  0.0244
 4149W        W 5120   4.544   0.864   8.365  0.2709 -0.1467  0.1674
 4150W        W 5121  12.695   2.084  13.056 -0.0719 -0.1358  0.0890
 4151W        W 5122  10.057   1.663   4.333  0.1440  0.1477  0.0277
 4152W        W 5123  11.993   7.410   2.430 -0.1740 -0.0216  0.2542
 4153W        W 5124   4.705   2.171   2.287  0.1460 -0.0631  0.1180
 4154W        W 5125  11.638  10.048   9.672  0.0157  0.2698  0.0732
 4155W        W 5126  13.113  13.571   2.971  0.1425  0.2221 -0.3568
 4156W        W 5127  13.259   2.056   3.233  0.4169 -0.0167 -0.2098
 4157W        W 5128   2.053   4.203  12.665  0.0847 -0.0386  0.1321
 4158W        W 5129   0.925   4.870   5.919  0.1135 -0.2227 -0.0328
 4159W        W 5130  13.543   5.425  11.885 -0.1975 -0.0146  0.0753
 4160W        W 5131  11.355   9.558   9.650 -0.0463  0.2767  0.0743
 4161W        W 5132  13.854   4.695   2.282 -0.1581 -0.0164 -0.0511
 4162W        W 5133   6.986   1.728   8.485  0.2322 -0.2441 -0.2035
 4163W        W 5134   5.569  12.406   2.546 -0.0233  0.0414 -0.4215
 4164W        W 5135  10.354   9.441   7.120  0.0962 -0.2030  0.2839
 4165W        W 5136  10.337   7.929   0.879  0.0899 -0.0348  0.1564
 4166W        W 5137   9.473   0.391   4.342  0.0915  0.0161 -0.1203
 4167W        W 5138  11.147   5.223   4.927 -0.2121  0.0546  0.4034
 4168W        W 5139   5.105  13.548   6.187  0.2786  0.1907  0.1621
 4169W        W 5140   3.921  11.051   5.649  0.0623  0.1189  0.0503
 4170W        W 5141   5.319   3.596   3.894 -0.2893  0.0031  0.0711
 4171W        W 5142   9.617   1.687  13.659 -0.0651 -0.1795 -0.0547
 4172W        W 5143  13.528   5.985  11.079  0.4802 -0.0335 -0.4301
 4173W        W 5144   7.117   5.571  11.256 -0.0954  0.0220  0.1963
 4174W        W 5145  10.044   3.387  11.293  0.2988 -0.3141 -0.1966
 4175W        W 5146   8.557   6.793  13.657 -0.1396 -0.2782  0.1917
 4176W        W 5147   9.091   6.010   4.852 -0.5282 -0.1429 -0.0299
 4177W        W 5148   5.513  13.443  13.421 -0.5078  0.1117  0.2969
 4178W        W 5149   9.169  13.667   8.789  0.2225 -0.2233 -0.0204
 4179W        W 5150   6.411   5.750   2.520  0.0611  0.1375 -0.1292
 4180W        W 5151   7.176  13.544   1.519 -0.1128  0.0098 -0.0633
 4181W        W 5152   7.906   2.694   3.012  0.0836  0.0232 -0.1340
 4182W        W 5153   6.030   2.817   5.961 -0.0411  0.3298  0.2287
 4183W        W 5154  10.679  12.547  11.426 -0.0133  0.1741 -0.1858
 4184W        W 5155   6.547  10.940   1.863  0.0270 -0.0027 -0.0468
 4185W        W 5156   4.832   4.469   0.510 -0.0425 -0.0733 -0.0749
 4186W        W 5157   2.759   4.765   0.440  0.3550 -0.1301 -0.1575
 4187W        W 5158   8.561   5.174   4.951  0.0886  0.0300  0.3609
 4188W        W 5159   9.091   1.669  12.689  0.0422 -0.1379 -0.0331
 4189W        W 5160  11.278  13.871  10.215  0.3705 -0.0353 -0.2552
 4190W        W 5161   9.937   4.371  12.133  0.2572  0.1083  0.3806
 4191W        W 5162  11.977   6.980   9.553  0.2824  0.1857 -0.0387
 4192W        W 5163   2.102   3.834   0.323 -0.0550  0.0702 -0.2149
 4193W        W 5164   3.262   5.801   4.669 -0.0135  0.0237 -0.1043
 4194W        W 5165   9.886   4.092   1.386 -0.0231  0.2697 -0.2198
 4195W        W 5166   9.730   7.041   0.463  0.1003 -0.0313  0.2712
 4196W        W 5167   4.280   9.592  12.290 -0.0195  0.0524 -0.1781
 4197W        W 5168  13.599   9.523   4.196  0.1443 -0.0786 -0.2058
 4198W        W 5169  13.057   5.548   9.535 -0.0882  0.0230  0.0289
 4199W        W 5170   2.959  11.813  10.713 -0.3643  0.1808  0.0602
 4200W        W 5171  11.380   9.065   0.032 -0.2940  0.1883 -0.1989
 4201W        W 5172  13.226   4.640  11.630  0.1459  0.1402  0.1410
 4202W        W 5173   2.097   1.189  10.956 -0.1057  0.4123 -0.2259
 4203W        W 5174   3.585  13.166  13.376 -0.4709 -0.1527  0.1533
 4204W        W 5175   2.894  10.484   1.019 -0.1574 -0.1622 -0.0848
 4205W        W 5176  11.262   2.578   6.222  0.0154  0.2341 -0.0090
 4206W        W 5177   1.929   0.303   4.483  0.2301  0.0416 -0.0946
 4207W        W 5178   3.339   4.986   2.556  0.2110  0.0322 -0.1402
 4208W        W 5179  13.787   2.260   4.979  0.1774  0.1318 -0.0856
 4209W        W 5180   0.174  11.188  11.744 -0.0865  0.1070 -0.2060
 4210W        W 5181   3.176  12.120   2.945  0.1722  0.1113  0.0208
 4211W        W 5182  10.164   9.643  13.742  0.1795 -0.0659 -0.1439
 4212W        W 5183   8.262  10.871   3.508 -0.2058  0.1580  0.0164
 4213W        W 5184  12.522   4.116   1.608 -0.0107 -0.1099 -0.1207
 4214W        W 5185   8.930   3.160   2.742 -0.0468 -0.0579  0.0536
 4215W        W 5186   0.219  11.556   8.854  0.0470 -0.0926 -0.0863
 4216W        W 5187   8.456   0.703   4.709 -0.2659 -0.1375  0.1814
 4217W        W 5188  12.890  11.115   2.461 -0.1029  0.0196  0.0729
 4218W        W 5189   0.662   5.979   4.408 -0.1202  0.1793 -0.2300
 4219W        W 5190   8.172   7.704   8.738 -0.1935  0.1286  0.3548
 4220W        W 5191   7.247  13.441  13.018  0.2822 -0.1057  0.0714
 4221W        W 5192   4.326   4.056   9.069 -0.1830 -0.0053 -0.0916
 4222W        W 5193  11.216   2.148  10.371 -0.0983  0.1419 -0.4802
 4223W        W 5194   2.638   8.885   0.193  0.0167  0.2287  0.3920
 4224W        W 5195   8.731   1.208   1.568 -0.0238  0.1220 -0.0000
 4225W        W 5196   2.015   4.692  11.691 -0.0814  0.0291 -0.1468
 4226W        W 5197   7.364  11.181   7.603  0.0764 -0.2152  0.0642
 4227W        W 5198   4.859  11.538  10.736  0.0742 -0.1715  0.4164
 4228W        W 5199   8.228   7.799  11.798  0.0584 -0.1974 -0.2086
 4229W        W 5200   6.664   0.212   0.338 -0.1222 -0.3068  0.1095
 4230W        W 5201   5.426   8.067  13.044  0.1494 -0.2029 -0.0648
 4231W        W 5202   6.387  11.822  13.675  0.0197 -0.0748  0.0555
 4232W        W 5203   3.962   8.676   9.206 -0.3213  0.0953 -0.3214
 4233W        W 5204   2.695   6.710   1.120 -0.1126  0.0921  0.2805
 4234W        W 5205   5.470   9.532   2.074 -0.1926 -0.1370  0.1334
 4235W        W 5206  13.040  11.094   0.844  0.1125  0.2201  0.0360
 4236W        W 5207  12.130   7.678  12.235 -0.0221  0.0288  0.2647
 4237W        W 5208  10.505   6.079  13.513 -0.0282 -0.0365 -0.0725
 4238W        W 5209  11.722  10.916  13.306 -0.0672  0.0347  0.2070
 4239W        W 5210  13.757   7.268   0.989 -0.1711  0.0487  0.1037
 4240W        W 5211   9.119   1.510   6.447  0.0893  0.0675 -0.1248
 4241W        W 5212   6.104   1.054   9.868  0.0471 -0.3229 -0.3575
 4242W        W 5213   5.403   5.907  13.325 -0.3249 -0.2969 -0.0550
 4243W        W 5214   7.639  12.456  11.075  0.3104 -0.1584  0.0361
 4244W        W 5215   2.026   9.308   9.739  0.0724  0.3640 -0.3019
 4245W        W 5216  12.754   4.430   9.827 -0.0777 -0.1096 -0.0105
 4246W        W 5217   5.730   3.711   6.678  0.2660  0.1113 -0.0344
 4247W        W 5218   2.838   1.771   4.328  0.2257 -0.0767  0.3342
 4248W        W 5219   3.207   3.047   5.442  0.1931  0.0380  0.0745
 4249W        W 5220  12.486   2.804  12.754  0.2738  0.0227 -0.1498
 4250W        W 5221   3.091   0.265   7.111 -0.1335  0.1391  0.0625
 4251W        W 5222   7.527   9.172  10.039  0.1301 -0.1207  0.1434
 4252W        W 5223   0.865   6.777   4.283 -0.0043 -0.0565 -0.1174
 4253W        W 5224   3.117  13.582   8.270  0.1516  0.0386  0.0806
 4254W        W 5225   5.595  12.142  11.933 -0.0234  0.0387  0.0965
 4255W        W 5226   5.615  11.847  12.913  0.0233  0.2034 -0.0961
 4256W        W 5227  13.293   6.958  11.300  0.0811 -0.1942  0.0319
 4257W        W 5228   8.564   9.564   2.680  0.3262 -0.0128 -0.1478
 4258W        W 5229  12.635   0.743   0.761  0.1638  0.0561 -0.0047
 4259W        W 5230  13.381   7.454  13.597  0.3281  0.0969  0.2917
 4260W        W 5231   8.159   7.289  10.879 -0.2379  0.4540  0.3598
 4261W        W 5232   2.851  11.413  10.402  0.0670  0.1711 -0.2379
 4262W        W 5233   9.062   8.515   1.157 -0.2522  0.0109 -0.0493
 4263W        W 5234  11.554   5.710   2.443 -0.0494 -0.2150  0.1571
 4264W        W 5235   9.859   6.058  10.630 -0.0577 -0.0778  0.2057
 4265W        W 5236  11.930   5.020   7.774  0.0819 -0.0866 -0.0391
 4266W        W 5237   1.448   2.717  10.876 -0.1461  0.2130 -0.4272
 4267W        W 5238   2.836   4.221   9.836  0.0563 -0.0387  0.1563
 4268W        W 5239   8.147   3.517   7.564 -0.0682 -0.2870  0.1183
 4269W        W 5240   4.458  12.871   5.280  0.3035 -0.1360 -0.0317
 4270W        W 5241   4.157  12.820   9.982  0.0515  0.0641  0.3038
 4271W        W 5242   7.498   5.686   7.250  0.1112 -0.0496  0.0000
 4272W        W 5243   5.342  13.152   5.083 -0.1392 -0.2683  0.1778
 4273W        W 5244  11.954   1.656   0.007 -0.1360  0.2520  0.0256
 4274W        W 5245   8.698   5.731   9.528 -0.2134  0.1640  0.1363
 4275W        W 5246   3.522   7.065   1.480  0.0418 -0.2813 -0.2113
 4276W        W 5247  10.914  10.217  11.770 -0.0910 -0.0967  0.1186
 4277W        W 5248  10.006  13.386   9.826  0.1557 -0.0943 -0.0391
 4278W        W 5249  10.783   8.236   4.919  0.1325  0.0033  0.3346
 4279W        W 5250  12.623   0.587   0.298 -0.1065 -0.2008  0.3376
 4280W        W 5251   6.715   4.281  11.001 -0.1674  0.0919 -0.0447
 4281W        W 5252   2.152   0.769   4.522 -0.1435  0.3828  0.0466
 4282W        W 5253   2.981   2.145   4.019  0.0457 -0.3456 -0.1645
 4283W        W 5254   9.630   1.216  13.749  0.0738  0.0324  0.1185
 4284W        W 5255   7.721  12.263  13.669 -0.0124  0.4479 -0.2316
 4285W        W 5256  11.641   7.171   0.576  0.0506 -0.0784  0.0453
 4286W        W 5257   8.329   3.035   2.083 -0.0454  0.5771  0.2951
 4287W        W 5258  12.909   2.972  13.043 -0.2080 -0.0672 -0.2008
 4288W        W 5259   4.141  12.697  12.859  0.4422  0.1366  0.1457
 4289W        W 5260   3.516   1.472   8.147 -0.1536 -0.2727 -0.0932
 4290W        W 5261  10.245   5.293   5.251  0.1663  0.2216 -0.3282
 4291W        W 5262   9.953  10.160   1.641  0.0206  0.3238 -0.2080
 4292W        W 5263   5.917   7.970   5.053  0.1259 -0.0111  0.2134
 4293W        W 5264   4.844   3.341   5.534 -0.2748  0.2084  0.1426
 4294W        W 5265   4.616   0.335  10.697  0.1559  0.1281 -0.2408
 4295W        W 5266   2.351   8.403   7.975  0.0208 -0.2202  0.2373
 4296W        W 5267   9.162   5.130  12.627 -0.2489  0.2653  0.2583
 4297W        W 5268   5.186   9.011  10.873 -0.0727  0.2064 -0.0317
 4298W        W 5269  12.514   4.188   3.014 -0.0346 -0.2206  0.0837
 4299W        W 5270  13.472  11.435  11.460  0.1952  0.1018 -0.1981
 4300W        W 5271   9.601   6.115   1.388 -0.1612 -0.0768 -0.2824
 4301W        W 5272   5.229   6.343  12.453 -0.2890 -0.2134  0.0277
 4302W        W 5273   8.598   0.850   1.216 -0.3189  0.1470 -0.1915
 4303W        W 5274   2.535   3.835   5.226 -0.2491 -0.3731  0.0169
 4304W        W 5275   5.827   7.998   0.800 -0.0415  0.1826  0.1574
 4305W        W 5276   1.078   9.224   7.271  0.0962 -0.1958 -0.0770
 4306W        W 5277  13.064   3.535  11.568  0.0574  0.0096 -0.2220
 4307W        W 5278   9.771  12.128   0.038  0.0213  0.1448 -0.1107
 4308W        W 5279  10.802  10.910  12.302  0.0852  0.2927  0.0173
 4309W        W 5280   1.757   8.578  13.714  0.0300 -0.0796 -0.1088
 4310W        W 5281  11.639   3.409   4.477  0.0728 -0.0591  0.0822
 4311W        W 5282   7.227   1.755  10.579  0.0772  0.0224  0.3521
 4312W        W 5283   7.922   2.263   1.139 -0.2696  0.1649 -0.1219
 4313W        W 5284   6.981   0.877  11.604 -0.4028 -0.0170  0.2678
 4314W        W 5285   0.879   3.377   0.848  0.0728 -0.0006  0.1088
 4315W        W 5286   4.291   0.013   9.318 -0.0159 -0.2313  0.0291
 4316W        W 5287  12.813   1.597  11.369  0.0179 -0.1050  0.0803
 4317W        W 5288   9.165   3.797  13.484  0.1317  0.2711 -0.0562
 4318W        W 5289  10.989   5.719   4.437 -0.2882  0.2303 -0.0722
 4319W        W 5290   1.660   1.898   8.087 -0.0823  0.0050  0.1124
 4320W        W 5291   8.905   5.445  13.121  0.1449 -0.3935  0.5357
 4321W        W 5292   7.783   7.365   7.255 -0.1184  0.0579 -0.2201
 4322W        W 5293  10.447   5.017   6.781 -0.0725 -0.0538  0.0089
 4323W        W 5294   6.608   9.159   2.922 -0.2020  0.0945  0.2355
 4324W        W 5295   1.856   9.060   9.125  0.0756  0.0323 -0.3419
 4325W        W 5296  13.696   8.737  13.013 -0.0960 -0.1052 -0.1442
 4326W        W 5297   9.304  10.677   2.264 -0.0871  0.1126  0.3878
 4327W        W 5298   5.359   5.290   3.246  0.0485 -0.1102 -0.1717
 4328W        W 5299  12.872   7.205   0.811  0.0950 -0.2115 -0.2982
 4329W        W 5300   2.800  12.256   5.979 -0.2175  0.1492 -0.0476
 4330W        W 5301   9.443   4.559  11.163 -0.3048  0.2161 -0.2572
 4331W        W 5302   7.804   7.376   2.306 -0.0565 -0.0939 -0.2863
 4332W        W 5303   7.435   4.596  11.090 -0.1292 -0.0647  0.4192
 4333W        W 5304   9.144   5.825  11.354  0.0853  0.1402  0.0225
 4334W        W 5305   7.714   7.173   8.265 -0.2158  0.0132 -0.1511
 4335W        W 5306   5.135   4.517   3.335 -0.0251  0.0250 -0.0338
 4336W        W 5307  12.303   1.582   2.610  0.0793  0.0662 -0.2688
 4337W        W 5308   8.844  12.650   0.054 -0.3682  0.0703  0.0995
 4338W        W 5309   9.809  13.430  10.573 -0.2156 -0.1966  0.3785
 4339W        W 5310   7.855   1.360  13.480  0.3623  0.1215  0.0496
 4340W        W 5311   6.854  11.861   6.314 -0.2473  0.1367 -0.1122
 4341W        W 5312   8.418   1.335   3.573 -0.0200  0.3141  0.1776
 4342W        W 5313   9.735   0.185  13.580  0.4260  0.3869  0.1837
 4343W        W 5314   3.176   5.660  10.398 -0.1108 -0.0048  0.1786
 4344W        W 5315   2.927   7.373   6.659 -0.0116 -0.0390 -0.1248
 4345W        W 5316   2.223  13.665  11.225  0.0480 -0.1498  0.0207
 4346W        W 5317   3.043   2.181  10.644 -0.0110  0.1185 -0.1457
 4347W        W 5318  13.794   5.638   6.440  0.2442 -0.1175 -0.0313
 4348W        W 5319   4.985   2.203  13.554  0.1455  0.0105 -0.0281
 4349W        W 5320   8.603   3.538  10.263 -0.1628  0.1206 -0.1314
 4350W        W 5321   9.542  12.081  12.474 -0.1081 -0.1188 -0.0346
 4351W        W 5322  13.532   2.810  11.626 -0.2135  0.2298 -0.0842
 4352W        W 5323  10.844   4.066   2.984 -0.4259  0.1860  0.0503
 4353W        W 5324   2.370   3.130  10.153 -0.0818  0.1081 -0.0809
 4354W        W 5325   7.046  10.539   8.259  0.0816 -0.2663 -0.0076
 4355W        W 5326   8.753   8.093   0.957  0.0992 -0.2392  0.0585
 4356W        W 5327   0.681  12.851  10.401  0.2727  0.1673 -0.0398
 4357W        W 5328   4.145   0.053  12.347  0.0001 -0.0761 -0.2381
 4358W        W 5329   5.521   4.915  10.075 -0.0962  0.0130  0.3442
 4359W        W 5330   4.809   6.364  11.263 -0.1139  0.2528  0.1477
 4360W        W 5331   2.009   0.317  12.877 -0.0287 -0.1990 -0.2914
 4361W        W 5332   0.729   6.403  12.782  0.1058  0.0648 -0.2266
 4362W        W 5333   0.984   4.763   5.456  0.3725 -0.0786 -0.1549
 4363W        W 5334   7.227  12.691   2.253 -0.1924  0.1070  0.0226
 4364W        W 5335   3.471   3.019   9.177  0.3149  0.1584  0.0693
 4365W        W 5336   1.716  10.425  11.160 -0.1076  0.1812  0.4547
 4366W        W 5337   7.789   3.781   8.009 -0.2061 -0.3010 -0.3422
 4367W        W 5338   5.991   4.077  13.431  0.0362  0.0160  0.1891
 4368W        W 5339   9.520  12.888   1.987  0.1368  0.0889 -0.1220
 4369W        W 5340   9.509  10.981   1.410 -0.0770 -0.0952 -0.2007
 4370W        W 5341  11.320   6.729   4.154 -0.0976  0.1698  0.1786
 4371W        W 5342   2.253   3.711   2.816  0.1612 -0.0737 -0.0856
 4372W        W 5343   5.589   1.259  13.436  0.0502  0.0020  0.0132
 4373W        W 5344  12.049   4.178  12.918  0.1842 -0.0870 -0.3166
 4374W        W 5345   3.243   5.563   3.263 -0.3796  0.0143  0.2293
 4375W        W 5346  12.717  12.176   8.316  0.1977 -0.1257  0.3408
 4376W        W 5347   1.810   8.184   3.448 -0.0790  0.0797 -0.0434
 4377W        W 5348  13.624   3.683   1.288 -0.0131 -0.0753 -0.1026
 4378W        W 5349   2.627   5.160   9.493 -0.2499  0.0613 -0.3633
 4379W        W 5350   2.484   1.417  11.923  0.1510 -0.2268 -0.2285
 4380W        W 5351  13.673   1.290   4.904  0.2955 -0.0195 -0.0162
 4381W        W 5352   0.125   2.706   2.201 -0.3949  0.0677  0.5367
 4382W        W 5353   0.498   6.883   1.282  0.4399  0.2391 -0.3341
 4383W        W 5354   1.196   8.124   9.636 -0.1574 -0.3661  0.1332
 4384W        W 5355   4.319   5.212   0.119  0.2261 -0.0456  0.4716
 4385W        W 5356  13.588  10.018   9.719  0.1765 -0.1559  0.1625
 4386W        W 5357  11.195   4.303   4.188  0.2841  0.3451 -0.0401
 4387W        W 5358   2.149  10.740   8.877  0.0768 -0.1387 -0.0551
 4388W        W 5359  13.507   4.753   3.416  0.0239  0.1954  0.3704
 4389W        W 5360   4.253  12.840   2.894 -0.2831 -0.1209  0.2979
 4390W        W 5361  12.680   9.247   2.320  0.3018 -0.2803 -0.1226
 4391W        W 5362   6.874   5.551   0.218  0.0702  0.2136 -0.0360
 4392W        W 5363   7.523  10.105   8.911  0.1679  0.0739 -0.0913
 4393W        W 5364   5.124   5.687   4.960  0.4079  0.1531  0.3144
 4394W        W 5365   7.830   7.145   5.314 -0.0524 -0.0087  0.2841
 4395W        W 5366  10.674   7.405   6.965 -0.3409  0.1133 -0.0517
 4396W        W 5367   8.221   5.555  12.617  0.4113  0.3551  0.1583
 4397W        W 5368   9.719   3.675   3.810  0.1678 -0.0308  0.1053
 4398W        W 5369  12.111   4.401  10.067  0.1340 -0.0995  0.2581
 4399W        W 5370   6.108   9.505   6.905  0.1384 -0.1322 -0.2041
 4400W        W 5371   2.766  10.949   2.556 -0.0164  0.0686 -0.1780
 4401W        W 5372  10.075  13.550  13.519 -0.0655  0.0843  0.3035
 4402W        W 5373   1.541   8.118   2.935 -0.1697 -0.3693  0.1152
 4403W        W 5374   8.162   3.012   5.273  0.1772  0.2592  0.0610
 4404W        W 5375   0.699   6.964   8.803  0.0758  0.2046 -0.1296
 4405W        W 5376   7.497   0.436   4.853  0.2955 -0.1827 -0.0572
 4406W        W 5377   4.932   1.469   1.078  0.2701  0.1049 -0.1261
 4407W        W 5378  10.847  10.900  10.594 -0.0033  0.2214  0.1792
 4408W        W 5379  10.527  13.771  12.672  0.0812  0.2235  0.3271
 4409W        W 5380   2.754  10.418   9.173  0.0166 -0.1760 -0.1734
 4410W        W 5381  11.299   6.967  13.425 -0.1540  0.3530  0.1454
 4411W        W 5382   4.822   0.850   7.145 -0.3193 -0.1546 -0.0795
 4412W        W 5383   5.130   9.468   1.699 -0.1439  0.0896  0.1063
 4413W        W 5384   9.437   3.778   7.306 -0.0584  0.0350 -0.2152
 4414W        W 5385   4.585   1.966   9.918 -0.0390  0.0032  0.0548
 4415W        W 5386   2.391   2.704  12.859 -0.2020  0.2991  0.0277
 4416W        W 5387   1.338   0.782   9.180 -0.0745 -0.1759 -0.0894
 4417W        W 5388  13.436   3.774   6.109  0.1404  0.0980  0.0041
 4418W        W 5389   7.358   4.176   1.865 -0.0924  0.1003 -0.0295
 4419W        W 5390   5.492  11.137   4.457  0.0608  0.2796 -0.2471
 4420W        W 5391   5.638  13.256  12.509 -0.2299 -0.1706  0.0372
 4421W        W 5392  10.535  10.064   1.692  0.1055 -0.1343 -0.0118
 4422W        W 5393  11.925  10.672   2.115  0.3954  0.0353 -0.1835
 4423W        W 5394   0.451   2.538   8.429  0.1837 -0.1317  0.3054
 4424W        W 5395  12.855   3.054  13.561  0.1655  0.1069  0.1565
 4425W        W 5396   8.902   5.092   8.872 -0.1201  0.3162  0.0032
 4426W        W 5397  12.173   5.348   7.504 -0.0175  0.1808 -0.2055
 4427W        W 5398  10.145   2.504  12.322  0.2181  0.5692  0.1031
 4428W        W 5399   7.056  10.889   1.958 -0.2804  0.1592 -0.0606
 4429W        W 5400   5.688   0.683  12.808  0.2500 -0.1892 -0.3094
 4430W        W 5401   4.497   7.798  12.223 -0.1620 -0.0959  0.3520
 4431W        W 5402  10.825  12.558   8.615 -0.4077  0.0837  0.1689
 4432W        W 5403  13.436   5.523   5.692  0.1110  0.1020 -0.0297
 4433W        W 5404  11.710   2.237   8.168  0.2671 -0.1827  0.0903
 4434W        W 5405   3.328   7.930   0.192  0.1503 -0.1883 -0.0355
 4435W        W 5406   3.313   3.601  11.007 -0.2149 -0.1052  0.2610
 4436W        W 5407   9.150   9.845   1.959  0.4243  0.0514 -0.0192
 4437W        W 5408   4.086   7.136  11.058  0.0437 -0.0021 -0.0134
 4438W        W 5409   0.346  11.559  12.014 -0.0812 -0.1925 -0.2686
 4439W        W 5410  13.049  11.259   4.946  0.0969 -0.0836 -0.0744
 4440W        W 5411   5.501  11.105  13.392 -0.0678  0.1409 -0.1189
 4441W        W 5412   1.951   8.099   6.754 -0.0931  0.1869  0.1624
 4442W        W 5413   3.152   4.642   5.860  0.1015  0.0984 -0.1527
 4443W        W 5414   6.934  10.242  10.577 -0.1284 -0.0641 -0.1814
 4444W        W 5415   2.385   6.806   1.529 -0.0334 -0.2834  0.0712
 4445W        W 5416  12.996   5.085   7.784 -0.0567  0.1375 -0.2957
 4446W        W 5417   1.290   8.331   0.631  0.2498 -0.0651  0.0874
 4447W        W 5418   9.252   3.577  12.973 -0.1250  0.1354 -0.2103
 4448W        W 5419   1.147   2.370   4.279 -0.0452 -0.2218  0.1664
 4449W        W 5420  11.936   1.133   9.029  0.1415 -0.1819 -0.2070
 4450W        W 5421   9.876  13.740  13.914  0.2115  0.0331 -0.0276
 4451W        W 5422   6.889   4.156   3.156  0.0044 -0.2941 -0.3280
 4452W        W 5423   3.795  12.003  13.080  0.2331 -0.0948  0.2110
 4453W        W 5424  12.151   2.358   6.170  0.2456  0.5488  0.2007
 4454W        W 5425   0.484  10.494   1.889  0.2278  0.0552 -0.0189
 4455W        W 5426   7.378   4.859   6.768 -0.2034 -0.1454 -0.2912
 4456W        W 5427   0.589   3.622   7.545 -0.2807  0.0390 -0.3089
 4457W        W 5428   3.426   8.473  11.915 -0.0223  0.1156  0.0730
 4458W        W 5429   0.434   3.839   3.961  0.6048 -0.3824 -0.2454
 4459W        W 5430   2.130  13.275  11.651  0.1144 -0.0474  0.0253
 4460W        W 5431   4.202   8.773   4.747  0.0625  0.0019  0.0461
 4461W        W 5432   3.177  13.437  10.095  0.1762 -0.0087 -0.1234
 4462W        W 5433   1.149   0.620   1.827  0.1563 -0.0246 -0.2787
 4463W        W 5434   0.118   9.177   4.925  0.0217  0.0355 -0.2934
 4464W        W 5435   0.317   9.647   7.550  0.5156 -0.0229 -0.2452
 4465W        W 5436   4.879   5.854   5.419  0.0901  0.1683 -0.0734
 4466W        W 5437   6.780   1.107   0.013  0.0767  0.1293  0.2300
 4467W        W 5438   6.293  12.312   9.113  0.1849  0.1750 -0.0015
 4468W        W 5439   3.397  12.762   0.233 -0.0292 -0.0008 -0.1145
 4469W        W 5440  13.779  10.995   1.146 -0.0384 -0.2367 -0.1514
 4470W        W 5441   8.353   8.915  10.667  0.2556 -0.2030  0.3559
 4471W        W 5442   9.213   3.704  10.645  0.0160  0.2787  0.1629
 4472W        W 5443   1.962  11.130  10.012 -0.1446 -0.1278  0.1363
 4473W        W 5444  11.586  10.706   1.263  0.1162 -0.2131 -0.1196
 4474W        W 5445   3.212   1.111   7.032 -0.0497 -0.3329  0.1007
 4475W        W 5446   7.466   6.236   6.128 -0.2677 -0.2648  0.1603
 4476W        W 5447   2.496  12.466  11.541  0.2089  0.0490  0.3102
 4477W        W 5448   5.017   7.114   3.400 -0.2950 -0.0512 -0.0572
 4478W        W 5449   6.929  13.683   1.087 -0.2302  0.3687 -0.2631
 4479W        W 5450  11.313   8.077   9.055 -0.0504 -0.0636  0.1164
 4480W        W 5451   8.370  10.993  12.497 -0.2282  0.0065 -0.1428
 4481W        W 5452   9.126   9.428   7.505  0.0170 -0.0701  0.0179
 4482W        W 5453   6.989   6.987   1.280  0.1126  0.0345  0.0023
 4483W        W 5454   0.173  12.865  12.308 -0.0013 -0.1871 -0.0423
 4484W        W 5455   9.615   6.017   8.380  0.2483  0.3585  0.0379
 4485W        W 5456   5.909  11.786  11.220 -0.1695  0.1393  0.1718
 4486W        W 5457   6.326   1.325   3.890 -0.0823 -0.1509  0.1119
 4487W        W 5458   2.493   4.900   3.489  0.1320 -0.0310 -0.0028
 4488W        W 5459   7.084   8.880   7.572  0.1987  0.0977  0.1222
 4489W        W 5460  13.208  11.369   0.374 -0.1109 -0.1426 -0.0206
 4490W        W 5461  10.786   9.687   8.251  0.1020 -0.4471 -0.0952
 4491W        W 5462   4.748  12.113   9.770 -0.1498  0.1212  0.1416
 4492W        W 5463   6.111   2.791   4.864 -0.0414 -0.0952  0.4380
 4493W        W 5464   1.411  12.730  12.933  0.1526 -0.1949  0.4667
 4494W        W 5465   1.990   1.368  12.785  0.0579  0.2044 -0.3284
 4495W        W 5466  12.921   0.605   2.122  0.2527  0.2116  0.2368
 4496W        W 5467   7.558   0.320  10.324 -0.1478 -0.0992 -0.0386
 4497W        W 5468   5.518  10.084  13.271  0.0013  0.1017  0.1789
 4498W        W 5469   6.696  12.901   6.580 -0.1273  0.1191 -0.0062
 4499W        W 5470   1.957   8.852  10.051 -0.0671 -0.0052 -0.1541
 4500W        W 5471  13.309  13.367  10.826  0.0529 -0.0844  0.0423
 4501W        W 5472   3.508   8.264   6.409 -0.1340  0.2358 -0.0665
 4502W        W 5473   0.683   2.870   8.779  0.3666 -0.3290  0.2217
 4503W        W 5474   8.955   7.111   3.209 -0.0595 -0.0941  0.1078
 4504W        W 5475   0.436  12.908   8.039 -0.0179  0.1476  0.0170
 4505W        W 5476  10.797   4.292   1.420 -0.2115  0.2520 -0.4524
 4506W        W 5477  13.566   3.683  11.548 -0.1374 -0.2959  0.1227
 4507W        W 5478   3.960   8.871   3.617 -0.0069  0.2948  0.0541
 4508W        W 5479  10.056  10.933   8.463 -0.0632 -0.1183  0.0098
 4509W        W 5480   7.753   0.799   3.389  0.0063  0.3645 -0.3815
 4510W        W 5481  10.459   4.187  10.950  0.1704 -0.3014 -0.0351
 4511W        W 5482   3.720   6.414  11.882 -0.1265  0.3836 -0.1949
 4512W        W 5483   9.287   1.573   1.899 -0.0388  0.0280  0.0266
 4513W        W 5484   5.193   6.031  12.011 -0.5719 -0.1491  0.1108
 4514W        W 5485  10.297   0.065  13.708 -0.0447  0.2606  0.1408
 4515W        W 5486  12.059  12.123   3.340 -0.0880  0.2440  0.4035
 4516W        W 5487   7.374   2.090   5.797  0.3941 -0.3537  0.0738
 4517W        W 5488   3.085   5.736  12.286  0.1092 -0.0549  0.0533
 4518W        W 5489   2.332   3.261   9.681  0.1447 -0.2947 -0.1855
 4519W        W 5490   4.553   3.594   1.796 -0.1143 -0.0781 -0.1215
 4520W        W 5491   5.021  12.443   0.759  0.1766  0.1283  0.1299
 4521W        W 5492  13.808  13.791   2.411 -0.4043  0.2922 -0.2779
 4522W        W 5493   0.623   0.846  12.380 -0.0387 -0.2869 -0.2605
 4523W        W 5494   4.719  12.341   8.492 -0.3708 -0.0341  0.0267
 4524W        W 5495   4.175   4.479   9.303 -0.3466 -0.0986  0.1390
 4525W        W 5496   7.939  10.419   5.862 -0.1846 -0.3796 -0.1241
 4526W        W 5497   0.004   4.713  13.870  0.3356 -0.0515  0.0686
 4527W        W 5498   1.514   9.569   3.871 -0.1677 -0.0829 -0.2539
 4528W        W 5499   3.265   2.649   7.702 -0.1617 -0.0185 -0.2189
 4529W        W 5500   7.390   9.481   5.176  0.0766 -0.1778 -0.0532
 4530W        W 5501   5.009  11.305   4.922  0.0261 -0.1468  0.1576
 4531W        W 5502  11.959   7.879   1.628 -0.0782  0.1128  0.1610
 4532W        W 5503   8.673   1.529   7.536  0.1084  0.2035 -0.1671
 4533W        W 5504   0.583   9.499   4.292 -0.2679  0.2730 -0.1403
 4534W        W 5505   7.498   5.638  10.213  0.0053  0.0951  0.0205
 4535W        W 5506   5.813   1.723   5.143  0.0887 -0.1787 -0.4016
 4536W        W 5507   7.530   0.695   7.595  0.0630 -0.0631  0.0048
 4537W        W 5508  13.482   6.930   5.919 -0.0430 -0.1426 -0.4643
 4538W        W 5509   3.817   1.587  13.168  0.2159  0.1870  0.0814
 4539W        W 5510  11.157   4.510   0.219  0.2983 -0.0860 -0.0423
 4540W        W 5511   2.316   8.252   8.888 -0.1160 -0.0415 -0.2312
 4541W        W 5512   6.458  13.285  13.642 -0.0374  0.3062 -0.4114
 4542W        W 5513  11.567  10.830   6.288 -0.0407 -0.1106 -0.3666
 4543W        W 5514   4.666  13.201   9.023 -0.1296 -0.0906  0.1132
 4544W        W 5515  13.772  10.651   5.171 -0.0537 -0.1547 -0.0081
 4545W        W 5516  13.034  13.013  12.933  0.0334  0.0277 -0.0561
 4546W        W 5517   4.670   5.639  12.603  0.2631 -0.0186 -0.1657
 4547W        W 5518  10.934   2.502   7.288  0.0930  0.0202 -0.0150
 4548W        W 5519  12.485   9.246  11.924 -0.0548 -0.1118  0.0398
 4549W        W 5520   4.684   4.900   0.226 -0.2426  0.1951  0.2141
 4550W        W 5521   2.514   5.286   8.085 -0.1774 -0.0789 -0.0837
 4551W        W 5522   6.375   1.140   1.369  0.1990  0.1287  0.1239
 4552W        W 5523   2.432   7.540   4.518 -0.4933 -0.0524 -0.0713
 4553W        W 5524  12.045  11.789   9.912 -0.3583  0.6426 -0.0786
 4554W        W 5525   0.883   0.245   2.108 -0.0271 -0.0992  0.1733
 4555W        W 5526   3.755   7.863   8.134  0.1155  0.1624 -0.3318
 4556W        W 5527   8.687  11.444  12.428 -0.1655 -0.1920 -0.2541
 4557W        W 5528   4.380  12.604   4.481  0.3255  0.2166 -0.2306
 4558W        W 5529   8.870   3.052  11.694 -0.0282 -0.0690  0.1126
 4559W        W 5530  12.295   8.937   8.715  0.1031 -0.2441 -0.0586
 4560W        W 5531   7.163   9.775  10.748 -0.1765 -0.1641  0.2344
 4561W        W 5532  11.076   6.621   4.571  0.3289 -0.1750 -0.0692
 4562W        W 5533   6.082   7.129  13.472  0.0492  0.1014 -0.1433
 4563W        W 5534   2.853  13.357   6.876 -0.0340  0.2164 -0.1371
 4564W        W 5535   2.858   8.744  13.658  0.0441  0.4648  0.0715
 4565W        W 5536   9.542   5.290   7.716  0.1272  0.0057 -0.4297
 4566W        W 5537   3.241  13.333  10.571  0.3113 -0.2061 -0.0403
 4567W        W 5538   3.383   5.519  11.928  0.3768  0.2573 -0.0208
 4568W        W 5539  12.291  11.631   1.007  0.3385  0.2602 -0.1148
 4569W        W 5540   1.879   9.519   1.909 -0.1817  0.1233  0.1497
 4570W        W 5541  13.583   3.932  13.751 -0.2945 -0.2345  0.0080
 4571W        W 5542   9.755   8.983  12.313  0.1055  0.2156 -0.0247
 4572W        W 5543  12.403   9.397   8.849  0.0124  0.2607 -0.2628
 4573W        W 5544   6.316   0.246   9.389  0.0432  0.0856  0.0301
 4574W        W 5545   0.273  10.476  11.107 -0.0909 -0.1173 -0.0451
 4575W        W 5546  13.644   8.178   9.817  0.1416 -0.1239  0.2180
 4576W        W 5547   0.170   9.239   7.763 -0.1611  0.2502  0.0376
 4577W        W 5548   5.854  10.312   6.845  0.1690 -0.2896  0.1444
 4578W        W 5549  11.520   6.279   7.305  0.0451  0.0436  0.1355
 4579W        W 5550   0.402   7.489   4.862  0.0311 -0.0862 -0.2705
 4580W        W 5551   9.444   7.519   8.232  0.1947  0.1769 -0.1141
 4581W        W 5552   8.726  12.368   5.351  0.0896 -0.1658 -0.2091
 4582W        W 5553  12.508   8.331   2.434  0.2466  0.2010  0.0406
 4583W        W 5554   1.305   4.865  10.419  0.2738 -0.1211 -0.4600
 4584W        W 5555  13.258   9.121  12.046  0.1832  0.0657  0.0330
 4585W        W 5556   9.718   1.819   3.909  0.3478  0.3864  0.1613
 4586W        W 5557   1.669   9.944   2.142  0.2409  0.1427 -0.2170
 4587W        W 5558   5.958   1.535   9.747 -0.1036  0.1730 -0.0699
 4588W        W 5559   9.366   9.025  11.470 -0.1431 -0.0427  0.0004
 4589W        W 5560   5.490   6.717   2.287  0.1934  0.1176  0.3224
 4590W        W 5561   9.346   1.098   0.351  0.0866  0.2505 -0.1274
 4591W        W 5562  10.750   4.697   7.895  0.0189  0.4198 -0.1085
 4592W        W 5563   8.982   4.145  10.975  0.2352 -0.2876  0.0875
 4593W        W 5564  13.438  12.510   4.425 -0.1124 -0.0175 -0.1651
 4594W        W 5565   5.631  13.106   9.881  0.0757 -0.0914 -0.1756
 4595W        W 5566   0.076  11.404  11.329 -0.1142 -0.0153  0.2303
 4596W        W 5567   6.810   8.143   1.763 -0.0648 -0.0252  0.2400
 4597W        W 5568   2.464   6.128   6.259  0.0075 -0.2391  0.2421
 4598W        W 5569   0.398   6.477   6.067 -0.2187 -0.2625  0.1707
 4599W        W 5570   2.468   0.097   1.563 -0.0999 -0.0296  0.2458
 4600W        W 5571   0.786   0.970   1.675 -0.0029 -0.0210  0.1746
 4601W        W 5572   7.266  12.169   8.260  0.1399  0.5448  0.0482
 4602W        W 5573   9.104   4.648   9.032  0.1764 -0.2525 -0.2870
 4603W        W 5574   6.622  11.789   0.551 -0.0021  0.0795  0.0311
 4604W        W 5575   1.015   1.521   7.942  0.0944  0.0753 -0.3903
 4605W        W 5576  11.770   7.573   9.513  0.4154  0.0468  0.2996
 4606W        W 5577  12.299   8.115   1.991  0.2214  0.1484 -0.2004
 4607W        W 5578   3.208   0.872  12.441 -0.0488 -0.1167  0.1768
 4608W        W 5579  10.409  11.980   0.283 -0.1093 -0.1861  0.2699
 4609W        W 5580   7.811   9.649   2.404 -0.2299 -0.0480  0.1037
 4610W        W 5581   0.130   4.218  11.484  0.0519 -0.0990  0.3515
 4611W        W 5582  13.383   9.133   0.396 -0.1711  0.2083  0.0688
 4612W        W 5583  11.247   1.210   1.454 -0.4634  0.3773 -0.2699
 4613W        W 5584   7.609  12.506   3.420 -0.1272 -0.3932  0.1173
 4614W        W 5585  13.768  12.158   2.306 -0.3292 -0.0690  0.0627
 4615W        W 5586   7.116   0.735  13.686  0.0911  0.0036 -0.1213
 4616W        W 5587   1.017   5.300   9.423 -0.1426  0.4000  0.1280
 4617W        W 5588   4.756   0.062   0.323 -0.1246  0.1147  0.1905
 4618W        W 5589  10.219  12.664   0.952  0.0717  0.2023 -0.0691
 4619W        W 5590   1.785   4.831  10.580 -0.1731 -0.0605  0.2491
 4620W        W 5591  12.435  13.298  12.390  0.0489 -0.3118 -0.2298
 4621W        W 5592   4.822  12.398   7.098  0.0541 -0.1058 -0.0153
 4622W        W 5593   7.662   8.672   0.900 -0.1530 -0.0783  0.0353
 4623W        W 5594  10.948   7.276   3.017  0.2171  0.0671 -0.0484
 4624W        W 5595   8.804  12.903   3.439  0.1830 -0.1324 -0.1272
 4625W        W 5596  11.594   7.058   5.712  0.2900 -0.1529 -0.0178
 4626W        W 5597   6.631   7.364   3.247  0.0394  0.1803 -0.0343
 4627W        W 5598  12.064   9.389   1.678  0.0327  0.2077 -0.0872
 4628W        W 5599   0.245  13.169  10.445  0.0196 -0.2033 -0.3548
 4629W        W 5600  12.312   4.276   7.350  0.0033  0.6000 -0.0428
 4630W        W 5601   4.222   3.523  12.971 -0.0007  0.0172 -0.1047
 4631W        W 5602  11.353   3.235  10.309  0.0471 -0.0258  0.1803
 4632W        W 5603   5.617   3.835   9.521 -0.2261  0.0980  0.0869
 4633W        W 5604   7.238   5.994   8.334  0.0663  0.3525 -0.1223
 4634W        W 5605  10.435   7.003  11.454  0.0329  0.1195 -0.1836
 4635W        W 5606   6.854   9.980   3.109  0.1438 -0.0029 -0.0269
 4636W        W 5607   3.779   4.927  11.646  0.1067 -0.2070 -0.0844
 4637W        W 5608   4.814   0.957  12.514 -0.0524 -0.2463  0.0720
 4638W        W 5609  12.335  12.885   8.882 -0.0311 -0.0354 -0.1650
 4639W        W 5610  13.190   7.800  10.997  0.0368  0.1997 -0.1212
 4640W        W 5611   6.791   6.528  11.022 -0.2911  0.1519  0.2596
 4641W        W 5612  13.079   2.032  11.309 -0.1020 -0.0969 -0.3963
 4642W        W 5613  13.496   6.827  12.771  0.4811  0.0173  0.0049
 4643W        W 5614   9.630   5.378  10.912 -0.0174 -0.0336 -0.0791
 4644W        W 5615   4.924   7.688   9.302 -0.0763  0.2175 -0.2419
 4645W        W 5616   0.280  13.172   5.007  0.0900  0.0545  0.1990
 4646W        W 5617   6.407  10.902  12.498 -0.2398  0.2025  0.3485
 4647W        W 5618   3.910  11.897   6.789  0.0531 -0.0445  0.0727
 4648W        W 5619   3.072   1.876  10.994  0.0417  0.1169 -0.5072
 4649W        W 5620  13.555   8.984   2.253  0.1452 -0.1579 -0.0431
 4650W        W 5621   4.520  12.388  11.553  0.0852  0.1598 -0.2279
 4651W        W 5622   3.488   4.898   4.654  0.1032  0.0271 -0.0171
 4652W        W 5623   3.983  12.443  10.932 -0.0758 -0.2971 -0.2199
 4653W        W 5624   6.162   7.906   0.421 -0.1065 -0.0749 -0.3340
 4654W        W 5625   3.121   7.365   3.236 -0.0310 -0.0804 -0.0909
 4655W        W 5626   2.077  10.519  11.638  0.0816 -0.2409 -0.2053
 4656W        W 5627   5.042   7.668   5.918 -0.0357 -0.0567  0.1993
 4657W        W 5628   3.925   7.031   0.509 -0.2443 -0.1439  0.0433
 4658W        W 5629   8.008  11.943  11.998  0.3966  0.0017  0.0817
 4659W        W 5630   0.194  12.778  11.339 -0.1247  0.0909 -0.1330
 4660W        W 5631   4.127   3.606   9.048 -0.3247  0.3336 -0.1273
 4661W        W 5632   2.923   8.150  11.308 -0.2121 -0.1161  0.0843
 4662W        W 5633   2.336   7.301  12.844 -0.1352  0.0761  0.1609
 4663W        W 5634   2.420   8.907   5.866 -0.2636  0.0837 -0.3109
 4664W        W 5635   8.931   9.094  12.498 -0.0851 -0.0769  0.1967
 4665W        W 5636  12.608  11.576   8.875 -0.1615 -0.0702 -0.1208
 4666W        W 5637  10.427   7.998  11.724 -0.0277  0.2650  0.4388
 4667W        W 5638  12.634   6.128   1.622 -0.0510  0.1379  0.1805
 4668W        W 5639   9.257   7.859   8.914 -0.1028  0.3328  0.1007
 4669W        W 5640  10.080   3.451  12.210  0.2410 -0.0561 -0.0258
 4670W        W 5641  12.435   7.643   2.993  0.1631 -0.0237  0.0440
 4671W        W 5642   9.769   4.036  13.684  0.0949  0.2332  0.0237
 4672W        W 5643  12.892  11.135   9.007  0.1950 -0.2737 -0.0118
 4673W        W 5644   8.665   7.470   0.220  0.2773  0.3474  0.1750
 4674W        W 5645   9.716   3.077  12.414 -0.0292 -0.0307 -0.0609
 4675W        W 5646   5.920   4.241  13.883 -0.0411 -0.0605 -0.1780
 4676W        W 5647  10.877   2.495  12.961  0.0282  0.2265  0.0067
 4677W        W 5648   7.521   6.970   7.841 -0.0028 -0.1108  0.2442
 4678W        W 5649   9.432   3.523   1.811  0.1474  0.2701  0.1676
 4679W        W 5650   0.358   7.232  11.328 -0.0210  0.1717  0.1970
 4680W        W 5651  10.512   1.465   2.539  0.2478  0.2422 -0.1585
 4681W        W 5652  13.094   1.370   5.659 -0.1733  0.1336 -0.1715
 4682W        W 5653   7.967   7.214  11.351 -0.0468  0.1131 -0.1145
 4683W        W 5654   1.508   7.577   7.258 -0.0750 -0.0560 -0.1157
 4684W        W 5655   7.871   8.634  11.338 -0.1459  0.0721 -0.0024
 4685W        W 5656  11.393  10.015  11.052 -0.2590 -0.1405  0.1077
 4686W        W 5657  12.366  11.431  10.331 -0.2618 -0.0172 -0.0617
 4687W        W 5658   7.237   5.514  12.266 -0.0883  0.0327  0.0299
 4688W        W 5659   2.735   9.596  10.083 -0.0144  0.2976 -0.0803
 4689W        W 5660  11.707   3.957  10.004  0.1207  0.1699  0.0129
 4690W        W 5661   4.182   5.210   6.473  0.3133 -0.4269 -0.1222
 4691W        W 5662   8.073  10.720   8.842 -0.0572  0.0207 -0.0915
 4692W        W 5663   8.244   7.705   4.634 -0.0107  0.3434  0.5050
 4693W        W 5664   2.071   0.943   6.869  0.2278  0.1213  0.0313
 4694W        W 5665   8.689   2.383   4.162 -0.0334  0.0672 -0.2076
 4695W        W 5666  10.496   2.063   0.835  0.1318  0.0299  0.0812
 4696W        W 5667  10.556   9.151  13.724 -0.4314  0.1348  0.1373
 4697W        W 5668   2.809  12.551   0.839 -0.0644  0.2374  0.0554
 4698W        W 5669   7.381   6.895  10.459 -0.3334 -0.0553 -0.1033
 4699W        W 5670   1.717  13.486   3.759  0.1603  0.0685 -0.3914
 4700W        W 5671   1.877   3.066   3.629 -0.4106 -0.1767 -0.0534
 4701W        W 5672   8.749  11.524   1.048 -0.2287 -0.2197 -0.0333
 4702W        W 5673   8.412   6.519   8.133 -0.0367 -0.2341 -0.2479
 4703W        W 5674   2.001  10.116   5.653  0.0177 -0.1600  0.0102
 4704W        W 5675  12.480   5.678   8.786 -0.2495 -0.1427  0.0578
 4705W        W 5676   5.363   6.967   7.177  0.1929  0.2161 -0.1431
 4706W        W 5677  12.265   1.129  12.648 -0.0180  0.1570 -0.0798
 4707W        W 5678   5.527   6.417   0.979  0.1368 -0.1511  0.0834
 4708W        W 5679   6.780   3.974   2.247  0.2170 -0.0406 -0.0417
 4709W        W 5680   0.763   9.457  13.325  0.5475  0.1273  0.2048
 4710W        W 5681   3.154   6.320   1.959  0.2562 -0.0651  0.2147
 4711W        W 5682   3.194   3.500  13.405 -0.3462 -0.0455 -0.0441
 4712W        W 5683   3.251  13.354  11.052  0.1678  0.0417  0.1347
 4713W        W 5684   5.778   6.394   8.577  0.0729  0.1249 -0.1539
 4714W        W 5685  12.517   0.384   2.092 -0.1468 -0.3357 -0.0806
 4715W        W 5686  12.527  12.976   2.068  0.1840 -0.1759 -0.0344
 4716W        W 5687   6.473   9.319   1.098 -0.2507 -0.0749 -0.0153
 4717W        W 5688   3.096   1.654   6.307  0.0260 -0.3422  0.3057
 4718W        W 5689   2.992   2.998  13.636  0.3982 -0.0912  0.0872
 4719W        W 5690   7.521   9.195  12.863  0.3383 -0.3101 -0.2059
 4720W        W 5691  10.724  11.052   7.799  0.0607 -0.3010  0.2003
 4721W        W 5692  12.395   9.492   0.748  0.1651 -0.0951 -0.1985
 4722W        W 5693   9.029   0.017  10.771 -0.0871  0.0394  0.3834
 4723W        W 5694   4.312   9.944   2.499 -0.2860 -0.2753 -0.1555
 4724W        W 5695   2.563   7.393   5.451  0.1521  0.1059  0.2260
 4725W        W 5696  11.374   2.588  10.655  0.1241 -0.5131  0.1926
 4726W        W 5697   6.067   9.461   2.201  0.0615 -0.0703  0.1904
 4727W        W 5698   8.440   4.213   6.168  0.2126  0.0289  0.1579
 4728W        W 5699  10.915   1.000  10.056 -0.0617  0.1324 -0.0515
 4729W        W 5700   7.203  11.740  11.431  0.0142 -0.3886  0.4917
 4730W        W 5701   4.107   2.685   7.840  0.1647  0.2090  0.2333
 4731W        W 5702  13.722   3.601   9.787 -0.4646 -0.1755  0.1142
 4732W        W 5703   6.333   9.552   7.337 -0.0422 -0.3587  0.0307
 4733W        W 5704   5.300   2.205   0.352  0.1802 -0.0217 -0.1287
 4734W        W 5705  12.173   2.829  11.236 -0.1977 -0.0267 -0.1709
 4735W        W 5706   6.369   3.737   0.005 -0.2708  0.2961  0.0390
 4736W        W 5707  11.297   1.565   0.720  0.1847  0.0751 -0.0042
 4737W        W 5708  10.728   7.734   3.550 -0.0569 -0.3622  0.1526
 4738W        W 5709   5.711   5.849  12.936 -0.1100 -0.1370  0.3428
 4739W        W 5710   8.415   5.278   5.409  0.0268 -0.1861 -0.1689
 4740W        W 5711   0.915   8.388   6.232  0.2419 -0.0391 -0.0172
 4741W        W 5712  12.860   8.227  11.232 -0.0544  0.0617 -0.2489
 4742W        W 5713   9.143   1.337   7.480  0.1294 -0.2653 -0.0667
 4743W        W 5714   2.605   4.538   5.814 -0.4965  0.1813  0.0460
 4744W        W 5715  10.034   7.914   7.264  0.3748 -0.1175  0.1324
 4745W        W 5716   7.062  12.486   7.851 -0.1234 -0.1679  0.0011
 4746W        W 5717   5.001   5.125  10.123 -0.1588 -0.0263  0.1044
 4747W        W 5718   3.671   3.722   3.398  0.0578 -0.1054 -0.3712
 4748W        W 5719   8.251  10.756   1.339 -0.1939  0.2708 -0.0659
 4749W        W 5720   4.241   5.372  11.315 -0.0115  0.3419  0.0024
 4750W        W 5721   4.914   9.003  12.676  0.3421  0.0988  0.1025
 4751W        W 5722   8.496   2.879   8.641  0.0096 -0.2593  0.4501
 4752W        W 5723   5.320   5.445  10.302 -0.0619  0.2034  0.0279
 4753W        W 5724   5.434   9.145   4.818 -0.0430 -0.0636 -0.0442
 4754W        W 5725   7.620   2.799   2.580  0.1661 -0.1097 -0.2805
 4755W        W 5726   2.969  10.807   3.091  0.3217  0.0588  0.0821
 4756W        W 5727   4.736  13.769   9.176  0.1421 -0.1590  0.1397
 4757W        W 5728  12.401   6.266   6.405 -0.1200  0.1271  0.0375
 4758W        W 5729   2.587   2.049  10.726  0.1543  0.3125 -0.0906
 4759W        W 5730   1.198   7.048   3.964 -0.2088 -0.1744 -0.0865
 4760W        W 5731   8.432   0.687   7.751  0.1115  0.2001 -0.6105
 4761W        W 5732   6.579  11.412   0.132 -0.1467  0.0247  0.2125
 4762W        W 5733   2.152   7.445  10.858  0.0518  0.1740  0.0496
 4763W        W 5734   8.297   9.697  13.346 -0.1583 -0.1713 -0.1264
 4764W        W 5735   1.078   9.350  13.662 -0.0331 -0.0880  0.2303
 4765W        W 5736  11.176   1.467   7.022 -0.0018  0.1956 -0.1062
 4766W        W 5737   5.333   0.107   5.484 -0.0538  0.1475 -0.2302
 4767W        W 5738   2.279   2.519   9.006 -0.0744 -0.1866 -0.0889
 4768W        W 5739  10.774  13.731   7.819 -0.0468  0.1173 -0.0312
 4769W        W 5740   6.816   6.581  10.518 -0.0464  0.2818 -0.0859
 4770W        W 5741   7.611   0.258  12.663  0.2225 -0.2593  0.1559
 4771W        W 5742   5.305   7.460   5.575 -0.1272 -0.3447 -0.2021
 4772W        W 5743   5.968  10.170   0.124  0.4892  0.2800  0.0192
 4773W        W 5744   3.249  10.081  13.409 -0.1155  0.1195 -0.1842
 4774W        W 5745   3.017  13.019  10.278 -0.0790  0.1937 -0.0920
 4775W        W 5746   7.822   8.918  12.371 -0.0081  0.0784  0.0402
 4776W        W 5747   1.706   4.744   9.543 -0.1424 -0.0849  0.0415
 4777W        W 5748   5.904   3.683   0.083  0.4551 -0.3170  0.0826
 4778W        W 5749   3.883   7.926   6.705  0.2544  0.1861  0.0867
 4779W        W 5750   7.928   4.455   8.606 -0.1710  0.1328 -0.1401
 4780W        W 5751  11.293   2.939  12.155 -0.1593  0.0150 -0.1950
 4781W        W 5752   5.079   5.704  13.033 -0.0495 -0.0730  0.2334
 4782W        W 5753   4.636  10.616   0.735  0.2055 -0.0637 -0.1950
 4783W        W 5754  10.439   7.445  12.862 -0.2755  0.0205 -0.0664
 4784W        W 5755  13.890   0.016  10.048 -0.0189 -0.0803  0.0602
 4785W        W 5756   9.466   8.481   0.205 -0.2386  0.1577 -0.1262
 4786W        W 5757   7.494   1.143   6.627 -0.0148  0.1340 -0.2340
 4787W        W 5758   2.714   2.585   7.906  0.0971 -0.0568  0.1528
 4788W        W 5759  11.953   4.812  10.418 -0.2160 -0.1835  0.1229
 4789W        W 5760   4.135   8.552   4.295 -0.0209  0.1243  0.3575
 4790W        W 5761   7.250   0.370   7.257 -0.0450 -0.0179 -0.0234
 4791W        W 5762   2.859   1.856   1.469 -0.0152  0.3414  0.2043
 4792W        W 5763   6.792   3.685   9.577  0.0577 -0.0178  0.1359
 4793W        W 5764   4.130   5.818  11.485  0.2280  0.0590  0.2936
 4794W        W 5765   5.172   0.176  10.243  0.0966 -0.2367 -0.2085
 4795W        W 5766   3.225   7.885   7.511  0.0692  0.1204 -0.1216
 4796W        W 5767   9.473   9.476   1.773  0.0977 -0.2479 -0.0969
 4797W        W 5768   1.636   1.647  10.563 -0.1829 -0.1208  0.0451
 4798W        W 5769   2.061   1.602   6.202 -0.0159 -0.3315 -0.1669
 4799W        W 5770   1.661   9.317   5.276 -0.0041  0.3977  0.1336
 4800W        W 5771   4.932   8.044  12.847  0.0869  0.0274 -0.3274
 4801W        W 5772  12.196  11.700  13.667  0.1101 -0.0200  0.0529
 4802W        W 5773  12.552   2.314   4.478  0.1665 -0.0227  0.1087
 4803W        W 5774   7.216   3.625   9.202 -0.2580 -0.0864  0.1287
 4804W        W 5775  10.455  10.804   8.754 -0.2584  0.2699 -0.0832
 4805W        W 5776   0.670   1.392   6.072  0.0254 -0.2811 -0.1715
 4806W        W 5777  10.636   1.243  11.728 -0.0397 -0.2211  0.2798
 4807W        W 5778   0.764   5.152   0.935  0.1537 -0.3061  0.2572
 4808W        W 5779   9.687   2.283   3.853  0.0150 -0.1040  0.2477
 4809W        W 5780   1.202   8.841  12.916 -0.2622  0.0638  0.1511
 4810W        W 5781   0.496   9.870   2.423  0.2054  0.2087 -0.2711
 4811W        W 5782  13.400   4.326  12.769 -0.2848 -0.2855  0.1693
 4812W        W 5783   8.040  10.617   1.794  0.0535  0.0717 -0.2537
 4813W        W 5784   0.102   2.147   2.745 -0.0470  0.1297  0.0009
 4814W        W 5785  10.052  13.017  13.205  0.0152  0.4735  0.1453
 4815W        W 5786  12.722   7.978   1.828  0.0630  0.0281 -0.2381
 4816W        W 5787  11.406   6.284   9.604 -0.1812 -0.0419  0.0596
 4817W        W 5788   7.252  10.040   4.246 -0.1239  0.5237 -0.0432
 4818W        W 5789  12.310   6.384   6.866  0.0143 -0.1162  0.1004
 4819W        W 5790  11.431  12.495   6.603 -0.0893 -0.0588  0.1187
 4820W        W 5791   7.593   5.276  11.925  0.0795 -0.4035  0.1603
 4821W        W 5792   1.502   4.142   1.006  0.0847 -0.0152 -0.0285
 4822W        W 5793   9.444   5.492  13.212 -0.0514 -0.1990  0.1777
 4823W        W 5794   7.168   5.805   5.901  0.2196  0.5480  0.3012
 4824W        W 5795   5.233   7.426  13.797  0.1439  0.0905 -0.1699
 4825W        W 5796  10.491  12.683   9.007 -0.1956  0.3660  0.2727
[truncated: 1,156,127 more chars]
