# Supplementary material for: Cryptochrome magnetoreception: Time course of photoactivation from non-equilibrium coarse-grained molecular dynamics
Source: Comput Struct Biotechnol J. 2024 Nov 10;26:58–69. doi: 10.1016/j.csbj.2024.11.001 (PMC11725172; doi:10.1016/j.csbj.2024.11.001)
Supplement: Supplementary file 2 — Analysis codes and cg-MD simulation inputs (including initial molecular structures, parameters and topology files) and outputs (final molecular structures) of the 20 replicas. [file mmc2.zip › cg-md/14/mus_14.gro]

Title of the system in water t= 15000000.00000 step= 750000000
22551
    1MET     BB    1  13.140   6.790   8.340
    1MET    SC1    2  13.080   6.970   7.980
    2PRO     BB    3  13.290   6.540   8.250
    2PRO    SC1    4  13.120   6.310   8.320
    3HIS     BB    5  13.550   6.550   7.950
    3HIS    SC1    6  13.350   6.510   7.740
    3HIS    SC2    7  13.080   6.460   7.770
    3HIS    SC3    8  13.200   6.430   7.530
    4ARG     BB    9  13.780   6.390   8.110
    4ARG    SC1   10  13.840   6.640   8.300
    4ARG    SC2   11  13.710   6.940   8.260
    4ARG    SCP   12  13.650   7.010   8.210
    5THR     BB   13  13.890   6.190   7.850
    5THR    SC1   14  13.790   6.220   7.650
    5THR    SCP   15  13.780   6.290   7.520
    5THR    SCN   16  13.810   6.160   7.770
    6ILE     BB   17   0.150   5.830   7.690
    6ILE    SC1   18   0.320   5.760   7.940
    7HIS     BB   19   0.280   5.760   7.450
    7HIS    SC1   20   0.140   5.570   7.210
    7HIS    SC2   21   0.180   5.330   7.090
    7HIS    SC3   22  13.860   5.450   7.070
    8LEU     BB   23   0.490   5.460   7.460
    8LEU    SC1   24   0.640   5.360   7.780
    9PHE     BB   25   0.670   5.450   7.240
    9PHE    SC1   26   0.560   5.670   7.040
    9PHE    SC2   27   0.380   5.850   6.940
    9PHE    SC3   28   0.630   5.850   6.850
   10ARG     BB   29   0.740   5.200   7.080
   10ARG    SC1   30   0.850   4.870   7.150
   10ARG    SC2   31   0.780   4.580   7.180
   10ARG    SCP   32   0.890   4.580   7.160
   11LYS     BB   33   0.570   5.150   6.840
   11LYS    SC1   34   0.480   4.830   6.760
   11LYS    SC2   35   0.520   4.590   6.670
   11LYS    SCP   36   0.490   4.540   6.760
   12GLY     BB   37   0.530   5.320   6.650
   13LEU     BB   38   0.710   5.520   6.460
   13LEU    SC1   39   0.980   5.380   6.460
   14ARG     BB   40   0.580   5.780   6.350
   14ARG    SC1   41   0.760   5.910   6.150
   14ARG    SC2   42   0.840   6.050   5.910
   14ARG    SCP   43   0.800   6.050   5.810
   15LEU     BB   44   0.290   5.850   6.280
   15LEU    SC1   45   0.170   6.070   6.520
   16HIS     BB   46   0.060   5.920   6.030
   16HIS    SC1   47   0.240   6.170   5.940
   16HIS    SC2   48   0.280   6.420   5.860
   16HIS    SC3   49   0.450   6.310   6.030
   17ASP     BB   50  13.700   5.750   6.240
   17ASP    SC1   51  13.670   5.480   6.020
   17ASP    SCN   52  13.720   5.470   6.120
   18ASN     BB   53  13.740   5.660   6.500
   18ASN    SC1   54   0.060   5.600   6.660
   18ASN    SCP   55  13.860   5.530   6.620
   18ASN    SCN   56   0.180   5.660   6.700
   19PRO     BB   57  13.450   5.460   6.680
   19PRO    SC1   58  13.290   5.540   6.460
   20THR     BB   59  13.390   5.610   6.940
   20THR    SC1   60  13.160   5.670   7.080
   20THR    SCP   61  13.230   5.590   7.170
   20THR    SCN   62  13.090   5.760   6.990
   21LEU     BB   63  13.670   5.910   6.920
   21LEU    SC1   64  13.520   6.030   6.700
   22LEU     BB   65  13.740   5.930   7.240
   22LEU    SC1   66   0.040   6.150   7.210
   23ALA     BB   67  13.480   6.050   7.330
   24ALA     BB   68  13.290   6.200   7.100
   25LEU     BB   69  13.280   6.440   6.990
   25LEU    SC1   70  13.150   6.400   6.700
   26GLU     BB   71  13.280   6.740   7.020
   26GLU    SC1   72  13.200   7.040   6.750
   26GLU    SCN   73  13.160   7.050   6.850
   27SER     BB   74  13.350   6.890   7.320
   27SER    SC1   75  13.190   6.960   7.480
   27SER    SCP   76  13.140   7.010   7.360
   27SER    SCN   77  13.250   6.900   7.600
   28SER     BB   78  13.630   6.710   7.410
   28SER    SC1   79  13.660   6.520   7.270
   28SER    SCP   80  13.630   6.640   7.210
   28SER    SCN   81  13.690   6.400   7.340
   29GLU     BB   82  13.780   6.800   7.680
   29GLU    SC1   83  13.550   7.030   7.830
   29GLU    SCN   84  13.550   7.130   7.870
   30THR     BB   85   0.180   6.630   7.810
   30THR    SC1   86   0.300   6.720   7.990
   30THR    SCP   87   0.310   6.690   7.850
   30THR    SCN   88   0.300   6.760   8.130
   31ILE     BB   89   0.290   6.480   7.560
   31ILE    SC1   90   0.210   6.680   7.340
   32TYR     BB   91   0.470   6.180   7.590
   32TYR    SC1   92   0.490   6.220   7.890
   32TYR    SC2   93   0.650   6.240   8.110
   32TYR    SC3   94   0.380   6.280   8.130
   33PRO     BB   95   0.640   6.140   7.380
   33PRO    SC1   96   0.510   6.270   7.110
   34VAL     BB   97   0.820   5.830   7.450
   34VAL    SC1   98   0.820   5.780   7.710
   35TYR     BB   99   1.180   5.710   7.420
   35TYR    SC1  100   1.150   5.670   7.080
   35TYR    SC2  101   0.960   5.610   6.900
   35TYR    SC3  102   1.170   5.440   6.950
   36VAL     BB  103   1.310   5.380   7.440
   36VAL    SC1  104   1.100   5.220   7.430
   37LEU     BB  105   1.590   5.270   7.350
   37LEU    SC1  106   1.620   5.420   7.050
   38ASP     BB  107   1.650   5.010   7.470
   38ASP    SC1  108   1.860   5.030   7.670
   38ASP    SCN  109   1.870   5.060   7.570
   39ARG     BB  110   1.720   4.710   7.340
   39ARG    SC1  111   2.020   4.690   7.310
   39ARG    SC2  112   2.290   4.860   7.380
   39ARG    SCP  113   2.310   4.880   7.280
   40ARG     BB  114   1.470   4.600   7.560
   40ARG    SC1  115   1.670   4.580   7.850
   40ARG    SC2  116   1.730   4.800   8.070
   40ARG    SCP  117   1.770   4.900   8.060
   41PHE     BB  118   1.190   4.660   7.440
   41PHE    SC1  119   0.930   4.780   7.630
   41PHE    SC2  120   0.840   4.830   7.880
   41PHE    SC3  121   0.710   4.920   7.660
   42LEU     BB  122   1.310   4.590   7.100
   42LEU    SC1  123   1.350   4.890   7.050
   43ALA     BB  124   1.220   4.290   7.070
   44SER     BB  125   1.130   4.110   7.340
   44SER    SC1  126   1.010   4.220   7.500
   44SER    SCP  127   1.090   4.280   7.600
   44SER    SCN  128   0.920   4.160   7.410
   45ALA     BB  129   1.490   4.120   7.410
   46MET     BB  130   1.690   4.210   7.250
   46MET    SC1  131   1.900   4.300   7.560
   47HIS     BB  132   1.750   4.020   6.990
   47HIS    SC1  133   1.570   3.770   7.050
   47HIS    SC2  134   1.470   3.640   7.260
   47HIS    SC3  135   1.660   3.530   7.110
   48ILE     BB  136   2.070   4.050   6.840
   48ILE    SC1  137   2.170   4.210   7.100
   49GLY     BB  138   2.110   4.190   6.610
   50ALA     BB  139   2.170   4.300   6.380
   51LEU     BB  140   2.020   4.410   6.110
   51LEU    SC1  141   1.860   4.240   5.880
   52ARG     BB  142   1.800   4.570   6.300
   52ARG    SC1  143   1.580   4.360   6.360
   52ARG    SC2  144   1.400   4.230   6.590
   52ARG    SCP  145   1.510   4.220   6.570
   53TRP     BB  146   1.980   4.860   6.440
   53TRP    SC1  147   1.920   5.000   6.690
   53TRP    SC2  148   1.860   5.050   6.950
   53TRP    SC3  149   2.110   5.070   6.860
   53TRP    SC4  150   2.050   5.180   7.100
   54HIS     BB  151   2.070   4.980   6.190
   54HIS    SC1  152   2.100   4.830   5.920
   54HIS    SC2  153   2.160   4.640   5.730
   54HIS    SC3  154   2.160   4.910   5.670
   55PHE     BB  155   1.740   5.110   6.070
   55PHE    SC1  156   1.680   4.900   5.910
   55PHE    SC2  157   1.560   4.660   5.860
   55PHE    SC3  158   1.440   4.890   5.780
   56LEU     BB  159   1.660   5.250   6.340
   56LEU    SC1  160   1.490   5.220   6.610
   57LEU     BB  161   1.880   5.510   6.300
   57LEU    SC1  162   1.950   5.500   6.620
   58GLN     BB  163   1.690   5.640   5.990
   58GLN    SC1  164   1.870   5.830   5.730
   58GLN    SCP  165   1.980   5.850   5.810
   58GLN    SCN  166   1.760   5.820   5.650
   59SER     BB  167   1.410   5.650   6.190
   59SER    SC1  168   1.190   5.690   6.200
   59SER    SCP  169   1.270   5.580   6.230
   59SER    SCN  170   1.120   5.810   6.170
   60LEU     BB  171   1.580   5.880   6.420
   60LEU    SC1  172   1.500   5.720   6.690
   61GLU     BB  173   1.620   6.170   6.320
   61GLU    SC1  174   1.810   6.430   6.490
   61GLU    SCN  175   1.740   6.390   6.420
   62ASPP    BB  176   1.320   6.150   6.100
   62ASPP   SC1  177   1.360   6.070   5.800
   63LEU     BB  178   1.110   6.160   6.410
   63LEU    SC1  179   1.070   5.930   6.580
   64HIS     BB  180   1.300   6.380   6.620
   64HIS    SC1  181   1.440   6.210   6.830
   64HIS    SC2  182   1.450   6.050   7.040
   64HIS    SC3  183   1.680   6.110   6.910
   65LYS     BB  184   1.250   6.670   6.520
   65LYS    SC1  185   1.450   6.720   6.320
   65LYS    SC2  186   1.520   6.640   6.090
   65LYS    SCP  187   1.580   6.700   6.020
   66ASN     BB  188   0.900   6.600   6.390
   66ASN    SC1  189   0.940   6.550   6.110
   66ASN    SCP  190   1.010   6.660   6.050
   66ASN    SCN  191   0.870   6.450   6.170
   67LEU     BB  192   0.750   6.610   6.590
   67LEU    SC1  193   0.630   6.320   6.610
   68SER     BB  194   0.510   6.840   6.660
   68SER    SC1  195   0.460   6.790   6.890
   68SER    SCP  196   0.590   6.780   6.860
   68SER    SCN  197   0.320   6.810   6.930
   69ARG     BB  198   0.580   7.140   6.540
   69ARG    SC1  199   0.660   7.050   6.240
   69ARG    SC2  200   0.480   6.820   6.110
   69ARG    SCP  201   0.380   6.770   6.100
   70LEU     BB  202   0.780   7.220   6.740
   70LEU    SC1  203   0.920   7.480   6.580
   71GLY     BB  204   0.890   7.080   6.960
   72ALA     BB  205   0.990   6.780   6.880
   73ARG     BB  206   1.120   6.610   7.070
   73ARG    SC1  207   1.310   6.780   7.230
   73ARG    SC2  208   1.600   6.890   7.320
   73ARG    SCP  209   1.600   6.930   7.220
   74LEU     BB  210   1.110   6.360   7.240
   74LEU    SC1  211   0.990   6.150   7.010
   75LEU     BB  212   1.180   6.160   7.500
   75LEU    SC1  213   0.950   6.250   7.680
   76VAL     BB  214   1.370   5.990   7.820
   76VAL    SC1  215   1.190   5.970   8.020
   77ILE     BB  216   1.570   5.700   7.660
   77ILE    SC1  217   1.670   5.810   7.390
   78GLN     BB  218   1.690   5.450   7.810
   78GLN    SC1  219   2.010   5.510   7.590
   78GLN    SCP  220   1.950   5.410   7.510
   78GLN    SCN  221   2.060   5.620   7.660
   79GLY     BB  222   1.740   5.350   8.060
   80GLU     BB  223   1.600   5.260   8.270
   80GLU    SC1  224   1.410   5.540   8.440
   80GLU    SCN  225   1.500   5.590   8.410
   81TYR     BB  226   1.370   5.030   8.360
   81TYR    SC1  227   1.240   4.800   8.200
   81TYR    SC2  228   1.230   4.630   7.990
   81TYR    SC3  229   1.170   4.540   8.230
   82GLU     BB  230   1.370   5.040   8.650
   82GLU    SC1  231   1.660   5.040   8.870
   82GLU    SCN  232   1.760   5.030   8.910
   83SER     BB  233   1.050   5.190   8.690
   83SER    SC1  234   0.900   5.270   8.880
   83SER    SCP  235   0.770   5.300   8.840
   83SER    SCN  236   1.030   5.230   8.910
   84VAL     BB  237   0.960   5.370   8.400
   84VAL    SC1  238   0.910   5.220   8.180
   85LEU     BB  239   0.930   5.700   8.480
   85LEU    SC1  240   0.770   5.790   8.200
   86ARG     BB  241   0.950   5.710   8.720
   86ARG    SC1  242   1.240   5.720   8.850
   86ARG    SC2  243   1.330   5.460   8.940
   86ARG    SCP  244   1.310   5.370   8.880
   87ASP     BB  245   0.720   5.780   8.940
   87ASP    SC1  246   0.780   5.840   9.240
   87ASP    SCN  247   0.690   5.810   9.290
   88HIS     BB  248   0.440   5.860   8.770
   88HIS    SC1  249   0.360   5.610   8.650
   88HIS    SC2  250   0.370   5.540   8.390
   88HIS    SC3  251   0.510   5.400   8.570
   89VAL     BB  252   0.590   6.100   8.560
   89VAL    SC1  253   0.830   6.220   8.540
   90GLN     BB  254   0.620   6.360   8.910
   90GLN    SC1  255   0.870   6.630   8.940
   90GLN    SCP  256   0.890   6.500   8.990
   90GLN    SCN  257   0.850   6.760   8.880
   91LYS     BB  258   0.330   6.350   8.950
   91LYS    SC1  259   0.270   6.130   9.190
   91LYS    SC2  260   0.340   6.020   9.370
   91LYS    SCP  261   0.290   5.940   9.330
   92TRP     BB  262   0.180   6.370   8.680
   92TRP    SC1  263   0.360   6.540   8.490
   92TRP    SC2  264   0.610   6.610   8.430
   92TRP    SC3  265   0.450   6.780   8.560
   92TRP    SC4  266   0.700   6.860   8.490
   93ASN     BB  267   0.030   6.150   8.520
   93ASN    SC1  268   0.090   5.960   8.340
   93ASN    SCP  269   0.200   6.050   8.340
   93ASN    SCN  270  13.910   5.860   8.340
   94ILE     BB  271  13.590   6.180   8.490
   94ILE    SC1  272  13.470   6.390   8.680
   95THR     BB  273  13.480   5.930   8.420
   95THR    SC1  274  13.210   5.860   8.370
   95THR    SCP  275  13.210   5.720   8.360
   95THR    SCN  276  13.210   6.000   8.390
   96GLN     BB  277  13.570   5.870   8.110
   96GLN    SC1  278  13.360   6.050   7.860
   96GLN    SCP  279  13.360   5.930   7.930
   96GLN    SCN  280  13.360   6.180   7.790
   97VAL     BB  281  13.740   5.630   7.950
   97VAL    SC1  282  13.860   5.470   8.130
   98THR     BB  283  13.730   5.550   7.590
   98THR    SC1  284  13.490   5.620   7.500
   98THR    SCP  285  13.550   5.500   7.530
   98THR    SCN  286  13.420   5.740   7.470
   99LEU     BB  287  13.880   5.190   7.550
   99LEU    SC1  288   0.150   5.300   7.730
  100ASP     BB  289  13.750   5.020   7.350
  100ASP    SC1  290  13.490   5.220   7.270
  100ASP    SCN  291  13.540   5.310   7.240
  101ALA     BB  292  13.820   4.720   7.360
  102GLU     BB  293   0.090   4.470   7.400
  102GLU    SC1  294   0.290   4.490   7.100
  102GLU    SCN  295   0.210   4.550   7.050
  103MET     BB  296   0.230   4.240   7.600
  103MET    SC1  297   0.540   4.440   7.540
  104GLU     BB  298   0.220   3.950   7.710
  104GLU    SC1  299  13.800   3.940   7.810
  104GLU    SCN  300  13.840   3.860   7.880
  105PRO     BB  301   0.410   3.700   7.710
  105PRO    SC1  302   0.260   3.460   7.790
  106PHE     BB  303   0.690   3.790   7.810
  106PHE    SC1  304   0.910   3.660   7.690
  106PHE    SC2  305   1.050   3.520   7.510
  106PHE    SC3  306   1.170   3.730   7.640
  107TYR     BB  307   0.800   3.830   8.120
  107TYR    SC1  308   1.040   3.640   8.150
  107TYR    SC2  309   1.310   3.650   8.170
  107TYR    SC3  310   1.190   3.450   8.030
  108LYS     BB  311   0.510   3.900   8.290
  108LYS    SC1  312   0.500   3.820   8.580
  108LYS    SC2  313   0.420   3.940   8.830
  108LYS    SCP  314   0.420   3.950   8.940
  109GLU     BB  315   0.240   4.120   8.180
  109GLU    SC1  316   0.050   4.090   8.550
  109GLU    SCN  317   0.030   4.020   8.630
  110MET     BB  318   0.200   4.450   8.160
  110MET    SC1  319   0.510   4.570   8.160
  111GLU     BB  320  13.810   4.600   8.310
  111GLU    SC1  321  13.590   4.310   8.270
  111GLU    SCN  322  13.560   4.320   8.160
  112ALA     BB  323  13.890   4.620   8.630
  113ASN     BB  324   0.300   4.680   8.610
  113ASN    SC1  325   0.420   4.370   8.660
  113ASN    SCP  326   0.380   4.310   8.540
  113ASN    SCN  327   0.460   4.440   8.770
  114ILE     BB  328   0.290   4.970   8.430
  114ILE    SC1  329   0.390   5.090   8.160
  115ARG     BB  330   0.050   5.150   8.530
  115ARG    SC1  331  13.700   5.020   8.430
  115ARG    SC2  332  13.490   4.950   8.680
  115ARG    SCP  333  13.470   4.990   8.580
  116ARG     BB  334   0.110   5.190   8.830
  116ARG    SC1  335  13.770   5.240   8.950
  116ARG    SC2  336  13.510   5.290   9.140
  116ARG    SCP  337  13.580   5.330   9.220
  117LEU     BB  338   0.340   5.120   8.980
  117LEU    SC1  339   0.270   4.790   9.060
  118GLY     BB  340   0.460   5.350   9.120
  119ALA     BB  341   0.350   5.560   9.220
  120GLU     BB  342   0.090   5.670   9.140
  120GLU    SC1  343  13.800   5.590   9.420
  120GLU    SCN  344  13.700   5.640   9.400
  121LEU     BB  345  13.880   5.770   8.840
  121LEU    SC1  346  13.680   6.000   8.950
  122GLY     BB  347  13.800   5.580   8.610
  123PHE     BB  348  13.490   5.490   8.620
  123PHE    SC1  349  13.360   5.660   8.830
  123PHE    SC2  350  13.250   5.910   8.850
  123PHE    SC3  351  13.290   5.760   9.070
  124GLU     BB  352  13.330   5.420   8.320
  124GLU    SC1  353  13.110   5.110   8.460
  124GLU    SCN  354  13.200   5.040   8.460
  125VAL     BB  355  13.340   5.430   8.000
  125VAL    SC1  356  13.200   5.600   7.860
  126LEU     BB  357  13.530   5.210   7.840
  126LEU    SC1  358  13.730   5.000   7.960
  127SER     BB  359  13.300   5.020   7.670
  127SER    SC1  360  13.100   5.040   7.860
  127SER    SCP  361  13.070   5.150   7.790
  127SER    SCN  362  13.120   4.930   7.940
  128ARG     BB  363  13.400   4.810   7.560
  128ARG    SC1  364  13.560   4.630   7.770
  128ARG    SC2  365  13.750   4.420   7.820
  128ARG    SCP  366  13.690   4.370   7.890
  129VAL     BB  367  13.340   4.670   7.310
  129VAL    SC1  368  13.220   4.440   7.360
  130GLY     BB  369  13.360   4.800   7.020
  131HIS     BB  370  13.430   4.970   6.740
  131HIS    SC1  371  13.740   5.040   6.830
  131HIS    SC2  372   0.070   5.100   6.730
  131HIS    SC3  373   0.040   4.920   6.920
  132SER     BB  374  13.500   4.950   6.420
  132SER    SC1  375  13.680   5.060   6.300
  132SER    SCP  376  13.650   5.190   6.330
  132SER    SCN  377  13.720   4.930   6.260
  133LEU     BB  378  13.270   4.810   6.160
  133LEU    SC1  379  13.470   4.750   5.930
  134TYR     BB  380  13.040   4.700   6.290
  134TYR    SC1  381  12.950   4.440   6.360
  134TYR    SC2  382  13.070   4.220   6.470
  134TYR    SC3  383  12.800   4.220   6.420
  135ASP     BB  384  12.990   4.840   6.570
  135ASP    SC1  385  13.030   5.160   6.470
  135ASP    SCN  386  13.010   5.200   6.370
  136THR     BB  387  12.830   4.680   6.790
  136THR    SC1  388  12.940   4.510   6.920
  136THR    SCP  389  13.080   4.500   6.880
  136THR    SCN  390  12.810   4.510   6.960
  137LYS     BB  391  12.540   4.770   6.850
  137LYS    SC1  392  12.530   5.060   6.710
  137LYS    SC2  393  12.510   5.190   6.490
  137LYS    SCP  394  12.500   5.120   6.590
  138ARG     BB  395  12.300   4.590   6.830
  138ARG    SC1  396  12.100   4.730   6.610
  138ARG    SC2  397  11.990   4.940   6.420
  138ARG    SCP  398  11.950   4.880   6.340
  139ILE     BB  399  12.390   4.290   6.670
  139ILE    SC1  400  12.120   4.240   6.530
  140LEU     BB  401  12.490   4.130   6.940
  140LEU    SC1  402  12.780   4.070   6.890
  141ASP     BB  403  12.130   4.070   7.030
  141ASP    SC1  404  12.030   4.360   7.200
  141ASP    SCN  405  12.070   4.390   7.110
  142LEU     BB  406  12.080   3.860   6.890
  142LEU    SC1  407  11.890   3.830   6.640
  143ASN     BB  408  12.250   3.600   6.920
  143ASN    SC1  409  12.510   3.620   6.960
  143ASN    SCP  410  12.510   3.610   6.820
  143ASN    SCN  411  12.500   3.620   7.100
  144GLY     BB  412  12.090   3.310   6.890
  145GLY     BB  413  12.150   3.120   6.890
  146SER     BB  414  12.530   3.030   6.850
  146SER    SC1  415  12.550   2.800   6.770
  146SER    SCP  416  12.600   2.670   6.750
  146SER    SCN  417  12.500   2.930   6.790
  147PRO     BB  418  12.820   3.210   6.840
  147PRO    SC1  419  12.990   3.080   7.080
  148PRO     BB  420  12.910   3.420   6.580
  148PRO    SC1  421  13.010   3.670   6.650
  149LEU     BB  422  12.840   3.280   6.300
  149LEU    SC1  423  12.780   2.950   6.390
  150THR     BB  424  12.890   3.230   5.930
  150THR    SC1  425  12.840   2.990   5.870
  150THR    SCP  426  12.780   2.970   5.750
  150THR    SCN  427  12.890   3.020   6.000
  151TYR     BB  428  13.010   3.410   5.730
  151TYR    SC1  429  13.110   3.240   5.480
  151TYR    SC2  430  13.310   3.200   5.310
  151TYR    SC3  431  13.070   3.270   5.220
  152LYS     BB  432  12.880   3.690   5.620
  152LYS    SC1  433  12.790   3.650   5.330
  152LYS    SC2  434  12.810   3.820   5.150
  152LYS    SCP  435  12.700   3.830   5.120
  153ARG     BB  436  12.840   3.990   5.730
  153ARG    SC1  437  12.770   4.230   5.530
  153ARG    SC2  438  12.850   4.520   5.380
  153ARG    SCP  439  12.750   4.540   5.430
  154PHE     BB  440  12.850   3.930   6.040
  154PHE    SC1  441  13.100   4.190   6.050
  154PHE    SC2  442  13.340   4.310   6.080
  154PHE    SC3  443  13.180   4.380   5.870
  155LEU     BB  444  12.700   3.770   6.220
  155LEU    SC1  445  12.530   3.600   5.980
  156HIS     BB  446  12.410   3.880   6.360
  156HIS    SC1  447  12.310   3.620   6.440
  156HIS    SC2  448  12.390   3.370   6.500
  156HIS    SC3  449  12.160   3.410   6.370
  157ILE     BB  450  12.210   3.990   6.120
  157ILE    SC1  451  11.920   3.890   6.130
  158LEU     BB  452  12.370   4.110   5.840
  158LEU    SC1  453  12.280   3.940   5.570
  159SER     BB  454  12.520   4.360   5.990
  159SER    SC1  455  12.720   4.510   5.910
  159SER    SCP  456  12.650   4.390   5.870
  159SER    SCN  457  12.790   4.620   5.950
  160GLN     BB  458  12.290   4.520   6.160
  160GLN    SC1  459  12.550   4.690   6.380
  160GLN    SCP  460  12.590   4.560   6.330
  160GLN    SCN  461  12.510   4.810   6.420
  161LEU     BB  462  12.150   4.710   5.990
  161LEU    SC1  463  11.940   4.580   5.780
  162GLY     BB  464  12.340   4.920   5.800
  163ASP     BB  465  12.540   4.930   5.620
  163ASP    SC1  466  12.540   4.870   5.330
  163ASP    SCN  467  12.600   4.800   5.280
  164PRO     BB  468  12.850   5.070   5.640
  164PRO    SC1  469  13.010   4.830   5.750
  165GLU     BB  470  12.720   5.380   5.760
  165GLU    SC1  471  12.380   5.350   6.030
  165GLU    SCN  472  12.350   5.240   6.030
  166VAL     BB  473  12.950   5.670   5.680
  166VAL    SC1  474  12.910   5.780   5.440
  167PRO     BB  475  13.230   5.730   5.790
  167PRO    SC1  476  13.450   5.690   5.610
  168VAL     BB  477  13.420   5.970   6.000
  168VAL    SC1  478  13.260   5.930   6.210
  169ARG     BB  479  13.550   6.220   5.850
  169ARG    SC1  480  13.740   6.090   5.650
  169ARG    SC2  481  13.830   5.960   5.410
  169ARG    SCP  482   0.020   5.970   5.440
  170ASN     BB  483  13.680   6.430   6.070
  170ASN    SC1  484  13.690   6.270   6.330
  170ASN    SCP  485  13.800   6.280   6.420
  170ASN    SCN  486  13.580   6.260   6.240
  171LEU     BB  487  13.850   6.690   6.080
  171LEU    SC1  488  13.810   6.740   5.740
  172THR     BB  489   0.050   6.710   6.340
  172THR    SC1  490   0.260   6.520   6.390
  172THR    SCP  491   0.270   6.450   6.510
  172THR    SCN  492   0.240   6.580   6.270
  173ALA     BB  493   0.060   6.980   6.490
  174GLU     BB  494  13.680   7.220   6.450
  174GLU    SC1  495  13.640   7.430   6.130
  174GLU    SCN  496  13.640   7.530   6.170
  175ASP     BB  497  13.650   7.250   6.700
  175ASP    SC1  498  13.750   7.510   6.860
  175ASP    SCN  499  13.720   7.480   6.960
  176PHE     BB  500  13.780   6.920   6.910
  176PHE    SC1  501  13.860   6.620   6.800
  176PHE    SC2  502  13.800   6.360   6.800
  176PHE    SC3  503   0.140   6.450   6.840
  177GLN     BB  504   0.090   7.060   7.140
  177GLN    SC1  505   0.260   7.260   6.880
  177GLN    SCP  506   0.130   7.220   6.910
  177GLN    SCN  507   0.390   7.300   6.850
  178ARG     BB  508  13.880   7.210   7.470
  178ARG    SC1  509  13.630   7.300   7.340
  178ARG    SC2  510  13.410   7.310   7.140
  178ARG    SCP  511  13.490   7.350   7.080
  179CYS     BB  512   0.170   7.160   7.620
  179CYS    SC1  513   0.110   7.150   7.920
  180MET     BB  514   0.460   7.070   7.600
  180MET    SC1  515   0.550   7.120   7.300
  181SER     BB  516   0.690   7.180   7.830
  181SER    SC1  517   0.600   7.110   8.040
  181SER    SCP  518   0.730   7.160   8.080
  181SER    SCN  519   0.480   7.070   8.000
  182PRO     BB  520   0.920   7.240   7.620
  182PRO    SC1  521   1.120   7.440   7.750
  183GLU     BB  522   0.990   7.030   7.470
  183GLU    SC1  523   1.240   7.280   7.270
  183GLU    SCN  524   1.330   7.210   7.240
  184PRO     BB  525   0.850   6.750   7.560
  184PRO    SC1  526   0.700   6.640   7.340
  185GLY     BB  527   0.720   6.600   7.830
  186LEU     BB  528   0.960   6.720   8.050
  186LEU    SC1  529   1.100   6.420   8.140
  187ALA     BB  530   1.120   6.990   8.010
  188GLU     BB  531   1.380   6.960   8.230
  188GLU    SC1  532   1.170   7.110   8.510
  188GLU    SCN  533   1.260   7.160   8.520
  189ARG     BB  534   1.500   6.650   8.190
  189ARG    SC1  535   1.800   6.800   8.170
  189ARG    SC2  536   2.110   6.860   8.250
  189ARG    SCP  537   2.060   6.770   8.290
  190TYR     BB  538   1.530   6.260   8.040
  190TYR    SC1  539   1.470   6.150   8.340
  190TYR    SC2  540   1.460   6.190   8.610
  190TYR    SC3  541   1.270   6.050   8.490
  191ARG     BB  542   1.780   6.190   7.830
  191ARG    SC1  543   1.920   5.970   8.070
  191ARG    SC2  544   1.780   5.820   8.280
  191ARG    SCP  545   1.730   5.730   8.320
  192VAL     BB  546   2.040   6.080   7.620
  192VAL    SC1  547   2.270   6.020   7.740
  193PRO     BB  548   2.120   6.030   7.260
  193PRO    SC1  549   2.070   5.740   7.150
  194VAL     BB  550   2.390   6.090   7.100
  194VAL    SC1  551   2.570   6.280   7.130
  195PRO     BB  552   2.630   5.840   7.270
  195PRO    SC1  553   2.880   5.820   7.110
  196ALA     BB  554   2.470   5.710   7.430
  197ASP     BB  555   2.420   5.400   7.380
  197ASP    SC1  556   2.410   5.230   7.640
  197ASP    SCN  557   2.520   5.220   7.680
  198LEU     BB  558   2.460   5.380   7.100
  198LEU    SC1  559   2.440   5.620   6.870
  199GLU     BB  560   2.600   5.090   7.020
  199GLU    SC1  561   2.780   5.000   7.350
  199GLU    SCN  562   2.760   5.020   7.250
  200ILE     BB  563   2.830   5.130   6.730
  200ILE    SC1  564   2.880   5.430   6.700
  201PRO     BB  565   2.800   4.900   6.560
  201PRO    SC1  566   2.790   4.640   6.660
  202PRO     BB  567   2.830   4.960   6.220
  202PRO    SC1  568   3.110   4.940   6.130
  203GLN     BB  569   2.550   4.990   6.030
  203GLN    SC1  570   2.430   4.690   6.270
  203GLN    SCP  571   2.380   4.820   6.230
  203GLN    SCN  572   2.470   4.570   6.310
  204SER     BB  573   2.660   4.750   5.790
  204SER    SC1  574   2.850   4.590   5.780
  204SER    SCP  575   2.820   4.710   5.850
  204SER    SCN  576   2.880   4.470   5.710
  205LEU     BB  577   2.570   4.710   5.400
  205LEU    SC1  578   2.920   4.740   5.330
  206SER     BB  579   2.270   4.680   5.230
  206SER    SC1  580   2.230   4.460   5.190
  206SER    SCP  581   2.330   4.360   5.190
  206SER    SCN  582   2.120   4.550   5.190
  207PRO     BB  583   2.110   4.940   5.060
  207PRO    SC1  584   2.290   5.180   5.220
  208TRP     BB  585   1.850   5.020   5.270
  208TRP    SC1  586   1.810   4.780   5.420
  208TRP    SC2  587   1.790   4.520   5.500
  208TRP    SC3  588   1.580   4.650   5.390
  208TRP    SC4  589   1.560   4.390   5.450
  209THR     BB  590   1.560   5.220   5.380
  209THR    SC1  591   1.370   5.100   5.200
  209THR    SCP  592   1.510   5.120   5.170
  209THR    SCN  593   1.240   5.080   5.230
  210GLY     BB  594   1.460   5.400   5.650
  211GLY     BB  595   1.240   5.600   5.720
  212GLU     BB  596   0.960   5.730   5.590
  212GLU    SC1  597   0.990   6.070   5.420
  212GLU    SCN  598   0.900   6.010   5.450
  213THR     BB  599   0.650   5.640   5.590
  213THR    SC1  600   0.490   5.700   5.780
  213THR    SCP  601   0.450   5.680   5.650
  213THR    SCN  602   0.530   5.730   5.910
  214GLU     BB  603   0.530   5.490   5.300
  214GLU    SC1  604   0.250   5.670   5.200
  214GLU    SCN  605   0.220   5.740   5.120
  215GLY     BB  606   0.680   5.330   5.150
  216LEU     BB  607   0.810   5.040   5.100
  216LEU    SC1  608   0.700   4.850   5.300
  217ARG     BB  609   0.640   4.960   4.770
  217ARG    SC1  610   0.440   5.230   4.730
  217ARG    SC2  611   0.380   5.540   4.730
  217ARG    SCP  612   0.370   5.600   4.820
  218ARG     BB  613   0.500   4.700   4.780
  218ARG    SC1  614   0.700   4.530   4.920
  218ARG    SC2  615   0.910   4.330   4.780
  218ARG    SCP  616   0.960   4.250   4.840
  219LEU     BB  617   0.180   4.750   4.850
  219LEU    SC1  618   0.140   4.610   5.120
  220GLU     BB  619   0.120   4.930   4.540
  220GLU    SC1  620  13.890   5.210   4.780
  220GLU    SCN  621  13.850   5.200   4.680
  221GLN     BB  622   0.180   4.740   4.360
  221GLN    SC1  623   0.560   4.880   4.260
  221GLN    SCP  624   0.460   4.780   4.230
  221GLN    SCN  625   0.650   4.980   4.280
  222HIS     BB  626   0.110   4.580   4.110
  222HIS    SC1  627   0.390   4.470   4.020
  222HIS    SC2  628   0.520   4.240   3.970
  222HIS    SC3  629   0.630   4.480   3.900
  223LEU     BB  630  13.660   4.500   4.060
  223LEU    SC1  631  13.500   4.670   4.290
  224THR     BB  632  13.690   4.530   3.740
  224THR    SC1  633  13.850   4.720   3.660
  224THR    SCP  634  13.760   4.620   3.680
  224THR    SCN  635   0.030   4.820   3.640
  225ASP     BB  636  13.480   4.350   3.630
  225ASP    SC1  637  13.220   4.480   3.510
  225ASP    SCN  638  13.150   4.400   3.500
  226GLN     BB  639  13.510   4.080   3.500
  226GLN    SC1  640  13.270   4.000   3.260
  226GLN    SCP  641  13.410   3.990   3.290
  226GLN    SCN  642  13.140   4.010   3.220
  227GLY     BB  643  13.720   3.890   3.450
  228TRP     BB  644  13.770   3.640   3.590
  228TRP    SC1  645   0.000   3.420   3.480
  228TRP    SC2  646   0.250   3.350   3.400
  228TRP    SC3  647   0.050   3.340   3.220
  228TRP    SC4  648   0.300   3.260   3.150
  229VAL     BB  649  13.660   3.430   3.910
  229VAL    SC1  650  13.900   3.490   4.010
  230ALA     BB  651  13.420   3.310   3.890
  231ASN     BB  652  13.370   2.990   3.970
  231ASN    SC1  653  13.080   2.890   3.950
  231ASN    SCP  654  13.020   2.770   3.930
  231ASN    SCN  655  13.140   3.020   3.980
  232PHE     BB  656  13.550   2.780   3.840
  232PHE    SC1  657  13.720   2.680   4.040
  232PHE    SC2  658  13.920   2.520   4.130
  232PHE    SC3  659   0.020   2.780   4.160
  233THR     BB  660  13.780   3.020   3.650
  233THR    SC1  661  13.740   2.980   3.410
  233THR    SCP  662  13.610   3.030   3.440
  233THR    SCN  663  13.860   2.930   3.370
  234LYS     BB  664   0.160   3.060   3.810
  234LYS    SC1  665   0.320   2.900   3.590
  234LYS    SC2  666   0.370   2.810   3.370
  234LYS    SCP  667   0.470   2.820   3.340
  235PRO     BB  668   0.340   3.230   4.030
  235PRO    SC1  669   0.550   3.340   3.840
  236ARG     BB  670   0.360   3.290   4.300
  236ARG    SC1  671   0.270   3.540   4.450
  236ARG    SC2  672   0.290   3.790   4.670
  236ARG    SCP  673   0.370   3.810   4.590
  237THR     BB  674   0.390   3.030   4.480
  237THR    SC1  675   0.200   2.960   4.630
  237THR    SCP  676   0.170   2.970   4.770
  237THR    SCN  677   0.230   2.950   4.500
  238ILE     BB  678   0.570   2.840   4.330
  238ILE    SC1  679   0.450   2.570   4.420
  239PRO     BB  680   0.780   3.000   4.140
  239PRO    SC1  681   0.810   2.910   3.850
  240ASN     BB  682   0.930   3.250   4.290
  240ASN    SC1  683   0.890   3.170   4.590
  240ASN    SCP  684   0.950   3.190   4.720
  240ASN    SCN  685   0.840   3.140   4.470
  241SER     BB  686   0.780   3.610   4.330
  241SER    SC1  687   0.760   3.630   4.550
  241SER    SCP  688   0.810   3.760   4.520
  241SER    SCN  689   0.710   3.500   4.580
  242LEU     BB  690   0.430   3.770   4.100
  242LEU    SC1  691   0.400   3.770   3.750
  243LEU     BB  692   0.180   3.940   4.170
  243LEU    SC1  693   0.050   4.110   3.910
  244PRO     BB  694   0.130   4.170   4.370
  244PRO    SC1  695  13.790   4.230   4.410
  245SER     BB  696   0.410   4.270   4.490
  245SER    SC1  697   0.590   4.110   4.470
  245SER    SCP  698   0.620   4.220   4.390
  245SER    SCN  699   0.550   4.000   4.550
  246THR     BB  700   0.290   4.250   4.840
  246THR    SC1  701   0.060   4.170   4.870
  246THR    SCP  702  13.910   4.280   4.800
  246THR    SCN  703   0.140   4.070   4.930
  247THR     BB  704   0.520   4.090   5.070
  247THR    SC1  705   0.650   3.890   4.960
  247THR    SCP  706   0.580   3.840   4.850
  247THR    SCN  707   0.720   3.940   5.070
  248GLY     BB  708   0.520   4.210   5.300
  249LEU     BB  709   0.600   4.400   5.500
  249LEU    SC1  710   0.330   4.580   5.600
  250SER     BB  711   0.790   4.360   5.680
  250SER    SC1  712   0.850   4.220   5.870
  250SER    SCP  713   0.760   4.120   5.900
  250SER    SCN  714   0.940   4.330   5.830
  251PRO     BB  715   1.060   4.570   5.680
  251PRO    SC1  716   1.120   4.710   5.430
  252TYR     BB  717   0.890   4.840   5.850
  252TYR    SC1  718   1.090   5.000   6.000
  252TYR    SC2  719   1.290   4.920   6.160
  252TYR    SC3  720   1.260   5.180   6.090
  253PHE     BB  721   0.680   4.700   5.990
  253PHE    SC1  722   0.400   4.770   6.040
  253PHE    SC2  723   0.250   4.850   6.250
  253PHE    SC3  724   0.150   4.870   6.000
  254SER     BB  725   0.870   4.600   6.280
  254SER    SC1  726   1.100   4.510   6.240
  254SER    SCP  727   1.000   4.450   6.330
  254SER    SCN  728   1.190   4.580   6.160
  255MET     BB  729   0.850   4.910   6.410
  255MET    SC1  730   1.010   4.990   6.700
  256GLY     BB  731   0.680   5.080   6.330
  257CYS     BB  732   0.640   5.230   6.070
  257CYS    SC1  733   0.830   5.390   5.950
  258LEU     BB  734   0.390   5.230   5.880
  258LEU    SC1  735   0.500   5.110   5.650
  259SER     BB  736   0.100   5.330   5.650
  259SER    SC1  737   0.040   5.560   5.610
  259SER    SCP  738  13.910   5.430   5.610
  259SER    SCN  739   0.090   5.690   5.610
  260VAL     BB  740  13.750   5.100   5.730
  260VAL    SC1  741  13.850   4.900   5.590
  261ARG     BB  742  13.470   5.130   5.590
  261ARG    SC1  743  13.310   5.230   5.810
  261ARG    SC2  744  13.170   5.320   6.070
  261ARG    SCP  745  13.160   5.320   6.180
  262THR     BB  746  13.240   5.190   5.330
  262THR    SC1  747  13.180   5.410   5.290
  262THR    SCP  748  13.240   5.530   5.250
  262THR    SCN  749  13.110   5.300   5.340
  263PHE     BB  750  13.050   4.930   5.190
  263PHE    SC1  751  12.930   5.100   4.980
  263PHE    SC2  752  12.900   5.230   4.750
  263PHE    SC3  753  12.690   5.090   4.850
  264PHE     BB  754  13.200   4.680   5.040
  264PHE    SC1  755  13.360   4.580   5.210
  264PHE    SC2  756  13.410   4.590   5.480
  264PHE    SC3  757  13.590   4.480   5.310
  265GLN     BB  758  13.180   4.710   4.770
  265GLN    SC1  759  13.480   4.970   4.660
  265GLN    SCP  760  13.510   5.050   4.770
  265GLN    SCN  761  13.440   4.890   4.560
  266ARG     BB  762  13.070   4.720   4.500
  266ARG    SC1  763  13.130   4.960   4.310
  266ARG    SC2  764  13.190   5.210   4.140
  266ARG    SCP  765  13.290   5.210   4.110
  267LEU     BB  766  12.740   4.650   4.440
  267LEU    SC1  767  12.670   4.790   4.170
  268SER     BB  768  12.690   4.420   4.710
  268SER    SC1  769  12.690   4.600   4.910
  268SER    SCP  770  12.740   4.630   4.780
  268SER    SCN  771  12.640   4.570   5.030
  269ASN     BB  772  12.870   4.170   4.750
  269ASN    SC1  773  13.070   4.160   4.980
  269ASN    SCP  774  13.110   4.090   4.870
  269ASN    SCN  775  13.030   4.240   5.090
  270ILE     BB  776  13.090   4.110   4.470
  270ILE    SC1  777  13.320   4.280   4.570
  271TYR     BB  778  13.220   3.820   4.630
  271TYR    SC1  779  13.500   3.820   4.550
  271TYR    SC2  780  13.750   3.790   4.650
  271TYR    SC3  781  13.710   3.750   4.390
  272ALA     BB  782  13.010   3.620   4.750
  273GLN     BB  783  12.770   3.590   4.570
  273GLN    SC1  784  12.480   3.820   4.750
  273GLN    SCP  785  12.510   3.790   4.610
  273GLN    SCN  786  12.450   3.840   4.880
  274ALA     BB  787  12.710   3.710   4.310
  275LYS     BB  788  12.900   3.750   4.150
  275LYS    SC1  789  12.900   3.930   3.890
  275LYS    SC2  790  12.940   4.140   3.740
  275LYS    SCP  791  13.010   4.180   3.660
  276HIS     BB  792  13.190   3.570   4.180
  276HIS    SC1  793  13.370   3.810   4.100
  276HIS    SC2  794  13.370   4.080   4.070
  276HIS    SC3  795  13.570   3.930   3.970
  277HIS     BB  796  13.280   3.360   4.360
  277HIS    SC1  797  13.570   3.310   4.350
  277HIS    SC2  798  13.780   3.300   4.530
  277HIS    SC3  799  13.790   3.150   4.310
  278SER     BB  800  13.080   3.140   4.420
  278SER    SC1  801  12.920   3.150   4.620
  278SER    SCP  802  12.880   3.030   4.560
  278SER    SCN  803  12.960   3.260   4.690
  279LEU     BB  804  13.330   2.880   4.470
  279LEU    SC1  805  13.340   2.600   4.330
  280PRO     BB  806  13.600   2.860   4.710
  280PRO    SC1  807  13.740   2.640   4.580
  281PRO     BB  808  13.660   2.930   4.960
  281PRO    SC1  809  13.670   2.720   5.150
  282VAL     BB  810  13.770   3.230   5.060
  282VAL    SC1  811  13.780   3.160   5.320
  283SER     BB  812  13.540   3.430   4.940
  283SER    SC1  813  13.340   3.310   4.850
  283SER    SCP  814  13.220   3.240   4.840
  283SER    SCN  815  13.460   3.380   4.860
  284LEU     BB  816  13.410   3.760   5.080
  284LEU    SC1  817  13.550   4.030   5.010
  285GLN     BB  818  13.310   3.720   5.320
  285GLN    SC1  819  13.230   4.060   5.430
  285GLN    SCP  820  13.320   4.020   5.540
  285GLN    SCN  821  13.150   4.110   5.330
  286GLY     BB  822  13.550   3.590   5.500
  287GLN     BB  823  13.790   3.700   5.490
  287GLN    SC1  824   0.050   3.700   5.120
  287GLN    SCP  825   0.130   3.790   5.200
  287GLN    SCN  826  13.890   3.620   5.040
  288LEU     BB  827  13.740   4.060   5.470
  288LEU    SC1  828   0.050   4.130   5.340
  289LEU     BB  829  13.650   4.140   5.710
  289LEU    SC1  830  13.790   4.430   5.740
  290TRP     BB  831  13.770   3.970   5.990
  290TRP    SC1  832  13.720   3.670   6.070
  290TRP    SC2  833  13.790   3.450   6.210
  290TRP    SC3  834   0.020   3.530   6.000
  290TRP    SC4  835   0.060   3.290   6.110
  291ARG     BB  836  13.840   4.170   6.250
  291ARG    SC1  837  13.800   4.490   6.230
  291ARG    SC2  838  13.870   4.630   6.530
  291ARG    SCP  839  13.770   4.660   6.580
  292GLU     BB  840  13.630   4.160   6.510
  292GLU    SC1  841  13.430   4.470   6.530
  292GLU    SCN  842  13.500   4.400   6.500
  293PHE     BB  843  13.530   3.880   6.460
  293PHE    SC1  844  13.310   3.810   6.260
  293PHE    SC2  845  13.170   3.590   6.180
  293PHE    SC3  846  13.290   3.740   6.000
  294PHE     BB  847  13.650   3.710   6.660
  294PHE    SC1  848  13.480   3.440   6.690
  294PHE    SC2  849  13.370   3.190   6.690
  294PHE    SC3  850  13.420   3.320   6.460
  295TYR     BB  851  13.670   3.870   6.930
  295TYR    SC1  852   0.040   3.860   7.030
  295TYR    SC2  853   0.280   3.740   7.070
  295TYR    SC3  854   0.210   3.960   7.210
  296THR     BB  855  13.350   3.930   6.980
  296THR    SC1  856  13.270   4.160   6.910
  296THR    SCP  857  13.320   4.230   6.800
  296THR    SCN  858  13.220   4.090   7.020
  297VAL     BB  859  13.220   3.640   7.080
  297VAL    SC1  860  12.970   3.570   7.130
  298ALA     BB  861  13.460   3.440   7.180
  299SER     BB  862  13.630   3.580   7.410
  299SER    SC1  863  13.880   3.560   7.420
  299SER    SCP  864  13.910   3.670   7.350
  299SER    SCN  865  13.860   3.440   7.500
  300ALA     BB  866  13.430   3.690   7.630
  301THR     BB  867  13.230   3.390   7.660
  301THR    SC1  868  12.960   3.430   7.620
  301THR    SCP  869  12.890   3.510   7.520
  301THR    SCN  870  13.020   3.360   7.720
  302GLN     BB  871  13.390   3.120   7.660
  302GLN    SC1  872  13.090   2.880   7.670
  302GLN    SCP  873  12.980   2.850   7.600
  302GLN    SCN  874  13.210   2.910   7.740
  303ASN     BB  875  13.690   3.080   7.600
  303ASN    SC1  876  13.860   3.010   7.820
  303ASN    SCP  877   0.070   3.060   7.800
  303ASN    SCN  878  13.730   2.960   7.850
  304PHE     BB  879   0.020   3.020   7.330
  304PHE    SC1  880  13.920   3.200   7.080
  304PHE    SC2  881  13.860   3.190   6.820
  304PHE    SC3  882   0.000   3.420   6.940
  305THR     BB  883   0.250   2.830   7.500
  305THR    SC1  884   0.410   2.990   7.640
  305THR    SCP  885   0.530   3.070   7.640
  305THR    SCN  886   0.300   2.910   7.630
  306GLN     BB  887   0.280   2.590   7.370
  306GLN    SC1  888   0.370   2.460   7.070
  306GLN    SCP  889   0.440   2.410   6.960
  306GLN    SCN  890   0.300   2.510   7.180
  307MET     BB  891   0.030   2.390   7.500
  307MET    SC1  892   0.170   2.090   7.470
  308ALA     BB  893  13.740   2.520   7.550
  309GLY     BB  894  13.520   2.640   7.480
  310ASN     BB  895  13.350   2.720   7.220
  310ASN    SC1  896  13.500   2.960   7.120
  310ASN    SCP  897  13.610   3.040   7.110
  310ASN    SCN  898  13.380   2.880   7.130
  311PRO     BB  899  13.190   2.610   6.990
  311PRO    SC1  900  13.020   2.730   6.770
  312ILE     BB  901  13.440   2.470   6.810
  312ILE    SC1  902  13.480   2.740   6.680
  313CYS     BB  903  13.660   2.410   6.990
  313CYS    SC1  904  13.860   2.660   7.020
  314LEU     BB  905  13.850   2.170   7.020
  314LEU    SC1  906  13.710   1.940   7.200
  315GLN     BB  907   0.110   2.090   6.860
  315GLN    SC1  908   0.060   1.870   6.610
  315GLN    SCP  909   0.050   1.870   6.470
  315GLN    SCN  910   0.070   1.880   6.750
  316ILE     BB  911   0.390   1.970   7.050
  316ILE    SC1  912   0.230   1.700   7.080
  317HIS     BB  913   0.650   2.060   7.160
  317HIS    SC1  914   0.650   2.240   7.390
  317HIS    SC2  915   0.750   2.470   7.490
  317HIS    SC3  916   0.590   2.310   7.650
  318TRP     BB  917   0.830   1.760   7.190
  318TRP    SC1  918   0.710   1.640   6.930
  318TRP    SC2  919   0.570   1.590   6.700
  318TRP    SC3  920   0.730   1.810   6.720
  318TRP    SC4  921   0.610   1.750   6.490
  319TYR     BB  922   1.160   1.770   7.120
  319TYR    SC1  923   1.180   1.460   7.080
  319TYR    SC2  924   1.050   1.220   7.060
  319TYR    SC3  925   1.320   1.240   7.030
  320GLU     BB  926   1.430   1.780   7.370
  320GLU    SC1  927   1.490   1.470   7.470
  320GLU    SCN  928   1.490   1.370   7.490
  321ASP     BB  929   1.680   1.960   7.290
  321ASP    SC1  930   1.970   1.750   7.290
  321ASP    SCN  931   1.860   1.770   7.330
  322ALA     BB  932   1.580   2.070   6.990
  323GLU     BB  933   1.610   2.400   7.000
  323GLU    SC1  934   1.660   2.490   7.400
  323GLU    SCN  935   1.630   2.520   7.300
  324ARG     BB  936   1.840   2.540   6.850
  324ARG    SC1  937   1.810   2.850   6.960
  324ARG    SC2  938   1.770   2.990   7.170
  324ARG    SCP  939   1.710   2.920   7.220
  325LEU     BB  940   2.100   2.470   6.660
  325LEU    SC1  941   2.280   2.440   6.890
  326HIS     BB  942   2.180   2.270   6.430
  326HIS    SC1  943   2.480   2.210   6.490
  326HIS    SC2  944   2.740   2.180   6.410
  326HIS    SC3  945   2.690   2.290   6.650
  327LYS     BB  946   1.980   2.320   6.150
  327LYS    SC1  947   1.870   2.090   5.980
  327LYS    SC2  948   1.910   1.930   5.790
  327LYS    SCP  949   1.960   1.970   5.700
  328TRP     BB  950   2.000   2.620   5.990
  328TRP    SC1  951   1.770   2.710   5.850
  328TRP    SC2  952   1.590   2.880   5.740
  328TRP    SC3  953   1.650   2.900   6.000
  328TRP    SC4  954   1.500   3.090   5.890
  329LYS     BB  955   2.100   2.790   6.150
  329LYS    SC1  956   1.990   2.930   6.410
  329LYS    SC2  957   2.080   3.110   6.570
  329LYS    SCP  958   2.170   3.130   6.510
  330THR     BB  959   2.430   2.710   6.220
  330THR    SC1  960   2.490   2.730   6.490
  330THR    SCP  961   2.590   2.730   6.590
  330THR    SCN  962   2.380   2.730   6.400
  331ALA     BB  963   2.500   2.420   6.080
  332GLN     BB  964   2.370   2.300   5.930
  332GLN    SC1  965   2.400   1.940   6.070
  332GLN    SCP  966   2.410   2.000   5.940
  332GLN    SCN  967   2.400   1.890   6.200
  333THR     BB  968   2.380   2.040   5.580
  333THR    SC1  969   2.600   2.050   5.610
  333THR    SCP  970   2.690   2.000   5.520
  333THR    SCN  971   2.500   2.110   5.690
  334GLY     BB  972   2.160   1.930   5.370
  335PHE     BB  973   1.940   2.030   5.240
  335PHE    SC1  974   1.770   1.820   5.060
  335PHE    SC2  975   1.640   1.790   4.830
  335PHE    SC3  976   1.630   1.590   5.020
  336PRO     BB  977   1.960   2.240   5.010
  336PRO    SC1  978   2.010   2.090   4.750
  337TRP     BB  979   1.700   2.420   4.990
  337TRP    SC1  980   1.700   2.600   4.760
  337TRP    SC2  981   1.720   2.730   4.520
  337TRP    SC3  982   1.910   2.550   4.600
  337TRP    SC4  983   1.920   2.680   4.360
  338ILE     BB  984   1.740   2.680   5.270
  338ILE    SC1  985   1.440   2.770   5.320
  339ASP     BB  986   1.960   2.640   5.420
  339ASP    SC1  987   2.010   2.380   5.590
  339ASP    SCN  988   1.950   2.290   5.590
  340ALA     BB  989   2.190   2.840   5.530
  341ILE     BB  990   2.350   2.850   5.700
  341ILE    SC1  991   2.580   2.650   5.680
  342MET     BB  992   2.500   3.120   5.760
  342MET    SC1  993   2.790   3.350   5.650
  343THR     BB  994   2.300   3.230   6.010
  343THR    SC1  995   2.320   3.380   6.230
  343THR    SCP  996   2.180   3.400   6.190
  343THR    SCN  997   2.450   3.350   6.270
  344GLN     BB  998   1.990   3.220   5.890
  344GLN    SC1  999   1.830   3.340   6.190
  344GLN    SCP 1000   1.790   3.310   6.320
  344GLN    SCN 1001   1.880   3.380   6.060
  345LEU     BB 1002   2.010   3.370   5.640
  345LEU    SC1 1003   1.830   3.140   5.470
  346ARG     BB 1004   2.120   3.640   5.650
  346ARG    SC1 1005   2.400   3.620   5.770
  346ARG    SC2 1006   2.590   3.790   5.650
  346ARG    SCP 1007   2.600   3.890   5.700
  347GLN     BB 1008   2.130   3.860   5.430
  347GLN    SC1 1009   2.400   3.930   5.200
  347GLN    SCP 1010   2.520   4.010   5.170
  347GLN    SCN 1011   2.280   3.860   5.220
  348GLU     BB 1012   1.920   4.060   5.400
  348GLU    SC1 1013   1.690   4.060   5.080
  348GLU    SCN 1014   1.640   4.060   4.990
  349GLY     BB 1015   1.660   3.860   5.580
  350TRP     BB 1016   1.600   3.710   5.400
  350TRP    SC1 1017   1.830   3.560   5.220
  350TRP    SC2 1018   2.000   3.570   5.010
  350TRP    SC3 1019   1.730   3.600   4.970
  350TRP    SC4 1020   1.890   3.570   4.760
  351ILE     BB 1021   1.350   3.570   5.310
  351ILE    SC1 1022   1.340   3.280   5.410
  352HIS     BB 1023   1.060   3.700   5.200
  352HIS    SC1 1024   1.100   3.990   5.230
  352HIS    SC2 1025   1.200   4.130   5.440
  352HIS    SC3 1026   1.050   4.260   5.260
  353HIS     BB 1027   0.900   3.480   5.080
  353HIS    SC1 1028   0.620   3.400   5.060
  353HIS    SC2 1029   0.380   3.300   5.120
  353HIS    SC3 1030   0.430   3.390   4.870
  354LEU     BB 1031   1.070   3.210   5.000
  354LEU    SC1 1032   1.260   3.460   4.840
  355ALA     BB 1033   1.090   2.990   5.140
  356ARG     BB 1034   0.890   2.980   5.380
  356ARG    SC1 1035   0.800   3.260   5.480
  356ARG    SC2 1036   0.800   3.400   5.730
  356ARG    SCP 1037   0.720   3.480   5.720
  357HIS     BB 1038   0.910   2.570   5.310
  357HIS    SC1 1039   0.720   2.680   5.060
  357HIS    SC2 1040   0.730   2.700   4.800
  357HIS    SC3 1041   0.650   2.910   4.950
  358ALA     BB 1042   1.080   2.490   5.390
  359VAL     BB 1043   1.160   2.590   5.730
  359VAL    SC1 1044   1.110   2.850   5.790
  360ALA     BB 1045   1.010   2.350   5.850
  361CYS     BB 1046   1.010   2.080   5.790
  361CYS    SC1 1047   1.050   2.040   5.500
  362PHE     BB 1048   1.310   1.910   5.910
  362PHE    SC1 1049   1.400   1.760   5.700
  362PHE    SC2 1050   1.480   1.760   5.440
  362PHE    SC3 1051   1.370   1.540   5.540
  363LEU     BB 1052   1.330   2.060   6.170
  363LEU    SC1 1053   1.440   2.360   6.100
  364THR     BB 1054   1.020   1.950   6.310
  364THR    SC1 1055   0.870   2.120   6.270
  364THR    SCP 1056   0.940   2.240   6.320
  364THR    SCN 1057   0.800   2.010   6.230
  365ARG     BB 1058   0.950   1.650   6.120
  365ARG    SC1 1059   0.690   1.770   5.970
  365ARG    SC2 1060   0.680   1.770   5.670
  365ARG    SCP 1061   0.730   1.690   5.630
  366GLY     BB 1062   1.210   1.510   6.080
  367ASP     BB 1063   1.460   1.570   6.230
  367ASP    SC1 1064   1.720   1.530   6.020
  367ASP    SCN 1065   1.650   1.470   6.080
  368LEU     BB 1066   1.530   1.800   6.460
  368LEU    SC1 1067   1.660   2.110   6.510
  369TRP     BB 1068   1.250   1.790   6.650
  369TRP    SC1 1069   1.100   1.540   6.660
  369TRP    SC2 1070   0.990   1.330   6.530
  369TRP    SC3 1071   1.250   1.320   6.610
  369TRP    SC4 1072   1.120   1.100   6.510
  370ILE     BB 1073   1.110   2.050   6.740
  370ILE    SC1 1074   1.230   2.280   6.570
  371SER     BB 1075   1.060   2.290   7.030
  371SER    SC1 1076   1.180   2.290   7.240
  371SER    SCP 1077   1.230   2.230   7.350
  371SER    SCN 1078   1.140   2.350   7.120
  372TRP     BB 1079   0.820   2.530   6.910
  372TRP    SC1 1080   0.700   2.470   6.640
  372TRP    SC2 1081   0.470   2.410   6.510
  372TRP    SC3 1082   0.600   2.230   6.660
  372TRP    SC4 1083   0.400   2.160   6.490
  373GLU     BB 1084   0.960   2.780   7.130
  373GLU    SC1 1085   0.590   2.890   7.150
  373GLU    SCN 1086   0.690   2.850   7.110
  374GLU     BB 1087   1.300   2.810   7.090
  374GLU    SC1 1088   1.330   3.120   7.340
  374GLU    SCN 1089   1.430   3.080   7.370
  375GLY     BB 1090   1.270   2.820   6.740
  376MET     BB 1091   1.100   3.070   6.680
  376MET    SC1 1092   0.770   3.030   6.650
  377LYS     BB 1093   1.310   3.280   6.840
  377LYS    SC1 1094   1.090   3.420   7.030
  377LYS    SC2 1095   0.840   3.290   7.060
  377LYS    SCP 1096   0.840   3.330   6.960
  378VAL     BB 1097   1.560   3.250   6.610
  378VAL    SC1 1098   1.490   3.080   6.420
  379PHE     BB 1099   1.390   3.550   6.440
  379PHE    SC1 1100   1.210   3.460   6.230
  379PHE    SC2 1101   1.150   3.300   6.020
  379PHE    SC3 1102   0.990   3.300   6.240
  380GLU     BB 1103   1.480   3.720   6.600
  380GLU    SC1 1104   1.200   3.840   6.810
  380GLU    SCN 1105   1.240   3.930   6.770
  381GLU     BB 1106   1.740   3.830   6.570
  381GLU    SC1 1107   1.980   3.590   6.630
  381GLU    SCN 1108   2.040   3.510   6.580
  382LEU     BB 1109   1.750   3.910   6.230
  382LEU    SC1 1110   2.020   3.830   6.050
  383LEU     BB 1111   1.520   3.840   6.090
  383LEU    SC1 1112   1.570   3.580   5.920
  384LEU     BB 1113   1.290   4.020   6.150
  384LEU    SC1 1114   1.360   4.220   5.900
  385ASP     BB 1115   1.050   3.970   6.250
  385ASP    SC1 1116   0.860   3.780   6.090
  385ASP    SCN 1117   0.820   3.740   5.990
  386ALA     BB 1118   0.890   4.070   6.480
  387ASP     BB 1119   0.840   4.220   6.730
  387ASP    SC1 1120   1.000   4.500   6.720
  387ASP    SCN 1121   0.940   4.430   6.780
  388TYR     BB 1122   0.620   4.180   6.880
  388TYR    SC1 1123   0.680   3.970   7.100
  388TYR    SC2 1124   0.640   3.980   7.360
  388TYR    SC3 1125   0.780   3.780   7.260
  389SER     BB 1126   0.360   4.100   6.690
  389SER    SC1 1127   0.170   4.210   6.690
  389SER    SCP 1128   0.160   4.120   6.790
  389SER    SCN 1129   0.190   4.300   6.580
  390ILE     BB 1130   0.460   3.830   6.510
  390ILE    SC1 1131   0.160   3.790   6.420
  391ASN     BB 1132   0.580   3.650   6.730
  391ASN    SC1 1133   0.870   3.560   6.620
  391ASN    SCP 1134   0.960   3.630   6.540
  391ASN    SCN 1135   0.770   3.500   6.710
  392ALA     BB 1136   0.430   3.380   6.800
  393GLY     BB 1137   0.310   3.280   6.530
  394ASN     BB 1138   0.470   3.210   6.320
  394ASN    SC1 1139   0.520   3.410   6.110
  394ASN    SCP 1140   0.580   3.470   6.000
  394ASN    SCN 1141   0.460   3.340   6.220
  395TRP     BB 1142   0.450   2.860   6.290
  395TRP    SC1 1143   0.700   2.700   6.210
  395TRP    SC2 1144   0.940   2.610   6.270
  395TRP    SC3 1145   0.910   2.870   6.210
  395TRP    SC4 1146   1.160   2.770   6.260
  396MET     BB 1147   0.200   2.780   6.230
  396MET    SC1 1148  13.820   2.970   6.400
  397TRP     BB 1149   0.140   2.830   5.930
  397TRP    SC1 1150  13.850   2.970   5.810
  397TRP    SC2 1151  13.710   3.200   5.780
  397TRP    SC3 1152  13.640   3.030   5.970
  397TRP    SC4 1153  13.480   3.240   5.910
  398LEU     BB 1154   0.160   2.550   5.780
  398LEU    SC1 1155  13.900   2.580   5.550
  399SER     BB 1156   0.330   2.330   5.990
  399SER    SC1 1157   0.530   2.230   5.970
  399SER    SCP 1158   0.580   2.360   6.000
  399SER    SCN 1159   0.470   2.110   5.940
  400ALA     BB 1160   0.100   2.250   6.180
  401SER     BB 1161  13.820   2.400   6.440
  401SER    SC1 1162   0.020   2.510   6.600
  401SER    SCP 1163   0.070   2.380   6.590
  401SER    SCN 1164  13.890   2.640   6.610
  402ALA     BB 1165  13.670   2.570   6.200
  403PHE     BB 1166  13.610   2.490   5.950
  403PHE    SC1 1167  13.460   2.690   5.740
  403PHE    SC2 1168  13.480   2.870   5.540
  403PHE    SC3 1169  13.270   2.880   5.700
  404PHE     BB 1170  13.600   2.200   5.840
  404PHE    SC1 1171  13.430   2.220   5.560
  404PHE    SC2 1172  13.400   2.420   5.380
  404PHE    SC3 1173  13.350   2.170   5.310
  405HIS     BB 1174  13.820   2.040   5.750
  405HIS    SC1 1175  13.680   1.830   5.560
  405HIS    SC2 1176  13.660   1.750   5.310
  405HIS    SC3 1177  13.440   1.780   5.460
  406HIS     BB 1178   0.210   1.930   5.670
  406HIS    SC1 1179   0.370   2.140   5.480
  406HIS    SC2 1180   0.610   2.260   5.500
  406HIS    SC3 1181   0.420   2.350   5.320
  407TYR     BB 1182   0.210   1.670   5.680
  407TYR    SC1 1183  13.890   1.520   5.800
  407TYR    SC2 1184  13.670   1.440   5.680
  407TYR    SC3 1185  13.670   1.480   5.950
  408THR     BB 1186   0.350   1.440   5.460
  408THR    SC1 1187   0.150   1.300   5.410
  408THR    SCP 1188   0.200   1.340   5.290
  408THR    SCN 1189   0.090   1.250   5.530
  409ARG     BB 1190   0.660   1.320   5.270
  409ARG    SC1 1191   0.780   1.070   5.290
  409ARG    SC2 1192   0.910   0.780   5.410
  409ARG    SCP 1193   0.920   0.680   5.370
  410ILE     BB 1194   0.790   1.610   5.200
  410ILE    SC1 1195   1.090   1.620   5.150
  411PHE     BB 1196   0.660   1.890   5.200
  411PHE    SC1 1197   0.370   1.880   5.120
  411PHE    SC2 1198   0.130   1.750   5.120
  411PHE    SC3 1199   0.200   1.900   4.910
  412CYS     BB 1200   0.820   2.120   5.030
  412CYS    SC1 1201   0.600   2.240   4.840
  413PRO     BB 1202   1.150   2.040   4.940
  413PRO    SC1 1203   1.340   2.110   5.110
  414VAL     BB 1204   1.130   1.910   4.660
  414VAL    SC1 1205   1.230   1.670   4.580
  415ARG     BB 1206   1.000   2.100   4.480
  415ARG    SC1 1207   1.110   2.060   4.190
  415ARG    SC2 1208   1.380   2.130   4.000
  415ARG    SCP 1209   1.460   2.080   3.960
  416PHE     BB 1210   0.910   2.380   4.500
  416PHE    SC1 1211   1.120   2.520   4.670
  416PHE    SC2 1212   1.210   2.770   4.750
  416PHE    SC3 1213   1.230   2.560   4.910
  417GLY     BB 1214   0.920   2.510   4.200
  418LYS     BB 1215   1.130   2.560   4.100
  418LYS    SC1 1216   1.310   2.800   4.270
  418LYS    SC2 1217   1.370   3.030   4.360
  418LYS    SCP 1218   1.460   2.980   4.370
  419ARG     BB 1219   1.200   2.620   3.790
  419ARG    SC1 1220   1.300   2.380   3.630
  419ARG    SC2 1221   1.440   2.080   3.480
  419ARG    SCP 1222   1.530   2.160   3.480
  420THR     BB 1223   1.300   2.960   3.680
  420THR    SC1 1224   1.250   2.940   3.460
  420THR    SCP 1225   1.320   3.040   3.530
  420THR    SCN 1226   1.190   2.850   3.380
  421ASP     BB 1227   1.540   3.080   3.850
  421ASP    SC1 1228   1.530   3.380   3.880
  421ASP    SCN 1229   1.450   3.390   3.810
  422PRO     BB 1230   1.700   2.880   3.970
  422PRO    SC1 1231   1.630   2.580   3.960
  423GLU     BB 1232   2.020   3.020   4.030
  423GLU    SC1 1233   2.080   3.410   3.990
  423GLU    SCN 1234   2.020   3.500   4.000
  424GLY     BB 1235   2.240   2.990   4.250
  425GLN     BB 1236   2.140   3.220   4.500
  425GLN    SC1 1237   1.760   3.320   4.380
  425GLN    SCP 1238   1.690   3.400   4.290
  425GLN    SCN 1239   1.820   3.240   4.480
  426TYR     BB 1240   2.090   3.090   4.700
  426TYR    SC1 1241   1.810   3.150   4.860
  426TYR    SC2 1242   1.620   3.200   5.040
  426TYR    SC3 1243   1.550   3.100   4.800
  427ILE     BB 1244   2.340   2.910   4.810
  427ILE    SC1 1245   2.180   2.700   4.980
  428ARG     BB 1246   2.580   3.090   4.770
  428ARG    SC1 1247   2.470   3.410   4.800
  428ARG    SC2 1248   2.440   3.730   4.770
  428ARG    SCP 1249   2.470   3.750   4.670
  429LYS     BB 1250   2.820   3.070   4.950
  429LYS    SC1 1251   3.110   3.130   4.850
  429LYS    SC2 1252   3.300   3.120   4.720
  429LYS    SCP 1253   3.290   3.210   4.650
  430TYR     BB 1254   2.720   3.060   5.270
  430TYR    SC1 1255   2.450   3.190   5.270
  430TYR    SC2 1256   2.210   3.240   5.150
  430TYR    SC3 1257   2.350   3.440   5.270
  431LEU     BB 1258   2.910   2.850   5.440
  431LEU    SC1 1259   3.040   2.910   5.730
  432PRO     BB 1260   3.160   2.780   5.240
  432PRO    SC1 1261   3.430   2.830   5.410
  433VAL     BB 1262   3.190   2.620   4.930
  433VAL    SC1 1263   3.410   2.490   4.990
  434LEU     BB 1264   2.950   2.640   4.660
  434LEU    SC1 1265   2.730   2.600   4.880
  435LYS     BB 1266   3.050   2.770   4.440
  435LYS    SC1 1267   2.930   3.030   4.390
  435LYS    SC2 1268   2.720   3.120   4.210
  435LYS    SCP 1269   2.800   3.040   4.190
  436ASN     BB 1270   3.080   2.670   4.110
  436ASN    SC1 1271   3.250   2.900   4.050
  436ASN    SCP 1272   3.350   2.980   4.110
  436ASN    SCN 1273   3.150   2.830   3.990
  437PHE     BB 1274   2.860   2.630   3.980
  437PHE    SC1 1275   2.820   2.420   3.740
  437PHE    SC2 1276   2.870   2.150   3.730
  437PHE    SC3 1277   2.940   2.310   3.530
  438PRO     BB 1278   2.590   2.680   4.090
  438PRO    SC1 1279   2.580   2.720   4.410
  439THR     BB 1280   2.340   2.550   3.860
  439THR    SC1 1281   2.100   2.590   3.940
  439THR    SCP 1282   2.240   2.580   3.960
  439THR    SCN 1283   1.960   2.590   3.910
  440LYS     BB 1284   2.340   2.180   3.850
  440LYS    SC1 1285   2.320   2.110   3.550
  440LYS    SC2 1286   2.160   1.920   3.460
  440LYS    SCP 1287   2.180   1.830   3.510
  441TYR     BB 1288   2.420   2.130   4.090
  441TYR    SC1 1289   2.680   2.170   4.170
  441TYR    SC2 1290   2.830   2.250   4.380
  441TYR    SC3 1291   2.950   2.170   4.160
  442ILE     BB 1292   2.220   2.300   4.350
  442ILE    SC1 1293   2.380   2.350   4.620
  443TYR     BB 1294   1.940   2.220   4.220
  443TYR    SC1 1295   1.680   2.260   4.370
  443TYR    SC2 1296   1.530   2.170   4.580
  443TYR    SC3 1297   1.440   2.370   4.430
  444GLU     BB 1298   1.900   1.990   3.970
  444GLU    SC1 1299   1.820   2.230   3.710
  444GLU    SCN 1300   1.750   2.170   3.650
  445PRO     BB 1301   2.030   1.730   4.110
  445PRO    SC1 1302   1.900   1.710   4.400
  446TRP     BB 1303   2.330   1.630   4.110
  446TRP    SC1 1304   2.400   1.580   3.790
  446TRP    SC2 1305   2.500   1.600   3.540
  446TRP    SC3 1306   2.610   1.740   3.740
  446TRP    SC4 1307   2.720   1.750   3.500
  447THR     BB 1308   2.400   1.410   4.350
  447THR    SC1 1309   2.180   1.260   4.380
  447THR    SCP 1310   2.180   1.360   4.290
  447THR    SCN 1311   2.180   1.160   4.480
  448ALA     BB 1312   2.680   1.270   4.320
  449SER     BB 1313   2.900   1.190   4.020
  449SER    SC1 1314   2.780   1.280   3.830
  449SER    SCP 1315   2.880   1.210   3.760
  449SER    SCN 1316   2.680   1.350   3.900
  450GLU     BB 1317   3.150   0.990   4.120
  450GLU    SC1 1318   3.020   0.650   4.170
  450GLU    SCN 1319   3.080   0.740   4.210
  451GLU     BB 1320   3.390   1.200   4.130
  451GLU    SC1 1321   3.760   1.100   4.120
  451GLU    SCN 1322   3.680   1.080   4.050
  452GLU     BB 1323   3.380   1.510   4.240
  452GLU    SC1 1324   3.130   1.400   4.480
  452GLU    SCN 1325   3.150   1.330   4.400
  453GLN     BB 1326   3.310   1.770   4.140
  453GLN    SC1 1327   2.920   1.690   4.090
  453GLN    SCP 1328   2.990   1.580   4.140
  453GLN    SCN 1329   2.840   1.790   4.030
  454ARG     BB 1330   3.420   1.940   3.900
  454ARG    SC1 1331   3.210   1.820   3.690
  454ARG    SC2 1332   3.220   1.500   3.740
  454ARG    SCP 1333   3.120   1.470   3.700
  455GLN     BB 1334   3.350   2.280   3.910
  455GLN    SC1 1335   3.360   2.600   3.710
  455GLN    SCP 1336   3.240   2.640   3.770
  455GLN    SCN 1337   3.490   2.560   3.660
  456ALA     BB 1338   3.370   2.400   4.190
  457GLY     BB 1339   3.370   2.270   4.480
  458CYS     BB 1340   3.300   1.920   4.540
  458CYS    SC1 1341   3.540   1.780   4.650
  459ILE     BB 1342   3.010   1.880   4.670
  459ILE    SC1 1343   2.950   2.140   4.820
  460ILE     BB 1344   2.770   1.710   4.610
  460ILE    SC1 1345   2.510   1.860   4.520
  461GLY     BB 1346   2.690   1.530   4.780
  462ARG     BB 1347   2.860   1.380   4.980
  462ARG    SC1 1348   2.960   1.070   4.900
  462ARG    SC2 1349   2.940   0.960   4.580
  462ARG    SCP 1350   3.010   0.930   4.510
  463ASP     BB 1351   3.110   1.560   5.010
  463ASP    SC1 1352   3.360   1.460   5.060
  463ASP    SCN 1353   3.290   1.400   5.110
  464TYR     BB 1354   2.880   1.810   5.200
  464TYR    SC1 1355   2.980   2.110   5.310
  464TYR    SC2 1356   3.140   2.310   5.390
  464TYR    SC3 1357   2.910   2.370   5.270
  465PRO     BB 1358   2.640   1.810   5.140
  465PRO    SC1 1359   2.490   2.030   4.990
  466PHE     BB 1360   2.470   1.560   5.260
  466PHE    SC1 1361   2.250   1.530   5.100
  466PHE    SC2 1362   2.040   1.450   4.960
  466PHE    SC3 1363   2.220   1.610   4.850
  467PRO     BB 1364   2.470   1.540   5.530
  467PRO    SC1 1365   2.750   1.600   5.650
  468MET     BB 1366   2.160   1.490   5.760
  468MET    SC1 1367   1.930   1.510   5.520
  469VAL     BB 1368   2.280   1.430   6.010
  469VAL    SC1 1369   2.510   1.480   6.130
  470ASN     BB 1370   2.120   1.160   6.140
  470ASN    SC1 1371   1.970   1.020   5.900
  470ASN    SCP 1372   1.900   1.060   6.010
  470ASN    SCN 1373   2.050   0.980   5.790
  471HIS     BB 1374   2.030   1.220   6.390
  471HIS    SC1 1375   2.120   0.980   6.600
  471HIS    SC2 1376   2.000   0.990   6.850
  471HIS    SC3 1377   2.210   0.820   6.810
  472LYS     BB 1378   1.750   1.240   6.460
  472LYS    SC1 1379   1.690   1.430   6.700
  472LYS    SC2 1380   1.630   1.570   6.930
  472LYS    SCP 1381   1.660   1.660   6.860
  473GLU     BB 1382   1.590   1.040   6.290
  473GLU    SC1 1383   1.830   0.730   6.300
  473GLU    SCN 1384   1.730   0.750   6.270
  474ALA     BB 1385   1.420   1.070   6.090
  475SER     BB 1386   1.400   1.160   5.800
  475SER    SC1 1387   1.540   1.040   5.610
  475SER    SCP 1388   1.450   1.140   5.580
  475SER    SCN 1389   1.630   0.930   5.650
  476ASP     BB 1390   1.070   1.120   5.710
  476ASP    SC1 1391   0.940   1.400   5.690
  476ASP    SCN 1392   0.860   1.450   5.730
  477ARG     BB 1393   0.990   0.860   5.880
  477ARG    SC1 1394   1.210   0.630   5.810
  477ARG    SC2 1395   1.570   0.600   5.910
  477ARG    SCP 1396   1.630   0.680   5.860
  478ASN     BB 1397   0.830   0.950   6.120
  478ASN    SC1 1398   0.760   0.760   6.400
  478ASN    SCP 1399   0.830   0.650   6.420
  478ASN    SCN 1400   0.690   0.880   6.380
  479LEU     BB 1401   0.700   1.220   6.120
  479LEU    SC1 1402   0.540   1.210   6.410
  480GLN     BB 1403   0.430   1.310   5.960
  480GLN    SC1 1404   0.520   1.060   5.730
  480GLN    SCP 1405   0.490   1.180   5.670
  480GLN    SCN 1406   0.540   0.930   5.780
  481LEU     BB 1407   0.250   1.520   6.210
  481LEU    SC1 1408   0.190   1.810   6.140
  482MET     BB 1409   0.040   1.370   6.390
  482MET    SC1 1410   0.140   1.350   6.740
  483ARG     BB 1411  13.770   1.050   6.390
  483ARG    SC1 1412  13.770   1.030   6.080
  483ARG    SC2 1413  13.910   1.030   5.780
  483ARG    SCP 1414  13.900   1.090   5.690
  484ARG     BB 1415  13.600   1.110   6.620
  484ARG    SC1 1416  13.710   0.950   6.820
  484ARG    SC2 1417  13.740   0.750   7.030
  484ARG    SCP 1418  13.760   0.660   6.970
  485VAL     BB 1419  13.550   1.470   6.660
  485VAL    SC1 1420  13.640   1.540   6.900
  486ARG     BB 1421  13.320   1.550   6.440
  486ARG    SC1 1422  13.360   1.300   6.260
  486ARG    SC2 1423  13.270   1.220   6.000
  486ARG    SCP 1424  13.170   1.200   6.040
  487GLU     BB 1425  13.070   1.790   6.380
  487GLU    SC1 1426  12.870   1.600   6.110
  487GLU    SCN 1427  12.970   1.600   6.060
  488GLU     BB 1428  12.960   1.950   6.560
  488GLU    SC1 1429  12.560   1.930   6.580
  488GLU    SCN 1430  12.590   1.950   6.480
  489GLN     BB 1431  13.010   2.160   6.800
  489GLN    SC1 1432  12.700   2.350   6.910
  489GLN    SCP 1433  12.810   2.340   6.820
  489GLN    SCN 1434  12.590   2.350   6.990
  490ARG     BB 1435  13.280   2.000   6.940
  490ARG    SC1 1436  13.220   2.100   7.230
  490ARG    SC2 1437  13.020   2.260   7.310
  490ARG    SCP 1438  13.090   2.190   7.270
  491GLY     BB 1439  13.480   1.980   6.730
  492THR     BB 1440  13.500   2.010   6.400
  492THR    SC1 1441  13.650   1.870   6.250
  492THR    SCP 1442  13.740   1.870   6.350
  492THR    SCN 1443  13.560   1.860   6.140
  493ALA     BB 1444  13.320   2.250   6.350
  494GLN     BB 1445  13.200   2.470   6.380
  494GLN    SC1 1446  12.820   2.440   6.440
  494GLN    SCP 1447  12.900   2.470   6.320
  494GLN    SCN 1448  12.740   2.420   6.550
  495LEU     BB 1449  13.140   2.640   6.140
  495LEU    SC1 1450  13.260   2.910   6.230
  496THR     BB 1451  13.110   2.390   5.890
  496THR    SC1 1452  13.000   2.500   5.720
  496THR    SCP 1453  13.030   2.620   5.640
  496THR    SCN 1454  12.960   2.390   5.790
  497ARG     BB 1455  12.930   2.180   6.070
  497ARG    SC1 1456  12.690   2.040   6.140
  497ARG    SC2 1457  12.380   2.020   6.090
  497ARG    SCP 1458  12.480   2.040   6.110
  998FAD   FLA1 1459   0.230   2.870   5.180
  998FAD   FLA2 1460   0.450   2.760   5.480
  998FAD   FLA3 1461   0.410   2.970   5.510
  998FAD   FLA4 1462   0.640   2.700   5.760
  998FAD   FLA5 1463   0.630   2.960   5.860
  998FAD   RIB1 1464   0.340   3.250   5.700
  998FAD   RIB2 1465   0.260   3.420   5.610
  998FAD   PO4B 1466   0.520   3.660   5.430
  998FAD   PO4A 1467   0.700   3.840   5.570
  998FAD   RBS1 1468   0.380   3.980   5.730
  998FAD   RBS2 1469   0.370   3.850   5.930
  998FAD   ADN3 1470   0.370   4.260   5.950
  998FAD   ADN2 1471   0.490   4.200   6.200
  998FAD   ADN1 1472   0.360   4.390   6.230
    1MET     CA 1473  13.140   6.790   8.340
    2PRO     CA 1474  13.290   6.540   8.250
    3HIS     CA 1475  13.550   6.550   7.950
    4ARG     CA 1476  13.780   6.390   8.110
    5THR     CA 1477  13.890   6.190   7.850
    6ILE     CA 1478   0.150   5.830   7.690
    7HIS     CA 1479   0.280   5.760   7.450
    8LEU     CA 1480   0.490   5.460   7.460
    9PHE     CA 1481   0.670   5.450   7.240
   10ARG     CA 1482   0.740   5.200   7.080
   11LYS     CA 1483   0.570   5.150   6.840
   12GLY     CA 1484   0.530   5.320   6.650
   13LEU     CA 1485   0.710   5.520   6.460
   14ARG     CA 1486   0.580   5.780   6.350
   15LEU     CA 1487   0.290   5.850   6.280
   16HIS     CA 1488   0.060   5.920   6.030
   17ASP     CA 1489  13.700   5.750   6.240
   18ASN     CA 1490  13.740   5.660   6.500
   19PRO     CA 1491  13.450   5.460   6.680
   20THR     CA 1492  13.390   5.610   6.940
   21LEU     CA 1493  13.670   5.910   6.920
   22LEU     CA 1494  13.740   5.930   7.240
   23ALA     CA 1495  13.480   6.050   7.330
   24ALA     CA 1496  13.290   6.200   7.100
   25LEU     CA 1497  13.280   6.440   6.990
   26GLU     CA 1498  13.280   6.740   7.020
   27SER     CA 1499  13.350   6.890   7.320
   28SER     CA 1500  13.630   6.710   7.410
   29GLU     CA 1501  13.780   6.800   7.680
   30THR     CA 1502   0.180   6.630   7.810
   31ILE     CA 1503   0.290   6.480   7.560
   32TYR     CA 1504   0.470   6.180   7.590
   33PRO     CA 1505   0.640   6.140   7.380
   34VAL     CA 1506   0.820   5.830   7.450
   35TYR     CA 1507   1.180   5.710   7.420
   36VAL     CA 1508   1.310   5.380   7.440
   37LEU     CA 1509   1.590   5.270   7.350
   38ASP     CA 1510   1.650   5.010   7.470
   39ARG     CA 1511   1.720   4.710   7.340
   40ARG     CA 1512   1.470   4.600   7.560
   41PHE     CA 1513   1.190   4.660   7.440
   42LEU     CA 1514   1.310   4.590   7.100
   43ALA     CA 1515   1.220   4.290   7.070
   44SER     CA 1516   1.130   4.110   7.340
   45ALA     CA 1517   1.490   4.120   7.410
   46MET     CA 1518   1.690   4.210   7.250
   47HIS     CA 1519   1.750   4.020   6.990
   48ILE     CA 1520   2.070   4.050   6.840
   49GLY     CA 1521   2.110   4.190   6.610
   50ALA     CA 1522   2.170   4.300   6.380
   51LEU     CA 1523   2.020   4.410   6.110
   52ARG     CA 1524   1.800   4.570   6.300
   53TRP     CA 1525   1.980   4.860   6.440
   54HIS     CA 1526   2.070   4.980   6.190
   55PHE     CA 1527   1.740   5.110   6.070
   56LEU     CA 1528   1.660   5.250   6.340
   57LEU     CA 1529   1.880   5.510   6.300
   58GLN     CA 1530   1.690   5.640   5.990
   59SER     CA 1531   1.410   5.650   6.190
   60LEU     CA 1532   1.580   5.880   6.420
   61GLU     CA 1533   1.620   6.170   6.320
   62ASPP    CA 1534   1.320   6.150   6.100
   63LEU     CA 1535   1.110   6.160   6.410
   64HIS     CA 1536   1.300   6.380   6.620
   65LYS     CA 1537   1.250   6.670   6.520
   66ASN     CA 1538   0.900   6.600   6.390
   67LEU     CA 1539   0.750   6.610   6.590
   68SER     CA 1540   0.510   6.840   6.660
   69ARG     CA 1541   0.580   7.140   6.540
   70LEU     CA 1542   0.780   7.220   6.740
   71GLY     CA 1543   0.890   7.080   6.960
   72ALA     CA 1544   0.990   6.780   6.880
   73ARG     CA 1545   1.120   6.610   7.070
   74LEU     CA 1546   1.110   6.360   7.240
   75LEU     CA 1547   1.180   6.160   7.500
   76VAL     CA 1548   1.370   5.990   7.820
   77ILE     CA 1549   1.570   5.700   7.660
   78GLN     CA 1550   1.690   5.450   7.810
   79GLY     CA 1551   1.740   5.350   8.060
   80GLU     CA 1552   1.600   5.260   8.270
   81TYR     CA 1553   1.370   5.030   8.360
   82GLU     CA 1554   1.370   5.040   8.650
   83SER     CA 1555   1.050   5.190   8.690
   84VAL     CA 1556   0.960   5.370   8.400
   85LEU     CA 1557   0.930   5.700   8.480
   86ARG     CA 1558   0.950   5.710   8.720
   87ASP     CA 1559   0.720   5.780   8.940
   88HIS     CA 1560   0.440   5.860   8.770
   89VAL     CA 1561   0.590   6.100   8.560
   90GLN     CA 1562   0.620   6.360   8.910
   91LYS     CA 1563   0.330   6.350   8.950
   92TRP     CA 1564   0.180   6.370   8.680
   93ASN     CA 1565   0.030   6.150   8.520
   94ILE     CA 1566  13.590   6.180   8.490
   95THR     CA 1567  13.480   5.930   8.420
   96GLN     CA 1568  13.570   5.870   8.110
   97VAL     CA 1569  13.740   5.630   7.950
   98THR     CA 1570  13.730   5.550   7.590
   99LEU     CA 1571  13.880   5.190   7.550
  100ASP     CA 1572  13.750   5.020   7.350
  101ALA     CA 1573  13.820   4.720   7.360
  102GLU     CA 1574   0.090   4.470   7.400
  103MET     CA 1575   0.230   4.240   7.600
  104GLU     CA 1576   0.220   3.950   7.710
  105PRO     CA 1577   0.410   3.700   7.710
  106PHE     CA 1578   0.690   3.790   7.810
  107TYR     CA 1579   0.800   3.830   8.120
  108LYS     CA 1580   0.510   3.900   8.290
  109GLU     CA 1581   0.240   4.120   8.180
  110MET     CA 1582   0.200   4.450   8.160
  111GLU     CA 1583  13.810   4.600   8.310
  112ALA     CA 1584  13.890   4.620   8.630
  113ASN     CA 1585   0.300   4.680   8.610
  114ILE     CA 1586   0.290   4.970   8.430
  115ARG     CA 1587   0.050   5.150   8.530
  116ARG     CA 1588   0.110   5.190   8.830
  117LEU     CA 1589   0.340   5.120   8.980
  118GLY     CA 1590   0.460   5.350   9.120
  119ALA     CA 1591   0.350   5.560   9.220
  120GLU     CA 1592   0.090   5.670   9.140
  121LEU     CA 1593  13.880   5.770   8.840
  122GLY     CA 1594  13.800   5.580   8.610
  123PHE     CA 1595  13.490   5.490   8.620
  124GLU     CA 1596  13.330   5.420   8.320
  125VAL     CA 1597  13.340   5.430   8.000
  126LEU     CA 1598  13.530   5.210   7.840
  127SER     CA 1599  13.300   5.020   7.670
  128ARG     CA 1600  13.400   4.810   7.560
  129VAL     CA 1601  13.340   4.670   7.310
  130GLY     CA 1602  13.360   4.800   7.020
  131HIS     CA 1603  13.430   4.970   6.740
  132SER     CA 1604  13.500   4.950   6.420
  133LEU     CA 1605  13.270   4.810   6.160
  134TYR     CA 1606  13.040   4.700   6.290
  135ASP     CA 1607  12.990   4.840   6.570
  136THR     CA 1608  12.830   4.680   6.790
  137LYS     CA 1609  12.540   4.770   6.850
  138ARG     CA 1610  12.300   4.590   6.830
  139ILE     CA 1611  12.390   4.290   6.670
  140LEU     CA 1612  12.490   4.130   6.940
  141ASP     CA 1613  12.130   4.070   7.030
  142LEU     CA 1614  12.080   3.860   6.890
  143ASN     CA 1615  12.250   3.600   6.920
  144GLY     CA 1616  12.090   3.310   6.890
  145GLY     CA 1617  12.150   3.120   6.890
  146SER     CA 1618  12.530   3.030   6.850
  147PRO     CA 1619  12.820   3.210   6.840
  148PRO     CA 1620  12.910   3.420   6.580
  149LEU     CA 1621  12.840   3.280   6.300
  150THR     CA 1622  12.890   3.230   5.930
  151TYR     CA 1623  13.010   3.410   5.730
  152LYS     CA 1624  12.880   3.690   5.620
  153ARG     CA 1625  12.840   3.990   5.730
  154PHE     CA 1626  12.850   3.930   6.040
  155LEU     CA 1627  12.700   3.770   6.220
  156HIS     CA 1628  12.410   3.880   6.360
  157ILE     CA 1629  12.210   3.990   6.120
  158LEU     CA 1630  12.370   4.110   5.840
  159SER     CA 1631  12.520   4.360   5.990
  160GLN     CA 1632  12.290   4.520   6.160
  161LEU     CA 1633  12.150   4.710   5.990
  162GLY     CA 1634  12.340   4.920   5.800
  163ASP     CA 1635  12.540   4.930   5.620
  164PRO     CA 1636  12.850   5.070   5.640
  165GLU     CA 1637  12.720   5.380   5.760
  166VAL     CA 1638  12.950   5.670   5.680
  167PRO     CA 1639  13.230   5.730   5.790
  168VAL     CA 1640  13.420   5.970   6.000
  169ARG     CA 1641  13.550   6.220   5.850
  170ASN     CA 1642  13.680   6.430   6.070
  171LEU     CA 1643  13.850   6.690   6.080
  172THR     CA 1644   0.050   6.710   6.340
  173ALA     CA 1645   0.060   6.980   6.490
  174GLU     CA 1646  13.680   7.220   6.450
  175ASP     CA 1647  13.650   7.250   6.700
  176PHE     CA 1648  13.780   6.920   6.910
  177GLN     CA 1649   0.090   7.060   7.140
  178ARG     CA 1650  13.880   7.210   7.470
  179CYS     CA 1651   0.170   7.160   7.620
  180MET     CA 1652   0.460   7.070   7.600
  181SER     CA 1653   0.690   7.180   7.830
  182PRO     CA 1654   0.920   7.240   7.620
  183GLU     CA 1655   0.990   7.030   7.470
  184PRO     CA 1656   0.850   6.750   7.560
  185GLY     CA 1657   0.720   6.600   7.830
  186LEU     CA 1658   0.960   6.720   8.050
  187ALA     CA 1659   1.120   6.990   8.010
  188GLU     CA 1660   1.380   6.960   8.230
  189ARG     CA 1661   1.500   6.650   8.190
  190TYR     CA 1662   1.530   6.260   8.040
  191ARG     CA 1663   1.780   6.190   7.830
  192VAL     CA 1664   2.040   6.080   7.620
  193PRO     CA 1665   2.120   6.030   7.260
  194VAL     CA 1666   2.390   6.090   7.100
  195PRO     CA 1667   2.630   5.840   7.270
  196ALA     CA 1668   2.470   5.710   7.430
  197ASP     CA 1669   2.420   5.400   7.380
  198LEU     CA 1670   2.460   5.380   7.100
  199GLU     CA 1671   2.600   5.090   7.020
  200ILE     CA 1672   2.830   5.130   6.730
  201PRO     CA 1673   2.800   4.900   6.560
  202PRO     CA 1674   2.830   4.960   6.220
  203GLN     CA 1675   2.550   4.990   6.030
  204SER     CA 1676   2.660   4.750   5.790
  205LEU     CA 1677   2.570   4.710   5.400
  206SER     CA 1678   2.270   4.680   5.230
  207PRO     CA 1679   2.110   4.940   5.060
  208TRP     CA 1680   1.850   5.020   5.270
  209THR     CA 1681   1.560   5.220   5.380
  210GLY     CA 1682   1.460   5.400   5.650
  211GLY     CA 1683   1.240   5.600   5.720
  212GLU     CA 1684   0.960   5.730   5.590
  213THR     CA 1685   0.650   5.640   5.590
  214GLU     CA 1686   0.530   5.490   5.300
  215GLY     CA 1687   0.680   5.330   5.150
  216LEU     CA 1688   0.810   5.040   5.100
  217ARG     CA 1689   0.640   4.960   4.770
  218ARG     CA 1690   0.500   4.700   4.780
  219LEU     CA 1691   0.180   4.750   4.850
  220GLU     CA 1692   0.120   4.930   4.540
  221GLN     CA 1693   0.180   4.740   4.360
  222HIS     CA 1694   0.110   4.580   4.110
  223LEU     CA 1695  13.660   4.500   4.060
  224THR     CA 1696  13.690   4.530   3.740
  225ASP     CA 1697  13.480   4.350   3.630
  226GLN     CA 1698  13.510   4.080   3.500
  227GLY     CA 1699  13.720   3.890   3.450
  228TRP     CA 1700  13.770   3.640   3.590
  229VAL     CA 1701  13.660   3.430   3.910
  230ALA     CA 1702  13.420   3.310   3.890
  231ASN     CA 1703  13.370   2.990   3.970
  232PHE     CA 1704  13.550   2.780   3.840
  233THR     CA 1705  13.780   3.020   3.650
  234LYS     CA 1706   0.160   3.060   3.810
  235PRO     CA 1707   0.340   3.230   4.030
  236ARG     CA 1708   0.360   3.290   4.300
  237THR     CA 1709   0.390   3.030   4.480
  238ILE     CA 1710   0.570   2.840   4.330
  239PRO     CA 1711   0.780   3.000   4.140
  240ASN     CA 1712   0.930   3.250   4.290
  241SER     CA 1713   0.780   3.610   4.330
  242LEU     CA 1714   0.430   3.770   4.100
  243LEU     CA 1715   0.180   3.940   4.170
  244PRO     CA 1716   0.130   4.170   4.370
  245SER     CA 1717   0.410   4.270   4.490
  246THR     CA 1718   0.290   4.250   4.840
  247THR     CA 1719   0.520   4.090   5.070
  248GLY     CA 1720   0.520   4.210   5.300
  249LEU     CA 1721   0.600   4.400   5.500
  250SER     CA 1722   0.790   4.360   5.680
  251PRO     CA 1723   1.060   4.570   5.680
  252TYR     CA 1724   0.890   4.840   5.850
  253PHE     CA 1725   0.680   4.700   5.990
  254SER     CA 1726   0.870   4.600   6.280
  255MET     CA 1727   0.850   4.910   6.410
  256GLY     CA 1728   0.680   5.080   6.330
  257CYS     CA 1729   0.640   5.230   6.070
  258LEU     CA 1730   0.390   5.230   5.880
  259SER     CA 1731   0.100   5.330   5.650
  260VAL     CA 1732  13.750   5.100   5.730
  261ARG     CA 1733  13.470   5.130   5.590
  262THR     CA 1734  13.240   5.190   5.330
  263PHE     CA 1735  13.050   4.930   5.190
  264PHE     CA 1736  13.200   4.680   5.040
  265GLN     CA 1737  13.180   4.710   4.770
  266ARG     CA 1738  13.070   4.720   4.500
  267LEU     CA 1739  12.740   4.650   4.440
  268SER     CA 1740  12.690   4.420   4.710
  269ASN     CA 1741  12.870   4.170   4.750
  270ILE     CA 1742  13.090   4.110   4.470
  271TYR     CA 1743  13.220   3.820   4.630
  272ALA     CA 1744  13.010   3.620   4.750
  273GLN     CA 1745  12.770   3.590   4.570
  274ALA     CA 1746  12.710   3.710   4.310
  275LYS     CA 1747  12.900   3.750   4.150
  276HIS     CA 1748  13.190   3.570   4.180
  277HIS     CA 1749  13.280   3.360   4.360
  278SER     CA 1750  13.080   3.140   4.420
  279LEU     CA 1751  13.330   2.880   4.470
  280PRO     CA 1752  13.600   2.860   4.710
  281PRO     CA 1753  13.660   2.930   4.960
  282VAL     CA 1754  13.770   3.230   5.060
  283SER     CA 1755  13.540   3.430   4.940
  284LEU     CA 1756  13.410   3.760   5.080
  285GLN     CA 1757  13.310   3.720   5.320
  286GLY     CA 1758  13.550   3.590   5.500
  287GLN     CA 1759  13.790   3.700   5.490
  288LEU     CA 1760  13.740   4.060   5.470
  289LEU     CA 1761  13.650   4.140   5.710
  290TRP     CA 1762  13.770   3.970   5.990
  291ARG     CA 1763  13.840   4.170   6.250
  292GLU     CA 1764  13.630   4.160   6.510
  293PHE     CA 1765  13.530   3.880   6.460
  294PHE     CA 1766  13.650   3.710   6.660
  295TYR     CA 1767  13.670   3.870   6.930
  296THR     CA 1768  13.350   3.930   6.980
  297VAL     CA 1769  13.220   3.640   7.080
  298ALA     CA 1770  13.460   3.440   7.180
  299SER     CA 1771  13.630   3.580   7.410
  300ALA     CA 1772  13.430   3.690   7.630
  301THR     CA 1773  13.230   3.390   7.660
  302GLN     CA 1774  13.390   3.120   7.660
  303ASN     CA 1775  13.690   3.080   7.600
  304PHE     CA 1776   0.020   3.020   7.330
  305THR     CA 1777   0.250   2.830   7.500
  306GLN     CA 1778   0.280   2.590   7.370
  307MET     CA 1779   0.030   2.390   7.500
  308ALA     CA 1780  13.740   2.520   7.550
  309GLY     CA 1781  13.520   2.640   7.480
  310ASN     CA 1782  13.350   2.720   7.220
  311PRO     CA 1783  13.190   2.610   6.990
  312ILE     CA 1784  13.440   2.470   6.810
  313CYS     CA 1785  13.660   2.410   6.990
  314LEU     CA 1786  13.850   2.170   7.020
  315GLN     CA 1787   0.110   2.090   6.860
  316ILE     CA 1788   0.390   1.970   7.050
  317HIS     CA 1789   0.650   2.060   7.160
  318TRP     CA 1790   0.830   1.760   7.190
  319TYR     CA 1791   1.160   1.770   7.120
  320GLU     CA 1792   1.430   1.780   7.370
  321ASP     CA 1793   1.680   1.960   7.290
  322ALA     CA 1794   1.580   2.070   6.990
  323GLU     CA 1795   1.610   2.400   7.000
  324ARG     CA 1796   1.840   2.540   6.850
  325LEU     CA 1797   2.100   2.470   6.660
  326HIS     CA 1798   2.180   2.270   6.430
  327LYS     CA 1799   1.980   2.320   6.150
  328TRP     CA 1800   2.000   2.620   5.990
  329LYS     CA 1801   2.100   2.790   6.150
  330THR     CA 1802   2.430   2.710   6.220
  331ALA     CA 1803   2.500   2.420   6.080
  332GLN     CA 1804   2.370   2.300   5.930
  333THR     CA 1805   2.380   2.040   5.580
  334GLY     CA 1806   2.160   1.930   5.370
  335PHE     CA 1807   1.940   2.030   5.240
  336PRO     CA 1808   1.960   2.240   5.010
  337TRP     CA 1809   1.700   2.420   4.990
  338ILE     CA 1810   1.740   2.680   5.270
  339ASP     CA 1811   1.960   2.640   5.420
  340ALA     CA 1812   2.190   2.840   5.530
  341ILE     CA 1813   2.350   2.850   5.700
  342MET     CA 1814   2.500   3.120   5.760
  343THR     CA 1815   2.300   3.230   6.010
  344GLN     CA 1816   1.990   3.220   5.890
  345LEU     CA 1817   2.010   3.370   5.640
  346ARG     CA 1818   2.120   3.640   5.650
  347GLN     CA 1819   2.130   3.860   5.430
  348GLU     CA 1820   1.920   4.060   5.400
  349GLY     CA 1821   1.660   3.860   5.580
  350TRP     CA 1822   1.600   3.710   5.400
  351ILE     CA 1823   1.350   3.570   5.310
  352HIS     CA 1824   1.060   3.700   5.200
  353HIS     CA 1825   0.900   3.480   5.080
  354LEU     CA 1826   1.070   3.210   5.000
  355ALA     CA 1827   1.090   2.990   5.140
  356ARG     CA 1828   0.890   2.980   5.380
  357HIS     CA 1829   0.910   2.570   5.310
  358ALA     CA 1830   1.080   2.490   5.390
  359VAL     CA 1831   1.160   2.590   5.730
  360ALA     CA 1832   1.010   2.350   5.850
  361CYS     CA 1833   1.010   2.080   5.790
  362PHE     CA 1834   1.310   1.910   5.910
  363LEU     CA 1835   1.330   2.060   6.170
  364THR     CA 1836   1.020   1.950   6.310
  365ARG     CA 1837   0.950   1.650   6.120
  366GLY     CA 1838   1.210   1.510   6.080
  367ASP     CA 1839   1.460   1.570   6.230
  368LEU     CA 1840   1.530   1.800   6.460
  369TRP     CA 1841   1.250   1.790   6.650
  370ILE     CA 1842   1.110   2.050   6.740
  371SER     CA 1843   1.060   2.290   7.030
  372TRP     CA 1844   0.820   2.530   6.910
  373GLU     CA 1845   0.960   2.780   7.130
  374GLU     CA 1846   1.300   2.810   7.090
  375GLY     CA 1847   1.270   2.820   6.740
  376MET     CA 1848   1.100   3.070   6.680
  377LYS     CA 1849   1.310   3.280   6.840
  378VAL     CA 1850   1.560   3.250   6.610
  379PHE     CA 1851   1.390   3.550   6.440
  380GLU     CA 1852   1.480   3.720   6.600
  381GLU     CA 1853   1.740   3.830   6.570
  382LEU     CA 1854   1.750   3.910   6.230
  383LEU     CA 1855   1.520   3.840   6.090
  384LEU     CA 1856   1.290   4.020   6.150
  385ASP     CA 1857   1.050   3.970   6.250
  386ALA     CA 1858   0.890   4.070   6.480
  387ASP     CA 1859   0.840   4.220   6.730
  388TYR     CA 1860   0.620   4.180   6.880
  389SER     CA 1861   0.360   4.100   6.690
  390ILE     CA 1862   0.460   3.830   6.510
  391ASN     CA 1863   0.580   3.650   6.730
  392ALA     CA 1864   0.430   3.380   6.800
  393GLY     CA 1865   0.310   3.280   6.530
  394ASN     CA 1866   0.470   3.210   6.320
  395TRP     CA 1867   0.450   2.860   6.290
  396MET     CA 1868   0.200   2.780   6.230
  397TRP     CA 1869   0.140   2.830   5.930
  398LEU     CA 1870   0.160   2.550   5.780
  399SER     CA 1871   0.330   2.330   5.990
  400ALA     CA 1872   0.100   2.250   6.180
  401SER     CA 1873  13.820   2.400   6.440
  402ALA     CA 1874  13.670   2.570   6.200
  403PHE     CA 1875  13.610   2.490   5.950
  404PHE     CA 1876  13.600   2.200   5.840
  405HIS     CA 1877  13.820   2.040   5.750
  406HIS     CA 1878   0.210   1.930   5.670
  407TYR     CA 1879   0.210   1.670   5.680
  408THR     CA 1880   0.350   1.440   5.460
  409ARG     CA 1881   0.660   1.320   5.270
  410ILE     CA 1882   0.790   1.610   5.200
  411PHE     CA 1883   0.660   1.890   5.200
  412CYS     CA 1884   0.820   2.120   5.030
  413PRO     CA 1885   1.150   2.040   4.940
  414VAL     CA 1886   1.130   1.910   4.660
  415ARG     CA 1887   1.000   2.100   4.480
  416PHE     CA 1888   0.910   2.380   4.500
  417GLY     CA 1889   0.920   2.510   4.200
  418LYS     CA 1890   1.130   2.560   4.100
  419ARG     CA 1891   1.200   2.620   3.790
  420THR     CA 1892   1.300   2.960   3.680
  421ASP     CA 1893   1.540   3.080   3.850
  422PRO     CA 1894   1.700   2.880   3.970
  423GLU     CA 1895   2.020   3.020   4.030
  424GLY     CA 1896   2.240   2.990   4.250
  425GLN     CA 1897   2.140   3.220   4.500
  426TYR     CA 1898   2.090   3.090   4.700
  427ILE     CA 1899   2.340   2.910   4.810
  428ARG     CA 1900   2.580   3.090   4.770
  429LYS     CA 1901   2.820   3.070   4.950
  430TYR     CA 1902   2.720   3.060   5.270
  431LEU     CA 1903   2.910   2.850   5.440
  432PRO     CA 1904   3.160   2.780   5.240
  433VAL     CA 1905   3.190   2.620   4.930
  434LEU     CA 1906   2.950   2.640   4.660
  435LYS     CA 1907   3.050   2.770   4.440
  436ASN     CA 1908   3.080   2.670   4.110
  437PHE     CA 1909   2.860   2.630   3.980
  438PRO     CA 1910   2.590   2.680   4.090
  439THR     CA 1911   2.340   2.550   3.860
  440LYS     CA 1912   2.340   2.180   3.850
  441TYR     CA 1913   2.420   2.130   4.090
  442ILE     CA 1914   2.220   2.300   4.350
  443TYR     CA 1915   1.940   2.220   4.220
  444GLU     CA 1916   1.900   1.990   3.970
  445PRO     CA 1917   2.030   1.730   4.110
  446TRP     CA 1918   2.330   1.630   4.110
  447THR     CA 1919   2.400   1.410   4.350
  448ALA     CA 1920   2.680   1.270   4.320
  449SER     CA 1921   2.900   1.190   4.020
  450GLU     CA 1922   3.150   0.990   4.120
  451GLU     CA 1923   3.390   1.200   4.130
  452GLU     CA 1924   3.380   1.510   4.240
  453GLN     CA 1925   3.310   1.770   4.140
  454ARG     CA 1926   3.420   1.940   3.900
  455GLN     CA 1927   3.350   2.280   3.910
  456ALA     CA 1928   3.370   2.400   4.190
  457GLY     CA 1929   3.370   2.270   4.480
  458CYS     CA 1930   3.300   1.920   4.540
  459ILE     CA 1931   3.010   1.880   4.670
  460ILE     CA 1932   2.770   1.710   4.610
  461GLY     CA 1933   2.690   1.530   4.780
  462ARG     CA 1934   2.860   1.380   4.980
  463ASP     CA 1935   3.110   1.560   5.010
  464TYR     CA 1936   2.880   1.810   5.200
  465PRO     CA 1937   2.640   1.810   5.140
  466PHE     CA 1938   2.470   1.560   5.260
  467PRO     CA 1939   2.470   1.540   5.530
  468MET     CA 1940   2.160   1.490   5.760
  469VAL     CA 1941   2.280   1.430   6.010
  470ASN     CA 1942   2.120   1.160   6.140
  471HIS     CA 1943   2.030   1.220   6.390
  472LYS     CA 1944   1.750   1.240   6.460
  473GLU     CA 1945   1.590   1.040   6.290
  474ALA     CA 1946   1.420   1.070   6.090
  475SER     CA 1947   1.400   1.160   5.800
  476ASP     CA 1948   1.070   1.120   5.710
  477ARG     CA 1949   0.990   0.860   5.880
  478ASN     CA 1950   0.830   0.950   6.120
  479LEU     CA 1951   0.700   1.220   6.120
  480GLN     CA 1952   0.430   1.310   5.960
  481LEU     CA 1953   0.250   1.520   6.210
  482MET     CA 1954   0.040   1.370   6.390
  483ARG     CA 1955  13.770   1.050   6.390
  484ARG     CA 1956  13.600   1.110   6.620
  485VAL     CA 1957  13.550   1.470   6.660
  486ARG     CA 1958  13.320   1.550   6.440
  487GLU     CA 1959  13.070   1.790   6.380
  488GLU     CA 1960  12.960   1.950   6.560
  489GLN     CA 1961  13.010   2.160   6.800
  490ARG     CA 1962  13.280   2.000   6.940
  491GLY     CA 1963  13.480   1.980   6.730
  492THR     CA 1964  13.500   2.010   6.400
  493ALA     CA 1965  13.320   2.250   6.350
  494GLN     CA 1966  13.200   2.470   6.380
  495LEU     CA 1967  13.140   2.640   6.140
  496THR     CA 1968  13.110   2.390   5.890
  497ARG     CA 1969  12.930   2.180   6.070
  999W        W 1970  12.670   2.830   9.060
 1000W        W 1971   4.870   1.270   8.080
 1001W        W 1972   9.640   5.750   9.480
 1002W        W 1973   2.170  13.160  13.720
 1003W        W 1974  11.880   7.100  12.420
 1004W        W 1975   7.590  11.610   1.470
 1005W        W 1976   7.900  11.550   4.000
 1006W        W 1977   7.020   8.430   4.230
 1007W        W 1978   0.120   2.110   1.980
 1008W        W 1979   0.560  10.840   8.000
 1009W        W 1980   1.980   7.090   3.850
 1010W        W 1981   9.550   4.540   8.820
 1011W        W 1982   8.760   5.130  10.970
 1012W        W 1983   8.080   4.980   4.620
 1013W        W 1984  13.450  11.620  11.260
 1014W        W 1985   8.090  10.270   2.510
 1015W        W 1986  12.240   0.660  11.150
 1016W        W 1987   2.550   4.030  12.620
 1017W        W 1988   0.500   4.370   2.510
 1018W        W 1989   4.050  10.370  10.980
 1019W        W 1990  13.500   0.350   8.380
 1020W        W 1991  11.470   5.990   1.530
 1021W        W 1992  12.410   7.070   2.640
 1022W        W 1993   2.920   7.210   3.130
 1023W        W 1994  11.420   0.060   5.960
 1024W        W 1995   4.590  12.260   8.090
 1025W        W 1996   8.850  13.530   7.450
 1026W        W 1997   2.340   0.180   4.880
 1027W        W 1998   2.620   0.670   6.660
 1028W        W 1999  11.250   5.280   7.850
 1029W        W 2000   9.650   5.370   7.750
 1030W        W 2001   7.790  11.560   7.850
 1031W        W 2002   0.250   0.830   6.630
 1032W        W 2003   4.550  11.930   2.170
 1033W        W 2004   0.900   1.270   8.520
 1034W        W 2005  11.440   4.000   6.420
 1035W        W 2006  12.180  13.160   1.110
 1036W        W 2007   7.040   9.120  13.310
 1037W        W 2008  13.000   1.130  10.590
 1038W        W 2009   8.060   8.870   5.260
 1039W        W 2010   7.390   7.100   2.150
 1040W        W 2011  10.920  13.320   8.690
 1041W        W 2012   7.810   0.530   2.640
 1042W        W 2013   1.170  11.710   1.100
 1043W        W 2014  12.980  10.350   0.020
 1044W        W 2015   0.210   9.960  12.350
 1045W        W 2016   9.150   1.000  11.790
 1046W        W 2017   1.710  10.920  11.440
 1047W        W 2018   0.080  12.620   3.040
 1048W        W 2019   3.430  11.590   5.800
 1049W        W 2020   8.480   3.300   9.910
 1050W        W 2021   3.260  10.700   7.480
 1051W        W 2022  12.540  13.600   0.940
 1052W        W 2023   8.430  12.410  10.300
 1053W        W 2024   7.620   9.590   7.590
 1054W        W 2025  12.860  13.230   9.120
 1055W        W 2026   8.370   0.620   5.860
 1056W        W 2027   0.960   1.440   9.090
 1057W        W 2028   9.340   4.370   9.470
 1058W        W 2029   5.290   2.290   7.220
 1059W        W 2030  10.140   2.980   7.850
 1060W        W 2031  10.010  12.740   2.980
 1061W        W 2032   8.690   8.590   9.590
 1062W        W 2033   7.810   3.750   0.330
 1063W        W 2034   7.110   1.110  13.510
 1064W        W 2035   2.410  12.360  10.230
 1065W        W 2036   7.710   1.050   3.090
 1066W        W 2037   0.500   7.820   5.240
 1067W        W 2038   5.930   4.530   2.380
 1068W        W 2039  11.130  12.430  10.250
 1069W        W 2040   7.130   3.340  12.030
 1070W        W 2041   7.850  11.960   1.720
 1071W        W 2042   7.490   0.760   4.570
 1072W        W 2043   3.280   6.050   0.930
 1073W        W 2044  10.580   1.440   2.450
 1074W        W 2045   5.390  11.330  10.780
 1075W        W 2046   8.050   0.090  11.620
 1076W        W 2047  10.430   0.250  10.580
 1077W        W 2048   5.620  12.360   2.680
 1078W        W 2049   1.270  10.750   8.490
 1079W        W 2050   3.210   3.280   3.000
 1080W        W 2051   3.880   8.810  11.290
 1081W        W 2052  13.390  10.230   0.850
 1082W        W 2053  10.120   5.930   7.420
 1083W        W 2054   9.070  10.500  12.820
 1084W        W 2055  11.310  11.530   3.770
 1085W        W 2056   0.540   6.970   1.280
 1086W        W 2057   9.910   8.340   8.270
 1087W        W 2058  10.640   4.840   4.120
 1088W        W 2059   4.580   2.290  12.530
 1089W        W 2060   4.890  13.440   2.390
 1090W        W 2061  10.670   6.370   0.450
 1091W        W 2062   3.420   1.180  11.450
 1092W        W 2063  11.970   4.850   5.420
 1093W        W 2064   0.020   4.580   9.640
 1094W        W 2065  10.200  13.880  11.340
 1095W        W 2066  13.080   1.230   3.110
 1096W        W 2067   3.450  10.350  12.670
 1097W        W 2068  12.650   7.210  13.190
 1098W        W 2069   9.540  10.750  12.880
 1099W        W 2070   2.360  11.960   0.620
 1100W        W 2071  13.340   6.040  12.700
 1101W        W 2072   8.730  12.080   2.700
 1102W        W 2073   3.720   8.860  13.890
 1103W        W 2074  13.730  12.790   4.240
 1104W        W 2075   5.660  11.960   8.770
 1105W        W 2076   5.400   4.100   3.720
 1106W        W 2077  11.740   6.420  13.580
 1107W        W 2078  12.690   1.620   7.730
 1108W        W 2079   0.380   4.930   7.320
 1109W        W 2080   7.630   8.900   1.620
 1110W        W 2081   1.740  12.430   0.870
 1111W        W 2082  13.500   8.910   5.940
 1112W        W 2083   3.550   6.970  13.190
 1113W        W 2084   4.640   3.840   1.280
 1114W        W 2085   6.630   5.780  13.000
 1115W        W 2086   1.960   4.620  10.690
 1116W        W 2087   1.320   8.970   3.190
 1117W        W 2088   3.320  11.880   0.740
 1118W        W 2089   4.470   9.490   9.950
 1119W        W 2090  12.210   0.550   1.790
 1120W        W 2091   0.400  11.690  13.470
 1121W        W 2092   2.320  11.390   8.840
 1122W        W 2093   2.340   1.150   3.920
 1123W        W 2094   3.310   1.010   0.610
 1124W        W 2095   9.110  10.300   8.600
 1125W        W 2096   3.100   7.710   3.800
 1126W        W 2097   5.620  13.780   3.340
 1127W        W 2098   0.240   2.310   8.380
 1128W        W 2099   1.580   4.300  10.560
 1129W        W 2100   3.490   7.920   9.540
 1130W        W 2101   3.970   2.860   0.420
 1131W        W 2102   3.360   5.630   5.380
 1132W        W 2103   3.930   2.750   2.670
 1133W        W 2104   8.740   2.000   4.710
 1134W        W 2105   4.990   5.420  10.140
 1135W        W 2106  10.890   0.760   3.270
 1136W        W 2107   5.890   4.040   7.270
 1137W        W 2108   7.170  13.510   6.380
 1138W        W 2109   0.910  12.380   0.300
 1139W        W 2110  11.580   0.100   3.930
 1140W        W 2111   4.600   0.250  12.330
 1141W        W 2112  12.870   9.510   9.020
 1142W        W 2113  10.550   8.920  10.340
 1143W        W 2114  11.530   8.540   2.960
 1144W        W 2115   8.020  12.020   6.620
 1145W        W 2116   1.350   6.810   4.100
 1146W        W 2117   0.330   0.640   0.740
 1147W        W 2118  11.180   0.730  12.390
 1148W        W 2119  13.520   4.840   3.330
 1149W        W 2120   9.460   5.060   3.020
 1150W        W 2121   0.250   4.000   1.020
 1151W        W 2122   3.680   7.660   4.560
 1152W        W 2123   7.270   1.910  13.460
 1153W        W 2124   5.870   5.840  10.140
 1154W        W 2125   3.810  12.140  10.460
 1155W        W 2126   1.140  11.530  11.030
 1156W        W 2127  11.360   8.820   4.810
 1157W        W 2128   3.340   6.780   7.310
 1158W        W 2129  11.060   2.670   4.780
 1159W        W 2130   3.700  12.640   8.610
 1160W        W 2131  11.790  13.310   1.470
 1161W        W 2132  12.700   1.560   8.680
 1162W        W 2133   6.400   6.240  13.090
 1163W        W 2134   8.210   2.840   2.220
 1164W        W 2135   9.910   9.180   8.240
 1165W        W 2136   2.020   5.600  11.870
 1166W        W 2137   1.830   5.530  13.130
 1167W        W 2138   1.560   8.440  10.680
 1168W        W 2139   1.120   3.310   3.040
 1169W        W 2140   6.970  13.700   3.980
 1170W        W 2141  13.720  10.920   6.940
 1171W        W 2142   3.580   2.230  13.160
 1172W        W 2143   8.360  10.880   8.370
 1173W        W 2144   8.770   1.640   7.450
 1174W        W 2145   2.990   1.510   9.370
 1175W        W 2146   9.820   0.210  13.830
 1176W        W 2147   0.020   9.320   7.270
 1177W        W 2148  13.640   9.830  12.810
 1178W        W 2149   9.850   9.570   6.050
 1179W        W 2150   7.570   7.090  13.260
 1180W        W 2151   2.770   5.610   8.670
 1181W        W 2152  13.170   4.400  12.400
 1182W        W 2153  11.330   3.200   3.040
 1183W        W 2154   0.840  13.480   8.660
 1184W        W 2155   6.020  12.400  12.390
 1185W        W 2156   6.140  12.480   9.860
 1186W        W 2157   3.830   7.190   9.460
 1187W        W 2158  13.600   0.440   2.920
 1188W        W 2159   0.310  11.410  13.040
 1189W        W 2160   3.860   0.240   3.220
 1190W        W 2161  12.010   2.720   4.800
 1191W        W 2162  11.860   8.040   3.840
 1192W        W 2163   2.210  10.890  11.270
 1193W        W 2164  12.520   1.910   0.040
 1194W        W 2165  10.260   7.920   8.460
 1195W        W 2166   6.680   7.720  11.400
 1196W        W 2167  11.640   6.480   9.510
 1197W        W 2168   1.870   1.970   2.660
 1198W        W 2169  11.140   8.680   0.750
 1199W        W 2170   5.730   1.020   2.430
 1200W        W 2171   2.420   6.560   5.610
 1201W        W 2172   6.660   5.750   0.710
 1202W        W 2173   0.880  13.770   6.050
 1203W        W 2174   6.840   3.200   7.820
 1204W        W 2175   8.110   6.150   5.550
 1205W        W 2176   8.230   1.080   2.910
 1206W        W 2177   3.210   3.340  11.500
 1207W        W 2178   7.240   4.050   3.210
 1208W        W 2179   0.150   8.180   9.630
 1209W        W 2180   7.840   9.300   6.450
 1210W        W 2181   7.260  12.300   0.230
 1211W        W 2182   9.750   2.150   9.310
 1212W        W 2183   3.200   8.650  12.110
 1213W        W 2184   1.050   0.590   1.630
 1214W        W 2185   5.570  10.290   5.760
 1215W        W 2186   3.110   8.930   1.900
 1216W        W 2187   2.300  12.670  11.910
 1217W        W 2188   5.970  12.410   5.870
 1218W        W 2189   3.120   0.430  11.140
 1219W        W 2190   9.850   4.860   7.500
 1220W        W 2191   3.960   1.820   4.930
 1221W        W 2192  10.600  13.410   9.050
 1222W        W 2193  12.910   4.690  10.770
 1223W        W 2194   5.860   6.030   6.400
 1224W        W 2195  12.160   1.460   4.740
 1225W        W 2196   1.790  12.850   2.170
 1226W        W 2197   4.070   0.780   8.430
 1227W        W 2198  11.000  10.690   0.110
 1228W        W 2199   3.620  13.710   6.910
 1229W        W 2200   6.080   7.820   5.760
 1230W        W 2201   8.720   1.630  10.710
 1231W        W 2202   4.760   0.050  13.620
 1232W        W 2203  10.120   4.490   1.210
 1233W        W 2204   7.000   1.300   6.520
 1234W        W 2205   3.050   4.480  10.930
 1235W        W 2206  10.350  10.830  12.460
 1236W        W 2207   6.610  13.180   4.230
 1237W        W 2208  10.880   1.470   7.330
 1238W        W 2209   1.500   1.400   1.510
 1239W        W 2210  11.170   8.180  12.330
 1240W        W 2211   5.360   7.170  12.570
 1241W        W 2212   9.100  12.400   0.030
 1242W        W 2213   6.180   0.910   0.430
 1243W        W 2214   3.970   9.200   4.280
 1244W        W 2215  12.080   9.270  10.810
 1245W        W 2216  12.120   0.310  12.810
 1246W        W 2217   8.810   7.730   7.630
 1247W        W 2218   2.750   4.740   2.270
 1248W        W 2219   8.960  13.160   1.810
 1249W        W 2220  11.690   4.400   0.130
 1250W        W 2221   6.030   8.020   9.730
 1251W        W 2222   2.770  12.020   6.560
 1252W        W 2223   0.490   2.860   1.470
 1253W        W 2224   1.710   0.070  13.040
 1254W        W 2225   5.750   2.150   4.900
 1255W        W 2226   7.270   8.920   9.690
 1256W        W 2227   1.580  13.320   3.820
 1257W        W 2228  12.890   1.990   0.990
 1258W        W 2229  11.730  12.190   9.620
 1259W        W 2230   2.650   2.950   1.870
 1260W        W 2231   9.710  11.300  12.860
 1261W        W 2232   3.690  10.310   8.080
 1262W        W 2233   0.270   3.590   9.720
 1263W        W 2234  13.420   6.810   0.370
 1264W        W 2235  10.490  11.480   6.260
 1265W        W 2236  10.720   3.160   6.520
 1266W        W 2237   2.360  12.170   6.800
 1267W        W 2238  11.940  10.200   3.190
 1268W        W 2239   1.620   0.120   7.140
 1269W        W 2240   8.720   9.830  11.410
 1270W        W 2241   4.370  12.680  12.040
 1271W        W 2242   2.890   6.160   3.070
 1272W        W 2243   7.990  11.510   9.120
 1273W        W 2244   9.870   3.970   5.100
 1274W        W 2245   8.910   6.510   7.660
 1275W        W 2246   1.370   8.410   3.070
 1276W        W 2247  10.960  11.420  10.470
 1277W        W 2248  11.520   3.660   3.640
 1278W        W 2249   7.070   4.780   6.790
 1279W        W 2250   8.180   7.910   8.390
 1280W        W 2251   0.400   7.730  13.260
 1281W        W 2252  11.810  12.690   9.510
 1282W        W 2253   7.460   9.710   3.810
 1283W        W 2254  13.220   8.400  13.180
 1284W        W 2255  10.950   0.040   5.210
 1285W        W 2256   9.070   1.090   5.820
 1286W        W 2257  10.670   5.450  11.350
 1287W        W 2258   0.840   6.630  11.220
 1288W        W 2259   8.900   7.800   8.100
 1289W        W 2260   1.380   4.320   4.820
 1290W        W 2261   1.230   4.950   9.120
 1291W        W 2262   5.460   7.910  11.770
 1292W        W 2263   8.360   9.180  13.470
 1293W        W 2264   4.250   7.830   4.410
 1294W        W 2265   6.450   7.190   1.950
 1295W        W 2266   1.080  13.890  13.100
 1296W        W 2267   0.720   3.540  13.700
 1297W        W 2268   6.960  11.950  13.890
 1298W        W 2269   4.120   7.950   6.260
 1299W        W 2270   9.810   2.510  12.730
 1300W        W 2271  11.670   0.980   2.440
 1301W        W 2272   9.710   4.680  11.240
 1302W        W 2273   6.470   6.500   9.010
 1303W        W 2274   4.860  12.750   1.260
 1304W        W 2275   7.410   3.640  11.020
 1305W        W 2276   4.750   8.220  10.090
 1306W        W 2277  11.990   3.310   2.770
 1307W        W 2278   1.940   7.420   6.240
 1308W        W 2279   2.150   0.620   9.020
 1309W        W 2280   0.740  12.180   5.300
 1310W        W 2281   6.680   9.910   4.810
 1311W        W 2282  11.870  10.930   4.200
 1312W        W 2283  11.310   2.490   0.680
 1313W        W 2284   6.800  12.200   0.380
 1314W        W 2285   6.950   2.350   4.830
 1315W        W 2286   4.230   9.470  12.440
 1316W        W 2287   9.470  10.030   3.640
 1317W        W 2288   8.250   1.450   5.770
 1318W        W 2289   8.610   3.400   6.420
 1319W        W 2290   4.580   1.400  13.020
 1320W        W 2291   9.790   7.260   6.670
 1321W        W 2292   1.920   9.960   5.580
 1322W        W 2293   3.560   4.550   8.370
 1323W        W 2294   5.360   1.220   5.080
 1324W        W 2295  10.890  13.340  10.220
 1325W        W 2296   4.610  11.250  11.260
 1326W        W 2297   8.380   6.090  10.290
 1327W        W 2298  10.110   8.320  10.580
 1328W        W 2299  11.060   9.890   6.580
 1329W        W 2300   5.080   0.280  12.210
 1330W        W 2301   1.350   6.180  11.720
 1331W        W 2302   3.930  12.060   7.370
 1332W        W 2303  12.290   5.850   7.680
 1333W        W 2304   2.030   6.420   2.470
 1334W        W 2305   0.430   6.530  12.440
 1335W        W 2306   7.080   1.580  13.190
 1336W        W 2307  11.910   5.150  12.250
 1337W        W 2308   8.110   1.330   1.490
 1338W        W 2309   6.420   1.990   0.200
 1339W        W 2310  11.540  10.640   9.780
 1340W        W 2311   4.910  10.860   3.410
 1341W        W 2312   2.440   9.820   5.740
 1342W        W 2313   9.780   6.010   5.750
 1343W        W 2314  10.480   7.760   6.100
 1344W        W 2315  13.240   1.620   8.890
 1345W        W 2316  10.400   6.740   6.810
 1346W        W 2317   2.510   0.010   7.670
 1347W        W 2318   9.870   6.670   9.090
 1348W        W 2319   4.380  12.390   4.790
 1349W        W 2320   2.230   8.810  13.440
 1350W        W 2321  10.280  11.870  11.110
 1351W        W 2322   0.090  13.530   2.580
 1352W        W 2323  11.220   5.290  10.110
 1353W        W 2324   1.850  11.000  12.650
 1354W        W 2325   8.390   4.420  10.570
 1355W        W 2326   1.320   1.270  12.360
 1356W        W 2327   5.350   2.890   9.490
 1357W        W 2328   1.240  12.950  13.200
 1358W        W 2329   6.910  10.630   4.620
 1359W        W 2330   5.680  11.190   3.270
 1360W        W 2331  10.050  10.810  11.990
 1361W        W 2332   7.720   2.740   2.160
 1362W        W 2333  12.210   9.020   9.160
 1363W        W 2334   6.030  11.900   5.700
 1364W        W 2335   4.420  10.870   3.070
 1365W        W 2336   1.940   1.090   8.310
 1366W        W 2337   0.920   3.130  10.830
 1367W        W 2338  12.840  12.430   6.500
 1368W        W 2339   1.990   1.980   9.870
 1369W        W 2340  12.720   6.640  12.290
 1370W        W 2341  13.850  13.480   6.520
 1371W        W 2342   0.770  12.590  12.390
 1372W        W 2343   6.630  12.890   6.360
 1373W        W 2344   3.250   1.370  10.270
 1374W        W 2345   1.400   4.900   1.550
 1375W        W 2346   7.200   2.300   1.170
 1376W        W 2347  12.900  11.430   0.870
 1377W        W 2348  10.780  13.790  12.610
 1378W        W 2349   1.070  13.130   8.400
 1379W        W 2350   6.010   0.730   8.840
 1380W        W 2351   3.660   6.500   3.400
 1381W        W 2352   1.970  12.260   3.890
 1382W        W 2353  12.860   0.700   2.960
 1383W        W 2354   9.210   2.750   1.500
 1384W        W 2355   2.690  11.150   8.500
 1385W        W 2356   9.460   4.220  11.490
 1386W        W 2357   6.470   6.890  13.710
 1387W        W 2358   2.090  12.270  11.390
 1388W        W 2359   6.000   2.860   4.380
 1389W        W 2360   0.700   3.800  11.920
 1390W        W 2361   4.680   9.640  12.270
 1391W        W 2362   6.920   1.130   5.430
 1392W        W 2363  10.780  13.260   0.970
 1393W        W 2364   9.160   5.880  13.150
 1394W        W 2365   7.060  12.210  10.330
 1395W        W 2366   8.470   4.610   3.340
 1396W        W 2367  11.500   3.970  12.600
 1397W        W 2368   5.840   6.760   9.740
 1398W        W 2369  10.840   1.850   1.510
 1399W        W 2370   8.270   0.710   9.920
 1400W        W 2371   4.090   8.910   2.370
 1401W        W 2372   1.540   5.820   0.520
 1402W        W 2373   0.870   8.480   9.280
 1403W        W 2374  12.240  12.460   3.540
 1404W        W 2375   2.280   9.700   2.370
 1405W        W 2376   5.420   1.550   6.820
 1406W        W 2377  11.300   6.980  10.750
 1407W        W 2378   5.220   1.250   1.070
 1408W        W 2379  12.420  10.130   2.030
 1409W        W 2380   3.010   5.810   3.450
 1410W        W 2381   8.130   1.920   6.710
 1411W        W 2382   1.920   6.210  12.490
 1412W        W 2383   8.960  11.700   4.950
 1413W        W 2384  12.470   0.900   2.640
 1414W        W 2385   0.640   1.210   2.350
 1415W        W 2386  13.560  12.260   2.150
 1416W        W 2387   9.390   5.040   8.460
 1417W        W 2388   8.250   5.880   1.600
 1418W        W 2389   1.070  10.470   9.820
 1419W        W 2390   3.100   4.520   2.700
 1420W        W 2391   8.140  12.060  11.010
 1421W        W 2392  12.710   7.180   7.770
 1422W        W 2393   0.030   0.770   3.120
 1423W        W 2394   6.570   8.960   1.710
 1424W        W 2395   9.000   1.670   3.360
 1425W        W 2396   7.580   7.020   4.820
 1426W        W 2397  12.570   3.960  12.640
 1427W        W 2398   5.850   0.310   9.180
 1428W        W 2399  12.760   2.940  11.770
 1429W        W 2400  11.900   9.880   2.310
 1430W        W 2401  13.240   2.610  13.000
 1431W        W 2402   1.860   1.220  11.410
 1432W        W 2403   4.660   9.460   6.790
 1433W        W 2404  11.400   4.440   7.450
 1434W        W 2405   5.890   7.980  11.500
 1435W        W 2406  11.590   7.090   7.470
 1436W        W 2407   6.870  11.480   8.880
 1437W        W 2408   7.570   5.520  10.340
 1438W        W 2409  13.390   0.320  11.780
 1439W        W 2410   4.230   7.600   1.210
 1440W        W 2411   7.260  12.940  10.500
 1441W        W 2412   8.350   2.850   8.160
 1442W        W 2413   9.270  13.140   5.560
 1443W        W 2414   0.730   0.420  13.370
 1444W        W 2415   4.120  11.230   3.170
 1445W        W 2416   9.100  11.430  10.060
 1446W        W 2417   2.120  13.560   0.090
 1447W        W 2418   5.060   2.350   9.650
 1448W        W 2419   8.980  13.300   6.020
 1449W        W 2420   6.880   3.440  11.600
 1450W        W 2421   4.870   7.570   7.340
 1451W        W 2422   0.760  10.470   7.280
 1452W        W 2423  10.310   8.600  12.170
 1453W        W 2424   4.320   8.230   2.040
 1454W        W 2425  12.600   2.630   2.600
 1455W        W 2426  11.100   2.010   5.640
 1456W        W 2427   6.520  11.330   1.500
 1457W        W 2428   1.300   2.430  10.370
 1458W        W 2429   0.820   4.770  13.450
 1459W        W 2430  11.180   5.950   2.860
 1460W        W 2431  12.760   1.990   3.650
 1461W        W 2432   2.990   1.120   1.430
 1462W        W 2433  12.550  13.550   6.150
 1463W        W 2434  13.870   1.600   8.500
 1464W        W 2435  12.600   8.680  12.530
 1465W        W 2436   2.490   4.120   4.430
 1466W        W 2437  13.080   0.230  13.240
 1467W        W 2438  13.520   9.690   5.980
 1468W        W 2439   9.080   8.410  11.370
 1469W        W 2440  12.370  12.840   3.050
 1470W        W 2441  10.240  10.470   6.250
 1471W        W 2442   6.640   3.550   9.260
 1472W        W 2443   1.080   7.090   6.420
 1473W        W 2444  11.340  11.730  13.750
 1474W        W 2445   1.650   1.350   0.070
 1475W        W 2446   8.950   8.590  10.830
 1476W        W 2447  10.330  11.840   9.240
 1477W        W 2448  13.140   8.600   2.150
 1478W        W 2449  10.890  11.590  11.800
 1479W        W 2450   0.500   8.050  13.690
 1480W        W 2451  12.560   5.100   9.800
 1481W        W 2452   8.460   5.860   5.790
 1482W        W 2453   5.710  12.870   5.840
 1483W        W 2454   9.620   9.620   9.020
 1484W        W 2455   9.090   2.590  12.710
 1485W        W 2456   7.850   6.470  11.480
 1486W        W 2457  13.870   1.530  13.440
 1487W        W 2458  10.730   2.650  10.310
 1488W        W 2459  13.050   5.490   2.490
 1489W        W 2460   0.070   6.740   2.470
 1490W        W 2461   6.470   5.030   0.090
 1491W        W 2462   2.030   7.570   8.660
 1492W        W 2463   8.730  13.400   8.550
 1493W        W 2464   5.850   2.290   7.380
 1494W        W 2465  12.470   9.790   5.650
 1495W        W 2466   2.700   5.430  13.780
 1496W        W 2467   9.030   5.260   3.170
 1497W        W 2468   8.020   5.360   9.430
 1498W        W 2469   8.230   1.830   1.320
 1499W        W 2470   3.450  10.920  11.790
 1500W        W 2471  10.800   6.100  10.470
 1501W        W 2472  13.170   8.680   4.070
 1502W        W 2473   7.700   8.200   9.200
 1503W        W 2474   5.140  12.880  10.200
 1504W        W 2475  12.220   6.720   0.270
 1505W        W 2476  11.570   4.770   5.710
 1506W        W 2477   7.020   7.040   9.390
 1507W        W 2478  10.780   2.580   9.270
 1508W        W 2479   3.650   9.790  13.640
 1509W        W 2480  13.400   3.760   1.540
 1510W        W 2481   5.510  10.980  11.190
 1511W        W 2482   0.950  11.470   5.370
 1512W        W 2483   7.870   6.910   5.210
 1513W        W 2484  10.600   7.040  10.130
 1514W        W 2485   5.700  11.880  13.910
 1515W        W 2486   4.220   7.780   5.280
 1516W        W 2487  10.200  13.460   0.730
 1517W        W 2488   5.630  12.700   5.320
 1518W        W 2489  10.300   8.060   2.690
 1519W        W 2490  12.680   5.250   4.310
 1520W        W 2491  13.710   1.860   0.540
 1521W        W 2492  13.020   9.580   3.790
 1522W        W 2493   6.860  10.200  11.060
 1523W        W 2494   6.820   0.490  10.830
 1524W        W 2495  10.140  12.380   7.690
 1525W        W 2496   5.670   9.160   4.480
 1526W        W 2497   0.110  11.540   8.020
 1527W        W 2498  10.610  11.130  10.820
 1528W        W 2499  10.870   1.440  13.270
 1529W        W 2500   0.910   9.300   3.090
 1530W        W 2501   1.080  12.170   4.280
 1531W        W 2502   0.250   4.770  10.730
 1532W        W 2503   7.810   9.950   2.230
 1533W        W 2504   6.580  13.620  10.610
 1534W        W 2505   8.180  10.610  11.910
 1535W        W 2506   3.860   4.110   2.040
 1536W        W 2507  13.820   0.730   8.570
 1537W        W 2508   9.890   6.220   6.720
 1538W        W 2509   3.170   0.970   3.630
 1539W        W 2510  12.670   0.770   8.160
 1540W        W 2511   3.440   3.580  13.300
 1541W        W 2512  10.340   2.310   1.510
 1542W        W 2513   7.040   9.890   4.070
 1543W        W 2514   6.020   9.490   4.260
 1544W        W 2515   3.460   6.620   6.240
 1545W        W 2516   3.860   2.660  12.870
 1546W        W 2517   4.530   2.890   7.310
 1547W        W 2518   8.550   4.090  12.980
 1548W        W 2519   1.200   4.760   2.000
 1549W        W 2520   7.290  10.060   6.210
 1550W        W 2521   5.210   2.190   0.390
 1551W        W 2522   9.220   1.890   0.400
 1552W        W 2523   0.120   6.540  12.860
 1553W        W 2524   5.380   0.880   0.060
 1554W        W 2525   6.410   7.700   3.890
 1555W        W 2526   6.430   5.860   2.110
 1556W        W 2527  10.260   9.290   8.550
 1557W        W 2528   2.900   9.600   1.200
 1558W        W 2529   2.600   0.830  13.090
 1559W        W 2530   7.410   1.760   4.240
 1560W        W 2531  10.550  13.110  12.350
 1561W        W 2532   4.210   5.610   1.160
 1562W        W 2533   2.570  12.910  13.590
 1563W        W 2534   3.200  10.300   0.450
 1564W        W 2535   5.990  11.240   5.620
 1565W        W 2536   1.130   7.900   6.250
 1566W        W 2537   8.090   1.950  12.200
 1567W        W 2538   3.090   3.060   1.160
 1568W        W 2539   2.810  10.350   8.820
 1569W        W 2540  10.420  12.210   9.540
 1570W        W 2541   8.150   8.490  11.620
 1571W        W 2542   0.790  12.970  13.420
 1572W        W 2543   7.390   2.650   6.610
 1573W        W 2544   9.970   5.910   0.540
 1574W        W 2545   0.650   0.510   8.920
 1575W        W 2546   3.450   5.970   0.050
 1576W        W 2547   3.430   2.990   9.060
 1577W        W 2548   5.530  10.700  11.930
 1578W        W 2549   5.710   7.200  12.200
 1579W        W 2550   8.170  11.330   8.100
 1580W        W 2551   5.520   6.380  13.620
 1581W        W 2552  11.600   2.650  13.110
 1582W        W 2553   2.610   4.790   2.760
 1583W        W 2554   1.610  12.930   8.330
 1584W        W 2555   5.710   7.970  12.390
 1585W        W 2556   6.260   8.220   5.890
 1586W        W 2557   8.550   9.160   3.730
 1587W        W 2558   5.170   2.320  11.770
 1588W        W 2559  10.660   2.180   4.970
 1589W        W 2560   0.190   0.080   4.580
 1590W        W 2561   0.620   0.300  10.660
 1591W        W 2562  13.320   0.360   5.940
 1592W        W 2563   8.810   5.670   8.780
 1593W        W 2564   3.110  11.690   1.230
 1594W        W 2565   4.240  12.020  11.280
 1595W        W 2566   0.720  13.730   0.170
 1596W        W 2567   4.470  12.310  12.350
 1597W        W 2568  10.440   5.360  12.820
 1598W        W 2569   9.660  13.520   5.570
 1599W        W 2570  10.780   6.120   3.300
 1600W        W 2571  13.310   9.720   9.570
 1601W        W 2572   7.980  10.820  12.940
 1602W        W 2573  10.520  11.570   8.210
 1603W        W 2574   4.990   7.260   1.490
 1604W        W 2575  11.580  13.400   7.890
 1605W        W 2576   1.710   8.400   5.680
 1606W        W 2577   4.210  12.030   3.680
 1607W        W 2578   1.030  12.990   5.440
 1608W        W 2579   4.800   1.110   0.800
 1609W        W 2580   4.550   2.210  11.210
 1610W        W 2581  11.140  10.310   6.180
 1611W        W 2582   2.740   1.900   7.450
 1612W        W 2583  11.360   9.790   7.470
 1613W        W 2584   8.740   9.490   8.040
 1614W        W 2585   3.470  12.930   6.170
 1615W        W 2586  11.750   7.990  12.230
 1616W        W 2587  12.450  13.910  11.800
 1617W        W 2588   8.050  10.930  13.810
 1618W        W 2589   6.980   7.650   4.000
 1619W        W 2590   0.960   4.560   4.300
 1620W        W 2591  11.970   7.840   6.670
 1621W        W 2592  12.930   3.810   9.990
 1622W        W 2593   5.230  12.270   8.780
 1623W        W 2594  11.390   5.850   1.030
 1624W        W 2595   2.890   1.170   2.830
 1625W        W 2596  10.020  13.450   9.270
 1626W        W 2597   3.030   5.200  11.840
 1627W        W 2598  10.080  10.440  11.640
 1628W        W 2599   2.210   8.490   8.070
 1629W        W 2600   2.910   9.230   4.890
 1630W        W 2601   1.560   6.930   5.180
 1631W        W 2602  10.360   2.770   2.980
 1632W        W 2603   4.900  11.990   9.050
 1633W        W 2604  13.780   0.530   6.580
 1634W        W 2605   7.240   4.460   7.130
 1635W        W 2606  13.430  13.430  11.680
 1636W        W 2607  10.330   4.440   6.750
 1637W        W 2608   6.650  10.110   3.930
 1638W        W 2609   3.070   6.270   7.200
 1639W        W 2610   3.480  10.620  13.290
 1640W        W 2611  11.220   7.540  13.730
 1641W        W 2612   9.200   6.100   7.800
 1642W        W 2613   4.800   7.840   2.710
 1643W        W 2614   9.180   6.650   4.830
 1644W        W 2615   8.970   7.400  10.540
 1645W        W 2616   7.400   2.620   5.630
 1646W        W 2617   8.080   5.620   6.430
 1647W        W 2618  12.540  12.200  13.510
 1648W        W 2619   8.170   2.950   9.810
 1649W        W 2620   5.930  11.770  11.110
 1650W        W 2621   5.720  10.800   5.680
 1651W        W 2622   8.500   3.500  13.630
 1652W        W 2623   5.920  10.740   3.250
 1653W        W 2624   7.800   7.380   5.940
 1654W        W 2625   8.470  10.050   3.450
 1655W        W 2626  11.810   0.730  12.710
 1656W        W 2627  12.540   3.050   8.290
 1657W        W 2628  13.150  13.430   5.510
 1658W        W 2629  11.300  11.720   8.960
 1659W        W 2630   1.440   9.440  13.150
 1660W        W 2631   1.260  13.070   7.950
 1661W        W 2632  11.010  12.920   5.760
 1662W        W 2633   9.250   7.660  12.690
 1663W        W 2634   9.340   8.180   3.360
 1664W        W 2635   6.330  12.420   6.520
 1665W        W 2636   0.160   8.720   4.500
 1666W        W 2637   5.140   5.540  13.160
 1667W        W 2638  10.430   1.270   0.390
 1668W        W 2639   2.070  13.010   5.890
 1669W        W 2640  11.710  13.700   8.390
 1670W        W 2641  12.410   8.910  12.130
 1671W        W 2642   4.100   3.810  10.090
 1672W        W 2643   3.270   1.850   2.040
 1673W        W 2644   1.020   1.940   1.850
 1674W        W 2645   9.370   9.030   7.040
 1675W        W 2646   6.730   6.260   0.700
 1676W        W 2647  10.040   9.820   5.260
 1677W        W 2648  13.210   4.810  11.520
 1678W        W 2649  13.470   5.680   1.380
 1679W        W 2650   6.350   8.760   2.280
 1680W        W 2651  11.450  13.910   2.820
 1681W        W 2652  13.050   2.190  10.830
 1682W        W 2653   6.860  13.320   7.120
 1683W        W 2654   1.070   6.010   0.490
 1684W        W 2655   7.510   9.890   4.510
 1685W        W 2656   8.500   5.670   4.080
 1686W        W 2657   0.160  11.320   4.280
 1687W        W 2658  12.760   7.570   1.340
 1688W        W 2659   7.420  10.340   2.500
 1689W        W 2660   2.850  12.270   9.970
 1690W        W 2661   9.280   2.560   3.170
 1691W        W 2662   0.750   8.060  11.820
 1692W        W 2663   2.480   0.560   9.460
 1693W        W 2664   0.430   9.180   3.080
 1694W        W 2665  12.500  13.450   1.420
 1695W        W 2666   4.400   5.020  13.170
 1696W        W 2667  12.960   4.660   8.620
 1697W        W 2668   1.350   8.860   5.900
 1698W        W 2669   3.000   5.260   5.200
 1699W        W 2670  11.180  12.320   2.700
 1700W        W 2671   5.380  11.480   7.450
 1701W        W 2672   8.270   9.400   8.220
 1702W        W 2673  12.380   1.030  13.700
 1703W        W 2674   2.170   7.990  10.110
 1704W        W 2675  11.030   9.520   8.200
 1705W        W 2676   8.930   2.940   4.860
 1706W        W 2677  11.490   6.150   3.760
 1707W        W 2678   9.750   9.640   3.370
 1708W        W 2679  10.240   9.450   6.500
 1709W        W 2680   6.930   5.540  13.400
 1710W        W 2681   0.450   6.830   5.610
 1711W        W 2682  11.920   7.940   4.290
 1712W        W 2683   6.270   8.560  12.090
 1713W        W 2684   1.150   1.920  10.310
 1714W        W 2685   1.160   9.990  10.730
 1715W        W 2686   8.220   9.890  12.580
 1716W        W 2687  10.270   4.520   4.410
 1717W        W 2688  10.830   8.690   6.060
 1718W        W 2689   3.180  10.570   6.010
 1719W        W 2690   9.930   8.120   5.320
 1720W        W 2691   5.420  13.660  10.250
 1721W        W 2692   6.620  10.420   9.290
 1722W        W 2693  11.480  13.660   7.430
 1723W        W 2694  11.000   9.000   6.950
 1724W        W 2695   4.650  11.620   8.710
 1725W        W 2696  12.800   4.790  12.650
 1726W        W 2697  13.210   3.400   8.660
 1727W        W 2698   8.650   6.340  12.210
 1728W        W 2699  12.730   3.630   8.410
 1729W        W 2700   7.980   9.790   7.990
 1730W        W 2701  13.080   8.490   4.720
 1731W        W 2702   0.590   9.760  12.540
 1732W        W 2703   2.610   5.620   0.750
 1733W        W 2704   5.560   6.580   5.260
 1734W        W 2705   3.340   8.500   6.500
 1735W        W 2706  13.760   3.470   1.050
 1736W        W 2707   8.700   1.070   2.170
 1737W        W 2708   6.700   6.190   3.650
 1738W        W 2709   7.170  11.870   1.180
 1739W        W 2710   3.900   6.790   1.020
 1740W        W 2711   0.760  13.810   3.830
 1741W        W 2712   1.980   9.570  10.560
 1742W        W 2713   1.940   5.900   9.290
 1743W        W 2714   8.520   1.340  11.100
 1744W        W 2715   0.630   3.530  11.020
 1745W        W 2716   3.640   2.110   5.900
 1746W        W 2717  12.490   9.650   7.950
 1747W        W 2718   1.790   2.260  11.080
 1748W        W 2719   0.990   8.120   2.320
 1749W        W 2720   6.230   7.200  10.790
 1750W        W 2721   5.030   1.790   6.620
 1751W        W 2722   5.840  13.250   2.650
 1752W        W 2723   9.010   2.460   6.700
 1753W        W 2724   1.650   5.070   4.820
 1754W        W 2725   6.450   6.740  11.640
 1755W        W 2726   9.230   3.380  12.310
 1756W        W 2727   5.870   5.620  11.280
 1757W        W 2728  10.550   8.360   8.540
 1758W        W 2729   1.920   9.300   0.080
 1759W        W 2730  10.700   4.340   2.860
 1760W        W 2731   9.930   6.820   6.550
 1761W        W 2732   8.020   6.470  13.740
 1762W        W 2733   6.150   1.470  11.750
 1763W        W 2734   2.750  13.660  10.200
 1764W        W 2735   9.220   2.810   0.560
 1765W        W 2736   3.240   9.470  13.010
 1766W        W 2737   8.410   9.340   0.080
 1767W        W 2738  10.540   6.010   0.070
 1768W        W 2739   8.480  12.410  12.700
 1769W        W 2740  11.420   4.180   2.410
 1770W        W 2741   3.450   2.230   8.960
 1771W        W 2742  12.590   0.970  10.870
 1772W        W 2743  11.830   8.960   5.060
 1773W        W 2744  13.280   6.060  10.950
 1774W        W 2745   8.270   6.890   6.730
 1775W        W 2746   7.890   3.180  11.670
 1776W        W 2747  10.810   2.630   0.730
 1777W        W 2748   5.120  12.910  11.820
 1778W        W 2749   8.590   7.750  10.390
 1779W        W 2750   1.780   2.330   3.130
 1780W        W 2751   3.070   4.150   7.150
 1781W        W 2752   5.920  10.380   9.280
 1782W        W 2753  12.880   0.550   3.670
 1783W        W 2754  12.490  11.990   1.840
 1784W        W 2755   9.780   9.600  11.360
 1785W        W 2756   2.850   9.190   6.250
 1786W        W 2757   5.370  10.990   6.040
 1787W        W 2758  10.720   7.770   3.430
 1788W        W 2759   5.680  12.890   0.180
 1789W        W 2760   6.760   6.960   9.860
 1790W        W 2761   9.590   5.930   6.400
 1791W        W 2762  13.250  12.240   4.620
 1792W        W 2763   1.860   4.130   9.210
 1793W        W 2764   8.820   8.630  12.860
 1794W        W 2765   4.010  10.190   7.160
 1795W        W 2766   6.690   5.440   1.930
 1796W        W 2767   8.910  12.760  12.630
 1797W        W 2768   0.140  13.540   7.930
 1798W        W 2769  10.960   7.670  12.470
 1799W        W 2770   9.560   8.750   1.750
 1800W        W 2771   1.750  10.010   1.340
 1801W        W 2772   3.810   8.700   1.490
 1802W        W 2773   7.910   0.300   9.950
 1803W        W 2774  12.370   0.400   0.940
 1804W        W 2775   8.260   8.360   0.890
 1805W        W 2776   3.620   9.270   0.440
 1806W        W 2777   8.220   3.690   0.740
 1807W        W 2778  12.140   4.020   2.020
 1808W        W 2779   6.440   2.310  12.220
 1809W        W 2780   5.500  12.690   3.350
 1810W        W 2781   2.960   7.200  11.220
 1811W        W 2782   0.100   7.540   2.640
 1812W        W 2783   3.510   8.380   9.750
 1813W        W 2784   2.590   7.430   0.560
 1814W        W 2785   9.420  11.860  10.790
 1815W        W 2786   7.530   4.710  10.420
 1816W        W 2787   5.880  10.270   2.350
 1817W        W 2788  13.130   6.180   5.600
 1818W        W 2789  10.590   9.390   0.350
 1819W        W 2790   1.870   7.580  12.990
 1820W        W 2791   4.910  13.100   4.310
 1821W        W 2792   6.780   6.040   4.170
 1822W        W 2793  13.210  10.670   5.120
 1823W        W 2794   7.060   4.850   3.620
 1824W        W 2795   5.860   3.450   1.830
 1825W        W 2796  13.260   1.250   5.410
 1826W        W 2797   7.380   5.260   3.400
 1827W        W 2798   2.090   2.670  11.250
 1828W        W 2799  12.350   1.390   1.960
 1829W        W 2800   7.270   2.470  12.150
 1830W        W 2801   2.420   9.380   8.070
 1831W        W 2802   6.750   1.380  10.610
 1832W        W 2803   6.210  10.680   8.990
 1833W        W 2804  10.390   1.880   9.030
 1834W        W 2805   7.350   4.100  13.470
 1835W        W 2806  10.680  10.030   5.920
 1836W        W 2807   0.710   1.750  13.900
 1837W        W 2808   7.410   6.960   8.600
 1838W        W 2809  12.360  12.520   8.760
 1839W        W 2810   3.200  12.770   6.950
 1840W        W 2811   7.240   3.610   5.980
 1841W        W 2812  11.140   9.640   9.950
 1842W        W 2813  11.370   5.090   8.470
 1843W        W 2814   8.460   4.730   5.540
 1844W        W 2815   6.370   5.910   8.680
 1845W        W 2816   3.750   5.450   2.180
 1846W        W 2817   7.700  10.880   9.750
 1847W        W 2818  13.810  10.730  13.540
 1848W        W 2819   6.620   6.780  11.090
 1849W        W 2820   3.900   2.410  11.130
 1850W        W 2821   0.080   9.050   9.480
 1851W        W 2822   4.840   0.830  12.120
 1852W        W 2823  13.240  10.770   7.380
 1853W        W 2824   2.060   6.010   6.650
 1854W        W 2825   3.770   1.100   0.290
 1855W        W 2826   4.600   7.960   6.350
 1856W        W 2827   6.290   5.100   3.720
 1857W        W 2828   0.200   2.570   7.950
 1858W        W 2829   7.100   1.550  13.760
 1859W        W 2830   3.370   8.980  11.260
 1860W        W 2831   9.480   4.970   7.090
 1861W        W 2832  10.580  11.600   9.640
 1862W        W 2833   5.580   1.300   4.260
 1863W        W 2834   0.160  13.030   7.920
 1864W        W 2835   5.090   0.740   2.630
 1865W        W 2836  10.180   7.770   5.690
 1866W        W 2837   6.650  12.580   7.360
 1867W        W 2838  10.790   5.190  13.520
 1868W        W 2839   3.430  13.350  11.340
 1869W        W 2840   4.600   9.100  13.110
 1870W        W 2841   5.100   5.790   5.120
 1871W        W 2842   4.320   3.410  13.820
 1872W        W 2843  12.540   4.780   7.750
 1873W        W 2844   7.450   2.860  12.400
 1874W        W 2845   2.350  12.540   3.710
 1875W        W 2846  12.140   5.000  11.850
 1876W        W 2847  13.760   8.610   3.550
 1877W        W 2848  11.060   2.020  13.900
 1878W        W 2849   0.440   0.120   7.960
 1879W        W 2850   7.870  12.910  11.030
 1880W        W 2851  11.550   6.880   8.450
 1881W        W 2852   0.450   8.450  12.720
 1882W        W 2853  13.410   8.450  12.710
 1883W        W 2854   8.420   3.090  13.290
 1884W        W 2855  12.610  10.160   4.850
 1885W        W 2856   4.250   6.140  11.680
 1886W        W 2857   4.980   2.430   5.750
 1887W        W 2858   8.720   2.870   7.780
 1888W        W 2859   4.820   8.230   9.560
 1889W        W 2860  12.440   2.540   8.150
 1890W        W 2861   0.590   9.320   3.570
 1891W        W 2862   5.580   9.750  11.780
 1892W        W 2863   6.340   5.980   7.920
 1893W        W 2864   3.060  13.230   1.750
 1894W        W 2865   2.860   7.120   8.570
 1895W        W 2866  12.440   8.970   6.400
 1896W        W 2867   4.260   2.210   4.280
 1897W        W 2868   7.880   6.970   8.490
 1898W        W 2869   1.610   9.720   0.040
 1899W        W 2870   7.670   8.590  11.360
 1900W        W 2871   4.300  11.250   8.510
 1901W        W 2872  11.560   9.030   7.060
 1902W        W 2873   3.350  10.220  13.580
 1903W        W 2874  10.900   7.520  11.580
 1904W        W 2875  11.170   1.790   2.530
 1905W        W 2876   4.310   9.980   5.740
 1906W        W 2877   3.440   6.550   2.900
 1907W        W 2878  12.380   6.930   9.540
 1908W        W 2879   5.670   2.630  12.370
 1909W        W 2880   0.060   1.600  11.390
 1910W        W 2881   8.120   9.780   8.980
 1911W        W 2882   4.750   5.460  13.770
 1912W        W 2883  13.710  12.410  10.050
 1913W        W 2884   2.770   1.030   8.650
 1914W        W 2885  10.810   1.620   2.890
 1915W        W 2886   3.610   0.310  11.330
 1916W        W 2887  13.190   7.300   2.340
 1917W        W 2888   0.610  11.210  10.290
 1918W        W 2889   5.580   4.110   8.700
 1919W        W 2890   3.940   1.190   6.450
 1920W        W 2891  12.710   4.850   0.030
 1921W        W 2892   1.960   8.670  10.850
 1922W        W 2893  11.330   3.550   4.120
 1923W        W 2894   0.640  13.410   2.850
 1924W        W 2895  13.500   9.550   7.100
 1925W        W 2896  12.420  10.930   7.480
 1926W        W 2897   8.080   3.240   3.610
 1927W        W 2898   7.070   2.940   8.730
 1928W        W 2899   2.350   1.040   3.450
 1929W        W 2900   4.110   1.040   0.940
 1930W        W 2901   8.320  10.230   6.300
 1931W        W 2902   6.460   6.860   9.420
 1932W        W 2903  12.780   9.950   4.210
 1933W        W 2904  11.480   9.200   3.920
 1934W        W 2905  13.550  10.190   6.060
 1935W        W 2906   0.480   8.590   9.540
 1936W        W 2907   8.420   4.670   6.370
 1937W        W 2908  12.240  13.540   2.260
 1938W        W 2909   3.990  10.210  11.790
 1939W        W 2910   3.110  13.790   7.720
 1940W        W 2911  12.280   3.550   0.210
 1941W        W 2912   2.780  10.130   5.990
 1942W        W 2913   7.280   0.040   9.990
 1943W        W 2914  10.620   7.770   4.700
 1944W        W 2915   4.200   2.390   8.740
 1945W        W 2916   8.390  12.750   1.430
 1946W        W 2917   4.430   4.700   5.480
 1947W        W 2918   4.880   8.330   6.260
 1948W        W 2919   7.690   8.510   6.580
 1949W        W 2920   9.970  11.360   6.290
 1950W        W 2921  11.880   3.120  11.670
 1951W        W 2922   7.770   0.910   9.920
 1952W        W 2923   1.410   7.640   5.490
 1953W        W 2924   1.670  12.860   7.410
 1954W        W 2925  11.640   9.360   2.770
 1955W        W 2926   0.820  12.070  13.650
 1956W        W 2927   8.000   6.770  13.310
 1957W        W 2928   7.180  11.790   8.630
 1958W        W 2929   5.650   9.870   8.630
 1959W        W 2930  11.920   3.070   6.050
 1960W        W 2931   5.050   2.630   8.540
 1961W        W 2932   9.660   6.420  13.470
 1962W        W 2933  11.790   0.340  13.230
 1963W        W 2934   7.830   1.200   7.140
 1964W        W 2935   9.180   3.510   9.220
 1965W        W 2936   5.490   2.870   7.320
 1966W        W 2937   3.560   0.270   6.460
 1967W        W 2938   3.740  11.980   5.940
 1968W        W 2939  13.570  13.320   4.210
 1969W        W 2940   4.200  12.410   7.550
 1970W        W 2941   9.700   7.360   3.930
 1971W        W 2942  10.780   0.540   2.770
 1972W        W 2943   1.840   6.050  13.250
 1973W        W 2944   9.720   7.580   9.440
 1974W        W 2945  11.630  13.230   4.980
 1975W        W 2946   0.200  10.970   1.190
 1976W        W 2947   8.770   8.520  10.130
 1977W        W 2948   3.020  10.080   1.390
 1978W        W 2949   8.620   5.340   0.820
 1979W        W 2950   0.320   7.120   9.530
 1980W        W 2951  11.970   3.320  13.800
 1981W        W 2952   2.620   7.800   8.220
 1982W        W 2953   3.920   6.320   2.940
 1983W        W 2954   7.650   6.990  10.810
 1984W        W 2955   1.900  10.490   2.160
 1985W        W 2956  13.370   3.690   2.750
 1986W        W 2957   5.340  11.580  13.830
 1987W        W 2958   0.680   8.070   6.070
 1988W        W 2959   6.490   4.220   5.090
 1989W        W 2960   9.120   5.350  11.820
 1990W        W 2961   1.580   2.590   0.150
 1991W        W 2962   9.560   1.240   5.940
 1992W        W 2963   8.990   6.560   8.150
 1993W        W 2964  12.220   0.850   1.230
 1994W        W 2965  12.710   9.110  12.560
 1995W        W 2966   6.850   6.690   7.430
 1996W        W 2967  13.690   8.540   9.540
 1997W        W 2968   8.240  12.800   7.300
 1998W        W 2969   7.730  12.330   7.980
 1999W        W 2970   2.000  12.660  11.080
 2000W        W 2971   1.230   9.350   9.850
 2001W        W 2972   5.100  10.490  12.150
 2002W        W 2973   6.770   2.410   0.880
 2003W        W 2974  11.570   6.210   7.770
 2004W        W 2975  12.670   9.300   0.220
 2005W        W 2976   3.610   2.310   8.070
 2006W        W 2977  12.420   6.050  11.340
 2007W        W 2978   2.840  12.030  12.690
 2008W        W 2979   8.530  10.660   5.450
 2009W        W 2980   0.030   1.220  10.520
 2010W        W 2981  12.300   5.530  11.400
 2011W        W 2982   2.720  10.230  11.990
 2012W        W 2983   3.240  13.900  10.580
 2013W        W 2984   9.710  12.280   3.640
 2014W        W 2985   2.110   1.420   7.780
 2015W        W 2986   5.680   5.700  10.680
 2016W        W 2987  13.580   9.680  13.730
 2017W        W 2988   8.660   3.400   3.820
 2018W        W 2989   4.620   2.620   4.330
 2019W        W 2990   5.580   6.370  11.680
 2020W        W 2991   0.900   3.910   3.870
 2021W        W 2992   3.650   6.180   8.320
 2022W        W 2993  12.230   7.310   0.280
 2023W        W 2994   1.870  13.150  11.340
 2024W        W 2995   4.270   4.470   1.960
 2025W        W 2996  13.530   9.180   7.530
 2026W        W 2997   7.520   1.780   3.340
 2027W        W 2998   4.790   1.580   5.480
 2028W        W 2999   2.090   0.550   3.780
 2029W        W 3000  12.690   2.840   0.400
 2030W        W 3001   8.780  10.700   8.610
 2031W        W 3002   6.240   9.370  13.260
 2032W        W 3003   1.730   2.830  13.650
 2033W        W 3004  13.430   6.570  10.930
 2034W        W 3005   4.700   8.610   1.360
 2035W        W 3006  10.020   9.970  13.730
 2036W        W 3007   8.050   8.020   5.980
 2037W        W 3008   5.540  11.760   8.250
 2038W        W 3009  12.590   7.100   6.000
 2039W        W 3010  12.750  12.600  10.240
 2040W        W 3011   0.140   3.340   9.330
 2041W        W 3012  11.280  10.840  10.240
 2042W        W 3013   3.010   7.100  11.750
 2043W        W 3014   9.110  13.710  10.140
 2044W        W 3015  13.420   6.090   3.260
 2045W        W 3016   9.650   2.840   6.270
 2046W        W 3017   3.090   6.840   8.980
 2047W        W 3018   9.880   8.340   7.720
 2048W        W 3019   5.400   0.730   9.770
 2049W        W 3020   4.220   5.670   0.660
 2050W        W 3021   5.230  10.220   8.600
 2051W        W 3022   6.070   2.690  10.680
 2052W        W 3023  11.210   3.850   9.970
 2053W        W 3024   5.150  12.250  12.910
 2054W        W 3025  10.870  10.600   0.830
 2055W        W 3026  13.690   9.350   1.280
 2056W        W 3027   8.360   5.590   9.040
 2057W        W 3028  12.230   7.950  11.980
 2058W        W 3029  11.400   9.750   9.460
 2059W        W 3030   0.810   8.100   5.560
 2060W        W 3031  10.980  13.740   5.660
 2061W        W 3032   1.630   9.360   8.790
 2062W        W 3033  10.930  11.130  13.100
 2063W        W 3034   2.490  10.240  12.460
 2064W        W 3035  11.040   6.620   4.420
 2065W        W 3036   5.820   3.570   7.210
 2066W        W 3037   0.830  13.350   6.280
 2067W        W 3038   6.860   9.850  13.340
 2068W        W 3039   8.520  10.410   4.180
 2069W        W 3040   5.370  10.980  12.380
 2070W        W 3041   2.790  11.460   2.540
 2071W        W 3042   4.060  11.750  10.180
 2072W        W 3043  11.980  11.170  11.630
 2073W        W 3044   6.050  10.060   8.450
 2074W        W 3045  12.120  12.950  10.000
 2075W        W 3046  10.510  10.540   4.760
 2076W        W 3047   7.460   8.380   1.490
 2077W        W 3048   9.240  11.340   3.310
 2078W        W 3049  13.530  13.840   3.770
 2079W        W 3050   2.770   5.340  13.280
 2080W        W 3051  10.630  10.150   9.520
 2081W        W 3052   8.220  13.370  12.830
 2082W        W 3053   8.780   5.930   7.460
 2083W        W 3054   3.130   7.120  12.230
 2084W        W 3055   5.790   1.670   9.040
 2085W        W 3056   2.580   2.460   9.070
 2086W        W 3057  11.540   7.070   3.980
 2087W        W 3058  12.020   3.900   9.700
 2088W        W 3059   1.100  10.440   9.230
 2089W        W 3060  12.100   6.230   5.870
 2090W        W 3061   4.060   6.750   3.260
 2091W        W 3062   2.860   9.890  10.530
 2092W        W 3063   3.460   4.410   7.200
 2093W        W 3064  11.380   1.560   7.210
 2094W        W 3065  13.640  11.350  12.280
 2095W        W 3066  12.700   8.940   1.940
 2096W        W 3067  12.170   3.370  10.210
 2097W        W 3068  12.180  13.770   1.190
 2098W        W 3069   1.480   4.010   1.260
 2099W        W 3070   0.960   7.120   1.030
 2100W        W 3071   3.050  13.240   6.950
 2101W        W 3072  11.020  12.780   1.710
 2102W        W 3073   1.260  10.220   2.170
 2103W        W 3074   3.250   8.950   9.960
 2104W        W 3075  11.010  11.170  10.000
 2105W        W 3076   1.900   0.730   5.530
 2106W        W 3077   0.240  12.540   8.430
 2107W        W 3078   2.370   9.050   6.120
 2108W        W 3079   1.970  12.730   3.370
 2109W        W 3080   1.890   3.500  12.620
 2110W        W 3081   8.390  12.120   9.850
 2111W        W 3082  12.930  10.910  11.370
 2112W        W 3083  11.800  11.790   9.170
 2113W        W 3084   9.600   7.600   3.050
 2114W        W 3085  10.650   4.700   8.120
 2115W        W 3086   9.520   1.610   0.130
 2116W        W 3087   5.790   7.210   9.970
 2117W        W 3088   8.900   5.000   0.120
 2118W        W 3089   3.610   4.500  11.330
 2119W        W 3090   7.940   6.050  10.600
 2120W        W 3091   3.060   1.880   0.210
 2121W        W 3092  12.950  10.600   3.990
 2122W        W 3093   4.570  10.460   0.700
 2123W        W 3094   3.660   5.300   9.640
 2124W        W 3095   2.560  13.460   3.570
 2125W        W 3096   6.130   5.250   6.500
 2126W        W 3097  11.560  11.230   7.180
 2127W        W 3098   5.830  11.810   7.400
 2128W        W 3099   9.230   3.070   7.520
 2129W        W 3100   4.680  13.650   8.780
 2130W        W 3101  12.650   6.160   5.320
 2131W        W 3102   1.500   4.260   4.190
 2132W        W 3103   6.380  10.630  12.470
 2133W        W 3104   9.240  10.870   3.190
 2134W        W 3105   7.590   1.450   8.510
 2135W        W 3106  11.550   4.270  10.020
 2136W        W 3107   8.820  12.970   1.210
 2137W        W 3108  12.500   7.890   6.860
 2138W        W 3109  12.680  13.760   7.150
 2139W        W 3110   9.200  11.370  10.580
 2140W        W 3111  13.250  12.940  13.350
 2141W        W 3112   2.440  10.950   8.090
 2142W        W 3113   8.610  13.780  13.750
 2143W        W 3114  12.430   7.460   0.780
 2144W        W 3115  11.610   1.960   2.320
 2145W        W 3116  11.740   9.070   8.900
 2146W        W 3117   6.500   6.600   5.270
 2147W        W 3118   3.890  13.120   9.540
 2148W        W 3119   2.430   5.650   0.200
 2149W        W 3120  13.100   6.520   9.830
 2150W        W 3121   0.780   1.300  12.310
 2151W        W 3122   6.200  13.470   4.530
 2152W        W 3123  11.010   8.300  11.830
 2153W        W 3124   6.220  13.740   7.770
 2154W        W 3125   5.640  12.590   0.610
 2155W        W 3126   8.420   1.680   1.780
 2156W        W 3127  12.340  12.740   0.820
 2157W        W 3128   9.030   0.120   2.890
 2158W        W 3129   4.920   0.390   4.100
 2159W        W 3130   0.270   6.860  12.040
 2160W        W 3131  12.640   3.310   4.970
 2161W        W 3132   4.930   4.930   9.930
 2162W        W 3133   1.590   9.950   7.250
 2163W        W 3134   2.590   7.410   8.900
 2164W        W 3135   1.000   6.980   1.560
 2165W        W 3136  11.890   5.070   2.830
 2166W        W 3137   0.860   7.350   4.300
 2167W        W 3138  11.200   3.840  12.090
 2168W        W 3139   5.380   5.890  10.320
 2169W        W 3140   8.400   2.810   4.300
 2170W        W 3141   2.850   8.590   3.190
 2171W        W 3142   5.760   5.020   6.830
 2172W        W 3143  11.910   8.320   1.220
 2173W        W 3144  11.660   2.340   9.500
 2174W        W 3145   6.190   7.760  12.440
 2175W        W 3146  10.260  12.110   7.290
 2176W        W 3147   1.400  11.180   8.200
 2177W        W 3148   6.610   6.830   4.460
 2178W        W 3149   4.470  13.500   0.900
 2179W        W 3150   3.110   7.500  10.050
 2180W        W 3151   4.130   9.280   5.160
 2181W        W 3152   6.950   3.500   1.800
 2182W        W 3153   6.640   4.300   5.630
 2183W        W 3154   0.420   7.330   5.330
 2184W        W 3155   0.280  13.660   5.460
 2185W        W 3156  10.620  10.600   1.460
 2186W        W 3157  12.190   2.140   6.960
 2187W        W 3158  10.070  12.860   1.820
 2188W        W 3159   3.480  13.370   5.870
 2189W        W 3160   7.010   1.100   1.360
 2190W        W 3161  13.460  12.140   0.430
 2191W        W 3162  13.590   1.840  11.520
 2192W        W 3163   2.340   3.090  11.710
 2193W        W 3164  10.350   4.380  13.600
 2194W        W 3165  10.990   5.770  11.050
 2195W        W 3166   5.660   7.700   5.950
 2196W        W 3167  12.610   5.410   7.670
 2197W        W 3168   6.380   5.200   8.470
 2198W        W 3169   7.020   7.050   4.090
 2199W        W 3170   4.340  12.190   9.290
 2200W        W 3171   1.880  11.920  13.860
 2201W        W 3172   4.640   0.510  12.820
 2202W        W 3173   4.000   5.920   6.840
 2203W        W 3174  13.870   0.210  12.640
 2204W        W 3175   5.710   5.330   9.270
 2205W        W 3176  12.430  10.070   7.570
 2206W        W 3177   7.580   8.740  12.460
 2207W        W 3178   1.580   1.950  13.180
 2208W        W 3179   3.810   3.110  13.160
 2209W        W 3180   9.850  11.390   2.550
 2210W        W 3181  10.650   1.080   3.710
 2211W        W 3182   7.720   3.200  10.080
 2212W        W 3183   1.390   9.900   7.910
 2213W        W 3184   6.310  10.860   2.120
 2214W        W 3185   4.730  13.730  12.130
 2215W        W 3186  13.320   1.780   3.100
 2216W        W 3187   4.060   3.440   6.540
 2217W        W 3188  12.900   9.840   2.020
 2218W        W 3189   1.320   8.080   4.280
 2219W        W 3190  12.140   6.900   6.900
 2220W        W 3191   9.550  11.880   3.290
 2221W        W 3192   6.150   8.520   1.760
 2222W        W 3193  12.430   4.170   2.820
 2223W        W 3194   0.420   0.530   5.760
 2224W        W 3195   2.060  12.410  12.920
 2225W        W 3196   7.090  13.370  13.640
 2226W        W 3197   0.530  13.580   2.400
 2227W        W 3198   4.280  12.850   2.210
 2228W        W 3199   6.700  12.850   2.900
 2229W        W 3200   3.080   4.940   1.830
 2230W        W 3201   2.080  13.610   7.960
 2231W        W 3202   1.940  10.420   0.660
 2232W        W 3203  11.100   6.800   2.460
 2233W        W 3204   0.150  11.060   9.130
 2234W        W 3205   4.690  11.010   7.270
 2235W        W 3206   6.010   9.800   3.830
 2236W        W 3207  12.930   3.150  10.180
 2237W        W 3208   9.130   8.880   2.090
 2238W        W 3209   9.450   5.530  13.250
 2239W        W 3210   0.670  11.780   5.060
 2240W        W 3211  11.710  13.650  11.830
 2241W        W 3212   8.660   0.760  11.660
 2242W        W 3213  12.530   0.750   9.560
 2243W        W 3214   9.840  13.690  12.020
 2244W        W 3215   9.730  12.180   4.250
 2245W        W 3216   4.450   7.690   5.970
 2246W        W 3217   7.730   5.180  11.240
 2247W        W 3218  12.830  10.730   6.580
 2248W        W 3219   8.260   6.540   5.220
 2249W        W 3220   8.890  12.730  13.580
 2250W        W 3221  11.760   4.390   4.340
 2251W        W 3222   3.660   7.190   7.460
 2252W        W 3223   9.740   1.140   0.100
 2253W        W 3224   4.360   9.860   4.490
 2254W        W 3225   9.610  13.170  12.130
 2255W        W 3226  10.250  11.590   7.450
 2256W        W 3227   6.350   2.510   0.540
 2257W        W 3228   7.070  10.150   3.640
 2258W        W 3229   8.140   8.890   2.120
 2259W        W 3230   5.640   0.640  11.660
 2260W        W 3231  10.450   9.220   2.120
 2261W        W 3232  13.380   6.440  11.400
 2262W        W 3233   7.120  13.860   3.040
 2263W        W 3234   6.810  11.920   3.870
 2264W        W 3235   2.860   5.650   5.540
 2265W        W 3236   4.910  12.010   4.070
 2266W        W 3237   1.720   8.600   2.000
 2267W        W 3238   9.880  11.990  10.840
 2268W        W 3239  13.130   9.460   0.060
 2269W        W 3240  10.470   5.740  10.590
 2270W        W 3241   6.410   9.200  10.960
 2271W        W 3242   4.510  10.560   6.470
 2272W        W 3243   1.650   2.610  11.630
 2273W        W 3244   4.140  11.940   1.830
 2274W        W 3245   5.770  11.380   2.860
 2275W        W 3246  11.030   9.080   8.960
 2276W        W 3247   6.770   6.250   5.500
 2277W        W 3248  10.060   1.450   2.450
 2278W        W 3249   5.750  12.670   1.110
 2279W        W 3250   9.090   4.450   7.550
 2280W        W 3251   3.970   2.650   7.910
 2281W        W 3252  12.430  11.330   7.800
 2282W        W 3253   0.210   5.190   2.810
 2283W        W 3254  10.870  11.210   0.670
 2284W        W 3255   4.750   5.180   3.870
 2285W        W 3256   8.180  10.320   3.830
 2286W        W 3257   2.280   6.100   1.770
 2287W        W 3258   5.490   8.710  10.430
 2288W        W 3259   9.060   6.410   6.790
 2289W        W 3260  11.210   3.100  11.740
 2290W        W 3261  12.030   9.170   7.300
 2291W        W 3262   7.790   7.570   6.810
 2292W        W 3263  11.960   8.560   6.530
 2293W        W 3264  10.720   5.390   2.390
 2294W        W 3265  10.430   0.790  11.550
 2295W        W 3266   2.280   4.980  10.920
 2296W        W 3267   1.610   6.070   1.300
 2297W        W 3268   8.640   8.030  12.320
 2298W        W 3269  10.330   9.520  13.630
 2299W        W 3270   1.170  13.650   1.050
 2300W        W 3271   9.300   1.440   9.660
 2301W        W 3272  12.520   3.210   7.340
 2302W        W 3273  13.610   2.100   0.110
 2303W        W 3274   7.820   7.730   8.070
 2304W        W 3275   7.540   7.770   1.580
 2305W        W 3276  12.680  12.430   9.640
 2306W        W 3277   2.980  13.450  11.120
 2307W        W 3278   1.000   0.670  12.450
 2308W        W 3279  11.840  11.640  11.540
 2309W        W 3280   4.770  12.150  11.150
 2310W        W 3281   8.020   9.720   4.340
 2311W        W 3282   6.350   0.310   4.450
 2312W        W 3283  10.260   1.560   6.670
 2313W        W 3284   4.560   4.380   1.450
 2314W        W 3285   8.140   2.820   7.140
 2315W        W 3286   4.490   5.260  10.050
 2316W        W 3287   4.360   9.890  10.290
 2317W        W 3288   0.620   5.780   0.400
 2318W        W 3289   4.960  10.800  12.590
 2319W        W 3290   7.060  13.830   6.770
 2320W        W 3291   7.220   0.240   0.110
 2321W        W 3292   8.040   4.640  11.720
 2322W        W 3293   1.710   1.840  13.900
 2323W        W 3294   6.020   6.310   1.490
 2324W        W 3295   6.270   6.940   1.580
 2325W        W 3296   3.460   9.290   1.850
 2326W        W 3297   8.200  12.690  10.720
 2327W        W 3298   4.450   6.410   0.240
 2328W        W 3299   3.060   9.890  11.860
 2329W        W 3300   3.910   2.220   3.780
 2330W        W 3301   9.190   5.970   9.470
 2331W        W 3302   5.360   8.320   1.780
 2332W        W 3303  11.460   8.370   6.710
 2333W        W 3304  10.190   9.020   6.220
 2334W        W 3305   6.890   4.250   9.980
 2335W        W 3306   5.980  10.420   6.020
 2336W        W 3307   3.330   5.330   1.430
 2337W        W 3308  11.930   2.230   4.960
 2338W        W 3309  13.490   8.520   5.000
 2339W        W 3310   0.570   6.920  10.810
 2340W        W 3311   2.300   2.000  10.260
 2341W        W 3312   8.750   9.490  11.800
 2342W        W 3313  12.110   6.120   8.580
 2343W        W 3314   7.730   0.720  12.520
 2344W        W 3315   5.980   3.670   2.300
 2345W        W 3316   8.890   5.920   2.370
 2346W        W 3317   9.580  10.040   9.590
 2347W        W 3318   1.630  12.930   0.760
 2348W        W 3319   2.720   1.380   0.280
 2349W        W 3320   5.140   3.450   0.790
 2350W        W 3321   5.230  12.750   6.000
 2351W        W 3322  11.350  13.860  10.350
 2352W        W 3323   4.760   2.800  12.260
 2353W        W 3324   6.160   0.650   9.440
 2354W        W 3325   0.610  12.110   7.330
 2355W        W 3326   2.890   3.980   6.380
 2356W        W 3327   8.230   0.110   8.610
 2357W        W 3328   4.990   5.250   2.840
 2358W        W 3329   0.250  12.090   6.220
 2359W        W 3330  10.160   3.970   6.490
 2360W        W 3331   7.760  11.450   1.030
 2361W        W 3332  13.310   1.740   9.910
 2362W        W 3333   6.860   5.090  13.090
 2363W        W 3334   2.410   5.250  12.180
 2364W        W 3335  12.360   6.490   7.270
 2365W        W 3336   9.430   7.570   2.400
 2366W        W 3337  10.340  13.810   9.320
 2367W        W 3338  11.560   0.420   2.600
 2368W        W 3339  10.520  13.730  12.200
 2369W        W 3340   4.540   0.770   3.720
 2370W        W 3341  10.490   4.130   1.180
 2371W        W 3342   9.960   5.450   7.380
 2372W        W 3343   6.270  11.450   6.690
 2373W        W 3344   3.740  10.800   3.490
 2374W        W 3345   0.380   5.280  12.540
 2375W        W 3346   7.220   4.730   9.990
 2376W        W 3347  12.790   6.180   7.090
 2377W        W 3348   5.120   7.600   4.330
 2378W        W 3349   8.810   2.850   8.390
 2379W        W 3350   3.570   2.780   1.910
 2380W        W 3351   7.720  13.520   9.340
 2381W        W 3352   4.050  11.980  13.700
 2382W        W 3353  11.480   5.710   6.830
 2383W        W 3354  10.160   6.260  12.910
 2384W        W 3355   9.950   5.070   4.540
 2385W        W 3356   2.730  12.730  10.380
 2386W        W 3357  10.210   1.930   9.530
 2387W        W 3358   4.030  11.180   6.280
 2388W        W 3359   0.660  11.820   8.740
 2389W        W 3360   3.320   8.490   7.530
 2390W        W 3361   7.290   0.900   3.740
 2391W        W 3362   4.390   6.240  10.460
 2392W        W 3363   3.440   2.080   1.570
 2393W        W 3364   6.470   4.050  13.620
 2394W        W 3365   8.950   6.670  13.910
 2395W        W 3366  11.310  12.770  11.890
 2396W        W 3367   3.440  10.720   7.970
 2397W        W 3368   3.070  11.960   8.790
 2398W        W 3369   3.070   2.050   1.140
 2399W        W 3370  11.220   5.280   2.270
 2400W        W 3371  11.760   9.540  12.010
 2401W        W 3372   7.170   9.140   1.980
 2402W        W 3373  10.980   4.450   7.760
 2403W        W 3374   4.200   3.720   2.000
 2404W        W 3375  11.040   6.980   6.720
 2405W        W 3376   2.970   8.660  10.980
 2406W        W 3377  12.530   1.750  12.480
 2407W        W 3378  12.880   2.990   8.590
 2408W        W 3379   9.230  10.720  13.370
 2409W        W 3380   6.460   0.320  11.770
 2410W        W 3381   2.480  11.850   7.290
 2411W        W 3382   8.640  12.300   1.770
 2412W        W 3383   4.610  13.710   1.650
 2413W        W 3384   1.510   0.530   2.990
 2414W        W 3385   2.380  11.550  10.020
 2415W        W 3386   1.690   9.950   5.100
 2416W        W 3387   6.100  10.900   4.190
 2417W        W 3388  12.780   6.060   9.500
 2418W        W 3389  12.210   2.290  13.690
 2419W        W 3390   4.930  13.550  13.820
 2420W        W 3391   7.540  13.740   3.240
 2421W        W 3392   9.800   1.110   2.970
 2422W        W 3393   5.910   8.520   2.270
 2423W        W 3394  11.920   5.140  11.450
 2424W        W 3395  10.850   5.400   1.900
 2425W        W 3396   0.250   1.630   3.480
 2426W        W 3397  13.870  12.880  10.040
 2427W        W 3398   7.110  10.710  11.860
 2428W        W 3399   5.840  12.430   2.170
 2429W        W 3400   3.410   4.700   0.800
 2430W        W 3401   4.200  13.120  12.230
 2431W        W 3402  13.780   9.110   4.260
 2432W        W 3403   4.760   4.940  10.410
 2433W        W 3404   3.320   3.260   6.940
 2434W        W 3405   4.320   1.020  10.140
 2435W        W 3406   9.190   0.230   7.820
 2436W        W 3407   9.080   1.140   6.690
 2437W        W 3408   5.690   9.430   3.500
 2438W        W 3409  13.710   4.700  11.470
 2439W        W 3410   3.660   2.190  13.720
 2440W        W 3411  11.590  13.700   8.940
 2441W        W 3412   2.670   6.160   8.750
 2442W        W 3413   8.380   1.970   3.790
 2443W        W 3414   7.740   5.280  12.240
 2444W        W 3415   6.860   6.850   5.460
 2445W        W 3416   6.480  11.870   0.450
 2446W        W 3417   3.130  13.550   4.480
 2447W        W 3418   4.140  10.280   6.660
 2448W        W 3419   2.420   8.170   6.570
 2449W        W 3420   0.730  12.040   1.150
 2450W        W 3421   1.660  10.190   3.690
 2451W        W 3422   7.100   2.560   8.320
 2452W        W 3423   8.910   1.920  11.930
 2453W        W 3424   2.500   8.080  11.430
 2454W        W 3425   7.370   6.990   0.850
 2455W        W 3426   3.210   7.290   2.320
 2456W        W 3427   1.310   6.860   0.100
 2457W        W 3428  11.520   7.900   0.440
 2458W        W 3429   4.790  12.400  11.970
 2459W        W 3430   0.860  10.370   7.810
 2460W        W 3431  12.530   9.340   5.400
 2461W        W 3432   2.060  12.790   5.380
 2462W        W 3433   4.330   2.090   3.560
 2463W        W 3434   2.930   1.180   5.450
 2464W        W 3435   7.460   7.770  13.200
 2465W        W 3436   2.390   2.680   2.900
 2466W        W 3437  12.990   7.540  12.290
 2467W        W 3438   5.900   4.920   3.950
 2468W        W 3439   8.550   2.110  10.670
 2469W        W 3440   7.030   7.540   9.470
 2470W        W 3441   0.840   8.540  13.500
 2471W        W 3442   4.550   9.940   0.760
 2472W        W 3443   9.050  11.100  13.740
 2473W        W 3444  10.810   0.540  12.860
 2474W        W 3445   3.710  13.230  12.050
 2475W        W 3446   6.190   2.990  10.330
 2476W        W 3447   4.900   9.590  10.110
 2477W        W 3448   6.910   6.280   2.080
 2478W        W 3449  10.850   3.490   4.020
 2479W        W 3450   8.710  12.750  10.540
 2480W        W 3451   3.640   1.560   8.600
 2481W        W 3452   0.810   7.820   0.180
 2482W        W 3453   8.400   0.070   0.270
 2483W        W 3454   9.730   0.160   9.930
 2484W        W 3455   2.770   3.930   1.660
 2485W        W 3456   4.760  13.230   9.640
 2486W        W 3457   3.530  11.180  12.230
 2487W        W 3458   3.650  11.910   2.110
 2488W        W 3459   8.230   1.870   8.900
 2489W        W 3460   3.720  11.040  13.640
 2490W        W 3461  13.280   0.770   2.720
 2491W        W 3462  11.830  13.840   0.100
 2492W        W 3463   1.430  11.910   2.880
 2493W        W 3464   5.870   1.470   3.730
 2494W        W 3465  12.410   4.230   0.800
 2495W        W 3466   6.480   9.180  11.510
 2496W        W 3467   9.020  10.170  11.240
 2497W        W 3468  10.910   9.830   3.890
 2498W        W 3469   5.560  11.540   8.900
 2499W        W 3470   3.270   5.860  11.020
 2500W        W 3471   8.950   4.300   4.160
 2501W        W 3472   6.500  12.380  12.110
 2502W        W 3473   5.310  10.050   9.550
 2503W        W 3474  13.600   2.760  10.230
 2504W        W 3475   3.090   8.770   6.150
 2505W        W 3476   4.480   3.390   3.590
 2506W        W 3477   4.620   8.000   7.240
 2507W        W 3478   9.680   8.350   1.260
 2508W        W 3479   6.590  11.830   8.630
 2509W        W 3480   6.080   4.240   2.830
 2510W        W 3481   4.340   9.970  12.580
 2511W        W 3482  13.800   8.270  11.360
 2512W        W 3483   6.290   5.510   9.950
 2513W        W 3484   9.540   3.360  10.100
 2514W        W 3485  12.980  12.290  11.020
 2515W        W 3486   1.100  11.910   6.610
 2516W        W 3487   0.190  11.600   2.090
 2517W        W 3488   6.180   5.820   1.550
 2518W        W 3489   1.290   7.290  10.340
 2519W        W 3490   5.810  12.850  10.620
 2520W        W 3491   6.760  11.860   1.470
 2521W        W 3492   8.190   8.720   7.790
 2522W        W 3493   7.790   5.190   2.480
 2523W        W 3494   1.730   5.240   1.680
 2524W        W 3495   9.400   8.620  12.290
 2525W        W 3496   7.940   6.250   1.680
 2526W        W 3497   8.010  11.400   5.110
 2527W        W 3498  11.710   4.170   2.860
 2528W        W 3499   2.080   6.650   0.820
 2529W        W 3500  12.060   2.180   2.160
 2530W        W 3501  13.150  12.850   7.790
 2531W        W 3502   3.540   5.140  11.610
 2532W        W 3503   7.780  11.530   4.480
 2533W        W 3504   8.630   8.660   8.230
 2534W        W 3505   8.850   3.590   0.880
 2535W        W 3506   7.710   3.550   0.820
 2536W        W 3507  11.670  13.460   5.740
 2537W        W 3508   5.390   0.460   6.880
 2538W        W 3509   5.370  13.670  11.460
 2539W        W 3510   9.140   6.230   0.170
 2540W        W 3511   4.540   7.790   3.430
 2541W        W 3512   3.060   4.560   7.460
 2542W        W 3513   3.050  11.350   1.970
 2543W        W 3514   6.050   1.990   0.590
 2544W        W 3515   8.460   6.740  12.410
 2545W        W 3516   4.980  11.520  10.140
 2546W        W 3517   2.620   5.660   3.730
 2547W        W 3518   7.430   9.630   6.460
 2548W        W 3519   5.450  12.190   3.120
 2549W        W 3520   2.160   2.300   8.600
 2550W        W 3521   3.930   1.260   5.040
 2551W        W 3522  10.770  13.770   8.510
 2552W        W 3523   4.350  10.730   9.780
 2553W        W 3524  13.670   7.260   8.660
 2554W        W 3525   6.630   4.320   9.500
 2555W        W 3526   6.760   5.100   3.950
 2556W        W 3527  11.970  11.620   7.940
 2557W        W 3528   1.790   8.820   3.870
 2558W        W 3529  10.450  12.060   5.580
 2559W        W 3530  10.050   3.020   3.430
 2560W        W 3531   7.970   1.120   8.440
 2561W        W 3532   9.950   5.450   0.740
 2562W        W 3533   6.440   4.640   7.540
 2563W        W 3534   6.010   4.360   4.900
 2564W        W 3535   1.280  13.780   6.490
 2565W        W 3536   5.780   9.130   5.810
 2566W        W 3537  12.790  13.800   9.430
 2567W        W 3538   0.620   9.140  11.350
 2568W        W 3539   8.560   1.540  12.180
 2569W        W 3540   4.360   5.780  12.620
 2570W        W 3541   4.080  11.120   0.560
 2571W        W 3542  10.600  10.080   3.170
 2572W        W 3543  13.240   4.850   0.150
 2573W        W 3544   8.200  12.080   7.710
 2574W        W 3545  11.560  12.650  10.770
 2575W        W 3546   4.610   0.160  10.960
 2576W        W 3547   2.130  12.700   7.540
 2577W        W 3548  13.690   9.570   2.550
 2578W        W 3549   7.730  10.530  12.490
 2579W        W 3550  10.090  11.790   6.040
 2580W        W 3551   7.060   3.920   9.640
 2581W        W 3552   3.180   5.130  13.030
 2582W        W 3553   4.290   2.130   9.520
 2583W        W 3554  13.160   5.500  11.090
 2584W        W 3555   0.910   8.340  12.880
 2585W        W 3556   3.350   3.890   9.100
 2586W        W 3557   6.130   2.650  12.040
 2587W        W 3558   5.540   3.500  12.870
 2588W        W 3559   7.980  12.410   2.900
 2589W        W 3560   7.320   3.110   5.880
 2590W        W 3561   5.550   5.150   6.250
 2591W        W 3562   3.040   4.860   8.220
 2592W        W 3563   1.790   2.370  13.630
 2593W        W 3564   3.470   3.000   0.220
 2594W        W 3565  10.660   3.530  11.300
 2595W        W 3566   2.000   7.850   7.340
 2596W        W 3567   5.240  11.090   8.920
 2597W        W 3568   1.040   3.030   9.750
 2598W        W 3569  12.350  12.500   8.220
 2599W        W 3570   4.490   5.050   5.130
 2600W        W 3571   9.920   2.970   8.370
 2601W        W 3572  13.090   0.990  13.730
 2602W        W 3573  11.770  12.620  11.710
 2603W        W 3574   6.010  12.130   4.640
 2604W        W 3575  11.320  13.350  10.570
 2605W        W 3576  13.550  13.890   2.130
 2606W        W 3577   9.320  13.510   0.940
 2607W        W 3578   1.860   1.330  12.610
 2608W        W 3579  10.410  10.030  10.820
 2609W        W 3580   6.830   7.950   6.910
 2610W        W 3581  11.620   9.420   1.050
 2611W        W 3582   9.680   8.170   4.670
 2612W        W 3583   1.390   7.450   8.170
 2613W        W 3584   2.380   5.930   8.380
 2614W        W 3585  13.140   2.590   0.350
 2615W        W 3586   4.930   4.980   0.720
 2616W        W 3587   7.510   1.980   9.590
 2617W        W 3588   4.810   6.620  13.850
 2618W        W 3589   3.550  13.450   9.410
 2619W        W 3590   3.360  10.670  13.780
 2620W        W 3591   2.450  11.870   3.130
 2621W        W 3592  12.180  11.440   5.040
 2622W        W 3593  12.250   3.170   3.850
 2623W        W 3594   2.240  12.530   4.800
 2624W        W 3595   4.250  10.720   6.930
 2625W        W 3596   3.430   1.420   1.590
 2626W        W 3597  12.870   0.180   6.080
 2627W        W 3598  10.790   6.330   8.880
 2628W        W 3599   5.260   7.420   4.830
 2629W        W 3600   4.570   8.710   2.190
 2630W        W 3601  10.650   9.820  10.460
 2631W        W 3602   7.550   7.390   1.110
 2632W        W 3603   9.920   3.610   3.700
 2633W        W 3604  12.760   5.740   1.830
 2634W        W 3605  10.090   2.830   0.850
 2635W        W 3606   3.160  10.810  10.870
 2636W        W 3607   2.880   8.840   5.170
 2637W        W 3608   0.780   8.670   2.020
 2638W        W 3609   4.580   4.390  11.160
 2639W        W 3610   4.690   7.760   1.360
 2640W        W 3611   8.160  12.860   2.530
 2641W        W 3612   5.880  13.470   3.570
 2642W        W 3613  12.470   0.060   3.660
 2643W        W 3614  10.490   9.070   6.800
 2644W        W 3615   1.030   8.710   2.880
 2645W        W 3616   5.900  11.980   3.010
 2646W        W 3617  12.960  10.160  11.490
 2647W        W 3618   5.820  13.220   6.230
 2648W        W 3619   9.170   9.540  12.130
 2649W        W 3620  13.790   6.100   9.490
 2650W        W 3621  12.660   9.280  11.080
 2651W        W 3622   0.340  12.980   7.080
 2652W        W 3623  13.160   8.270   8.440
 2653W        W 3624   4.220   7.310  11.440
 2654W        W 3625  10.950   7.860   9.900
 2655W        W 3626   5.550   2.800   0.880
 2656W        W 3627   8.100  12.970   6.830
 2657W        W 3628   0.370  10.430  10.220
 2658W        W 3629   2.800   1.570   6.970
 2659W        W 3630   5.120   5.850   9.870
 2660W        W 3631   4.320   0.480   3.290
 2661W        W 3632   0.830   8.370   7.610
 2662W        W 3633  10.020   8.600   6.480
 2663W        W 3634   3.610  12.960   5.030
 2664W        W 3635  11.030  12.080   6.110
 2665W        W 3636   0.970   5.710  11.400
 2666W        W 3637   8.730   2.490   4.480
 2667W        W 3638   4.840  13.140   0.790
 2668W        W 3639   5.850  13.900   8.190
 2669W        W 3640  11.190   2.800  10.040
 2670W        W 3641   2.210   4.840   3.620
 2671W        W 3642   7.000   9.510   2.840
 2672W        W 3643   3.260   7.940   8.220
 2673W        W 3644  13.810  10.730   3.830
 2674W        W 3645   7.890   8.290  12.460
 2675W        W 3646   8.460   7.400  10.900
 2676W        W 3647   7.110   9.920  12.370
 2677W        W 3648   7.170  12.640   2.660
 2678W        W 3649   5.900   0.090   4.450
 2679W        W 3650   6.090  13.910  11.320
 2680W        W 3651   5.570   2.340   2.610
 2681W        W 3652   6.530   1.860  10.560
 2682W        W 3653  13.700   8.580   4.120
 2683W        W 3654  13.800   2.210   5.180
 2684W        W 3655  11.220  12.870   1.190
 2685W        W 3656  13.130   9.030   4.550
 2686W        W 3657   7.360   1.980   1.620
 2687W        W 3658  10.500  12.220   3.450
 2688W        W 3659   9.290   1.150   8.780
 2689W        W 3660   3.970   4.500   3.970
 2690W        W 3661   3.980  13.460   5.190
 2691W        W 3662   5.320   5.870   1.030
 2692W        W 3663   5.930   9.180   0.220
 2693W        W 3664  11.700   8.880   5.760
 2694W        W 3665   4.590  11.040   1.680
 2695W        W 3666   1.210   7.720  10.080
 2696W        W 3667   3.760   4.100   3.720
 2697W        W 3668   5.930  12.700  12.880
 2698W        W 3669  11.220   1.750  11.420
 2699W        W 3670   8.430   3.790  12.600
 2700W        W 3671   9.250   0.160   4.960
 2701W        W 3672  10.480   5.820   3.100
 2702W        W 3673   1.750   6.680   3.350
 2703W        W 3674   9.940   4.070  11.440
 2704W        W 3675   0.700   2.230   8.140
 2705W        W 3676   8.110   9.640  13.820
 2706W        W 3677  12.880  12.430   1.660
 2707W        W 3678   1.660   5.720  12.600
 2708W        W 3679   1.750  11.570  13.510
 2709W        W 3680   7.470  11.140   3.900
 2710W        W 3681   0.210   8.770  13.060
 2711W        W 3682   6.750   8.340   4.930
 2712W        W 3683   0.520  10.780   3.160
 2713W        W 3684   5.500   4.800   4.330
 2714W        W 3685   8.390   0.920  11.300
 2715W        W 3686  10.450   3.540   6.750
 2716W        W 3687   5.560   9.700  13.100
 2717W        W 3688   2.770   3.600  10.490
 2718W        W 3689   6.340   3.960   3.200
 2719W        W 3690   5.070   0.330   7.180
 2720W        W 3691   1.820   8.710   7.970
 2721W        W 3692   8.960   9.440   6.140
 2722W        W 3693   2.200   1.140   1.430
 2723W        W 3694  11.410  10.990   8.130
 2724W        W 3695   1.140   0.860  11.030
 2725W        W 3696   1.770   4.590   4.970
 2726W        W 3697   8.410   9.250   3.040
 2727W        W 3698  13.730  10.480   8.580
 2728W        W 3699   8.850   0.050   3.970
 2729W        W 3700   6.090   3.220   4.070
 2730W        W 3701   6.550  10.260   0.270
 2731W        W 3702  12.570  11.800   3.080
 2732W        W 3703  11.020   4.550   2.590
 2733W        W 3704   8.270   1.440  10.670
 2734W        W 3705  11.640   0.080  12.760
 2735W        W 3706   7.680   8.340   7.050
 2736W        W 3707   1.590   4.480   1.820
 2737W        W 3708   7.050   3.150   3.620
 2738W        W 3709   5.220  11.000   9.380
 2739W        W 3710   8.130   3.440   1.580
 2740W        W 3711   3.660  10.600   8.480
 2741W        W 3712   0.460   1.840   8.370
 2742W        W 3713   5.800   1.110   9.130
 2743W        W 3714   5.820   7.040   1.790
 2744W        W 3715   8.880   7.070   5.060
 2745W        W 3716   3.090  13.770   9.810
 2746W        W 3717   3.540   5.090   5.370
 2747W        W 3718  13.760   6.790  11.250
 2748W        W 3719   5.050  10.990  11.980
 2749W        W 3720  12.030  13.240   3.040
 2750W        W 3721  12.760  13.670   5.190
 2751W        W 3722   8.430   5.050   0.410
 2752W        W 3723   8.240   4.740  12.640
 2753W        W 3724   7.870  13.910   1.380
 2754W        W 3725   1.560   4.510  12.970
 2755W        W 3726   3.670  11.750  13.220
 2756W        W 3727   9.830   1.540  13.590
 2757W        W 3728   7.100  13.500   0.920
 2758W        W 3729   9.910   6.890   8.040
 2759W        W 3730   6.480   4.990   6.820
 2760W        W 3731   6.790  10.000   9.070
 2761W        W 3732   3.710  11.570   0.680
 2762W        W 3733   3.440  10.570   3.000
 2763W        W 3734   7.310   4.520   2.930
 2764W        W 3735   6.100  13.700   8.610
 2765W        W 3736   3.130   3.700   5.630
 2766W        W 3737  10.210   3.760   7.800
 2767W        W 3738   2.650   5.280  11.240
 2768W        W 3739   0.600  10.010  11.510
 2769W        W 3740  13.460   1.280  10.760
 2770W        W 3741   8.700   2.140   7.670
 2771W        W 3742   1.960   6.710  11.940
 2772W        W 3743   3.860   7.000   7.910
 2773W        W 3744   3.880  13.280   6.860
 2774W        W 3745  13.320   2.690  11.900
 2775W        W 3746   9.340  10.230   7.300
 2776W        W 3747  10.040   8.710   5.580
 2777W        W 3748   1.920   8.380  13.610
 2778W        W 3749   5.800  11.530   5.240
 2779W        W 3750   9.610  11.580  12.420
 2780W        W 3751  10.940   5.330   3.640
 2781W        W 3752   7.490  13.170  10.900
 2782W        W 3753   4.290  10.290  10.580
 2783W        W 3754   3.700  11.040   1.010
 2784W        W 3755   8.400   0.580   0.180
 2785W        W 3756   7.110   8.680   4.710
 2786W        W 3757   4.170  12.030  13.160
 2787W        W 3758   3.090   0.460   3.160
 2788W        W 3759  12.630   3.730  10.870
 2789W        W 3760  12.330   8.950   3.380
 2790W        W 3761  13.500   7.680   9.640
 2791W        W 3762   7.550   4.670   5.830
 2792W        W 3763   7.520   9.530   2.230
 2793W        W 3764   3.140   4.090   9.460
 2794W        W 3765   5.680   5.470   5.880
 2795W        W 3766   2.790  13.910  12.140
 2796W        W 3767   1.760   6.470  11.600
 2797W        W 3768  10.380   6.900  12.170
 2798W        W 3769   2.840   8.750   0.690
 2799W        W 3770   4.280   7.570  13.500
 2800W        W 3771   9.590   9.010  11.360
 2801W        W 3772   1.970  13.190   8.130
 2802W        W 3773   6.220   8.620   7.540
 2803W        W 3774   9.520   2.700   7.270
 2804W        W 3775   7.490   8.090   4.050
 2805W        W 3776   1.010   0.220   0.160
 2806W        W 3777   2.940   1.510  13.740
 2807W        W 3778  11.270   5.180  13.780
 2808W        W 3779   2.500  10.220   2.560
 2809W        W 3780  12.150  11.540   0.310
 2810W        W 3781   7.320   9.430   4.210
 2811W        W 3782   6.250  12.060   6.160
 2812W        W 3783  13.130  10.070   1.590
 2813W        W 3784   8.610   9.810   4.610
 2814W        W 3785   3.800  12.400   5.560
 2815W        W 3786  13.090  12.330  11.520
 2816W        W 3787   3.730   9.650   0.760
 2817W        W 3788   4.250   1.760   4.490
 2818W        W 3789  11.750   7.660  13.010
 2819W        W 3790  12.300   0.500   4.540
 2820W        W 3791   2.640  13.170   5.600
 2821W        W 3792   0.590   5.420   9.630
 2822W        W 3793  12.410  13.020   5.200
 2823W        W 3794   9.790   2.500   2.210
 2824W        W 3795   2.060   9.930   4.050
 2825W        W 3796   8.580  11.320   8.410
 2826W        W 3797   4.290  11.140   2.040
 2827W        W 3798   0.350  10.850   5.800
 2828W        W 3799   0.900  13.870   5.220
 2829W        W 3800   1.950   5.630   1.600
 2830W        W 3801   4.310   5.190   7.590
 2831W        W 3802   7.290   1.070   9.820
 2832W        W 3803   1.060   6.190  11.250
 2833W        W 3804  11.560   5.790  10.950
 2834W        W 3805  10.970   5.890   0.770
 2835W        W 3806   5.730   4.070   1.180
 2836W        W 3807   6.910   1.150  12.910
 2837W        W 3808   2.970   4.280   1.250
 2838W        W 3809   0.600   7.380   0.900
 2839W        W 3810   0.790  12.120   3.540
 2840W        W 3811   3.940   4.410   2.860
 2841W        W 3812   1.800   0.350   5.170
 2842W        W 3813   5.390   2.050   5.350
 2843W        W 3814  12.410   0.850   4.880
 2844W        W 3815  10.930   2.100   2.970
 2845W        W 3816   0.040   7.650   9.420
 2846W        W 3817   2.750  11.670  10.970
 2847W        W 3818  12.420   2.090   7.720
 2848W        W 3819   3.940   2.920   5.400
 2849W        W 3820   3.120   5.340  10.910
 2850W        W 3821   4.880   4.510  10.140
 2851W        W 3822   9.030   2.810  11.580
 2852W        W 3823  10.470  10.560   3.510
 2853W        W 3824   1.290  11.620   6.160
 2854W        W 3825   0.740   9.380   1.180
 2855W        W 3826   2.920   0.250   0.920
 2856W        W 3827  10.540   8.790  13.000
 2857W        W 3828   7.040  12.130  12.700
 2858W        W 3829   1.140   8.380  10.460
 2859W        W 3830   8.400   5.490   3.640
 2860W        W 3831   7.980   7.220  10.390
 2861W        W 3832  11.800   4.760   7.280
 2862W        W 3833  10.530   2.340   2.790
 2863W        W 3834  10.310   1.390  13.070
 2864W        W 3835   5.830   1.000   0.010
 2865W        W 3836   5.600   7.590   7.340
 2866W        W 3837  10.830   4.980   2.700
 2867W        W 3838  10.730   0.580  12.320
 2868W        W 3839   6.020   1.350   2.860
 2869W        W 3840  11.920   4.790  11.090
 2870W        W 3841  13.840   1.730   9.960
 2871W        W 3842   6.740  13.460   0.560
 2872W        W 3843   7.400   7.400  13.640
 2873W        W 3844  11.760  10.580   4.650
 2874W        W 3845  10.650  12.270  13.740
 2875W        W 3846  13.300   6.730  12.450
 2876W        W 3847   1.430   6.930   2.520
 2877W        W 3848   7.270   6.470   0.650
 2878W        W 3849   3.290   8.450   0.670
 2879W        W 3850  13.190   0.080   9.790
 2880W        W 3851   9.840   0.650   3.420
 2881W        W 3852  10.040  12.340  10.370
 2882W        W 3853   6.110   8.350   7.110
 2883W        W 3854   6.410   4.090   0.570
 2884W        W 3855   7.310  13.150   2.660
 2885W        W 3856   8.260  13.810   9.090
 2886W        W 3857   6.970   3.790   0.360
 2887W        W 3858  13.640  11.790   7.430
 2888W        W 3859   5.740   2.410  10.990
 2889W        W 3860   7.730   0.530  12.020
 2890W        W 3861   5.110   2.500  12.630
 2891W        W 3862  11.460   9.790  11.660
 2892W        W 3863   5.080  12.340   4.420
 2893W        W 3864   1.320  11.210   5.130
 2894W        W 3865  11.140  12.440   4.870
 2895W        W 3866   6.870   2.360  12.490
 2896W        W 3867   4.620  12.560   6.050
 2897W        W 3868   0.350   8.970   9.870
 2898W        W 3869   5.740   8.090   0.770
 2899W        W 3870   5.440   7.050  10.280
 2900W        W 3871  13.060  10.300   3.080
 2901W        W 3872   6.090  13.510   5.410
 2902W        W 3873   1.030   6.220  12.240
 2903W        W 3874  12.170   9.960  13.370
 2904W        W 3875  11.370  13.210   3.920
 2905W        W 3876   3.930   4.900  11.310
 2906W        W 3877  13.160  10.200   9.540
 2907W        W 3878  13.840   9.080   4.740
 2908W        W 3879   3.570  12.710   9.700
 2909W        W 3880   8.560   6.090   8.420
 2910W        W 3881  11.400   5.060   3.640
 2911W        W 3882  12.740   6.740   3.440
 2912W        W 3883   3.310   9.710   0.580
 2913W        W 3884   8.330  11.100   1.230
 2914W        W 3885   0.380   0.960  10.160
 2915W        W 3886  11.450   7.470   0.820
 2916W        W 3887   0.760   3.000   2.950
 2917W        W 3888   6.080  12.100   2.450
 2918W        W 3889   0.250   8.660   0.250
 2919W        W 3890  10.990   4.040   0.370
 2920W        W 3891  12.400   3.630   9.470
 2921W        W 3892   2.750   8.150  13.730
 2922W        W 3893   2.860   4.360   9.060
 2923W        W 3894   2.060  13.030   4.960
 2924W        W 3895   7.010   6.430   8.660
 2925W        W 3896   5.740   1.970  10.640
 2926W        W 3897   1.960   1.830   8.810
 2927W        W 3898   8.250   7.080   1.180
 2928W        W 3899  10.490  11.030  13.320
 2929W        W 3900   6.570  10.030  12.270
 2930W        W 3901   6.200  13.290   1.780
 2931W        W 3902  10.460   8.030  12.200
 2932W        W 3903   5.860  13.350   9.530
 2933W        W 3904   6.850   2.230  10.410
 2934W        W 3905   1.010  12.150   4.780
 2935W        W 3906   1.470   6.270   5.340
 2936W        W 3907   4.380   0.650  11.370
 2937W        W 3908   9.270   3.860   5.230
 2938W        W 3909   8.850  10.280   7.100
 2939W        W 3910   4.550   6.320  11.300
 2940W        W 3911  13.570   6.440   5.340
 2941W        W 3912   3.590   1.540  12.470
 2942W        W 3913   6.370  11.220  13.860
 2943W        W 3914   0.800   5.130  10.000
 2944W        W 3915   9.720  11.250   8.030
 2945W        W 3916   3.020  10.790   6.670
 2946W        W 3917  13.550   2.300   2.350
 2947W        W 3918   4.100   8.070   1.010
 2948W        W 3919   6.980  12.660  10.180
 2949W        W 3920   8.830   6.710   1.900
 2950W        W 3921   0.380   7.540   8.120
 2951W        W 3922   3.540  12.880   5.660
 2952W        W 3923   7.290   6.680   7.660
 2953W        W 3924  11.640   3.010   8.100
 2954W        W 3925   9.520   7.560   1.850
 2955W        W 3926  10.770  10.180  11.180
 2956W        W 3927   0.150  10.250   1.470
 2957W        W 3928   0.640   0.330  12.470
 2958W        W 3929   9.000   3.500   1.330
 2959W        W 3930  11.850   4.440  11.740
 2960W        W 3931   3.790   4.100   5.230
 2961W        W 3932   2.040   2.200  11.480
 2962W        W 3933  12.870   7.770   3.020
 2963W        W 3934   7.960   0.610   9.490
 2964W        W 3935   2.710   1.140  10.440
 2965W        W 3936   2.520   7.700  10.480
 2966W        W 3937   8.510   5.150  10.280
 2967W        W 3938   7.380   2.800   9.810
 2968W        W 3939   0.000  11.350   7.400
 2969W        W 3940  12.880   2.150   9.040
 2970W        W 3941   5.850   0.470   1.930
 2971W        W 3942   1.300   1.540   8.430
 2972W        W 3943  11.130   9.010   8.440
 2973W        W 3944   6.550   5.750   5.290
 2974W        W 3945  13.750  11.540   5.650
 2975W        W 3946  11.920  11.130   3.350
 2976W        W 3947   6.520   7.750   7.380
 2977W        W 3948   8.200   6.560  10.490
 2978W        W 3949   2.990  10.720  12.020
 2979W        W 3950   2.730   8.580   6.490
 2980W        W 3951  13.720   3.990   2.940
 2981W        W 3952   7.080   4.570   1.850
 2982W        W 3953   3.450   9.030  12.900
 2983W        W 3954   9.430   8.290   4.230
 2984W        W 3955   8.030  12.110  12.850
 2985W        W 3956   1.800  13.900  11.290
 2986W        W 3957   8.530   8.270   7.840
 2987W        W 3958  13.640   2.390   0.610
 2988W        W 3959   4.850  12.320   7.280
 2989W        W 3960  13.740   5.080   4.130
 2990W        W 3961   7.090   5.620   8.430
 2991W        W 3962   1.950   7.950   5.730
 2992W        W 3963   1.210   1.890   2.400
 2993W        W 3964   2.580  13.690   7.080
 2994W        W 3965   6.920  10.920  10.740
 2995W        W 3966  12.980   6.690   1.090
 2996W        W 3967  11.590  10.670   1.210
 2997W        W 3968   6.210   4.250  10.810
 2998W        W 3969  13.460   1.850  12.230
 2999W        W 3970   6.970   2.950  11.630
 3000W        W 3971   6.940   5.000   6.370
 3001W        W 3972   4.060   0.320   6.300
 3002W        W 3973  11.770   4.570   3.790
 3003W        W 3974   3.540   1.420  13.020
 3004W        W 3975  10.950   2.340   7.650
 3005W        W 3976   4.800  11.920  12.680
 3006W        W 3977   1.190   1.290   4.270
 3007W        W 3978   2.820  10.070   9.350
 3008W        W 3979  12.140  10.680   0.460
 3009W        W 3980  11.510   3.730   2.880
 3010W        W 3981   4.920   2.310  12.170
 3011W        W 3982   5.450   3.420   2.270
 3012W        W 3983   2.780   0.320   5.120
 3013W        W 3984  12.440   2.370   4.750
 3014W        W 3985   6.280   1.330  10.460
 3015W        W 3986   5.880   7.290  10.440
 3016W        W 3987  11.000   1.770   3.320
 3017W        W 3988   8.660   8.530   2.900
 3018W        W 3989  10.720   3.950   4.780
 3019W        W 3990  11.680  12.480  11.180
 3020W        W 3991   5.760   7.020  12.960
 3021W        W 3992   8.040   3.380   9.620
 3022W        W 3993   0.980   4.620   2.430
 3023W        W 3994   9.900   3.100  12.950
 3024W        W 3995  11.670   2.980   2.800
 3025W        W 3996   7.340  10.550   1.030
 3026W        W 3997   9.220   4.270   4.970
 3027W        W 3998   2.400   0.470  13.330
 3028W        W 3999   9.330   4.390   3.530
 3029W        W 4000   9.580   3.480   5.400
 3030W        W 4001   6.380   7.090   5.580
 3031W        W 4002   3.140   7.210   7.240
 3032W        W 4003   0.500   4.950   0.810
 3033W        W 4004   0.580  11.950   2.210
 3034W        W 4005   5.990  11.380  12.980
 3035W        W 4006   3.560   3.280   2.620
 3036W        W 4007  12.670   4.180   4.280
 3037W        W 4008   4.210  13.620   7.020
 3038W        W 4009   0.590  10.100  12.020
 3039W        W 4010   5.360   6.900   7.830
 3040W        W 4011   7.240   4.160   5.960
 3041W        W 4012   8.210   4.610   0.400
 3042W        W 4013   8.400  11.640   8.810
 3043W        W 4014  11.720   1.900   8.010
 3044W        W 4015   1.580   5.800   5.350
 3045W        W 4016  12.770   7.010   5.240
 3046W        W 4017   3.500   2.050   0.290
 3047W        W 4018  13.820   2.350  13.660
 3048W        W 4019  11.910   5.080   3.720
 3049W        W 4020  12.850   8.430  13.760
 3050W        W 4021   2.880   4.880  13.470
 3051W        W 4022  10.620   1.450   3.370
 3052W        W 4023   7.430   3.110  10.900
 3053W        W 4024   1.650   2.770  10.040
 3054W        W 4025   3.180  10.940   4.350
 3055W        W 4026   7.340   8.300   2.380
 3056W        W 4027   4.780  10.140   2.940
 3057W        W 4028   8.470   7.390   2.070
 3058W        W 4029  13.020   2.710   3.160
 3059W        W 4030  10.070   8.720   0.890
 3060W        W 4031   6.110  13.780  10.470
 3061W        W 4032  11.520   2.650   6.910
 3062W        W 4033   9.290   5.750   7.480
 3063W        W 4034  11.170   2.240   9.500
 3064W        W 4035   2.610   6.810   8.270
 3065W        W 4036   7.310  11.760   3.920
 3066W        W 4037   0.410   9.770   8.440
 3067W        W 4038  12.790  11.400  11.940
 3068W        W 4039  11.800   5.030   8.130
 3069W        W 4040   3.990   5.440   6.710
 3070W        W 4041   6.960   2.230  13.020
 3071W        W 4042   4.270   4.010   0.540
 3072W        W 4043  12.730   0.810   5.290
 3073W        W 4044   9.070   3.400  10.610
 3074W        W 4045   7.620   7.660  10.080
 3075W        W 4046   9.970  10.470   2.000
 3076W        W 4047   8.020   6.460   6.000
 3077W        W 4048   4.780   3.570  13.670
 3078W        W 4049  11.090   4.730  12.220
 3079W        W 4050   6.180   6.450  12.370
 3080W        W 4051  11.330   8.310   3.840
 3081W        W 4052   7.100  10.630   5.440
 3082W        W 4053   3.920   4.540   3.430
 3083W        W 4054   9.140   1.440   6.230
 3084W        W 4055  12.940  11.790   3.410
 3085W        W 4056   1.840   7.220  10.470
 3086W        W 4057  11.860  13.730   5.100
 3087W        W 4058   6.420   2.660  11.640
 3088W        W 4059  10.780   8.750   2.120
 3089W        W 4060   1.540   6.300   0.360
 3090W        W 4061   3.180   8.560   1.150
 3091W        W 4062  12.540   1.170   5.950
 3092W        W 4063  11.200  13.220   7.100
 3093W        W 4064   5.340   0.690   7.400
 3094W        W 4065   3.270   3.760   8.540
 3095W        W 4066   3.880   7.630   4.080
 3096W        W 4067   9.400   0.230  11.900
 3097W        W 4068   1.090   6.140   1.340
 3098W        W 4069   8.140   8.220   2.130
 3099W        W 4070   4.060   7.510  12.470
 3100W        W 4071  11.600   3.990   1.980
 3101W        W 4072   0.310   6.230   2.490
 3102W        W 4073  13.140   0.240   8.720
 3103W        W 4074  11.460   1.140  10.970
 3104W        W 4075   0.850   5.690  13.570
 3105W        W 4076   3.490   0.930   1.050
 3106W        W 4077  12.570  11.850  11.080
 3107W        W 4078   5.140   9.060   8.310
 3108W        W 4079  11.040   4.020   1.240
 3109W        W 4080   2.520   1.080   7.570
 3110W        W 4081  11.190   7.610   8.220
 3111W        W 4082   1.280  12.700   8.600
 3112W        W 4083   3.750   1.180  10.220
 3113W        W 4084   5.110  13.270  12.740
 3114W        W 4085  12.000  12.710  12.650
 3115W        W 4086  10.120   5.930   4.380
 3116W        W 4087   7.650   4.840   4.910
 3117W        W 4088   0.480   3.090   0.460
 3118W        W 4089  11.890   3.000   2.360
 3119W        W 4090  12.830   8.620   5.730
 3120W        W 4091   7.310   3.490   3.950
 3121W        W 4092   0.820   9.060   9.850
 3122W        W 4093   9.850   2.750  11.990
 3123W        W 4094   6.420   1.810   7.870
 3124W        W 4095  10.100  11.300   8.350
 3125W        W 4096   6.170  11.980   9.850
 3126W        W 4097   2.760   6.080  13.580
 3127W        W 4098   6.770   5.390   0.360
 3128W        W 4099   5.170   1.120  11.640
 3129W        W 4100   7.200   7.040  12.430
 3130W        W 4101   6.400   2.360   2.200
 3131W        W 4102   8.650   8.040  13.330
 3132W        W 4103   6.500   9.310   9.130
 3133W        W 4104  11.110   0.170  13.810
 3134W        W 4105   9.870   1.190   3.460
 3135W        W 4106   4.380   6.400   3.230
 3136W        W 4107  13.490  11.190   7.320
 3137W        W 4108   3.760   0.730   6.210
 3138W        W 4109   8.340  12.890  12.600
 3139W        W 4110   8.590  11.970   2.220
 3140W        W 4111  11.430   7.850   1.750
 3141W        W 4112   0.570   7.420   9.270
 3142W        W 4113   2.040  13.510   3.740
 3143W        W 4114   6.880  10.950   5.020
 3144W        W 4115   7.720   2.170  12.810
 3145W        W 4116   5.040   6.280  11.470
 3146W        W 4117   2.070   0.870   7.840
 3147W        W 4118   2.800  12.130   9.500
 3148W        W 4119   6.940   5.820   7.100
 3149W        W 4120   6.430   5.920   4.560
 3150W        W 4121  11.300   8.480   1.180
 3151W        W 4122   2.690   4.910   4.930
 3152W        W 4123  11.100  10.400  12.630
 3153W        W 4124   4.520   3.660   3.180
 3154W        W 4125   3.420   8.400   8.870
 3155W        W 4126   7.480   1.530  11.630
 3156W        W 4127   2.260  11.810  13.540
 3157W        W 4128   1.140   6.670   0.940
 3158W        W 4129   7.870  12.840  13.450
 3159W        W 4130   1.910   8.650  12.570
 3160W        W 4131   2.400  12.360   1.140
 3161W        W 4132   9.690  12.200   8.540
 3162W        W 4133  10.510   1.760   7.140
 3163W        W 4134  12.280   8.610   8.770
 3164W        W 4135  10.850   2.200   0.430
 3165W        W 4136  13.680  13.540   5.470
 3166W        W 4137   1.330   6.790  12.460
 3167W        W 4138   8.130  13.240  13.330
 3168W        W 4139   4.730   7.880   4.240
 3169W        W 4140   6.950  13.740   8.220
 3170W        W 4141  11.920   9.120   3.660
 3171W        W 4142   1.120   3.580  12.230
 3172W        W 4143  11.240   5.850  12.810
 3173W        W 4144   8.700   2.590  13.440
 3174W        W 4145   6.200   9.600  11.140
 3175W        W 4146   1.990   9.580  12.420
 3176W        W 4147   7.710   8.900  10.950
 3177W        W 4148   6.520   6.320   9.500
 3178W        W 4149  13.230   8.410   7.710
 3179W        W 4150   7.190  12.280  10.780
 3180W        W 4151   3.970  13.240   2.100
 3181W        W 4152  12.860   4.380   1.590
 3182W        W 4153   1.890  12.070   0.430
 3183W        W 4154   5.660  12.520   8.560
 3184W        W 4155   2.730  12.420  13.850
 3185W        W 4156   8.040   6.900  11.800
 3186W        W 4157   5.740   6.780   1.390
 3187W        W 4158  11.890   9.600  13.600
 3188W        W 4159  12.530   6.260  12.570
 3189W        W 4160   9.740   5.420   0.250
 3190W        W 4161   7.880  11.750  10.670
 3191W        W 4162   6.900   8.680   0.300
 3192W        W 4163   4.060   6.980   6.580
 3193W        W 4164   4.800   8.460   4.140
 3194W        W 4165   5.860   3.240   0.770
 3195W        W 4166   3.770   7.040   2.290
 3196W        W 4167  11.310  13.720   2.330
 3197W        W 4168  11.770  12.820   2.270
 3198W        W 4169   6.380  11.840   4.740
 3199W        W 4170   4.940   6.070   1.990
 3200W        W 4171   7.950   6.970  11.290
 3201W        W 4172   0.320   0.010   1.350
 3202W        W 4173   6.540  13.350  10.180
 3203W        W 4174  10.930  12.230   4.310
 3204W        W 4175   4.140   4.910   2.780
 3205W        W 4176   9.960  12.920  11.670
 3206W        W 4177   0.550   1.920   1.650
 3207W        W 4178   8.180  10.780   0.570
 3208W        W 4179   7.850   1.930   3.740
 3209W        W 4180   2.500   1.920  10.720
 3210W        W 4181  10.470  12.700   6.680
 3211W        W 4182   2.650   6.140   4.200
 3212W        W 4183   6.430   1.730   2.840
 3213W        W 4184   2.840   2.980  11.730
 3214W        W 4185   2.740   5.950   2.610
 3215W        W 4186   5.160  12.580   9.280
 3216W        W 4187  12.710   1.520   1.000
 3217W        W 4188   1.330   2.170  12.740
 3218W        W 4189   2.910  10.530  12.420
 3219W        W 4190   0.280   2.600   8.790
 3220W        W 4191   2.240  13.040   3.890
 3221W        W 4192  10.520  12.420   2.960
 3222W        W 4193   7.550   3.680   7.220
 3223W        W 4194   5.860   7.950  13.800
 3224W        W 4195  11.070   5.660   4.890
 3225W        W 4196  11.470   9.370   9.190
 3226W        W 4197  11.560  10.820  11.560
 3227W        W 4198   2.190   3.080   8.400
 3228W        W 4199   1.220  11.350  12.160
 3229W        W 4200  11.310  11.110   6.720
 3230W        W 4201   7.850   4.760  12.990
 3231W        W 4202   5.820  11.310   4.300
 3232W        W 4203   3.570   0.140   7.970
 3233W        W 4204   9.900   9.070   6.910
 3234W        W 4205   6.160  13.010  13.650
 3235W        W 4206   6.450  13.820   4.090
 3236W        W 4207   8.910   9.240   5.270
 3237W        W 4208   0.630  10.410   6.720
 3238W        W 4209  10.370   3.390   4.220
 3239W        W 4210   7.830  13.530   0.990
 3240W        W 4211   8.750  10.150   3.850
 3241W        W 4212  10.430   6.330  11.840
 3242W        W 4213  13.090  12.290  13.250
 3243W        W 4214   4.620  11.740  13.110
 3244W        W 4215   6.770   7.700   0.230
 3245W        W 4216   6.710   6.920   4.940
 3246W        W 4217  10.340   8.830   8.230
 3247W        W 4218  13.420   8.110   2.360
 3248W        W 4219   7.320  10.750  10.020
 3249W        W 4220   4.350   4.800  10.890
 3250W        W 4221  12.750   5.950  11.840
 3251W        W 4222   9.080   8.350   0.570
 3252W        W 4223   7.900   1.290   9.050
 3253W        W 4224   4.930   1.590   8.440
 3254W        W 4225   5.040  12.150   2.090
 3255W        W 4226   1.670  12.030   7.430
 3256W        W 4227  10.750  12.730  10.760
 3257W        W 4228   2.900   5.850   0.140
 3258W        W 4229  12.180   1.020   4.500
 3259W        W 4230   2.340  10.780   4.920
 3260W        W 4231  12.390   2.740  13.890
 3261W        W 4232   8.680   6.690   5.450
 3262W        W 4233   9.570  11.510   5.200
 3263W        W 4234   9.330   6.130  12.550
 3264W        W 4235   9.520  11.600   1.520
 3265W        W 4236  12.110   6.220   5.330
 3266W        W 4237   3.670  11.230   4.550
 3267W        W 4238   6.200   5.590  12.920
 3268W        W 4239  11.630  10.270  10.670
 3269W        W 4240   7.220   0.350  13.470
 3270W        W 4241   5.520   9.670   4.410
 3271W        W 4242  10.670   2.620  11.260
 3272W        W 4243   9.010   6.560   5.810
 3273W        W 4244   2.790  12.730   5.720
 3274W        W 4245  10.220   3.410  12.790
 3275W        W 4246   4.820   7.170   4.890
 3276W        W 4247   9.920   4.200   7.650
 3277W        W 4248   0.900   5.620   4.660
 3278W        W 4249   7.980  11.930   2.710
 3279W        W 4250   2.220   8.430   5.680
 3280W        W 4251   8.820   3.920   7.490
 3281W        W 4252  12.910  11.910  12.390
 3282W        W 4253   3.550   9.560  10.570
 3283W        W 4254   0.320  13.420  12.800
 3284W        W 4255   0.930   5.350  10.450
 3285W        W 4256  11.960   5.390   0.070
 3286W        W 4257  12.740   7.940  10.860
 3287W        W 4258   2.460  11.010   7.560
 3288W        W 4259  10.390   4.750   7.640
 3289W        W 4260   8.300   1.070   6.110
 3290W        W 4261   2.300   1.200  12.380
 3291W        W 4262  10.650   5.730   6.400
 3292W        W 4263   7.160   3.380   5.030
 3293W        W 4264   4.000   3.030   4.480
 3294W        W 4265   1.940   6.650   4.920
 3295W        W 4266  11.270  10.960   0.970
 3296W        W 4267   0.950   0.730  11.510
 3297W        W 4268   2.290   2.940   6.980
 3298W        W 4269  10.910  11.450  13.510
 3299W        W 4270   6.050  11.970   1.300
 3300W        W 4271  12.420   0.550   0.470
 3301W        W 4272   2.360   7.720   6.300
 3302W        W 4273   0.840   2.670   9.430
 3303W        W 4274   8.530   5.470  10.660
 3304W        W 4275   6.840   8.950   2.630
 3305W        W 4276   5.590  11.940   0.580
 3306W        W 4277   1.950   6.760   9.690
 3307W        W 4278   1.550  10.800   5.410
 3308W        W 4279  13.310   3.950  11.550
 3309W        W 4280  10.270   5.470   9.110
 3310W        W 4281   0.530   1.140   3.500
 3311W        W 4282  12.690   7.820   7.730
 3312W        W 4283  13.060   9.190   8.610
 3313W        W 4284   3.680  10.750   4.580
 3314W        W 4285   1.090   2.410   2.100
 3315W        W 4286  10.270   8.320   0.670
 3316W        W 4287  11.790  13.000   0.130
 3317W        W 4288  12.910   0.990   6.260
 3318W        W 4289   9.900   6.040  10.000
 3319W        W 4290  10.340  10.880   3.030
 3320W        W 4291   6.050   6.330   5.120
 3321W        W 4292   6.660   1.210   9.080
 3322W        W 4293  11.160  10.100   4.300
 3323W        W 4294   0.620   7.550   6.210
 3324W        W 4295  13.260   0.900  10.140
 3325W        W 4296   9.440  10.970  11.280
 3326W        W 4297   2.830   9.980   0.290
 3327W        W 4298   5.290   9.310   5.990
 3328W        W 4299   7.600  13.290   6.100
 3329W        W 4300   2.120   1.180   2.410
 3330W        W 4301   1.580   7.980   1.240
 3331W        W 4302   6.980   0.480   2.750
 3332W        W 4303   3.310  10.100   3.100
 3333W        W 4304   9.370   5.090   0.270
 3334W        W 4305   7.270   0.570  12.360
 3335W        W 4306   5.040  11.420  13.420
 3336W        W 4307  12.180   0.070  11.400
 3337W        W 4308   7.140  13.870   2.550
 3338W        W 4309   3.320  10.760   0.360
 3339W        W 4310  12.620  13.280   5.710
 3340W        W 4311   9.830   0.530   4.100
 3341W        W 4312   8.280   2.310   7.870
 3342W        W 4313   5.030   2.830   9.850
 3343W        W 4314   5.880   4.850   1.070
 3344W        W 4315   6.630   9.930   2.740
 3345W        W 4316   6.860  11.130  13.870
 3346W        W 4317  11.040   2.310   4.160
 3347W        W 4318   8.900   9.310   7.110
 3348W        W 4319   6.800   3.330   0.420
 3349W        W 4320   1.280   0.200   6.030
 3350W        W 4321  10.730  12.650  12.610
 3351W        W 4322   6.850   6.220   7.340
 3352W        W 4323  13.860   3.790  12.460
 3353W        W 4324  10.330  10.150   2.270
 3354W        W 4325  12.950   5.260   0.100
 3355W        W 4326   2.460   1.930   8.980
 3356W        W 4327   8.190   6.080   4.230
 3357W        W 4328   1.990   0.100  11.720
 3358W        W 4329   5.980   2.810   7.250
 3359W        W 4330   7.520   7.140   6.380
 3360W        W 4331   8.230   8.560   2.510
 3361W        W 4332   5.570  12.060   1.090
 3362W        W 4333   3.450   4.690   1.610
 3363W        W 4334   7.300   3.900   5.160
 3364W        W 4335  12.960  11.270   6.460
 3365W        W 4336   4.200   3.480   7.600
 3366W        W 4337   8.360   9.510   7.760
 3367W        W 4338   6.620   0.040   7.510
 3368W        W 4339   0.820   4.010   0.050
 3369W        W 4340   5.870   0.120  10.080
 3370W        W 4341   8.600   0.240   5.690
 3371W        W 4342   2.650   6.260  11.120
 3372W        W 4343   0.300  10.290   7.050
 3373W        W 4344   1.110  10.120  11.320
 3374W        W 4345  10.600   6.650  11.290
 3375W        W 4346   0.150  13.340   1.470
 3376W        W 4347   1.750   1.230   1.990
 3377W        W 4348  11.050   6.210   7.660
 3378W        W 4349   9.020  13.560   2.140
 3379W        W 4350   5.580   8.090   5.550
 3380W        W 4351   6.040   4.880   1.590
 3381W        W 4352   3.490   2.760   2.420
 3382W        W 4353   3.110  12.610   8.800
 3383W        W 4354   7.260   0.100   6.260
 3384W        W 4355   4.110   3.650   5.200
 3385W        W 4356   4.170   0.420  12.700
 3386W        W 4357  12.700   1.280   0.540
 3387W        W 4358   2.390   8.290   2.460
 3388W        W 4359   4.340  12.330   7.010
 3389W        W 4360   9.070   9.830   7.150
 3390W        W 4361   3.860   7.680   7.690
 3391W        W 4362   8.100  11.690   9.610
 3392W        W 4363   7.840  10.360  11.600
 3393W        W 4364  12.980   8.070   4.430
 3394W        W 4365  11.510   1.450   9.450
 3395W        W 4366   5.160   8.690   1.500
 3396W        W 4367   9.930   1.070  10.390
 3397W        W 4368  10.400   5.430  13.280
 3398W        W 4369   3.840   6.410  13.120
 3399W        W 4370   3.840   3.180  10.630
 3400W        W 4371   1.430  11.600   1.770
 3401W        W 4372  13.750  11.530   9.070
 3402W        W 4373   4.280   9.800   6.880
 3403W        W 4374   6.300   4.130   7.520
 3404W        W 4375   5.530   0.430   4.700
 3405W        W 4376   6.320   3.010   4.840
 3406W        W 4377   5.090   8.900   6.250
 3407W        W 4378   1.310  12.590   1.900
 3408W        W 4379   8.530   4.760   4.710
 3409W        W 4380   1.920   8.980  10.160
 3410W        W 4381   2.300   3.010   1.500
 3411W        W 4382   1.820   7.250   8.300
 3412W        W 4383  10.740   8.000   9.390
 3413W        W 4384  11.900  10.430   5.150
 3414W        W 4385   1.720  10.670   7.320
 3415W        W 4386   8.670   9.550   2.700
 3416W        W 4387   7.520   2.170   0.840
 3417W        W 4388  13.840  12.010   5.790
 3418W        W 4389   1.640  13.040   5.200
 3419W        W 4390   5.180   8.600  12.160
 3420W        W 4391   7.530  13.360   5.630
 3421W        W 4392  11.750   2.690   8.560
 3422W        W 4393   6.120   0.470   0.660
 3423W        W 4394   9.650  13.110   2.710
 3424W        W 4395   9.650  12.980   9.190
 3425W        W 4396   4.130   2.100  11.880
 3426W        W 4397   2.010  12.690   1.340
 3427W        W 4398   1.230  12.230   1.140
 3428W        W 4399  10.620   4.110   7.560
 3429W        W 4400  13.830   0.040   6.410
 3430W        W 4401   8.180   6.810   3.340
 3431W        W 4402   5.350   8.610   9.160
 3432W        W 4403   3.890   9.280   7.890
 3433W        W 4404   2.700   2.330   3.150
 3434W        W 4405   3.450   4.950  11.180
 3435W        W 4406   8.490   3.190  12.760
 3436W        W 4407  11.730   2.710   0.480
 3437W        W 4408  11.720   1.000   1.340
 3438W        W 4409  11.020   9.090  12.910
 3439W        W 4410   1.800  11.530   2.730
 3440W        W 4411   2.630   2.650   9.570
 3441W        W 4412   7.170   9.720   8.550
 3442W        W 4413   0.380  11.280   6.390
 3443W        W 4414  11.750   4.400   6.290
 3444W        W 4415  10.390  13.200   9.500
 3445W        W 4416  11.790   3.030  10.830
 3446W        W 4417   6.800   1.980   7.510
 3447W        W 4418   1.070  11.000   5.490
 3448W        W 4419   9.580  11.110   2.210
 3449W        W 4420   9.110  13.810   8.310
 3450W        W 4421  13.470   6.250  12.290
 3451W        W 4422   5.360   1.040   4.610
 3452W        W 4423  12.130   1.710   2.350
 3453W        W 4424   1.990   5.260   3.360
 3454W        W 4425  13.430   7.000   0.940
 3455W        W 4426   7.810   5.480   9.880
 3456W        W 4427   9.300  12.830   4.660
 3457W        W 4428   9.420   8.940   3.830
 3458W        W 4429   6.270   6.040   3.830
 3459W        W 4430   6.870   9.840   1.480
 3460W        W 4431   5.470   6.880  13.450
 3461W        W 4432   3.990  11.180  12.750
 3462W        W 4433   5.900   6.970   2.700
 3463W        W 4434   4.340  10.950   7.730
 3464W        W 4435  12.620   5.370   5.290
 3465W        W 4436   5.670   9.770   7.650
 3466W        W 4437   5.070   1.660   5.090
 3467W        W 4438   4.140   4.670   5.050
 3468W        W 4439   0.500   0.800  12.430
 3469W        W 4440   9.430   2.390   6.380
 3470W        W 4441  10.360   7.820   5.200
 3471W        W 4442  12.950   2.730  13.830
 3472W        W 4443   5.580   2.540  10.570
 3473W        W 4444   2.320   6.750   5.190
 3474W        W 4445   8.050   8.840  12.540
 3475W        W 4446  11.920   6.160   9.990
 3476W        W 4447   9.660   7.820   6.500
 3477W        W 4448  13.250  12.520   8.100
 3478W        W 4449  13.160   9.780   2.490
 3479W        W 4450   7.200  11.410   0.970
 3480W        W 4451   3.970  10.420   9.230
 3481W        W 4452   8.300  11.330   4.260
 3482W        W 4453   8.500   1.070   8.550
 3483W        W 4454  10.960  11.200   4.160
 3484W        W 4455   6.480   1.860  12.430
 3485W        W 4456  12.690   5.630   0.320
 3486W        W 4457   0.510  13.160  11.490
 3487W        W 4458   5.280   5.020   3.910
 3488W        W 4459   8.160   2.400   4.170
 3489W        W 4460   4.090   5.310   6.050
 3490W        W 4461   2.990   7.990   9.790
 3491W        W 4462   2.440  10.070   9.740
 3492W        W 4463   0.660   3.140   2.460
 3493W        W 4464   7.060   2.730  13.130
 3494W        W 4465   9.410   2.210   2.000
 3495W        W 4466  13.220  12.190   3.410
 3496W        W 4467   8.570   2.660   6.960
 3497W        W 4468   9.440   7.070   8.240
 3498W        W 4469   1.470   9.340  12.270
 3499W        W 4470  12.090  11.430   2.610
 3500W        W 4471  10.680   7.710   0.190
 3501W        W 4472   3.030   3.430  11.960
 3502W        W 4473  13.310   4.410   0.410
 3503W        W 4474   2.750   4.490   1.680
 3504W        W 4475   0.360   6.010  10.280
 3505W        W 4476   6.090   0.560   2.380
 3506W        W 4477  11.800  10.460  12.090
 3507W        W 4478  11.520   6.310  12.470
 3508W        W 4479   1.750  12.420   7.170
 3509W        W 4480   7.580  10.100  10.210
 3510W        W 4481   2.220   8.370  12.290
 3511W        W 4482   4.420  11.200   5.980
 3512W        W 4483   4.740   2.820  12.730
 3513W        W 4484   5.070   3.800   9.520
 3514W        W 4485  10.450   2.680  11.940
 3515W        W 4486  10.930   8.790   1.280
 3516W        W 4487   7.270   4.730   0.320
 3517W        W 4488  12.710   9.930   3.380
 3518W        W 4489   4.600   1.170   6.340
 3519W        W 4490   3.740   9.590  11.230
 3520W        W 4491   2.870   5.100  12.330
 3521W        W 4492  10.260   4.190   2.720
 3522W        W 4493   1.380  12.440   9.660
 3523W        W 4494   8.410  12.860   4.630
 3524W        W 4495  13.840   5.250  12.260
 3525W        W 4496   6.360   0.840   8.000
 3526W        W 4497  10.180   7.650  12.210
 3527W        W 4498   9.400   8.410   7.830
 3528W        W 4499   7.380   5.250   8.580
 3529W        W 4500   2.430  13.280   9.970
 3530W        W 4501   8.560   1.840   7.050
 3531W        W 4502  10.830   9.190   5.910
 3532W        W 4503   1.310   2.340  11.950
 3533W        W 4504   2.050   8.440   3.640
 3534W        W 4505   8.570  13.490   5.710
 3535W        W 4506  10.780   4.470   2.030
 3536W        W 4507   0.090   3.420  10.870
 3537W        W 4508   8.680   6.560   8.520
 3538W        W 4509   0.980   3.810   8.630
 3539W        W 4510   9.160  11.610   5.420
 3540W        W 4511  11.130  12.530   6.180
 3541W        W 4512  13.060  12.130  13.690
 3542W        W 4513   3.070   0.120   1.380
 3543W        W 4514   0.030   9.560   5.770
 3544W        W 4515  10.160   4.850   3.500
 3545W        W 4516   1.150  12.500  10.080
 3546W        W 4517   3.030  10.360  10.710
 3547W        W 4518   6.660   2.140   9.080
 3548W        W 4519   7.540  13.730  12.750
 3549W        W 4520   1.080   3.520  11.690
 3550W        W 4521   3.770   5.120   7.620
 3551W        W 4522   9.380  10.880   8.000
 3552W        W 4523   3.710   0.970   8.160
 3553W        W 4524   7.350   0.450   2.420
 3554W        W 4525   7.030   4.980   1.490
 3555W        W 4526   1.920  13.270   7.600
 3556W        W 4527   5.500   2.780  13.550
 3557W        W 4528  11.700   7.620  13.680
 3558W        W 4529   7.940  11.910   5.400
 3559W        W 4530  10.080   2.500   3.980
 3560W        W 4531   9.090   0.290   5.510
 3561W        W 4532   7.900   4.060   9.050
 3562W        W 4533  10.560  10.300   1.070
 3563W        W 4534  12.780   9.000   4.180
 3564W        W 4535   4.530   1.170   1.220
 3565W        W 4536   9.540   7.770  13.150
 3566W        W 4537   6.350  12.700   9.120
 3567W        W 4538  13.160  11.340  11.630
 3568W        W 4539   4.990   1.850   0.120
 3569W        W 4540   7.450   0.070   6.990
 3570W        W 4541   6.150  13.270  10.530
 3571W        W 4542  13.750   8.960  13.520
 3572W        W 4543   5.600   3.940  13.380
 3573W        W 4544   6.650  12.210   2.490
 3574W        W 4545   4.710   9.610   2.920
 3575W        W 4546   5.610   1.490  12.000
 3576W        W 4547   3.530  10.510   8.990
 3577W        W 4548   2.260   7.500   3.730
 3578W        W 4549  11.380  12.730   7.330
 3579W        W 4550   7.360  11.480   5.950
 3580W        W 4551   9.930   0.320  10.400
 3581W        W 4552  12.720   9.370   2.790
 3582W        W 4553  10.160  13.000   0.500
 3583W        W 4554   7.290  13.430   9.750
 3584W        W 4555  12.750   0.700  13.360
 3585W        W 4556   4.610   4.140  12.060
 3586W        W 4557  13.110   7.070   1.420
 3587W        W 4558  13.820  11.930   4.560
 3588W        W 4559   3.170  13.130   4.850
 3589W        W 4560  10.280  12.940   3.360
 3590W        W 4561   5.450   6.550  12.130
 3591W        W 4562   0.780  12.750   6.970
 3592W        W 4563  11.000  13.440   0.590
 3593W        W 4564   7.160   0.390   6.640
 3594W        W 4565   9.190   9.420   2.010
 3595W        W 4566   1.710   7.510   1.270
 3596W        W 4567   8.090   9.060   3.460
 3597W        W 4568   5.860   1.420   6.920
 3598W        W 4569   0.570   1.840  12.220
 3599W        W 4570   4.800  13.840   1.120
 3600W        W 4571  11.160   6.360  12.790
 3601W        W 4572  10.160   4.890   4.090
 3602W        W 4573   2.010   5.040   9.550
 3603W        W 4574   6.560   7.270  11.660
 3604W        W 4575  10.250   4.190   4.770
 3605W        W 4576  10.030   7.740  12.950
 3606W        W 4577   2.510   0.540   7.640
 3607W        W 4578   7.640   3.500  11.970
 3608W        W 4579   8.420   8.560   8.700
 3609W        W 4580  11.690  12.290   2.680
 3610W        W 4581  11.030   1.980   0.950
 3611W        W 4582  12.990   2.960  12.720
 3612W        W 4583  10.660   5.570   4.680
 3613W        W 4584   3.680  10.060   2.300
 3614W        W 4585   9.220   6.220   7.320
 3615W        W 4586   0.380   8.500   7.150
 3616W        W 4587  11.410   8.380   0.330
 3617W        W 4588   5.960  11.610   3.420
 3618W        W 4589  12.350   7.970   9.640
 3619W        W 4590  11.210   1.660  12.290
 3620W        W 4591   1.370   8.900   6.990
 3621W        W 4592   4.360   7.540   6.510
 3622W        W 4593   0.790   7.510  13.070
 3623W        W 4594   3.270   9.390  13.510
 3624W        W 4595   6.540  13.200  11.070
 3625W        W 4596   5.510  13.670   8.620
 3626W        W 4597  12.390   6.400   1.640
 3627W        W 4598   3.660   8.090   0.610
 3628W        W 4599  11.040  10.610   9.890
 3629W        W 4600   9.190  12.360   1.630
 3630W        W 4601   9.320  12.350   3.370
 3631W        W 4602   2.390   9.690  13.510
 3632W        W 4603  10.030   6.990   7.570
 3633W        W 4604   2.180   3.480   1.210
 3634W        W 4605   6.080  12.180  13.590
 3635W        W 4606   8.900   9.840   8.330
 3636W        W 4607  12.930   1.510  12.370
 3637W        W 4608   2.120  13.490   5.850
 3638W        W 4609   3.580   7.870  12.340
 3639W        W 4610  11.420  12.100   5.310
 3640W        W 4611   4.470   2.570   6.910
 3641W        W 4612   9.460   8.880   7.530
 3642W        W 4613   2.400   3.750   0.100
 3643W        W 4614  13.500  11.600   0.290
 3644W        W 4615  10.270   8.060  11.410
 3645W        W 4616  13.200   6.520   0.010
 3646W        W 4617   5.490   7.170   9.510
 3647W        W 4618   3.610   7.520  10.280
 3648W        W 4619  11.670   9.410   4.340
 3649W        W 4620  11.090   6.490   5.400
 3650W        W 4621   6.600   8.630  13.800
 3651W        W 4622   0.740   3.880  11.370
 3652W        W 4623   6.890   1.850  12.720
 3653W        W 4624  13.700  12.400   5.460
 3654W        W 4625   9.030  11.990   0.880
 3655W        W 4626   2.840   1.600   8.840
 3656W        W 4627   5.380   8.760   8.660
 3657W        W 4628   2.160   8.790  12.950
 3658W        W 4629   7.330   9.170   6.380
 3659W        W 4630  10.220  12.990  12.900
 3660W        W 4631   2.910   6.600   8.610
 3661W        W 4632   0.350   7.500  13.680
 3662W        W 4633   5.760   8.010   3.930
 3663W        W 4634   1.280   6.510   2.190
 3664W        W 4635   7.200   1.690   7.550
 3665W        W 4636   9.320   6.200   6.030
 3666W        W 4637   0.900   1.320   4.800
 3667W        W 4638  13.630   7.210   1.370
 3668W        W 4639   7.640  12.150   7.440
 3669W        W 4640   8.060   3.720  13.850
 3670W        W 4641  11.540   0.470   8.190
 3671W        W 4642  10.780   5.540   5.300
 3672W        W 4643  12.830   9.850  11.100
 3673W        W 4644  13.310   4.330  11.270
 3674W        W 4645   3.260   4.800   9.400
 3675W        W 4646  13.670   0.070   5.760
 3676W        W 4647   8.690  12.770  12.140
 3677W        W 4648   4.900   0.140   8.130
 3678W        W 4649   3.860  11.710   3.790
 3679W        W 4650  12.720  10.750  13.740
 3680W        W 4651   2.240   9.450   4.240
 3681W        W 4652   3.200  10.670   4.710
 3682W        W 4653   3.940   5.980   0.020
 3683W        W 4654   1.430  13.720  13.470
 3684W        W 4655   7.360   5.930  12.890
 3685W        W 4656   4.110  13.230   4.490
 3686W        W 4657   0.760  12.740  10.820
 3687W        W 4658   0.510   1.000  11.940
 3688W        W 4659   7.100   7.110   6.760
 3689W        W 4660   4.710   9.760  11.320
 3690W        W 4661   0.840   9.600  10.610
 3691W        W 4662   5.790  13.170   8.470
 3692W        W 4663   3.210  12.570   3.330
 3693W        W 4664  11.540   8.350   1.660
 3694W        W 4665   3.270   1.960   9.400
 3695W        W 4666   1.120   9.470   8.860
 3696W        W 4667   1.770  10.660   3.810
 3697W        W 4668  13.690   5.410   5.270
 3698W        W 4669   5.750  10.280   1.200
 3699W        W 4670   9.730   1.500   8.690
 3700W        W 4671   7.660  13.200   3.160
 3701W        W 4672   2.610   0.630   8.950
 3702W        W 4673   2.100  11.390  11.980
 3703W        W 4674   3.840   3.080   9.600
 3704W        W 4675   4.230  11.410   3.660
 3705W        W 4676   1.000   2.530  12.620
 3706W        W 4677   7.670   9.820  10.720
 3707W        W 4678   0.870   7.660   2.880
 3708W        W 4679   9.310  12.710   2.570
 3709W        W 4680  11.030  10.030  13.000
 3710W        W 4681   1.610   6.900  13.430
 3711W        W 4682  12.980   6.360  12.730
 3712W        W 4683  10.940  11.650   8.520
 3713W        W 4684   9.730   7.220   9.070
 3714W        W 4685  10.230   6.040   6.000
 3715W        W 4686  10.260   6.720  12.770
 3716W        W 4687   2.310   7.050   5.610
 3717W        W 4688   8.550   8.930  12.530
 3718W        W 4689   9.970   7.950   6.160
 3719W        W 4690  12.870   4.320   8.970
 3720W        W 4691   7.350   1.110   4.200
 3721W        W 4692  10.880   4.250  13.840
 3722W        W 4693   5.540   3.430   8.860
 3723W        W 4694   7.800   9.130  12.190
 3724W        W 4695  12.990  13.710   1.130
 3725W        W 4696   9.890   5.380  12.640
 3726W        W 4697  10.500  12.660  12.110
 3727W        W 4698   9.610   3.970   5.600
 3728W        W 4699  11.440   1.850   9.770
 3729W        W 4700  10.130   9.090   4.630
 3730W        W 4701   0.860   0.860   2.610
 3731W        W 4702   0.470   2.360  12.260
 3732W        W 4703   8.570   2.700   9.760
 3733W        W 4704   1.710  13.660   8.930
 3734W        W 4705   4.620   7.430   4.320
 3735W        W 4706  13.590  12.380   5.990
 3736W        W 4707   5.590   9.220   1.990
 3737W        W 4708   2.320   6.320   9.680
 3738W        W 4709   9.630  13.020   1.270
 3739W        W 4710   4.680  13.740   6.760
 3740W        W 4711   4.840   0.740   7.520
 3741W        W 4712   4.400   9.490  13.400
 3742W        W 4713   8.140   7.280   1.640
 3743W        W 4714  10.590  12.360   3.900
 3744W        W 4715   9.530   1.570   3.250
 3745W        W 4716  11.480   5.360  11.700
 3746W        W 4717   9.630   1.580   1.260
 3747W        W 4718   4.460   5.390   6.310
 3748W        W 4719   7.700  13.200   7.860
 3749W        W 4720   7.890   0.450   4.490
 3750W        W 4721   1.810  12.480   5.690
 3751W        W 4722   4.990  10.710   4.250
 3752W        W 4723   8.230   4.450  13.070
 3753W        W 4724  11.300   9.660   3.600
 3754W        W 4725   8.420  11.680   2.630
 3755W        W 4726   4.160   6.560   4.410
 3756W        W 4727   9.470   2.280   2.650
 3757W        W 4728   6.860   1.590   9.340
 3758W        W 4729  11.090  12.250   0.550
 3759W        W 4730   0.570   6.940   4.210
 3760W        W 4731   6.700   8.480   7.860
 3761W        W 4732   4.670   0.600  13.700
 3762W        W 4733   0.970   3.310   0.200
 3763W        W 4734   7.100  12.990   1.750
 3764W        W 4735  12.190   6.030  12.890
 3765W        W 4736  10.420   4.520   1.620
 3766W        W 4737   4.810  13.400   5.640
 3767W        W 4738  13.030   3.610  12.210
 3768W        W 4739   0.330   8.080  11.210
 3769W        W 4740   2.670   7.360  12.060
 3770W        W 4741   7.360  11.230   0.470
 3771W        W 4742   2.030   9.350   2.610
 3772W        W 4743   1.340   0.260   6.710
 3773W        W 4744  10.320   1.450  10.320
 3774W        W 4745   8.310   8.870   0.830
 3775W        W 4746   8.310   6.790   0.140
 3776W        W 4747  12.800   1.070   1.200
 3777W        W 4748  10.080   4.090   5.990
 3778W        W 4749  13.460   4.870  12.310
 3779W        W 4750   4.890   4.240  12.590
 3780W        W 4751   4.370   3.010   4.140
 3781W        W 4752   6.270   6.580   4.740
 3782W        W 4753  12.330  11.870   2.640
 3783W        W 4754  12.530   7.520   8.160
 3784W        W 4755   9.690   6.100   7.190
 3785W        W 4756   8.170  10.740  11.420
 3786W        W 4757  10.590   5.860  13.440
 3787W        W 4758   3.850  10.100  10.480
 3788W        W 4759   3.750  11.810   4.380
 3789W        W 4760   8.670  10.090   7.540
 3790W        W 4761  11.430   7.900   5.430
 3791W        W 4762   2.530   1.250   1.040
 3792W        W 4763   6.010   4.510   4.430
 3793W        W 4764  13.840  13.770  11.820
 3794W        W 4765  10.550  11.960   6.040
 3795W        W 4766   0.920   7.010   2.840
 3796W        W 4767  10.830   0.810   7.390
 3797W        W 4768   6.530  10.590  12.010
 3798W        W 4769  11.540  12.820   8.570
 3799W        W 4770   6.510   5.430   6.300
 3800W        W 4771  11.860  10.270   0.960
 3801W        W 4772   0.890  13.590   2.000
 3802W        W 4773   7.870   6.070  11.140
 3803W        W 4774   5.870  10.020   9.610
 3804W        W 4775   6.820   7.090   5.950
 3805W        W 4776  13.840  10.030  11.920
 3806W        W 4777  11.440   6.770   6.410
 3807W        W 4778   4.860   3.230   9.520
 3808W        W 4779   4.240  11.590   0.530
 3809W        W 4780  13.480   9.410   4.550
 3810W        W 4781   7.500  12.430   3.130
 3811W        W 4782  12.400   1.870   1.920
 3812W        W 4783   8.890  12.800  11.650
 3813W        W 4784   9.830  10.340  13.130
 3814W        W 4785   2.790   5.680  10.900
 3815W        W 4786  11.550   2.570  10.990
 3816W        W 4787   0.780  13.600  11.520
 3817W        W 4788  11.510  12.710   4.820
 3818W        W 4789   3.860  11.510   7.290
 3819W        W 4790   9.820   6.980  12.550
 3820W        W 4791   8.700   9.740  12.730
 3821W        W 4792  13.260   4.610   1.810
 3822W        W 4793  12.380   2.780  12.010
 3823W        W 4794   5.660   3.500   6.320
 3824W        W 4795   6.050   3.770   9.480
 3825W        W 4796   6.290   3.100   0.470
 3826W        W 4797   0.780  13.710   6.640
 3827W        W 4798  10.290   7.650   1.930
 3828W        W 4799  10.340   6.360   6.370
 3829W        W 4800   1.140   3.610  10.890
 3830W        W 4801   7.480   3.210   1.050
 3831W        W 4802   2.300   5.490   9.460
 3832W        W 4803   9.640   6.980   7.070
 3833W        W 4804  10.070  12.620   0.800
 3834W        W 4805  13.330   4.010   0.990
 3835W        W 4806   3.360   8.400   1.530
 3836W        W 4807   2.150  10.040  13.290
 3837W        W 4808  11.530  10.920   1.930
 3838W        W 4809   2.050   7.160   5.230
 3839W        W 4810   6.160   6.660   1.990
 3840W        W 4811  10.120   4.350  13.110
 3841W        W 4812   9.620   4.510   5.360
 3842W        W 4813   8.560   5.990   3.690
 3843W        W 4814   1.630   5.680   2.730
 3844W        W 4815   2.430  10.460   1.200
 3845W        W 4816   3.760  11.520   5.310
 3846W        W 4817   3.530  11.990   1.160
 3847W        W 4818  11.620   6.670   9.030
 3848W        W 4819   4.590   0.150   0.770
 3849W        W 4820  10.040   7.140   1.150
 3850W        W 4821   8.100   0.480  11.150
 3851W        W 4822   4.910   2.060   5.340
 3852W        W 4823   3.040   8.700   3.860
 3853W        W 4824   1.460   1.670   8.970
 3854W        W 4825  12.790   6.310   1.390
 3855W        W 4826   9.880  11.180  11.260
 3856W        W 4827  13.730  10.140   0.370
 3857W        W 4828  13.070   8.950   0.020
 3858W        W 4829  10.090  11.650   7.880
 3859W        W 4830   5.860  11.280  10.960
 3860W        W 4831   1.100   0.860   3.970
 3861W        W 4832  11.550   2.860   4.680
 3862W        W 4833   3.650  11.530  11.270
 3863W        W 4834   4.180   6.740   0.610
 3864W        W 4835   3.390   2.640  13.690
 3865W        W 4836  10.000  10.080   3.520
 3866W        W 4837   0.730  10.280   9.460
 3867W        W 4838   5.910  13.020   3.330
 3868W        W 4839   4.810   2.230  10.630
 3869W        W 4840   7.910  10.100   4.720
 3870W        W 4841   0.610   0.350   1.660
 3871W        W 4842   7.320   6.640   4.120
 3872W        W 4843   8.940   1.140   1.340
 3873W        W 4844   9.430   2.010   1.530
 3874W        W 4845   4.030   4.980   6.470
 3875W        W 4846  13.100  10.770   2.170
 3876W        W 4847   7.500   3.990  12.620
 3877W        W 4848   4.830   9.870  12.680
 3878W        W 4849   0.890   2.070   1.310
 3879W        W 4850   0.130   6.820   9.850
 3880W        W 4851   4.240  10.330  10.100
 3881W        W 4852  12.230   9.210   1.830
 3882W        W 4853   1.750  13.690   0.430
 3883W        W 4854  12.000   4.160   5.230
 3884W        W 4855  12.180   5.370   5.510
 3885W        W 4856  13.660  10.070  10.910
 3886W        W 4857   3.110   0.720   5.170
 3887W        W 4858   4.640   4.900  11.960
 3888W        W 4859  10.470   3.720   8.410
 3889W        W 4860   8.350  12.220   5.440
 3890W        W 4861  13.270   0.510  11.360
 3891W        W 4862   7.920   0.270   6.920
 3892W        W 4863   3.900   8.880   5.350
 3893W        W 4864   6.080   4.350   0.810
 3894W        W 4865   4.670  10.100   6.140
 3895W        W 4866   8.720  10.210   5.120
 3896W        W 4867  11.800   4.780   8.630
 3897W        W 4868  11.330   2.670   4.330
 3898W        W 4869   2.530   8.330   4.040
 3899W        W 4870   9.740   2.190   3.090
 3900W        W 4871   9.880   6.240   9.500
 3901W        W 4872   3.290  10.010   8.500
 3902W        W 4873   8.200  11.220   6.590
 3903W        W 4874  12.830   0.700  12.840
 3904W        W 4875   3.940  10.480   3.800
 3905W        W 4876   4.540   9.110   4.730
 3906W        W 4877   3.650   9.660  13.160
 3907W        W 4878   4.540   6.350   2.090
 3908W        W 4879  12.940   8.530   9.120
 3909W        W 4880   6.810   5.520   9.970
 3910W        W 4881  11.080  10.570   1.270
 3911W        W 4882   0.110  10.940   3.420
 3912W        W 4883  11.920   9.140  13.470
 3913W        W 4884   7.730   0.270   6.480
 3914W        W 4885   9.070   6.020   8.290
 3915W        W 4886  12.130   3.210   9.730
 3916W        W 4887   3.060   8.940   6.630
 3917W        W 4888   0.250   9.830   2.490
 3918W        W 4889   8.550   2.550   7.440
 3919W        W 4890   1.050   9.220  10.290
 3920W        W 4891  11.480  10.900   6.230
 3921W        W 4892   0.010  13.080   1.860
 3922W        W 4893  13.650  10.930   9.800
 3923W        W 4894   1.260   7.640   3.590
 3924W        W 4895   3.460   4.100   4.760
 3925W        W 4896   5.530   7.710  11.230
 3926W        W 4897   2.050  11.770   7.650
 3927W        W 4898   1.170  10.800  11.400
 3928W        W 4899   6.780   0.210   1.720
 3929W        W 4900   9.660   1.820   4.480
 3930W        W 4901   2.310   7.310  10.670
 3931W        W 4902   1.200   4.160  13.080
 3932W        W 4903   7.050   5.080   1.970
 3933W        W 4904   9.240   9.960   7.770
 3934W        W 4905   4.300   5.860   3.170
 3935W        W 4906   5.560   8.880   7.590
 3936W        W 4907   9.750  13.390   8.830
 3937W        W 4908  10.780   1.400  11.180
 3938W        W 4909   2.300  13.510   2.820
 3939W        W 4910  10.940   4.030   5.850
 3940W        W 4911  12.100   3.830   2.880
 3941W        W 4912  11.110   8.330   5.880
 3942W        W 4913   5.920   5.970   1.140
 3943W        W 4914  13.260  11.790   7.790
 3944W        W 4915   7.940   5.380   3.310
 3945W        W 4916   5.340   5.300   0.470
 3946W        W 4917  11.290  12.480   9.610
 3947W        W 4918   2.060   6.410   9.250
 3948W        W 4919   0.490  10.980  10.860
 3949W        W 4920   1.930   2.800   3.050
 3950W        W 4921   3.250  10.000   5.950
 3951W        W 4922  11.790  12.150  11.690
 3952W        W 4923  12.030   5.320   2.290
 3953W        W 4924   8.950   4.400   1.360
 3954W        W 4925   7.080  12.080   5.550
 3955W        W 4926  12.270   6.220   3.560
 3956W        W 4927   8.090   4.780   6.750
 3957W        W 4928  13.710   9.010   8.530
 3958W        W 4929   8.940   1.580   2.640
 3959W        W 4930   3.630  13.710  13.770
 3960W        W 4931   2.160  12.880  10.160
 3961W        W 4932  12.720   4.960   8.960
 3962W        W 4933   0.530   1.850  11.520
 3963W        W 4934   5.690   8.560   9.590
 3964W        W 4935  11.260   6.070  10.700
 3965W        W 4936   0.420   9.590   4.070
 3966W        W 4937   2.680   5.480   9.120
 3967W        W 4938  11.660   2.360  12.060
 3968W        W 4939   5.920   3.020   1.370
 3969W        W 4940   0.140   2.050   1.450
 3970W        W 4941   4.090   9.760  13.010
 3971W        W 4942   7.730   9.050   3.920
 3972W        W 4943   7.510  10.350  10.610
 3973W        W 4944   3.260   3.690  10.410
 3974W        W 4945   8.360  12.260   6.260
 3975W        W 4946   0.030   0.330  10.390
 3976W        W 4947  11.670   5.360  13.520
 3977W        W 4948   9.150   1.950  10.510
 3978W        W 4949  11.230   0.180   9.920
 3979W        W 4950  10.200  11.290  12.350
 3980W        W 4951   6.490   6.310   1.720
 3981W        W 4952   8.450   9.990   2.340
 3982W        W 4953   4.040   1.390   7.920
 3983W        W 4954   0.550  12.160  12.380
 3984W        W 4955  12.730   1.370  13.420
 3985W        W 4956   9.460   8.580  10.150
 3986W        W 4957   2.510  10.540   7.670
 3987W        W 4958   2.970   0.570   1.520
 3988W        W 4959   6.000   2.450  11.520
 3989W        W 4960   3.600   1.970  12.190
 3990W        W 4961   6.240   2.830  11.120
 3991W        W 4962   7.860   1.170  12.750
 3992W        W 4963  11.940   9.940  12.230
 3993W        W 4964   8.910  13.500   9.710
 3994W        W 4965  13.020   7.510  13.140
 3995W        W 4966   6.470   8.070   5.440
 3996W        W 4967   2.850  13.910   3.720
 3997W        W 4968  10.660  10.870  11.260
 3998W        W 4969   6.420  11.790   1.890
 3999W        W 4970   7.730   9.830   9.350
 4000W        W 4971   4.630   1.580   0.760
 4001W        W 4972   5.700   3.910   0.010
 4002W        W 4973   6.290   3.680   7.630
 4003W        W 4974   9.210   7.440   7.930
 4004W        W 4975   5.830   4.340   9.190
 4005W        W 4976   9.110   0.570   4.650
 4006W        W 4977  11.500   8.300  11.970
 4007W        W 4978  13.740   0.130   9.410
 4008W        W 4979   7.480   9.280   1.280
 4009W        W 4980   7.820   4.000  11.080
 4010W        W 4981   8.360  10.310   1.480
 4011W        W 4982  11.110   9.540  10.550
 4012W        W 4983   7.450   3.380  13.530
 4013W        W 4984   6.840   8.440  12.780
 4014W        W 4985   1.590   2.650   1.170
 4015W        W 4986   5.580  11.540   1.870
 4016W        W 4987   6.050   3.700   0.780
 4017W        W 4988   0.740   9.650  11.140
 4018W        W 4989   9.080   7.700   1.460
 4019W        W 4990  11.940   5.820   4.480
 4020W        W 4991   3.700   6.660  10.690
 4021W        W 4992   3.380   0.300   0.020
 4022W        W 4993   2.130  11.670  11.090
 4023W        W 4994  13.470   1.900  10.580
 4024W        W 4995  12.270  12.880   9.530
 4025W        W 4996  11.620   8.740   3.780
 4026W        W 4997   7.000   7.740   5.930
 4027W        W 4998  12.080   7.470  10.290
 4028W        W 4999   1.060  12.080   7.480
 4029W        W 5000  11.400   2.370   5.400
 4030W        W 5001   5.070   5.750   2.840
 4031W        W 5002   3.430   0.190   0.520
 4032W        W 5003   3.400   7.280  11.540
 4033W        W 5004  11.450   4.050  11.740
 4034W        W 5005   5.850  13.680   7.140
 4035W        W 5006   0.700  11.190  13.330
 4036W        W 5007  10.670  10.930  13.750
 4037W        W 5008   6.830  12.860   9.270
 4038W        W 5009   9.770  12.710   7.820
 4039W        W 5010  13.240  13.880  11.320
 4040W        W 5011  12.840  11.200   8.120
 4041W        W 5012   6.500   7.830   5.030
 4042W        W 5013   4.240   9.090   6.670
 4043W        W 5014   0.900  12.130  11.640
 4044W        W 5015   7.080   1.860  10.750
 4045W        W 5016  12.410   2.660  11.470
 4046W        W 5017   0.500   7.450   3.840
 4047W        W 5018   9.450  10.480  10.430
 4048W        W 5019   4.830   4.810   4.250
 4049W        W 5020   0.790   1.290  10.400
 4050W        W 5021   3.460  13.220   9.860
 4051W        W 5022   6.830   0.430   8.840
 4052W        W 5023   9.950   2.530   7.550
 4053W        W 5024   6.000   1.490  10.040
 4054W        W 5025   4.090   1.850  13.800
 4055W        W 5026   3.830   5.810   3.100
 4056W        W 5027  10.570  12.250  11.330
 4057W        W 5028  13.180   8.200   1.830
 4058W        W 5029  12.170   0.500  12.270
 4059W        W 5030  13.880   8.060  10.290
 4060W        W 5031   7.820  13.850  10.330
 4061W        W 5032   7.370  10.980   3.240
 4062W        W 5033   1.490  13.890  11.980
 4063W        W 5034   0.510   1.370   9.240
 4064W        W 5035   5.180  11.210   3.120
 4065W        W 5036   3.390   7.040   9.370
 4066W        W 5037   0.260   9.890  10.940
 4067W        W 5038   4.990   3.080   1.540
 4068W        W 5039   0.960  13.730   9.440
 4069W        W 5040   5.610   2.000   0.060
 4070W        W 5041   7.130  11.210   5.370
 4071W        W 5042   4.530  13.340   2.730
 4072W        W 5043   3.810   1.420   4.510
 4073W        W 5044   5.670   4.820   9.130
 4074W        W 5045  11.430   9.160  12.000
 4075W        W 5046   4.790   5.840  13.430
 4076W        W 5047  13.540  11.040   0.350
 4077W        W 5048   5.870  13.000   7.990
 4078W        W 5049   8.860   4.510   9.720
 4079W        W 5050  11.980   1.620   6.050
 4080W        W 5051   2.210  13.430   9.280
 4081W        W 5052   8.900   6.970   8.430
 4082W        W 5053   6.240   0.350   7.920
 4083W        W 5054   0.810   0.090   7.600
 4084W        W 5055  10.890   1.600   2.020
 4085W        W 5056   4.890   2.280   6.910
 4086W        W 5057  12.850  13.470   9.850
 4087W        W 5058   0.630  10.220  11.050
 4088W        W 5059  10.870   1.490   1.160
 4089W        W 5060   1.940  10.630  10.440
 4090W        W 5061   6.040  11.010   6.690
 4091W        W 5062   3.670   8.760  11.790
 4092W        W 5063  13.220   2.100   3.490
 4093W        W 5064   1.860  11.170   0.070
 4094W        W 5065   8.660   3.430  12.320
 4095W        W 5066   3.460   6.770   7.830
 4096W        W 5067   9.630   7.710   7.750
 4097W        W 5068   4.260   4.120   1.080
 4098W        W 5069   9.760   2.350  11.660
 4099W        W 5070   9.850  12.140   9.410
 4100W        W 5071   1.420   4.440  11.490
 4101W        W 5072  10.600   9.200   0.840
 4102W        W 5073   9.190   7.140   7.070
 4103W        W 5074   1.390   7.480   6.490
 4104W        W 5075   5.640   5.950   5.970
 4105W        W 5076   1.300  10.860   2.970
 4106W        W 5077   5.980  10.300   0.320
 4107W        W 5078   5.010  10.020  10.960
 4108W        W 5079   3.360   3.230  10.630
 4109W        W 5080   2.310   7.320   6.660
 4110W        W 5081   5.500   1.220   7.320
 4111W        W 5082   9.140   0.300   8.550
 4112W        W 5083   6.960   1.500   4.350
 4113W        W 5084   5.820  11.610   4.680
 4114W        W 5085   5.350   4.080   4.260
 4115W        W 5086  12.910  11.830   2.470
 4116W        W 5087   0.200   7.630   7.180
 4117W        W 5088   9.350   2.060  11.890
 4118W        W 5089  13.040   4.920   3.380
 4119W        W 5090   3.270  10.990  10.390
 4120W        W 5091   9.540   1.620  10.490
 4121W        W 5092   3.420  13.870   3.680
 4122W        W 5093   6.460   0.720   6.360
 4123W        W 5094   1.740  11.560   7.330
 4124W        W 5095  10.280   7.310   5.300
 4125W        W 5096   7.860   9.690   3.190
 4126W        W 5097  11.980   7.530   5.310
 4127W        W 5098   1.420   2.550  12.410
 4128W        W 5099  11.330   3.230  10.800
 4129W        W 5100   7.210   2.170   6.470
 4130W        W 5101  13.010  12.700   9.000
 4131W        W 5102   0.650  10.640  12.040
 4132W        W 5103   1.560   0.880   6.780
 4133W        W 5104   3.110  13.730   0.050
 4134W        W 5105   4.460   8.380   8.760
 4135W        W 5106   4.120  12.510   3.790
 4136W        W 5107   5.600  13.360   3.990
 4137W        W 5108  11.770   9.500  11.150
 4138W        W 5109   3.470   6.470   5.160
 4139W        W 5110   6.700   9.640  11.020
 4140W        W 5111   7.750   7.610   3.720
 4141W        W 5112   5.870   1.780   4.110
 4142W        W 5113   6.590   2.430   9.480
 4143W        W 5114  13.380   6.960  11.550
 4144W        W 5115   7.460   4.470   6.480
 4145W        W 5116   7.660   3.760   1.810
 4146W        W 5117  13.550   1.620   0.120
 4147W        W 5118   0.230   5.960  13.600
 4148W        W 5119   3.020  13.840   0.550
 4149W        W 5120  11.290  10.200  11.190
 4150W        W 5121   0.000  13.060  12.330
 4151W        W 5122   9.880   0.330  11.100
 4152W        W 5123  13.120   8.700   8.700
 4153W        W 5124   1.880   5.390   8.630
 4154W        W 5125  10.620  12.940   3.930
 4155W        W 5126   1.940   8.380   2.400
 4156W        W 5127   3.330   9.950  11.390
 4157W        W 5128  10.500   3.350  10.380
 4158W        W 5129   9.380   6.400   9.510
 4159W        W 5130  11.900   4.350   3.310
 4160W        W 5131  10.360  11.330   0.740
 4161W        W 5132   6.590   7.530   5.610
 4162W        W 5133   0.040  11.080  12.700
 4163W        W 5134   5.170  10.530   0.020
 4164W        W 5135   9.990   9.970   8.980
 4165W        W 5136   7.850   5.520   0.900
 4166W        W 5137   0.440   1.480   1.270
 4167W        W 5138   1.660  13.710  10.040
 4168W        W 5139  11.800  12.270   5.680
 4169W        W 5140   1.440  11.080  11.080
 4170W        W 5141   3.760   2.220   8.550
 4171W        W 5142   8.840  10.620   1.370
 4172W        W 5143   7.750   0.260   8.680
 4173W        W 5144  10.490   8.290   0.230
 4174W        W 5145  11.450   3.590  12.960
 4175W        W 5146  12.230   2.440   8.570
 4176W        W 5147  10.420   5.450   5.980
 4177W        W 5148  11.680  12.030   0.660
 4178W        W 5149   7.030  11.010   3.920
 4179W        W 5150  11.560   7.940   8.320
 4180W        W 5151   5.020   3.630   7.590
 4181W        W 5152   6.600   9.650   8.770
 4182W        W 5153   2.650   4.180   6.780
 4183W        W 5154   3.290   0.680  11.540
 4184W        W 5155   9.400  11.740   4.730
 4185W        W 5156   9.180  10.290  13.720
 4186W        W 5157   9.680   9.490   2.870
 4187W        W 5158   7.180   4.850   5.230
 4188W        W 5159   3.220   0.850   5.760
 4189W        W 5160  13.850  13.130   2.320
 4190W        W 5161  13.830  11.180   4.660
 4191W        W 5162   5.280   2.840  11.050
 4192W        W 5163   0.930  12.370   6.490
 4193W        W 5164   0.050   8.730  11.340
 4194W        W 5165   3.430   5.560  11.870
 4195W        W 5166   6.970   2.890  12.660
 4196W        W 5167   0.220   3.950  11.080
 4197W        W 5168  10.960   6.090  11.830
 4198W        W 5169   8.890  11.320  10.990
 4199W        W 5170  13.430  12.070   2.620
 4200W        W 5171   9.230   4.320   1.780
 4201W        W 5172   3.730   9.750   6.110
 4202W        W 5173   6.980  13.900   1.230
 4203W        W 5174  10.280   2.410  10.530
 4204W        W 5175  10.250   0.050   0.350
 4205W        W 5176  10.140   5.530   4.690
 4206W        W 5177   1.810   7.070   4.730
 4207W        W 5178   4.110  13.100   2.580
 4208W        W 5179   5.600  13.710   9.210
 4209W        W 5180  13.100  10.770   0.740
 4210W        W 5181   9.250  11.630  13.080
 4211W        W 5182   7.560   0.470   0.580
 4212W        W 5183  10.860  13.340   4.010
 4213W        W 5184  12.060   4.170   8.050
 4214W        W 5185   7.950   7.560   1.300
 4215W        W 5186   5.570  13.300   3.130
 4216W        W 5187   5.920  12.220   9.320
 4217W        W 5188   5.720  10.480   0.770
 4218W        W 5189   9.120  12.120   6.790
 4219W        W 5190   4.180   3.930   6.270
 4220W        W 5191   8.560   6.840   7.530
 4221W        W 5192  12.630  11.710  10.290
 4222W        W 5193   6.730   6.680   1.880
 4223W        W 5194   0.330   7.950   6.400
 4224W        W 5195   0.600   6.000  11.210
 4225W        W 5196  13.310  11.260   2.060
 4226W        W 5197   1.520   7.160   3.760
 4227W        W 5198  13.260   7.890   4.080
 4228W        W 5199   2.960  11.180   0.420
 4229W        W 5200   6.260  10.020   7.970
 4230W        W 5201   4.070   3.910   5.620
 4231W        W 5202   2.120   0.570   0.410
 4232W        W 5203   8.140   9.470   9.410
 4233W        W 5204   9.830  13.740   1.710
 4234W        W 5205   6.510   9.010   7.590
 4235W        W 5206   2.170   1.080   1.910
 4236W        W 5207   2.950  11.090   7.570
 4237W        W 5208   6.560   3.620  10.710
 4238W        W 5209   2.070  10.270   7.440
 4239W        W 5210  10.140   0.470   5.570
 4240W        W 5211   9.460   2.750   6.770
 4241W        W 5212   7.620   6.470  12.360
 4242W        W 5213   4.110   6.260   1.820
 4243W        W 5214  11.990  13.530   9.450
 4244W        W 5215   0.460   4.010   9.630
 4245W        W 5216  11.940   7.860   1.560
 4246W        W 5217   8.200   8.220  12.050
 4247W        W 5218   6.440   6.320  11.350
 4248W        W 5219  10.730  12.120  10.870
 4249W        W 5220   9.330   7.630  10.750
 4250W        W 5221   7.230   9.750   4.950
 4251W        W 5222   2.380  12.220  11.800
 4252W        W 5223   5.210   3.960   2.250
 4253W        W 5224   4.310  13.790   0.520
 4254W        W 5225  11.640   2.680  11.660
 4255W        W 5226   5.340   9.810   0.320
 4256W        W 5227   9.200   4.200   0.280
 4257W        W 5228   8.040  11.880   3.540
 4258W        W 5229   5.820   6.740   4.540
 4259W        W 5230   9.950   3.200   8.880
 4260W        W 5231  11.580   2.820   5.730
 4261W        W 5232  13.080   5.010  13.590
 4262W        W 5233   6.430   0.510   7.430
 4263W        W 5234   2.520   5.840   3.120
 4264W        W 5235   2.520   6.140   3.600
 4265W        W 5236   9.310   5.740  12.140
 4266W        W 5237   6.670   3.000   3.880
 4267W        W 5238   7.790   6.520   8.860
 4268W        W 5239   4.070  13.470   9.120
 4269W        W 5240   4.550   8.750   6.490
 4270W        W 5241  10.820  10.730  12.330
 4271W        W 5242   2.760  10.940   4.720
 4272W        W 5243   7.570   3.260   0.090
 4273W        W 5244  10.190   1.350   3.830
 4274W        W 5245  10.810   7.730  13.110
 4275W        W 5246   8.130   8.890   8.230
 4276W        W 5247   2.800   0.840   6.180
 4277W        W 5248   4.160  10.030   6.220
 4278W        W 5249  13.280   8.700  13.590
 4279W        W 5250   7.160   6.990   5.150
 4280W        W 5251   1.070   1.680  12.520
 4281W        W 5252   8.040  10.410  10.300
 4282W        W 5253   9.840   3.090  11.190
 4283W        W 5254   5.210  13.640   0.900
 4284W        W 5255   0.190  13.810   9.600
 4285W        W 5256   2.130  11.960   6.430
 4286W        W 5257   2.650   7.270  13.630
 4287W        W 5258  10.700   4.790   5.250
 4288W        W 5259   3.480  11.790   8.560
 4289W        W 5260   6.440   5.610   1.120
 4290W        W 5261   3.850  10.620  10.230
 4291W        W 5262  12.260  13.550   5.280
 4292W        W 5263   2.590   3.990   7.280
 4293W        W 5264   8.430  13.110   5.410
 4294W        W 5265  13.440  13.690   6.730
 4295W        W 5266   6.410  13.810  10.110
 4296W        W 5267   9.170   9.310  10.550
 4297W        W 5268   6.250  12.790   4.220
 4298W        W 5269   5.780   3.940   5.350
 4299W        W 5270   1.820   7.350   5.620
 4300W        W 5271   3.200   8.270   2.570
 4301W        W 5272   9.360   8.950  10.860
 4302W        W 5273   0.040   9.180  10.270
 4303W        W 5274  11.310  11.950   4.570
 4304W        W 5275   1.320   5.480  12.860
 4305W        W 5276   8.090   5.850   3.760
 4306W        W 5277   3.940   1.570  10.890
 4307W        W 5278  10.690   5.840   9.110
 4308W        W 5279  11.340   4.030  13.920
 4309W        W 5280   4.590  13.490  12.930
 4310W        W 5281  10.820   9.490   6.780
 4311W        W 5282   3.080  10.820   5.420
 4312W        W 5283  13.050   1.300   7.490
 4313W        W 5284   8.880   4.150   2.770
 4314W        W 5285  11.260   9.840   2.040
 4315W        W 5286   5.120   9.010   7.800
 4316W        W 5287   6.940   0.870   6.260
 4317W        W 5288  10.150  12.370   1.700
 4318W        W 5289   3.410   8.600   3.400
 4319W        W 5290   5.470   4.460   6.030
 4320W        W 5291   2.480   8.390   0.920
 4321W        W 5292   7.140   2.640   3.310
 4322W        W 5293   2.680   9.980   6.420
 4323W        W 5294   0.600   4.590   0.360
 4324W        W 5295   1.220   0.650   6.330
 4325W        W 5296   1.350   9.410   0.360
 4326W        W 5297  11.160   0.370   5.720
 4327W        W 5298   9.900   7.400  13.350
 4328W        W 5299   8.110  12.860   7.870
 4329W        W 5300   9.670   0.080   2.210
 4330W        W 5301   6.510  11.040   8.850
 4331W        W 5302  12.260   1.510   8.430
 4332W        W 5303  11.800   5.370  10.930
 4333W        W 5304   5.410   7.030   6.990
 4334W        W 5305   4.850   2.360   8.880
 4335W        W 5306  11.580   2.660   1.630
 4336W        W 5307  13.410   9.760   1.230
 4337W        W 5308  11.990   2.010   7.490
 4338W        W 5309   0.660   8.750   4.470
 4339W        W 5310   4.860   5.600   3.650
 4340W        W 5311   4.590  10.800   5.110
 4341W        W 5312   8.490   9.690   8.620
 4342W        W 5313   8.610   0.500   3.730
 4343W        W 5314  11.490   2.210  10.700
 4344W        W 5315   1.760   2.590   0.690
 4345W        W 5316  11.960   6.370   1.340
 4346W        W 5317  10.090  13.720   4.400
 4347W        W 5318  10.710   5.450   8.680
 4348W        W 5319  11.080   9.410  11.620
 4349W        W 5320   7.420  12.550  12.490
 4350W        W 5321  12.720  12.120  10.610
 4351W        W 5322   5.310   5.690  13.620
 4352W        W 5323   5.910   2.780   6.780
 4353W        W 5324   0.250   3.820   9.270
 4354W        W 5325   2.860  10.360   2.840
 4355W        W 5326   5.330   9.830   7.270
 4356W        W 5327   7.680  10.360   9.360
 4357W        W 5328   9.050  13.190  10.910
 4358W        W 5329   0.340   0.730   3.580
 4359W        W 5330   6.990   9.630   4.520
 4360W        W 5331   7.700  10.860   6.650
 4361W        W 5332   8.150   0.360   1.160
 4362W        W 5333  12.640   0.290   6.620
 4363W        W 5334  13.660   1.800   9.450
 4364W        W 5335   3.390  13.000  11.720
 4365W        W 5336   7.220  13.650   5.900
 4366W        W 5337   9.580   4.190  11.980
 4367W        W 5338  12.110   0.460   8.200
 4368W        W 5339   6.350  11.780   3.760
 4369W        W 5340  12.060   2.210   2.660
 4370W        W 5341  12.790   8.500   7.440
 4371W        W 5342   7.250   7.990   9.370
 4372W        W 5343   0.000   8.340   3.110
 4373W        W 5344   6.990  13.510   8.780
 4374W        W 5345  10.700   6.790   8.540
 4375W        W 5346  11.860   4.280   0.610
 4376W        W 5347   9.630   1.370   9.240
 4377W        W 5348   4.750   1.330  11.710
 4378W        W 5349   9.970   5.980   0.050
 4379W        W 5350   5.190   7.770   8.480
 4380W        W 5351   3.940   6.860   8.840
 4381W        W 5352   5.240   4.770   9.540
 4382W        W 5353   6.120   4.710  11.000
 4383W        W 5354   6.940   8.930   6.770
 4384W        W 5355  13.590   2.890   0.740
 4385W        W 5356   5.670   2.160  10.180
 4386W        W 5357   2.590   1.600   7.850
 4387W        W 5358   9.070   5.530  11.380
 4388W        W 5359  10.740  10.730   4.350
 4389W        W 5360   0.280   5.840  12.410
 4390W        W 5361   1.620   1.080  10.960
 4391W        W 5362   4.820   7.450   8.620
 4392W        W 5363   1.400  13.320   7.520
 4393W        W 5364   0.390   4.760  12.540
 4394W        W 5365   5.060   8.390   4.560
 4395W        W 5366   8.000  13.830   7.250
 4396W        W 5367   6.030   5.190  13.120
 4397W        W 5368   6.490   4.150   1.540
 4398W        W 5369   9.350   8.120  11.020
 4399W        W 5370   1.270   3.650   9.590
 4400W        W 5371  11.330   2.950   7.490
 4401W        W 5372  10.380   4.290   7.930
 4402W        W 5373   0.260   4.270   3.020
 4403W        W 5374   2.690   4.710  13.880
 4404W        W 5375   8.170   6.950   9.990
 4405W        W 5376  10.670   7.090   7.130
 4406W        W 5377   6.980   5.810   7.950
 4407W        W 5378  10.170   7.190  12.990
 4408W        W 5379  12.490  12.760  10.630
 4409W        W 5380  13.230  12.180   8.530
 4410W        W 5381   1.660  12.120  13.470
 4411W        W 5382  13.520   2.290   3.890
 4412W        W 5383   2.720   3.890   9.250
 4413W        W 5384   3.980  12.560   5.110
 4414W        W 5385   1.360  10.360   1.260
 4415W        W 5386   5.340   6.560   3.210
 4416W        W 5387   6.330   8.350   9.550
 4417W        W 5388   9.910   8.040   9.680
 4418W        W 5389  10.050  11.460  10.880
 4419W        W 5390   8.830   3.930  13.430
 4420W        W 5391   3.710   4.100   4.320
 4421W        W 5392   3.910  10.750   3.040
 4422W        W 5393   7.600   8.520   5.310
 4423W        W 5394  12.760  13.170   1.020
 4424W        W 5395   2.170  12.230   3.370
 4425W        W 5396   9.890   5.320   1.260
 4426W        W 5397   8.870   3.830   4.950
 4427W        W 5398   7.760   5.820   1.790
 4428W        W 5399   6.460  10.750   3.300
 4429W        W 5400   7.160  11.920   9.200
 4430W        W 5401   3.740   9.480   3.920
 4431W        W 5402   6.260   1.940   6.570
 4432W        W 5403   8.570   2.920  10.240
 4433W        W 5404  11.170  10.120   7.850
 4434W        W 5405   2.060   6.280   3.350
 4435W        W 5406   7.290  10.470   3.270
 4436W        W 5407   3.160  13.750   7.100
 4437W        W 5408   4.050   9.080   3.800
 4438W        W 5409   0.760   4.970   3.810
 4439W        W 5410   7.710   3.210   8.380
 4440W        W 5411   7.560  11.450  12.300
 4441W        W 5412  11.780  12.380   5.070
 4442W        W 5413   7.330   7.230   5.910
 4443W        W 5414  10.410   9.830   0.150
 4444W        W 5415   5.540   0.440   5.210
 4445W        W 5416   6.100   4.980   7.760
 4446W        W 5417   3.130   1.290  12.330
 4447W        W 5418   3.410   3.240   2.150
 4448W        W 5419   3.120   5.730   2.290
 4449W        W 5420  11.290  10.000   8.780
 4450W        W 5421   8.400   8.150   4.240
 4451W        W 5422   7.250   7.610   8.520
 4452W        W 5423   8.650   1.900   1.050
 4453W        W 5424  12.110   8.280   6.890
 4454W        W 5425   8.180  13.570   5.340
 4455W        W 5426   7.730   2.810   4.910
 4456W        W 5427   9.600   5.920  13.650
 4457W        W 5428  13.130   4.530  10.320
 4458W        W 5429   2.940  11.710   1.680
 4459W        W 5430   0.860   1.350   3.880
 4460W        W 5431   6.360   9.340   5.180
 4461W        W 5432   3.760  12.980  13.040
 4462W        W 5433   4.410   5.300  12.720
 4463W        W 5434   5.040   1.070   2.970
 4464W        W 5435  13.490   5.580  11.910
 4465W        W 5436   9.190   4.060   3.160
 4466W        W 5437   8.580   3.320   2.930
 4467W        W 5438   3.330   5.480   0.030
 4468W        W 5439   4.060   3.200   2.670
 4469W        W 5440   7.380  13.870  10.580
 4470W        W 5441   2.800   2.470   2.040
 4471W        W 5442   8.080  11.240   2.440
 4472W        W 5443   2.120  13.860   6.150
 4473W        W 5444   9.800   3.760  11.040
 4474W        W 5445  13.450   5.180   2.350
 4475W        W 5446   3.700   0.980   2.690
 4476W        W 5447   1.100  12.490   5.120
 4477W        W 5448   3.800   2.670  13.430
 4478W        W 5449   0.210   7.970  10.730
 4479W        W 5450   5.930   7.700   6.790
 4480W        W 5451   3.490   3.850   7.280
 4481W        W 5452  10.400   6.680   7.410
 4482W        W 5453  12.920   0.100   7.490
 4483W        W 5454   0.600   3.550   2.890
 4484W        W 5455   4.820   9.850   5.710
 4485W        W 5456   4.610   4.440  11.730
 4486W        W 5457   2.460   1.420  10.870
 4487W        W 5458   6.040  11.900   6.600
 4488W        W 5459   3.700   6.030   5.000
 4489W        W 5460   1.650  11.970   4.820
 4490W        W 5461  12.660   3.600  11.350
 4491W        W 5462   3.330   3.200   8.610
 4492W        W 5463   4.460  13.040   7.640
 4493W        W 5464   8.290   8.730   9.880
 4494W        W 5465  10.610  12.390   7.500
 4495W        W 5466  12.190  11.430  11.240
 4496W        W 5467  12.900   8.920   2.410
 4497W        W 5468  10.440   9.540   7.670
 4498W        W 5469   9.930   4.080   9.710
 4499W        W 5470   4.580  13.560  13.450
 4500W        W 5471   8.860  11.850   3.930
 4501W        W 5472   5.550   0.990   2.910
 4502W        W 5473   0.890   3.400  12.650
 4503W        W 5474   5.160   1.790   9.450
 4504W        W 5475  11.220  13.500   6.060
 4505W        W 5476   7.500   3.990   3.650
 4506W        W 5477   3.430   9.930   3.980
 4507W        W 5478   5.810   9.620  13.530
 4508W        W 5479   1.350   7.140   5.550
 4509W        W 5480   7.720   2.530   3.020
 4510W        W 5481  10.820   8.660   8.240
 4511W        W 5482  13.410   5.240  10.800
 4512W        W 5483  11.920  11.520   0.780
 4513W        W 5484   9.670  13.070   0.340
 4514W        W 5485   7.390   1.430  10.690
 4515W        W 5486   0.480   6.510   2.150
 4516W        W 5487   0.130  11.350  10.070
 4517W        W 5488   9.680   4.010   0.570
 4518W        W 5489   8.450   2.300   2.890
 4519W        W 5490  13.420  10.200   2.640
 4520W        W 5491   9.020   2.220   1.300
 4521W        W 5492   4.980   4.030   9.000
 4522W        W 5493  13.080  13.910   4.660
 4523W        W 5494   4.520  12.890  11.620
 4524W        W 5495   1.130   7.970   3.240
 4525W        W 5496  13.190   3.620  12.930
 4526W        W 5497  10.190   4.780   6.460
 4527W        W 5498   7.590   1.630   5.020
 4528W        W 5499  10.840   3.290   1.560
 4529W        W 5500   7.180   1.070   1.860
 4530W        W 5501   8.140   1.030   3.400
 4531W        W 5502   8.520   6.110   2.720
 4532W        W 5503   8.580  11.510   5.220
 4533W        W 5504   2.630  11.540   2.060
 4534W        W 5505  13.680   4.210  12.300
 4535W        W 5506  13.140   1.590   3.530
 4536W        W 5507  13.100   6.240   5.050
 4537W        W 5508   1.840   0.360   6.760
 4538W        W 5509   3.800   1.840   6.280
 4539W        W 5510   6.850  10.640   0.960
 4540W        W 5511   8.850   6.560   0.470
 4541W        W 5512   1.700  12.990  12.940
 4542W        W 5513   4.790  11.770   2.590
 4543W        W 5514  13.790   5.320   1.410
 4544W        W 5515  10.640   7.470   3.060
 4545W        W 5516   3.490   4.960   7.250
 4546W        W 5517  10.190   6.150  10.660
 4547W        W 5518   8.400   5.310   8.620
 4548W        W 5519   7.290  11.210   8.480
 4549W        W 5520  12.130   8.600   3.720
 4550W        W 5521   1.850   4.790   3.210
 4551W        W 5522   5.210  13.460   9.450
 4552W        W 5523   4.330   4.220   5.330
 4553W        W 5524   3.880   4.210   6.010
 4554W        W 5525   1.670   0.040  13.850
 4555W        W 5526   8.350   9.340   4.680
 4556W        W 5527   9.240   8.960  13.090
 4557W        W 5528   7.400   2.870   2.510
 4558W        W 5529   2.520  11.400   4.790
 4559W        W 5530  12.540   0.950   1.790
 4560W        W 5531  11.750  13.640   3.150
 4561W        W 5532   9.770   3.480   3.230
 4562W        W 5533   1.860   5.380   9.150
 4563W        W 5534   1.480   9.080   1.760
 4564W        W 5535  10.440   0.160   2.820
 4565W        W 5536   0.310  10.930   3.980
 4566W        W 5537   0.080   0.450   2.640
 4567W        W 5538   8.770  11.670   3.030
 4568W        W 5539   7.420   4.580   7.570
 4569W        W 5540   3.060  12.610  10.850
 4570W        W 5541   2.740   2.070  13.810
 4571W        W 5542   1.020   7.730   9.590
 4572W        W 5543   5.320   6.050   8.990
 4573W        W 5544  10.950   2.960   3.820
 4574W        W 5545   1.060   9.870   9.140
 4575W        W 5546  12.110  12.690   6.950
 4576W        W 5547   3.110  10.680  11.480
 4577W        W 5548  10.140  12.520   8.220
 4578W        W 5549   4.230   4.020   8.650
 4579W        W 5550   8.640   4.440  13.410
 4580W        W 5551   8.230   4.240   8.680
 4581W        W 5552  13.280   4.230   1.450
 4582W        W 5553   3.850   2.970  13.820
 4583W        W 5554   9.930   1.510   4.750
 4584W        W 5555   6.040   7.440  13.030
 4585W        W 5556   9.890   7.080   3.090
 4586W        W 5557   4.970   5.900  11.060
 4587W        W 5558  11.740   9.220  12.370
 4588W        W 5559   0.570   1.810   3.890
 4589W        W 5560   2.310   7.460   7.120
 4590W        W 5561   8.620   3.500   4.290
 4591W        W 5562   2.410   8.130   0.380
 4592W        W 5563   1.620   7.010  12.120
 4593W        W 5564   7.270   3.780  11.790
 4594W        W 5565  12.270  10.310  12.040
 4595W        W 5566  12.570   4.250   8.600
 4596W        W 5567   1.280   1.550  10.050
 4597W        W 5568   7.960   0.270  12.720
 4598W        W 5569   8.010   8.350   7.410
 4599W        W 5570   2.850   2.300  11.390
 4600W        W 5571  12.150   5.600   2.690
 4601W        W 5572   4.080   8.890   7.580
 4602W        W 5573   4.360   8.620   3.790
 4603W        W 5574  13.130   0.760  10.880
 4604W        W 5575   0.880   3.190  12.090
 4605W        W 5576  12.870  10.660   7.100
 4606W        W 5577   6.910   6.530   9.240
 4607W        W 5578  10.110   5.090   9.820
 4608W        W 5579   1.380  13.620   2.320
 4609W        W 5580  10.440   8.790   0.170
 4610W        W 5581   0.360  13.650   0.550
 4611W        W 5582   8.970  11.030  11.410
 4612W        W 5583  10.090   7.400   7.790
 4613W        W 5584   8.160  13.420  10.340
 4614W        W 5585  12.250   4.940   1.910
 4615W        W 5586   9.230   7.290   9.280
 4616W        W 5587   0.200   7.140   8.400
 4617W        W 5588  11.000  13.750  13.450
 4618W        W 5589   7.560   1.400  13.540
 4619W        W 5590   0.590   8.770  11.050
 4620W        W 5591  13.670   6.660  10.160
 4621W        W 5592  11.150   4.000   4.190
 4622W        W 5593  11.550   7.380   8.440
 4623W        W 5594   6.130  13.780   6.680
 4624W        W 5595   9.570   9.130   2.050
 4625W        W 5596   2.550   5.470  11.690
 4626W        W 5597   1.110   6.080   2.010
 4627W        W 5598  12.550   3.590   1.470
 4628W        W 5599  10.100  13.190   2.670
 4629W        W 5600   2.070   7.120   3.040
 4630W        W 5601  10.490   4.030   6.980
 4631W        W 5602   3.660   5.110   1.820
 4632W        W 5603   2.940  11.430   6.680
 4633W        W 5604   2.750   0.740   9.840
 4634W        W 5605   9.200   3.120   5.730
 4635W        W 5606  12.100   0.540   9.450
 4636W        W 5607   7.310   2.620   6.120
 4637W        W 5608   1.360   3.410  10.470
 4638W        W 5609   1.900   0.580   8.580
 4639W        W 5610  13.500   0.390  10.040
 4640W        W 5611   5.550   3.460  10.850
 4641W        W 5612   8.180   9.070  12.950
 4642W        W 5613   4.320   7.790   2.320
 4643W        W 5614   7.040   6.190  10.570
 4644W        W 5615   9.520   0.120   8.760
 4645W        W 5616   4.000   4.560   9.790
 4646W        W 5617   9.300   9.350  13.720
 4647W        W 5618   7.890   5.950   1.300
 4648W        W 5619   9.990   7.470   0.400
 4649W        W 5620  12.040  12.010   0.350
 4650W        W 5621   5.160   6.720  12.500
 4651W        W 5622   1.670   9.200   1.290
 4652W        W 5623   3.110   1.700   7.820
 4653W        W 5624   0.600   6.790   9.780
 4654W        W 5625   7.200   7.750  10.390
 4655W        W 5626   5.280  11.910  12.510
 4656W        W 5627   6.200   8.450   0.740
 4657W        W 5628   9.130   9.760   1.270
 4658W        W 5629   7.830   0.770   6.190
 4659W        W 5630  10.540   0.980  12.080
 4660W        W 5631   1.190   8.190   9.960
 4661W        W 5632   7.780  10.740   6.180
 4662W        W 5633  11.150  10.830   8.490
 4663W        W 5634   3.490   0.710   4.380
 4664W        W 5635  11.780   8.240  10.360
 4665W        W 5636   9.930  11.550  13.830
 4666W        W 5637   1.070   2.970  10.300
 4667W        W 5638   6.800   6.610  13.400
 4668W        W 5639   2.230   2.640   3.390
 4669W        W 5640   2.280   1.160   0.400
 4670W        W 5641   6.290   4.340  13.150
 4671W        W 5642   2.830   9.580  12.740
 4672W        W 5643   0.690   8.220   4.000
 4673W        W 5644   5.400   9.690   8.130
 4674W        W 5645  13.630   5.970   1.820
 4675W        W 5646   8.330   4.410   2.010
 4676W        W 5647   8.560  11.140   9.990
 4677W        W 5648   3.850   5.390   1.370
 4678W        W 5649   9.410   1.210  12.140
 4679W        W 5650   8.980   0.760   3.940
 4680W        W 5651  12.010   8.740  10.660
 4681W        W 5652  11.810   2.910   7.630
 4682W        W 5653   7.720   6.090  13.870
 4683W        W 5654   4.300   6.640  13.690
 4684W        W 5655  10.300   6.230  11.390
 4685W        W 5656   8.900  13.140  13.870
 4686W        W 5657  12.520   9.340   9.400
 4687W        W 5658   3.770   0.590  12.440
 4688W        W 5659   3.840   8.950   9.130
 4689W        W 5660   7.830   3.480   4.260
 4690W        W 5661  12.940  11.410  10.050
 4691W        W 5662   7.290   9.840   6.980
 4692W        W 5663  13.240   5.470  13.710
 4693W        W 5664   0.050   7.780   8.560
 4694W        W 5665   7.130   6.230   3.860
 4695W        W 5666   7.980  12.430   1.570
 4696W        W 5667   6.490   5.550   5.810
 4697W        W 5668   6.530  10.860   7.630
 4698W        W 5669   4.520  13.920   3.150
 4699W        W 5670   1.580   7.710   9.590
 4700W        W 5671   2.840  11.440   3.220
 4701W        W 5672  11.390   9.110   2.370
 4702W        W 5673   3.410  12.000   1.690
 4703W        W 5674   3.310   8.620   5.330
 4704W        W 5675   6.970   9.940  11.520
 4705W        W 5676  12.410   9.740  10.230
 4706W        W 5677   2.340   0.460   9.990
 4707W        W 5678  11.610  12.990  10.280
 4708W        W 5679  10.420  12.010  13.370
 4709W        W 5680  11.830   8.430   4.200
 4710W        W 5681   3.240  12.650   4.760
 4711W        W 5682  11.200   4.230   4.570
 4712W        W 5683  10.970   6.510  11.610
 4713W        W 5684   3.450   9.710   3.560
 4714W        W 5685   1.570   8.850   5.430
 4715W        W 5686   4.570   4.810  11.420
 4716W        W 5687   5.630   5.310   7.620
 4717W        W 5688  12.370  13.010   8.190
 4718W        W 5689   8.280  10.790   2.170
 4719W        W 5690  11.500   3.960   8.410
 4720W        W 5691  11.100   8.160  12.930
 4721W        W 5692  13.140   7.500   5.410
 4722W        W 5693   3.730  13.820   9.040
 4723W        W 5694   7.270  11.110   9.010
 4724W        W 5695   9.680   4.830   3.640
 4725W        W 5696  10.240  13.040  10.840
 4726W        W 5697   2.730   2.370   8.590
 4727W        W 5698   9.230  13.240   1.390
 4728W        W 5699   3.230   8.940   0.470
 4729W        W 5700   8.670   3.690  10.150
 4730W        W 5701   2.220   7.310   2.570
 4731W        W 5702   5.120  10.820   0.460
 4732W        W 5703   6.270   8.160   2.220
 4733W        W 5704  13.680   4.470   3.060
 4734W        W 5705  13.280   3.930   0.480
 4735W        W 5706   6.340   5.010  10.640
 4736W        W 5707  13.510   6.130   3.740
 4737W        W 5708   2.920   2.970   9.270
 4738W        W 5709   0.600   1.830  10.430
 4739W        W 5710   7.560   9.300   8.140
 4740W        W 5711   0.570   3.010  13.900
 4741W        W 5712  10.350   1.410   0.870
 4742W        W 5713   5.620   4.510   2.830
 4743W        W 5714   7.460   9.370   4.710
 4744W        W 5715   7.300   7.620   0.230
 4745W        W 5716  10.890   7.500   7.240
 4746W        W 5717   9.960   5.130  11.040
 4747W        W 5718   7.210   9.660   7.900
 4748W        W 5719   4.600  13.530  10.780
 4749W        W 5720  11.500  12.360   7.670
 4750W        W 5721   6.100   6.900   8.920
 4751W        W 5722  12.830   4.510  11.330
 4752W        W 5723   3.510   4.200  12.630
 4753W        W 5724  13.690   8.020   6.020
 4754W        W 5725   0.260   3.460  13.260
 4755W        W 5726   5.550  12.950   9.280
 4756W        W 5727   7.400   1.280   3.470
 4757W        W 5728   3.530   8.020   1.760
 4758W        W 5729   8.560  11.970   6.820
 4759W        W 5730   4.650   7.010   5.370
 4760W        W 5731  10.390   7.520  13.240
 4761W        W 5732   8.650   7.260  11.880
 4762W        W 5733   8.840  11.540   0.900
 4763W        W 5734  10.180   9.130  13.240
 4764W        W 5735  10.810   3.570   9.530
 4765W        W 5736   4.220  13.250  13.180
 4766W        W 5737   5.380   0.050  13.010
 4767W        W 5738   7.390  13.500   3.650
 4768W        W 5739   2.950   8.620   1.600
 4769W        W 5740  10.070   0.430   7.520
 4770W        W 5741   6.550  12.040  10.430
 4771W        W 5742   1.230  10.790   1.560
 4772W        W 5743   6.320   1.850  11.280
 4773W        W 5744   7.250   3.370   6.900
 4774W        W 5745  10.180  13.330  11.990
 4775W        W 5746   1.480   5.750   9.310
 4776W        W 5747   2.410   6.710  13.890
 4777W        W 5748  12.410  10.320  13.040
 4778W        W 5749   1.400   9.310   3.970
 4779W        W 5750   4.640   9.080   9.470
 4780W        W 5751  11.090   9.680  12.030
 4781W        W 5752   0.390   2.180  13.730
 4782W        W 5753   3.020   7.030   6.240
 4783W        W 5754  11.400   2.070   2.920
 4784W        W 5755   3.000  13.040  10.670
 4785W        W 5756   5.360   1.550   1.560
 4786W        W 5757   7.570   1.550   3.830
 4787W        W 5758   0.340  12.040   4.710
 4788W        W 5759   7.230   4.740   2.390
 4789W        W 5760   7.850  13.670   8.850
 4790W        W 5761   3.580   4.520   5.010
 4791W        W 5762   0.500  13.780   9.190
 4792W        W 5763  10.770  11.620   9.120
 4793W        W 5764  11.140   2.080   5.110
 4794W        W 5765   4.730  10.920  13.680
 4795W        W 5766  11.180   7.790  10.340
 4796W        W 5767  13.470   2.310   4.840
 4797W        W 5768  11.450  10.480   0.730
 4798W        W 5769   5.530   1.220   8.690
 4799W        W 5770   6.920   7.500   7.130
 4800W        W 5771  10.130   7.500  11.160
 4801W        W 5772   6.070   2.330   0.100
 4802W        W 5773  10.190  12.470  12.680
 4803W        W 5774  11.110   8.130   6.330
 4804W        W 5775   2.170   2.880   2.520
 4805W        W 5776   5.550  12.380   6.150
 4806W        W 5777   4.640   9.760   1.970
 4807W        W 5778  13.460   6.640  12.970
 4808W        W 5779  12.980   1.210   8.450
 4809W        W 5780   8.190  10.780   9.990
 4810W        W 5781   5.340   5.840   0.570
 4811W        W 5782  12.930  12.230   0.750
 4812W        W 5783   5.000  10.040   8.050
 4813W        W 5784   1.820  11.070   2.930
 4814W        W 5785   5.700  13.650   1.130
 4815W        W 5786   6.690   7.590   2.990
 4816W        W 5787   4.340  13.720   3.630
 4817W        W 5788   2.730   0.250   0.290
 4818W        W 5789   9.000   8.970   9.400
 4819W        W 5790  11.100  10.080   5.700
 4820W        W 5791   8.630  13.150   3.500
 4821W        W 5792  10.190   8.810  10.690
 4822W        W 5793   9.770  10.050   0.420
 4823W        W 5794   4.360   9.690   9.440
 4824W        W 5795   1.020  12.220   7.940
 4825W        W 5796   1.330   0.960   2.150
 4826W        W 5797   1.650  11.870   5.680
 4827W        W 5798   2.460   4.500  12.740
 4828W        W 5799   7.760  10.440  13.250
 4829W        W 5800   9.760   9.290  10.880
 4830W        W 5801   0.510   9.260  10.770
 4831W        W 5802   0.500  12.890  11.970
 4832W        W 5803   6.680   7.360   1.530
 4833W        W 5804   7.110  10.510   9.090
 4834W        W 5805   3.490  12.420   5.170
 4835W        W 5806   1.340   6.430   3.170
 4836W        W 5807   0.370   8.940  12.610
 4837W        W 5808   6.750  12.150   7.530
 4838W        W 5809   8.130   5.600  12.160
 4839W        W 5810   3.800  10.130  11.310
 4840W        W 5811   9.200  11.960   4.330
 4841W        W 5812   0.340  12.020  10.720
 4842W        W 5813   7.780   2.490   5.320
 4843W        W 5814   6.850   5.200  10.760
 4844W        W 5815   3.800  13.670  10.500
 4845W        W 5816   8.270   3.820   1.250
 4846W        W 5817   9.530  13.210   1.780
 4847W        W 5818   5.640   5.200   2.050
 4848W        W 5819   9.280  13.670  11.700
 4849W        W 5820   4.510   1.880   2.980
 4850W        W 5821   7.530  10.900   5.360
 4851W        W 5822  11.380   4.090   3.350
 4852W        W 5823   3.870   1.140  11.150
 4853W        W 5824   2.550  12.450   2.240
 4854W        W 5825   6.880  10.250   7.100
 4855W        W 5826   9.980   8.640   0.400
 4856W        W 5827   4.880   0.470  11.390
 4857W        W 5828   3.700   5.860   5.920
 4858W        W 5829   6.290   5.820  13.430
 4859W        W 5830   8.930   4.500   3.230
 4860W        W 5831  10.390   3.320   3.740
 4861W        W 5832   3.290   6.880   0.520
 4862W        W 5833   2.520   3.280   6.690
 4863W        W 5834   2.800   0.800   3.250
 4864W        W 5835   5.190  10.680  10.040
 4865W        W 5836   0.480   9.000   0.010
 4866W        W 5837   0.870  12.500  13.290
 4867W        W 5838   7.590   8.400   2.800
 4868W        W 5839   0.240   6.860  13.650
 4869W        W 5840  13.380   0.330   5.410
 4870W        W 5841   8.890  11.000   8.210
 4871W        W 5842   5.170   0.930   8.340
 4872W        W 5843  11.270   5.610  13.410
 4873W        W 5844   2.530   3.560   1.930
 4874W        W 5845  13.260   0.690   6.770
 4875W        W 5846   2.030   6.470   7.050
 4876W        W 5847   3.360   9.500  11.570
 4877W        W 5848  12.180  13.480   5.750
 4878W        W 5849   3.080   0.830  10.240
 4879W        W 5850   3.250   6.440   8.150
 4880W        W 5851   2.750   2.730   1.410
 4881W        W 5852  10.360  12.620   0.130
 4882W        W 5853   1.620   6.440   9.530
 4883W        W 5854   4.180   3.500   8.500
 4884W        W 5855  11.140  13.220   7.640
 4885W        W 5856   9.450  12.620   7.040
 4886W        W 5857  13.540   7.670   9.150
 4887W        W 5858   6.740   0.980   4.980
 4888W        W 5859   8.290   9.560   3.390
 4889W        W 5860   7.370   1.160   0.100
 4890W        W 5861   8.860   7.990  11.560
 4891W        W 5862  13.680   8.680   7.700
 4892W        W 5863  11.690   6.740   7.870
 4893W        W 5864  11.830  11.980   4.810
 4894W        W 5865   6.550   9.460   1.800
 4895W        W 5866  11.770   8.070   9.640
 4896W        W 5867   6.140   4.680   6.570
 4897W        W 5868  11.640   9.050   1.950
 4898W        W 5869   3.240   3.150   9.620
 4899W        W 5870   4.070   4.730   7.500
 4900W        W 5871   3.430   6.930  11.060
 4901W        W 5872   8.540   9.820   7.160
 4902W        W 5873   4.550   6.920  13.250
 4903W        W 5874  11.130   1.740   9.340
 4904W        W 5875  12.770  12.380   2.660
 4905W        W 5876   4.500   7.090   8.800
 4906W        W 5877   3.040  12.680   1.650
 4907W        W 5878  10.110   0.890   4.320
 4908W        W 5879   7.960  12.320  10.520
 4909W        W 5880  11.780  13.140   8.280
 4910W        W 5881  13.050   7.290  11.360
 4911W        W 5882   3.480  10.710   6.420
 4912W        W 5883   7.570   2.310   3.460
 4913W        W 5884   0.780   3.620   3.360
 4914W        W 5885   8.700   3.820   0.430
 4915W        W 5886  13.160   5.990   1.690
 4916W        W 5887   4.260   0.510  10.060
 4917W        W 5888   7.810   5.590   8.980
 4918W        W 5889  11.750  10.940  12.000
 4919W        W 5890   1.240   3.690   0.920
 4920W        W 5891   3.970   6.840   4.930
 4921W        W 5892  13.040   3.460   9.630
 4922W        W 5893   3.970   2.290   9.160
 4923W        W 5894  12.470   6.980   7.350
 4924W        W 5895   9.380   6.480   1.870
 4925W        W 5896  10.940   6.360   0.910
 4926W        W 5897  10.110   4.590   5.900
 4927W        W 5898   2.070  10.750   5.500
 4928W        W 5899   1.790   4.460  10.120
 4929W        W 5900  13.050   4.230  10.790
 4930W        W 5901  11.090   0.810   3.870
 4931W        W 5902   8.700   3.920   4.010
 4932W        W 5903   5.050  13.780  12.580
 4933W        W 5904   8.800   3.410   5.550
 4934W        W 5905   3.720   4.470   6.540
 4935W        W 5906  13.150   4.690   2.270
 4936W        W 5907  13.030   5.770  12.230
 4937W        W 5908  12.550  13.460   7.930
 4938W        W 5909   9.490   3.700  11.970
 4939W        W 5910   6.240  11.540  12.540
 4940W        W 5911  10.840  12.540  11.670
 4941W        W 5912   1.500   7.280  13.090
 4942W        W 5913  11.850   2.630   9.930
 4943W        W 5914  11.040   4.230  12.450
 4944W        W 5915  11.240   0.440   6.270
 4945W        W 5916   9.320  12.630   9.560
 4946W        W 5917   2.870  12.850  12.500
 4947W        W 5918   5.360   0.110  13.520
 4948W        W 5919   6.200   4.900   2.180
 4949W        W 5920   4.990   1.150   7.220
 4950W        W 5921   8.360   0.300   9.610
 4951W        W 5922   1.090   2.790   0.130
 4952W        W 5923   8.920   8.490   0.100
 4953W        W 5924  10.840   0.040  10.190
 4954W        W 5925  12.380   1.070   6.460
 4955W        W 5926   6.780   5.040   5.860
 4956W        W 5927   4.070   9.560   3.480
 4957W        W 5928   2.070  12.020  10.130
 4958W        W 5929  11.790   9.650   7.160
 4959W        W 5930  12.320   3.670   5.190
 4960W        W 5931   0.130   8.890  12.050
 4961W        W 5932  12.110   8.990   6.810
 4962W        W 5933  10.990   4.300   3.760
 4963W        W 5934   7.870  11.190  11.460
 4964W        W 5935   1.940   8.430   4.860
 4965W        W 5936   5.530   6.540  10.520
 4966W        W 5937   7.820  13.540   4.160
 4967W        W 5938  10.820   0.890  11.160
 4968W        W 5939   6.300  13.220   9.750
 4969W        W 5940  12.830   7.570   5.080
 4970W        W 5941   1.190  12.340  13.760
 4971W        W 5942   2.020  10.250   9.550
 4972W        W 5943  11.310   7.970   9.510
 4973W        W 5944   3.930   6.290   9.410
 4974W        W 5945   5.540  13.450  12.460
 4975W        W 5946   8.670   8.090   8.790
 4976W        W 5947   2.630   5.790   5.920
 4977W        W 5948   5.080  10.350   3.310
 4978W        W 5949  13.670   8.880   9.960
 4979W        W 5950  13.380   6.660  11.930
 4980W        W 5951   4.460   5.180   6.740
 4981W        W 5952   0.340   3.520   0.830
 4982W        W 5953   1.950   4.430   1.040
 4983W        W 5954   5.640   8.440  12.450
 4984W        W 5955  12.380  13.850   8.190
 4985W        W 5956   2.300   4.450   3.100
 4986W        W 5957   4.760  10.560   0.270
 4987W        W 5958   3.620  10.740   9.470
 4988W        W 5959   2.330  10.800   3.950
 4989W        W 5960   8.930   5.590   5.750
 4990W        W 5961   8.070   3.240  13.910
 4991W        W 5962   6.280   9.150  12.820
 4992W        W 5963   0.120  10.430   3.250
 4993W        W 5964   1.610   9.940   2.050
 4994W        W 5965   6.440  10.950   0.880
 4995W        W 5966   0.930  13.070  11.200
 4996W        W 5967  12.330  13.740   6.620
 4997W        W 5968   7.790  13.490   9.910
 4998W        W 5969   0.700  12.970  12.940
 4999W        W 5970   7.520   2.670   8.050
 5000W        W 5971  11.230   2.480  12.850
 5001W        W 5972  11.130   4.950   3.190
 5002W        W 5973   6.180   6.930   7.140
 5003W        W 5974   9.790   5.250   6.780
 5004W        W 5975   7.060  10.510   8.330
 5005W        W 5976   8.810   6.870   6.630
 5006W        W 5977   8.270   0.950  10.760
 5007W        W 5978   4.270   9.540   4.020
 5008W        W 5979   5.270   2.740  13.000
 5009W        W 5980   8.660  13.750   5.220
 5010W        W 5981  13.230   8.950   9.140
 5011W        W 5982   1.290  13.350   6.000
 5012W        W 5983   5.400  10.750   3.300
 5013W        W 5984   9.080   8.780  10.440
 5014W        W 5985   2.820  13.170  13.260
 5015W        W 5986   6.100   3.310  10.770
 5016W        W 5987   7.890   7.410   7.280
 5017W        W 5988   8.130   5.140   5.520
 5018W        W 5989   1.040   9.260   6.640
 5019W        W 5990   3.310   2.810   7.080
 5020W        W 5991   8.550   8.200  13.780
 5021W        W 5992  11.260   7.360   1.860
 5022W        W 5993   7.400   3.180   7.780
 5023W        W 5994  11.050   1.190   3.310
 5024W        W 5995   5.570   1.860   0.560
 5025W        W 5996   6.550   8.830   5.980
 5026W        W 5997   0.800   7.450   3.380
 5027W        W 5998   2.750  12.500   6.680
 5028W        W 5999   9.290   9.440   7.340
 5029W        W 6000   4.270   1.480  11.260
 5030W        W 6001   8.290  11.780   6.300
 5031W        W 6002   2.490  10.450   9.270
 5032W        W 6003  10.290   0.990   3.360
 5033W        W 6004  11.950   5.450  11.830
 5034W        W 6005   1.640  11.710  11.030
 5035W        W 6006  11.820   2.770   9.420
 5036W        W 6007   7.870  12.700   2.070
 5037W        W 6008  12.030   6.700   9.770
 5038W        W 6009   5.480   2.170   7.710
 5039W        W 6010  10.020  10.680   4.880
 5040W        W 6011   9.330   1.590   8.350
 5041W        W 6012   7.140  11.810   6.800
 5042W        W 6013   1.200  12.250   3.290
 5043W        W 6014   7.400   4.880  12.320
 5044W        W 6015   8.100   8.960   1.660
 5045W        W 6016   0.240   5.920  10.780
 5046W        W 6017   2.100   7.780   6.790
 5047W        W 6018   8.810   0.300   0.060
 5048W        W 6019   8.400   4.830   3.880
 5049W        W 6020   2.520   2.890  12.650
 5050W        W 6021   0.000   6.850   8.740
 5051W        W 6022   1.490   3.220  13.500
 5052W        W 6023   1.120   9.620   7.520
 5053W        W 6024   1.510   1.700  12.660
 5054W        W 6025   9.760   7.440   7.310
 5055W        W 6026  12.110   7.800  13.390
 5056W        W 6027  10.260   0.340   4.100
 5057W        W 6028   2.980   6.150  10.760
 5058W        W 6029  13.700   8.270   5.410
 5059W        W 6030  13.390   5.100  12.810
 5060W        W 6031   2.460  12.200   7.730
 5061W        W 6032  10.360  13.820   3.330
 5062W        W 6033   5.300   9.760   5.760
 5063W        W 6034  13.440   1.320   2.560
 5064W        W 6035  10.710  12.230   2.490
 5065W        W 6036   9.850  13.260  12.610
 5066W        W 6037   4.220   1.520   6.150
 5067W        W 6038  11.520   5.870   4.190
 5068W        W 6039  10.790  10.960   7.700
 5069W        W 6040  13.880   2.190  10.810
 5070W        W 6041   3.010   2.640  10.910
 5071W        W 6042   7.350   2.530   1.650
 5072W        W 6043   4.680   8.190  13.010
 5073W        W 6044   9.650   6.300   3.950
 5074W        W 6045   7.750   3.580   3.780
 5075W        W 6046  10.550   5.300   9.670
 5076W        W 6047  11.830   8.740   1.530
 5077W        W 6048  12.720  12.630  11.630
 5078W        W 6049  11.020  12.430   5.410
 5079W        W 6050  10.140   3.330   7.090
 5080W        W 6051   9.770   5.210   8.970
 5081W        W 6052   0.710   5.380   2.820
 5082W        W 6053   9.180   5.300   8.850
 5083W        W 6054  12.720   4.500   7.350
 5084W        W 6055  13.360   0.710   0.170
 5085W        W 6056   3.210   0.310   8.210
 5086W        W 6057   1.690   8.680   1.520
 5087W        W 6058   4.850   7.080  12.860
 5088W        W 6059   5.960   0.790   1.510
 5089W        W 6060   3.570  13.050   8.220
 5090W        W 6061  11.600   5.360   2.580
 5091W        W 6062   2.210  10.710   7.220
 5092W        W 6063   8.440   4.500   2.850
 5093W        W 6064   5.930  13.730  12.280
 5094W        W 6065   2.490   8.840   5.540
 5095W        W 6066   4.380  11.090   4.200
 5096W        W 6067  12.380   3.160  11.530
 5097W        W 6068   4.440   9.630   8.200
 5098W        W 6069  10.420   9.780   8.730
 5099W        W 6070  13.290  13.410   3.780
 5100W        W 6071  12.300   9.740   3.140
 5101W        W 6072   1.920   1.390   0.700
 5102W        W 6073  11.820  13.070  10.870
 5103W        W 6074   4.360   8.360   6.160
 5104W        W 6075   4.020  12.140   2.420
 5105W        W 6076   9.830   5.270   8.310
 5106W        W 6077   4.120  12.720   6.820
 5107W        W 6078   8.290  12.470   6.850
 5108W        W 6079   3.820   6.790   2.740
 5109W        W 6080   0.420   8.030   3.140
 5110W        W 6081   9.970   3.060   4.050
 5111W        W 6082   9.030   3.700   7.950
 5112W        W 6083   7.210   5.260   6.700
 5113W        W 6084  13.860   7.190   1.840
 5114W        W 6085   9.220  12.940   4.190
 5115W        W 6086   3.700   1.960  11.100
 5116W        W 6087   9.040   5.130   0.630
 5117W        W 6088   1.500  11.440  11.380
 5118W        W 6089   1.960   6.910   1.210
 5119W        W 6090  11.850   5.900   9.490
 5120W        W 6091   7.870   8.520   1.830
 5121W        W 6092   7.140   5.990   3.030
 5122W        W 6093   5.300   3.000  12.550
 5123W        W 6094  11.850   0.040   8.000
 5124W        W 6095  12.150   6.600  10.270
 5125W        W 6096   8.760   0.100   1.370
 5126W        W 6097  12.390   6.620   5.100
 5127W        W 6098   1.350   0.080   9.670
 5128W        W 6099   8.230   3.180   7.570
 5129W        W 6100  13.260   3.010   3.490
 5130W        W 6101   0.540  11.360   7.880
 5131W        W 6102   5.250  10.800   8.470
 5132W        W 6103  12.630   7.080   0.450
 5133W        W 6104   1.100   6.520   0.460
 5134W        W 6105   6.330   1.050   3.390
 5135W        W 6106   8.640  11.020  10.630
 5136W        W 6107   8.560   6.400   2.150
 5137W        W 6108  13.280   2.000   8.100
 5138W        W 6109   9.050   1.880   6.920
 5139W        W 6110   4.760  11.390   8.260
 5140W        W 6111   3.390  11.280  12.670
 5141W        W 6112   3.640   8.140  10.860
 5142W        W 6113   8.300   1.940   7.470
 5143W        W 6114   4.320  11.620   0.070
 5144W        W 6115   1.990   4.840  12.990
 5145W        W 6116   6.850   6.350   3.160
 5146W        W 6117   1.470  11.900   4.230
 5147W        W 6118   9.350  10.710  13.870
 5148W        W 6119   8.900   1.990  11.020
 5149W        W 6120   1.400   1.140   4.790
 5150W        W 6121   7.000  13.670   1.740
 5151W        W 6122  13.260   7.440  11.800
 5152W        W 6123   0.680   6.150  12.730
 5153W        W 6124   8.170   9.170  10.770
 5154W        W 6125   3.970   8.600   8.760
 5155W        W 6126  10.060  13.540   5.940
 5156W        W 6127   2.600  12.970   1.550
 5157W        W 6128   3.810   2.230   4.700
 5158W        W 6129   3.720   6.030   7.720
 5159W        W 6130  12.600  11.410   3.430
 5160W        W 6131  13.500  12.540  13.170
 5161W        W 6132   2.430  12.030   0.080
 5162W        W 6133  12.080   7.800   7.190
 5163W        W 6134   4.030   2.530   5.790
 5164W        W 6135  13.660   6.150  11.720
 5165W        W 6136  12.030   7.990   3.260
 5166W        W 6137   1.050   6.260   3.590
 5167W        W 6138  12.050   4.220   2.470
 5168W        W 6139   9.500  10.420   2.110
 5169W        W 6140   3.810  12.970  12.480
 5170W        W 6141   8.830   0.470   7.370
 5171W        W 6142  11.480   2.980   2.050
 5172W        W 6143   5.700   7.270   0.730
 5173W        W 6144   8.060  11.860  10.200
 5174W        W 6145  13.150  10.980   9.770
 5175W        W 6146  11.210   0.790   2.830
 5176W        W 6147   5.640   7.800   1.550
 5177W        W 6148  11.120   0.460  10.330
 5178W        W 6149   9.630  12.340   9.800
 5179W        W 6150  10.660   2.950  13.720
 5180W        W 6151  10.580   0.450   0.070
 5181W        W 6152   4.910   9.760   4.640
 5182W        W 6153   5.990   0.240  11.900
 5183W        W 6154   7.960  12.510   6.420
 5184W        W 6155   1.110   7.210  12.210
 5185W        W 6156   4.360  12.200   0.090
 5186W        W 6157   1.170  10.050  13.890
 5187W        W 6158   5.140   7.240   5.280
 5188W        W 6159   6.120  11.360   3.930
 5189W        W 6160   5.360  11.490   9.390
 5190W        W 6161   6.380   8.680  11.290
 5191W        W 6162   1.280  13.840   0.560
 5192W        W 6163   0.430   5.580  13.300
 5193W        W 6164  12.860   7.080  12.510
 5194W        W 6165  12.840   5.060   3.820
 5195W        W 6166   5.130   4.460   0.630
 5196W        W 6167  12.850  12.910   8.190
 5197W        W 6168   7.740   2.400   6.360
 5198W        W 6169   3.280   9.560   4.890
 5199W        W 6170   1.980   5.510  10.550
 5200W        W 6171  11.000   7.660   4.420
 5201W        W 6172   5.380   1.700   4.040
 5202W        W 6173   6.170   4.460   7.940
 5203W        W 6174   1.610   6.310  11.090
 5204W        W 6175  10.210   0.350   9.910
 5205W        W 6176  11.900   2.710   5.310
 5206W        W 6177   3.530   4.910   4.110
 5207W        W 6178   1.960   1.450  10.710
 5208W        W 6179  12.430  12.300   7.450
 5209W        W 6180   0.830  13.280   9.990
 5210W        W 6181   0.690  11.230   4.100
 5211W        W 6182   4.690   5.510   0.730
 5212W        W 6183  12.380  11.050   9.040
 5213W        W 6184   1.720   8.050   6.990
 5214W        W 6185   1.650   2.520  10.700
 5215W        W 6186   6.390   6.510   2.880
 5216W        W 6187   0.300   0.760   4.470
 5217W        W 6188   0.070   5.040   1.000
 5218W        W 6189   2.840   6.220   9.600
 5219W        W 6190  10.850   5.540   0.420
 5220W        W 6191  12.220   8.410   3.270
 5221W        W 6192  10.450   3.160   1.240
 5222W        W 6193  13.100  11.000   1.160
 5223W        W 6194   5.960   7.040   4.180
 5224W        W 6195   5.320   7.830  13.900
 5225W        W 6196   6.740   7.380   5.150
 5226W        W 6197   1.550   2.100  10.050
 5227W        W 6198   7.570   7.340   8.210
 5228W        W 6199   7.380   7.550  11.820
 5229W        W 6200   3.810  12.750  11.980
 5230W        W 6201   6.330  12.830  10.700
 5231W        W 6202   7.380  13.000  13.840
 5232W        W 6203  11.430  11.250  10.500
 5233W        W 6204   6.340   4.140   4.560
 5234W        W 6205   1.720   0.590   8.060
 5235W        W 6206  12.380  12.260   6.470
 5236W        W 6207  13.140  11.150  12.240
 5237W        W 6208   3.990   3.700   2.910
 5238W        W 6209  12.460   9.070  10.610
 5239W        W 6210   9.660  12.780   4.360
 5240W        W 6211   2.300   8.000   7.790
 5241W        W 6212   1.100   1.290   2.520
 5242W        W 6213  10.240   9.970   6.200
 5243W        W 6214   2.970  11.120  11.650
 5244W        W 6215   3.300   6.650  13.470
 5245W        W 6216   9.730  12.980   2.220
 5246W        W 6217   9.620  13.350   3.160
 5247W        W 6218   3.650   9.420  12.560
 5248W        W 6219   5.020   9.860   3.310
 5249W        W 6220  12.740   8.130   9.280
 5250W        W 6221  11.630   4.030   1.010
 5251W        W 6222   2.790   1.780  11.120
 5252W        W 6223  10.710   7.400   3.810
 5253W        W 6224   8.370   7.770   7.980
 5254W        W 6225   0.240   8.620  13.630
 5255W        W 6226  11.130  11.640   4.220
 5256W        W 6227   9.670   3.110   7.950
 5257W        W 6228  10.900   0.340  13.390
 5258W        W 6229  13.180   8.470   0.200
 5259W        W 6230  12.160  12.350   9.290
 5260W        W 6231   8.850  12.390   1.210
 5261W        W 6232  11.410   8.880   4.260
 5262W        W 6233  11.990   6.500   2.240
 5263W        W 6234   2.760   9.420   3.320
 5264W        W 6235   4.460  10.200   1.910
 5265W        W 6236   9.790   3.940  13.520
 5266W        W 6237   5.780   0.410   9.710
 5267W        W 6238   0.740  10.580   4.360
 5268W        W 6239   7.590   0.050   4.950
 5269W        W 6240   3.970  12.500  13.180
 5270W        W 6241  13.400  12.830   9.230
 5271W        W 6242   7.820   6.050   8.250
 5272W        W 6243   9.630  13.860   9.220
 5273W        W 6244   3.260   6.320  11.110
 5274W        W 6245   8.320  10.390   7.270
 5275W        W 6246  11.790  13.790   6.620
 5276W        W 6247   3.850   7.400   3.540
 5277W        W 6248  12.030   8.530   6.010
 5278W        W 6249  13.260   1.370   4.920
 5279W        W 6250   5.180   3.560  13.320
 5280W        W 6251   2.480  11.150   9.730
 5281W        W 6252   3.770   4.840   3.120
 5282W        W 6253   4.020   2.090   0.310
 5283W        W 6254   9.110   4.720   2.700
 5284W        W 6255   1.030   1.830   9.360
 5285W        W 6256   2.500   9.610   4.650
 5286W        W 6257   6.340   4.690   5.810
 5287W        W 6258  12.870  10.890   7.720
 5288W        W 6259   7.400  10.410   7.030
 5289W        W 6260   0.020  11.410   0.430
 5290W        W 6261   7.100   8.800   1.580
 5291W        W 6262  13.410  10.030  11.350
 5292W        W 6263   9.360  12.430   1.040
 5293W        W 6264  12.780   1.700   8.210
 5294W        W 6265   5.130  10.550  11.620
 5295W        W 6266   9.710   5.600   2.110
 5296W        W 6267  13.410   1.150   3.470
 5297W        W 6268   8.830   0.720   5.570
 5298W        W 6269   3.660   3.600   8.830
 5299W        W 6270  10.810   3.410   3.490
 5300W        W 6271   1.930   8.190  10.810
 5301W        W 6272   6.950  13.620  12.810
 5302W        W 6273  11.500   3.330   2.470
 5303W        W 6274   7.080   7.000  13.000
 5304W        W 6275   1.920   0.480  11.410
 5305W        W 6276   6.750   4.130  11.010
 5306W        W 6277   8.300   5.010   7.690
 5307W        W 6278   2.280  11.210   1.870
 5308W        W 6279   8.360  13.420   6.720
 5309W        W 6280   1.880   7.460  12.460
 5310W        W 6281   6.900   5.960  12.670
 5311W        W 6282   9.890   3.050   9.370
 5312W        W 6283   9.890   1.950   4.970
 5313W        W 6284  10.050   7.910   7.560
 5314W        W 6285  13.720   8.490   5.970
 5315W        W 6286   6.310  12.460  10.360
 5316W        W 6287   4.480   1.490   8.290
 5317W        W 6288   4.050  11.770   9.660
 5318W        W 6289  13.400   2.900   8.590
 5319W        W 6290  11.240  13.290   9.660
 5320W        W 6291   0.860   1.670   4.270
 5321W        W 6292   6.650  13.130  13.640
 5322W        W 6293   6.150   5.060   7.230
 5323W        W 6294   7.420  11.060  13.780
 5324W        W 6295  11.930  12.800   2.770
 5325W        W 6296   6.970  11.700  10.560
 5326W        W 6297   1.400   5.580  10.600
 5327W        W 6298   0.580   9.780   9.410
 5328W        W 6299   4.140  10.320  12.340
 5329W        W 6300   1.740  12.770   6.850
 5330W        W 6301  13.870   2.640  10.600
 5331W        W 6302   3.330   1.530  11.070
 5332W        W 6303   1.870   4.650   3.940
 5333W        W 6304   3.180   1.130  11.850
 5334W        W 6305  11.960   7.060   8.250
 5335W        W 6306  12.250  10.920  13.650
 5336W        W 6307   2.200   4.400  13.550
 5337W        W 6308  11.020   9.330   1.410
 5338W        W 6309  13.220   1.590   2.140
 5339W        W 6310   7.650   8.690   9.350
 5340W        W 6311   0.430   6.920   9.040
 5341W        W 6312   5.840   5.980  11.020
 5342W        W 6313  10.740   4.680   3.250
 5343W        W 6314   0.610   1.440   1.770
 5344W        W 6315   8.850  12.720   7.590
 5345W        W 6316  10.900   9.730   9.510
 5346W        W 6317  13.290   3.000  12.290
 5347W        W 6318   5.050   6.650  10.520
 5348W        W 6319  11.190   3.690   1.700
 5349W        W 6320   6.690   8.600   8.840
 5350W        W 6321   1.420   9.950  13.020
 5351W        W 6322   0.260  13.330   0.150
 5352W        W 6323   7.650   8.130   1.880
 5353W        W 6324  12.170   9.150  13.900
 5354W        W 6325   0.150   2.080   8.740
 5355W        W 6326  12.230   8.600   4.560
 5356W        W 6327  11.840   2.930   0.980
 5357W        W 6328   9.330  11.750  13.570
 5358W        W 6329  12.230  11.130   0.610
 5359W        W 6330   7.500   0.160   8.280
 5360W        W 6331   4.060   3.050   1.040
 5361W        W 6332   2.210  10.750   9.570
 5362W        W 6333   8.960   4.140   2.240
 5363W        W 6334  10.430  12.850   7.690
 5364W        W 6335  11.630   6.670  10.460
 5365W        W 6336  10.840   6.830   0.770
 5366W        W 6337   8.150   7.830  13.680
 5367W        W 6338   5.110   0.180   4.560
 5368W        W 6339  11.580   7.410  11.120
 5369W        W 6340  12.500   4.260   9.340
 5370W        W 6341  13.300  11.230  12.720
 5371W        W 6342  11.400   7.300  10.260
 5372W        W 6343   7.230   1.970  11.660
 5373W        W 6344   3.770  12.490   7.250
 5374W        W 6345   7.970   3.370   7.060
 5375W        W 6346  13.030  13.560   4.160
 5376W        W 6347   2.660  10.890   1.220
 5377W        W 6348   1.130  13.670   2.840
 5378W        W 6349  10.200   6.390   4.270
 5379W        W 6350   3.420   7.960  10.070
 5380W        W 6351   1.320   7.430   4.170
 5381W        W 6352   4.820  11.220   7.720
 5382W        W 6353  13.660   4.870   1.950
 5383W        W 6354   4.740   5.230   2.290
 5384W        W 6355   2.320   0.510  11.710
 5385W        W 6356   6.220   5.810   3.310
 5386W        W 6357   5.790   3.150   7.580
 5387W        W 6358  12.740  12.160   6.030
 5388W        W 6359  12.740   0.480   4.800
 5389W        W 6360   3.440  10.370   3.740
 5390W        W 6361   3.770   9.770   0.260
 5391W        W 6362   4.430   3.440   4.450
 5392W        W 6363   9.870   5.790   3.960
 5393W        W 6364   4.040   6.080   1.370
 5394W        W 6365   5.230   1.220  10.410
 5395W        W 6366  11.040   6.580  10.510
 5396W        W 6367  11.550   4.480  11.000
 5397W        W 6368   3.350   6.990   9.850
 5398W        W 6369   4.750   2.080   0.870
 5399W        W 6370   1.420   1.200   9.180
 5400W        W 6371   9.640  13.200   7.770
 5401W        W 6372   3.390   7.050   2.730
 5402W        W 6373   6.660   4.140   8.740
 5403W        W 6374   6.230   3.060   3.500
 5404W        W 6375   6.620   4.940   1.740
 5405W        W 6376   5.150   8.840   2.780
 5406W        W 6377  11.510   6.440   2.330
 5407W        W 6378  10.330   5.880   8.770
 5408W        W 6379  12.470  13.090  11.600
 5409W        W 6380   9.630   6.450   0.060
 5410W        W 6381  10.290   1.140  11.250
 5411W        W 6382  13.730  12.020   8.740
 5412W        W 6383   5.510   2.460   8.570
 5413W        W 6384   0.420  12.050   5.720
 5414W        W 6385   1.010  12.870  10.400
 5415W        W 6386   7.940   0.360   0.260
 5416W        W 6387   9.270   3.160   2.360
 5417W        W 6388   8.330   4.140  11.000
 5418W        W 6389   0.280   1.400   4.810
 5419W        W 6390  12.880   0.770   4.120
 5420W        W 6391   4.310   4.280   7.240
 5421W        W 6392   8.410   1.860   5.540
 5422W        W 6393   4.860  10.150   1.150
 5423W        W 6394  10.690   9.090  13.370
 5424W        W 6395  11.430   6.580   7.420
 5425W        W 6396   5.610   0.420   8.260
 5426W        W 6397   6.990   9.140   7.790
 5427W        W 6398   4.770   5.360  11.580
 5428W        W 6399   7.650  11.220   6.270
 5429W        W 6400   5.520   2.060   8.270
 5430W        W 6401   4.490   2.110   5.020
 5431W        W 6402  11.840  11.800  11.030
 5432W        W 6403  10.190   7.640   2.970
 5433W        W 6404   9.970   3.890   9.200
 5434W        W 6405   1.350   2.070   2.910
 5435W        W 6406  13.380  12.200   4.080
 5436W        W 6407   2.660   7.770   6.830
 5437W        W 6408  12.080   4.820   2.390
 5438W        W 6409   5.310  10.510  13.120
 5439W        W 6410   3.240   6.830   5.410
 5440W        W 6411  13.740  11.300   6.600
 5441W        W 6412   2.800   7.090   0.850
 5442W        W 6413   4.720  12.230   1.100
 5443W        W 6414   6.880  10.340   5.070
 5444W        W 6415   7.890   8.730   4.270
 5445W        W 6416  12.350   9.120   3.870
 5446W        W 6417   3.550   2.950   8.270
 5447W        W 6418   6.000  13.520  10.020
 5448W        W 6419   4.600  13.480  11.380
 5449W        W 6420   0.710  11.910   9.550
 5450W        W 6421   7.630   7.130   4.170
 5451W        W 6422   9.290   9.900   3.090
 5452W        W 6423  10.740   6.480  10.120
 5453W        W 6424   0.790  13.440  13.140
 5454W        W 6425  13.460   6.550   3.080
 5455W        W 6426   6.710   7.760  13.640
 5456W        W 6427   3.420   0.480   1.490
 5457W        W 6428   5.360   5.580  11.100
 5458W        W 6429   7.660  12.650   3.900
 5459W        W 6430   9.970   5.910   8.420
 5460W        W 6431  13.470   5.270   0.940
 5461W        W 6432  13.080  10.090   3.860
 5462W        W 6433  12.630   5.320   9.290
 5463W        W 6434   9.530   2.660   0.170
 5464W        W 6435   9.830   3.970   2.460
 5465W        W 6436   3.740  12.810   2.260
 5466W        W 6437   6.380  11.960  11.220
 5467W        W 6438   1.250   5.300  11.620
 5468W        W 6439  12.190   6.610   8.210
 5469W        W 6440   3.350  11.150   0.070
 5470W        W 6441   8.820   7.490   6.150
 5471W        W 6442   1.740   9.020   4.960
 5472W        W 6443   2.030   9.700  11.480
 5473W        W 6444   4.970   5.170   5.940
 5474W        W 6445   2.630   4.000  13.610
 5475W        W 6446   7.430   9.210  13.650
 5476W        W 6447   0.730   0.280   8.490
 5477W        W 6448   8.460   7.800   0.180
 5478W        W 6449  11.910   7.160   6.120
 5479W        W 6450   9.400  13.810   3.240
 5480W        W 6451   4.240   9.480  11.770
 5481W        W 6452  11.510   2.070   1.040
 5482W        W 6453   2.890   2.280   1.570
 5483W        W 6454   2.670   4.170  12.110
 5484W        W 6455   9.650   8.810   8.600
 5485W        W 6456   3.840   7.110  10.910
 5486W        W 6457   5.950   7.180   9.440
 5487W        W 6458   2.660   9.320   5.780
 5488W        W 6459   7.390   7.310   7.100
 5489W        W 6460  11.300   3.360   5.380
 5490W        W 6461   5.710   8.190   6.060
 5491W        W 6462  10.600  10.660  11.820
 5492W        W 6463   2.430   2.200  11.140
 5493W        W 6464   7.770   5.460   8.250
 5494W        W 6465   8.030  13.340   1.410
 5495W        W 6466   3.420  13.510  10.830
 5496W        W 6467  11.530   0.210   8.610
 5497W        W 6468  12.870  13.840   0.210
 5498W        W 6469  12.950   8.410   2.680
 5499W        W 6470   1.980  11.110   7.390
 5500W        W 6471   6.960  13.250  13.170
 5501W        W 6472  11.700   7.650   6.220
 5502W        W 6473  13.220  10.530   5.710
 5503W        W 6474   4.900  12.300   4.970
 5504W        W 6475   1.580   1.490  13.470
 5505W        W 6476   8.960   6.670  12.090
 5506W        W 6477  10.030   0.790   5.160
 5507W        W 6478   0.810  12.790   4.590
 5508W        W 6479   3.150  11.830   2.140
 5509W        W 6480   3.930   4.480  12.430
 5510W        W 6481  12.430   6.890   4.340
 5511W        W 6482   6.380   8.650  12.790
 5512W        W 6483   2.960   9.630   4.440
 5513W        W 6484   9.750   4.310  10.890
 5514W        W 6485  10.650   1.660   9.450
 5515W        W 6486   5.970   9.090   2.400
 5516W        W 6487   2.060   1.960  13.400
 5517W        W 6488  10.140   5.150   0.020
 5518W        W 6489   7.510   6.850   8.080
 5519W        W 6490   6.540   5.820   9.660
 5520W        W 6491   6.130   5.490   7.600
 5521W        W 6492   0.040   1.620   7.550
 5522W        W 6493   7.060   1.940   9.820
 5523W        W 6494   7.560   5.720   8.600
 5524W        W 6495   8.730   5.360   6.630
 5525W        W 6496   0.950  12.960   8.880
 5526W        W 6497   4.570   5.850   7.590
 5527W        W 6498   3.580   9.050  10.400
 5528W        W 6499   0.080   9.350  13.850
 5529W        W 6500   2.620  12.290   5.570
 5530W        W 6501  11.800   9.380   6.740
 5531W        W 6502  12.310   8.980   5.050
 5532W        W 6503   2.380   6.810   2.390
 5533W        W 6504   8.840   9.320   4.680
 5534W        W 6505   7.690   5.090   9.100
 5535W        W 6506  13.760   6.770  12.250
 5536W        W 6507   1.810   6.720   1.640
 5537W        W 6508  10.610  10.800  12.890
 5538W        W 6509  10.080   0.800   6.750
 5539W        W 6510   7.650   9.270   9.270
 5540W        W 6511  10.560   2.080   6.550
 5541W        W 6512  10.110   9.950  11.930
 5542W        W 6513   4.070   3.170   8.110
 5543W        W 6514   4.520   0.650  10.900
 5544W        W 6515   5.640   7.240   2.170
 5545W        W 6516  11.190   8.500  13.730
 5546W        W 6517  10.700  10.550   2.960
 5547W        W 6518   9.650   9.110   9.060
 5548W        W 6519   8.310   2.170   4.610
 5549W        W 6520   5.070   8.080   2.150
 5550W        W 6521   3.140   7.420   9.560
 5551W        W 6522   9.400   4.550   3.060
 5552W        W 6523   7.870  12.360   1.060
 5553W        W 6524  12.380   0.740  12.670
 5554W        W 6525  12.600  10.500  11.630
 5555W        W 6526   3.320   9.570   9.130
 5556W        W 6527   2.340  11.150   5.260
 5557W        W 6528   1.130   4.620  12.230
 5558W        W 6529   0.040   6.670   1.970
 5559W        W 6530   7.150   1.680   8.450
 5560W        W 6531   4.790   8.300  12.530
 5561W        W 6532   2.700   6.750  11.550
 5562W        W 6533  12.430   0.590   2.230
 5563W        W 6534   0.360   0.440   7.600
 5564W        W 6535  10.240   0.790   6.030
 5565W        W 6536  12.520   8.890  13.010
 5566W        W 6537  11.530   4.370   5.380
 5567W        W 6538   7.810  10.420   9.870
 5568W        W 6539  11.500   7.970  10.800
 5569W        W 6540   9.470   5.750   8.120
 5570W        W 6541   6.990   7.390   0.580
 5571W        W 6542   5.430   2.240  12.250
 5572W        W 6543   7.850   1.020   2.530
 5573W        W 6544  10.150  12.970   4.370
 5574W        W 6545   0.290   3.820  13.640
 5575W        W 6546   0.400   9.770  10.240
 5576W        W 6547   5.040   3.060   7.450
 5577W        W 6548  12.820   1.640   9.170
 5578W        W 6549   1.060  10.790   8.000
 5579W        W 6550  11.890   1.770   8.720
 5580W        W 6551   5.650   9.050   9.510
 5581W        W 6552   8.560   6.500   3.960
 5582W        W 6553   8.230  12.070   0.750
 5583W        W 6554  11.250   8.740   1.980
 5584W        W 6555  12.910   4.920   7.360
 5585W        W 6556   4.350  13.190   5.730
 5586W        W 6557   3.550   0.260   6.950
 5587W        W 6558   4.600   6.170   4.860
 5588W        W 6559   2.600  11.120  11.990
 5589W        W 6560  11.460   2.370  10.010
 5590W        W 6561   8.830   5.770   2.860
 5591W        W 6562   6.400   1.000   5.400
 5592W        W 6563   1.630  10.240   0.280
 5593W        W 6564   6.660   8.000  10.500
 5594W        W 6565  10.340   2.510   6.940
 5595W        W 6566  10.910   8.960   2.620
 5596W        W 6567   5.960  12.820   9.520
 5597W        W 6568   9.300  11.290   7.660
 5598W        W 6569   4.980   6.950  13.480
 5599W        W 6570   7.560  12.650  10.750
 5600W        W 6571  10.390   8.330   9.660
 5601W        W 6572  11.100   3.030   7.030
 5602W        W 6573   2.370   7.180   6.210
 5603W        W 6574  11.970   6.670   5.540
 5604W        W 6575   6.360   7.540   3.340
 5605W        W 6576  13.470  11.280   0.820
 5606W        W 6577  13.080  10.980   9.080
 5607W        W 6578   0.560  10.070   4.180
 5608W        W 6579  12.840  13.420   0.560
 5609W        W 6580  13.500  12.040   6.960
 5610W        W 6581   9.690   9.780   5.570
 5611W        W 6582   1.140   0.430   4.670
 5612W        W 6583   7.080   7.340   6.320
 5613W        W 6584  10.140  10.930   5.960
 5614W        W 6585   7.980   2.390   3.710
 5615W        W 6586   1.470   2.190   0.440
 5616W        W 6587   3.170   3.980   0.470
 5617W        W 6588   8.220   3.570   4.560
 5618W        W 6589   7.960  11.430   2.890
 5619W        W 6590   8.150   7.710  12.220
 5620W        W 6591   5.210   5.650  11.560
 5621W        W 6592   9.680   8.030   8.600
 5622W        W 6593   1.530  12.490   2.380
 5623W        W 6594   2.090   0.260   7.850
 5624W        W 6595   0.720  13.420  12.030
 5625W        W 6596   1.550   1.700   0.570
 5626W        W 6597  12.370   3.860   7.400
 5627W        W 6598   6.940   8.100  11.100
 5628W        W 6599   5.990  12.550  13.920
 5629W        W 6600   6.200  12.630   7.060
 5630W        W 6601   6.420  11.160   5.330
 5631W        W 6602   9.080   4.710   7.980
 5632W        W 6603   4.810  11.120   4.440
 5633W        W 6604   8.060   5.220   3.890
 5634W        W 6605  13.410  11.720   3.270
 5635W        W 6606   4.880  11.430  10.640
 5636W        W 6607  10.090   5.130   7.810
 5637W        W 6608   3.500   5.770   2.590
 5638W        W 6609   8.620  10.730  11.660
 5639W        W 6610   9.560   4.490   7.820
 5640W        W 6611   9.300   3.180   0.220
 5641W        W 6612  10.810   4.030   9.720
 5642W        W 6613   6.210   0.360   3.040
 5643W        W 6614  13.220   9.740   4.220
 5644W        W 6615   9.780   6.860   8.630
 5645W        W 6616  12.800  10.400   3.470
 5646W        W 6617   8.950  12.680   0.730
 5647W        W 6618   0.810   6.460   5.650
 5648W        W 6619   9.670   2.450   5.050
 5649W        W 6620   0.050   8.680   4.990
 5650W        W 6621   5.080  12.260   1.450
 5651W        W 6622   3.720  12.250  12.020
 5652W        W 6623   8.090   9.640  10.500
 5653W        W 6624   3.200   2.110   7.530
 5654W        W 6625   1.590   6.550   1.100
 5655W        W 6626   4.910   5.010   5.430
 5656W        W 6627   5.020  13.360  11.680
 5657W        W 6628   6.230   6.770  13.220
 5658W        W 6629  11.180   9.240  12.420
 5659W        W 6630  13.260  13.800  12.020
 5660W        W 6631  10.010   0.200   8.960
 5661W        W 6632   5.890   0.750  12.100
 5662W        W 6633   2.740   4.980   1.480
 5663W        W 6634   8.920   8.780   7.220
 5664W        W 6635   7.740  10.800  12.070
 5665W        W 6636   1.940   6.920   6.080
 5666W        W 6637   5.250   3.920  12.840
 5667W        W 6638  11.880   3.810   0.130
 5668W        W 6639   4.740   0.860  11.650
 5669W        W 6640   1.590   7.630   0.770
 5670W        W 6641   2.740  10.560  11.160
 5671W        W 6642   8.610  13.680  10.340
 5672W        W 6643   3.530  13.570   3.010
 5673W        W 6644  13.570  10.820   1.120
 5674W        W 6645   6.050   5.060  11.400
 5675W        W 6646  10.520  12.440   5.240
 5676W        W 6647   3.810   2.760  12.360
 5677W        W 6648   7.010   2.970   5.370
 5678W        W 6649  11.510   1.810   5.940
 5679W        W 6650  11.010   3.140  10.430
 5680W        W 6651  10.010   3.720   6.860
 5681W        W 6652   4.890  11.160   1.110
 5682W        W 6653   0.270   8.700   8.650
 5683W        W 6654   9.010   5.610   1.450
 5684W        W 6655   2.040   4.220   4.230
 5685W        W 6656   4.560   3.720   9.640
 5686W        W 6657  13.180   9.200   0.470
 5687W        W 6658   4.400  10.450   2.760
 5688W        W 6659   7.100  11.170  10.300
 5689W        W 6660   7.070   2.740   7.730
 5690W        W 6661   3.680   8.320   8.430
 5691W        W 6662   8.230   0.410   9.110
 5692W        W 6663  10.560   3.630   2.630
 5693W        W 6664   9.270   6.970   4.390
 5694W        W 6665   5.990  13.250  12.110
 5695W        W 6666  12.890   5.560   3.970
 5696W        W 6667   2.590  10.010   2.140
 5697W        W 6668   4.360  13.110   9.310
 5698W        W 6669   6.260   1.910   2.390
 5699W        W 6670   8.980   5.460  12.390
 5700W        W 6671   2.190  10.500  13.480
 5701W        W 6672   3.470  12.860  10.870
 5702W        W 6673  13.030  12.710  12.980
 5703W        W 6674  10.670   5.070  10.550
 5704W        W 6675   1.620   0.640   4.810
 5705W        W 6676   3.140  11.020   2.360
 5706W        W 6677  13.030   0.780   7.230
 5707W        W 6678  11.350   0.470   4.650
 5708W        W 6679  10.360   2.160  12.470
 5709W        W 6680   3.330  12.430   1.320
 5710W        W 6681   2.270  11.310   2.410
 5711W        W 6682  10.450   5.260   5.030
 5712W        W 6683   5.820   1.950  11.100
 5713W        W 6684   5.940   0.010   5.750
 5714W        W 6685   9.710  13.460  11.630
 5715W        W 6686   2.130  10.340   3.670
 5716W        W 6687   3.700   3.780  12.380
 5717W        W 6688  11.720   9.610   9.870
 5718W        W 6689  11.140  11.990   2.240
 5719W        W 6690   6.370  12.870  12.250
 5720W        W 6691  11.750   5.260   0.480
 5721W        W 6692  12.960   0.600   7.810
 5722W        W 6693   9.510  11.210   1.150
 5723W        W 6694   7.800  10.480   5.590
 5724W        W 6695  11.930   6.740   7.370
 5725W        W 6696   4.300   0.180   6.930
 5726W        W 6697   9.820   0.160   1.270
 5727W        W 6698   3.060   7.340   9.010
 5728W        W 6699   9.550   4.800   9.230
 5729W        W 6700   7.280  13.340   7.560
 5730W        W 6701  11.120   7.270   2.850
 5731W        W 6702   3.990  13.530   1.110
 5732W        W 6703   8.300   2.380   8.400
 5733W        W 6704   8.010  13.910   9.540
 5734W        W 6705  13.340   7.650   3.210
 5735W        W 6706  11.670   4.310   4.850
 5736W        W 6707  10.450   0.770   4.670
 5737W        W 6708  11.820   6.590   3.780
 5738W        W 6709  11.800  11.200   7.630
 5739W        W 6710   9.680   2.700   8.770
 5740W        W 6711  11.920   2.940  10.330
 5741W        W 6712   1.510   2.670  11.150
 5742W        W 6713   6.000   0.190  10.860
 5743W        W 6714   6.020   1.230  12.180
 5744W        W 6715  13.350   0.350   7.910
 5745W        W 6716  13.430   1.110   8.620
 5746W        W 6717   5.640   1.220   6.460
 5747W        W 6718  11.400  12.790   2.590
 5748W        W 6719  11.700   3.400   3.270
 5749W        W 6720   8.000   0.930   0.430
 5750W        W 6721   9.020  13.910   0.950
 5751W        W 6722  11.970  12.680  10.370
 5752W        W 6723   2.160  11.590   0.270
 5753W        W 6724  10.760   3.300  12.400
 5754W        W 6725   1.740   4.680   2.740
 5755W        W 6726   6.850   5.510  11.780
 5756W        W 6727   2.450   4.520  10.890
 5757W        W 6728   3.370  12.990  12.730
 5758W        W 6729   6.160  10.060  10.230
 5759W        W 6730   9.110   6.180   2.690
 5760W        W 6731   1.850   6.240   0.800
 5761W        W 6732  13.120   6.940   4.260
 5762W        W 6733   2.000  11.810   3.600
 5763W        W 6734  13.430  12.980   9.800
 5764W        W 6735  12.730   6.350   3.770
 5765W        W 6736   2.960  10.680   3.990
 5766W        W 6737   8.750   1.930   3.020
 5767W        W 6738   5.360   1.530   2.050
 5768W        W 6739   5.220   0.470   0.360
 5769W        W 6740   9.590  10.100  11.370
 5770W        W 6741   2.440   3.110   1.040
 5771W        W 6742   9.590  11.290   4.670
 5772W        W 6743   7.470   1.640  11.130
 5773W        W 6744  10.140   5.860   9.390
 5774W        W 6745   4.920   9.730   0.940
 5775W        W 6746   5.310  12.660   1.400
 5776W        W 6747   6.360   3.520  11.680
 5777W        W 6748   3.210  11.530  13.050
 5778W        W 6749   0.870   0.000   8.900
 5779W        W 6750   4.830   8.730   8.610
 5780W        W 6751   8.170  11.150   4.670
 5781W        W 6752  13.370   2.110   9.040
 5782W        W 6753  10.130   2.880   5.950
 5783W        W 6754   0.660   6.750  13.000
 5784W        W 6755   9.110   7.050  11.770
 5785W        W 6756  12.670   1.790   4.860
 5786W        W 6757   7.450  10.370  12.010
 5787W        W 6758   3.740  11.600  12.700
 5788W        W 6759  11.900   5.820   1.320
 5789W        W 6760   4.010   7.860   0.290
 5790W        W 6761  13.590   8.190   3.840
 5791W        W 6762  11.670   9.590   1.930
 5792W        W 6763   8.740   0.150  10.900
 5793W        W 6764   1.490  11.610   3.780
 5794W        W 6765  12.460   1.530   4.350
 5795W        W 6766   3.450   5.710   1.860
 5796W        W 6767   6.270   2.340   1.000
 5797W        W 6768   9.470   5.180  12.900
 5798W        W 6769  11.840  13.640   4.600
 5799W        W 6770   8.490  10.300  11.470
 5800W        W 6771   0.950  11.890   0.180
 5801W        W 6772   4.630   3.220  11.850
 5802W        W 6773   5.970   6.150   4.630
 5803W        W 6774  10.030  11.970   8.830
 5804W        W 6775   9.170   4.600   6.630
 5805W        W 6776   4.100  12.910  13.570
 5806W        W 6777   2.650   4.500   7.180
 5807W        W 6778   5.210   8.200   2.670
 5808W        W 6779   2.510   6.210   0.030
 5809W        W 6780   7.680   5.550   7.510
 5810W        W 6781  12.120   6.040  13.410
 5811W        W 6782   1.140  10.700   5.110
 5812W        W 6783   3.310  13.370   7.360
 5813W        W 6784   9.510  10.830   7.400
 5814W        W 6785   1.800   4.230   3.710
 5815W        W 6786   8.550   4.670  10.090
 5816W        W 6787   2.240   1.320  13.170
 5817W        W 6788   1.830   6.680  12.500
 5818W        W 6789   5.000   4.200   5.930
 5819W        W 6790   9.840   0.800   1.940
 5820W        W 6791   1.660  11.350  12.360
 5821W        W 6792   7.000   3.980   4.760
 5822W        W 6793   2.100   5.490  12.570
 5823W        W 6794   1.650  11.170  11.890
 5824W        W 6795   1.080   3.820   2.990
 5825W        W 6796   2.960   5.860   9.210
 5826W        W 6797   2.650   5.620  12.770
 5827W        W 6798   7.700   5.280   1.920
 5828W        W 6799   2.120   7.020   2.030
 5829W        W 6800   0.330   6.480  13.310
 5830W        W 6801   4.490  11.770  10.420
 5831W        W 6802   7.020   4.570   1.140
 5832W        W 6803   7.760   1.430   5.750
 5833W        W 6804  10.120   9.110   0.530
 5834W        W 6805   3.150  13.690  12.470
 5835W        W 6806   2.770  12.360   4.510
 5836W        W 6807  10.280  12.400  10.840
 5837W        W 6808  12.640   5.270   1.970
 5838W        W 6809   2.360   0.000   3.790
 5839W        W 6810   4.510   0.740   6.650
 5840W        W 6811   5.020   5.680   2.350
 5841W        W 6812   2.300   6.550  12.260
 5842W        W 6813  11.150   7.870   5.010
 5843W        W 6814  13.670  10.540   6.480
 5844W        W 6815   4.750   6.330   9.780
 5845W        W 6816   9.880   0.070   3.220
 5846W        W 6817   2.820   9.720   8.450
 5847W        W 6818   9.430   6.580  12.260
 5848W        W 6819   0.950   4.630   3.390
 5849W        W 6820   4.230   8.250  12.750
 5850W        W 6821  10.220  10.910  10.980
 5851W        W 6822   9.800   0.180   0.410
 5852W        W 6823   0.590  13.090  10.560
 5853W        W 6824   3.720   6.410   4.170
 5854W        W 6825  11.750   2.580   2.120
 5855W        W 6826  12.190   9.210   7.780
 5856W        W 6827   2.790   8.970   0.210
 5857W        W 6828   5.940   7.490   2.590
 5858W        W 6829  10.900  12.000   9.650
 5859W        W 6830   2.720   0.190  13.060
 5860W        W 6831   8.330   3.340  11.870
 5861W        W 6832   8.600  12.480   2.960
 5862W        W 6833   5.130   7.870   1.690
 5863W        W 6834  11.960   3.870   4.820
 5864W        W 6835   6.600   8.160   4.500
 5865W        W 6836   2.690   2.810  10.220
 5866W        W 6837   5.930   3.000   8.140
 5867W        W 6838   4.690   8.230   2.420
 5868W        W 6839  10.270   9.660   3.440
 5869W        W 6840  10.990  13.100  12.630
 5870W        W 6841   7.210  12.390  13.120
 5871W        W 6842   4.550   0.280   0.200
 5872W        W 6843   7.920   1.490   3.440
 5873W        W 6844  13.050  13.620   2.370
 5874W        W 6845  11.660  11.010  13.380
 5875W        W 6846  13.110   1.670  10.760
 5876W        W 6847   1.020  10.470   2.540
 5877W        W 6848  10.040  11.990  11.650
 5878W        W 6849   8.300  10.290   8.310
 5879W        W 6850   9.410  13.400   7.340
 5880W        W 6851  12.100   2.630  10.690
 5881W        W 6852  10.610   9.410   9.110
 5882W        W 6853   9.290  12.400  12.400
 5883W        W 6854   4.380  10.520   7.460
 5884W        W 6855   1.320  10.660   5.850
 5885W        W 6856   3.960   5.910   9.100
 5886W        W 6857   0.100   9.540   0.750
 5887W        W 6858   1.120   2.510  11.500
 5888W        W 6859   1.850   5.550   9.660
 5889W        W 6860   7.320   4.060   7.450
 5890W        W 6861  12.490   3.110  12.770
 5891W        W 6862   5.260   8.440   3.140
 5892W        W 6863   9.840  10.450   7.350
 5893W        W 6864   6.590  12.200   7.030
 5894W        W 6865   8.880   3.810  10.710
 5895W        W 6866   7.690  10.480   0.550
 5896W        W 6867   0.450  13.520   5.930
 5897W        W 6868  11.500   5.090   0.870
 5898W        W 6869  13.580   1.350   9.710
 5899W        W 6870  12.630  11.810   4.140
 5900W        W 6871   3.120   4.450   3.600
 5901W        W 6872   5.820   7.750  10.640
 5902W        W 6873  12.740   3.120  12.290
 5903W        W 6874   8.080  11.370  12.320
 5904W        W 6875   1.650   3.230   8.140
 5905W        W 6876   1.610  13.190   9.950
 5906W        W 6877   4.770   5.650   5.950
 5907W        W 6878   4.070   5.310  10.830
 5908W        W 6879   7.240   7.290   8.910
 5909W        W 6880  13.470   7.500   7.800
 5910W        W 6881   6.240  11.880   7.080
 5911W        W 6882   7.690   7.800  13.630
 5912W        W 6883  13.740   8.710  10.450
 5913W        W 6884   3.160   0.850   8.310
 5914W        W 6885   0.920   2.940  11.620
 5915W        W 6886  13.400   3.120   9.970
 5916W        W 6887   1.100   9.520  12.770
 5917W        W 6888  12.320   6.560   2.580
 5918W        W 6889   6.530   1.480   2.420
 5919W        W 6890   1.420  10.720   2.080
 5920W        W 6891   6.270   6.040   0.830
 5921W        W 6892   3.310   1.750   8.980
 5922W        W 6893   5.930   4.460  11.550
 5923W        W 6894  10.590  12.460   8.000
 5924W        W 6895   0.540   2.090   4.290
 5925W        W 6896   1.970   2.360  10.350
 5926W        W 6897   4.690   3.040   6.840
 5927W        W 6898   2.090   5.180  11.420
 5928W        W 6899   4.710  13.120  10.170
 5929W        W 6900   0.090   6.850   1.450
 5930W        W 6901   5.840   1.730  13.590
 5931W        W 6902  12.230   1.930   4.630
 5932W        W 6903   5.520   6.360   4.740
 5933W        W 6904   1.190  11.760   8.780
 5934W        W 6905  11.050  13.870   0.780
 5935W        W 6906   5.040  11.480  11.110
 5936W        W 6907   0.820   4.300   8.430
 5937W        W 6908  11.610   5.260   6.490
 5938W        W 6909  10.170   9.020  12.610
 5939W        W 6910   2.150   6.150   8.850
 5940W        W 6911   8.890   1.610   0.720
 5941W        W 6912   1.170   9.730  10.180
 5942W        W 6913  10.100   5.830   6.440
 5943W        W 6914  10.070   5.130   5.830
 5944W        W 6915   0.790   9.130   4.940
 5945W        W 6916  11.340  12.460   4.430
 5946W        W 6917  11.480   1.080   9.740
 5947W        W 6918  11.850   2.170   8.460
 5948W        W 6919   6.910  13.210   3.710
 5949W        W 6920  13.440  12.400   8.970
 5950W        W 6921   1.570  10.330  10.690
 5951W        W 6922  11.590   0.830  12.130
 5952W        W 6923   7.920  13.710  12.420
 5953W        W 6924  12.740  13.050   7.700
 5954W        W 6925   1.010   4.440  12.690
 5955W        W 6926   1.690   7.610   4.490
 5956W        W 6927   5.240   1.210   2.480
 5957W        W 6928  10.170  10.260   0.240
 5958W        W 6929   8.180   2.820   0.300
 5959W        W 6930   3.620  11.200  13.110
 5960W        W 6931  12.790   0.350   4.310
 5961W        W 6932   0.410   0.620  11.530
 5962W        W 6933   7.500   1.030   8.850
 5963W        W 6934  10.960   6.070   5.140
 5964W        W 6935   2.310   4.680   4.660
 5965W        W 6936   5.590   6.420   6.120
 5966W        W 6937  12.430   5.710  10.640
 5967W        W 6938  10.490   2.890   8.170
 5968W        W 6939   6.810   3.530  12.910
 5969W        W 6940  10.440   3.420   7.500
 5970W        W 6941   8.100  10.000   7.550
 5971W        W 6942   0.510   0.600   3.020
 5972W        W 6943  11.370   4.550   3.500
 5973W        W 6944   8.210   9.300  12.500
 5974W        W 6945   7.780   9.390   3.590
 5975W        W 6946   3.560   0.500   4.880
 5976W        W 6947   9.680  13.730  10.320
 5977W        W 6948   0.240  10.700   6.760
 5978W        W 6949   8.030   3.860   6.990
 5979W        W 6950   6.120   8.300  12.470
 5980W        W 6951  11.620   1.200   6.990
 5981W        W 6952   2.490   0.510  12.670
 5982W        W 6953  12.880   4.540  13.620
 5983W        W 6954   3.860   9.480   2.270
 5984W        W 6955   4.050   1.270   8.430
 5985W        W 6956   8.360   4.380   5.180
 5986W        W 6957  11.840  12.970   0.650
 5987W        W 6958  12.380   4.380   3.350
 5988W        W 6959   1.600  11.310   4.710
 5989W        W 6960   7.540  13.210   1.960
 5990W        W 6961   4.490   0.340   5.640
 5991W        W 6962   8.030   3.960  12.910
 5992W        W 6963  11.130   3.970   6.990
 5993W        W 6964  11.240   2.800   9.510
 5994W        W 6965   1.880  11.120   5.840
 5995W        W 6966   7.430  10.080  13.030
 5996W        W 6967   0.050   8.010   8.110
 5997W        W 6968   7.240   2.050  12.420
 5998W        W 6969   3.500   8.880   6.830
 5999W        W 6970   4.780   3.590   6.500
 6000W        W 6971   6.120   2.470   5.770
 6001W        W 6972   6.040   3.790   6.390
 6002W        W 6973  11.600   1.420  10.120
 6003W        W 6974   1.230   5.390   2.750
 6004W        W 6975   8.660   3.690   9.620
 6005W        W 6976   1.360  13.920   3.210
 6006W        W 6977   9.480   7.340   1.330
 6007W        W 6978   9.480   7.940   7.240
 6008W        W 6979  11.380   7.100   8.050
 6009W        W 6980  10.730   4.300  12.930
 6010W        W 6981   8.770   4.810  10.570
 6011W        W 6982   6.330   7.640  10.490
 6012W        W 6983   2.440   3.730   6.850
 6013W        W 6984   3.620   3.600   3.440
 6014W        W 6985  10.490   9.450   5.350
 6015W        W 6986   4.930   8.390   7.210
 6016W        W 6987  13.700   5.770  12.340
 6017W        W 6988   2.420  10.330   3.130
 6018W        W 6989   9.990  13.290   6.630
 6019W        W 6990   9.230   7.360   4.100
 6020W        W 6991  11.990   6.400  12.600
 6021W        W 6992   9.270   5.050   3.950
 6022W        W 6993   5.350  13.360   2.160
 6023W        W 6994   9.140  11.100   6.220
 6024W        W 6995  10.560   0.820   4.130
 6025W        W 6996   7.290  12.040  11.280
 6026W        W 6997   3.430   9.020   1.430
 6027W        W 6998   0.540   0.960   4.860
 6028W        W 6999   9.250   2.780   5.220
 6029W        W 7000  13.510   7.820   7.350
 6030W        W 7001   2.320  12.610   1.800
 6031W        W 7002   1.470  12.060   7.910
 6032W        W 7003   7.820   4.110   6.590
 6033W        W 7004   1.900   4.220   1.510
 6034W        W 7005  12.750   2.720   4.330
 6035W        W 7006   0.230   1.180   1.930
 6036W        W 7007   9.990  10.560   8.190
 6037W        W 7008   0.260  13.490  12.240
 6038W        W 7009   5.570   5.530   8.510
 6039W        W 7010  12.520   1.230  12.560
 6040W        W 7011   2.920   8.380   2.210
 6041W        W 7012   6.730  10.570   8.730
 6042W        W 7013  13.750   6.260  10.680
 6043W        W 7014   5.400   4.060   9.810
 6044W        W 7015   3.700   2.700  11.600
 6045W        W 7016   7.040   5.470   6.110
 6046W        W 7017   8.550   8.640   6.430
 6047W        W 7018   3.880   0.850   4.600
 6048W        W 7019   0.810  13.140   3.320
 6049W        W 7020  13.400   0.690   6.300
 6050W        W 7021   8.930   8.020   5.940
 6051W        W 7022   4.120   4.020   9.590
 6052W        W 7023   0.720  12.650  11.400
 6053W        W 7024  12.370  12.220   4.500
 6054W        W 7025  12.760   7.630   2.210
 6055W        W 7026  11.070   5.120   8.960
 6056W        W 7027  12.810  13.230  10.760
 6057W        W 7028   9.630   1.670  11.740
 6058W        W 7029   3.250   2.200   6.250
 6059W        W 7030   2.500  11.970  10.680
 6060W        W 7031  11.480  10.430   8.110
 6061W        W 7032   3.730   5.510  13.640
 6062W        W 7033   2.870   4.650  10.460
 6063W        W 7034  11.510   9.810   0.080
 6064W        W 7035   8.480   9.900   8.100
 6065W        W 7036  10.170  10.010   9.710
 6066W        W 7037   3.360   6.570  12.900
 6067W        W 7038  11.000  12.700   7.680
 6068W        W 7039   1.720   2.890   7.700
 6069W        W 7040   2.920   7.620   7.250
 6070W        W 7041  10.020   2.890  13.630
 6071W        W 7042   0.610  11.450  10.850
 6072W        W 7043  10.350   1.630  11.260
 6073W        W 7044   0.530  13.230   2.050
 6074W        W 7045  11.050   0.690   8.220
 6075W        W 7046   1.960   3.090   1.960
 6076W        W 7047   7.660  12.200  10.880
 6077W        W 7048   6.560   0.650   2.190
 6078W        W 7049   1.100  10.910  11.890
 6079W        W 7050   2.590  13.300   2.010
 6080W        W 7051  10.770   6.840  10.830
 6081W        W 7052  10.730   2.840   0.280
 6082W        W 7053   6.600  11.300  10.530
 6083W        W 7054   6.860   0.280   4.100
 6084W        W 7055  11.580   6.010  13.320
 6085W        W 7056   2.200  10.490   8.860
 6086W        W 7057  11.580   0.320  10.640
 6087W        W 7058   0.000  13.380  13.570
 6088W        W 7059   7.550  10.910   0.740
 6089W        W 7060   0.430   2.060  10.040
 6090W        W 7061   5.320  12.490   2.250
 6091W        W 7062   0.580   9.720   0.810
 6092W        W 7063   2.530   6.950   2.940
 6093W        W 7064   2.160   4.770   9.910
 6094W        W 7065  12.820  11.820  13.410
 6095W        W 7066   0.850   2.270  10.690
 6096W        W 7067   6.550  10.730   1.340
 6097W        W 7068   3.160  10.990   7.080
 6098W        W 7069   0.180   9.690   1.290
 6099W        W 7070   8.120  11.420  13.750
 6100W        W 7071  13.240   9.250   4.110
 6101W        W 7072   7.320   2.790   9.230
 6102W        W 7073  13.750   9.050   9.050
 6103W        W 7074   3.230  13.680   1.830
 6104W        W 7075   5.950   9.870   9.070
 6105W        W 7076   0.220  10.300   2.270
 6106W        W 7077  10.380  10.010   4.900
 6107W        W 7078   1.960   8.610   0.680
 6108W        W 7079  10.550   2.360   4.500
 6109W        W 7080  11.260   2.170   1.520
 6110W        W 7081   0.780  13.230   1.580
 6111W        W 7082   5.650   5.530   1.480
 6112W        W 7083   9.500   5.220   0.800
 6113W        W 7084   9.240  10.150   1.560
 6114W        W 7085   2.290  13.390  12.670
 6115W        W 7086   7.300   9.140  12.320
 6116W        W 7087   0.760   0.670   7.300
 6117W        W 7088  10.890   2.470   5.310
 6118W        W 7089   3.230  11.660  12.480
 6119W        W 7090  11.350   1.130   6.520
 6120W        W 7091   0.290  11.170   8.290
 6121W        W 7092   6.010  12.160   0.300
 6122W        W 7093   5.800   3.540   0.350
 6123W        W 7094   8.960  12.010   7.260
 6124W        W 7095   2.420  12.040   9.790
 6125W        W 7096   9.240  12.560   5.630
 6126W        W 7097  11.310  10.590  12.210
 6127W        W 7098   2.770   2.000   9.410
 6128W        W 7099   9.950  11.990   2.000
 6129W        W 7100   0.870   4.220   8.900
 6130W        W 7101   1.760   0.670  13.060
 6131W        W 7102  13.610  10.340  12.360
 6132W        W 7103   8.030   8.470   6.130
 6133W        W 7104   9.720   4.720  12.110
 6134W        W 7105   3.630   0.170   1.830
 6135W        W 7106  11.020   7.340   9.910
 6136W        W 7107   2.550   9.580   0.100
 6137W        W 7108  12.320  12.720   7.740
 6138W        W 7109   4.800   0.410   3.040
 6139W        W 7110  11.600  11.330   9.280
 6140W        W 7111   2.680  13.900   2.700
 6141W        W 7112  13.900   2.960   1.220
 6142W        W 7113   5.200   1.840   7.990
 6143W        W 7114  12.130  13.590   1.710
 6144W        W 7115  11.310   7.280   2.350
 6145W        W 7116   3.950   4.080  12.760
 6146W        W 7117   6.330   4.050   9.190
 6147W        W 7118   9.820  10.850   7.790
 6148W        W 7119   6.080   8.700   2.710
 6149W        W 7120  11.360   0.140   1.620
 6150W        W 7121   3.930  10.770  12.050
 6151W        W 7122  11.190  13.740   4.010
 6152W        W 7123   1.380   0.840  12.020
 6153W        W 7124   3.380   0.860  13.160
 6154W        W 7125  12.170   3.950   1.240
 6155W        W 7126  11.460  11.310   5.970
 6156W        W 7127   4.700   7.760   6.820
 6157W        W 7128   8.430  12.880  13.480
 6158W        W 7129   0.680  13.390  13.650
 6159W        W 7130   1.100   3.530  10.060
 6160W        W 7131  10.180  13.830  10.320
 6161W        W 7132   1.510   6.610  10.440
 6162W        W 7133   2.620  10.080   5.350
 6163W        W 7134   5.210   8.510   0.070
 6164W        W 7135  12.430  12.320  10.920
 6165W        W 7136  10.590   3.640   0.860
 6166W        W 7137   1.580   6.490  12.130
 6167W        W 7138   0.180  13.790  13.900
 6168W        W 7139   8.710  13.880   9.350
 6169W        W 7140  13.310  11.660  13.080
 6170W        W 7141   4.900   7.150  12.380
 6171W        W 7142  13.650  12.630   3.790
 6172W        W 7143  12.950   0.430  10.110
 6173W        W 7144  12.300   8.190   6.380
 6174W        W 7145   5.750   2.250   3.840
 6175W        W 7146   6.410   8.100  12.810
 6176W        W 7147   6.140  12.740   0.800
 6177W        W 7148   7.920   9.400   1.500
 6178W        W 7149   5.770   3.340   3.600
 6179W        W 7150   9.760   4.940   6.210
 6180W        W 7151   5.550  13.710   9.720
 6181W        W 7152   9.310   5.840   9.960
 6182W        W 7153   7.880   8.250   0.610
 6183W        W 7154   4.450   3.810  12.620
 6184W        W 7155  11.040  11.350   7.110
 6185W        W 7156   2.640   4.510   9.980
 6186W        W 7157  11.930   3.070   1.860
 6187W        W 7158   1.280   6.620   9.160
 6188W        W 7159   6.700   3.360   9.810
 6189W        W 7160   1.330   2.200   1.080
 6190W        W 7161  11.310  13.330  11.870
 6191W        W 7162   8.840   9.700   0.850
 6192W        W 7163   7.680   5.470   6.620
 6193W        W 7164  12.700   5.020   6.100
 6194W        W 7165  13.110  12.600   3.800
 6195W        W 7166  13.570   8.030   1.400
 6196W        W 7167   8.400   7.330   7.770
 6197W        W 7168   5.140   0.610  11.810
 6198W        W 7169   2.420   2.150   1.300
 6199W        W 7170   5.220   2.680   6.790
 6200W        W 7171   8.490   6.140   4.660
 6201W        W 7172   8.180   6.030   2.100
 6202W        W 7173   7.260  11.140   4.680
 6203W        W 7174   7.980   5.440   1.410
 6204W        W 7175  11.410  13.760   9.440
 6205W        W 7176   4.210   4.780  12.800
 6206W        W 7177   4.380   9.000   9.980
 6207W        W 7178   2.450  10.290   4.820
 6208W        W 7179  12.780   5.710  13.780
 6209W        W 7180   8.590   7.190   0.750
 6210W        W 7181  13.830   7.610  10.440
 6211W        W 7182  10.650   8.850  12.520
 6212W        W 7183   4.350   8.540  13.320
 6213W        W 7184   7.110   1.220  10.310
 6214W        W 7185  10.500   7.780  11.750
 6215W        W 7186   2.680   1.110  12.100
 6216W        W 7187  10.750   2.420   5.830
 6217W        W 7188   7.890  10.160   4.210
 6218W        W 7189   5.020   8.720   9.550
 6219W        W 7190   7.490   7.260   9.380
 6220W        W 7191   1.040   7.060   0.560
 6221W        W 7192   0.360   8.830   3.530
 6222W        W 7193  10.560  12.300   6.980
 6223W        W 7194   7.600   8.230   6.170
 6224W        W 7195   2.740  12.980   6.600
 6225W        W 7196   7.790  13.090  10.520
 6226W        W 7197   6.070   9.480  11.620
 6227W        W 7198  11.970   2.110  10.860
 6228W        W 7199   3.450  11.020  11.300
 6229W        W 7200   0.460   1.660  13.450
 6230W        W 7201   2.720   7.230   5.880
 6231W        W 7202   0.770   2.670   8.920
 6232W        W 7203  11.930   6.720   6.460
 6233W        W 7204   5.360   2.120   6.700
 6234W        W 7205   2.900   9.770   5.630
 6235W        W 7206  12.280   6.500   3.980
 6236W        W 7207   3.790   6.690  13.490
 6237W        W 7208   1.560  10.020   3.220
 6238W        W 7209  10.740   0.480   9.970
 6239W        W 7210   6.960   1.730  10.290
 6240W        W 7211   5.550   8.570  11.720
 6241W        W 7212   6.960   6.510   5.070
 6242W        W 7213   2.360   3.200  10.690
 6243W        W 7214   2.600   7.800   1.860
 6244W        W 7215   0.040   7.640   5.120
 6245W        W 7216  11.720   6.950  10.990
 6246W        W 7217   0.930   1.470   7.610
 6247W        W 7218   0.860  13.610   7.250
 6248W        W 7219   9.580   5.420   5.570
 6249W        W 7220  10.810  11.720   4.660
 6250W        W 7221  13.320  10.740   8.360
 6251W        W 7222   7.230   7.050   1.330
 6252W        W 7223  12.920   4.370   2.590
 6253W        W 7224   7.450   1.390   1.520
 6254W        W 7225   2.700  10.690   8.440
 6255W        W 7226  10.260  11.400   5.800
 6256W        W 7227   3.630  11.680  12.190
 6257W        W 7228   5.180  10.030  10.020
 6258W        W 7229  12.240   4.610  11.390
 6259W        W 7230   0.210   3.980  13.120
 6260W        W 7231   2.520   0.800   4.240
 6261W        W 7232  10.560   4.080   0.630
 6262W        W 7233   8.300  12.230   1.270
 6263W        W 7234  13.070   9.430   0.930
 6264W        W 7235   1.030   0.150   3.510
 6265W        W 7236   9.340   3.110   1.190
 6266W        W 7237   8.240   4.870   5.960
 6267W        W 7238   7.360   4.990   9.540
 6268W        W 7239   8.430   4.110   2.420
 6269W        W 7240   8.410  13.000   8.610
 6270W        W 7241  11.710   3.150   7.170
 6271W        W 7242   8.990  11.150   8.700
 6272W        W 7243   3.920   0.770   3.110
 6273W        W 7244   2.120   9.800  13.910
 6274W        W 7245   7.580   0.430  10.390
 6275W        W 7246   4.110  11.050   7.280
 6276W        W 7247  11.130   3.660   2.210
 6277W        W 7248   5.300   5.960   7.910
 6278W        W 7249   6.280  11.910   9.050
 6279W        W 7250   8.890   7.100   1.190
 6280W        W 7251   2.930   2.620   6.200
 6281W        W 7252   9.770   0.980   8.800
 6282W        W 7253  13.670   0.060   4.750
 6283W        W 7254   2.000   7.210  11.040
 6284W        W 7255  11.520   7.880   3.490
 6285W        W 7256  11.210  13.890   3.340
 6286W        W 7257   4.870   6.360   6.440
 6287W        W 7258  12.440   8.300   8.320
 6288W        W 7259   3.350   8.730   9.370
 6289W        W 7260   8.330   9.640   5.510
 6290W        W 7261  13.250   2.980  10.610
 6291W        W 7262  13.650   1.390  12.150
 6292W        W 7263   8.690   4.350   7.260
 6293W        W 7264   7.180   3.040   8.210
 6294W        W 7265   7.430   1.700   0.750
 6295W        W 7266   6.750   8.080   9.660
 6296W        W 7267   5.250   5.400   5.590
 6297W        W 7268   5.180   5.960   8.470
 6298W        W 7269   3.980  10.720   6.440
 6299W        W 7270   1.730   7.580  10.100
 6300W        W 7271  12.420  12.010   0.030
 6301W        W 7272   1.450   5.560  13.440
 6302W        W 7273   5.190  11.300   8.440
 6303W        W 7274   0.840   3.660   0.580
 6304W        W 7275  13.060   7.780   2.550
 6305W        W 7276   2.590   0.650   4.820
 6306W        W 7277   4.650   3.560   4.980
 6307W        W 7278   2.910   9.210  11.280
 6308W        W 7279  12.490   7.690   9.230
 6309W        W 7280   8.820   1.720  11.490
 6310W        W 7281   5.480   4.380   2.200
 6311W        W 7282  12.050   8.440   7.990
 6312W        W 7283  12.430   3.790   2.460
 6313W        W 7284  12.720   7.190  10.480
 6314W        W 7285  11.130   6.520   0.400
 6315W        W 7286   3.590  11.060   7.400
 6316W        W 7287  12.390   6.660   1.220
 6317W        W 7288   2.950  10.520   2.320
 6318W        W 7289   8.580   7.610  13.540
 6319W        W 7290   2.420   2.620   8.290
 6320W        W 7291   9.000   0.130  11.720
 6321W        W 7292   2.570   5.600   5.070
 6322W        W 7293   0.620   0.030   5.610
 6323W        W 7294   0.300   9.880   0.420
 6324W        W 7295   7.700   4.810   3.280
 6325W        W 7296   1.550   0.090  10.850
 6326W        W 7297   0.430   8.220   4.420
 6327W        W 7298  12.350  13.200  11.090
 6328W        W 7299   1.150  13.150   0.930
 6329W        W 7300   2.930   4.370   0.740
 6330W        W 7301   9.570   4.410   9.940
 6331W        W 7302   6.620  12.340   9.950
 6332W        W 7303   6.420  12.400   4.450
 6333W        W 7304  12.540   8.650   3.930
 6334W        W 7305   3.750   4.190  10.050
 6335W        W 7306  12.280  10.520   4.830
 6336W        W 7307   9.260  10.610  11.580
 6337W        W 7308  10.090  12.950  12.280
 6338W        W 7309  13.890   4.200   9.010
 6339W        W 7310   7.600  11.990   6.890
 6340W        W 7311   9.180  10.180   2.440
 6341W        W 7312   9.210  13.650   8.780
 6342W        W 7313  10.310   8.530   6.000
 6343W        W 7314   0.530   9.190   6.550
 6344W        W 7315   7.220  12.870   3.100
 6345W        W 7316   0.000   2.960  10.940
 6346W        W 7317   6.970   4.400   7.530
 6347W        W 7318   5.010   5.690  10.610
 6348W        W 7319   0.630   0.410   2.550
 6349W        W 7320   9.810   2.700   4.390
 6350W        W 7321  13.530   2.640   2.870
 6351W        W 7322   8.570  10.070  11.000
 6352W        W 7323  11.380   2.590   1.130
 6353W        W 7324   8.780   3.040  13.630
 6354W        W 7325   9.010   0.870   8.370
 6355W        W 7326  11.250   1.830   8.210
 6356W        W 7327  10.720   2.440   3.280
 6357W        W 7328   7.230  10.270   1.550
 6358W        W 7329   4.580   5.440   1.410
 6359W        W 7330   6.510   5.020  11.110
 6360W        W 7331  12.730  10.890  10.000
 6361W        W 7332   4.630   0.150  10.470
 6362W        W 7333   7.050   0.540   1.340
 6363W        W 7334   2.030  11.950  12.210
 6364W        W 7335   5.610  12.520   9.080
 6365W        W 7336   8.170   3.770   9.280
 6366W        W 7337   8.760   3.070   1.550
 6367W        W 7338  12.810  11.080  12.830
 6368W        W 7339  13.740   4.030   1.280
 6369W        W 7340  12.210   2.910   6.430
 6370W        W 7341   9.550   2.140   1.050
 6371W        W 7342  11.810   8.600   7.050
 6372W        W 7343   6.780   0.300   9.920
 6373W        W 7344   3.710  11.440   2.920
 6374W        W 7345   3.870   5.860   9.610
 6375W        W 7346   5.050   8.110   6.660
 6376W        W 7347  10.040   1.550   0.280
 6377W        W 7348   8.880  11.650   6.980
 6378W        W 7349   7.580   5.040   4.270
 6379W        W 7350   2.390   7.750   2.450
 6380W        W 7351  11.170   1.950  12.730
 6381W        W 7352  13.720  13.480   3.490
 6382W        W 7353   2.890  12.620   9.260
 6383W        W 7354   2.150   8.500   1.580
 6384W        W 7355  12.460   4.780  10.950
 6385W        W 7356  10.340  13.580   6.770
 6386W        W 7357  12.840   5.280   3.100
 6387W        W 7358   6.690  13.820   6.350
 6388W        W 7359   9.310  12.820   3.600
 6389W        W 7360  13.650  13.870   9.880
 6390W        W 7361   9.590   9.810   7.430
 6391W        W 7362  11.500   2.340   0.080
 6392W        W 7363   7.700  11.910  13.180
 6393W        W 7364   9.860   6.920   2.570
 6394W        W 7365   6.340  11.640  10.200
 6395W        W 7366   7.620   0.270   9.160
 6396W        W 7367   5.950  10.560   1.980
 6397W        W 7368   1.620   4.600   8.530
 6398W        W 7369   8.400   7.860  11.060
 6399W        W 7370   4.670   1.360   0.290
 6400W        W 7371  10.330   2.790   4.480
 6401W        W 7372   9.660   6.170  10.630
 6402W        W 7373  10.450  13.450  11.070
 6403W        W 7374  13.720   0.540   4.590
 6404W        W 7375  12.230   2.560  12.450
 6405W        W 7376   2.120   3.190   7.490
 6406W        W 7377   0.660   6.270   0.410
 6407W        W 7378   8.740   4.380   0.350
 6408W        W 7379  11.580   3.080   0.160
 6409W        W 7380   1.530  10.610   9.520
 6410W        W 7381  10.990   4.210   9.290
 6411W        W 7382   6.180   2.150  10.820
 6412W        W 7383   4.350   1.090  10.910
 6413W        W 7384  13.290   3.860  13.880
 6414W        W 7385   5.860   1.760   7.960
 6415W        W 7386  10.910   5.830   7.340
 6416W        W 7387   6.660   1.110   0.440
 6417W        W 7388   9.120  11.400   4.450
 6418W        W 7389   4.230   5.390   3.020
 6419W        W 7390  13.190   8.490   6.110
 6420W        W 7391   7.390  12.290   9.410
 6421W        W 7392   5.200  12.000   0.240
 6422W        W 7393   6.930   9.040  13.780
 6423W        W 7394   5.460  10.390   2.970
 6424W        W 7395   4.810  10.210   7.460
 6425W        W 7396   9.950   9.440   1.920
 6426W        W 7397   1.180  11.320   9.140
 6427W        W 7398  13.570   9.240   9.660
 6428W        W 7399   8.690  11.760   0.470
 6429W        W 7400   1.290   9.120   4.840
 6430W        W 7401   1.290   3.720   2.140
 6431W        W 7402   2.580  11.780   8.580
 6432W        W 7403   9.090   1.960   6.470
 6433W        W 7404   3.660   3.500  12.830
 6434W        W 7405   8.370   5.460  11.640
 6435W        W 7406   4.740   0.970  12.750
 6436W        W 7407  12.680   1.310   5.030
 6437W        W 7408  10.530   5.100   3.700
 6438W        W 7409   4.330   7.220   5.000
 6439W        W 7410  13.570   2.030   8.490
 6440W        W 7411  11.440   3.090   6.650
 6441W        W 7412   9.370   9.660   9.800
 6442W        W 7413  12.220   4.590   5.030
 6443W        W 7414   6.850  10.680   9.720
 6444W        W 7415   0.300   9.860   1.750
 6445W        W 7416   0.530   8.060   2.060
 6446W        W 7417  11.110   1.350   6.080
 6447W        W 7418   2.780   9.680   5.080
 6448W        W 7419  13.000   7.070   5.670
 6449W        W 7420   9.590   0.700  10.310
 6450W        W 7421   0.130   0.030   2.310
 6451W        W 7422   0.520   0.130   7.170
 6452W        W 7423   9.610   8.000  12.630
 6453W        W 7424  12.360   8.030   2.110
 6454W        W 7425   7.930   8.540   8.880
 6455W        W 7426  13.710   9.980   2.270
 6456W        W 7427  12.870   3.840  11.760
 6457W        W 7428   8.180  11.640   6.850
 6458W        W 7429   7.770  12.780   3.420
 6459W        W 7430   8.450   9.910   4.170
 6460W        W 7431   7.810   2.560   0.470
 6461W        W 7432   5.590   1.680   5.030
 6462W        W 7433   8.240   9.810  11.630
 6463W        W 7434   2.010   4.590  11.150
 6464W        W 7435   1.010   5.190   5.540
 6465W        W 7436  12.930   9.370   2.250
 6466W        W 7437   7.610  10.060  12.360
 6467W        W 7438   0.780  10.880   7.570
 6468W        W 7439  12.300   9.610   1.440
 6469W        W 7440   4.960  11.670   3.190
 6470W        W 7441  12.160   5.030   8.880
 6471W        W 7442  10.780  12.430  13.240
 6472W        W 7443  12.400  12.350   0.420
 6473W        W 7444   8.690  11.690   4.390
 6474W        W 7445   2.390   4.250   0.810
 6475W        W 7446   1.840   6.530  13.050
 6476W        W 7447  13.490   3.130   2.890
 6477W        W 7448  11.240   6.800  10.130
 6478W        W 7449   2.340  13.340   6.840
 6479W        W 7450   7.620   5.940   3.170
 6480W        W 7451  11.870   8.880  11.120
 6481W        W 7452  11.870   8.920   4.570
 6482W        W 7453   4.490   3.650   7.930
 6483W        W 7454   2.350   6.730   9.410
 6484W        W 7455   1.660  12.670   9.940
 6485W        W 7456  13.810   7.740  13.710
 6486W        W 7457  12.490   1.850   2.690
 6487W        W 7458  13.340  13.000   3.950
 6488W        W 7459   5.810  12.420   1.540
 6489W        W 7460  12.850   2.660  12.290
 6490W        W 7461   2.550  10.000   7.520
 6491W        W 7462   8.300   7.350   0.360
 6492W        W 7463  12.900   7.080   9.360
 6493W        W 7464   1.090   9.240   3.570
 6494W        W 7465  12.850  10.410   1.850
 6495W        W 7466  10.440   2.870   3.940
 6496W        W 7467   0.550   9.250  10.240
 6497W        W 7468  11.030   4.280  10.220
 6498W        W 7469   8.260   5.250  13.030
 6499W        W 7470  11.890   6.950   9.390
 6500W        W 7471  12.290   2.740   4.170
 6501W        W 7472   1.690   7.500  11.840
 6502W        W 7473   4.060   9.850  12.080
 6503W        W 7474  12.010  12.420   3.080
 6504W        W 7475   9.840   8.190  11.090
 6505W        W 7476   8.830   1.140  13.850
 6506W        W 7477   5.430  11.140  11.640
 6507W        W 7478   4.100  10.130   0.560
 6508W        W 7479  11.730   4.090  13.640
 6509W        W 7480   9.940   7.900   1.720
 6510W        W 7481   8.750  11.490  13.820
 6511W        W 7482   7.580  12.670   5.080
 6512W        W 7483   7.930  10.690   8.150
 6513W        W 7484   2.160   2.620  11.790
 6514W        W 7485   2.080   9.350   4.740
 6515W        W 7486  10.360   6.960   5.670
 6516W        W 7487   2.400   6.810   7.790
 6517W        W 7488  12.580   2.910   3.060
 6518W        W 7489   9.710   3.020   5.240
 6519W        W 7490   7.460  10.520   8.030
 6520W        W 7491   2.900   6.720  11.100
 6521W        W 7492   1.570   3.750  10.080
 6522W        W 7493   2.410  11.820   8.050
 6523W        W 7494   6.440   8.670   0.350
 6524W        W 7495   0.100   7.210   4.880
 6525W        W 7496   5.570   3.840   8.210
 6526W        W 7497  11.790   7.810  11.790
 6527W        W 7498  10.980  12.860   4.700
 6528W        W 7499   2.880   5.370   4.710
 6529W        W 7500  11.880   6.080   0.900
 6530W        W 7501   0.960   2.250   2.630
 6531W        W 7502   2.990   7.460   8.220
 6532W        W 7503   4.140   3.800   1.490
 6533W        W 7504   6.770   3.770   1.330
 6534W        W 7505   9.590   2.290   4.590
 6535W        W 7506   5.780   7.920   2.460
 6536W        W 7507   3.000   1.330   6.020
 6537W        W 7508   9.090   8.790   6.740
 6538W        W 7509   4.240  12.240   6.010
 6539W        W 7510   9.850   5.350  13.480
 6540W        W 7511   3.900  12.170   8.440
 6541W        W 7512  10.820   7.030   4.100
 6542W        W 7513   1.030  10.890   9.470
 6543W        W 7514  11.640  11.640   0.300
 6544W        W 7515   8.860  13.180   4.510
 6545W        W 7516   8.400   6.380   1.690
 6546W        W 7517   2.630   6.740   6.030
 6547W        W 7518   6.990  13.390  11.830
 6548W        W 7519  12.380   5.920   1.500
 6549W        W 7520   1.470  12.720   1.150
 6550W        W 7521   0.360   0.810   2.550
 6551W        W 7522  12.410   7.350   5.160
 6552W        W 7523  12.230  13.010   1.570
 6553W        W 7524   0.320  10.830   2.640
 6554W        W 7525   3.970  13.890   6.590
 6555W        W 7526   4.370   5.120   0.530
 6556W        W 7527  10.030   7.720   4.000
 6557W        W 7528   5.470   8.180   8.740
 6558W        W 7529   5.390   1.950   6.250
 6559W        W 7530  11.460   6.890   2.090
 6560W        W 7531   5.970   0.780  13.320
 6561W        W 7532  12.890  10.920   1.640
 6562W        W 7533   2.420   4.260   9.360
 6563W        W 7534  10.310   3.950  12.910
 6564W        W 7535  12.190   6.260   9.580
 6565W        W 7536  11.390   8.740   9.070
 6566W        W 7537  12.790   4.020  10.420
 6567W        W 7538  13.420  11.650   6.000
 6568W        W 7539   5.540   0.590  12.430
 6569W        W 7540   0.630   4.410   0.840
 6570W        W 7541   9.240  10.380   4.970
 6571W        W 7542   8.360   9.910   1.850
 6572W        W 7543  10.900   0.270   8.730
 6573W        W 7544   4.890   3.030   0.990
 6574W        W 7545  12.560   0.330   7.970
 6575W        W 7546  12.850  13.560  10.350
 6576W        W 7547  11.730  11.230   3.810
 6577W        W 7548   4.660   2.370   2.220
 6578W        W 7549   3.650   3.970   0.160
 6579W        W 7550   5.560  12.000   2.180
 6580W        W 7551   0.820  13.620   3.320
 6581W        W 7552   5.880   4.790   6.060
 6582W        W 7553  12.930   0.930   5.760
 6583W        W 7554   6.350   9.980   9.330
 6584W        W 7555   5.020  13.730   4.890
 6585W        W 7556   3.790   3.150   6.860
 6586W        W 7557   2.080   3.160  12.920
 6587W        W 7558  13.180  11.780   0.670
 6588W        W 7559   4.820   4.640   5.810
 6589W        W 7560  10.330   5.070   2.490
 6590W        W 7561   9.390   6.940  13.800
 6591W        W 7562   4.580   8.230   0.990
 6592W        W 7563   2.880   0.790  12.530
 6593W        W 7564  13.450   5.300   0.220
 6594W        W 7565  12.660  11.160   1.250
 6595W        W 7566   3.500   0.430  13.390
 6596W        W 7567   5.650   6.550  13.150
 6597W        W 7568   7.780   5.720  13.110
 6598W        W 7569  12.150  13.510  11.600
 6599W        W 7570   9.170   7.760   9.430
 6600W        W 7571  13.210  11.640  12.060
 6601W        W 7572   9.830  12.040  13.550
 6602W        W 7573   7.650   4.950   9.960
 6603W        W 7574   4.370   9.940   7.370
 6604W        W 7575  12.810   2.870   5.360
 6605W        W 7576   7.090   5.590  10.380
 6606W        W 7577  12.530  12.330   3.950
 6607W        W 7578   0.570   2.650   8.410
 6608W        W 7579   7.760   4.310  13.180
 6609W        W 7580   8.900   4.200   3.640
 6610W        W 7581   2.300   5.250   4.710
 6611W        W 7582   0.800   1.650  10.030
 6612W        W 7583  11.860   2.440   3.060
 6613W        W 7584   3.890   6.250  10.380
 6614W        W 7585   2.210  11.010  12.310
 6615W        W 7586   1.080   1.240   7.990
 6616W        W 7587  10.550  12.610   4.380
 6617W        W 7588  12.780  10.230  12.740
 6618W        W 7589   9.330   4.000  10.990
 6619W        W 7590   1.040   7.570   8.800
 6620W        W 7591  13.140  12.660   2.510
 6621W        W 7592   5.820   8.770   7.090
 6622W        W 7593   2.950  12.750  12.990
 6623W        W 7594   3.180   0.100   4.280
 6624W        W 7595   6.430   4.850  13.180
 6625W        W 7596  10.420  13.170   6.410
 6626W        W 7597   6.030   1.890  12.730
 6627W        W 7598  10.670   9.440  12.440
 6628W        W 7599  13.640  12.460   8.530
 6629W        W 7600   8.400  13.890   6.870
 6630W        W 7601   2.610   5.550   2.200
 6631W        W 7602   0.090  10.440   6.100
 6632W        W 7603   9.210   2.900   3.600
 6633W        W 7604   3.930   8.570   2.030
 6634W        W 7605   8.930   3.760   6.230
 6635W        W 7606  10.470   8.850   2.890
 6636W        W 7607   7.940   5.480  12.680
 6637W        W 7608   7.490   9.060  13.110
 6638W        W 7609   8.490  12.460  11.740
 6639W        W 7610   0.580   7.890   2.530
 6640W        W 7611   7.560   4.410   9.820
 6641W        W 7612  12.460   3.330   3.430
 6642W        W 7613  12.340   8.670   7.610
 6643W        W 7614   7.680  11.530   6.690
 6644W        W 7615  13.550  12.920  13.720
 6645W        W 7616   7.530  11.550   2.600
 6646W        W 7617   2.340   6.450  13.260
 6647W        W 7618  11.440  10.670   5.030
 6648W        W 7619   9.510   9.930   0.000
 6649W        W 7620  12.190  12.380   2.490
 6650W        W 7621   9.380  12.860   3.110
 6651W        W 7622  10.120   4.630   0.080
 6652W        W 7623  11.520  10.750   0.290
 6653W        W 7624   2.860  12.240  10.470
 6654W        W 7625  10.310   5.640  13.750
 6655W        W 7626  12.030  13.610  11.120
 6656W        W 7627   1.970   7.100   6.970
 6657W        W 7628   1.850  11.070   8.830
 6658W        W 7629   7.740   1.910   4.580
 6659W        W 7630   3.700   0.010   5.630
 6660W        W 7631   0.840   0.760   3.510
 6661W        W 7632   1.550  13.520  11.140
 6662W        W 7633   4.040  11.950   6.390
 6663W        W 7634  12.150   9.450   4.160
 6664W        W 7635   1.640   3.420   1.850
 6665W        W 7636  10.200  13.300   4.730
 6666W        W 7637   3.290   4.750   6.540
 6667W        W 7638  11.950   4.790  12.630
 6668W        W 7639   5.600   7.220   9.030
 6669W        W 7640   6.000   6.620   3.160
 6670W        W 7641  13.540   8.980  11.480
 6671W        W 7642   9.430   0.950   3.310
 6672W        W 7643  11.160   3.690   4.600
 6673W        W 7644   4.530  10.250   4.840
 6674W        W 7645   9.860   6.340   6.150
 6675W        W 7646   0.080   9.150   0.440
 6676W        W 7647   6.930  11.610   0.290
 6677W        W 7648   4.640   7.970   8.560
 6678W        W 7649   3.000  10.260   7.590
 6679W        W 7650   4.130   1.500   3.510
 6680W        W 7651   7.280  11.850  11.750
 6681W        W 7652  11.900  11.940   2.940
 6682W        W 7653   9.380   6.940   6.610
 6683W        W 7654   9.510  12.100  11.300
 6684W        W 7655  12.220   6.000   7.180
 6685W        W 7656   9.420   1.520   7.640
 6686W        W 7657   4.780  12.180  10.110
 6687W        W 7658   3.790   5.940  11.900
 6688W        W 7659   3.700   3.340   0.640
 6689W        W 7660   6.780  10.330   1.440
 6690W        W 7661   8.330  13.710  13.370
 6691W        W 7662   5.200   5.230   0.020
 6692W        W 7663   7.730  11.390   0.080
 6693W        W 7664   1.360  11.660  10.160
 6694W        W 7665   9.740   9.240   1.510
 6695W        W 7666  10.250  12.600  13.200
 6696W        W 7667   6.540  11.260   0.380
 6697W        W 7668   5.320   1.440   8.260
 6698W        W 7669   4.720   8.860   8.110
 6699W        W 7670   6.760   9.620   9.430
 6700W        W 7671   8.300   1.050  13.810
 6701W        W 7672   3.190   6.230  13.260
 6702W        W 7673   7.230  10.910   6.360
 6703W        W 7674   0.100   7.350   8.970
 6704W        W 7675   5.460  11.490  10.320
 6705W        W 7676   7.200  11.630   2.200
 6706W        W 7677  12.900  13.810   7.970
 6707W        W 7678   6.190  12.970   2.930
 6708W        W 7679   9.760   8.740   8.060
 6709W        W 7680   6.590   5.670   8.320
 6710W        W 7681   7.260  11.180   9.790
 6711W        W 7682  12.000   0.530   7.090
 6712W        W 7683   3.100   8.110   7.260
 6713W        W 7684  10.520   0.750   5.220
 6714W        W 7685   7.290   2.440   0.440
 6715W        W 7686   4.240   2.120   2.190
 6716W        W 7687   6.160   9.030  12.290
 6717W        W 7688   2.620   4.640   1.010
 6718W        W 7689   2.450   5.550   2.680
 6719W        W 7690   4.780  12.590  10.950
 6720W        W 7691  12.590   8.490   2.320
 6721W        W 7692   2.190  13.750   8.760
 6722W        W 7693   3.840  12.770   4.670
 6723W        W 7694   0.150  12.580   3.560
 6724W        W 7695   7.470   6.610  11.080
 6725W        W 7696  13.250   6.950   6.160
 6726W        W 7697   5.220   4.530   7.210
 6727W        W 7698   3.350   9.320   0.970
 6728W        W 7699   6.720   3.110   2.510
 6729W        W 7700  13.900   0.290   7.200
 6730W        W 7701   4.040   0.640   4.050
 6731W        W 7702  12.330   1.870   9.000
 6732W        W 7703  10.590   0.070   9.740
 6733W        W 7704   0.320   7.330   4.450
 6734W        W 7705  11.330   7.990   1.280
 6735W        W 7706  10.860   9.560   1.850
 6736W        W 7707   9.010   6.570  12.610
 6737W        W 7708   0.140  12.860  12.800
 6738W        W 7709   1.940  11.890   3.000
 6739W        W 7710   4.620   5.490   4.910
 6740W        W 7711   5.190   1.100   6.340
 6741W        W 7712   7.880   7.760   0.340
 6742W        W 7713   5.670   4.420   4.040
 6743W        W 7714   0.830   6.370   3.140
 6744W        W 7715   0.580   2.180  13.210
 6745W        W 7716   4.830   0.230   3.640
 6746W        W 7717  13.090  13.050   5.810
 6747W        W 7718   1.800   7.760  11.060
 6748W        W 7719   8.630   6.800  10.290
 6749W        W 7720  10.520   0.260   4.540
 6750W        W 7721   6.290   3.880   1.190
 6751W        W 7722   7.740  13.580  10.710
 6752W        W 7723   7.130   3.670  13.290
 6753W        W 7724   4.230   6.850   2.330
 6754W        W 7725   6.400  12.400   2.050
 6755W        W 7726   9.090   8.100   2.490
 6756W        W 7727   8.330   2.290   9.820
 6757W        W 7728   3.080   2.620   8.880
 6758W        W 7729   3.750   8.030   8.010
 6759W        W 7730  13.500   5.140  11.370
 6760W        W 7731   5.110   7.770   1.040
 6761W        W 7732   2.100   4.720   0.030
 6762W        W 7733  10.920  13.410  13.060
 6763W        W 7734   8.700   8.690   5.890
 6764W        W 7735  10.400   9.600   3.990
 6765W        W 7736   8.060   6.000   0.800
 6766W        W 7737  10.220  10.790   1.580
 6767W        W 7738   0.110  12.910   6.650
 6768W        W 7739   9.520   3.960   8.930
 6769W        W 7740   2.450   8.950   0.950
 6770W        W 7741   3.360   4.830  13.450
 6771W        W 7742  10.610   2.080   5.500
 6772W        W 7743  12.080   3.090   8.460
 6773W        W 7744   9.220   1.990   2.950
 6774W        W 7745   1.190  12.150   8.460
 6775W        W 7746   4.270   3.000  13.450
 6776W        W 7747   1.930  11.270  10.910
 6777W        W 7748   9.860  13.510  11.110
 6778W        W 7749   2.930   1.440  10.730
 6779W        W 7750   0.370  13.900   4.060
 6780W        W 7751   6.040   0.460   6.660
 6781W        W 7752   5.630   8.450   8.360
 6782W        W 7753   7.260   5.210   0.470
 6783W        W 7754  11.270   7.810   2.250
 6784W        W 7755   6.680   9.140   3.610
 6785W        W 7756   1.500   8.540   4.990
 6786W        W 7757   9.830   4.720   9.620
 6787W        W 7758   5.700  13.770   7.610
 6788W        W 7759   1.900   9.590  13.530
 6789W        W 7760  10.990  11.690  10.000
 6790W        W 7761   8.460  10.790   0.190
 6791W        W 7762   6.870  10.110   9.610
 6792W        W 7763   6.350   3.640  12.660
 6793W        W 7764   9.390  10.550   9.750
 6794W        W 7765   2.940   3.910   0.890
 6795W        W 7766   3.420   9.140  12.020
 6796W        W 7767   8.450   4.120   9.480
 6797W        W 7768   6.770   2.330   6.220
 6798W        W 7769   1.260   7.760  13.820
 6799W        W 7770  11.710   8.080   7.850
 6800W        W 7771   4.920  12.990  11.340
 6801W        W 7772   4.290   6.660   2.820
 6802W        W 7773   1.600   8.290   3.950
 6803W        W 7774  11.530   5.890   2.500
 6804W        W 7775   4.280   2.960  12.940
 6805W        W 7776   7.700   3.660   1.320
 6806W        W 7777   3.390   9.650  12.160
 6807W        W 7778   6.820   3.550   4.060
 6808W        W 7779   4.310   2.490   3.810
 6809W        W 7780  10.820   1.540  13.750
 6810W        W 7781  13.520   4.830   9.500
 6811W        W 7782   3.110   5.740  10.510
 6812W        W 7783   4.380   5.460   3.570
 6813W        W 7784  11.060  10.780   4.730
 6814W        W 7785  10.820  13.100   6.710
 6815W        W 7786  10.020   2.340   2.680
 6816W        W 7787   9.590   8.060   2.170
 6817W        W 7788   8.780   5.750  11.690
 6818W        W 7789   1.680   8.060   9.940
 6819W        W 7790   8.060   7.360   4.010
 6820W        W 7791   7.800   6.030   7.640
 6821W        W 7792   1.650  10.330   7.680
 6822W        W 7793   7.550  12.210   1.420
 6823W        W 7794   4.320   1.990   9.040
 6824W        W 7795  11.400  13.200  13.840
 6825W        W 7796   7.650   9.660  13.900
 6826W        W 7797   6.080  13.420   3.110
 6827W        W 7798   2.520  13.050  12.860
 6828W        W 7799   4.510   6.180   4.370
 6829W        W 7800   6.600   1.010   5.910
 6830W        W 7801   0.860   8.750  10.590
 6831W        W 7802   5.650   0.900  12.910
 6832W        W 7803   5.780   8.440   6.540
 6833W        W 7804  13.880   7.340  13.430
 6834W        W 7805   6.050   9.180   6.820
 6835W        W 7806   6.910  13.360   5.220
 6836W        W 7807   7.350  11.980   8.210
 6837W        W 7808   2.330  13.830   2.330
 6838W        W 7809  13.340   0.400   7.360
 6839W        W 7810   7.440   1.070   6.440
 6840W        W 7811   0.680   8.750   0.490
 6841W        W 7812   5.180   7.270   3.850
 6842W        W 7813   0.550  10.860   5.360
 6843W        W 7814   2.130   4.160  10.750
 6844W        W 7815   0.780   4.270   7.930
 6845W        W 7816  13.800   3.850  11.880
 6846W        W 7817  11.030   2.550  11.780
 6847W        W 7818   3.620   7.360  12.250
 6848W        W 7819   8.980  10.580   9.500
 6849W        W 7820  11.720   0.930   9.370
 6850W        W 7821  10.590   1.540   6.270
 6851W        W 7822   5.780   8.430   3.630
 6852W        W 7823   8.980   2.610  10.030
 6853W        W 7824   8.910  12.090  11.590
 6854W        W 7825   1.250  12.050   3.750
 6855W        W 7826   0.620   5.800  11.710
 6856W        W 7827   9.320   2.340   7.070
 6857W        W 7828   1.600   1.320  11.810
 6858W        W 7829   8.280   0.770  13.290
 6859W        W 7830   7.000  12.930   7.450
 6860W        W 7831  12.120  10.060   9.900
 6861W        W 7832   6.590   5.460  10.390
 6862W        W 7833  13.880   2.270  10.210
 6863W        W 7834   8.430  13.840  11.290
 6864W        W 7835   3.490  12.340   2.310
 6865W        W 7836   5.180   3.190  10.740
 6866W        W 7837   7.450   0.020   0.900
 6867W        W 7838   9.160   8.400   2.960
 6868W        W 7839   9.420  13.610   6.000
 6869W        W 7840   8.760   6.000   9.920
 6870W        W 7841   9.840   1.440   8.160
 6871W        W 7842  13.910   3.130   9.830
 6872W        W 7843   7.000   9.820  12.850
 6873W        W 7844  12.150   2.710   3.590
 6874W        W 7845   4.290   5.210  13.700
 6875W        W 7846   2.980  12.130  11.010
 6876W        W 7847   1.510  11.040   3.470
 6877W        W 7848   3.170   6.270   9.010
 6878W        W 7849   8.980   2.910  12.250
 6879W        W 7850  12.500  10.220  13.710
 6880W        W 7851  13.840  11.440   5.120
 6881W        W 7852  11.830  13.740  13.500
 6882W        W 7853  11.020   1.950   7.340
 6883W        W 7854   4.950   2.520   0.800
 6884W        W 7855  13.690  11.590   6.980
 6885W        W 7856  10.180  12.400   9.130
 6886W        W 7857   0.700   5.900   9.750
 6887W        W 7858   9.640   3.950   3.460
 6888W        W 7859  11.850   1.190   6.570
 6889W        W 7860   1.990   6.020   0.090
 6890W        W 7861   0.740   6.190   1.690
 6891W        W 7862  13.540   3.840   8.760
 6892W        W 7863  12.050   4.560   2.890
 6893W        W 7864   8.190   7.890   9.380
 6894W        W 7865   4.290   2.970   5.740
 6895W        W 7866   3.410   8.860   7.930
 6896W        W 7867  12.600   3.370   9.860
 6897W        W 7868  10.620  13.670   4.390
 6898W        W 7869   1.700  11.610   0.430
 6899W        W 7870  12.010  12.840   4.920
 6900W        W 7871   9.600   6.880  10.020
 6901W        W 7872   2.760   8.390  12.230
 6902W        W 7873  13.860  13.400   6.980
 6903W        W 7874  12.020   7.710   0.090
 6904W        W 7875   5.560  11.660  13.400
 6905W        W 7876   7.940   6.560   6.900
 6906W        W 7877   6.910  13.710  10.240
 6907W        W 7878   0.010   9.930   2.890
 6908W        W 7879   1.250  11.080   0.430
 6909W        W 7880   2.360   9.830   3.560
 6910W        W 7881   6.500  10.030   7.520
 6911W        W 7882   2.680   3.520   3.860
 6912W        W 7883   8.890  13.780   3.350
 6913W        W 7884  11.670   6.840  13.320
 6914W        W 7885  10.960  13.000  12.130
 6915W        W 7886   8.370   2.810   5.740
 6916W        W 7887   1.800  10.480   3.040
 6917W        W 7888   6.440   9.110   8.500
 6918W        W 7889   0.840  10.510  13.790
 6919W        W 7890   3.970  13.640   0.170
 6920W        W 7891   7.600   2.110  12.070
 6921W        W 7892  12.580   7.790   3.420
 6922W        W 7893   6.910  12.560   7.760
 6923W        W 7894  10.120   4.240   5.450
 6924W        W 7895   5.810   8.190   1.830
 6925W        W 7896  13.110   3.860   2.360
 6926W        W 7897   6.100   4.260   9.590
 6927W        W 7898   9.150  12.790   9.100
 6928W        W 7899  13.030   7.040  12.030
 6929W        W 7900   5.720   0.240   6.160
 6930W        W 7901   2.790   0.290  11.500
 6931W        W 7902   2.360  10.260   6.200
 6932W        W 7903  12.510   3.300   5.500
 6933W        W 7904   7.760   4.430   8.360
 6934W        W 7905   9.190   4.180   8.000
 6935W        W 7906  10.900   2.000   6.110
 6936W        W 7907   6.130   5.840   5.070
 6937W        W 7908   6.650   7.730  12.350
 6938W        W 7909   1.610  13.440  13.890
 6939W        W 7910   1.470   9.290   7.320
 6940W        W 7911   7.840   6.320   5.120
 6941W        W 7912   5.010  13.750   6.300
 6942W        W 7913  11.320   3.810   9.480
 6943W        W 7914   9.850   7.400   2.680
 6944W        W 7915  12.900  11.700   6.340
 6945W        W 7916   0.680   1.870   9.030
 6946W        W 7917  12.650   6.200   7.630
 6947W        W 7918   2.250   2.010   1.820
 6948W        W 7919  10.270   0.410   5.060
 6949W        W 7920   5.450  10.500   6.260
 6950W        W 7921   0.250   2.790  10.210
 6951W        W 7922   3.700  13.820   5.130
 6952W        W 7923   5.720   6.300   3.420
 6953W        W 7924   0.190  12.670  11.620
 6954W        W 7925   4.070   5.190   4.340
 6955W        W 7926   5.710   9.070   2.840
 6956W        W 7927   5.340   5.460   3.120
 6957W        W 7928  11.330   0.210   9.040
 6958W        W 7929   0.680  12.310   6.050
 6959W        W 7930   4.570   1.800  11.500
 6960W        W 7931   2.930   6.760   7.850
 6961W        W 7932   4.300  11.980   1.320
 6962W        W 7933   8.970   1.030  11.310
 6963W        W 7934   8.760   8.190   2.040
 6964W        W 7935  13.440   8.290  10.290
 6965W        W 7936   4.010   8.600   1.010
 6966W        W 7937   0.290   2.240  11.860
 6967W        W 7938   1.190  12.040   9.260
 6968W        W 7939   5.150   5.400   1.510
 6969W        W 7940  13.810  10.120  10.070
 6970W        W 7941   9.180  13.800  10.760
 6971W        W 7942  11.320  11.340   8.550
 6972W        W 7943  10.650   6.530   1.880
 6973W        W 7944   1.810  13.920  10.450
 6974W        W 7945   2.460   3.790   3.050
 6975W        W 7946   1.820   0.110   0.820
 6976W        W 7947  13.130   3.130   0.410
 6977W        W 7948   0.110   1.180  11.700
 6978W        W 7949  11.030   2.150   4.630
 6979W        W 7950   8.400  10.570  10.650
 6980W        W 7951   6.500   7.650  12.820
 6981W        W 7952   3.560   7.810   5.060
 6982W        W 7953   9.010   7.360   6.600
 6983W        W 7954  11.090   2.020  11.950
 6984W        W 7955   9.120   2.660   1.060
 6985W        W 7956   8.070   8.940  10.260
 6986W        W 7957  13.750   1.860   4.150
 6987W        W 7958  10.070   5.240  10.570
 6988W        W 7959  11.350   5.970  11.440
 6989W        W 7960   5.280   7.230   7.470
 6990W        W 7961   0.180   8.480  10.930
 6991W        W 7962  11.080   4.990   1.140
 6992W        W 7963  13.550   1.320  10.230
 6993W        W 7964   3.670   4.520   0.020
 6994W        W 7965   5.030  12.380   6.320
 6995W        W 7966   2.480  12.530  11.400
 6996W        W 7967  12.070   6.620  10.860
 6997W        W 7968  10.380   0.580   1.880
 6998W        W 7969  13.540   1.130   2.980
 6999W        W 7970   5.110  11.810   1.760
 7000W        W 7971   5.320  11.960  12.000
 7001W        W 7972   6.050   5.350  10.410
 7002W        W 7973  13.670   5.960   0.060
 7003W        W 7974   4.450   8.720   5.240
 7004W        W 7975   0.040   2.190   0.930
 7005W        W 7976   4.440  12.670   3.460
 7006W        W 7977   0.890  12.740  13.860
 7007W        W 7978   8.410   8.690  12.100
 7008W        W 7979   5.720   0.530   5.670
 7009W        W 7980   4.850   6.100  10.210
 7010W        W 7981   9.480   5.720   0.660
 7011W        W 7982  10.980  13.520  13.920
 7012W        W 7983   5.210  12.510   3.790
 7013W        W 7984   4.190   7.370   2.070
 7014W        W 7985  13.100   9.200   7.120
 7015W        W 7986   5.840  11.010   6.170
 7016W        W 7987   6.250   2.580   3.030
 7017W        W 7988   1.850  13.350   6.760
 7018W        W 7989   5.350   3.580   5.450
 7019W        W 7990   4.350   1.300   6.800
 7020W        W 7991   4.330   2.540  13.250
 7021W        W 7992   1.610   7.480  13.570
 7022W        W 7993   0.460   5.550   3.790
 7023W        W 7994   5.370  12.990  12.350
 7024W        W 7995   9.890   4.470  11.700
 7025W        W 7996   6.850  12.110   4.710
 7026W        W 7997   3.410  12.540  11.670
 7027W        W 7998   9.850   5.090   2.290
 7028W        W 7999   0.030   0.690   2.180
 7029W        W 8000   8.030   8.610  10.700
 7030W        W 8001   8.310  13.840   4.810
 7031W        W 8002   4.480   8.560   9.280
 7032W        W 8003   7.140   4.970  12.720
 7033W        W 8004  10.400  13.230   1.810
 7034W        W 8005   1.080   2.400   8.530
 7035W        W 8006   2.950   5.180  10.470
 7036W        W 8007   9.670   4.480   0.810
 7037W        W 8008   1.620  13.330   2.030
 7038W        W 8009   4.620   0.650  10.390
 7039W        W 8010   2.410  11.180   0.080
 7040W        W 8011   9.830   2.320   7.130
 7041W        W 8012   4.800   5.390   7.650
 7042W        W 8013   5.550  13.180  10.360
 7043W        W 8014  13.590   8.730   6.390
 7044W        W 8015   2.060   4.340  12.990
 7045W        W 8016   4.420  10.970   3.600
 7046W        W 8017   7.570   4.710  11.440
 7047W        W 8018   8.230  10.300   5.250
 7048W        W 8019  11.140  11.200   1.960
 7049W        W 8020  13.210   7.410   8.860
 7050W        W 8021  12.560   2.370  11.090
 7051W        W 8022   2.940   9.290   5.400
 7052W        W 8023   7.750  13.880   4.500
 7053W        W 8024   4.860   6.250   8.860
 7054W        W 8025   2.670   5.050   0.690
 7055W        W 8026  11.420  10.170   1.260
 7056W        W 8027  12.510  11.810  12.680
 7057W        W 8028  13.260   9.770  10.810
 7058W        W 8029   6.410   6.040   7.280
 7059W        W 8030   9.030  10.880   9.850
 7060W        W 8031   1.220   7.190  13.630
 7061W        W 8032   2.580  12.900  10.960
 7062W        W 8033  11.350  13.840   6.430
 7063W        W 8034   6.260   9.920   7.060
 7064W        W 8035   9.510   6.760   1.370
 7065W        W 8036   9.780  12.620   5.390
 7066W        W 8037  12.550   1.350   3.020
 7067W        W 8038  13.460  11.890   9.240
 7068W        W 8039   7.830   9.160   3.070
 7069W        W 8040   9.250   4.890   3.420
 7070W        W 8041   9.290  12.440   4.360
 7071W        W 8042   2.060   1.770   6.360
 7072W        W 8043   0.500  13.080  12.470
 7073W        W 8044  13.770   6.180  11.160
 7074W        W 8045   6.770  13.250   9.670
 7075W        W 8046   8.660   3.540  11.560
 7076W        W 8047  12.980   0.660   9.230
 7077W        W 8048   6.670   8.700   9.330
 7078W        W 8049  12.230  12.450   9.840
 7079W        W 8050  11.050   0.170   9.480
 7080W        W 8051   2.000   0.270  10.940
 7081W        W 8052  12.890   1.920   5.690
 7082W        W 8053  11.720  11.710   4.020
 7083W        W 8054   5.190   0.480   7.840
 7084W        W 8055   4.180   0.190   1.730
 7085W        W 8056   4.670   0.180   1.960
 7086W        W 8057   4.770   3.880   2.760
 7087W        W 8058   6.590   3.950   3.910
 7088W        W 8059   6.570   6.010   2.900
 7089W        W 8060   9.650   7.680   5.590
 7090W        W 8061   6.570   7.510   0.710
 7091W        W 8062  10.440  13.700   6.280
 7092W        W 8063   5.740   6.600   8.240
 7093W        W 8064   6.370   9.150   0.500
 7094W        W 8065   0.570   5.810   2.180
 7095W        W 8066   9.780  12.750  13.090
 7096W        W 8067   1.500   4.430   8.970
 7097W        W 8068   4.340   8.620   1.720
 7098W        W 8069   8.930  12.880   8.670
 7099W        W 8070   6.050   9.050   1.900
 7100W        W 8071   1.230   1.010  10.550
 7101W        W 8072   5.070  13.890   9.840
 7102W        W 8073  11.860   3.520   1.020
 7103W        W 8074   9.000   7.040   6.190
 7104W        W 8075   3.200  10.260   6.360
 7105W        W 8076   3.100   8.970   7.520
 7106W        W 8077   7.430   6.130   4.920
 7107W        W 8078   5.990   6.140   3.000
 7108W        W 8079   6.350   2.350  10.350
 7109W        W 8080   5.310  11.220   9.800
 7110W        W 8081   4.400  12.950   2.980
 7111W        W 8082   9.230   4.140   5.990
 7112W        W 8083   0.270   1.740   4.390
 7113W        W 8084   8.400   3.200   6.850
 7114W        W 8085   5.210  10.020  13.040
 7115W        W 8086   9.320   6.520  11.740
 7116W        W 8087   9.380  11.220   5.700
 7117W        W 8088   9.230  11.850  12.650
 7118W        W 8089  13.540   7.780   5.530
 7119W        W 8090   9.970   9.590   7.730
 7120W        W 8091   4.400   1.100  12.040
 7121W        W 8092   3.230   8.560  13.060
 7122W        W 8093   9.280   9.320   0.300
 7123W        W 8094   1.590   6.940  11.640
 7124W        W 8095   3.370   1.880  12.750
 7125W        W 8096   5.530  11.500  11.230
 7126W        W 8097  11.590   0.550   0.710
 7127W        W 8098   2.930   4.470   6.260
 7128W        W 8099   9.150  12.900   6.650
 7129W        W 8100   7.700   2.280   1.290
 7130W        W 8101   1.200  11.850   5.520
 7131W        W 8102   5.330   3.670   3.520
 7132W        W 8103   5.160  11.780   8.630
 7133W        W 8104   8.660   2.310   5.440
 7134W        W 8105  11.630  10.050   4.170
 7135W        W 8106   6.760  13.090  10.580
 7136W        W 8107  11.610  11.360   1.710
 7137W        W 8108   1.750  12.790   4.590
 7138W        W 8109  13.160  12.780   1.340
 7139W        W 8110   7.180   9.370   6.840
 7140W        W 8111   3.230  11.440   5.380
 7141W        W 8112   9.100   2.170   4.400
 7142W        W 8113   8.100   3.470  12.900
 7143W        W 8114  10.490  10.490   1.970
 7144W        W 8115   6.270   8.140   3.780
 7145W        W 8116   8.240   4.460   7.100
 7146W        W 8117   6.880   4.880   0.650
 7147W        W 8118  13.900  13.060   3.830
 7148W        W 8119   2.260  10.720   0.440
 7149W        W 8120   0.750  11.930  11.130
 7150W        W 8121   8.330  10.760   5.010
 7151W        W 8122   7.420  12.890  13.110
 7152W        W 8123   4.460   1.340  12.520
 7153W        W 8124   1.880   0.260   1.400
 7154W        W 8125   5.960  13.210   4.990
 7155W        W 8126   0.920  10.510   3.040
 7156W        W 8127  13.080  11.340   3.290
 7157W        W 8128   2.430   6.300  12.710
 7158W        W 8129   8.710  13.290  11.410
 7159W        W 8130   6.930   7.340   1.050
 7160W        W 8131   5.010  10.300   6.430
 7161W        W 8132  10.760  13.800   2.300
 7162W        W 8133   8.470   3.630  13.160
 7163W        W 8134   9.960   9.180   5.790
 7164W        W 8135   5.540   0.520   1.570
 7165W        W 8136   1.640   8.730   7.500
 7166W        W 8137   0.600   1.270   9.820
 7167W        W 8138  12.040   1.950   4.140
 7168W        W 8139   7.470   5.550   7.070
 7169W        W 8140  13.570  10.260   1.310
 7170W        W 8141   5.770   6.200   0.630
 7171W        W 8142   6.300   4.540  10.400
 7172W        W 8143   9.790  12.890   4.870
 7173W        W 8144   8.100   2.720   7.680
 7174W        W 8145   2.340   3.530   3.490
 7175W        W 8146  12.900   7.820   8.870
 7176W        W 8147   1.020  10.850   3.390
 7177W        W 8148  10.450   8.700   1.730
 7178W        W 8149  10.170   4.890  11.380
 7179W        W 8150   8.380   8.350   3.580
 7180W        W 8151   1.350  12.170  11.810
 7181W        W 8152   2.420   0.640   5.720
 7182W        W 8153   9.800  10.860   4.470
 7183W        W 8154   1.480   7.980  11.340
 7184W        W 8155  12.170   4.220  13.380
 7185W        W 8156  13.720   0.770   7.990
 7186W        W 8157   0.580   1.480  11.870
 7187W        W 8158   9.050  10.220   9.150
 7188W        W 8159   2.910   2.770   2.910
 7189W        W 8160   6.810  11.090   4.450
 7190W        W 8161   3.260   8.660   2.910
 7191W        W 8162  13.660   3.670   9.990
 7192W        W 8163   2.340   1.440   8.630
 7193W        W 8164   3.410   9.110   5.480
 7194W        W 8165   6.150   1.680  10.840
 7195W        W 8166   8.510   4.690   7.980
 7196W        W 8167   8.980   7.010   7.850
 7197W        W 8168   2.530   6.180   6.210
 7198W        W 8169   5.670   8.070   2.900
 7199W        W 8170   9.990   3.120   2.920
 7200W        W 8171  11.020   8.120   0.110
 7201W        W 8172   6.490   2.360  13.320
 7202W        W 8173   8.630  13.340  13.530
 7203W        W 8174   9.310   2.570  11.920
 7204W        W 8175  11.320   9.010   2.910
 7205W        W 8176  12.670   7.420   5.570
 7206W        W 8177   3.230   0.650  12.140
 7207W        W 8178  10.180  11.060   1.180
 7208W        W 8179   9.230   9.250   6.560
 7209W        W 8180   9.520   6.420   6.470
 7210W        W 8181  11.290   1.230   8.030
 7211W        W 8182   7.990   2.050   9.550
 7212W        W 8183  13.770  12.160   3.750
 7213W        W 8184  12.980   3.740   8.030
 7214W        W 8185   3.170   2.460   6.710
 7215W        W 8186   5.880   4.740   0.550
 7216W        W 8187   2.810   8.470   0.220
 7217W        W 8188   2.460  13.860  13.800
 7218W        W 8189   2.170   0.000   9.580
 7219W        W 8190   9.910  13.090   9.650
 7220W        W 8191   6.850  11.440   6.910
 7221W        W 8192   3.140   9.420  10.350
 7222W        W 8193   9.000   2.860  10.460
 7223W        W 8194   2.150   5.520  11.010
 7224W        W 8195   9.530   5.570   1.620
 7225W        W 8196   4.190   4.020   7.710
 7226W        W 8197  13.840   6.940   5.300
 7227W        W 8198  12.210  10.730  12.240
 7228W        W 8199   4.280   5.550   7.140
 7229W        W 8200   7.910   5.250   8.660
 7230W        W 8201  11.220   4.450   6.630
 7231W        W 8202  12.240   7.060  10.520
 7232W        W 8203  12.870   6.390   1.970
 7233W        W 8204   1.420   3.140   1.060
 7234W        W 8205  11.020   1.180  12.260
 7235W        W 8206   3.410   2.440  11.210
 7236W        W 8207   2.730   3.760  11.800
 7237W        W 8208  12.000   6.040   1.750
 7238W        W 8209   4.340  13.870  11.860
 7239W        W 8210   5.530  12.380   0.120
 7240W        W 8211   3.330   7.930   8.910
 7241W        W 8212   7.350   5.850  13.360
 7242W        W 8213   0.700   5.290   1.890
 7243W        W 8214   5.100   3.460  12.540
 7244W        W 8215   9.600   2.950  13.320
 7245W        W 8216  12.260   9.640  11.150
 7246W        W 8217   2.550   4.990   9.680
 7247W        W 8218   3.360  11.910   2.610
 7248W        W 8219   1.130  11.940   9.790
 7249W        W 8220   7.030  11.450   9.420
 7250W        W 8221   5.540   4.130   3.180
 7251W        W 8222   6.290  10.900   8.060
 7252W        W 8223   7.610   2.630   0.950
 7253W        W 8224   0.620  11.040  12.860
 7254W        W 8225   0.390  13.510   7.140
 7255W        W 8226   5.280  10.620   8.970
 7256W        W 8227   9.720   6.190   4.440
 7257W        W 8228  12.110   7.050   4.030
 7258W        W 8229   4.020   0.820  10.460
 7259W        W 8230   9.100   5.350   6.230
 7260W        W 8231  11.500   0.940   8.380
 7261W        W 8232  12.370  11.000  11.260
 7262W        W 8233  10.970  10.500  11.530
 7263W        W 8234   6.490   4.820   6.310
 7264W        W 8235  11.860   2.060   9.850
 7265W        W 8236  11.630   6.650   5.950
 7266W        W 8237  10.560  12.210  12.390
 7267W        W 8238   1.900  13.490  13.000
 7268W        W 8239   8.960   8.440   4.300
 7269W        W 8240   0.690   2.640   2.490
 7270W        W 8241  11.290  12.780   6.640
 7271W        W 8242   0.340  11.140   2.220
 7272W        W 8243   4.680   8.280   0.520
 7273W        W 8244   6.150  11.140   3.460
 7274W        W 8245   0.980   0.120   4.210
 7275W        W 8246   8.240   0.390   0.620
 7276W        W 8247  12.810  10.170  12.000
 7277W        W 8248   1.250   3.260   8.530
 7278W        W 8249   3.750  10.290   6.340
 7279W        W 8250   1.110   6.530   9.660
 7280W        W 8251   8.950  11.100   9.170
 7281W        W 8252   8.070   8.800   6.560
 7282W        W 8253   9.050   1.200   0.420
 7283W        W 8254   0.360   7.740   4.740
 7284W        W 8255  12.060   8.340   1.750
 7285W        W 8256  13.440   8.530  12.220
 7286W        W 8257   1.200  12.550  12.820
 7287W        W 8258   6.490   3.260   4.360
 7288W        W 8259  12.700   2.340   0.250
 7289W        W 8260  11.210  11.450  12.790
 7290W        W 8261   5.090   1.340   4.210
 7291W        W 8262  11.170  13.660   1.870
 7292W        W 8263  10.770   7.250   0.540
 7293W        W 8264   2.420   1.690  12.920
 7294W        W 8265   3.780   1.270  13.760
 7295W        W 8266   5.000   5.780   0.090
 7296W        W 8267   2.700   1.810   1.990
 7297W        W 8268   0.700   3.660  13.150
 7298W        W 8269   4.780  10.700   6.870
 7299W        W 8270  13.600  10.870  12.390
 7300W        W 8271   3.860   2.400   1.820
 7301W        W 8272   6.320   0.300   8.930
 7302W        W 8273   2.130   9.410   5.850
 7303W        W 8274   5.210  11.020   7.950
 7304W        W 8275   9.790   4.330   9.270
 7305W        W 8276   8.780   4.260  10.850
 7306W        W 8277   2.150   2.460  10.770
 7307W        W 8278   5.680  11.440   5.930
 7308W        W 8279  11.960  10.470   8.460
 7309W        W 8280  11.690   0.530   9.070
 7310W        W 8281   4.760   0.360   9.990
 7311W        W 8282   9.880   1.460  11.250
 7312W        W 8283  11.130   3.100  13.800
 7313W        W 8284   0.550   8.000   7.220
 7314W        W 8285  11.430   6.110  13.890
 7315W        W 8286   9.980   1.910   6.400
 7316W        W 8287   4.480   1.600   7.780
 7317W        W 8288  12.180   6.810   6.000
 7318W        W 8289   0.280   7.800   1.030
 7319W        W 8290   6.510   0.740   9.080
 7320W        W 8291  11.840  10.840   6.580
 7321W        W 8292   6.090   2.220   7.870
 7322W        W 8293   8.540   2.100  12.250
 7323W        W 8294   8.560   4.130   3.160
 7324W        W 8295  11.700   7.900  11.270
 7325W        W 8296  10.050  13.430   0.250
 7326W        W 8297   3.350  10.290   2.550
 7327W        W 8298  10.460  12.900   4.800
 7328W        W 8299   7.810   6.460   7.410
 7329W        W 8300   5.640   4.800  12.460
 7330W        W 8301  10.130   1.980  11.050
 7331W        W 8302   7.490  11.550   9.010
 7332W        W 8303   5.520   0.450  11.020
 7333W        W 8304  12.230   8.980   9.670
 7334W        W 8305   5.610   1.270  12.450
 7335W        W 8306   8.740   0.790   6.930
 7336W        W 8307   2.110  12.120   2.070
 7337W        W 8308   2.630   1.200  12.790
 7338W        W 8309   0.760   3.130   3.450
 7339W        W 8310  12.690   2.920   3.610
 7340W        W 8311   5.390   6.150   2.980
 7341W        W 8312   9.970  11.170   4.970
 7342W        W 8313   0.220  13.550   3.130
 7343W        W 8314   2.310   3.100   3.140
 7344W        W 8315   1.780   8.880   6.680
 7345W        W 8316   0.690   4.750  10.450
 7346W        W 8317  11.740   2.230   6.220
 7347W        W 8318   4.760   7.540   3.090
 7348W        W 8319  11.310   9.330   1.830
 7349W        W 8320   5.690   9.730  10.010
 7350W        W 8321   6.330   0.240   7.050
 7351W        W 8322   5.280  11.540   5.090
 7352W        W 8323   9.180  10.420   3.000
 7353W        W 8324   5.610   4.940   7.280
 7354W        W 8325   2.270   4.000   1.710
 7355W        W 8326   7.480  12.380  11.730
 7356W        W 8327   3.260   5.230   0.720
 7357W        W 8328  12.610  12.070   8.430
 7358W        W 8329   7.580  11.110   2.320
 7359W        W 8330   2.810   7.350   3.670
 7360W        W 8331   2.190   6.540   6.080
 7361W        W 8332   5.850   0.670  10.740
 7362W        W 8333   7.240   5.280  11.540
 7363W        W 8334   0.270  10.480   4.600
 7364W        W 8335   9.150   0.220   9.150
 7365W        W 8336   5.490   1.260  11.280
 7366W        W 8337  10.180   7.200   4.050
 7367W        W 8338   8.270   4.390  13.750
 7368W        W 8339  11.570   7.170  11.990
 7369W        W 8340   3.050  13.250   7.820
 7370W        W 8341   1.920  11.670   2.160
 7371W        W 8342   5.220   0.770   5.040
 7372W        W 8343  10.800   3.470  10.820
 7373W        W 8344   6.610  10.740   5.440
 7374W        W 8345   6.110   9.500   2.190
 7375W        W 8346  13.350   4.860   3.830
 7376W        W 8347   8.040   2.910   0.810
 7377W        W 8348   5.710  10.000  10.480
 7378W        W 8349   0.300  13.500   8.790
 7379W        W 8350   8.540   3.560   5.950
 7380W        W 8351   9.860   0.970   6.300
 7381W        W 8352   7.670   4.970   3.750
 7382W        W 8353  13.510   7.690   3.680
 7383W        W 8354   8.810   5.030   9.840
 7384W        W 8355   1.010   6.850  10.540
 7385W        W 8356   5.860   7.710   0.430
 7386W        W 8357   9.950  13.330   1.960
 7387W        W 8358   1.370   6.600   7.710
 7388W        W 8359  13.500  13.060   2.700
 7389W        W 8360   5.890  12.220   6.940
 7390W        W 8361   0.620   5.470   0.800
 7391W        W 8362  10.170   1.250   2.020
 7392W        W 8363   2.450   6.950  13.200
 7393W        W 8364   4.380   4.800   3.700
 7394W        W 8365   4.300  10.500   6.010
 7395W        W 8366   9.610   1.190   7.340
 7396W        W 8367   9.770  11.520   2.020
 7397W        W 8368  12.380   2.470   5.240
 7398W        W 8369  12.180  10.180   9.100
 7399W        W 8370   3.980   6.060   4.490
 7400W        W 8371  11.270  11.670   6.300
 7401W        W 8372   2.580   1.920  11.550
 7402W        W 8373   3.440   8.180   4.630
 7403W        W 8374   6.590   8.910  13.130
 7404W        W 8375   3.370   4.150   0.920
 7405W        W 8376  10.650  13.360   7.760
 7406W        W 8377  13.350   4.800  11.020
 7407W        W 8378   6.860  11.670  12.740
 7408W        W 8379   4.310   5.950  13.140
 7409W        W 8380  12.070   9.990   3.610
 7410W        W 8381   0.850   2.610   3.440
 7411W        W 8382  11.200  11.150   5.070
 7412W        W 8383   1.510   6.390  13.400
 7413W        W 8384   4.060   1.780   9.840
 7414W        W 8385   9.990   1.060   0.560
 7415W        W 8386  12.130   0.300  13.690
 7416W        W 8387   0.380  13.760  13.450
 7417W        W 8388   5.060  12.000   0.710
 7418W        W 8389   7.670   9.570  10.230
 7419W        W 8390  12.590   7.770  13.210
 7420W        W 8391   4.140  10.670   0.690
 7421W        W 8392   9.950  12.630   9.540
 7422W        W 8393   8.080   3.380  13.440
 7423W        W 8394   8.480   5.200   5.130
 7424W        W 8395   6.700   2.400   3.170
 7425W        W 8396   0.160   1.260   3.040
 7426W        W 8397   3.470  10.620   5.100
 7427W        W 8398   3.990   2.920  11.300
 7428W        W 8399   5.520  13.870   4.780
 7429W        W 8400   8.530   1.950   2.570
 7430W        W 8401  11.130  11.850   8.070
 7431W        W 8402  13.090   5.110   1.940
 7432W        W 8403  11.690  10.500  11.150
 7433W        W 8404   8.170   1.140  10.220
 7434W        W 8405   5.030   9.370   2.030
 7435W        W 8406   5.570   7.950   6.490
 7436W        W 8407   0.310   7.580   2.110
 7437W        W 8408   8.750  12.180   4.280
 7438W        W 8409   5.260   2.120  10.480
 7439W        W 8410   8.140   8.020   8.850
 7440W        W 8411   5.070   0.420  10.790
 7441W        W 8412   2.030  13.210  10.860
 7442W        W 8413   6.860   7.290  13.740
 7443W        W 8414   7.520  12.140  12.740
 7444W        W 8415  10.760  12.820  10.210
 7445W        W 8416   4.280   2.740   2.180
 7446W        W 8417   0.130   0.140   0.880
 7447W        W 8418  11.790   3.620   7.210
 7448W        W 8419   4.790  11.010   8.710
 7449W        W 8420  10.220   3.530  13.270
 7450W        W 8421   2.340   2.770   8.800
 7451W        W 8422  13.900   0.720   0.370
 7452W        W 8423   9.820  11.380   7.560
 7453W        W 8424   8.570   0.590  10.920
 7454W        W 8425  10.180  11.140  13.830
 7455W        W 8426   6.480  11.640  11.670
 7456W        W 8427   7.560  10.230  11.070
 7457W        W 8428   4.620   6.810   9.720
 7458W        W 8429  12.690  12.850  11.160
 7459W        W 8430  12.100  10.440  13.410
 7460W        W 8431   1.120   9.540  13.870
 7461W        W 8432  13.050   8.950  11.620
 7462W        W 8433   4.530   1.390   9.840
 7463W        W 8434   5.790   8.570   5.240
 7464W        W 8435   6.770   1.910   3.120
 7465W        W 8436   0.370   9.640  11.720
 7466W        W 8437   7.710   5.170  13.250
 7467W        W 8438  11.890   7.620  10.790
 7468W        W 8439   8.660   9.080  12.990
 7469W        W 8440   6.420   5.610   3.730
 7470W        W 8441   2.430  10.340  12.970
 7471W        W 8442  11.080   4.120   2.020
 7472W        W 8443   1.470   0.550   9.610
 7473W        W 8444   1.790   1.830   3.120
 7474W        W 8445   7.370   1.870   2.420
 7475W        W 8446  13.130  10.230  10.990
 7476W        W 8447  12.400   9.380  12.850
 7477W        W 8448   6.760  13.370   6.090
 7478W        W 8449   4.500   1.820   0.220
 7479W        W 8450   5.960  10.880   0.020
 7480W        W 8451   1.170  13.410   9.050
 7481W        W 8452   2.790   9.150   3.980
 7482W        W 8453  11.280   1.010  10.250
 7483W        W 8454   2.790   6.550  13.430
 7484W        W 8455   2.960  13.310  12.780
 7485W        W 8456   2.580   4.270   2.670
 7486W        W 8457   0.080   8.930   6.700
 7487W        W 8458   0.890  11.530   1.530
 7488W        W 8459  12.850   6.370  11.020
 7489W        W 8460   9.950   1.690   9.070
 7490W        W 8461   3.960  12.900   7.500
 7491W        W 8462  12.370   5.670   8.270
 7492W        W 8463   6.630   8.930  12.220
 7493W        W 8464   1.500  12.580  13.410
 7494W        W 8465   3.280  12.430   0.750
 7495W        W 8466   8.170  11.720   2.220
 7496W        W 8467   9.400   1.340  11.340
 7497W        W 8468   0.570   5.170  13.560
 7498W        W 8469   6.110  13.800   9.100
 7499W        W 8470   9.260  12.290   0.560
 7500W        W 8471   3.840  11.740   1.470
 7501W        W 8472   3.440  10.310  11.790
 7502W        W 8473   3.670   5.490   0.820
 7503W        W 8474   8.600   6.320   0.110
 7504W        W 8475   0.420   6.470   4.170
 7505W        W 8476   7.750   0.760   6.710
 7506W        W 8477   4.200   8.920   6.150
 7507W        W 8478   3.390   0.660   7.910
 7508W        W 8479   2.490  13.860  12.580
 7509W        W 8480   9.620   9.600   2.250
 7510W        W 8481   7.730   1.620  10.430
 7511W        W 8482   7.380   0.560   7.030
 7512W        W 8483   9.880   6.890  10.470
 7513W        W 8484  13.710  11.820   1.320
 7514W        W 8485   1.440   7.820   0.360
 7515W        W 8486  11.400  13.070   0.610
 7516W        W 8487  12.360   4.700   8.510
 7517W        W 8488  11.410   8.190   7.490
 7518W        W 8489  10.260  13.350   3.060
 7519W        W 8490  10.340  13.440   5.500
 7520W        W 8491   5.520   2.890   3.280
 7521W        W 8492   2.840   7.120   9.780
 7522W        W 8493  11.730  13.140   9.260
 7523W        W 8494   8.440   2.030   9.310
 7524W        W 8495   7.110   4.650   5.700
 7525W        W 8496   3.370   7.800   0.890
 7526W        W 8497   9.410   5.200  11.150
 7527W        W 8498   9.290   1.370   1.630
 7528W        W 8499   1.780   0.730   3.350
 7529W        W 8500   2.470  10.720  13.810
 7530W        W 8501  10.450   5.580   8.290
 7531W        W 8502   9.100   6.160  12.130
 7532W        W 8503  10.060   4.320   0.470
 7533W        W 8504   0.080   0.270  10.950
 7534W        W 8505   4.550   6.820   5.790
 7535W        W 8506   0.970   7.270   3.840
 7536W        W 8507  10.540  12.600   0.640
 7537W        W 8508   1.990   4.050  10.260
 7538W        W 8509  13.660   0.450   1.880
 7539W        W 8510  12.340   1.520   6.800
 7540W        W 8511   9.880   1.510   0.770
 7541W        W 8512  11.480   2.770  12.540
 7542W        W 8513   8.170  11.260   1.940
 7543W        W 8514  12.850   3.220  10.820
 7544W        W 8515   9.590   2.410  12.290
 7545W        W 8516   4.960   9.520  13.090
 7546W        W 8517   1.850   5.030  12.250
 7547W        W 8518   3.370   9.360   7.760
 7548W        W 8519   2.700   6.030   6.720
 7549W        W 8520   6.330   3.620  11.170
 7550W        W 8521   5.390   0.180   1.230
 7551W        W 8522   5.580  10.090  12.750
 7552W        W 8523   9.730   1.920   0.440
 7553W        W 8524   1.830  10.630   9.150
 7554W        W 8525   3.120   0.530   4.680
 7555W        W 8526  11.310   1.280   2.150
 7556W        W 8527   6.930   2.430  13.490
 7557W        W 8528   8.400   3.680   2.110
 7558W        W 8529   9.140   8.460   9.470
 7559W        W 8530   2.070  11.320   7.850
 7560W        W 8531  12.340  13.200   0.660
 7561W        W 8532   5.750  10.920  12.890
 7562W        W 8533  11.150   5.160   5.390
 7563W        W 8534   2.230   6.550   1.970
 7564W        W 8535   9.070  10.430  10.110
 7565W        W 8536   4.810   9.540   1.520
 7566W        W 8537   0.190  10.530   8.880
 7567W        W 8538   1.610   5.380  11.270
 7568W        W 8539   3.030   7.680  12.350
 7569W        W 8540  12.980   4.590   7.760
 7570W        W 8541   8.040   0.580   3.100
 7571W        W 8542   6.830  13.850   9.210
 7572W        W 8543   4.950   8.480   7.720
 7573W        W 8544  12.590  11.630   1.440
 7574W        W 8545   0.560  10.130   3.190
 7575W        W 8546   9.820   0.130   4.960
 7576W        W 8547   7.120   7.930   3.150
 7577W        W 8548   0.210  13.060   4.350
 7578W        W 8549   0.420  13.380   6.670
 7579W        W 8550   5.540   3.330   8.250
 7580W        W 8551   8.430   6.760   6.290
 7581W        W 8552   3.600   2.530   9.360
 7582W        W 8553  11.400   0.850   4.370
 7583W        W 8554  11.230   2.730   0.250
 7584W        W 8555   7.810   7.840   0.930
 7585W        W 8556   0.960  11.240   7.240
 7586W        W 8557  13.670  13.180   1.080
 7587W        W 8558   0.080   8.900   3.170
 7588W        W 8559  12.090   0.900   5.220
 7589W        W 8560  10.690   8.490  11.400
 7590W        W 8561   9.680   4.890  12.590
 7591W        W 8562   8.850   3.740   3.000
 7592W        W 8563   2.980   0.010   4.770
 7593W        W 8564   8.020   7.840   4.210
 7594W        W 8565   6.170   2.010  11.790
 7595W        W 8566   3.440   3.770   2.460
 7596W        W 8567  10.490  13.810   5.790
 7597W        W 8568   8.220   2.660   4.760
 7598W        W 8569   3.190   3.420   8.990
 7599W        W 8570   0.490  11.680   4.340
 7600W        W 8571   5.660   6.770   9.300
 7601W        W 8572   0.750   9.570   9.900
 7602W        W 8573   5.710   1.950   1.490
 7603W        W 8574   8.040   3.110   4.570
 7604W        W 8575   6.000   5.400  11.770
 7605W        W 8576   4.070   5.410  13.210
 7606W        W 8577  11.770   7.500   3.900
 7607W        W 8578   6.580  12.830   1.020
 7608W        W 8579  12.930   4.290   0.790
 7609W        W 8580   9.580   1.110   7.860
 7610W        W 8581   5.040   8.810  10.740
 7611W        W 8582  10.950   7.270  13.270
 7612W        W 8583   5.920   7.470   8.750
 7613W        W 8584   9.030   9.340   9.710
 7614W        W 8585   3.310  10.330  11.100
 7615W        W 8586   1.830   1.710   1.750
 7616W        W 8587   9.920   9.080   3.110
 7617W        W 8588  13.010  12.010   3.830
 7618W        W 8589   5.470   7.000   4.280
 7619W        W 8590   2.000  10.690  13.900
 7620W        W 8591   7.960   6.550  10.930
 7621W        W 8592  11.140   7.110   1.020
 7622W        W 8593   1.590   5.030  13.210
 7623W        W 8594   7.960   7.850   7.570
 7624W        W 8595   4.120   6.310   2.420
 7625W        W 8596   3.600   8.060   2.800
 7626W        W 8597   2.600   7.200   7.990
 7627W        W 8598   4.740   2.760  11.780
 7628W        W 8599   4.930   0.640   6.400
 7629W        W 8600   6.570   7.730  10.910
 7630W        W 8601   9.230   4.740   1.530
 7631W        W 8602   8.310   5.640   0.570
 7632W        W 8603  10.690  13.610   1.840
 7633W        W 8604  10.320   1.270   8.000
 7634W        W 8605  12.860  12.610  13.580
 7635W        W 8606  12.950  11.080   3.730
 7636W        W 8607   1.940  12.740  11.620
 7637W        W 8608   3.900  11.530   8.770
 7638W        W 8609   9.220   0.180   2.270
 7639W        W 8610  11.450   7.470  11.610
 7640W        W 8611   1.180  11.700  11.700
 7641W        W 8612  12.170  13.220   6.190
 7642W        W 8613   6.450   0.920  12.880
 7643W        W 8614   2.440   5.920   1.360
 7644W        W 8615   6.190   7.590   5.340
 7645W        W 8616   7.330   1.290   0.980
 7646W        W 8617   9.690  11.060   8.500
 7647W        W 8618  10.480   5.380  10.890
 7648W        W 8619   3.310   2.580   1.500
 7649W        W 8620  11.000   1.190  10.760
 7650W        W 8621   7.270   8.930   8.180
 7651W        W 8622   7.040   8.050   5.320
 7652W        W 8623   4.870   3.070   5.010
 7653W        W 8624   0.140  13.260   8.370
 7654W        W 8625  11.230   5.620   5.680
 7655W        W 8626   7.560   0.090  13.180
 7656W        W 8627   4.110   6.840   1.830
 7657W        W 8628   6.840  10.960   9.320
 7658W        W 8629  13.280   6.220   9.440
 7659W        W 8630   0.840   2.340  10.190
 7660W        W 8631   2.670   6.490   2.680
 7661W        W 8632   2.640   1.730   1.120
 7662W        W 8633  10.680   1.970   2.520
 7663W        W 8634   9.350  10.230  13.250
 7664W        W 8635  10.680   5.130   7.930
 7665W        W 8636   3.270   0.340   7.390
 7666W        W 8637   5.430   6.920   5.910
 7667W        W 8638   9.080   4.120  13.020
 7668W        W 8639   6.860   5.300   7.200
 7669W        W 8640   9.450  12.150   7.150
 7670W        W 8641   4.400   0.590   7.670
 7671W        W 8642   5.310   6.980   1.920
 7672W        W 8643   4.110   2.230  12.360
 7673W        W 8644   5.910   4.500   7.460
 7674W        W 8645   3.330   9.840  12.700
 7675W        W 8646   7.400   4.010   6.910
 7676W        W 8647   6.170   2.450  12.640
 7677W        W 8648   0.670   0.620   0.370
 7678W        W 8649  12.010  10.620  10.730
 7679W        W 8650  11.240  12.800   2.140
 7680W        W 8651   5.320   4.750   6.740
 7681W        W 8652  10.830   4.930   2.180
 7682W        W 8653   0.380   0.070  11.960
 7683W        W 8654  10.000   6.660   1.130
 7684W        W 8655   2.350   4.440  10.370
 7685W        W 8656   2.730   8.660  13.190
 7686W        W 8657   0.270   5.240   3.440
 7687W        W 8658  12.870  13.500   7.520
 7688W        W 8659  11.500   2.410   4.920
 7689W        W 8660   4.620   4.540   5.030
 7690W        W 8661  12.320   8.150   3.680
 7691W        W 8662   2.270  13.230   3.260
 7692W        W 8663   5.360   9.370  13.420
 7693W        W 8664   2.900   1.430   7.450
 7694W        W 8665   3.210  10.080   9.050
 7695W        W 8666  12.010   8.280  11.510
 7696W        W 8667   6.430   5.810  11.800
 7697W        W 8668   0.760   7.540   7.160
 7698W        W 8669  10.780   6.910   9.730
 7699W        W 8670   9.880   2.980   7.410
 7700W        W 8671   1.900   2.930  10.860
 7701W        W 8672  10.770  13.020   9.770
 7702W        W 8673   1.770   2.700   2.270
 7703W        W 8674   1.610   6.000  13.670
 7704W        W 8675  11.030   5.850   3.650
 7705W        W 8676  13.500  12.780   2.150
 7706W        W 8677   4.160   6.640  11.430
 7707W        W 8678  11.920   9.630  12.650
 7708W        W 8679  10.560   5.180  11.720
 7709W        W 8680  12.340   0.160   6.200
 7710W        W 8681  13.170   1.780  13.130
 7711W        W 8682   2.670   4.180   3.570
 7712W        W 8683   7.290  10.390  11.450
 7713W        W 8684   8.610   9.430   4.230
 7714W        W 8685  13.510  11.730   3.760
 7715W        W 8686   9.170   6.810  10.330
 7716W        W 8687  13.060   4.500   4.070
 7717W        W 8688   6.210   1.090   4.930
 7718W        W 8689  13.340  10.900   6.430
 7719W        W 8690   7.750   2.880   1.310
 7720W        W 8691  11.460  11.280   4.200
 7721W        W 8692   2.410   4.390   7.580
 7722W        W 8693   6.510   2.310   2.720
 7723W        W 8694   9.130   1.250   3.010
 7724W        W 8695   7.330   8.690  13.840
 7725W        W 8696   6.890  12.570  13.910
 7726W        W 8697   4.130  13.140   3.630
 7727W        W 8698   6.770   8.830   8.240
 7728W        W 8699   0.220   2.500  13.330
 7729W        W 8700   6.350   7.460  12.040
 7730W        W 8701  10.450  12.720   9.550
 7731W        W 8702  11.280   0.720  10.790
 7732W        W 8703   4.640   1.910   8.140
 7733W        W 8704  13.630  11.410   7.760
 7734W        W 8705   6.800   3.260   8.420
 7735W        W 8706   2.650   5.820   4.640
 7736W        W 8707   5.230  11.920   4.700
 7737W        W 8708   9.630   0.060   2.760
 7738W        W 8709   0.810   6.640   3.860
 7739W        W 8710  10.370  13.310  10.450
 7740W        W 8711   4.520   2.360   5.890
 7741W        W 8712   4.990   9.200   0.770
 7742W        W 8713  10.570   0.350   0.730
 7743W        W 8714   6.050   6.280   6.880
 7744W        W 8715   7.930   3.930   8.430
 7745W        W 8716   6.460  12.780   0.120
 7746W        W 8717   5.980  11.810  13.170
 7747W        W 8718   9.060   1.750   7.930
 7748W        W 8719   1.430  13.350   0.520
 7749W        W 8720   7.200   8.670   0.700
 7750W        W 8721  13.850  13.370   9.830
 7751W        W 8722   2.930   3.060   3.720
 7752W        W 8723  11.960  13.180   2.000
 7753W        W 8724   1.800   9.180  11.750
 7754W        W 8725   7.560   4.430  11.830
 7755W        W 8726  11.020   6.030   0.230
 7756W        W 8727  10.530   2.170  11.250
 7757W        W 8728   7.110   6.630   8.190
 7758W        W 8729  12.320   1.570  12.990
 7759W        W 8730   0.060   1.710  11.880
 7760W        W 8731   4.180  13.030   4.940
 7761W        W 8732   9.760   7.470   0.850
 7762W        W 8733   7.690   3.630   8.770
 7763W        W 8734   8.100  13.210   3.350
 7764W        W 8735  12.370   6.430   6.300
 7765W        W 8736  13.340  12.110   9.950
 7766W        W 8737  10.700   8.030  10.390
 7767W        W 8738   8.610  11.810  11.110
 7768W        W 8739   7.740   4.500   6.910
 7769W        W 8740   5.050   1.370  13.860
 7770W        W 8741   0.880   3.110   8.780
 7771W        W 8742   3.750   4.660  11.770
 7772W        W 8743   2.760   8.490  10.500
 7773W        W 8744   1.360   4.830  11.850
 7774W        W 8745   1.220   3.920  11.470
 7775W        W 8746   1.840   5.400   4.450
 7776W        W 8747   3.550   5.450  13.190
 7777W        W 8748   3.480  12.110   0.290
 7778W        W 8749   9.950   7.720   8.970
 7779W        W 8750   3.820   6.510   6.650
 7780W        W 8751   7.320   6.980   3.220
 7781W        W 8752   3.480  12.540   1.810
 7782W        W 8753  10.500   5.900   0.590
 7783W        W 8754  12.930   2.720   8.150
 7784W        W 8755   0.260   6.200  11.530
 7785W        W 8756   8.300   8.010  12.640
 7786W        W 8757  10.770  11.000   1.150
 7787W        W 8758  10.330   7.180   2.740
 7788W        W 8759  10.200   7.910  10.300
 7789W        W 8760  11.950   5.670  13.110
 7790W        W 8761  11.380   5.610   0.080
 7791W        W 8762   5.170   9.900  10.510
 7792W        W 8763   9.000   1.470  11.080
 7793W        W 8764   9.050   8.830   3.510
 7794W        W 8765   1.170  11.690   3.350
 7795W        W 8766  10.130   7.130   7.070
 7796W        W 8767   6.000   9.570  10.400
 7797W        W 8768  12.360   9.440  13.340
 7798W        W 8769  10.380   7.300  11.790
 7799W        W 8770   0.710   7.480   1.350
 7800W        W 8771   9.840   6.580   0.620
 7801W        W 8772   1.690  11.700  11.970
 7802W        W 8773   2.040  12.180  10.890
 7803W        W 8774   4.100   5.860  10.640
 7804W        W 8775  11.330   6.670   0.800
 7805W        W 8776   5.880  11.450   6.430
 7806W        W 8777   4.620   0.800   4.230
 7807W        W 8778  12.100   1.230  11.730
 7808W        W 8779   1.260  13.480   1.530
 7809W        W 8780   7.550   5.620   9.450
 7810W        W 8781   6.540   6.200   5.060
 7811W        W 8782   9.910   6.760   4.100
 7812W        W 8783  12.830  11.880   1.090
 7813W        W 8784   6.080   8.610   6.120
 7814W        W 8785   7.510   4.770   1.850
 7815W        W 8786   0.810  10.510   8.310
 7816W        W 8787  10.200   1.360   2.870
 7817W        W 8788   2.360   8.370  12.760
 7818W        W 8789  12.980   1.670   5.260
 7819W        W 8790   6.160   9.480   7.230
 7820W        W 8791  12.780   1.440   6.610
 7821W        W 8792   5.470  11.670   3.220
 7822W        W 8793  11.780  13.640   7.070
 7823W        W 8794   6.180   9.610   7.710
 7824W        W 8795   6.530   9.340   6.720
 7825W        W 8796   8.670   5.300   7.270
 7826W        W 8797   4.530   9.970   2.580
 7827W        W 8798  13.840  12.200   4.980
 7828W        W 8799  10.620   1.110   5.930
 7829W        W 8800   6.290   0.960  11.870
 7830W        W 8801   2.260  12.650   7.980
 7831W        W 8802  10.590   1.290   6.900
 7832W        W 8803   8.300   8.510   5.650
 7833W        W 8804   2.480   1.460   1.720
 7834W        W 8805  13.630   3.320   1.490
 7835W        W 8806   9.160   9.640   3.520
 7836W        W 8807   7.380   1.070   4.960
 7837W        W 8808  12.880   6.650   7.260
 7838W        W 8809   0.590   6.600   2.650
 7839W        W 8810  11.840   9.860   1.230
 7840W        W 8811   7.760   1.520   6.670
 7841W        W 8812   4.650   4.990   7.310
 7842W        W 8813  12.590   9.360   4.870
 7843W        W 8814  10.780  11.410   5.050
 7844W        W 8815   0.760  10.410   5.380
 7845W        W 8816   5.870   9.020   8.630
 7846W        W 8817  10.320  10.310   5.290
 7847W        W 8818   0.220   3.540   2.370
 7848W        W 8819   4.910   8.770   4.950
 7849W        W 8820   3.210  12.140   4.860
 7850W        W 8821   5.510   8.160   0.300
 7851W        W 8822   3.890  10.750  13.000
 7852W        W 8823   5.170  12.640   2.820
 7853W        W 8824   3.750   4.650   2.030
 7854W        W 8825   1.880  10.120   8.990
 7855W        W 8826   9.380   7.190  12.220
 7856W        W 8827   8.820   9.490  13.560
 7857W        W 8828   2.490   3.270   7.790
 7858W        W 8829   0.050  12.730   2.560
 7859W        W 8830   4.720   3.350   4.000
 7860W        W 8831  12.160   1.010   2.230
 7861W        W 8832   7.160   3.590   4.430
 7862W        W 8833   0.730  10.380   8.940
 7863W        W 8834  10.120  12.210   2.720
 7864W        W 8835   3.570  10.810   4.000
 7865W        W 8836   1.410   2.950   1.570
 7866W        W 8837   2.490   5.080   0.240
 7867W        W 8838   0.270   9.210   1.190
 7868W        W 8839  10.500  12.970  11.710
 7869W        W 8840   5.830   3.500  11.710
 7870W        W 8841  12.030  10.790   9.900
 7871W        W 8842   6.160   1.410   6.510
 7872W        W 8843  11.230   0.370   4.140
 7873W        W 8844  12.490  10.690   3.950
 7874W        W 8845   2.850   7.630   7.750
 7875W        W 8846   4.460  13.360   4.170
 7876W        W 8847   1.530   9.330  13.690
 7877W        W 8848  12.990  12.000   9.570
 7878W        W 8849  13.330   3.870   9.600
 7879W        W 8850  10.440   3.170   2.740
 7880W        W 8851  13.670   8.350   8.300
 7881W        W 8852   6.870   5.370  11.230
 7882W        W 8853  12.160   3.300   1.400
 7883W        W 8854   6.860   0.480   4.560
 7884W        W 8855   5.540  11.160  13.370
 7885W        W 8856   4.100  11.690   7.680
 7886W        W 8857   4.520   7.160  13.660
 7887W        W 8858   0.430   9.170   8.390
 7888W        W 8859   5.100   4.310   5.020
 7889W        W 8860   6.090  11.740   8.600
 7890W        W 8861   4.180   2.490  11.550
 7891W        W 8862   7.240  11.300   6.670
 7892W        W 8863  10.270  12.530   5.720
 7893W        W 8864   1.070   3.850  12.650
 7894W        W 8865  12.480  11.430   6.540
 7895W        W 8866   8.820  13.900   2.460
 7896W        W 8867  12.130   4.600   8.060
 7897W        W 8868   9.900   9.710   9.450
 7898W        W 8869  11.280   2.830   8.450
 7899W        W 8870   5.620  11.910  12.880
 7900W        W 8871   8.390   9.030   2.590
 7901W        W 8872   3.790   8.600  13.010
 7902W        W 8873   1.910   1.000   4.680
 7903W        W 8874   4.620  13.550   8.290
 7904W        W 8875   1.090   8.520   0.810
 7905W        W 8876   8.010   1.380  11.390
 7906W        W 8877   8.860   0.560   1.570
 7907W        W 8878   3.720   8.420  13.560
 7908W        W 8879   8.680   6.270   6.460
 7909W        W 8880   1.800   0.750   2.120
 7910W        W 8881   6.080   0.170   7.450
 7911W        W 8882   6.990   5.850   4.650
 7912W        W 8883   7.700   2.460  12.390
 7913W        W 8884  10.020   2.800   1.840
 7914W        W 8885   6.470  13.630  13.660
 7915W        W 8886   7.780   2.880   6.160
 7916W        W 8887   5.500   9.890  13.780
[truncated: 614,912 more chars]
