# Supplementary material for: Cryptochrome magnetoreception: Time course of photoactivation from non-equilibrium coarse-grained molecular dynamics
Source: Comput Struct Biotechnol J. 2024 Nov 10;26:58–69. doi: 10.1016/j.csbj.2024.11.001 (PMC11725172; doi:10.1016/j.csbj.2024.11.001)
Supplement: Supplementary file 2 — Analysis codes and cg-MD simulation inputs (including initial molecular structures, parameters and topology files) and outputs (final molecular structures) of the 20 replicas. [file mmc2.zip › cg-md/14/production.gro]

Title of the system in water
22551
    1MET     BB    1   7.963   0.692   4.363  0.2007  0.1691 -0.0536
    1MET    SC1    2   8.298   0.650   4.524 -0.0244 -0.3962 -0.0149
    2PRO     BB    3   7.950   1.032   4.407  0.1293  0.0641  0.0814
    2PRO    SC1    4   8.081   1.114   4.173 -0.0165 -0.1620  0.0589
    3HIS     BB    5   7.739   1.292   4.524  0.3525  0.3968 -0.4477
    3HIS    SC1    6   7.845   1.525   4.411  0.0803  0.0138  0.1941
    3HIS    SC2    7   8.019   1.703   4.305 -0.0353 -0.0422 -0.0974
    3HIS    SC3    8   7.784   1.788   4.407  0.0039 -0.0049 -0.0386
    4ARG     BB    9   7.681   1.279   4.773  0.1466 -0.1255 -0.0435
    4ARG    SC1   10   7.741   0.978   4.870  0.1753  0.0819  0.1691
    4ARG    SC2   11   7.892   0.714   4.852 -0.3591  0.0956 -0.2788
    4ARG    SCP   12   7.939   0.621   4.887 -0.5570  0.0499 -0.1205
    5THR     BB   13   7.366   1.394   4.829  0.0436 -0.2009 -0.0738
    5THR    SC1   14   7.342   1.555   4.654  0.2120 -0.0652  0.1955
    5THR    SCP   15   7.256   1.445   4.655  0.0486 -0.0229  0.0182
    5THR    SCN   16   7.428   1.666   4.652  0.3009 -0.2093  0.2425
    6ILE     BB   17   7.254   1.433   5.121  0.0105 -0.0812 -0.2406
    6ILE    SC1   18   7.435   1.235   5.277  0.1965  0.2172 -0.0674
    7HIS     BB   19   6.968   1.458   5.274 -0.2561 -0.0631  0.2772
    7HIS    SC1   20   6.790   1.696   5.285 -0.1474 -0.0881 -0.0985
    7HIS    SC2   21   6.680   1.842   5.483 -0.4335 -0.1213 -0.2281
    7HIS    SC3   22   6.740   1.958   5.247  0.0534 -0.0453 -0.0771
    8LEU     BB   23   6.977   1.431   5.631 -0.0585  0.2150  0.0310
    8LEU    SC1   24   7.233   1.315   5.752 -0.0058  0.0669 -0.1139
    9PHE     BB   25   6.739   1.385   5.759  0.1279 -0.2428  0.0142
    9PHE    SC1   26   6.516   1.377   5.497  0.0388  0.1675  0.1651
    9PHE    SC2   27   6.389   1.244   5.300  0.2255  0.0921  0.0932
    9PHE    SC3   28   6.401   1.513   5.295  0.2051  0.0916  0.0166
   10ARG     BB   29   6.521   1.537   5.951  0.1661  0.3319  0.1252
   10ARG    SC1   30   6.575   1.585   6.216  0.0527 -0.2883 -0.2006
   10ARG    SC2   31   6.743   1.842   6.384  0.4783 -0.1294  0.2180
   10ARG    SCP   32   6.741   1.949   6.413 -0.2336  0.0095 -0.1257
   11LYS     BB   33   6.332   1.780   5.850  0.0322  0.1957  0.1347
   11LYS    SC1   34   6.277   1.970   6.054 -0.2067  0.1728 -0.1458
   11LYS    SC2   35   6.258   2.143   6.163 -0.3988  0.1695  0.1526
   11LYS    SCP   36   6.347   2.093   6.204 -0.1526  0.2296 -0.2494
   12GLY     BB   37   6.141   1.708   5.641  0.1099 -0.0842 -0.2682
   13LEU     BB   38   5.912   1.521   5.542 -0.0928 -0.0458  0.2624
   13LEU    SC1   39   5.824   1.323   5.784  0.0530  0.0851 -0.0313
   14ARG     BB   40   5.747   1.545   5.263 -0.0337  0.1350 -0.1295
   14ARG    SC1   41   5.481   1.396   5.292 -0.4791  0.2098  0.3429
   14ARG    SC2   42   5.213   1.224   5.199 -0.0250  0.1356  0.2615
   14ARG    SCP   43   5.213   1.323   5.247  0.3677  0.2320  0.0998
   15LEU     BB   44   5.850   1.646   5.011 -0.4800 -0.1303 -0.0228
   15LEU    SC1   45   6.097   1.410   4.913  0.3419 -0.1680  0.0550
   16HIS     BB   46   5.776   1.919   4.908  0.0763  0.0004 -0.1863
   16HIS    SC1   47   5.447   1.900   5.106 -0.0624  0.1178  0.0631
   16HIS    SC2   48   5.244   1.756   5.000  0.1469  0.0001 -0.1914
   16HIS    SC3   49   5.239   1.825   5.261 -0.2212  0.0072 -0.1949
   17ASP     BB   50   5.912   2.160   4.885 -0.2899  0.0485  0.1764
   17ASP    SC1   51   5.844   2.446   4.908 -0.3835  0.0791 -0.0536
   17ASP    SCN   52   5.776   2.423   4.991 -0.0824 -0.1163  0.1590
   18ASN     BB   53   6.248   2.182   4.938  0.0165  0.2043 -0.0771
   18ASN    SC1   54   6.281   1.891   5.014  0.2313 -0.2629  0.1280
   18ASN    SCP   55   6.276   1.922   5.151  0.2244  0.0140  0.1535
   18ASN    SCN   56   6.285   1.860   4.878 -0.1080 -0.0032  0.1423
   19PRO     BB   57   6.465   2.350   4.964  0.1914 -0.0491  0.0217
   19PRO    SC1   58   6.384   2.650   5.003  0.0767  0.3059  0.1383
   20THR     BB   59   6.732   2.207   4.810  0.2142 -0.1871 -0.2189
   20THR    SC1   60   6.945   2.343   4.830  0.0032 -0.1483 -0.2328
   20THR    SCP   61   6.959   2.431   4.722 -0.1810 -0.2883 -0.3447
   20THR    SCN   62   6.930   2.256   4.939 -0.3286 -0.3262 -0.3938
   21LEU     BB   63   6.702   1.892   4.749 -0.2202 -0.2928  0.1180
   21LEU    SC1   64   6.540   1.928   4.461 -0.2217 -0.1160  0.4131
   22LEU     BB   65   6.887   1.578   4.757  0.1204 -0.0143 -0.2927
   22LEU    SC1   66   6.649   1.418   4.895  0.0456  0.0371  0.0078
   23ALA     BB   67   6.883   1.472   4.457  0.0290  0.0319 -0.1674
   24ALA     BB   68   6.824   1.539   4.215  0.0778 -0.0669  0.0766
   25LEU     BB   69   6.838   1.772   4.056  0.0135  0.1719 -0.0377
   25LEU    SC1   70   6.519   1.903   3.970 -0.2629 -0.0382 -0.0024
   26GLU     BB   71   7.104   1.897   3.939 -0.1748  0.0392  0.2984
   26GLU    SC1   72   7.190   1.753   3.606 -0.5685  0.0566 -0.0941
   26GLU    SCN   73   7.222   1.667   3.666 -0.5833  0.0786 -0.0547
   27SER     BB   74   7.243   1.888   4.287  0.0613 -0.2284 -0.3223
   27SER    SC1   75   7.080   1.935   4.477 -0.0727 -0.0823 -0.0002
   27SER    SCP   76   7.133   2.063   4.500 -0.1979 -0.0183  0.3753
   27SER    SCN   77   7.026   1.808   4.454  0.1902 -0.1520  0.1720
   28SER     BB   78   7.441   1.582   4.137  0.2073  0.3292 -0.0369
   28SER    SC1   79   7.543   1.689   3.919  0.2451 -0.2160  0.1917
   28SER    SCP   80   7.436   1.780   3.922  0.0667 -0.1886  0.0339
   28SER    SCN   81   7.649   1.598   3.915  0.1848 -0.0475 -0.1075
   29GLU     BB   82   7.360   1.229   4.237  0.2592 -0.1897  0.2379
   29GLU    SC1   83   7.595   0.957   4.066  0.2718 -0.2256  0.1403
   29GLU    SCN   84   7.583   1.008   4.163  0.2321 -0.0574  0.0520
   30THR     BB   85   7.247   1.022   4.490  0.1487 -0.2745  0.0370
   30THR    SC1   86   7.432   0.840   4.563  0.3256  0.0571  0.0972
   30THR    SCP   87   7.450   0.904   4.687  0.1128 -0.0493 -0.1543
   30THR    SCN   88   7.413   0.776   4.440 -0.2948 -0.0059 -0.1230
   31ILE     BB   89   6.983   1.031   4.646  0.0585 -0.1774 -0.1652
   31ILE    SC1   90   6.740   1.026   4.454 -0.1259  0.0263  0.0557
   32TYR     BB   91   6.963   1.019   4.982  0.0576 -0.2955  0.2746
   32TYR    SC1   92   7.221   0.853   5.023 -0.0547  0.1941 -0.0822
   32TYR    SC2   93   7.277   0.596   4.963 -0.2810  0.1066  0.0694
   32TYR    SC3   94   7.422   0.726   5.150 -0.1610  0.0927 -0.0133
   33PRO     BB   95   6.675   0.901   5.114  0.0541 -0.1938  0.3051
   33PRO    SC1   96   6.472   0.939   4.894  0.0660 -0.1540  0.0096
   34VAL     BB   97   6.752   0.915   5.508  0.2347 -0.0729  0.2755
   34VAL    SC1   98   7.015   0.947   5.499  0.2463 -0.1238  0.4110
   35TYR     BB   99   6.588   0.760   5.808 -0.2252 -0.0119 -0.1108
   35TYR    SC1  100   6.321   0.914   5.812 -0.0287  0.1846 -0.0252
   35TYR    SC2  101   6.241   1.111   5.978  0.0943 -0.0166  0.2831
   35TYR    SC3  102   6.238   1.150   5.711 -0.0333  0.3425  0.3307
   36VAL     BB  103   6.630   0.844   6.153 -0.2141  0.0287  0.0785
   36VAL    SC1  104   6.681   1.104   6.167 -0.0303 -0.0059  0.0804
   37LEU     BB  105   6.509   0.707   6.330  0.1633 -0.0256  0.0113
   37LEU    SC1  106   6.186   0.742   6.266  0.1347  0.2256  0.1254
   38ASP     BB  107   6.561   0.704   6.654  0.1289 -0.0750 -0.0143
   38ASP    SC1  108   6.592   0.421   6.796 -0.4499  0.2030  0.1234
   38ASP    SCN  109   6.637   0.363   6.878 -0.1014 -0.0627 -0.2154
   39ARG     BB  110   6.645   0.966   6.887  0.3317 -0.0660  0.3025
   39ARG    SC1  111   6.622   0.794   7.151  0.1735  0.1109 -0.0103
   39ARG    SC2  112   6.708   0.501   7.272 -0.4307  0.1589 -0.1500
   39ARG    SCP  113   6.636   0.426   7.308 -0.2765 -0.0097 -0.1805
   40ARG     BB  114   6.889   1.100   6.888 -0.0882 -0.3004  0.1083
   40ARG    SC1  115   7.104   1.100   7.108  0.0021 -0.0283 -0.1297
   40ARG    SC2  116   7.087   0.984   7.426  0.4715  0.0361  0.1424
   40ARG    SCP  117   7.046   1.061   7.495  0.1379  0.1982 -0.2003
   41PHE     BB  118   6.773   1.342   6.611  0.0821 -0.0736 -0.1090
   41PHE    SC1  119   6.981   1.396   6.421 -0.1608  0.1605 -0.0897
   41PHE    SC2  120   7.135   1.520   6.238  0.3325  0.0366  0.2228
   41PHE    SC3  121   7.114   1.250   6.238 -0.1391  0.0637  0.0018
   42LEU     BB  122   6.447   1.397   6.738  0.0504 -0.0579  0.1497
   42LEU    SC1  123   6.344   1.172   6.531 -0.0179 -0.3652  0.0534
   43ALA     BB  124   6.435   1.514   6.967  0.2223 -0.3928  0.0775
   44SER     BB  125   6.706   1.668   7.073  0.1077  0.2029 -0.0744
   44SER    SC1  126   6.803   1.804   6.875 -0.3528  0.0765 -0.1098
   44SER    SCP  127   6.885   1.711   6.940 -0.0901 -0.0746  0.2674
   44SER    SCN  128   6.721   1.897   6.809 -0.1158 -0.0440  0.3426
   45ALA     BB  129   6.792   1.420   7.241  0.1008  0.0039  0.0187
   46MET     BB  130   6.570   1.277   7.362 -0.0343 -0.1793 -0.1800
   46MET    SC1  131   6.675   1.063   7.618 -0.0938  0.0082 -0.3801
   47HIS     BB  132   6.312   1.415   7.459  0.0313  0.4483 -0.0228
   47HIS    SC1  133   6.436   1.592   7.623 -0.1505  0.0378  0.0824
   47HIS    SC2  134   6.473   1.762   7.830  0.0869 -0.0178  0.0891
   47HIS    SC3  135   6.601   1.804   7.596 -0.1669  0.0355 -0.0445
   48ILE     BB  136   6.106   1.164   7.560  0.1335 -0.1041  0.1220
   48ILE    SC1  137   6.175   0.898   7.416 -0.1217 -0.1699  0.1173
   49GLY     BB  138   5.805   1.090   7.720  0.1861 -0.0104  0.1505
   50ALA     BB  139   5.498   1.100   7.566  0.0646 -0.1410 -0.0528
   51LEU     BB  140   5.488   1.030   7.307  0.1309  0.1374  0.2535
   51LEU    SC1  141   5.611   0.732   7.257  0.0761  0.3609 -0.4265
   52ARG     BB  142   5.580   1.210   7.015 -0.0042 -0.1916 -0.2279
   52ARG    SC1  143   5.716   1.501   7.137  0.1495 -0.1716  0.1168
   52ARG    SC2  144   5.964   1.670   6.995 -0.5383 -0.0965 -0.0554
   52ARG    SCP  145   6.013   1.767   7.010  0.3514 -0.4431 -0.0905
   53TRP     BB  146   5.514   0.905   6.822  0.0531 -0.2243  0.2740
   53TRP    SC1  147   5.786   0.820   6.730 -0.2101 -0.2082  0.0339
   53TRP    SC2  148   6.055   0.805   6.718 -0.2071 -0.1013 -0.0606
   53TRP    SC3  149   5.919   0.660   6.901 -0.0706  0.0028  0.1272
   53TRP    SC4  150   6.187   0.683   6.920 -0.1027  0.3896  0.1819
   54HIS     BB  151   5.221   0.883   6.766 -0.0005  0.1183 -0.1508
   54HIS    SC1  152   5.011   1.055   6.938 -0.2177 -0.1901 -0.2383
   54HIS    SC2  153   4.837   1.250   7.006 -0.0321 -0.1205  0.0572
   54HIS    SC3  154   4.970   1.115   7.198  0.0692 -0.3316 -0.1559
   55PHE     BB  155   5.269   1.194   6.496  0.0425  0.2187  0.2956
   55PHE    SC1  156   5.228   1.364   6.689 -0.3631  0.0210  0.3019
   55PHE    SC2  157   5.393   1.577   6.710  0.0671 -0.2731  0.0557
   55PHE    SC3  158   5.128   1.615   6.673  0.1291  0.2139  0.0472
   56LEU     BB  159   5.457   1.042   6.336  0.1332 -0.0240  0.0731
   56LEU    SC1  160   5.769   1.000   6.304  0.0423  0.2068  0.0612
   57LEU     BB  161   5.268   0.764   6.282 -0.2930  0.2008 -0.0831
   57LEU    SC1  162   5.145   0.532   6.457  0.0696 -0.3767  0.1208
   58GLN     BB  163   5.122   0.845   6.035 -0.1735 -0.2177  0.0032
   58GLN    SC1  164   4.747   0.663   5.925 -0.3497  0.0835  0.0989
   58GLN    SCP  165   4.679   0.647   6.046  0.0705 -0.0500  0.0762
   58GLN    SCN  166   4.814   0.678   5.803  0.0833 -0.1210  0.0738
   59SER     BB  167   5.360   1.000   5.873 -0.1182 -0.0379 -0.1145
   59SER    SC1  168   5.390   1.139   5.701 -0.0759  0.2589  0.3761
   59SER    SCP  169   5.305   1.188   5.801 -0.3468 -0.3264  0.0782
   59SER    SCN  170   5.475   1.091   5.601 -0.4379 -0.1822 -0.0713
   60LEU     BB  171   5.543   0.675   5.852  0.2314 -0.4349  0.0028
   60LEU    SC1  172   5.838   0.829   5.845 -0.1679  0.1178 -0.0290
   61GLU     BB  173   5.362   0.482   5.626  0.2630 -0.2337 -0.2521
   61GLU    SC1  174   5.536   0.130   5.590 -0.2149 -0.0440  0.0971
   61GLU    SCN  175   5.617   0.062   5.622  0.0592  0.1284 -0.1789
   62ASPP    BB  176   5.279   0.736   5.441  0.0640  0.0913 -0.2290
   62ASPP   SC1  177   5.015   0.858   5.497 -0.2170  0.1516  0.3086
   63LEU     BB  178   5.562   0.838   5.302  0.0899  0.0700  0.1752
   63LEU    SC1  179   5.806   1.035   5.378  0.0770 -0.0114  0.2751
   64HIS     BB  180   5.735   0.561   5.261 -0.0602 -0.0659  0.4161
   64HIS    SC1  181   5.889   0.463   5.497 -0.0436 -0.1806  0.0977
   64HIS    SC2  182   6.108   0.486   5.653  0.0798 -0.0981 -0.0841
   64HIS    SC3  183   6.059   0.255   5.522 -0.0404 -0.1781  0.0966
   65LYS     BB  184   5.631   0.386   5.065 -0.0108  0.0463  0.0023
   65LYS    SC1  185   5.302   0.364   5.098  0.5524  0.0224 -0.3343
   65LYS    SC2  186   5.016   0.397   5.107  0.2532  0.1435 -0.4536
   65LYS    SCP  187   4.972   0.362   5.013  0.0593  0.0688 -0.3414
   66ASN     BB  188   5.671   0.463   4.789  0.2983 -0.0006 -0.0234
   66ASN    SC1  189   5.677   0.239   4.582  0.1034 -0.1608 -0.3014
   66ASN    SCP  190   5.548   0.289   4.601 -0.2538  0.0990 -0.4219
   66ASN    SCN  191   5.806   0.188   4.563 -0.1271  0.2476 -0.0139
   67LEU     BB  192   5.827   0.733   4.700 -0.2070  0.0664 -0.0032
   67LEU    SC1  193   5.992   0.847   4.956 -0.0215  0.0609 -0.1649
   68SER     BB  194   5.917   0.874   4.423  0.0612  0.2100  0.1270
   68SER    SC1  195   6.170   1.001   4.474  0.1872 -0.0177  0.0307
   68SER    SCP  196   6.105   1.079   4.570  0.4434  0.0130  0.3930
   68SER    SCN  197   6.234   0.922   4.378 -0.0582 -0.3054  0.2977
   69ARG     BB  198   5.717   0.618   4.192 -0.2891 -0.1109  0.0002
   69ARG    SC1  199   5.618   0.825   4.021 -0.0414 -0.1048 -0.1270
   69ARG    SC2  200   5.644   0.920   3.724 -0.2677 -0.5425 -0.2257
   69ARG    SCP  201   5.726   0.861   3.766 -0.0088 -0.3195 -0.3790
   70LEU     BB  202   5.911   0.402   4.183  0.0526  0.1016 -0.0327
   70LEU    SC1  203   5.735   0.138   4.112  0.1400 -0.1867  0.0074
   71GLY     BB  204   6.156   0.374   4.380 -0.1084 -0.2252 -0.0321
   72ALA     BB  205   6.211   0.551   4.607  0.5520  0.0463  0.0827
   73ARG     BB  206   6.312   0.452   4.899  0.2002  0.2302 -0.0743
   73ARG    SC1  207   6.119   0.207   4.964  0.2091  0.2952  0.0890
   73ARG    SC2  208   6.105  -0.031   4.756 -0.4689 -0.1268  0.4412
   73ARG    SCP  209   6.060   0.003   4.850 -0.4773  0.1469  0.3479
   74LEU     BB  210   6.406   0.527   5.209  0.0621  0.2658  0.2347
   74LEU    SC1  211   6.245   0.779   5.329  0.0402 -0.1659  0.1684
   75LEU     BB  212   6.596   0.479   5.447  0.0532  0.1455 -0.2451
   75LEU    SC1  213   6.884   0.483   5.301 -0.1572 -0.0246  0.2709
   76VAL     BB  214   6.728   0.264   5.697  0.0280  0.0196 -0.2253
   76VAL    SC1  215   6.938   0.139   5.595 -0.0072  0.0481 -0.3330
   77ILE     BB  216   6.665   0.328   6.032 -0.1181 -0.3120  0.0585
   77ILE    SC1  217   6.356   0.343   6.011 -0.1248 -0.0801  0.2776
   78GLN     BB  218   6.817   0.334   6.301 -0.1468  0.0020 -0.0990
   78GLN    SC1  219   6.505   0.061   6.413 -0.0267 -0.0852 -0.0209
   78GLN    SCP  220   6.367   0.044   6.407 -0.2834  0.1582  0.3225
   78GLN    SCN  221   6.644   0.079   6.418 -0.2605 -0.0103  0.3019
   79GLY     BB  222   7.000   0.295   6.515 -0.2497 -0.0189  0.0450
   80GLU     BB  223   7.312   0.335   6.482 -0.1374 -0.3002 -0.3552
   80GLU    SC1  224   7.363  -0.063   6.448 -0.3117 -0.3480 -0.0525
   80GLU    SCN  225   7.402  -0.071   6.551  0.1342 -0.3064 -0.1983
   81TYR     BB  226   7.420   0.550   6.387 -0.3396  0.1192 -0.2139
   81TYR    SC1  227   7.256   0.632   6.134  0.1975  0.1220  0.0447
   81TYR    SC2  228   7.165   0.862   6.025  0.0076  0.0262 -0.0034
   81TYR    SC3  229   7.039   0.629   5.972  0.0026 -0.0436  0.3018
   82GLU     BB  230   7.718   0.645   6.337  0.2000 -0.3806 -0.2326
   82GLU    SC1  231   7.921   0.709   6.650  0.2675 -0.0399  0.1089
   82GLU    SCN  232   7.825   0.663   6.677  0.2399 -0.1157 -0.0960
   83SER     BB  233   7.687   0.891   6.096  0.0859 -0.1717  0.0991
   83SER    SC1  234   7.614   1.119   6.212  0.1274  0.4172  0.0095
   83SER    SCP  235   7.727   1.201   6.195  0.0513 -0.3440 -0.1552
   83SER    SCN  236   7.502   1.037   6.228 -0.0776 -0.0984  0.2747
   84VAL     BB  237   7.618   0.792   5.819  0.1182 -0.0653  0.0445
   84VAL    SC1  238   7.490   0.924   5.629  0.0123 -0.1721  0.0408
   85LEU     BB  239   7.588   0.464   5.783  0.1401  0.2990 -0.0170
   85LEU    SC1  240   7.289   0.488   5.569  0.0033 -0.0127 -0.1737
   86ARG     BB  241   7.763   0.223   5.951  0.0818 -0.0024  0.1445
   86ARG    SC1  242   7.757   0.138   6.245 -0.1423  0.1505 -0.0580
   86ARG    SC2  243   7.815   0.211   6.590 -0.1510 -0.5460  0.0796
   86ARG    SCP  244   7.852   0.254   6.496  0.0490 -0.4270  0.2054
   87ASP     BB  245   8.051   0.478   5.992  0.1640 -0.1322  0.0615
   87ASP    SC1  246   8.129   0.389   6.235  0.2910 -0.0080 -0.3618
   87ASP    SCN  247   8.066   0.313   6.282  0.5478  0.0409  0.1348
   88HIS     BB  248   8.157   0.634   5.799  0.0921 -0.3702 -0.1188
   88HIS    SC1  249   7.976   0.672   5.522  0.1910 -0.1799 -0.1858
   88HIS    SC2  250   7.801   0.621   5.324 -0.1689 -0.2107  0.1283
   88HIS    SC3  251   7.881   0.874   5.371 -0.0127 -0.2133 -0.1052
   89VAL     BB  252   8.425   0.517   5.597 -0.3338 -0.0530  0.1440
   89VAL    SC1  253   8.499   0.291   5.713 -0.0898 -0.1544 -0.1912
   90GLN     BB  254   8.432   0.613   5.356 -0.1398  0.0113  0.0398
   90GLN    SC1  255   8.237   0.452   5.039  0.4018 -0.0177  0.0884
   90GLN    SCP  256   8.251   0.339   5.120  0.0016  0.2428 -0.2313
   90GLN    SCN  257   8.223   0.565   4.958 -0.0308  0.1871 -0.3041
   91LYS     BB  258   8.381   0.906   5.280  0.1402  0.0743  0.3956
   91LYS    SC1  259   8.488   1.073   5.484 -0.2640 -0.2428 -0.2022
   91LYS    SC2  260   8.620   0.966   5.695  0.0866 -0.0899 -0.1310
   91LYS    SCP  261   8.581   1.044   5.763 -0.0126 -0.2903  0.0512
   92TRP     BB  262   8.290   0.999   4.974  0.0187 -0.2987  0.1688
   92TRP    SC1  263   8.602   1.041   4.872  0.2208  0.1794 -0.1049
   92TRP    SC2  264   8.858   0.992   4.799  0.1787 -0.0549 -0.1044
   92TRP    SC3  265   8.699   0.789   4.878 -0.0231  0.0820 -0.1492
   92TRP    SC4  266   8.966   0.752   4.859  0.0007 -0.0410  0.3033
   93ASN     BB  267   8.126   1.239   4.977 -0.0044 -0.0190 -0.1538
   93ASN    SC1  268   7.963   1.308   5.204 -0.0267 -0.1173 -0.3994
   93ASN    SCP  269   8.079   1.293   5.126 -0.1567 -0.1412 -0.2300
   93ASN    SCN  270   7.847   1.322   5.281  0.0119 -0.3690  0.0756
   94ILE     BB  271   8.168   1.464   4.763 -0.2382  0.2655 -0.0618
   94ILE    SC1  272   8.355   1.350   4.544 -0.0789  0.3582  0.0244
   95THR     BB  273   8.064   1.751   4.875  0.2235 -0.0897 -0.1424
   95THR    SC1  274   8.095   1.959   4.726 -0.2446  0.0501 -0.1495
   95THR    SCP  275   8.110   1.828   4.680  0.1397 -0.0456  0.0464
   95THR    SCN  276   8.080   2.090   4.772 -0.0849 -0.1019  0.1400
   96GLN     BB  277   7.751   1.745   4.985  0.1875  0.0261  0.1202
   96GLN    SC1  278   7.531   2.029   4.767 -0.0488 -0.1638 -0.2356
   96GLN    SCP  279   7.587   2.156   4.750 -0.1998  0.1456 -0.2275
   96GLN    SCN  280   7.474   1.902   4.783  0.0245  0.0402 -0.2521
   97VAL     BB  281   7.580   1.820   5.252 -0.1426 -0.0207 -0.0681
   97VAL    SC1  282   7.666   1.654   5.440 -0.0035  0.0734 -0.0470
   98THR     BB  283   7.273   1.849   5.246  0.0665  0.1673  0.0313
   98THR    SC1  284   7.155   1.908   5.030  0.3279  0.1830  0.3030
   98THR    SCP  285   7.293   1.893   5.051 -0.1308 -0.0625  0.3995
   98THR    SCN  286   7.018   1.924   5.009 -0.0767 -0.1121 -0.0491
   99LEU     BB  287   7.221   1.994   5.527  0.1157  0.0091  0.1968
   99LEU    SC1  288   7.304   1.761   5.713 -0.1625  0.1054  0.5722
  100ASP     BB  289   7.058   2.243   5.626  0.3194  0.3339  0.2086
  100ASP    SC1  290   6.958   2.391   5.341 -0.1713 -0.3838 -0.4094
  100ASP    SCN  291   6.918   2.291   5.363 -0.3758 -0.2648 -0.1970
  101ALA     BB  292   7.106   2.411   5.877  0.3607 -0.2696  0.2163
  102GLU     BB  293   7.080   2.370   6.133 -0.0546 -0.0383  0.1292
  102GLU    SC1  294   6.714   2.313   6.134  0.0720  0.0960 -0.1172
  102GLU    SCN  295   6.624   2.250   6.132 -0.0444  0.2497 -0.0058
  103MET     BB  296   7.312   2.520   6.307 -0.2866  0.0472  0.3416
  103MET    SC1  297   7.267   2.920   6.286  0.0148 -0.0028  0.0924
  104GLU     BB  298   7.382   2.526   6.603  0.1736 -0.1498  0.0494
  104GLU    SC1  299   7.656   2.802   6.594  0.0246 -0.0386 -0.0434
  104GLU    SCN  300   7.615   2.844   6.500  0.4427  0.1273 -0.1728
  105PRO     BB  301   7.226   2.267   6.772 -0.0126 -0.1331 -0.1262
  105PRO    SC1  302   7.031   2.194   6.578  0.0480  0.4010 -0.0263
  106PHE     BB  303   7.323   1.963   6.914 -0.0348  0.0874 -0.0225
  106PHE    SC1  304   7.165   2.041   7.154 -0.0820 -0.1092 -0.0695
  106PHE    SC2  305   7.083   2.211   7.347  0.1041 -0.1507  0.0493
  106PHE    SC3  306   7.022   1.949   7.364 -0.0532 -0.1218 -0.0552
  107TYR     BB  307   7.281   1.689   6.689  0.0216  0.0262 -0.0744
  107TYR    SC1  308   7.325   1.862   6.443 -0.1959  0.0544 -0.0680
  107TYR    SC2  309   7.277   1.943   6.190  0.1732  0.0305 -0.1513
  107TYR    SC3  310   7.479   2.053   6.332  0.3187 -0.3342 -0.0624
  108LYS     BB  311   7.263   1.470   6.803 -0.0245 -0.0200 -0.0375
  108LYS    SC1  312   7.346   1.159   6.652 -0.0559  0.1074  0.1309
  108LYS    SC2  313   7.474   0.919   6.694 -0.2153  0.1671  0.8093
  108LYS    SCP  314   7.558   0.980   6.729  0.0193  0.4708 -0.0292
  109GLU     BB  315   7.513   1.406   7.061  0.0777  0.0882 -0.4602
  109GLU    SC1  316   7.281   1.473   7.355 -0.0319 -0.1541  0.2012
  109GLU    SCN  317   7.367   1.406   7.336  0.0460  0.0091 -0.0996
  110MET     BB  318   7.791   1.564   7.160 -0.1042 -0.2374  0.1736
  110MET    SC1  319   7.933   1.233   7.218  0.2243  0.1819 -0.2973
  111GLU     BB  320   7.850   1.773   6.972  0.1089 -0.0299 -0.0085
  111GLU    SC1  321   7.926   2.075   7.099  0.1646 -0.1097  0.0796
  111GLU    SCN  322   7.993   2.141   7.157 -0.0958  0.1979  0.0615
  112ALA     BB  323   7.812   1.702   6.679  0.1504 -0.1321 -0.0667
  113ASN     BB  324   7.785   1.502   6.491 -0.0518  0.2324 -0.0011
  113ASN    SC1  325   7.882   1.253   6.680  0.0729  0.2645  0.1924
  113ASN    SCP  326   7.954   1.348   6.607 -0.1438  0.0501 -0.3452
  113ASN    SCN  327   7.810   1.158   6.753 -0.2113 -0.1597 -0.6743
  114ILE     BB  328   7.892   1.526   6.177  0.0875 -0.1168 -0.1882
  114ILE    SC1  329   7.614   1.622   6.079  0.1550  0.2197 -0.0642
  115ARG     BB  330   8.152   1.582   6.101  0.1302 -0.0377  0.2308
  115ARG    SC1  331   8.312   1.811   5.963 -0.0658  0.3642 -0.1550
  115ARG    SC2  332   8.589   1.981   5.889 -0.0909 -0.3043 -0.0612
  115ARG    SCP  333   8.486   1.971   5.850 -0.1913 -0.1962  0.1553
  116ARG     BB  334   8.321   1.537   6.444  0.0797 -0.1352  0.3188
  116ARG    SC1  335   8.318   1.782   6.638  0.0047  0.0679 -0.1566
  116ARG    SC2  336   8.318   2.052   6.791  0.0837 -0.2873 -0.1004
  116ARG    SCP  337   8.223   2.057   6.846  0.2027 -0.1805  0.1023
  117LEU     BB  338   8.364   1.278   6.563  0.1287 -0.0777 -0.2910
  117LEU    SC1  339   8.365   1.352   6.875  0.0434 -0.2299 -0.1998
  118GLY     BB  340   8.327   0.997   6.506  0.2120 -0.0584  0.0756
  119ALA     BB  341   8.121   0.930   6.263  0.3593 -0.1310 -0.2729
  120GLU     BB  342   8.110   1.083   6.045  0.0956  0.3961 -0.2120
  120GLU    SC1  343   8.458   1.235   6.095 -0.1110 -0.0125 -0.0012
  120GLU    SCN  344   8.498   1.306   6.021  0.3596 -0.1849  0.0492
  121LEU     BB  345   8.063   1.179   5.753 -0.3483  0.3399  0.0843
  121LEU    SC1  346   7.749   1.285   5.744 -0.1895  0.0333 -0.1359
  122GLY     BB  347   8.146   1.425   5.654 -0.1392  0.0410  0.2400
  123PHE     BB  348   8.280   1.594   5.417 -0.2658  0.0740 -0.2615
  123PHE    SC1  349   8.482   1.516   5.222  0.0929 -0.0465 -0.0505
  123PHE    SC2  350   8.708   1.368   5.219 -0.0420 -0.2565 -0.1777
  123PHE    SC3  351   8.659   1.544   5.021  0.1222 -0.0312 -0.0226
  124GLU     BB  352   8.103   1.901   5.378  0.0879  0.0815 -0.0013
  124GLU    SC1  353   8.363   2.179   5.502 -0.2496  0.2591  0.1732
  124GLU    SCN  354   8.418   2.117   5.574 -0.0857  0.1924 -0.0005
  125VAL     BB  355   7.933   2.015   5.599  0.4482  0.2123  0.2195
  125VAL    SC1  356   7.895   1.839   5.794  0.1013  0.2570  0.1990
  126LEU     BB  357   7.631   2.165   5.540  0.2375 -0.3372  0.4152
  126LEU    SC1  358   7.542   2.204   5.824 -0.0634  0.1640  0.1152
  127SER     BB  359   7.468   2.384   5.343 -0.0338  0.0003  0.0097
  127SER    SC1  360   7.383   2.325   5.128  0.3388  0.2698  0.1221
  127SER    SCP  361   7.322   2.371   5.245 -0.0217 -0.0180  0.0175
  127SER    SCN  362   7.443   2.280   5.010  0.0737 -0.1651  0.1218
  128ARG     BB  363   7.358   2.632   5.633 -0.0898  0.0867  0.4229
  128ARG    SC1  364   7.521   2.712   5.855 -0.2578  0.0230 -0.2604
  128ARG    SC2  365   7.695   2.987   5.970  0.1879 -0.1474 -0.1531
  128ARG    SCP  366   7.800   3.004   5.996  0.1472  0.3839 -0.2209
  129VAL     BB  367   7.055   2.806   5.644 -0.3081  0.0166  0.0662
  129VAL    SC1  368   7.118   3.007   5.804  0.0211 -0.0820  0.0672
  130GLY     BB  369   6.757   2.791   5.587  0.0991 -0.1465  0.1771
  131HIS     BB  370   6.460   2.687   5.442 -0.1582 -0.1559  0.0812
  131HIS    SC1  371   6.508   2.395   5.499 -0.3041  0.4652  0.1076
  131HIS    SC2  372   6.516   2.219   5.704  0.0332  0.3025 -0.0365
  131HIS    SC3  373   6.375   2.160   5.481 -0.1298  0.3695  0.0466
  132SER     BB  374   6.121   2.697   5.507  0.0109 -0.0709 -0.4165
  132SER    SC1  375   6.043   2.518   5.353 -0.0047 -0.0312 -0.2065
  132SER    SCP  376   6.082   2.433   5.249  0.1589 -0.2535  0.0787
  132SER    SCN  377   6.003   2.603   5.457  0.2946 -0.1624  0.0571
  133LEU     BB  378   6.015   3.052   5.394 -0.0182  0.1444  0.2187
  133LEU    SC1  379   5.732   2.942   5.521  0.0566 -0.0514  0.2831
  134TYR     BB  380   6.276   3.243   5.297  0.0653 -0.2075  0.0962
  134TYR    SC1  381   6.315   3.470   5.516 -0.1036  0.0597  0.0313
  134TYR    SC2  382   6.454   3.552   5.732  0.4232  0.0246 -0.2777
  134TYR    SC3  383   6.467   3.693   5.502  0.1556 -0.1320 -0.3932
  135ASP     BB  384   6.492   3.135   5.145  0.2968  0.1519 -0.2885
  135ASP    SC1  385   6.499   3.181   4.848  0.3975 -0.1407  0.0299
  135ASP    SCN  386   6.462   3.230   4.940 -0.0433  0.1501 -0.2614
  136THR     BB  387   6.744   3.346   5.264  0.0183 -0.0111 -0.1921
  136THR    SC1  388   6.837   3.266   5.493  0.0193 -0.1799 -0.0602
  136THR    SCP  389   6.865   3.133   5.458 -0.0077 -0.2199 -0.1315
  136THR    SCN  390   6.810   3.398   5.529  0.5119 -0.2254  0.3753
  137LYS     BB  391   6.734   3.640   5.089 -0.0548  0.2168  0.0928
  137LYS    SC1  392   6.741   3.642   4.779  0.5067 -0.0939  0.3030
  137LYS    SC2  393   6.541   3.618   4.600  0.1254 -0.1728 -0.2345
  137LYS    SCP  394   6.454   3.552   4.588 -0.1544 -0.1179  0.7268
  138ARG     BB  395   6.782   3.911   5.190 -0.3018 -0.2013 -0.2599
  138ARG    SC1  396   6.872   4.174   5.100  0.0412 -0.1211 -0.0844
  138ARG    SC2  397   6.871   4.477   4.987 -0.1090 -0.3626 -0.0396
  138ARG    SCP  398   6.854   4.429   5.084  0.0041 -0.2982  0.0140
  139ILE     BB  399   6.875   3.944   5.525 -0.2636  0.0114  0.0488
  139ILE    SC1  400   6.996   3.804   5.774 -0.3157  0.2326  0.2017
  140LEU     BB  401   6.893   4.372   5.620 -0.3739  0.2074  0.0959
  140LEU    SC1  402   7.190   4.281   5.621 -0.4155  0.0933 -0.1294
  141ASP     BB  403   6.741   4.777   5.612 -0.4749  0.1184  0.3695
  141ASP    SC1  404   6.851   4.807   5.324  0.3141 -0.0455 -0.3926
  141ASP    SCN  405   6.825   4.773   5.426  0.4452  0.0804 -0.3137
  142LEU     BB  406   6.490   4.795   5.727  0.4338 -0.0841  0.0935
  142LEU    SC1  407   6.247   5.020   5.718  0.0834  0.0532  0.0254
  143ASN     BB  408   6.497   4.704   6.092  0.2409  0.3822  0.1186
  143ASN    SC1  409   6.463   4.981   6.203  0.1051  0.0107 -0.0777
  143ASN    SCP  410   6.589   5.008   6.257 -0.3679  0.3228  0.0544
  143ASN    SCN  411   6.337   4.955   6.148 -0.1490  0.1890 -0.4092
  144GLY     BB  412   6.639   4.474   6.120  0.3314 -0.0113 -0.0634
  145GLY     BB  413   6.915   4.475   6.085  0.0960  0.1585  0.0759
  146SER     BB  414   7.111   4.190   6.142  0.0623 -0.2833  0.3787
  146SER    SC1  415   7.348   4.194   6.059  0.1261 -0.0656 -0.1304
  146SER    SCP  416   7.352   4.060   6.018  0.2866 -0.1283  0.2649
  146SER    SCN  417   7.345   4.327   6.101 -0.2087  0.0239 -0.2009
  147PRO     BB  418   6.893   4.120   6.426 -0.2154 -0.3843  0.0337
  147PRO    SC1  419   7.056   4.065   6.676 -0.2084 -0.1229  0.0424
  148PRO     BB  420   6.630   3.997   6.355  0.1766  0.1364  0.0831
  148PRO    SC1  421   6.679   3.760   6.204 -0.1945  0.2730  0.0788
  149LEU     BB  422   6.370   4.159   6.578 -0.3825  0.1397  0.1931
  149LEU    SC1  423   6.597   4.266   6.799  0.0584  0.0770 -0.1073
  150THR     BB  424   6.213   4.348   6.386  0.3274 -0.1131  0.4541
  150THR    SC1  425   6.232   4.602   6.484 -0.0610  0.0482  0.0843
  150THR    SCP  426   6.210   4.482   6.417 -0.0712 -0.0354 -0.0827
  150THR    SCN  427   6.254   4.723   6.552  0.0239 -0.1209  0.0410
  151TYR     BB  428   5.869   4.303   6.444 -0.1499 -0.1756 -0.0442
  151TYR    SC1  429   5.735   4.561   6.603 -0.1107 -0.0664 -0.1739
  151TYR    SC2  430   5.493   4.658   6.535 -0.1255  0.0498  0.0368
  151TYR    SC3  431   5.632   4.772   6.736  0.0642 -0.0749 -0.0212
  152LYS     BB  432   5.724   4.169   6.217  0.1811 -0.0584 -0.0586
  152LYS    SC1  433   5.435   4.269   6.199  0.3304 -0.0779 -0.3520
  152LYS    SC2  434   5.233   4.381   6.231 -0.0866 -0.0737  0.0389
  152LYS    SCP  435   5.342   4.366   6.237 -0.0612 -0.2050 -0.4134
  153ARG     BB  436   5.793   4.084   5.967  0.1435 -0.2950  0.0966
  153ARG    SC1  437   5.600   4.038   5.717  0.0738 -0.0268 -0.1249
  153ARG    SC2  438   5.521   4.032   5.417 -0.3093 -0.1115  0.1346
  153ARG    SCP  439   5.451   4.111   5.387 -0.0639 -0.0449 -0.3571
  154PHE     BB  440   6.067   3.977   5.793 -0.3316  0.0981 -0.0615
  154PHE    SC1  441   5.965   3.671   5.810  0.0792  0.0072 -0.1312
  154PHE    SC2  442   5.868   3.446   5.697 -0.0814  0.0678 -0.1170
  154PHE    SC3  443   6.015   3.431   5.923  0.1639 -0.0462 -0.2798
  155LEU     BB  444   6.273   4.183   5.885  0.2756 -0.3582 -0.2113
  155LEU    SC1  445   6.592   4.095   5.865 -0.1708 -0.1026 -0.1376
  156HIS     BB  446   6.129   4.453   5.778 -0.1484 -0.1892  0.3131
  156HIS    SC1  447   6.006   4.588   6.031  0.1137 -0.1406  0.1843
  156HIS    SC2  448   5.787   4.674   6.164  0.0029 -0.0478 -0.0519
  156HIS    SC3  449   5.989   4.845   6.112  0.0280 -0.0735 -0.0397
  157ILE     BB  450   5.918   4.425   5.499 -0.1857 -0.0842  0.0905
  157ILE    SC1  451   5.865   4.714   5.400 -0.5620 -0.0186  0.4550
  158LEU     BB  452   6.034   4.286   5.262  0.0483  0.1695 -0.2510
  158LEU    SC1  453   6.106   4.437   5.035 -0.1001  0.0473  0.3555
  159SER     BB  454   6.336   4.151   5.325 -0.0529  0.0822  0.1502
  159SER    SC1  455   6.494   4.318   5.375 -0.1381  0.0530  0.2223
  159SER    SCP  456   6.628   4.318   5.333 -0.1674  0.1664 -0.3076
  159SER    SCN  457   6.361   4.318   5.417 -0.1354  0.4708 -0.1920
  160GLN     BB  458   6.315   3.997   5.031  0.0815  0.0491  0.2612
  160GLN    SC1  459   6.199   3.600   4.986  0.0281 -0.0705  0.0302
  160GLN    SCP  460   6.228   3.478   5.050 -0.3278  0.0525 -0.0139
  160GLN    SCN  461   6.170   3.721   4.923  0.3453  0.2473  0.0144
  161LEU     BB  462   6.092   4.026   4.796 -0.1401  0.1516 -0.0399
  161LEU    SC1  463   6.120   4.252   4.587 -0.1467  0.2354  0.1155
  162GLY     BB  464   5.788   4.005   4.865 -0.2322 -0.2581  0.1932
  163ASP     BB  465   5.638   3.754   4.924 -0.1413  0.1425  0.1118
  163ASP    SC1  466   5.361   3.784   4.992 -0.0588 -0.1161 -0.0184
  163ASP    SCN  467   5.308   3.798   5.087 -0.1256  0.4141 -0.0990
  164PRO     BB  468   5.716   3.439   4.872  0.2395  0.0237  0.1887
  164PRO    SC1  469   5.801   3.350   5.140  0.3581 -0.0529 -0.2265
  165GLU     BB  470   5.765   3.264   4.676 -0.2508 -0.0428  0.2621
  165GLU    SC1  471   6.105   3.307   4.528  0.1474  0.3623 -0.0970
  165GLU    SCN  472   6.173   3.390   4.550 -0.0068  0.4240  0.2083
  166VAL     BB  473   5.608   3.008   4.492 -0.1107  0.1806 -0.2243
  166VAL    SC1  474   5.393   3.032   4.340 -0.1293  0.0951 -0.2120
  167PRO     BB  475   5.658   2.701   4.569  0.0036 -0.0361  0.2336
  167PRO    SC1  476   5.421   2.616   4.711  0.1551 -0.0419  0.0596
  168VAL     BB  477   5.781   2.414   4.444  0.1521  0.0195  0.0233
  168VAL    SC1  478   5.914   2.470   4.222 -0.0274 -0.0531 -0.1050
  169ARG     BB  479   5.554   2.095   4.441 -0.0247  0.4181  0.0621
  169ARG    SC1  480   5.359   2.094   4.667 -0.0975 -0.0542 -0.0657
  169ARG    SC2  481   5.075   2.220   4.783 -0.1667  0.0715 -0.0043
  169ARG    SCP  482   5.175   2.263   4.766 -0.2981  0.3670 -0.1049
  170ASN     BB  483   5.571   1.775   4.313  0.0736 -0.0308  0.1486
  170ASN    SC1  484   5.424   1.643   4.561  0.2555 -0.2066  0.0410
  170ASN    SCP  485   5.434   1.579   4.437 -0.4233  0.1840 -0.1773
  170ASN    SCN  486   5.413   1.707   4.686  0.0652  0.1260 -0.0980
  171LEU     BB  487   5.805   1.746   4.088  0.4591 -0.0369 -0.1879
  171LEU    SC1  488   6.042   2.007   4.063 -0.2082  0.1957 -0.2279
  172THR     BB  489   5.867   1.701   3.692  0.1450 -0.1357  0.0333
  172THR    SC1  490   5.790   1.885   3.532 -0.2766  0.4352  0.0295
  172THR    SCP  491   5.867   1.812   3.623  0.1190  0.1430 -0.0661
  172THR    SCN  492   5.713   1.958   3.441  0.0147  0.2870  0.1330
  173ALA     BB  493   5.893   1.422   3.711 -0.0287  0.0590 -0.1723
  174GLU     BB  494   5.937   1.248   4.013  0.1498  0.2733 -0.4302
  174GLU    SC1  495   5.566   1.328   4.087  0.2020  0.6038  0.4372
  174GLU    SCN  496   5.542   1.280   4.183 -0.3760  0.1838  0.1520
  175ASP     BB  497   6.144   1.034   3.982  0.0188  0.0483 -0.0897
  175ASP    SC1  498   6.089   0.770   3.866 -0.1365  0.0181  0.0811
  175ASP    SCN  499   6.025   0.857   3.843  0.1768  0.1722 -0.3506
  176PHE     BB  500   6.407   1.091   4.071 -0.1340 -0.1203  0.1955
  176PHE    SC1  501   6.412   1.337   4.247  0.3719  0.2766 -0.0623
  176PHE    SC2  502   6.345   1.511   4.442 -0.1131 -0.0542  0.0862
  176PHE    SC3  503   6.251   1.547   4.192  0.1755  0.1457  0.0011
  177GLN     BB  504   6.632   1.006   3.836  0.2285 -0.4513  0.0229
  177GLN    SC1  505   6.549   0.683   3.579 -0.0646  0.0866 -0.1985
  177GLN    SCP  506   6.580   0.573   3.498  0.0711  0.0869 -0.3466
  177GLN    SCN  507   6.517   0.792   3.661 -0.0140 -0.2753  0.1318
  178ARG     BB  508   6.909   1.092   3.974  0.0350 -0.0024 -0.1182
  178ARG    SC1  509   7.033   1.352   3.795  0.1385  0.0523  0.5352
  178ARG    SC2  510   7.364   1.293   3.731 -0.1014 -0.2025 -0.1087
  178ARG    SCP  511   7.302   1.243   3.806  0.0905  0.0301  0.2339
  179CYS     BB  512   7.098   0.820   4.016  0.0774 -0.2904 -0.2542
  179CYS    SC1  513   6.983   0.599   3.825  0.0671 -0.0753  0.0611
  180MET     BB  514   7.036   0.656   4.345 -0.1687  0.1740 -0.1667
  180MET    SC1  515   7.198   0.399   4.519  0.1301  0.2674 -0.3711
  181SER     BB  516   6.755   0.572   4.297 -0.1117 -0.2925  0.3866
  181SER    SC1  517   6.534   0.644   4.166 -0.1339  0.1318 -0.0486
  181SER    SCP  518   6.415   0.677   4.099 -0.1739 -0.3775 -0.1760
  181SER    SCN  519   6.653   0.612   4.232 -0.0332  0.2374 -0.0942
  182PRO     BB  520   6.705   0.341   4.598 -0.1239  0.0917 -0.1112
  182PRO    SC1  521   6.809   0.527   4.803 -0.2406 -0.4015 -0.0429
  183GLU     BB  522   6.557   0.121   4.550  0.1725 -0.3372  0.1068
  183GLU    SC1  523   6.596   0.048   4.196 -0.4714 -0.2020  0.1667
  183GLU    SCN  524   6.526   0.130   4.219 -0.3526  0.1105 -0.4107
  184PRO     BB  525   6.646  -0.208   4.627  0.1360 -0.0961  0.2806
  184PRO    SC1  526   6.884  -0.155   4.792  0.1470  0.0689  0.0353
  185GLY     BB  527   6.449  -0.395   4.545 -0.1595 -0.1118  0.2240
  186LEU     BB  528   6.268  -0.551   4.678  0.0808 -0.0865  0.1564
  186LEU    SC1  529   6.225  -0.812   4.467  0.0860 -0.2865 -0.2562
  187ALA     BB  530   6.039  -0.490   4.872  0.0828 -0.1955  0.2257
  188GLU     BB  531   6.062  -0.352   5.176  0.1337 -0.0042  0.0879
  188GLU    SC1  532   5.800  -0.061   5.183 -0.0427  0.1358  0.0666
  188GLU    SCN  533   5.899  -0.103   5.207 -0.0846  0.0580  0.1053
  189ARG     BB  534   6.170  -0.216   5.483 -0.1170 -0.1014 -0.0974
  189ARG    SC1  535   5.919  -0.162   5.666  0.4934  0.1869 -0.1351
  189ARG    SC2  536   5.681  -0.370   5.585  0.4928  0.1042  0.1912
  189ARG    SCP  537   5.664  -0.263   5.607 -0.1951 -0.0170  0.5365
  190TYR     BB  538   6.461  -0.093   5.625 -0.2331  0.0447 -0.2190
  190TYR    SC1  539   6.528   0.035   5.336  0.0993  0.1346 -0.0012
  190TYR    SC2  540   6.643   0.130   5.111 -0.2138  0.4282 -0.0451
  190TYR    SC3  541   6.490  -0.091   5.100  0.1146  0.1931 -0.0351
  191ARG     BB  542   6.475  -0.137   5.915  0.1473 -0.0360 -0.1784
  191ARG    SC1  543   6.745  -0.199   6.013  0.0298 -0.2050 -0.2691
  191ARG    SC2  544   6.951  -0.174   6.267  0.2202  0.2460  0.2755
  191ARG    SCP  545   7.025  -0.253   6.290 -0.0864 -0.0969  0.1677
  192VAL     BB  546   6.188  -0.097   6.059 -0.1368 -0.0201  0.1625
  192VAL    SC1  547   6.100  -0.329   6.153  0.2167 -0.3036 -0.1731
  193PRO     BB  548   5.919   0.099   6.132 -0.0902  0.3885 -0.0466
  193PRO    SC1  549   5.816   0.249   5.950 -0.0645 -0.1310  0.1953
  194VAL     BB  550   5.833   0.066   6.420  0.0634 -0.1949  0.2044
  194VAL    SC1  551   5.577   0.040   6.482  0.0981  0.1843  0.5506
  195PRO     BB  552   6.041  -0.123   6.643  0.1673  0.2165 -0.2227
  195PRO    SC1  553   5.910  -0.391   6.639 -0.1712 -0.2858 -0.1420
  196ALA     BB  554   6.295  -0.115   6.792  0.0219  0.2125  0.2714
  197ASP     BB  555   6.297   0.101   7.058 -0.1360  0.1378 -0.1161
  197ASP    SC1  556   6.564  -0.000   7.201 -0.4406 -0.6639  0.0455
  197ASP    SCN  557   6.640   0.029   7.275 -0.3694 -0.3194 -0.1423
  198LEU     BB  558   6.023   0.203   7.056  0.2376 -0.1680 -0.0002
  198LEU    SC1  559   6.060   0.389   7.312  0.3994  0.0980 -0.1631
  199GLU     BB  560   5.779   0.021   7.111 -0.0900 -0.0601 -0.0296
  199GLU    SC1  561   5.956  -0.318   7.172  0.2696  0.2801  0.0020
  199GLU    SCN  562   5.876  -0.269   7.114 -0.0037 -0.0688  0.0471
  200ILE     BB  563   5.531   0.149   7.215  0.0560 -0.1832  0.0575
  200ILE    SC1  564   5.585   0.210   7.514  0.1842 -0.2773  0.0543
  201PRO     BB  565   5.325   0.423   7.051 -0.1462 -0.1196  0.1653
  201PRO    SC1  566   5.508   0.393   6.796  0.0291 -0.2457 -0.1163
  202PRO     BB  567   5.014   0.457   7.135 -0.3322  0.2548 -0.2859
  202PRO    SC1  568   4.871   0.569   6.944  0.0925  0.3594 -0.2292
  203GLN     BB  569   4.844   0.576   7.452  0.2200 -0.0584  0.0441
  203GLN    SC1  570   5.221   0.656   7.557 -0.0546  0.0260 -0.0376
  203GLN    SCP  571   5.336   0.695   7.627 -0.0685 -0.2916 -0.0560
  203GLN    SCN  572   5.106   0.617   7.488 -0.1013 -0.1678 -0.0728
  204SER     BB  573   4.547   0.728   7.517 -0.3321  0.0611  0.0773
  204SER    SC1  574   4.454   0.823   7.722  0.0100  0.0355 -0.0615
  204SER    SCP  575   4.384   0.818   7.843  0.0146  0.0058 -0.3543
  204SER    SCN  576   4.523   0.828   7.600  0.8895  0.2074  0.1144
  205LEU     BB  577   4.500   0.870   7.182  0.2977  0.0891 -0.1006
  205LEU    SC1  578   4.363   0.622   7.052 -0.0997 -0.1840  0.1240
  206SER     BB  579   4.343   1.196   6.967  0.2689 -0.1262 -0.1235
  206SER    SC1  580   4.107   1.094   6.963 -0.0808  0.0638 -0.3518
  206SER    SCP  581   4.171   0.996   6.887  0.1199  0.3538 -0.2954
  206SER    SCN  582   4.044   1.193   7.039  0.0424  0.1550 -0.0984
  207PRO     BB  583   4.429   1.412   6.773  0.1933 -0.0065  0.2459
  207PRO    SC1  584   4.158   1.603   6.746  0.2517 -0.0683  0.1250
  208TRP     BB  585   4.622   1.447   6.587 -0.0102  0.1080  0.1985
  208TRP    SC1  586   4.809   1.181   6.577 -0.0294 -0.1981  0.0496
  208TRP    SC2  587   4.837   0.940   6.458  0.1263 -0.2626  0.2118
  208TRP    SC3  588   4.663   0.971   6.662 -0.0504 -0.1822  0.0529
  208TRP    SC4  589   4.664   0.742   6.519 -0.1833 -0.0971 -0.0875
  209THR     BB  590   4.722   1.444   6.198 -0.1945 -0.1415  0.1036
  209THR    SC1  591   4.703   1.695   6.144 -0.1279 -0.2440  0.1099
  209THR    SCP  592   4.662   1.680   6.011 -0.2577  0.5592  0.0816
  209THR    SCN  593   4.745   1.711   6.277  0.0200  0.1558  0.0507
  210GLY     BB  594   4.841   1.181   6.022 -0.1962 -0.4183 -0.0794
  211GLY     BB  595   4.940   1.269   5.795  0.4070 -0.1765 -0.0734
  212GLU     BB  596   5.006   1.473   5.597 -0.1943  0.3224  0.1914
  212GLU    SC1  597   4.720   1.386   5.338 -0.1661  0.5991  0.1253
  212GLU    SCN  598   4.810   1.392   5.275 -0.1202 -0.0801  0.0594
  213THR     BB  599   4.896   1.736   5.664 -0.1046 -0.0826  0.2747
  213THR    SC1  600   5.008   1.871   5.853  0.0663 -0.2656 -0.1246
  213THR    SCP  601   4.970   1.972   5.763  0.5839 -0.2511 -0.1868
  213THR    SCN  602   5.047   1.771   5.943 -0.2860 -0.5559 -0.1079
  214GLU     BB  603   4.573   1.819   5.657 -0.2366  0.2409 -0.2326
  214GLU    SC1  604   4.469   1.491   5.755  0.1531  0.0819  0.1434
  214GLU    SCN  605   4.535   1.411   5.719 -0.0983 -0.0623 -0.0340
  215GLY     BB  606   4.542   2.112   5.604  0.1963  0.1255  0.1001
  216LEU     BB  607   4.606   2.364   5.644 -0.2724 -0.1444 -0.1149
  216LEU    SC1  608   4.857   2.523   5.717 -0.0187  0.2976 -0.1316
  217ARG     BB  609   4.360   2.468   5.888 -0.0531  0.1026 -0.2343
  217ARG    SC1  610   4.104   2.377   5.759  0.0531  0.0427 -0.0661
  217ARG    SC2  611   3.868   2.312   5.514  0.3478 -0.1989 -0.0369
  217ARG    SCP  612   3.974   2.285   5.521  0.3512 -0.1428  0.1597
  218ARG     BB  613   4.360   2.793   5.885  0.1383  0.1713 -0.1014
  218ARG    SC1  614   4.192   2.929   6.062  0.1578  0.0273 -0.1291
  218ARG    SC2  615   3.894   2.918   6.155 -0.1667 -0.1264 -0.3760
  218ARG    SCP  616   3.974   2.918   6.079 -0.0593  0.2740 -0.2887
  219LEU     BB  617   4.543   2.898   5.681  0.0461  0.0562 -0.2174
  219LEU    SC1  618   4.798   3.080   5.786 -0.0200 -0.4355  0.0033
  220GLU     BB  619   4.414   2.874   5.379  0.2684  0.0844 -0.0598
  220GLU    SC1  620   4.255   2.571   5.305  0.1976  0.1794 -0.1355
  220GLU    SCN  621   4.148   2.583   5.328  0.1438 -0.4856  0.2116
  221GLN     BB  622   4.331   3.138   5.273  0.1321 -0.0081  0.2450
  221GLN    SC1  623   3.975   3.089   5.186 -0.1686  0.4086 -0.0425
  221GLN    SCP  624   4.092   3.165   5.170  0.2636 -0.1128  0.1932
  221GLN    SCN  625   3.859   3.013   5.202  0.0036  0.1520 -0.3138
  222HIS     BB  626   4.213   3.413   5.483  0.0049 -0.0064 -0.1813
  222HIS    SC1  627   4.403   3.370   5.720 -0.1049 -0.0211 -0.0872
  222HIS    SC2  628   4.415   3.354   5.989 -0.0373  0.0914 -0.0829
  222HIS    SC3  629   4.574   3.527   5.857  0.1651 -0.1906 -0.2202
  223LEU     BB  630   3.937   3.535   5.446  0.2953 -0.0549 -0.1141
  223LEU    SC1  631   3.954   3.740   5.201 -0.0612 -0.0252 -0.0308
  224THR     BB  632   3.749   3.431   5.676 -0.1688 -0.4105  0.1342
  224THR    SC1  633   3.862   3.288   5.857  0.0116 -0.0030 -0.1973
  224THR    SCP  634   3.739   3.351   5.830  0.3133 -0.2116 -0.1006
  224THR    SCN  635   3.984   3.225   5.883  0.4291  0.1527  0.2866
  225ASP     BB  636   3.580   3.727   5.859  0.3703  0.0143  0.1925
  225ASP    SC1  637   3.312   3.605   6.025 -0.2763 -0.1493 -0.2210
  225ASP    SCN  638   3.281   3.708   6.005 -0.3844 -0.1775 -0.2070
  226GLN     BB  639   3.606   3.981   5.842 -0.1455 -0.0574  0.1197
  226GLN    SC1  640   3.946   4.102   5.660 -0.1635 -0.1523  0.1904
  226GLN    SCP  641   3.852   4.170   5.739 -0.2766 -0.2896 -0.0584
  226GLN    SCN  642   4.039   4.034   5.580  0.2093  0.1331  0.1250
  227GLY     BB  643   3.690   4.257   6.041  0.1176  0.0965  0.0215
  228TRP     BB  644   3.670   4.157   6.295  0.3863  0.0291  0.2331
  228TRP    SC1  645   3.480   3.930   6.360 -0.0472  0.3991  0.3259
  228TRP    SC2  646   3.283   3.790   6.479 -0.0403  0.1241  0.0281
  228TRP    SC3  647   3.540   3.753   6.554 -0.0424  0.0028 -0.0225
  228TRP    SC4  648   3.342   3.616   6.678 -0.0763  0.0468 -0.0281
  229VAL     BB  649   3.863   4.120   6.644 -0.3293 -0.0668  0.0352
  229VAL    SC1  650   3.971   3.878   6.647  0.1133  0.1223  0.0269
  230ALA     BB  651   3.995   4.335   6.722  0.2956 -0.0173 -0.2376
  231ASN     BB  652   4.117   4.584   6.919 -0.0776 -0.4527  0.2195
  231ASN    SC1  653   4.077   4.862   6.734  0.1739 -0.2513 -0.0598
  231ASN    SCP  654   4.123   4.774   6.636 -1.0242 -0.3942 -0.1389
  231ASN    SCN  655   4.030   4.950   6.833  0.0451  0.2685 -0.1472
  232PHE     BB  656   4.261   4.580   7.193  0.0252  0.3269 -0.0042
  232PHE    SC1  657   4.252   4.889   7.274 -0.0632  0.0851  0.0917
  232PHE    SC2  658   4.100   5.063   7.414  0.0554  0.1527  0.1383
  232PHE    SC3  659   4.367   5.098   7.400  0.0679  0.0336  0.0592
  233THR     BB  660   4.253   4.293   7.358 -0.1122  0.2019  0.1348
  233THR    SC1  661   4.465   4.205   7.464 -0.0974  0.1099  0.0414
  233THR    SCP  662   4.515   4.195   7.334 -0.3479 -0.2017 -0.0373
  233THR    SCN  663   4.416   4.215   7.594  0.6349  0.3611  0.3490
  234LYS     BB  664   3.932   4.186   7.197  0.1798 -0.2565  0.0447
  234LYS    SC1  665   3.655   4.420   7.130  0.2175 -0.0964  0.4012
  234LYS    SC2  666   3.468   4.515   7.191  0.1574  0.0514  0.2791
  234LYS    SCP  667   3.560   4.545   7.140 -0.2116  0.1273 -0.4959
  235PRO     BB  668   3.894   3.849   7.164  0.2120 -0.3652  0.2320
  235PRO    SC1  669   3.644   3.758   7.091  0.1741  0.2376 -0.1248
  236ARG     BB  670   4.194   3.657   7.176  0.2322  0.0036 -0.0781
  236ARG    SC1  671   4.249   3.474   6.874 -0.2011 -0.4707 -0.2784
  236ARG    SC2  672   4.518   3.339   6.867 -0.1110  0.0482 -0.1639
  236ARG    SCP  673   4.438   3.362   6.795  0.0229  0.1859 -0.2745
  237THR     BB  674   4.356   3.729   7.399  0.0005 -0.2280  0.0173
  237THR    SC1  675   4.607   3.756   7.356  0.1159 -0.1608 -0.1383
  237THR    SCP  676   4.504   3.784   7.446 -0.1378  0.3590  0.0807
  237THR    SCN  677   4.711   3.728   7.266 -0.4359  0.4667 -0.3080
  238ILE     BB  678   4.190   3.678   7.640 -0.1782  0.1164 -0.2140
  238ILE    SC1  679   4.241   3.824   7.909 -0.0091 -0.1504 -0.0970
  239PRO     BB  680   3.904   3.514   7.654 -0.2547  0.0553 -0.1074
  239PRO    SC1  681   3.698   3.658   7.574 -0.1636 -0.2447  0.2465
  240ASN     BB  682   4.049   3.192   7.657 -0.0243  0.0405 -0.0799
  240ASN    SC1  683   4.266   3.032   7.863  0.0150  0.0178  0.0450
  240ASN    SCP  684   4.216   2.915   7.921 -0.1659  0.2282  0.4427
  240ASN    SCN  685   4.316   3.150   7.806 -0.0331  0.0933  0.2775
  241SER     BB  686   4.176   3.145   7.378 -0.1181 -0.2162  0.2917
  241SER    SC1  687   4.401   3.219   7.312  0.2721  0.1174  0.1056
  241SER    SCP  688   4.482   3.141   7.396  0.1816 -0.2357 -0.4037
  241SER    SCN  689   4.320   3.298   7.228 -0.2268 -0.2186 -0.0121
  242LEU     BB  690   4.020   3.013   7.086  0.0882 -0.0986  0.1124
  242LEU    SC1  691   4.124   2.737   7.165 -0.1008 -0.2366 -0.0310
  243LEU     BB  692   3.927   3.068   6.794  0.1279 -0.2235  0.2382
  243LEU    SC1  693   3.788   3.359   6.784  0.2083 -0.3541 -0.1194
  244PRO     BB  694   4.128   3.027   6.608 -0.0834  0.1873  0.0586
  244PRO    SC1  695   4.126   3.297   6.403  0.2356  0.0961 -0.1669
  245SER     BB  696   4.360   2.855   6.637  0.0186 -0.0408 -0.4039
  245SER    SC1  697   4.573   2.878   6.846 -0.2584 -0.1839 -0.1613
  245SER    SCP  698   4.643   2.770   6.902 -0.0030  0.1895 -0.0144
  245SER    SCN  699   4.503   2.986   6.791 -0.3091 -0.0233 -0.0560
  246THR     BB  700   4.455   2.636   6.378 -0.0578 -0.0816 -0.1670
  246THR    SC1  701   4.405   2.399   6.416 -0.1471  0.1376 -0.2270
  246THR    SCP  702   4.475   2.435   6.532  0.2409  0.0281 -0.1829
  246THR    SCN  703   4.334   2.363   6.301  0.5582  0.0638 -0.3948
  247THR     BB  704   4.764   2.820   6.272  0.0502  0.1562 -0.2842
  247THR    SC1  705   4.675   3.068   6.330 -0.0325  0.1330  0.0575
  247THR    SCP  706   4.806   3.028   6.302 -0.2135  0.0959  0.1091
  247THR    SCN  707   4.544   3.109   6.359 -0.4198 -0.3466 -0.1579
  248GLY     BB  708   4.974   2.644   6.166 -0.1753 -0.1561  0.3014
  249LEU     BB  709   5.218   2.546   6.261  0.0592 -0.0159  0.0481
  249LEU    SC1  710   5.408   2.715   6.075 -0.3204  0.1439  0.0230
  250SER     BB  711   5.281   2.431   6.534 -0.2360  0.0344  0.1698
  250SER    SC1  712   5.323   2.491   6.761 -0.0989 -0.2549  0.0218
  250SER    SCP  713   5.260   2.526   6.641  0.5591  0.0270  0.0981
  250SER    SCN  714   5.387   2.457   6.881  0.2120 -0.2462  0.2117
  251PRO     BB  715   5.184   2.084   6.423 -0.0496 -0.0651  0.2664
  251PRO    SC1  716   4.932   1.975   6.481  0.2240 -0.1424  0.1753
  252TYR     BB  717   5.420   2.042   6.191  0.1403  0.1704  0.0823
  252TYR    SC1  718   5.373   1.710   6.209 -0.0725  0.1836 -0.0595
  252TYR    SC2  719   5.483   1.473   6.142  0.0462  0.3053 -0.3075
  252TYR    SC3  720   5.215   1.504   6.133  0.0041  0.0935  0.0219
  253PHE     BB  721   5.643   2.206   6.238 -0.2822 -0.0183  0.0023
  253PHE    SC1  722   5.756   2.359   6.008 -0.0566 -0.0004  0.0249
  253PHE    SC2  723   5.923   2.324   5.799 -0.1834 -0.0462 -0.0705
  253PHE    SC3  724   5.717   2.496   5.779  0.0563  0.2829  0.1709
  254SER     BB  725   5.850   1.990   6.401 -0.5680 -0.0699  0.2960
  254SER    SC1  726   5.718   1.913   6.598 -0.1690  0.4601 -0.3622
  254SER    SCP  727   5.693   1.946   6.465  0.0152 -0.1271 -0.3442
  254SER    SCN  728   5.744   1.880   6.732  0.0282 -0.2550 -0.3780
  255MET     BB  729   5.855   1.781   6.134 -0.5086 -0.1241  0.3024
  255MET    SC1  730   6.083   1.531   6.227 -0.0787 -0.1179  0.0903
  256GLY     BB  731   5.836   1.845   5.858  0.1168  0.1924  0.0226
  257CYS     BB  732   5.586   1.899   5.727  0.1355 -0.2364  0.1017
  257CYS    SC1  733   5.432   1.638   5.714  0.1435 -0.1844  0.2391
  258LEU     BB  734   5.444   2.129   5.602 -0.1672  0.0202 -0.1802
  258LEU    SC1  735   5.232   2.297   5.833  0.0360  0.1606  0.1739
  259SER     BB  736   5.454   2.390   5.397  0.1930 -0.0923 -0.4254
  259SER    SC1  737   5.420   2.387   5.141 -0.4375  0.0524  0.2360
  259SER    SCP  738   5.509   2.423   5.040 -0.0619  0.1753 -0.0360
  259SER    SCN  739   5.330   2.351   5.243  0.0268  0.2227  0.0600
  260VAL     BB  740   5.320   2.710   5.457 -0.2342 -0.3201 -0.0148
  260VAL    SC1  741   5.224   2.885   5.632  0.0232 -0.0436 -0.1408
  261ARG     BB  742   5.432   2.883   5.155  0.0093  0.1964  0.1851
  261ARG    SC1  743   5.736   2.890   5.019 -0.0826 -0.0509 -0.3497
  261ARG    SC2  744   6.047   2.959   4.913 -0.0626 -0.2424 -0.1707
  261ARG    SCP  745   6.129   3.031   4.926 -0.1494  0.0467 -0.8162
  262THR     BB  746   5.267   3.114   4.909  0.0375  0.1055  0.1961
  262THR    SC1  747   5.138   3.028   4.737  0.1270  0.0031 -0.1526
  262THR    SCP  748   5.022   3.104   4.756 -0.0589  0.1513 -0.0251
  262THR    SCN  749   5.254   2.952   4.719  0.0172  0.2786 -0.0766
  263PHE     BB  750   5.133   3.273   5.180 -0.1454  0.1263  0.2537
  263PHE    SC1  751   5.357   3.390   5.334 -0.1795 -0.2703  0.1346
  263PHE    SC2  752   5.453   3.330   5.579 -0.0218 -0.1431  0.1049
  263PHE    SC3  753   5.493   3.576   5.474 -0.1954 -0.1575  0.0022
  264PHE     BB  754   4.914   3.191   5.344  0.2321  0.0177 -0.4060
  264PHE    SC1  755   4.890   2.910   5.237  0.2588  0.1025  0.1374
  264PHE    SC2  756   4.798   2.660   5.283 -0.0451  0.1844  0.0019
  264PHE    SC3  757   4.985   2.702   5.093  0.0100  0.0606  0.0279
  265GLN     BB  758   4.722   3.443   5.320  0.1172  0.2179 -0.1097
  265GLN    SC1  759   4.444   3.526   5.029 -0.0063  0.2748 -0.0383
  265GLN    SCP  760   4.357   3.626   5.073 -0.0098  0.1330  0.5627
  265GLN    SCN  761   4.532   3.425   4.985 -0.0388  0.3652 -0.0791
  266ARG     BB  762   4.871   3.753   5.245 -0.0202  0.1758 -0.0323
  266ARG    SC1  763   4.849   3.780   4.933  0.2089 -0.1006  0.2288
  266ARG    SC2  764   4.984   3.561   4.802  0.3024  0.2658  0.3410
  266ARG    SCP  765   4.956   3.667   4.813 -0.4428  0.1266  0.3438
  267LEU     BB  766   5.066   3.802   5.470 -0.1871  0.2997  0.2778
  267LEU    SC1  767   5.026   3.579   5.683  0.1369 -0.2587 -0.1998
  268SER     BB  768   4.977   4.059   5.676  0.0646  0.0621 -0.0870
  268SER    SC1  769   5.119   4.074   5.871  0.0349  0.1520  0.1217
  268SER    SCP  770   5.099   3.947   5.815  0.1157  0.0064 -0.0556
  268SER    SCN  771   5.138   4.201   5.927 -0.2321 -0.0016  0.0973
  269ASN     BB  772   4.708   4.203   5.601  0.1783  0.1974  0.2244
  269ASN    SC1  773   4.720   4.226   5.290  0.1641 -0.2012  0.0033
  269ASN    SCP  774   4.644   4.333   5.338 -0.0069 -0.1840 -0.1507
  269ASN    SCN  775   4.796   4.118   5.242 -0.1766 -0.2365 -0.3089
  270ILE     BB  776   4.500   4.033   5.748  0.0958  0.1121 -0.1098
  270ILE    SC1  777   4.389   3.839   5.533  0.1907  0.0070 -0.0653
  271TYR     BB  778   4.656   4.024   6.087  0.1752 -0.1122  0.2461
  271TYR    SC1  779   4.514   3.838   6.263 -0.1591  0.2976  0.3034
  271TYR    SC2  780   4.539   3.590   6.366  0.1856  0.2689  0.1635
  271TYR    SC3  781   4.337   3.749   6.446 -0.0282 -0.0465  0.2711
  272ALA     BB  782   4.758   4.250   6.155 -0.1347 -0.1942 -0.0126
  273GLN     BB  783   4.692   4.517   6.062 -0.3318  0.0658  0.0170
  273GLN    SC1  784   4.984   4.574   5.805  0.0881 -0.1697 -0.1182
  273GLN    SCP  785   5.122   4.597   5.806  0.3103 -0.3831 -0.5996
  273GLN    SCN  786   4.846   4.552   5.805  0.1429  0.4617 -0.3773
  274ALA     BB  787   4.482   4.577   5.919 -0.1349 -0.1266 -0.1388
  275LYS     BB  788   4.237   4.394   5.966  0.3472 -0.1205  0.0132
  275LYS    SC1  789   3.992   4.590   5.834  0.0312  0.2399 -0.0955
  275LYS    SC2  790   4.047   4.760   5.675 -0.1689 -0.0993  0.2349
  275LYS    SCP  791   4.022   4.817   5.584 -0.1727 -0.0788  0.2488
  276HIS     BB  792   4.193   4.221   6.179  0.2599  0.1567  0.2331
  276HIS    SC1  793   4.083   3.950   6.090 -0.0162 -0.0341  0.0612
  276HIS    SC2  794   4.139   3.716   5.968  0.1975  0.0483 -0.0015
  276HIS    SC3  795   3.963   3.723   6.172  0.1847 -0.1659 -0.0039
  277HIS     BB  796   4.381   4.244   6.481 -0.4433  0.0206  0.2699
  277HIS    SC1  797   4.444   4.077   6.702 -0.1075 -0.1317 -0.0535
  277HIS    SC2  798   4.334   4.068   6.949 -0.2136 -0.1590 -0.1012
  277HIS    SC3  799   4.530   3.895   6.882  0.1117  0.1177  0.1017
  278SER     BB  800   4.450   4.502   6.549  0.1304  0.0663 -0.0362
  278SER    SC1  801   4.396   4.693   6.402  0.1316 -0.0460  0.3345
  278SER    SCP  802   4.387   4.564   6.347 -0.2071  0.0618  0.0580
  278SER    SCN  803   4.406   4.821   6.457 -0.2469  0.1091 -0.0441
  279LEU     BB  804   4.660   4.549   6.806 -0.1353 -0.0265 -0.0665
  279LEU    SC1  805   4.647   4.870   6.857  0.1705  0.1249 -0.1675
  280PRO     BB  806   4.715   4.377   7.008  0.2060 -0.1002 -0.0942
  280PRO    SC1  807   4.771   4.581   7.258  0.1501  0.1196  0.0826
  281PRO     BB  808   4.862   4.098   7.135  0.2454 -0.0304 -0.2042
  281PRO    SC1  809   4.930   4.152   7.393 -0.0215  0.0598  0.2009
  282VAL     BB  810   5.045   3.932   6.956  0.0653  0.2318  0.0010
  282VAL    SC1  811   5.242   3.781   7.048 -0.0176 -0.0580 -0.2762
  283SER     BB  812   4.930   4.007   6.584  0.4022  0.1278  0.0102
  283SER    SC1  813   4.918   4.235   6.589 -0.0117  0.0094 -0.0285
  283SER    SCP  814   5.040   4.244   6.657  0.0563 -0.0515 -0.0044
  283SER    SCN  815   4.795   4.225   6.522  0.1341 -0.2679 -0.1204
  284LEU     BB  816   5.122   3.870   6.317 -0.0257 -0.2257 -0.0828
  284LEU    SC1  817   4.975   3.613   6.213  0.0775 -0.0077 -0.0799
  285GLN     BB  818   5.446   3.891   6.481  0.1193  0.1069  0.1662
  285GLN    SC1  819   5.381   4.198   6.674  0.2924 -0.0023  0.0123
  285GLN    SCP  820   5.407   4.121   6.560 -0.2184  0.3198 -0.2628
  285GLN    SCN  821   5.355   4.275   6.788 -0.0180 -0.0448  0.0402
  286GLY     BB  822   5.465   3.621   6.623 -0.0737  0.1290 -0.1402
  287GLN     BB  823   5.259   3.401   6.554 -0.2125  0.4164 -0.1616
  287GLN    SC1  824   4.942   3.452   6.684  0.2745  0.1815  0.0967
  287GLN    SCP  825   4.987   3.410   6.558 -0.3127 -0.0823  0.0418
  287GLN    SCN  826   4.898   3.494   6.809 -0.0580 -0.1389  0.1546
  288LEU     BB  827   5.356   3.243   6.292  0.1095 -0.3183 -0.3426
  288LEU    SC1  828   5.211   3.168   6.024  0.1163  0.0163  0.1258
  289LEU     BB  829   5.678   3.319   6.240 -0.1659 -0.0534  0.3015
  289LEU    SC1  830   5.697   3.090   5.995  0.5298  0.1125  0.1816
  290TRP     BB  831   5.896   3.211   6.381 -0.0293 -0.2848 -0.2027
  290TRP    SC1  832   5.979   3.375   6.646 -0.0901  0.0077  0.1127
  290TRP    SC2  833   6.064   3.402   6.901 -0.0421 -0.0687  0.1052
  290TRP    SC3  834   5.811   3.325   6.851 -0.1216  0.1682  0.1275
  290TRP    SC4  835   5.890   3.370   7.105 -0.0444  0.0572  0.1239
  291ARG     BB  836   6.071   2.986   6.254  0.1695  0.1136 -0.0004
  291ARG    SC1  837   6.030   2.776   6.016 -0.3557  0.0056  0.2634
  291ARG    SC2  838   6.294   2.601   5.963 -0.0388 -0.1696 -0.3077
  291ARG    SCP  839   6.361   2.682   5.931 -0.2473  0.2021  0.0870
  292GLU     BB  840   6.332   3.146   6.139 -0.0018  0.2140  0.0073
  292GLU    SC1  841   6.390   3.081   5.766  0.0998 -0.2125 -0.4261
  292GLU    SCN  842   6.397   3.034   5.866 -0.2577  0.1692 -0.1883
  293PHE     BB  843   6.343   3.405   6.303 -0.3366 -0.1166 -0.0284
  293PHE    SC1  844   6.119   3.612   6.324 -0.0169 -0.0355 -0.0511
  293PHE    SC2  845   5.876   3.724   6.362 -0.0391 -0.0873 -0.0414
  293PHE    SC3  846   6.089   3.880   6.303 -0.1143 -0.0608 -0.2500
  294PHE     BB  847   6.489   3.299   6.584 -0.3274  0.3327  0.0490
  294PHE    SC1  848   6.531   3.513   6.758  0.2786  0.0270  0.3432
  294PHE    SC2  849   6.656   3.750   6.794  0.0141  0.1966  0.1773
  294PHE    SC3  850   6.386   3.739   6.784  0.0196 -0.1261  0.2658
  295TYR     BB  851   6.739   3.150   6.466  0.0911  0.0162 -0.4413
  295TYR    SC1  852   6.812   2.922   6.593 -0.2443 -0.1982 -0.1638
  295TYR    SC2  853   6.787   2.783   6.824  0.2324 -0.0900 -0.0362
  295TYR    SC3  854   6.875   2.659   6.601 -0.0695 -0.1566 -0.1225
  296THR     BB  855   6.896   3.296   6.246  0.0841 -0.1941 -0.0066
  296THR    SC1  856   6.776   3.297   5.976 -0.2404 -0.1413  0.2003
  296THR    SCP  857   6.700   3.399   6.033 -0.4034  0.1525  0.2077
  296THR    SCN  858   6.853   3.194   5.919 -0.0539  0.5515 -0.0735
  297VAL     BB  859   7.042   3.567   6.395 -0.2688  0.1578  0.1600
  297VAL    SC1  860   7.169   3.737   6.237  0.2058 -0.0215  0.3281
  298ALA     BB  861   7.043   3.494   6.692  0.0090  0.2351  0.0302
  299SER     BB  862   7.297   3.220   6.698 -0.3122 -0.1762  0.1394
  299SER    SC1  863   7.249   3.008   6.786 -0.1167 -0.2375 -0.0499
  299SER    SCP  864   7.294   3.045   6.659  0.3575  0.0257  0.0169
  299SER    SCN  865   7.203   2.971   6.913  0.1346 -0.0004 -0.0680
  300ALA     BB  866   7.545   3.342   6.522  0.1908  0.0217 -0.2518
  301THR     BB  867   7.658   3.597   6.672 -0.0643 -0.2271  0.0457
  301THR    SC1  868   7.487   3.782   6.630 -0.0599 -0.0396  0.0371
  301THR    SCP  869   7.407   3.755   6.742 -0.0896  0.0920  0.2647
  301THR    SCN  870   7.566   3.808   6.518  0.0738  0.5226  0.4720
  302GLN     BB  871   7.558   3.531   7.050  0.0927 -0.2980  0.1626
  302GLN    SC1  872   7.741   3.831   7.134 -0.2492  0.1053 -0.1250
  302GLN    SCP  873   7.742   3.902   7.254 -0.1305 -0.2222 -0.2155
  302GLN    SCN  874   7.740   3.759   7.013 -0.4968 -0.0639 -0.3131
  303ASN     BB  875   7.303   3.555   7.110  0.0041 -0.1572 -0.2083
  303ASN    SC1  876   7.074   3.806   7.082  0.0429  0.0556 -0.2985
  303ASN    SCP  877   7.016   3.684   7.044 -0.2071  0.5522 -0.1333
  303ASN    SCN  878   7.132   3.928   7.119  0.3150  0.3085 -0.1005
  304PHE     BB  879   7.151   3.261   7.376 -0.2614  0.2081 -0.0661
  304PHE    SC1  880   6.938   3.235   7.241 -0.2452 -0.1317  0.3037
  304PHE    SC2  881   6.833   3.161   7.003  0.0014  0.0551  0.1309
  304PHE    SC3  882   6.773   3.402   7.108 -0.2018 -0.0745  0.3210
  305THR     BB  883   7.355   3.103   7.655 -0.0762 -0.2952  0.0594
  305THR    SC1  884   7.394   2.858   7.611  0.3131 -0.2106  0.1084
  305THR    SCP  885   7.311   2.950   7.545 -0.0805 -0.1012  0.0227
  305THR    SCN  886   7.477   2.767   7.678  0.6186  0.3104 -0.2302
  306GLN     BB  887   7.455   3.268   7.886 -0.2401 -0.5314  0.0026
  306GLN    SC1  888   7.233   3.047   8.168 -0.2297  0.1378 -0.1561
  306GLN    SCP  889   7.139   2.966   8.232 -0.0229  0.0700  0.1548
  306GLN    SCN  890   7.327   3.129   8.104 -0.1117 -0.0297 -0.1085
  307MET     BB  891   7.522   3.551   7.905  0.0809 -0.0442  0.3775
  307MET    SC1  892   7.468   3.597   8.283  0.0398  0.1033  0.1275
  308ALA     BB  893   7.451   3.705   7.560 -0.0210  0.2669 -0.1295
  309GLY     BB  894   7.417   3.937   7.495  0.2258 -0.3552 -0.2434
  310ASN     BB  895   7.304   4.176   7.298  0.1074 -0.2282  0.0465
  310ASN    SC1  896   7.448   4.234   7.048 -0.0836  0.2960  0.2642
  310ASN    SCP  897   7.402   4.103   7.033  0.2341  0.4930 -0.2481
  310ASN    SCN  898   7.494   4.365   7.062  0.2931  0.4171  0.3902
  311PRO     BB  899   7.004   4.347   7.303 -0.4806  0.0311  0.1625
  311PRO    SC1  900   6.999   4.461   7.015  0.2659  0.0192  0.1096
  312ILE     BB  901   6.795   4.158   7.431  0.1861  0.0738 -0.2775
  312ILE    SC1  902   6.564   4.078   7.240 -0.1037  0.3491 -0.0541
  313CYS     BB  903   6.895   3.960   7.628  0.0601  0.0946  0.0182
  313CYS    SC1  904   6.914   3.696   7.507  0.1675  0.3710 -0.1015
  314LEU     BB  905   6.983   4.023   7.915 -0.1572 -0.3210  0.2187
  314LEU    SC1  906   7.226   3.877   7.977  0.2848 -0.2312 -0.2483
  315GLN     BB  907   6.796   4.014   8.158 -0.0356 -0.1453 -0.1138
  315GLN    SC1  908   6.489   4.179   8.278 -0.2951  0.1177  0.3315
  315GLN    SCP  909   6.603   4.244   8.229  0.2782  0.1245 -0.5035
  315GLN    SCN  910   6.375   4.114   8.326  0.5629  0.0978  0.1907
  316ILE     BB  911   6.926   3.814   8.433  0.0698 -0.3013  0.0057
  316ILE    SC1  912   7.112   3.878   8.673  0.2032  0.3296 -0.2465
  317HIS     BB  913   7.003   3.460   8.468  0.1120  0.1317 -0.1320
  317HIS    SC1  914   6.956   3.406   8.160  0.1391 -0.1254 -0.0075
  317HIS    SC2  915   6.968   3.357   7.895  0.2501  0.1076 -0.0481
  317HIS    SC3  916   6.819   3.562   7.988  0.0190 -0.1187  0.0929
  318TRP     BB  917   6.906   3.404   8.763  0.0579  0.0229  0.2534
  318TRP    SC1  918   6.638   3.555   8.713 -0.0031  0.0277  0.0072
  318TRP    SC2  919   6.413   3.696   8.666  0.0080  0.0280 -0.0461
  318TRP    SC3  920   6.604   3.797   8.829 -0.0491  0.0089  0.0332
  318TRP    SC4  921   6.378   3.938   8.782  0.0410  0.0910 -0.1657
  319TYR     BB  922   6.826   3.152   8.895  0.2494  0.0253  0.0344
  319TYR    SC1  923   6.778   3.119   9.204  0.2497 -0.1101  0.2633
  319TYR    SC2  924   6.857   3.051   9.453  0.0138 -0.3080  0.2886
  319TYR    SC3  925   6.634   3.200   9.418  0.0737 -0.2388  0.1965
  320GLU     BB  926   7.026   2.830   8.873  0.0834  0.0043 -0.1035
  320GLU    SC1  927   7.412   2.762   8.993  0.0021 -0.1684 -0.0735
  320GLU    SCN  928   7.372   2.692   9.067  0.3579 -0.2436  0.0643
  321ASP     BB  929   7.003   2.557   8.734  0.1545 -0.2203  0.0590
  321ASP    SC1  930   7.065   2.572   8.439 -0.4065  0.3575 -0.0616
  321ASP    SCN  931   7.173   2.568   8.416 -0.3598 -0.1903  0.0964
  322ALA     BB  932   6.943   2.332   8.952 -0.0194  0.0940 -0.0902
  323GLU     BB  933   6.664   2.305   9.063  0.0031  0.3120 -0.3754
  323GLU    SC1  934   6.710   2.207   9.426  0.5058  0.1553  0.0884
  323GLU    SCN  935   6.733   2.148   9.336  0.1571 -0.3930  0.3063
  324ARG     BB  936   6.366   2.296   8.856 -0.3304  0.0641 -0.0160
  324ARG    SC1  937   6.534   2.377   8.580 -0.1371  0.0245  0.0272
  324ARG    SC2  938   6.773   2.236   8.451  0.0843  0.4239  0.1683
  324ARG    SCP  939   6.796   2.242   8.344 -0.0929 -0.1071  0.0732
  325LEU     BB  940   6.074   2.267   8.784  0.3302 -0.0032  0.1080
  325LEU    SC1  941   6.024   2.460   8.511  0.0657 -0.0932 -0.4726
  326HIS     BB  942   5.844   2.294   8.950  0.0990  0.0933 -0.1086
  326HIS    SC1  943   5.864   2.192   9.212  0.1502 -0.1600  0.1033
  326HIS    SC2  944   5.978   2.206   9.456  0.0526 -0.3563  0.1622
  326HIS    SC3  945   5.817   1.999   9.394 -0.2495 -0.1013  0.0717
  327LYS     BB  946   5.641   2.484   8.839  0.2402  0.0591 -0.0564
  327LYS    SC1  947   5.568   2.722   8.983 -0.2191  0.1265  0.1327
  327LYS    SC2  948   5.419   2.748   9.185 -0.0933  0.1489  0.0692
  327LYS    SCP  949   5.387   2.831   9.250  0.1891  0.2530  0.0894
  328TRP     BB  950   5.439   2.278   8.665 -0.1066 -0.0871  0.0829
  328TRP    SC1  951   5.385   2.447   8.415 -0.0811  0.1056  0.0024
  328TRP    SC2  952   5.319   2.366   8.166  0.0016 -0.3223  0.1114
  328TRP    SC3  953   5.578   2.414   8.228 -0.0190 -0.2157  0.1167
  328TRP    SC4  954   5.512   2.332   7.979 -0.0248  0.1986 -0.0254
  329LYS     BB  955   5.544   2.010   8.619 -0.0280 -0.1104 -0.1039
  329LYS    SC1  956   5.804   1.958   8.455 -0.2814 -0.0142 -0.0105
  329LYS    SC2  957   5.891   1.683   8.361  0.1600 -0.0149 -0.2615
  329LYS    SCP  958   5.925   1.592   8.309  0.0260  0.0366 -0.4472
  330THR     BB  959   5.569   1.838   8.893 -0.2228  0.0303 -0.2462
  330THR    SC1  960   5.609   1.609   8.860  0.0472 -0.1359  0.1732
  330THR    SCP  961   5.608   1.703   8.757  0.3529 -0.2362 -0.1603
  330THR    SCN  962   5.610   1.514   8.963 -0.2208  0.2467  0.3263
  331ALA     BB  963   5.434   1.933   9.137 -0.1804  0.0304 -0.0919
  332GLN     BB  964   5.313   2.226   9.234 -0.4572  0.4072  0.1236
  332GLN    SC1  965   5.500   2.373   9.510 -0.0032 -0.0310  0.1875
  332GLN    SCP  966   5.447   2.269   9.587  0.1253 -0.1448 -0.2088
  332GLN    SCN  967   5.553   2.478   9.433  0.1359  0.0382  0.0397
  333THR     BB  968   5.004   2.294   9.365 -0.0043  0.0435  0.0245
  333THR    SC1  969   4.927   2.165   9.578  0.0180 -0.0363  0.0148
  333THR    SCP  970   4.973   2.219   9.458  0.0961  0.3228  0.2717
  333THR    SCN  971   4.882   2.110   9.699 -0.0440  0.3030  0.2109
  334GLY     BB  972   4.956   2.681   9.389  0.0445 -0.1848 -0.2520
  335PHE     BB  973   4.754   2.814   9.177 -0.2799 -0.1680  0.0362
  335PHE    SC1  974   4.753   3.153   9.265  0.0813  0.1260 -0.0291
  335PHE    SC2  975   4.610   3.381   9.285  0.1176  0.1445  0.0207
  335PHE    SC3  976   4.873   3.381   9.344  0.1514  0.1235 -0.1275
  336PRO     BB  977   4.633   2.618   8.976 -0.1824  0.1186 -0.4740
  336PRO    SC1  978   4.666   2.330   9.044 -0.1137 -0.2165  0.1190
  337TRP     BB  979   4.658   2.799   8.715  0.0351  0.1478  0.5525
  337TRP    SC1  980   4.432   3.001   8.803 -0.2657  0.0593 -0.2506
  337TRP    SC2  981   4.305   3.221   8.896 -0.1824  0.1034 -0.2399
  337TRP    SC3  982   4.360   3.016   9.063 -0.2209  0.0931 -0.2400
  337TRP    SC4  983   4.197   3.216   9.143  0.1113  0.3161 -0.1022
  338ILE     BB  984   4.769   2.650   8.501  0.2093 -0.1858  0.0230
  338ILE    SC1  985   4.881   2.686   8.214 -0.1679  0.2534 -0.0807
  339ASP     BB  986   4.975   2.447   8.668 -0.1843  0.0248  0.0803
  339ASP    SC1  987   5.110   2.515   8.917 -0.1081 -0.0526 -0.1349
  339ASP    SCN  988   5.087   2.575   9.006  0.3058  0.6269 -0.4092
  340ALA     BB  989   4.949   2.156   8.551  0.1075  0.1990 -0.0182
  341ILE     BB  990   4.993   1.919   8.698 -0.2966 -0.0740  0.0183
  341ILE    SC1  991   4.948   1.933   9.004  0.1265  0.0450  0.0820
  342MET     BB  992   5.047   1.678   8.586 -0.1062  0.0838  0.0245
  342MET    SC1  993   5.114   1.424   8.888 -0.2808 -0.0619 -0.0041
  343THR     BB  994   5.319   1.616   8.441  0.1387  0.0030 -0.2473
  343THR    SC1  995   5.432   1.380   8.497 -0.1064 -0.0548 -0.1756
  343THR    SCP  996   5.563   1.427   8.500  0.0519 -0.0174  0.3303
  343THR    SCN  997   5.300   1.333   8.494 -0.0379  0.2349  0.0781
  344GLN     BB  998   5.353   1.842   8.174  0.2692 -0.0404  0.3131
  344GLN    SC1  999   5.659   1.894   8.000  0.2473  0.0117  0.1329
  344GLN    SCP 1000   5.732   1.950   8.105  0.2163  0.2649 -0.0061
  344GLN    SCN 1001   5.585   1.839   7.895  0.5092 -0.4030  0.1153
  345LEU     BB 1002   5.098   1.843   8.074  0.0395 -0.2321  0.0210
  345LEU    SC1 1003   4.958   2.124   7.985  0.0840  0.3415 -0.0079
  346ARG     BB 1004   4.984   1.560   8.008 -0.3095  0.1995 -0.2711
  346ARG    SC1 1005   4.900   1.391   8.250 -0.1358 -0.0998  0.0160
  346ARG    SC2 1006   5.027   1.122   8.185 -0.0304  0.0042 -0.3380
  346ARG    SCP 1007   5.002   1.228   8.198  0.2761  0.0432  0.3718
  347GLN     BB 1008   4.787   1.566   7.796 -0.1855  0.1373  0.1224
  347GLN    SC1 1009   4.549   1.951   7.774  0.2402 -0.2508 -0.2332
  347GLN    SCP 1010   4.628   2.041   7.702 -0.1033  0.5492  0.4505
  347GLN    SCN 1011   4.470   1.861   7.846  0.2118  0.1371  0.3000
  348GLU     BB 1012   4.841   1.547   7.513 -0.2050 -0.1219 -0.1847
  348GLU    SC1 1013   4.565   1.258   7.451 -0.2607  0.1283  0.6663
  348GLU    SCN 1014   4.481   1.281   7.384  0.1361  0.3410  0.1818
  349GLY     BB 1015   4.948   1.841   7.423 -0.0800 -0.1230  0.3304
  350TRP     BB 1016   4.823   2.124   7.413  0.2368  0.0766 -0.0546
  350TRP    SC1 1017   4.555   2.131   7.241  0.2562 -0.0363 -0.0343
  350TRP    SC2 1018   4.405   2.118   7.018  0.0288  0.0830  0.1080
  350TRP    SC3 1019   4.476   2.358   7.118  0.0126  0.0334  0.2398
  350TRP    SC4 1020   4.365   2.342   6.873 -0.0949  0.1735  0.2778
  351ILE     BB 1021   4.844   2.415   7.527  0.1664  0.0946 -0.1360
  351ILE    SC1 1022   5.111   2.465   7.676  0.1279 -0.0950  0.0015
  352HIS     BB 1023   4.886   2.681   7.208  0.3002  0.2160  0.1069
  352HIS    SC1 1024   4.883   2.494   6.931  0.1834  0.1234 -0.0303
  352HIS    SC2 1025   4.834   2.236   6.865 -0.0111  0.1361  0.0556
  352HIS    SC3 1026   4.823   2.428   6.676  0.1190  0.0845 -0.0056
  353HIS     BB 1027   4.758   2.927   7.320  0.0475 -0.1441 -0.1261
  353HIS    SC1 1028   4.880   3.170   7.252 -0.1923 -0.0386  0.0617
  353HIS    SC2 1029   4.948   3.383   7.403 -0.2910  0.0073  0.0420
  353HIS    SC3 1030   4.883   3.417   7.143 -0.2242 -0.0580  0.0164
  354LEU     BB 1031   4.655   2.901   7.590 -0.0094 -0.0727  0.2329
  354LEU    SC1 1032   4.426   2.669   7.518 -0.0822 -0.0634  0.1600
  355ALA     BB 1033   4.830   2.961   7.804 -0.5690  0.1115 -0.3480
  356ARG     BB 1034   5.131   3.089   7.720  0.0294  0.1844 -0.1281
  356ARG    SC1 1035   5.244   2.978   7.498  0.0442  0.1394  0.1593
  356ARG    SC2 1036   5.406   2.827   7.275  0.1182 -0.1194  0.1056
  356ARG    SCP 1037   5.444   2.930   7.268 -0.0949 -0.0265  0.2214
  357HIS     BB 1038   5.047   3.400   8.035 -0.1108  0.2184  0.1313
  357HIS    SC1 1039   4.780   3.468   7.905 -0.1313  0.0028 -0.0708
  357HIS    SC2 1040   4.517   3.419   7.942 -0.0982 -0.1074  0.0266
  357HIS    SC3 1041   4.621   3.416   7.693 -0.1669 -0.1788 -0.0015
  358ALA     BB 1042   5.068   3.150   8.270 -0.0816  0.3772  0.0882
  359VAL     BB 1043   5.420   3.014   8.184  0.4811 -0.0179 -0.1512
  359VAL    SC1 1044   5.387   2.806   8.023  0.1307 -0.1260  0.0505
  360ALA     BB 1045   5.562   3.245   8.234  0.0585 -0.2108 -0.0366
  361CYS     BB 1046   5.497   3.390   8.498  0.1554  0.2505  0.0706
  361CYS    SC1 1047   5.218   3.490   8.525 -0.0984 -0.0051  0.4172
  362PHE     BB 1048   5.588   3.271   8.794  0.0419  0.1053 -0.3710
  362PHE    SC1 1049   5.357   3.270   8.987 -0.0291 -0.1035  0.3021
  362PHE    SC2 1050   5.137   3.149   9.087 -0.0208 -0.1640  0.2475
  362PHE    SC3 1051   5.126   3.408   9.013 -0.0762 -0.1694  0.2365
  363LEU     BB 1052   5.847   3.088   8.745 -0.3012 -0.4201 -0.0177
  363LEU    SC1 1053   5.684   2.852   8.532  0.1676 -0.0769 -0.3127
  364THR     BB 1054   6.033   3.325   8.614  0.3132  0.1975  0.1132
  364THR    SC1 1055   5.976   3.367   8.389  0.1201 -0.0204 -0.2218
  364THR    SCP 1056   6.010   3.245   8.329 -0.0428 -0.0927 -0.0527
  364THR    SCN 1057   5.943   3.489   8.450  0.0279 -0.1778  0.1618
  365ARG     BB 1058   5.922   3.614   8.837  0.1288 -0.1457 -0.1270
  365ARG    SC1 1059   5.886   3.802   8.563  0.2049  0.0109  0.0161
  365ARG    SC2 1060   5.667   3.997   8.472 -0.3933  0.3775 -0.0156
  365ARG    SCP 1061   5.571   3.962   8.513 -0.0700 -0.4984  0.2188
  366GLY     BB 1062   5.868   3.493   9.044 -0.2373 -0.0808  0.1183
  367ASP     BB 1063   5.896   3.222   9.226 -0.3196  0.0415 -0.0919
  367ASP    SC1 1064   5.670   3.141   9.393  0.1203  0.0485  0.0304
  367ASP    SCN 1065   5.741   3.058   9.398 -0.0397 -0.1011 -0.0807
  368LEU     BB 1066   6.133   3.039   9.100 -0.0491 -0.1183 -0.2820
  368LEU    SC1 1067   6.065   2.723   9.011 -0.1585  0.1066  0.2171
  369TRP     BB 1068   6.345   3.204   8.897  0.1806 -0.0793  0.0228
  369TRP    SC1 1069   6.350   3.469   9.035  0.1674 -0.0170 -0.0325
  369TRP    SC2 1070   6.308   3.635   9.244 -0.0086  0.0157 -0.0915
  369TRP    SC3 1071   6.559   3.558   9.180  0.0484  0.0231  0.1174
  369TRP    SC4 1072   6.512   3.684   9.414 -0.1188  0.2029 -0.0106
  370ILE     BB 1073   6.423   3.113   8.642 -0.0544  0.0365  0.4598
  370ILE    SC1 1074   6.243   2.865   8.594  0.4619 -0.2832  0.0491
  371SER     BB 1075   6.624   3.013   8.419  0.0496  0.0933  0.1516
  371SER    SC1 1076   6.844   2.984   8.432 -0.1747 -0.0894 -0.0566
  371SER    SCP 1077   6.829   2.977   8.293  0.3384  0.2681 -0.1651
  371SER    SCN 1078   6.858   2.992   8.571 -0.1400 -0.4392 -0.0511
  372TRP     BB 1079   6.556   3.040   8.037  0.0551 -0.0379 -0.0503
  372TRP    SC1 1080   6.450   3.283   8.045  0.0006  0.0163  0.1069
  372TRP    SC2 1081   6.319   3.520   8.050 -0.1313 -0.0547  0.0579
  372TRP    SC3 1082   6.493   3.458   8.247  0.0845  0.1834 -0.0530
  372TRP    SC4 1083   6.378   3.702   8.240 -0.0717  0.1096 -0.1156
  373GLU     BB 1084   6.742   2.775   7.973 -0.2419  0.1885 -0.0461
  373GLU    SC1 1085   6.890   2.949   7.632  0.3535 -0.0890  0.1563
  373GLU    SCN 1086   6.917   3.045   7.584 -0.2238 -0.0401 -0.1604
  374GLU     BB 1087   6.692   2.527   8.093 -0.2787  0.0252 -0.0617
  374GLU    SC1 1088   6.713   2.173   8.000 -0.0051  0.1539  0.3827
  374GLU    SCN 1089   6.680   2.273   8.033  0.3124  0.4191 -0.0037
  375GLY     BB 1090   6.334   2.537   8.127 -0.0045  0.0447 -0.0838
  376MET     BB 1091   6.253   2.537   7.873  0.0857  0.1293 -0.0511
  376MET    SC1 1092   6.363   2.795   7.704 -0.0840  0.1318 -0.0641
  377LYS     BB 1093   6.319   2.204   7.738 -0.1317 -0.0494 -0.2454
  377LYS    SC1 1094   6.574   2.288   7.547  0.2590 -0.1589  0.1709
  377LYS    SC2 1095   6.720   2.494   7.499 -0.0972  0.1370 -0.1338
  377LYS    SCP 1096   6.675   2.430   7.577  0.3611 -0.2552 -0.1468
  378VAL     BB 1097   6.107   2.079   7.862  0.0732 -0.4024 -0.0128
  378VAL    SC1 1098   5.995   2.205   8.067 -0.1237 -0.0910 -0.3010
  379PHE     BB 1099   5.878   2.038   7.610  0.0972  0.1734 -0.2559
  379PHE    SC1 1100   5.820   2.322   7.598 -0.0126 -0.0740 -0.1761
  379PHE    SC2 1101   5.877   2.586   7.607  0.1786 -0.1206  0.1906
  379PHE    SC3 1102   5.620   2.503   7.588  0.1327  0.0872 -0.2004
  380GLU     BB 1103   6.028   1.807   7.452  0.1480  0.0552  0.1001
  380GLU    SC1 1104   6.310   1.923   7.228 -0.1632 -0.3516  0.2095
  380GLU    SCN 1105   6.243   1.888   7.149 -0.2145  0.3216 -0.1190
  381GLU     BB 1106   5.918   1.558   7.547 -0.0576 -0.0007 -0.1096
  381GLU    SC1 1107   5.982   1.536   7.907  0.4194 -0.1778  0.0225
  381GLU    SCN 1108   6.055   1.553   7.987  0.3947 -0.1888  0.0474
  382LEU     BB 1109   5.598   1.605   7.610  0.1065  0.1110 -0.0287
  382LEU    SC1 1110   5.280   1.520   7.607  0.1170  0.0681  0.0537
  383LEU     BB 1111   5.479   1.897   7.371 -0.1779  0.1566  0.0060
  383LEU    SC1 1112   5.343   2.026   7.653 -0.3733  0.1290  0.4174
  384LEU     BB 1113   5.587   1.975   7.047 -0.4789  0.1508  0.1548
  384LEU    SC1 1114   5.303   1.991   6.906  0.1941  0.0057  0.1200
  385ASP     BB 1115   5.780   2.190   7.039 -0.2290  0.1154 -0.1075
  385ASP    SC1 1116   5.734   2.501   7.111 -0.4044  0.1037  0.1909
  385ASP    SCN 1117   5.751   2.517   7.218 -0.1435  0.1586  0.1467
  386ALA     BB 1118   6.056   2.166   6.939 -0.1200 -0.4314 -0.1136
  387ASP     BB 1119   6.236   2.097   6.723  0.4724  0.0229  0.2212
  387ASP    SC1 1120   6.283   1.818   6.576 -0.3545 -0.1918 -0.0220
  387ASP    SCN 1121   6.311   1.906   6.518 -0.3601  0.1322  0.4141
  388TYR     BB 1122   6.481   2.263   6.592 -0.1616  0.0766 -0.2953
  388TYR    SC1 1123   6.650   2.276   6.848 -0.0165 -0.0898  0.1379
  388TYR    SC2 1124   6.674   2.204   7.107 -0.1329  0.2513  0.2504
  388TYR    SC3 1125   6.841   2.389   7.002  0.0006  0.0187  0.0392
  389SER     BB 1126   6.375   2.580   6.601  0.1147 -0.0552 -0.2237
  389SER    SC1 1127   6.434   2.719   6.401  0.0251  0.2165  0.1419
  389SER    SCP 1128   6.353   2.814   6.339  0.0947 -0.1043 -0.0512
  389SER    SCN 1129   6.516   2.624   6.463  0.0282 -0.0763  0.0813
  390ILE     BB 1130   6.218   2.648   6.875 -0.0955 -0.0988  0.0987
  390ILE    SC1 1131   6.134   2.931   6.781 -0.1155 -0.1520 -0.0474
  391ASN     BB 1132   6.351   2.636   7.142 -0.2544  0.0317  0.1747
  391ASN    SC1 1133   6.197   2.422   7.299  0.0758  0.3168 -0.1628
  391ASN    SCP 1134   6.125   2.380   7.187 -0.0827 -0.0784  0.2235
  391ASN    SCN 1135   6.270   2.465   7.411  0.0988  0.2043  0.0062
  392ALA     BB 1136   6.534   2.843   7.243  0.0043  0.3355  0.1922
  393GLY     BB 1137   6.361   3.120   7.204  0.1129 -0.0878 -0.1501
  394ASN     BB 1138   6.144   3.047   7.388  0.0532 -0.2801 -0.2794
  394ASN    SC1 1139   5.925   2.897   7.248  0.3140 -0.0455  0.0883
  394ASN    SCP 1140   5.898   2.959   7.370  0.1254  0.1499 -0.1216
  394ASN    SCN 1141   5.952   2.835   7.125  0.2389 -0.2073  0.0773
  395TRP     BB 1142   6.093   3.279   7.658  0.2185 -0.0797 -0.0062
  395TRP    SC1 1143   6.018   3.157   7.948 -0.3179 -0.0410 -0.0197
  395TRP    SC2 1144   6.003   2.968   8.140 -0.1706 -0.0481 -0.0145
  395TRP    SC3 1145   5.877   2.931   7.904 -0.0384 -0.2114 -0.0614
  395TRP    SC4 1146   5.859   2.743   8.098 -0.0298 -0.1438  0.0051
  396MET     BB 1147   6.092   3.615   7.598  0.1615  0.1528 -0.0135
  396MET    SC1 1148   6.319   3.630   7.269 -0.1104 -0.1461  0.0328
  397TRP     BB 1149   5.807   3.734   7.485 -0.2063 -0.2146  0.1539
  397TRP    SC1 1150   5.753   3.798   7.181 -0.0981 -0.2147 -0.0288
  397TRP    SC2 1151   5.693   3.878   6.930 -0.0241  0.2033  0.0797
  397TRP    SC3 1152   5.951   3.843   7.003 -0.0525 -0.0894  0.0524
  397TRP    SC4 1153   5.889   3.896   6.745 -0.0401 -0.3576 -0.0079
  398LEU     BB 1154   5.707   3.898   7.713 -0.0824 -0.1477 -0.0627
  398LEU    SC1 1155   5.503   4.082   7.636  0.0738  0.0255  0.1626
  399SER     BB 1156   5.807   3.810   8.017  0.2326  0.1317 -0.1507
  399SER    SC1 1157   5.830   3.590   8.022 -0.1239  0.0978 -0.1089
  399SER    SCP 1158   5.779   3.689   7.937 -0.1026 -0.0081  0.2296
  399SER    SCN 1159   5.881   3.490   8.106 -0.0423  0.0184  0.2246
  400ALA     BB 1160   6.047   4.002   8.091  0.3025  0.0159  0.0470
  401SER     BB 1161   6.236   4.049   7.805  0.1081 -0.1622  0.3117
  401SER    SC1 1162   6.453   3.936   7.813  0.0022 -0.1807 -0.1581
  401SER    SCP 1163   6.375   3.853   7.732 -0.2144 -0.0422  0.1210
  401SER    SCN 1164   6.532   4.019   7.894  0.1925 -0.4514  0.1641
  402ALA     BB 1165   6.136   4.128   7.487  0.0485 -0.1671 -0.2001
  403PHE     BB 1166   5.922   4.302   7.463 -0.0569  0.1829  0.1893
  403PHE    SC1 1167   5.727   4.253   7.238  0.0620  0.3671 -0.1126
  403PHE    SC2 1168   5.632   4.393   7.027 -0.0779  0.0462 -0.2706
  403PHE    SC3 1169   5.469   4.225   7.162  0.0476  0.1425  0.0105
  404PHE     BB 1170   5.764   4.455   7.659 -0.4614  0.2466  0.2184
  404PHE    SC1 1171   5.533   4.591   7.487  0.3881  0.0071 -0.0541
  404PHE    SC2 1172   5.450   4.743   7.280  0.1613  0.0365  0.0548
  404PHE    SC3 1173   5.269   4.612   7.432  0.3402 -0.1734  0.0928
  405HIS     BB 1174   5.753   4.392   7.934 -0.0510  0.3258 -0.0036
  405HIS    SC1 1175   5.961   4.490   8.110  0.0754 -0.1139 -0.1260
  405HIS    SC2 1176   6.226   4.533   8.138  0.0679 -0.1273 -0.0321
  405HIS    SC3 1177   6.052   4.648   8.309  0.0037 -0.0138 -0.1715
  406HIS     BB 1178   5.518   4.300   8.108  0.1722  0.1763  0.0293
  406HIS    SC1 1179   5.358   4.056   8.128  0.0659  0.0385 -0.0837
  406HIS    SC2 1180   5.123   3.925   8.108  0.2756 -0.3560 -0.0548
  406HIS    SC3 1181   5.345   3.793   8.189  0.5135  0.0049 -0.0980
  407TYR     BB 1182   5.567   4.468   8.390  0.0567 -0.0722  0.0914
  407TYR    SC1 1183   5.614   4.734   8.288 -0.1290  0.1068  0.1124
  407TYR    SC2 1184   5.666   4.984   8.378 -0.2430  0.1485  0.0646
  407TYR    SC3 1185   5.681   4.930   8.114  0.3082 -0.0265  0.1204
  408THR     BB 1186   5.427   4.601   8.700  0.0005 -0.1304  0.0767
  408THR    SC1 1187   5.422   4.847   8.754 -0.2899 -0.3809 -0.0538
  408THR    SCP 1188   5.441   4.739   8.841 -0.2799 -0.2795  0.1765
  408THR    SCN 1189   5.403   4.955   8.667  0.2465 -0.4821 -0.2187
  409ARG     BB 1190   5.287   4.342   8.851 -0.2682 -0.1805  0.1253
  409ARG    SC1 1191   5.101   4.369   9.073  0.0148  0.0118  0.3742
  409ARG    SC2 1192   5.016   4.304   9.389  0.2257  0.1272 -0.2634
  409ARG    SCP 1193   5.073   4.363   9.316  0.4075 -0.0960 -0.3167
  410ILE     BB 1194   5.177   4.101   8.615  0.1638  0.0137 -0.0602
  410ILE    SC1 1195   5.039   4.296   8.418 -0.1107 -0.2253 -0.1103
  411PHE     BB 1196   4.974   3.893   8.593  0.1460 -0.0321 -0.2419
  411PHE    SC1 1197   4.967   3.768   8.854 -0.0631  0.1792 -0.0735
  411PHE    SC2 1198   4.794   3.729   9.057 -0.0348  0.2896 -0.0279
  411PHE    SC3 1199   5.024   3.865   9.099  0.2152 -0.1209 -0.0109
  412CYS     BB 1200   4.760   3.668   8.358  0.0251 -0.1405  0.0024
  412CYS    SC1 1201   4.599   3.952   8.269 -0.0264 -0.0097 -0.1799
  413PRO     BB 1202   4.634   3.484   8.627  0.1190 -0.0772  0.0206
  413PRO    SC1 1203   4.836   3.267   8.658  0.2858  0.2994 -0.0060
  414VAL     BB 1204   4.343   3.679   8.722 -0.0328  0.0939  0.0944
  414VAL    SC1 1205   4.448   3.921   8.748 -0.2019  0.1780  0.0138
  415ARG     BB 1206   4.077   3.526   8.621  0.3028  0.0070  0.2228
  415ARG    SC1 1207   3.903   3.406   8.813 -0.2634 -0.0913 -0.1657
  415ARG    SC2 1208   3.767   3.547   9.070 -0.3823 -0.2490 -0.3348
  415ARG    SCP 1209   3.787   3.510   9.171  0.2335  0.1667 -0.2535
  416PHE     BB 1210   4.201   3.429   8.350  0.0404 -0.0595  0.0561
  416PHE    SC1 1211   4.365   3.208   8.388 -0.2162  0.1293  0.1189
  416PHE    SC2 1212   4.566   3.081   8.262 -0.1530  0.3125  0.0315
  416PHE    SC3 1213   4.342   2.946   8.329 -0.0938  0.1600 -0.0720
  417GLY     BB 1214   4.028   3.430   8.131  0.2153 -0.0259  0.0181
  418LYS     BB 1215   3.738   3.520   8.168 -0.1914 -0.0652  0.1816
  418LYS    SC1 1216   3.718   3.818   8.083  0.3173 -0.3529 -0.3965
  418LYS    SC2 1217   3.561   3.977   7.982  0.0311  0.3132 -0.3399
  418LYS    SCP 1218   3.519   3.920   7.898  0.0539  0.1178 -0.2233
  419ARG     BB 1219   3.602   3.328   8.381 -0.1160  0.2235 -0.0099
  419ARG    SC1 1220   3.329   3.196   8.267  0.1726  0.0949 -0.1383
  419ARG    SC2 1221   3.093   3.056   8.046  0.1616  0.2548  0.1436
  419ARG    SCP 1222   3.133   3.107   7.957  0.2068  0.1675  0.1130
  420THR     BB 1223   3.783   3.050   8.433 -0.0149 -0.1745 -0.1885
  420THR    SC1 1224   3.940   2.979   8.638 -0.0478  0.0702  0.2626
  420THR    SCP 1225   3.947   2.852   8.698 -0.2928  0.3474  0.1363
  420THR    SCN 1226   3.933   3.105   8.578 -0.0814  0.1920 -0.2330
  421ASP     BB 1227   3.883   2.922   8.121  0.0195  0.0637 -0.2162
  421ASP    SC1 1228   3.614   3.028   7.927 -0.0189  0.0713  0.0151
  421ASP    SCN 1229   3.517   2.988   7.896 -0.0850  0.1442  0.1212
  422PRO     BB 1230   3.870   2.590   8.170  0.2720  0.2859  0.1813
  422PRO    SC1 1231   4.039   2.540   8.395  0.4872 -0.2353 -0.2856
  423GLU     BB 1232   3.679   2.428   8.011  0.0537 -0.1225  0.1229
  423GLU    SC1 1233   3.369   2.599   8.176 -0.2082 -0.4101  0.0652
  423GLU    SCN 1234   3.436   2.539   8.240 -0.0323 -0.0371  0.2622
  424GLY     BB 1235   3.733   2.155   8.026  0.3164  0.3576  0.0374
  425GLN     BB 1236   3.992   2.077   7.978  0.0166 -0.0474  0.2332
  425GLN    SC1 1237   4.084   2.358   7.691 -0.1372 -0.3805 -0.0807
  425GLN    SCP 1238   3.951   2.316   7.681  0.3767  0.1711 -0.1685
  425GLN    SCN 1239   4.217   2.401   7.701  0.2313  0.6483 -0.1524
  426TYR     BB 1240   4.209   2.135   8.154 -0.1227 -0.1237  0.2002
  426TYR    SC1 1241   4.401   2.339   8.102  0.2881 -0.1533  0.1488
  426TYR    SC2 1242   4.582   2.446   7.934 -0.1496 -0.0455 -0.2787
  426TYR    SC3 1243   4.417   2.607   8.075 -0.0449 -0.1461 -0.0350
  427ILE     BB 1244   4.204   2.116   8.456  0.1015  0.1647  0.0339
  427ILE    SC1 1245   4.456   2.257   8.570  0.1889 -0.0914  0.1662
  428ARG     BB 1246   4.017   1.871   8.591 -0.1182 -0.2977  0.1881
  428ARG    SC1 1247   3.873   1.761   8.300 -0.0419  0.0689 -0.0548
  428ARG    SC2 1248   4.030   1.582   8.159 -0.1506 -0.2117  0.2610
  428ARG    SCP 1249   3.950   1.647   8.198  0.0479  0.1996  0.0449
  429LYS     BB 1250   4.151   1.610   8.718  0.0075  0.2111  0.2450
  429LYS    SC1 1251   3.935   1.464   8.836  0.2507 -0.1876  0.1628
  429LYS    SC2 1252   3.716   1.326   8.784 -0.1094 -0.2785 -0.1789
  429LYS    SCP 1253   3.611   1.295   8.774 -0.2334 -0.1591  0.3949
  430TYR     BB 1254   4.518   1.750   8.768  0.0706  0.1908 -0.1491
  430TYR    SC1 1255   4.562   1.769   8.468  0.3143 -0.2689 -0.0718
  430TYR    SC2 1256   4.478   1.675   8.229  0.0759 -0.1342 -0.0440
  430TYR    SC3 1257   4.638   1.893   8.240  0.1925 -0.2168 -0.0846
  431LEU     BB 1258   4.527   1.656   9.037 -0.2944 -0.1930 -0.0300
  431LEU    SC1 1259   4.682   1.417   9.105  0.3838  0.3983  0.3580
  432PRO     BB 1260   4.239   1.505   9.208  0.0999  0.2075 -0.1626
  432PRO    SC1 1261   4.279   1.230   9.344 -0.3087 -0.3459 -0.1642
  433VAL     BB 1262   4.021   1.750   9.319 -0.1123 -0.1355  0.1139
  433VAL    SC1 1263   3.921   1.671   9.551 -0.2707  0.0277  0.1036
  434LEU     BB 1264   3.908   1.960   9.123 -0.1740 -0.1442 -0.1831
  434LEU    SC1 1265   4.226   2.029   8.987 -0.0181 -0.1439 -0.0607
  435LYS     BB 1266   3.614   2.042   8.998 -0.2757 -0.2519  0.3496
  435LYS    SC1 1267   3.748   2.215   8.748 -0.2013 -0.0491  0.0878
  435LYS    SC2 1268   3.689   2.257   8.505  0.2701  0.2078 -0.1267
  435LYS    SCP 1269   3.591   2.286   8.464  0.1207 -0.0917 -0.0153
  436ASN     BB 1270   3.326   2.090   9.036 -0.1758 -0.0978 -0.0408
  436ASN    SC1 1271   3.159   1.871   9.013  0.0856 -0.1111  0.1247
  436ASN    SCP 1272   3.128   1.770   9.105  0.0373  0.0941 -0.3115
  436ASN    SCN 1273   3.189   1.972   8.922  0.0214  0.5371  0.1508
  437PHE     BB 1274   3.241   2.340   8.821 -0.0446 -0.2079  0.1934
  437PHE    SC1 1275   3.185   2.180   8.590  0.1637  0.0888 -0.0307
  437PHE    SC2 1276   3.212   2.099   8.334  0.0651 -0.2679  0.0666
  437PHE    SC3 1277   3.038   1.973   8.498  0.1375 -0.0529  0.3148
  438PRO     BB 1278   3.355   2.611   8.890  0.1076  0.0134 -0.2535
  438PRO    SC1 1279   3.564   2.683   8.663  0.1292  0.1193 -0.0556
  439THR     BB 1280   3.338   2.682   9.183  0.3348 -0.1302  0.2727
  439THR    SC1 1281   3.284   2.898   9.248  0.0240  0.3169 -0.1452
  439THR    SCP 1282   3.267   2.769   9.300  0.1440 -0.0341 -0.5336
  439THR    SCN 1283   3.302   3.027   9.197 -0.1382  0.1638 -0.1596
  440LYS     BB 1284   3.559   2.492   9.307 -0.0913 -0.1994  0.1070
  440LYS    SC1 1285   3.562   2.549   9.634  0.1236 -0.4123  0.1953
  440LYS    SC2 1286   3.643   2.553   9.868 -0.4539  0.2170 -0.2005
  440LYS    SCP 1287   3.573   2.502   9.935 -0.1515 -0.1708 -0.1423
  441TYR     BB 1288   3.810   2.466   9.191  0.0910 -0.2470  0.0439
  441TYR    SC1 1289   3.998   2.345   9.390 -0.2563 -0.0860  0.1056
  441TYR    SC2 1290   4.203   2.189   9.472 -0.0359  0.0438 -0.1780
  441TYR    SC3 1291   4.084   2.358   9.646  0.0727 -0.0588 -0.0008
  442ILE     BB 1292   3.930   2.706   8.997  0.2562  0.1177  0.1722
  442ILE    SC1 1293   4.170   2.586   8.842  0.0263 -0.1875  0.0428
  443TYR     BB 1294   3.726   2.969   9.088  0.3113 -0.0301 -0.0398
  443TYR    SC1 1295   3.516   3.113   8.904  0.0618 -0.1244  0.0839
  443TYR    SC2 1296   3.344   3.320   8.884 -0.0002 -0.1716  0.1225
  443TYR    SC3 1297   3.309   3.100   8.731  0.2384 -0.0345 -0.1388
  444GLU     BB 1298   3.766   3.064   9.336 -0.1071 -0.0193 -0.3301
  444GLU    SC1 1299   3.901   3.350   9.491 -0.0024  0.3545 -0.1818
  444GLU    SCN 1300   3.939   3.426   9.421  0.3679  0.3941  0.0358
  445PRO     BB 1301   3.892   2.849   9.543  0.1470 -0.0640  0.0177
  445PRO    SC1 1302   4.176   2.781   9.428  0.2422 -0.2642  0.0797
  446TRP     BB 1303   3.937   2.972   9.826 -0.0287 -0.2551  0.0891
  446TRP    SC1 1304   4.228   3.092   9.843 -0.2792 -0.3577 -0.3463
  446TRP    SC2 1305   4.451   3.155   9.704 -0.0965 -0.0337  0.0722
  446TRP    SC3 1306   4.428   2.913   9.821  0.0325 -0.0712  0.0211
  446TRP    SC4 1307   4.656   2.980   9.693  0.0066  0.0867  0.0556
  447THR     BB 1308   3.595   3.056   9.950  0.1819 -0.0478  0.1453
  447THR    SC1 1309   3.630   3.176  10.154 -0.0270  0.1215  0.1738
  447THR    SCP 1310   3.512   3.120  10.103  0.4490 -0.5245 -0.4284
  447THR    SCN 1311   3.747   3.231  10.206  0.0781 -0.1343  0.0526
  448ALA     BB 1312   3.416   3.045   9.721  0.1394 -0.2720 -0.0046
  449SER     BB 1313   3.132   3.127   9.689  0.1638  0.0876 -0.0160
  449SER    SC1 1314   3.001   3.363   9.735  0.2080 -0.1548 -0.1906
  449SER    SCP 1315   2.877   3.336   9.795  0.1545 -0.0532 -0.1260
  449SER    SCN 1316   3.124   3.391   9.675  0.2019 -0.3172 -0.1559
  450GLU     BB 1317   2.964   2.828   9.583 -0.1289 -0.0168  0.1407
  450GLU    SC1 1318   2.680   2.895   9.834  0.1487  0.1375  0.3128
  450GLU    SCN 1319   2.634   2.864   9.928 -0.3523 -0.2798 -0.0127
  451GLU     BB 1320   3.047   2.548   9.601  0.1836  0.0841  0.1968
  451GLU    SC1 1321   2.969   2.338   9.311  0.0684 -0.2532  0.3533
  451GLU    SCN 1322   2.899   2.422   9.314  0.2178 -0.0544 -0.2583
  452GLU     BB 1323   3.140   2.445   9.835 -0.0361  0.0655 -0.1032
  452GLU    SC1 1324   3.180   2.766  10.069  0.1613 -0.0847  0.7049
  452GLU    SCN 1325   3.178   2.660  10.099  0.1098 -0.4299 -0.2036
  453GLN     BB 1326   3.291   2.209   9.914 -0.1945  0.4701  0.1923
  453GLN    SC1 1327   3.500   2.239  10.216 -0.0682 -0.1701  0.0895
  453GLN    SCP 1328   3.497   2.167  10.335  0.1563 -0.0292  0.0854
  453GLN    SCN 1329   3.503   2.312  10.096  0.2185  0.2366  0.2444
  454ARG     BB 1330   3.098   1.959   9.809 -0.0626  0.4140  0.2062
  454ARG    SC1 1331   2.787   2.063   9.780  0.1240  0.1077  0.0785
  454ARG    SC2 1332   2.589   2.219   9.604  0.3096  0.1631  0.0944
  454ARG    SCP 1333   2.677   2.274   9.568  0.1781  0.2063 -0.1854
  455GLN     BB 1334   3.133   1.913   9.518 -0.1657 -0.0873  0.1759
  455GLN    SC1 1335   3.039   1.555   9.408 -0.1229 -0.0462 -0.1870
  455GLN    SCP 1336   3.028   1.479   9.524  0.2583 -0.2696 -0.3635
  455GLN    SCN 1337   3.049   1.631   9.291 -0.1335 -0.1716 -0.3422
  456ALA     BB 1338   3.383   2.011   9.434 -0.1642  0.0340  0.0451
  457GLY     BB 1339   3.628   2.083   9.511  0.0502  0.1759 -0.0138
  458CYS     BB 1340   3.695   2.071   9.827  0.2912 -0.1358 -0.0684
  458CYS    SC1 1341   3.592   1.800   9.866  0.0547 -0.0714 -0.3390
  459ILE     BB 1342   3.970   2.066  10.031 -0.3983 -0.1069 -0.3719
  459ILE    SC1 1343   3.852   1.919  10.276 -0.0411  0.1040 -0.0629
  460ILE     BB 1344   4.057   2.422  10.153  0.1645 -0.0054  0.1684
  460ILE    SC1 1345   4.005   2.482  10.453 -0.0064  0.1296  0.1135
  461GLY     BB 1346   4.368   2.557  10.176  0.1803 -0.0181 -0.0520
  462ARG     BB 1347   4.525   2.344  10.324 -0.1486  0.2125  0.3004
  462ARG    SC1 1348   4.814   2.276  10.284 -0.0515 -0.0294 -0.1357
  462ARG    SC2 1349   5.005   2.083  10.069  0.2912 -0.0863  0.0683
  462ARG    SCP 1350   4.940   2.001  10.103  0.1281  0.0817  0.1793
  463ASP     BB 1351   4.457   2.075  10.109  0.3382 -0.2170 -0.0105
  463ASP    SC1 1352   4.574   1.826  10.232  0.0508  0.5268 -0.3478
  463ASP    SCN 1353   4.664   1.810  10.171  0.1432  0.0384 -0.1278
  464TYR     BB 1354   4.462   2.164   9.881 -0.0520  0.1027 -0.1605
  464TYR    SC1 1355   4.525   1.948   9.650 -0.4971 -0.0338  0.0189
  464TYR    SC2 1356   4.554   1.942   9.382 -0.2911  0.2426  0.0314
  464TYR    SC3 1357   4.549   1.711   9.522 -0.4999  0.0910 -0.2163
  465PRO     BB 1358   4.563   2.478   9.751  0.0467  0.1325  0.1140
  465PRO    SC1 1359   4.540   2.483   9.458 -0.2372 -0.0204 -0.3170
  466PHE     BB 1360   4.858   2.603   9.906  0.1508 -0.0644 -0.1397
  466PHE    SC1 1361   4.803   2.773  10.139  0.0021  0.0257  0.0193
  466PHE    SC2 1362   4.716   2.843  10.385 -0.3065 -0.0372 -0.0676
  466PHE    SC3 1363   4.698   3.018  10.180 -0.0873  0.0007 -0.0577
  467PRO     BB 1364   5.207   2.604   9.847  0.1186 -0.0228  0.1291
  467PRO    SC1 1365   5.373   2.391   9.987 -0.0249  0.2362 -0.1046
  468MET     BB 1366   5.382   2.818   9.715  0.1938  0.1611 -0.0416
  468MET    SC1 1367   5.157   3.055   9.599 -0.4509 -0.0177  0.1400
  469VAL     BB 1368   5.660   2.809   9.878 -0.1232 -0.4227  0.1608
  469VAL    SC1 1369   5.629   2.837  10.140 -0.1906  0.0897  0.1087
  470ASN     BB 1370   5.951   2.777   9.777  0.1736 -0.1543  0.1813
  470ASN    SC1 1371   5.862   2.706   9.457  0.2897 -0.1597  0.1433
  470ASN    SCP 1372   5.870   2.807   9.361  0.6061  0.3737 -0.2012
  470ASN    SCN 1373   5.854   2.605   9.554  0.4799  0.3560 -0.2293
  471HIS     BB 1374   6.202   2.995   9.642 -0.0277  0.0200  0.0222
  471HIS    SC1 1375   6.404   2.829   9.507  0.0401  0.0709 -0.0408
  471HIS    SC2 1376   6.379   2.607   9.356 -0.0011 -0.0503  0.1408
  471HIS    SC3 1377   6.623   2.715   9.397  0.0351 -0.1391  0.1611
  472LYS     BB 1378   6.163   3.265   9.633 -0.2341 -0.0036 -0.1249
  472LYS    SC1 1379   6.435   3.343   9.796  0.0612 -0.0675  0.0785
  472LYS    SC2 1380   6.613   3.519   9.839  0.2152  0.0106 -0.2757
  472LYS    SCP 1381   6.631   3.611   9.780  0.8047 -0.0145 -0.1892
  473GLU     BB 1382   6.010   3.520   9.596 -0.0441 -0.0380 -0.0016
  473GLU    SC1 1383   6.212   3.829   9.742 -0.3329  0.3498  0.2428
  473GLU    SCN 1384   6.148   3.890   9.676 -0.1065  0.1176 -0.2465
  474ALA     BB 1385   5.758   3.620   9.528  0.1164  0.1069  0.1036
  475SER     BB 1386   5.489   3.653   9.312 -0.1136  0.0626  0.2593
  475SER    SC1 1387   5.336   3.485   9.445  0.2028 -0.1499  0.2500
  475SER    SCP 1388   5.474   3.494   9.465  0.1024 -0.4974 -0.1178
  475SER    SCN 1389   5.198   3.476   9.424  0.0378  0.1613 -0.0764
  476ASP     BB 1390   5.493   3.942   9.074  0.0042  0.0594 -0.1289
  476ASP    SC1 1391   5.466   3.760   8.851  0.1988 -0.3001 -0.1386
  476ASP    SCN 1392   5.548   3.791   8.786 -0.1860 -0.2947 -0.6877
  477ARG     BB 1393   5.824   4.059   8.966  0.0888  0.2016 -0.2885
  477ARG    SC1 1394   5.998   4.010   9.250  0.4040 -0.0197 -0.2173
  477ARG    SC2 1395   5.887   4.112   9.516 -0.2300  0.1262 -0.1869
  477ARG    SCP 1396   5.895   4.040   9.599  0.2794 -0.0133 -0.3172
  478ASN     BB 1397   5.864   4.299   8.842  0.1009 -0.0641 -0.0821
  478ASN    SC1 1398   6.071   4.253   8.568 -0.2109 -0.2450  0.2745
  478ASN    SCP 1399   6.134   4.296   8.685  0.0026 -0.4258  0.3757
  478ASN    SCN 1400   6.008   4.210   8.451  0.6870 -0.0419 -0.1750
  479LEU     BB 1401   5.977   4.536   8.995 -0.3619  0.3190 -0.2360
  479LEU    SC1 1402   5.904   4.760   8.753 -0.1476 -0.0920  0.2077
  480GLN     BB 1403   6.202   4.488   9.147  0.2048 -0.2341 -0.2272
  480GLN    SC1 1404   6.013   4.614   9.485  0.0260 -0.0339 -0.1271
  480GLN    SCP 1405   6.037   4.684   9.604 -0.1424 -0.2188  0.3491
  480GLN    SCN 1406   5.988   4.543   9.367  0.1337  0.0105  0.1467
  481LEU     BB 1407   6.434   4.348   9.057 -0.0023 -0.0400  0.2815
  481LEU    SC1 1408   6.542   4.167   9.257 -0.1262  0.2612  0.2544
  482MET     BB 1409   6.500   4.450   8.744 -0.0539 -0.5272  0.1586
  482MET    SC1 1410   6.776   4.249   8.625 -0.1193 -0.1294  0.2269
  483ARG     BB 1411   6.433   4.809   8.759  0.1730  0.0818  0.0779
  483ARG    SC1 1412   6.583   4.844   9.013 -0.0708  0.0214 -0.1433
  483ARG    SC2 1413   6.872   5.003   9.099  0.1702  0.0477  0.1132
  483ARG    SCP 1414   6.918   4.921   9.156 -0.1475 -0.1989  0.0483
  484ARG     BB 1415   6.429   4.907   8.518  0.2110  0.2631 -0.1994
  484ARG    SC1 1416   6.129   5.110   8.492  0.0797 -0.1286  0.1774
  484ARG    SC2 1417   5.944   5.373   8.471 -0.3393  0.0651 -0.0896
  484ARG    SCP 1418   5.920   5.353   8.365 -0.4436  0.3011 -0.1162
  485VAL     BB 1419   6.610   4.835   8.225 -0.1537  0.0011  0.0587
  485VAL    SC1 1420   6.743   4.619   8.301  0.0187  0.1152  0.0868
  486ARG     BB 1421   6.486   4.911   7.986  0.2128 -0.2363 -0.1735
  486ARG    SC1 1422   6.189   5.039   8.032 -0.1413  0.1133  0.1852
  486ARG    SC2 1423   6.043   5.308   7.952 -0.2621 -0.3252  0.0428
  486ARG    SCP 1424   6.039   5.258   7.854  0.0862 -0.2872 -0.0045
  487GLU     BB 1425   6.635   4.995   7.751 -0.4367  0.2982  0.0477
  487GLU    SC1 1426   6.329   5.128   7.551 -0.0064 -0.2487 -0.0714
  487GLU    SCN 1427   6.290   5.173   7.644  0.2426  0.2467 -0.1712
  488GLU     BB 1428   6.956   5.003   7.866 -0.2520 -0.2820 -0.2318
  488GLU    SC1 1429   6.942   5.333   8.048 -0.1718  0.0321  0.4122
  488GLU    SCN 1430   6.999   5.399   7.980 -0.0497 -0.2043  0.2702
  489GLN     BB 1431   7.021   4.809   7.969  0.3872  0.0068 -0.2553
  489GLN    SC1 1432   7.262   4.889   8.237 -0.0969 -0.0526  0.1096
  489GLN    SCP 1433   7.151   4.973   8.254 -0.0958 -0.1099  0.2083
  489GLN    SCN 1434   7.373   4.806   8.220 -0.0596 -0.1119  0.4365
  490ARG     BB 1435   6.911   4.521   7.789  0.0396  0.1226 -0.0247
  490ARG    SC1 1436   7.223   4.393   7.732 -0.0093 -0.2827 -0.0734
  490ARG    SC2 1437   7.539   4.492   7.842  0.5184  0.0332 -0.1321
  490ARG    SCP 1438   7.623   4.422   7.857  0.2479 -0.2878  0.0153
  491GLY     BB 1439   6.624   4.437   7.791 -0.4433 -0.0388 -0.1523
  492THR     BB 1440   6.396   4.523   7.619 -0.0198  0.3075 -0.2824
  492THR    SC1 1441   6.193   4.645   7.690  0.0014 -0.0917 -0.0843
  492THR    SCP 1442   6.222   4.780   7.713 -0.6409  0.0290 -0.1245
  492THR    SCN 1443   6.165   4.510   7.667 -0.5652  0.0591 -0.4112
  493ALA     BB 1444   6.497   4.549   7.335 -0.1614  0.0290 -0.0988
  494GLN     BB 1445   6.542   4.802   7.230 -0.1624 -0.0671 -0.0126
  494GLN    SC1 1446   6.904   4.802   7.392  0.0695  0.1162 -0.0390
  494GLN    SCP 1447   6.837   4.847   7.506 -0.2225 -0.5878 -0.2041
  494GLN    SCN 1448   6.972   4.758   7.277  0.1803 -0.1823 -0.1389
  495LEU     BB 1449   6.385   4.809   6.899 -0.0411  0.3948  0.0492
  495LEU    SC1 1450   6.593   5.042   6.813  0.2068 -0.3214  0.3935
  496THR     BB 1451   6.142   4.563   6.925 -0.3241 -0.2416 -0.2069
  496THR    SC1 1452   6.179   4.307   6.976 -0.0852  0.2342  0.3541
  496THR    SCP 1453   6.117   4.384   7.075  0.3200  0.0274  0.1491
  496THR    SCN 1454   6.241   4.231   6.876  0.3055 -0.2842  0.3703
  497ARG     BB 1455   6.042   4.745   7.225  0.0143 -0.0388 -0.1493
  497ARG    SC1 1456   5.942   4.949   7.102 -0.3456 -0.0661 -0.1118
  497ARG    SC2 1457   5.712   5.165   7.106 -0.3756  0.1224  0.4106
  497ARG    SCP 1458   5.653   5.103   7.036  0.1215  0.0856 -0.0452
  998FAD   FLA1 1459   5.151   3.774   7.626 -0.1163 -0.0103 -0.2750
  998FAD   FLA2 1460   5.390   3.486   7.713 -0.1270 -0.0479 -0.0047
  998FAD   FLA3 1461   5.399   3.505   7.501 -0.0428  0.2064  0.1261
  998FAD   FLA4 1462   5.612   3.225   7.758 -0.0916  0.0544 -0.0885
  998FAD   FLA5 1463   5.673   3.192   7.479  0.0824  0.1112 -0.0581
  998FAD   RIB1 1464   5.422   3.375   7.195 -0.0448 -0.1896  0.1062
  998FAD   RIB2 1465   5.344   3.281   7.031  0.1172  0.2508 -0.2445
  998FAD   PO4B 1466   5.124   2.974   6.902  0.0199  0.0220 -0.0456
  998FAD   PO4A 1467   5.144   2.923   6.609  0.2888  0.1633 -0.0552
  998FAD   RBS1 1468   5.521   2.941   6.615 -0.0644  0.2355  0.0510
  998FAD   RBS2 1469   5.642   2.883   6.810  0.2388 -0.0005 -0.1967
  998FAD   ADN3 1470   5.710   2.689   6.446  0.1991 -0.0287  0.1380
  998FAD   ADN2 1471   5.783   2.476   6.618  0.1005 -0.2755 -0.1181
  998FAD   ADN1 1472   5.957   2.510   6.464  0.1490 -0.1172 -0.0302
    1MET     CA 1473   7.963   0.692   4.363  0.0731  0.0537  0.3599
    2PRO     CA 1474   7.950   1.032   4.407  0.0412 -0.3276  0.0296
    3HIS     CA 1475   7.739   1.292   4.524  0.1100  0.0847 -0.1013
    4ARG     CA 1476   7.681   1.279   4.773 -0.2567 -0.0619  0.1504
    5THR     CA 1477   7.366   1.394   4.829  0.0412 -0.2596 -0.0817
    6ILE     CA 1478   7.254   1.433   5.121 -0.0667  0.0077  0.0279
    7HIS     CA 1479   6.968   1.458   5.274 -0.0776  0.4026 -0.1526
    8LEU     CA 1480   6.977   1.431   5.631 -0.0890 -0.2085 -0.1067
    9PHE     CA 1481   6.739   1.385   5.759  0.0384 -0.2760 -0.2147
   10ARG     CA 1482   6.521   1.537   5.951 -0.0356 -0.0383  0.0115
   11LYS     CA 1483   6.332   1.780   5.850  0.2006  0.1274  0.0209
   12GLY     CA 1484   6.141   1.708   5.641  0.2339  0.4195 -0.4099
   13LEU     CA 1485   5.912   1.521   5.542 -0.0992 -0.1278 -0.1098
   14ARG     CA 1486   5.747   1.545   5.263 -0.0911  0.1215 -0.1433
   15LEU     CA 1487   5.850   1.646   5.011  0.2042  0.2133 -0.2751
   16HIS     CA 1488   5.776   1.919   4.908  0.1805  0.1083  0.2641
   17ASP     CA 1489   5.912   2.160   4.885 -0.0363 -0.2044 -0.0432
   18ASN     CA 1490   6.248   2.182   4.938 -0.1255  0.1460  0.2138
   19PRO     CA 1491   6.465   2.350   4.964  0.2635 -0.0420 -0.0639
   20THR     CA 1492   6.732   2.207   4.810  0.0488  0.0099  0.1761
   21LEU     CA 1493   6.702   1.892   4.749 -0.0551  0.0732 -0.3245
   22LEU     CA 1494   6.887   1.578   4.757 -0.1020  0.0143 -0.2090
   23ALA     CA 1495   6.883   1.472   4.457 -0.0595 -0.1506 -0.3311
   24ALA     CA 1496   6.824   1.539   4.215  0.0945  0.5675  0.3451
   25LEU     CA 1497   6.838   1.772   4.056 -0.0630 -0.1154  0.3051
   26GLU     CA 1498   7.104   1.897   3.939  0.3463  0.2556  0.0991
   27SER     CA 1499   7.243   1.888   4.287 -0.2548 -0.1278  0.2088
   28SER     CA 1500   7.441   1.582   4.137  0.1300 -0.6079  0.0782
   29GLU     CA 1501   7.360   1.229   4.237  0.1921  0.3036  0.0069
   30THR     CA 1502   7.247   1.022   4.490  0.2544 -0.1783  0.1702
   31ILE     CA 1503   6.983   1.031   4.646 -0.1466  0.1085 -0.0592
   32TYR     CA 1504   6.963   1.019   4.982  0.1996  0.0393 -0.1469
   33PRO     CA 1505   6.675   0.901   5.114 -0.1018  0.2475  0.1306
   34VAL     CA 1506   6.752   0.915   5.508  0.0065 -0.2253 -0.1183
   35TYR     CA 1507   6.588   0.760   5.808  0.0741 -0.3314  0.0239
   36VAL     CA 1508   6.630   0.844   6.153 -0.3409  0.0453  0.0074
   37LEU     CA 1509   6.509   0.707   6.330 -0.0693 -0.1763 -0.1543
   38ASP     CA 1510   6.561   0.704   6.654  0.0170 -0.3120  0.0972
   39ARG     CA 1511   6.645   0.966   6.887  0.0993 -0.1233 -0.3522
   40ARG     CA 1512   6.889   1.100   6.888 -0.3214 -0.1768  0.0382
   41PHE     CA 1513   6.773   1.342   6.611 -0.1752 -0.0085 -0.1857
   42LEU     CA 1514   6.447   1.397   6.738 -0.1419  0.1841 -0.1260
   43ALA     CA 1515   6.435   1.514   6.967 -0.0790 -0.2342  0.1377
   44SER     CA 1516   6.706   1.668   7.073 -0.2219 -0.4764 -0.1511
   45ALA     CA 1517   6.792   1.420   7.241 -0.3516  0.0745  0.0111
   46MET     CA 1518   6.570   1.277   7.362 -0.2140 -0.0644  0.3128
   47HIS     CA 1519   6.312   1.415   7.459  0.2520 -0.1025  0.0594
   48ILE     CA 1520   6.106   1.164   7.560 -0.0978 -0.0159  0.1540
   49GLY     CA 1521   5.805   1.090   7.720  0.0027  0.0876 -0.1411
   50ALA     CA 1522   5.498   1.100   7.566  0.0485 -0.0872 -0.1399
   51LEU     CA 1523   5.488   1.030   7.307  0.2236  0.1113  0.4136
   52ARG     CA 1524   5.580   1.210   7.015 -0.3020 -0.0976  0.0970
   53TRP     CA 1525   5.514   0.905   6.822  0.1078 -0.2435 -0.0251
   54HIS     CA 1526   5.221   0.883   6.766  0.0596  0.2367 -0.1698
   55PHE     CA 1527   5.269   1.194   6.496 -0.1224 -0.0058 -0.2200
   56LEU     CA 1528   5.457   1.042   6.336  0.0467  0.1757  0.0081
   57LEU     CA 1529   5.268   0.764   6.282 -0.0523 -0.0765  0.0418
   58GLN     CA 1530   5.122   0.845   6.035 -0.1801 -0.1838  0.5337
   59SER     CA 1531   5.360   1.000   5.873  0.0857  0.0133  0.0062
   60LEU     CA 1532   5.543   0.675   5.852  0.1138 -0.2932 -0.0922
   61GLU     CA 1533   5.362   0.482   5.626 -0.3486 -0.0382 -0.2194
   62ASPP    CA 1534   5.279   0.736   5.441  0.0458  0.0325 -0.0135
   63LEU     CA 1535   5.562   0.838   5.302 -0.1700 -0.0515  0.1107
   64HIS     CA 1536   5.735   0.561   5.261 -0.3449 -0.0782  0.0716
   65LYS     CA 1537   5.631   0.386   5.065  0.0154 -0.1620 -0.1442
   66ASN     CA 1538   5.671   0.463   4.789  0.0530  0.0245 -0.1151
   67LEU     CA 1539   5.827   0.733   4.700  0.0658 -0.1523  0.0618
   68SER     CA 1540   5.917   0.874   4.423 -0.1269 -0.1975  0.3587
   69ARG     CA 1541   5.717   0.618   4.192  0.1111  0.0020  0.0443
   70LEU     CA 1542   5.911   0.402   4.183 -0.0015  0.0256 -0.0004
   71GLY     CA 1543   6.156   0.374   4.380  0.1972  0.0420 -0.0540
   72ALA     CA 1544   6.211   0.551   4.607  0.0791  0.1353  0.2616
   73ARG     CA 1545   6.312   0.452   4.899  0.0994 -0.2140  0.0019
   74LEU     CA 1546   6.406   0.527   5.209 -0.1789 -0.3163 -0.1644
   75LEU     CA 1547   6.596   0.479   5.447 -0.1598 -0.2013 -0.1740
   76VAL     CA 1548   6.728   0.264   5.697  0.2613  0.1376 -0.2506
   77ILE     CA 1549   6.665   0.328   6.032  0.1860  0.0147 -0.3700
   78GLN     CA 1550   6.817   0.334   6.301  0.0283  0.3131 -0.1602
   79GLY     CA 1551   7.000   0.295   6.515  0.1151  0.2645  0.1084
   80GLU     CA 1552   7.312   0.335   6.482  0.0400 -0.4049 -0.0826
   81TYR     CA 1553   7.420   0.550   6.387  0.1398 -0.1168 -0.2549
   82GLU     CA 1554   7.718   0.645   6.337  0.0738 -0.5418 -0.0402
   83SER     CA 1555   7.687   0.891   6.096 -0.2934 -0.0685 -0.1000
   84VAL     CA 1556   7.618   0.792   5.819 -0.0485 -0.0874 -0.0461
   85LEU     CA 1557   7.588   0.464   5.783  0.3973 -0.0742 -0.0110
   86ARG     CA 1558   7.763   0.223   5.951  0.0770 -0.0145  0.2812
   87ASP     CA 1559   8.051   0.478   5.992 -0.0385 -0.0179 -0.2935
   88HIS     CA 1560   8.157   0.634   5.799 -0.3071  0.0147  0.1175
   89VAL     CA 1561   8.425   0.517   5.597 -0.0349 -0.1316  0.4580
   90GLN     CA 1562   8.432   0.613   5.356  0.1120  0.1166  0.0436
   91LYS     CA 1563   8.381   0.906   5.280  0.1202 -0.0920 -0.1963
   92TRP     CA 1564   8.290   0.999   4.974  0.1730  0.0425 -0.0092
   93ASN     CA 1565   8.126   1.239   4.977 -0.0283  0.1433 -0.0997
   94ILE     CA 1566   8.168   1.464   4.763 -0.1057  0.0352  0.0569
   95THR     CA 1567   8.064   1.751   4.875 -0.0611  0.1236 -0.0806
   96GLN     CA 1568   7.751   1.745   4.985 -0.0766 -0.0196 -0.2105
   97VAL     CA 1569   7.580   1.820   5.252  0.2173 -0.0994 -0.2540
   98THR     CA 1570   7.273   1.849   5.246 -0.0140  0.1141  0.0074
   99LEU     CA 1571   7.221   1.994   5.527  0.1621  0.0743 -0.0279
  100ASP     CA 1572   7.058   2.243   5.626  0.0640 -0.0452  0.1984
  101ALA     CA 1573   7.106   2.411   5.877 -0.0865  0.0779  0.0076
  102GLU     CA 1574   7.080   2.370   6.133 -0.0470  0.1895 -0.1482
  103MET     CA 1575   7.312   2.520   6.307  0.2625  0.0680 -0.1670
  104GLU     CA 1576   7.382   2.526   6.603  0.1410 -0.1728 -0.3150
  105PRO     CA 1577   7.226   2.267   6.772  0.4201 -0.2069  0.0056
  106PHE     CA 1578   7.323   1.963   6.914 -0.0999 -0.0231  0.2369
  107TYR     CA 1579   7.281   1.689   6.689  0.0188  0.1858 -0.1562
  108LYS     CA 1580   7.263   1.470   6.803 -0.2483  0.2522 -0.2748
  109GLU     CA 1581   7.513   1.406   7.061 -0.1090  0.2252 -0.0466
  110MET     CA 1582   7.791   1.564   7.160  0.1016 -0.1297 -0.3685
  111GLU     CA 1583   7.850   1.773   6.972  0.1218 -0.0809 -0.2238
  112ALA     CA 1584   7.812   1.702   6.679  0.1941 -0.0008  0.0239
  113ASN     CA 1585   7.785   1.502   6.491 -0.1996  0.0606 -0.1163
  114ILE     CA 1586   7.892   1.526   6.177  0.2609 -0.0276  0.1350
  115ARG     CA 1587   8.152   1.582   6.101 -0.1081  0.0959  0.0357
  116ARG     CA 1588   8.321   1.537   6.444  0.1038  0.1661 -0.0904
  117LEU     CA 1589   8.364   1.278   6.563 -0.3985  0.2516  0.1952
  118GLY     CA 1590   8.327   0.997   6.506 -0.2338  0.4405  0.1463
  119ALA     CA 1591   8.121   0.930   6.263 -0.2224 -0.2279  0.3109
  120GLU     CA 1592   8.110   1.083   6.045  0.5345  0.2080 -0.2348
  121LEU     CA 1593   8.063   1.179   5.753 -0.1821 -0.1019 -0.2900
  122GLY     CA 1594   8.146   1.425   5.654 -0.2487 -0.2960  0.1839
  123PHE     CA 1595   8.280   1.594   5.417  0.1896 -0.1974 -0.3174
  124GLU     CA 1596   8.103   1.901   5.378  0.2910  0.1209  0.4546
  125VAL     CA 1597   7.933   2.015   5.599  0.1985 -0.0411 -0.1413
  126LEU     CA 1598   7.631   2.165   5.540 -0.0811  0.0559  0.0147
  127SER     CA 1599   7.468   2.384   5.343  0.0608 -0.1629 -0.0269
  128ARG     CA 1600   7.358   2.632   5.633  0.1544  0.2169  0.0365
  129VAL     CA 1601   7.055   2.806   5.644  0.3510 -0.2147  0.1260
  130GLY     CA 1602   6.757   2.791   5.587 -0.0012  0.0708 -0.0163
  131HIS     CA 1603   6.460   2.687   5.442 -0.1182 -0.0371 -0.0428
  132SER     CA 1604   6.121   2.697   5.507  0.0803  0.4010 -0.1508
  133LEU     CA 1605   6.015   3.052   5.394 -0.1871  0.2231  0.1083
  134TYR     CA 1606   6.276   3.243   5.297 -0.0063 -0.2392  0.0699
  135ASP     CA 1607   6.492   3.135   5.145 -0.3459 -0.2882 -0.1006
  136THR     CA 1608   6.744   3.346   5.264 -0.1199  0.1475 -0.0329
  137LYS     CA 1609   6.734   3.640   5.089  0.3568 -0.1826 -0.1629
  138ARG     CA 1610   6.782   3.911   5.190 -0.1482 -0.1994  0.0257
  139ILE     CA 1611   6.875   3.944   5.525 -0.0280  0.1175  0.0693
  140LEU     CA 1612   6.893   4.372   5.620  0.0023  0.0224 -0.0203
  141ASP     CA 1613   6.741   4.777   5.612 -0.0396 -0.1183 -0.0972
  142LEU     CA 1614   6.490   4.795   5.727  0.0455  0.2629  0.1741
  143ASN     CA 1615   6.497   4.704   6.092  0.0031  0.2059 -0.2000
  144GLY     CA 1616   6.639   4.474   6.120  0.1912 -0.1934 -0.0250
  145GLY     CA 1617   6.915   4.475   6.085  0.0506 -0.1340  0.1073
  146SER     CA 1618   7.111   4.190   6.142 -0.4813 -0.1654 -0.2189
  147PRO     CA 1619   6.893   4.120   6.426  0.3321  0.0311  0.3185
  148PRO     CA 1620   6.630   3.997   6.355  0.3201  0.1962 -0.0525
  149LEU     CA 1621   6.370   4.159   6.578 -0.2065  0.1907  0.2833
  150THR     CA 1622   6.213   4.348   6.386  0.1853 -0.0981  0.0802
  151TYR     CA 1623   5.869   4.303   6.444 -0.3373 -0.2042 -0.1160
  152LYS     CA 1624   5.724   4.169   6.217 -0.0293  0.0462 -0.2269
  153ARG     CA 1625   5.793   4.084   5.967 -0.2259  0.0621 -0.1070
  154PHE     CA 1626   6.067   3.977   5.793 -0.0667  0.1342  0.1809
  155LEU     CA 1627   6.273   4.183   5.885  0.1467 -0.1167 -0.2764
  156HIS     CA 1628   6.129   4.453   5.778 -0.0181 -0.0976 -0.1348
  157ILE     CA 1629   5.918   4.425   5.499  0.1291  0.2021 -0.0797
  158LEU     CA 1630   6.034   4.286   5.262  0.1877  0.3139 -0.1353
  159SER     CA 1631   6.336   4.151   5.325  0.0076 -0.0085  0.0179
  160GLN     CA 1632   6.315   3.997   5.031  0.0158  0.0936  0.2398
  161LEU     CA 1633   6.092   4.026   4.796 -0.1335  0.1411 -0.0552
  162GLY     CA 1634   5.788   4.005   4.865  0.3326 -0.1802 -0.1841
  163ASP     CA 1635   5.638   3.754   4.924 -0.4160 -0.0286 -0.0729
  164PRO     CA 1636   5.716   3.439   4.872  0.0630 -0.2387  0.2736
  165GLU     CA 1637   5.765   3.264   4.676  0.3451  0.0301 -0.1339
  166VAL     CA 1638   5.608   3.008   4.492  0.3192  0.0017  0.1848
  167PRO     CA 1639   5.658   2.701   4.569  0.4927 -0.2645  0.2624
  168VAL     CA 1640   5.781   2.414   4.444  0.1588  0.0634 -0.1199
  169ARG     CA 1641   5.554   2.095   4.441  0.0416  0.0556  0.3651
  170ASN     CA 1642   5.571   1.775   4.313  0.2083 -0.0250 -0.2064
  171LEU     CA 1643   5.805   1.746   4.088  0.0765 -0.0352  0.0359
  172THR     CA 1644   5.867   1.701   3.692  0.1077  0.2587  0.0916
  173ALA     CA 1645   5.893   1.422   3.711 -0.1420 -0.0748 -0.3699
  174GLU     CA 1646   5.937   1.248   4.013 -0.2147 -0.0330 -0.1903
  175ASP     CA 1647   6.144   1.034   3.982  0.2176 -0.1560  0.0108
  176PHE     CA 1648   6.407   1.091   4.071 -0.0708  0.0876 -0.2917
  177GLN     CA 1649   6.632   1.006   3.836 -0.2476 -0.1397 -0.1390
  178ARG     CA 1650   6.909   1.092   3.974 -0.0557 -0.1933  0.1648
  179CYS     CA 1651   7.098   0.820   4.016 -0.0744 -0.1207  0.0251
  180MET     CA 1652   7.036   0.656   4.345 -0.2868 -0.1634 -0.2440
  181SER     CA 1653   6.755   0.572   4.297  0.5246 -0.0351  0.2043
  182PRO     CA 1654   6.705   0.341   4.598  0.1041 -0.3141  0.0263
  183GLU     CA 1655   6.557   0.121   4.550 -0.1543 -0.2257  0.3935
  184PRO     CA 1656   6.646  -0.208   4.627 -0.3299 -0.0297  0.3800
  185GLY     CA 1657   6.449  -0.395   4.545 -0.1930  0.1795  0.1434
  186LEU     CA 1658   6.268  -0.551   4.678  0.0831 -0.1673 -0.1259
  187ALA     CA 1659   6.039  -0.490   4.872 -0.1906  0.1441  0.0893
  188GLU     CA 1660   6.062  -0.352   5.176  0.0052 -0.2542 -0.0176
  189ARG     CA 1661   6.170  -0.216   5.483  0.0443 -0.1102 -0.1029
  190TYR     CA 1662   6.461  -0.093   5.625  0.0699  0.2298 -0.1088
  191ARG     CA 1663   6.475  -0.137   5.915 -0.0865  0.1235 -0.0996
  192VAL     CA 1664   6.188  -0.097   6.059  0.2525  0.0761 -0.1025
  193PRO     CA 1665   5.919   0.099   6.132  0.3778  0.2770  0.0361
  194VAL     CA 1666   5.833   0.066   6.420  0.0796  0.1150  0.1372
  195PRO     CA 1667   6.041  -0.123   6.643  0.1097  0.0035 -0.1507
  196ALA     CA 1668   6.295  -0.115   6.792 -0.1200 -0.3683  0.0995
  197ASP     CA 1669   6.297   0.101   7.058  0.0631  0.0294 -0.1647
  198LEU     CA 1670   6.023   0.203   7.056 -0.1768 -0.1710 -0.0411
  199GLU     CA 1671   5.779   0.021   7.111  0.1122  0.2383  0.1110
  200ILE     CA 1672   5.531   0.149   7.215 -0.1757 -0.0496  0.0375
  201PRO     CA 1673   5.325   0.423   7.051 -0.0241 -0.3331  0.0493
  202PRO     CA 1674   5.014   0.457   7.135  0.0213 -0.0961 -0.1349
  203GLN     CA 1675   4.844   0.576   7.452 -0.2462 -0.1986  0.4086
  204SER     CA 1676   4.547   0.728   7.517  0.1483  0.0940 -0.0577
  205LEU     CA 1677   4.500   0.870   7.182 -0.0748  0.4234  0.0155
  206SER     CA 1678   4.343   1.196   6.967  0.1740 -0.1213 -0.2664
  207PRO     CA 1679   4.429   1.412   6.773  0.1054 -0.0014 -0.1850
  208TRP     CA 1680   4.622   1.447   6.587 -0.0091  0.0037 -0.0967
  209THR     CA 1681   4.722   1.444   6.198 -0.1429  0.0135  0.1893
  210GLY     CA 1682   4.841   1.181   6.022 -0.2603 -0.1485 -0.2153
  211GLY     CA 1683   4.940   1.269   5.795  0.0636 -0.1464  0.3741
  212GLU     CA 1684   5.006   1.473   5.597 -0.1714 -0.4000 -0.1585
  213THR     CA 1685   4.896   1.736   5.664  0.2737  0.4437 -0.2283
  214GLU     CA 1686   4.573   1.819   5.657 -0.1690  0.1053 -0.1977
  215GLY     CA 1687   4.542   2.112   5.604 -0.0333 -0.2002  0.1373
  216LEU     CA 1688   4.606   2.364   5.644 -0.0438  0.0729 -0.1708
  217ARG     CA 1689   4.360   2.468   5.888 -0.1718 -0.2582  0.0529
  218ARG     CA 1690   4.360   2.793   5.885 -0.3381 -0.1417  0.1061
  219LEU     CA 1691   4.543   2.898   5.681  0.2088 -0.4163  0.0186
  220GLU     CA 1692   4.414   2.874   5.379  0.2054  0.0822  0.0867
  221GLN     CA 1693   4.331   3.138   5.273  0.0135  0.2880 -0.0329
  222HIS     CA 1694   4.213   3.413   5.483  0.1625 -0.0848 -0.2552
  223LEU     CA 1695   3.937   3.535   5.446 -0.1122 -0.0455  0.0327
  224THR     CA 1696   3.749   3.431   5.676  0.0905  0.0005  0.0980
  225ASP     CA 1697   3.580   3.727   5.859 -0.2305 -0.3471 -0.2329
  226GLN     CA 1698   3.606   3.981   5.842  0.0328  0.0049  0.1106
  227GLY     CA 1699   3.690   4.257   6.041 -0.1124  0.1719  0.2368
  228TRP     CA 1700   3.670   4.157   6.295  0.1198 -0.0772  0.3128
  229VAL     CA 1701   3.863   4.120   6.644  0.4671  0.0883  0.1133
  230ALA     CA 1702   3.995   4.335   6.722  0.0634  0.3860  0.2041
  231ASN     CA 1703   4.117   4.584   6.919  0.1574  0.1899 -0.2577
  232PHE     CA 1704   4.261   4.580   7.193  0.3289 -0.5030 -0.0789
  233THR     CA 1705   4.253   4.293   7.358  0.2610 -0.3552  0.0714
  234LYS     CA 1706   3.932   4.186   7.197  0.1339  0.0188  0.3512
  235PRO     CA 1707   3.894   3.849   7.164 -0.1057  0.1977  0.0912
  236ARG     CA 1708   4.194   3.657   7.176 -0.2375 -0.2728  0.0506
  237THR     CA 1709   4.356   3.729   7.399  0.3448 -0.1967  0.0587
  238ILE     CA 1710   4.190   3.678   7.640  0.0315  0.2283  0.0489
  239PRO     CA 1711   3.904   3.514   7.654  0.2587  0.2322  0.3039
  240ASN     CA 1712   4.049   3.192   7.657 -0.0709  0.0797 -0.0881
  241SER     CA 1713   4.176   3.145   7.378  0.0647 -0.2017 -0.1141
  242LEU     CA 1714   4.020   3.013   7.086  0.2221  0.3043  0.2163
  243LEU     CA 1715   3.927   3.068   6.794 -0.2634  0.0391 -0.1501
  244PRO     CA 1716   4.128   3.027   6.608 -0.3025 -0.0489  0.0438
  245SER     CA 1717   4.360   2.855   6.637 -0.1708  0.2256 -0.0854
  246THR     CA 1718   4.455   2.636   6.378  0.1883  0.1635 -0.0165
  247THR     CA 1719   4.764   2.820   6.272 -0.0683 -0.1812 -0.2625
  248GLY     CA 1720   4.974   2.644   6.166 -0.1316  0.0938  0.2737
  249LEU     CA 1721   5.218   2.546   6.261 -0.0404  0.0625 -0.1645
  250SER     CA 1722   5.281   2.431   6.534 -0.0545  0.0350 -0.0192
  251PRO     CA 1723   5.184   2.084   6.423 -0.0036 -0.1243 -0.0087
  252TYR     CA 1724   5.420   2.042   6.191  0.3330  0.0608  0.3252
  253PHE     CA 1725   5.643   2.206   6.238 -0.0463  0.1148  0.1370
  254SER     CA 1726   5.850   1.990   6.401 -0.2325 -0.0090 -0.4818
  255MET     CA 1727   5.855   1.781   6.134 -0.1661  0.1156 -0.1133
  256GLY     CA 1728   5.836   1.845   5.858  0.4151 -0.0288  0.1721
  257CYS     CA 1729   5.586   1.899   5.727 -0.0735 -0.0137 -0.0560
  258LEU     CA 1730   5.444   2.129   5.602  0.0379 -0.2437 -0.3317
  259SER     CA 1731   5.454   2.390   5.397 -0.0485  0.1262  0.1975
  260VAL     CA 1732   5.320   2.710   5.457 -0.4085  0.1073  0.0658
  261ARG     CA 1733   5.432   2.883   5.155  0.0609 -0.0500 -0.0215
  262THR     CA 1734   5.267   3.114   4.909 -0.0109  0.0041  0.1272
  263PHE     CA 1735   5.133   3.273   5.180 -0.1721  0.1304 -0.2034
  264PHE     CA 1736   4.914   3.191   5.344 -0.3494 -0.1737 -0.2810
  265GLN     CA 1737   4.722   3.443   5.320 -0.0313  0.1110 -0.4364
  266ARG     CA 1738   4.871   3.753   5.245 -0.1112  0.0486 -0.0316
  267LEU     CA 1739   5.066   3.802   5.470  0.0992 -0.0677 -0.3308
  268SER     CA 1740   4.977   4.059   5.676  0.0442 -0.1319  0.1376
  269ASN     CA 1741   4.708   4.203   5.601 -0.2048 -0.0457 -0.2196
  270ILE     CA 1742   4.500   4.033   5.748 -0.4467 -0.2802 -0.1172
  271TYR     CA 1743   4.656   4.024   6.087  0.1054 -0.1060  0.0855
  272ALA     CA 1744   4.758   4.250   6.155 -0.0033  0.3468  0.1206
  273GLN     CA 1745   4.692   4.517   6.062  0.2997  0.1788 -0.0634
  274ALA     CA 1746   4.482   4.577   5.919  0.0618 -0.0744 -0.2418
  275LYS     CA 1747   4.237   4.394   5.966  0.0976  0.3028  0.1811
  276HIS     CA 1748   4.193   4.221   6.179  0.1832 -0.4089 -0.2331
  277HIS     CA 1749   4.381   4.244   6.481 -0.2722 -0.2144  0.2216
  278SER     CA 1750   4.450   4.502   6.549 -0.2172 -0.2284  0.1277
  279LEU     CA 1751   4.660   4.549   6.806 -0.1339 -0.2268  0.0304
  280PRO     CA 1752   4.715   4.377   7.008 -0.0633 -0.1452  0.1857
  281PRO     CA 1753   4.862   4.098   7.135  0.1052  0.1171  0.3159
  282VAL     CA 1754   5.045   3.932   6.956 -0.1287 -0.2288  0.0260
  283SER     CA 1755   4.930   4.007   6.584  0.2121  0.3818 -0.1460
  284LEU     CA 1756   5.122   3.870   6.317  0.2791 -0.0996  0.0019
  285GLN     CA 1757   5.446   3.891   6.481  0.0544 -0.0668 -0.2943
  286GLY     CA 1758   5.465   3.621   6.623  0.2619 -0.0954  0.1757
  287GLN     CA 1759   5.259   3.401   6.554 -0.1536  0.1292 -0.1275
  288LEU     CA 1760   5.356   3.243   6.292  0.3317 -0.1034  0.2114
  289LEU     CA 1761   5.678   3.319   6.240 -0.2630 -0.3765  0.0816
  290TRP     CA 1762   5.896   3.211   6.381 -0.0778  0.0569 -0.1616
  291ARG     CA 1763   6.071   2.986   6.254  0.2593  0.0885  0.3011
  292GLU     CA 1764   6.332   3.146   6.139 -0.0306  0.2444 -0.1062
  293PHE     CA 1765   6.343   3.405   6.303 -0.0461  0.0315 -0.2170
  294PHE     CA 1766   6.489   3.299   6.584 -0.0064  0.0893  0.1251
  295TYR     CA 1767   6.739   3.150   6.466  0.0344  0.0976  0.3144
  296THR     CA 1768   6.896   3.296   6.246  0.2094  0.1789  0.3475
  297VAL     CA 1769   7.042   3.567   6.395  0.0164  0.0238  0.1309
  298ALA     CA 1770   7.043   3.494   6.692  0.2396  0.0344  0.0215
  299SER     CA 1771   7.297   3.220   6.698  0.2128 -0.0000 -0.2825
  300ALA     CA 1772   7.545   3.342   6.522 -0.1684 -0.3380  0.1338
  301THR     CA 1773   7.658   3.597   6.672 -0.0706  0.2150 -0.1739
  302GLN     CA 1774   7.558   3.531   7.050 -0.4224 -0.2586 -0.1294
  303ASN     CA 1775   7.303   3.555   7.110  0.2412 -0.2965 -0.0072
  304PHE     CA 1776   7.151   3.261   7.376  0.1371  0.3156 -0.3615
  305THR     CA 1777   7.355   3.103   7.655  0.0280 -0.2207  0.0319
  306GLN     CA 1778   7.455   3.268   7.886  0.1321 -0.2188 -0.0787
  307MET     CA 1779   7.522   3.551   7.905 -0.2353  0.0786  0.3166
  308ALA     CA 1780   7.451   3.705   7.560 -0.2881 -0.2092  0.0900
  309GLY     CA 1781   7.417   3.937   7.495  0.0945  0.1400  0.2779
  310ASN     CA 1782   7.304   4.176   7.298 -0.0877  0.2318  0.0509
  311PRO     CA 1783   7.004   4.347   7.303 -0.0282  0.3262 -0.1442
  312ILE     CA 1784   6.795   4.158   7.431 -0.1364 -0.0339  0.0855
  313CYS     CA 1785   6.895   3.960   7.628  0.1070  0.3047 -0.3521
  314LEU     CA 1786   6.983   4.023   7.915 -0.3578  0.2340  0.1493
  315GLN     CA 1787   6.796   4.014   8.158  0.0545 -0.2183  0.1135
  316ILE     CA 1788   6.926   3.814   8.433 -0.1772 -0.1807  0.0733
  317HIS     CA 1789   7.003   3.460   8.468  0.4127  0.1787  0.0760
  318TRP     CA 1790   6.906   3.404   8.763  0.1420  0.0086  0.1052
  319TYR     CA 1791   6.826   3.152   8.895  0.0051 -0.2213  0.0328
  320GLU     CA 1792   7.026   2.830   8.873  0.3592 -0.3497 -0.2979
  321ASP     CA 1793   7.003   2.557   8.734 -0.1900  0.1473 -0.0410
  322ALA     CA 1794   6.943   2.332   8.952  0.0253  0.0453 -0.2898
  323GLU     CA 1795   6.664   2.305   9.063  0.2810 -0.1413  0.0175
  324ARG     CA 1796   6.366   2.296   8.856  0.6182 -0.0707  0.1763
  325LEU     CA 1797   6.074   2.267   8.784 -0.0785 -0.0232 -0.2167
  326HIS     CA 1798   5.844   2.294   8.950  0.1179  0.5301  0.1365
  327LYS     CA 1799   5.641   2.484   8.839  0.2388  0.2990 -0.1625
  328TRP     CA 1800   5.439   2.278   8.665  0.3001 -0.1066 -0.1128
  329LYS     CA 1801   5.544   2.010   8.619  0.0476  0.1501  0.0866
  330THR     CA 1802   5.569   1.838   8.893 -0.3818 -0.0693 -0.1334
  331ALA     CA 1803   5.434   1.933   9.137  0.0363  0.1608 -0.1656
  332GLN     CA 1804   5.313   2.226   9.234  0.2262 -0.1527 -0.2308
  333THR     CA 1805   5.004   2.294   9.365  0.0018 -0.0247  0.0965
  334GLY     CA 1806   4.956   2.681   9.389 -0.2167 -0.2007  0.1331
  335PHE     CA 1807   4.754   2.814   9.177 -0.0490 -0.3160  0.1034
  336PRO     CA 1808   4.633   2.618   8.976  0.2268  0.0094 -0.2289
  337TRP     CA 1809   4.658   2.799   8.715  0.2263  0.3411  0.0650
  338ILE     CA 1810   4.769   2.650   8.501 -0.1977  0.0517 -0.1618
  339ASP     CA 1811   4.975   2.447   8.668 -0.1120  0.0294 -0.0966
  340ALA     CA 1812   4.949   2.156   8.551 -0.3200 -0.3236  0.4262
  341ILE     CA 1813   4.993   1.919   8.698 -0.2240  0.1259 -0.0790
  342MET     CA 1814   5.047   1.678   8.586 -0.1265 -0.0794 -0.2724
  343THR     CA 1815   5.319   1.616   8.441  0.0068 -0.0082 -0.0627
  344GLN     CA 1816   5.353   1.842   8.174 -0.0429  0.1791 -0.3763
  345LEU     CA 1817   5.098   1.843   8.074  0.1180  0.0176  0.0243
  346ARG     CA 1818   4.984   1.560   8.008  0.3661  0.0796 -0.0869
  347GLN     CA 1819   4.787   1.566   7.796  0.1289  0.0759 -0.1515
  348GLU     CA 1820   4.841   1.547   7.513  0.1889 -0.0218  0.0852
  349GLY     CA 1821   4.948   1.841   7.423 -0.0245 -0.0992  0.4620
  350TRP     CA 1822   4.823   2.124   7.413  0.1865 -0.1761 -0.1916
  351ILE     CA 1823   4.844   2.415   7.527 -0.1481  0.1485  0.0037
  352HIS     CA 1824   4.886   2.681   7.208 -0.0286 -0.3463  0.2669
  353HIS     CA 1825   4.758   2.927   7.320 -0.3314 -0.2782 -0.2421
  354LEU     CA 1826   4.655   2.901   7.590 -0.0883  0.2414  0.0033
  355ALA     CA 1827   4.830   2.961   7.804 -0.0934 -0.2252 -0.0516
  356ARG     CA 1828   5.131   3.089   7.720  0.0940  0.0290 -0.0022
  357HIS     CA 1829   5.047   3.400   8.035 -0.0020  0.1510  0.1078
  358ALA     CA 1830   5.068   3.150   8.270 -0.1247  0.0622  0.0666
  359VAL     CA 1831   5.420   3.014   8.184  0.1232 -0.0925  0.1061
  360ALA     CA 1832   5.562   3.245   8.234  0.0252 -0.1512 -0.0137
  361CYS     CA 1833   5.497   3.390   8.498 -0.1615 -0.1554 -0.0391
  362PHE     CA 1834   5.588   3.271   8.794 -0.0748  0.3229 -0.0996
  363LEU     CA 1835   5.847   3.088   8.745  0.1586 -0.3256  0.0585
  364THR     CA 1836   6.033   3.325   8.614  0.1598  0.2782  0.1397
  365ARG     CA 1837   5.922   3.614   8.837 -0.0103  0.2762 -0.2848
  366GLY     CA 1838   5.868   3.493   9.044 -0.0099  0.2239  0.0022
  367ASP     CA 1839   5.896   3.222   9.226  0.3611  0.0344 -0.0116
  368LEU     CA 1840   6.133   3.039   9.100  0.2470  0.0867  0.3174
  369TRP     CA 1841   6.345   3.204   8.897 -0.0311 -0.0049 -0.0620
  370ILE     CA 1842   6.423   3.113   8.642  0.1040  0.0531 -0.1387
  371SER     CA 1843   6.624   3.013   8.419  0.0339 -0.2100  0.3696
  372TRP     CA 1844   6.556   3.040   8.037  0.1888  0.1054 -0.3264
  373GLU     CA 1845   6.742   2.775   7.973 -0.2915 -0.2634  0.1430
  374GLU     CA 1846   6.692   2.527   8.093  0.1520 -0.0234  0.3842
  375GLY     CA 1847   6.334   2.537   8.127  0.0418  0.1736 -0.3252
  376MET     CA 1848   6.253   2.537   7.873  0.0197 -0.1030 -0.1150
  377LYS     CA 1849   6.319   2.204   7.738  0.1593  0.1743  0.0845
  378VAL     CA 1850   6.107   2.079   7.862  0.1662 -0.0392  0.0418
  379PHE     CA 1851   5.878   2.038   7.610  0.1772 -0.1371 -0.0785
  380GLU     CA 1852   6.028   1.807   7.452 -0.1010 -0.1290  0.0373
  381GLU     CA 1853   5.918   1.558   7.547  0.1092  0.0321  0.0795
  382LEU     CA 1854   5.598   1.605   7.610  0.2207  0.0636 -0.0755
  383LEU     CA 1855   5.479   1.897   7.371  0.2279 -0.0167  0.0172
  384LEU     CA 1856   5.587   1.975   7.047  0.0906 -0.0633 -0.0315
  385ASP     CA 1857   5.780   2.190   7.039 -0.1571 -0.1070 -0.1913
  386ALA     CA 1858   6.056   2.166   6.939  0.0332 -0.2066 -0.1771
  387ASP     CA 1859   6.236   2.097   6.723 -0.0739  0.1697  0.2723
  388TYR     CA 1860   6.481   2.263   6.592 -0.3125 -0.2246  0.1498
  389SER     CA 1861   6.375   2.580   6.601  0.1149 -0.4379 -0.1659
  390ILE     CA 1862   6.218   2.648   6.875  0.0755 -0.0365  0.0160
  391ASN     CA 1863   6.351   2.636   7.142 -0.0895  0.0821  0.1327
  392ALA     CA 1864   6.534   2.843   7.243 -0.0775 -0.2371  0.0207
  393GLY     CA 1865   6.361   3.120   7.204  0.2737 -0.3501  0.0311
  394ASN     CA 1866   6.144   3.047   7.388  0.1708  0.3329 -0.0378
  395TRP     CA 1867   6.093   3.279   7.658  0.0248  0.0388  0.1368
  396MET     CA 1868   6.092   3.615   7.598 -0.2556 -0.1799  0.0971
  397TRP     CA 1869   5.807   3.734   7.485  0.0516 -0.0893  0.2003
  398LEU     CA 1870   5.707   3.898   7.713  0.3830 -0.0340  0.2202
  399SER     CA 1871   5.807   3.810   8.017  0.1892 -0.2817 -0.1817
  400ALA     CA 1872   6.047   4.002   8.091 -0.0800  0.0679  0.2969
  401SER     CA 1873   6.236   4.049   7.805  0.1199 -0.2065  0.0547
  402ALA     CA 1874   6.136   4.128   7.487  0.0067  0.0198  0.0110
  403PHE     CA 1875   5.922   4.302   7.463 -0.0629  0.2693 -0.1731
  404PHE     CA 1876   5.764   4.455   7.659 -0.1298 -0.0811 -0.1619
  405HIS     CA 1877   5.753   4.392   7.934 -0.3849  0.0383 -0.1377
  406HIS     CA 1878   5.518   4.300   8.108 -0.1077 -0.2837  0.2530
  407TYR     CA 1879   5.567   4.468   8.390 -0.0766  0.1477 -0.2653
  408THR     CA 1880   5.427   4.601   8.700 -0.2025  0.2469  0.0796
  409ARG     CA 1881   5.287   4.342   8.851  0.0102 -0.3331  0.0055
  410ILE     CA 1882   5.177   4.101   8.615 -0.2526  0.1453  0.0994
  411PHE     CA 1883   4.974   3.893   8.593 -0.1766 -0.1259  0.1113
  412CYS     CA 1884   4.760   3.668   8.358 -0.0820 -0.1102  0.2770
  413PRO     CA 1885   4.634   3.484   8.627  0.2436  0.1450 -0.0724
  414VAL     CA 1886   4.343   3.679   8.722  0.1243 -0.3706  0.1939
  415ARG     CA 1887   4.077   3.526   8.621  0.0837 -0.0712 -0.1612
  416PHE     CA 1888   4.201   3.429   8.350  0.1760  0.1786  0.0835
  417GLY     CA 1889   4.028   3.430   8.131 -0.0649 -0.1379  0.0285
  418LYS     CA 1890   3.738   3.520   8.168  0.1627 -0.0424  0.1070
  419ARG     CA 1891   3.602   3.328   8.381 -0.2086 -0.0206 -0.0103
  420THR     CA 1892   3.783   3.050   8.433  0.0215  0.1962 -0.0716
  421ASP     CA 1893   3.883   2.922   8.121  0.2930  0.1158  0.1046
  422PRO     CA 1894   3.870   2.590   8.170 -0.0196  0.1379 -0.2247
  423GLU     CA 1895   3.679   2.428   8.011 -0.0001  0.1432  0.1948
  424GLY     CA 1896   3.733   2.155   8.026 -0.0301 -0.0203  0.1797
  425GLN     CA 1897   3.992   2.077   7.978 -0.2735  0.0929 -0.0326
  426TYR     CA 1898   4.209   2.135   8.154 -0.2325  0.0781  0.2236
  427ILE     CA 1899   4.204   2.116   8.456  0.1543  0.0350 -0.0215
  428ARG     CA 1900   4.017   1.871   8.591  0.0024  0.2290  0.0259
  429LYS     CA 1901   4.151   1.610   8.718 -0.0527 -0.1844  0.3534
  430TYR     CA 1902   4.518   1.750   8.768  0.1507 -0.1828 -0.0939
  431LEU     CA 1903   4.527   1.656   9.037  0.5525  0.1003  0.0208
  432PRO     CA 1904   4.239   1.505   9.208 -0.0200  0.0306  0.1844
  433VAL     CA 1905   4.021   1.750   9.319  0.2595 -0.3942  0.1070
  434LEU     CA 1906   3.908   1.960   9.123  0.0176  0.3160  0.2925
  435LYS     CA 1907   3.614   2.042   8.998 -0.1419 -0.1620  0.0719
  436ASN     CA 1908   3.326   2.090   9.036  0.0971  0.2360  0.0050
  437PHE     CA 1909   3.241   2.340   8.821  0.1268 -0.0080 -0.0052
  438PRO     CA 1910   3.355   2.611   8.890 -0.2491 -0.1463 -0.2926
  439THR     CA 1911   3.338   2.682   9.183 -0.1632 -0.1886 -0.2421
  440LYS     CA 1912   3.559   2.492   9.307 -0.0906  0.0809 -0.0262
  441TYR     CA 1913   3.810   2.466   9.191 -0.3277 -0.0630 -0.2566
  442ILE     CA 1914   3.930   2.706   8.997 -0.0386  0.0820 -0.2670
  443TYR     CA 1915   3.726   2.969   9.088  0.3661  0.0718 -0.1188
  444GLU     CA 1916   3.766   3.064   9.336  0.0831 -0.3393 -0.0752
  445PRO     CA 1917   3.892   2.849   9.543 -0.1970  0.0365  0.0685
  446TRP     CA 1918   3.937   2.972   9.826  0.4023 -0.3070  0.1308
  447THR     CA 1919   3.595   3.056   9.950  0.2088 -0.0606 -0.0843
  448ALA     CA 1920   3.416   3.045   9.721  0.0961 -0.0635 -0.1327
  449SER     CA 1921   3.132   3.127   9.689 -0.0145 -0.4526 -0.0280
  450GLU     CA 1922   2.964   2.828   9.583  0.0825 -0.1924  0.1473
  451GLU     CA 1923   3.047   2.548   9.601  0.1359 -0.3179  0.1038
  452GLU     CA 1924   3.140   2.445   9.835 -0.0466 -0.2606  0.0175
  453GLN     CA 1925   3.291   2.209   9.914  0.0578  0.1915  0.1877
  454ARG     CA 1926   3.098   1.959   9.809  0.0353 -0.0624 -0.0931
  455GLN     CA 1927   3.133   1.913   9.518  0.2458  0.3724 -0.1067
  456ALA     CA 1928   3.383   2.011   9.434 -0.0491  0.2384 -0.0113
  457GLY     CA 1929   3.628   2.083   9.511  0.3465  0.3777 -0.5279
  458CYS     CA 1930   3.695   2.071   9.827 -0.3603  0.0294  0.1279
  459ILE     CA 1931   3.970   2.066  10.031 -0.0587 -0.0573 -0.0869
  460ILE     CA 1932   4.057   2.422  10.153  0.2100  0.1725 -0.0593
  461GLY     CA 1933   4.368   2.557  10.176  0.0497 -0.1406  0.0521
  462ARG     CA 1934   4.525   2.344  10.324  0.0858 -0.0451 -0.2129
  463ASP     CA 1935   4.457   2.075  10.109  0.0062 -0.2185  0.0167
  464TYR     CA 1936   4.462   2.164   9.881 -0.0639  0.0653 -0.1816
  465PRO     CA 1937   4.563   2.478   9.751 -0.0036  0.0034 -0.0709
  466PHE     CA 1938   4.858   2.603   9.906  0.3988  0.2041 -0.2132
  467PRO     CA 1939   5.207   2.604   9.847 -0.0767 -0.1921 -0.0850
  468MET     CA 1940   5.382   2.818   9.715 -0.3420  0.0167  0.1974
  469VAL     CA 1941   5.660   2.809   9.878  0.2005 -0.1517 -0.1797
  470ASN     CA 1942   5.951   2.777   9.777 -0.1462  0.1819 -0.1961
  471HIS     CA 1943   6.202   2.995   9.642  0.0554  0.1231  0.1252
  472LYS     CA 1944   6.163   3.265   9.633 -0.1681 -0.2045  0.0995
  473GLU     CA 1945   6.010   3.520   9.596  0.0253  0.0573 -0.2217
  474ALA     CA 1946   5.758   3.620   9.528  0.1228 -0.4077 -0.3493
  475SER     CA 1947   5.489   3.653   9.312 -0.2254 -0.0314  0.3080
  476ASP     CA 1948   5.493   3.942   9.074  0.2162 -0.1979  0.2755
  477ARG     CA 1949   5.824   4.059   8.966 -0.0948 -0.1273  0.1682
  478ASN     CA 1950   5.864   4.299   8.842  0.2306  0.3438 -0.1170
  479LEU     CA 1951   5.977   4.536   8.995 -0.0511  0.1488 -0.1850
  480GLN     CA 1952   6.202   4.488   9.147 -0.0153 -0.0541  0.1302
  481LEU     CA 1953   6.434   4.348   9.057 -0.1008  0.2207  0.1961
  482MET     CA 1954   6.500   4.450   8.744  0.0877 -0.2136  0.1224
  483ARG     CA 1955   6.433   4.809   8.759 -0.2645  0.2995 -0.0717
  484ARG     CA 1956   6.429   4.907   8.518  0.1582  0.0737  0.0370
  485VAL     CA 1957   6.610   4.835   8.225  0.0885  0.2864 -0.1214
  486ARG     CA 1958   6.486   4.911   7.986 -0.0148  0.0943 -0.4207
  487GLU     CA 1959   6.635   4.995   7.751  0.0130  0.0016 -0.1615
  488GLU     CA 1960   6.956   5.003   7.866  0.0518  0.0388  0.4760
  489GLN     CA 1961   7.021   4.809   7.969  0.1786  0.1438  0.0645
  490ARG     CA 1962   6.911   4.521   7.789 -0.1461 -0.3313  0.1082
  491GLY     CA 1963   6.624   4.437   7.791 -0.0630 -0.1171 -0.2448
  492THR     CA 1964   6.396   4.523   7.619 -0.1925 -0.1588 -0.2135
  493ALA     CA 1965   6.497   4.549   7.335 -0.2025  0.1947 -0.0630
  494GLN     CA 1966   6.542   4.802   7.230  0.2325  0.3605 -0.1994
  495LEU     CA 1967   6.385   4.809   6.899 -0.0707  0.1495  0.0217
  496THR     CA 1968   6.142   4.563   6.925  0.1856  0.1095  0.0032
  497ARG     CA 1969   6.042   4.745   7.225  0.2900 -0.0992  0.0310
  999W        W 1970   3.105  11.110  11.648 -0.0167  0.0298  0.1168
 1000W        W 1971   8.585   8.801   4.875 -0.3759 -0.0038  0.1973
 1001W        W 1972   8.131  13.333   4.956  0.0276  0.3103 -0.2730
 1002W        W 1973   0.565   2.421  11.601 -0.3314  0.0712 -0.1964
 1003W        W 1974   0.665   5.458   6.374  0.1893 -0.0124 -0.0028
 1004W        W 1975   8.586   3.837   3.498  0.0440 -0.0064  0.2444
 1005W        W 1976   6.896   4.005  10.823  0.0572 -0.0707  0.0416
 1006W        W 1977   3.330  12.349   4.582  0.0134  0.2463  0.0716
 1007W        W 1978   3.929   5.937   2.895  0.1471 -0.0622  0.0186
 1008W        W 1979  10.629   6.024   3.022  0.1261  0.0843  0.1461
 1009W        W 1980   5.868  10.728  13.114 -0.0259  0.1635  0.0902
 1010W        W 1981   0.306  10.091   8.569  0.2042 -0.3489  0.3229
 1011W        W 1982   1.148  12.857  13.413  0.3721 -0.0597  0.0486
 1012W        W 1983   6.075   7.014   0.862  0.1218 -0.0287 -0.0957
 1013W        W 1984  11.290   0.516   5.871 -0.0952 -0.1622  0.1685
 1014W        W 1985   3.889   8.395   5.212  0.0671  0.0662 -0.0896
 1015W        W 1986   1.312   8.369   2.455  0.3166  0.0639  0.3435
 1016W        W 1987   0.462   1.068   2.884  0.3812  0.1037  0.0082
 1017W        W 1988   0.766   0.344   9.776  0.0582  0.0059 -0.0227
 1018W        W 1989   7.703   5.800   0.004 -0.0449 -0.0349  0.0916
 1019W        W 1990  10.242   9.162   4.337 -0.1633  0.3136 -0.0617
 1020W        W 1991   9.669   3.574  13.915  0.1208 -0.0411 -0.3394
 1021W        W 1992   9.242   5.310   3.704  0.2499  0.5361 -0.4454
 1022W        W 1993  11.192   1.804   4.028  0.4207  0.4668  0.0478
 1023W        W 1994  13.154   7.566  10.123 -0.2550  0.1058  0.0389
 1024W        W 1995   2.361   8.587   4.365 -0.0361  0.0546 -0.1845
 1025W        W 1996   5.760   5.441   1.233 -0.4273 -0.1932  0.1900
 1026W        W 1997  10.026   2.733   5.574  0.3327 -0.0968  0.1539
 1027W        W 1998   0.883   9.507   1.199  0.0756  0.1192 -0.3628
 1028W        W 1999   3.745   8.339   2.532 -0.1940  0.1321  0.2046
 1029W        W 2000   9.363  12.273   6.872  0.0709 -0.2966  0.0565
 1030W        W 2001   4.189   1.621   6.245  0.1848  0.0467  0.0197
 1031W        W 2002  10.150   8.807   0.769 -0.1327 -0.1082  0.1742
 1032W        W 2003   1.048   4.317   7.138 -0.2069  0.0515  0.0757
 1033W        W 2004  13.699   9.481  11.052  0.1753  0.0828  0.0886
 1034W        W 2005   7.100   7.014  11.031  0.0567 -0.0329  0.0258
 1035W        W 2006   1.007   6.794   0.690  0.2198  0.0620 -0.1364
 1036W        W 2007   7.236  12.403   3.071 -0.1391  0.0943  0.1323
 1037W        W 2008   9.849  10.259   5.035 -0.2074  0.0605  0.1094
 1038W        W 2009   9.244   3.145   9.699 -0.2165  0.0024  0.1125
 1039W        W 2010  11.025  10.100  10.526 -0.0149  0.0032  0.0629
 1040W        W 2011   1.572  13.023   8.493 -0.0816  0.1156  0.1684
 1041W        W 2012   0.370  10.592   9.629  0.1843 -0.0703  0.0411
 1042W        W 2013   2.317   1.509  11.681  0.1274 -0.1757 -0.0549
 1043W        W 2014  11.478   1.342   4.269 -0.0914 -0.2163  0.2762
 1044W        W 2015   8.512   1.104  12.859  0.0350 -0.1810 -0.0044
 1045W        W 2016   4.198  10.177   4.405 -0.3121  0.1850 -0.2731
 1046W        W 2017  13.604   9.107   6.482  0.2045  0.2036 -0.0776
 1047W        W 2018  10.664   6.722  12.985  0.1561  0.1417 -0.1465
 1048W        W 2019  12.870   5.262  12.232 -0.1048 -0.1525  0.1965
 1049W        W 2020   1.633   7.476  12.952 -0.2123  0.2017 -0.2341
 1050W        W 2021   1.164   4.115   8.400 -0.2780 -0.0566  0.1860
 1051W        W 2022   2.570   4.098   3.966 -0.1920  0.0713  0.2676
 1052W        W 2023   0.430   9.309  10.443  0.2651  0.0076  0.1765
 1053W        W 2024  13.597   9.497   1.611  0.0989  0.0464 -0.2853
 1054W        W 2025   8.328  11.090   3.045  0.1303  0.0912 -0.1640
 1055W        W 2026  11.556   1.776   2.888  0.0951  0.0314 -0.3250
 1056W        W 2027  11.388  10.943   7.949 -0.0449  0.0725 -0.2420
 1057W        W 2028   6.919   7.393   7.300 -0.0994 -0.1639  0.0229
 1058W        W 2029   3.961   4.716   1.073 -0.1360  0.0143  0.1973
 1059W        W 2030   2.374   5.503   7.964  0.0100  0.1288  0.0668
 1060W        W 2031   4.523   0.061  11.975  0.0209 -0.1298 -0.1821
 1061W        W 2032   9.579   0.931   9.702 -0.1722 -0.2133 -0.3543
 1062W        W 2033   4.839  11.054   9.071  0.1583 -0.2215 -0.1261
 1063W        W 2034  13.830   2.758  10.286  0.2237 -0.2158 -0.1505
 1064W        W 2035   3.635  10.312  10.440  0.2399  0.0968 -0.1792
 1065W        W 2036   9.188   8.257  12.785  0.0773  0.0308  0.2567
 1066W        W 2037   9.399  12.862   1.825 -0.1564  0.2651  0.0678
 1067W        W 2038  13.502   0.520  12.609  0.1347  0.0332  0.1623
 1068W        W 2039   1.969   9.537  11.187  0.1905  0.2464 -0.1205
 1069W        W 2040   5.728   9.774   2.529  0.1261  0.1013  0.0690
 1070W        W 2041   9.596   8.341   7.726  0.0176  0.0876  0.1800
 1071W        W 2042   7.843   5.562   2.840 -0.2712 -0.2281  0.2129
 1072W        W 2043   6.546   5.352   9.315 -0.1680  0.0327 -0.2142
 1073W        W 2044   6.665  10.677  13.207  0.0991 -0.0555  0.1575
 1074W        W 2045  12.452   4.836  12.381 -0.1266  0.2612 -0.0307
 1075W        W 2046   2.171   7.686  11.215 -0.1139  0.0481 -0.0646
 1076W        W 2047   3.586   7.682   8.220 -0.1518 -0.1426  0.0292
 1077W        W 2048   4.468  11.000   0.693  0.1903  0.1254 -0.1672
 1078W        W 2049   8.969   7.567   6.910 -0.0527  0.0984  0.1777
 1079W        W 2050   6.392  12.062   8.977  0.0463 -0.0887  0.3252
 1080W        W 2051   0.651   9.978   3.555  0.0156 -0.1587 -0.2128
 1081W        W 2052   0.827  11.063   6.548 -0.0291 -0.2020  0.2945
 1082W        W 2053   4.965   9.935   6.391 -0.0126 -0.0376 -0.2747
 1083W        W 2054  13.492  10.130   3.568 -0.0310 -0.1471 -0.1369
 1084W        W 2055  10.648   4.993   3.418 -0.2128 -0.0325 -0.0608
 1085W        W 2056   5.999   7.822  10.195  0.2371 -0.0947  0.0706
 1086W        W 2057   0.361  11.688   5.113  0.0270 -0.0477 -0.0510
 1087W        W 2058  12.736   5.483  13.485  0.0823 -0.0191  0.2102
 1088W        W 2059   6.238   8.025   8.562 -0.0752  0.1484  0.0463
 1089W        W 2060   5.052  10.663  10.296 -0.1484  0.0467  0.1944
 1090W        W 2061   4.976  13.742   7.109  0.0611  0.0078 -0.2939
 1091W        W 2062   2.477   0.570   5.987  0.2310  0.1996 -0.3518
 1092W        W 2063  12.616   2.887   5.109 -0.0158  0.0427  0.3588
 1093W        W 2064   1.139  10.040   4.470  0.2640  0.1448  0.1338
 1094W        W 2065   0.501   0.048   5.436  0.3169  0.0617 -0.1662
 1095W        W 2066   6.844   2.188   2.094  0.7241  0.2243 -0.0564
 1096W        W 2067   0.921   0.678   2.068 -0.1316 -0.0066  0.0603
 1097W        W 2068   4.552   8.535  10.570  0.0195  0.0397  0.0238
 1098W        W 2069   4.295   6.685   2.461  0.0880  0.2735 -0.2896
 1099W        W 2070   2.604   3.905   9.113  0.2995 -0.1561  0.1173
 1100W        W 2071   4.215   0.406  10.600  0.0303 -0.0475 -0.1436
 1101W        W 2072   7.681  13.834   2.786 -0.0284 -0.1716 -0.6552
 1102W        W 2073   0.552  13.064   2.887  0.3928  0.2976  0.0442
 1103W        W 2074   6.574  12.981   4.087  0.1289 -0.3622  0.1731
 1104W        W 2075   2.004  11.732  10.363 -0.2296 -0.2645 -0.0346
 1105W        W 2076  13.045   1.302   6.527 -0.1671 -0.1443  0.1984
 1106W        W 2077  10.309  13.896   0.798 -0.1043  0.1981  0.0513
 1107W        W 2078   4.537  10.764  11.412  0.3289  0.1831  0.0000
 1108W        W 2079   9.792   7.174   3.914  0.1397 -0.1561 -0.0831
 1109W        W 2080   1.407   2.026   5.855 -0.1279  0.0457  0.1156
 1110W        W 2081   2.528   4.233   6.343  0.0799 -0.2705 -0.0183
 1111W        W 2082   3.962  13.176   3.298 -0.0280  0.0166  0.1011
 1112W        W 2083   5.243   5.654   7.683  0.1639  0.1939  0.0377
 1113W        W 2084  11.835   6.030  12.462 -0.0237 -0.1651  0.0620
 1114W        W 2085   4.132   4.056  10.865  0.0346  0.1524 -0.0155
 1115W        W 2086   2.856   8.362   6.031 -0.2801  0.1689 -0.0688
 1116W        W 2087   5.601   7.859   7.983  0.3206  0.0149 -0.0064
 1117W        W 2088  10.036   5.204   6.895 -0.1070  0.1393  0.3811
 1118W        W 2089   1.214  10.717   2.609 -0.2005  0.1869  0.2235
 1119W        W 2090   9.145   7.090   8.887 -0.0876 -0.0660  0.2811
 1120W        W 2091  11.387   7.683   7.057  0.0957  0.3719 -0.0292
 1121W        W 2092  13.128   4.287   5.112 -0.1963  0.0426  0.1263
 1122W        W 2093   1.902  12.362   9.746 -0.3061 -0.1439  0.2714
 1123W        W 2094   9.951   3.897   7.441  0.4661  0.1170 -0.2197
 1124W        W 2095   3.288  11.838   2.946 -0.0388  0.2632 -0.0751
 1125W        W 2096  13.160   8.704   9.565  0.2850  0.1627  0.3244
 1126W        W 2097  11.493   6.882  11.578  0.2320 -0.2128  0.1932
 1127W        W 2098   1.798   5.801  11.746  0.1752  0.3247 -0.1598
 1128W        W 2099   6.826   3.155   4.474 -0.3847  0.1763  0.0683
 1129W        W 2100   2.218   3.573  13.235 -0.0610  0.1142  0.2212
 1130W        W 2101   4.490   1.951   4.007  0.1832 -0.0770 -0.0180
 1131W        W 2102  13.667  11.270   4.245 -0.2754 -0.2600  0.1992
 1132W        W 2103  13.754   0.063  13.251 -0.1607 -0.1918  0.4397
 1133W        W 2104   5.293   6.069  11.151  0.0854 -0.2307  0.0403
 1134W        W 2105   3.300   3.189   6.934 -0.0266  0.1183 -0.1476
 1135W        W 2106  13.821   3.475   4.930  0.0654  0.0573 -0.3248
 1136W        W 2107  11.740   3.343  13.455  0.1360  0.1279  0.3764
 1137W        W 2108  11.327   3.948   2.490 -0.2520 -0.0311  0.3999
 1138W        W 2109   0.467   2.042   1.185  0.1368  0.0641 -0.1136
 1139W        W 2110   9.561   7.906   6.101  0.1996 -0.0319  0.1307
 1140W        W 2111  13.717  10.674  10.062  0.1170 -0.0480 -0.3072
 1141W        W 2112  11.845   3.578   8.782 -0.2924 -0.0137 -0.0388
 1142W        W 2113   3.944  12.009   8.725 -0.1882 -0.0292 -0.1310
 1143W        W 2114  12.096   6.817   9.320 -0.2606  0.1948  0.0284
 1144W        W 2115  12.290  13.671   4.857 -0.2092  0.1227  0.1276
 1145W        W 2116   0.386   6.681   9.738  0.0405 -0.0499 -0.0633
 1146W        W 2117  12.091   4.559  10.994  0.1152  0.2246 -0.0111
 1147W        W 2118   0.945   8.493   3.373 -0.1064 -0.0619  0.1344
 1148W        W 2119   9.530   7.467   7.649 -0.2646  0.0936 -0.0745
 1149W        W 2120   9.469   5.340   4.251 -0.2283 -0.0524  0.1774
 1150W        W 2121   2.305  12.408   6.636 -0.0343  0.1871  0.3514
 1151W        W 2122   1.037   1.168   4.666 -0.0236 -0.0715  0.0124
 1152W        W 2123   9.575  10.269   9.517 -0.2528 -0.0803  0.0207
 1153W        W 2124   9.922  11.571   8.655  0.0490 -0.1227 -0.2077
 1154W        W 2125   5.646  10.670   1.695  0.1180  0.0892 -0.0089
 1155W        W 2126   3.471   4.362   4.063  0.1284 -0.0039  0.1667
 1156W        W 2127  13.785   5.525  11.964 -0.0080 -0.1681 -0.0924
 1157W        W 2128  10.221   5.177   3.071 -0.0641  0.1155  0.1019
 1158W        W 2129   0.677  10.887   6.129 -0.0381  0.2956  0.0078
 1159W        W 2130  10.789   3.780   6.362 -0.2322  0.0150 -0.0150
 1160W        W 2131   9.784   7.107  11.672 -0.0654  0.0652 -0.0634
 1161W        W 2132  12.538   8.425   7.300  0.0292  0.1438 -0.0566
 1162W        W 2133  11.044   1.046   0.886  0.0313  0.0837  0.1998
 1163W        W 2134   7.160  13.384   9.915 -0.0058 -0.0478 -0.0078
 1164W        W 2135  13.007   3.932   9.019  0.0729  0.1773 -0.0396
 1165W        W 2136   5.303   0.775   4.891 -0.0762 -0.2253 -0.1340
 1166W        W 2137  12.069   7.665  10.645 -0.0927 -0.2517  0.0759
 1167W        W 2138   8.245   0.104   6.848 -0.3131  0.1810  0.1298
 1168W        W 2139   0.979   0.861  11.911  0.2687  0.2145 -0.0399
 1169W        W 2140  12.886  10.839   8.296 -0.2879  0.1417 -0.1008
 1170W        W 2141   1.567   0.653  13.232  0.1475 -0.0391 -0.1085
 1171W        W 2142  11.323  13.009   2.115  0.0401  0.1939  0.4190
 1172W        W 2143  13.008   0.149   0.967  0.0456 -0.0166  0.1969
 1173W        W 2144   6.840  12.269   8.989 -0.1327  0.1401  0.1758
 1174W        W 2145   9.247   3.944  10.266  0.1353 -0.0754  0.4076
 1175W        W 2146  12.664   8.172   1.180  0.0272 -0.1150 -0.0110
 1176W        W 2147   0.969   8.224   3.753  0.0791 -0.1072  0.0655
 1177W        W 2148   2.249  11.156   5.287 -0.3503 -0.0426  0.2328
 1178W        W 2149  12.783   5.753   5.405 -0.0127  0.0103  0.0292
 1179W        W 2150   7.396   4.328   9.533  0.3038  0.1256 -0.0346
 1180W        W 2151   7.059   9.713   1.409 -0.1168 -0.0034  0.1654
 1181W        W 2152  13.857   5.406   8.892 -0.1181 -0.0029  0.0575
 1182W        W 2153   9.852   6.850   9.647  0.1043  0.2420 -0.1738
 1183W        W 2154  13.090   4.516   9.144 -0.2764  0.1034  0.2470
 1184W        W 2155   1.112   5.729   1.835 -0.3103  0.0931  0.2882
 1185W        W 2156   8.236   9.877  12.027  0.3460  0.0867  0.0676
 1186W        W 2157  13.188  13.547   5.153 -0.1234 -0.0724  0.0060
 1187W        W 2158   7.494   0.921   8.650  0.2440  0.0551  0.1958
 1188W        W 2159   6.380  10.111  11.070  0.0514  0.4883 -0.2672
 1189W        W 2160   0.485   6.469   8.055  0.0036 -0.1041  0.0296
 1190W        W 2161   3.049   6.140  12.796  0.0579  0.1227  0.2410
 1191W        W 2162   7.466  11.056   0.893 -0.2033  0.1612  0.3297
 1192W        W 2163   5.181   2.248  11.585 -0.2460 -0.2864  0.0514
 1193W        W 2164  12.210   2.701   7.045 -0.1020  0.0559 -0.3578
 1194W        W 2165   5.240   8.013   8.359 -0.2838 -0.0704 -0.1357
 1195W        W 2166   9.112  11.567   2.035  0.0894 -0.1078 -0.0109
 1196W        W 2167   5.205  10.238  10.479 -0.0564  0.4062 -0.0660
 1197W        W 2168  13.250   7.937   7.272  0.0081  0.1509 -0.2857
 1198W        W 2169   9.194   4.899  13.751  0.1621  0.1074 -0.1620
 1199W        W 2170  13.067  13.024   5.122 -0.0002  0.2252 -0.0746
 1200W        W 2171  10.566   9.913   6.266 -0.1478  0.1953 -0.0092
 1201W        W 2172   9.561   5.878   5.609  0.0120 -0.1963  0.1207
 1202W        W 2173   6.029   3.119  10.170 -0.1836 -0.0412  0.2681
 1203W        W 2174   8.994   0.276   8.045  0.0267 -0.1908  0.0034
 1204W        W 2175   1.908   1.387   5.158 -0.1956 -0.1934 -0.3366
 1205W        W 2176   0.224   9.943  13.159 -0.1175  0.1341  0.0943
 1206W        W 2177   0.047   7.512   0.055  0.2800  0.1770  0.1642
 1207W        W 2178   6.070   7.077  13.114  0.2452 -0.2204 -0.1890
 1208W        W 2179  13.503   4.254   1.553 -0.3769  0.2803  0.0092
 1209W        W 2180  10.274   3.045   0.278  0.0441 -0.1203 -0.0523
 1210W        W 2181   0.291   7.257   6.965 -0.1609 -0.1974 -0.0746
 1211W        W 2182   3.311   7.956   7.183  0.0480 -0.0261  0.1717
 1212W        W 2183  11.785   8.051   6.717 -0.0573  0.2025  0.0227
 1213W        W 2184   7.959   3.810   9.047  0.0766  0.1058  0.0457
 1214W        W 2185   2.315  13.162   5.940  0.1213 -0.0104 -0.0099
 1215W        W 2186   2.614   9.604   8.406 -0.2119 -0.0396  0.1246
 1216W        W 2187   8.026   9.527  12.910  0.0938 -0.2321  0.0561
 1217W        W 2188   5.473   3.347  11.627 -0.0097 -0.1706 -0.2009
 1218W        W 2189  10.696  10.689   1.520 -0.0390  0.5750 -0.3962
 1219W        W 2190  12.084   8.606  11.753 -0.0853 -0.2061  0.1570
 1220W        W 2191   0.797   7.292   2.260  0.0992  0.0827  0.0232
 1221W        W 2192   4.973   3.481  11.806  0.0375 -0.1200 -0.0193
 1222W        W 2193   5.346   2.052  13.389  0.2734 -0.1120 -0.3159
 1223W        W 2194  10.146   9.582   4.077 -0.2080 -0.0078 -0.2896
 1224W        W 2195   5.381  12.384   2.965  0.3553  0.0242 -0.1677
 1225W        W 2196  13.133   9.186   2.247  0.0508 -0.1510 -0.1136
 1226W        W 2197   4.383   9.551   3.708 -0.1266  0.1453  0.2977
 1227W        W 2198   0.888  12.687   8.044 -0.2580 -0.0663 -0.1331
 1228W        W 2199   0.737   5.307  12.290  0.1551 -0.1252 -0.0521
 1229W        W 2200  12.504   1.052   3.288  0.0202  0.0880 -0.1272
 1230W        W 2201   8.192   2.869   5.946 -0.3718 -0.1341  0.2549
 1231W        W 2202   4.197  11.930   2.475 -0.1444 -0.1975  0.0537
 1232W        W 2203  11.970   7.242  10.839 -0.1508 -0.0961  0.1297
 1233W        W 2204   1.223   6.076  10.100 -0.0090  0.2123 -0.1228
 1234W        W 2205   7.024   7.695   8.771 -0.1204 -0.5292  0.0218
 1235W        W 2206   0.063   5.692   1.365  0.3494 -0.1510  0.0703
 1236W        W 2207   5.566  11.989   3.215 -0.0868  0.2009  0.3287
 1237W        W 2208   5.114  10.072   3.229 -0.0248 -0.1118 -0.0024
 1238W        W 2209   6.585  11.949  10.408  0.0716  0.0440  0.6280
 1239W        W 2210   5.636   6.407  10.222 -0.0113 -0.1414 -0.2004
 1240W        W 2211  12.443  11.309  11.963  0.0587 -0.0492 -0.0255
 1241W        W 2212   3.083   7.973   1.708 -0.2136 -0.0067 -0.1102
 1242W        W 2213   0.905   9.006   3.401  0.3729  0.0803  0.0732
 1243W        W 2214  12.467  10.983  13.657 -0.0991  0.0923 -0.0476
 1244W        W 2215  13.298  10.266  11.075  0.0275  0.5675 -0.3187
 1245W        W 2216   3.515   4.366   5.577  0.1357  0.3052 -0.0482
 1246W        W 2217   0.898   8.042   7.852 -0.0605  0.3927 -0.2891
 1247W        W 2218   9.675   8.725  12.377  0.0879 -0.1838 -0.0809
 1248W        W 2219  10.028   5.763   9.036  0.4621  0.0892  0.2280
 1249W        W 2220   0.245   5.674   0.715 -0.1169 -0.1574 -0.1804
 1250W        W 2221   6.323   2.630   1.258 -0.2313  0.1662  0.1920
 1251W        W 2222   8.471   7.066   2.196  0.3387 -0.0137 -0.0084
 1252W        W 2223   8.306   4.183   1.317 -0.0202  0.3525  0.0623
 1253W        W 2224   6.036   8.598  12.852  0.1727  0.1264  0.0183
 1254W        W 2225   6.024   6.663   6.232  0.1254  0.2467 -0.0164
 1255W        W 2226   5.657   4.336   4.035  0.1874  0.1587 -0.0775
 1256W        W 2227   3.788   8.945  10.459 -0.2219  0.0180 -0.3052
 1257W        W 2228   7.184   7.758   4.259 -0.1537  0.2080  0.4077
 1258W        W 2229   2.371   8.512  11.640  0.2707 -0.2395 -0.0343
 1259W        W 2230  11.088   3.675   2.167 -0.2595 -0.0881  0.0074
 1260W        W 2231   2.157   7.199  10.585  0.1804  0.4339 -0.1607
 1261W        W 2232   3.381  11.676  13.115  0.0373  0.0910 -0.1225
 1262W        W 2233   6.426   1.276   7.968  0.2328 -0.1041  0.1643
 1263W        W 2234  10.665  12.082  11.612  0.1071  0.0876  0.1218
 1264W        W 2235   4.143  10.314   6.182 -0.0447 -0.0058  0.0160
 1265W        W 2236   1.308   4.614   7.517 -0.0427  0.0222  0.0838
 1266W        W 2237   1.143   6.590   2.205 -0.2688  0.1242 -0.1062
 1267W        W 2238  11.963   3.712   5.457 -0.2526 -0.0435 -0.0318
 1268W        W 2239   2.930  13.451   9.761 -0.1242 -0.0068  0.1536
 1269W        W 2240  11.034   6.664   1.265 -0.1586 -0.0372 -0.1530
 1270W        W 2241   7.837   7.029  12.362  0.3829 -0.0747 -0.0648
 1271W        W 2242   3.823   2.653   5.090 -0.0415 -0.2402  0.2681
 1272W        W 2243   8.607   0.512  13.609 -0.1760  0.0567 -0.1594
 1273W        W 2244   4.464  12.941  12.460  0.1261 -0.1842  0.0714
 1274W        W 2245   2.531   6.024   2.248 -0.1590 -0.0411 -0.0189
 1275W        W 2246   2.319   5.956  11.814  0.2975  0.3098  0.0860
 1276W        W 2247   3.865  13.003  11.340  0.2238  0.2371  0.3807
 1277W        W 2248  11.372   3.964   0.810 -0.0578 -0.1270 -0.1909
 1278W        W 2249   4.468  10.806   8.113 -0.0850 -0.1815  0.2329
 1279W        W 2250   3.975  12.340  11.904  0.1338 -0.1409 -0.1550
 1280W        W 2251  11.467   9.851   4.620 -0.2069 -0.3924 -0.0701
 1281W        W 2252   9.323   4.593   8.892  0.1297 -0.0253 -0.0696
 1282W        W 2253   6.020  13.410   9.101  0.0427 -0.0322  0.1228
 1283W        W 2254  13.635   6.990   3.566 -0.1107 -0.3629 -0.0627
 1284W        W 2255   1.729  12.483   1.681 -0.2564 -0.1553  0.0922
 1285W        W 2256   4.715   1.955  10.708 -0.0368  0.0705  0.0521
 1286W        W 2257   8.125   3.489   7.176  0.3816  0.3205  0.0789
 1287W        W 2258   3.545  12.540   9.414 -0.0204 -0.3578  0.0661
 1288W        W 2259   9.346   1.394  10.303 -0.0864  0.4008  0.0135
 1289W        W 2260  11.034   5.555  12.639 -0.1186 -0.1949 -0.1152
 1290W        W 2261   0.841   3.278   5.225 -0.0827 -0.2470  0.0531
 1291W        W 2262   7.981   2.501   5.590 -0.1697  0.2400  0.2252
 1292W        W 2263   9.726  12.994  10.571  0.1307 -0.3487 -0.0328
 1293W        W 2264  12.285   5.975   8.290  0.0333 -0.1192  0.2928
 1294W        W 2265  13.455   0.430  10.247  0.0943  0.1380  0.1898
 1295W        W 2266  11.165   0.506   2.025  0.2637  0.0835  0.0164
 1296W        W 2267   4.725   5.347   2.704 -0.2455 -0.1936  0.0983
 1297W        W 2268   8.974   4.097   4.888  0.1024  0.1593 -0.1141
 1298W        W 2269  11.411   0.472   7.077 -0.0921  0.1762  0.2243
 1299W        W 2270   3.492   3.610   2.497 -0.0512 -0.0288 -0.3082
 1300W        W 2271  10.484  12.370  12.035 -0.3054  0.0012  0.1577
 1301W        W 2272   4.558   8.800  11.055  0.0102  0.2195 -0.1128
 1302W        W 2273   2.639   3.785   8.075 -0.1687 -0.3306  0.1905
 1303W        W 2274   7.159   0.061  11.699  0.0884 -0.0917 -0.1583
 1304W        W 2275   8.912  11.882   0.366 -0.2015 -0.0625  0.1423
 1305W        W 2276   2.465   8.823  10.605  0.0488 -0.2364 -0.0549
 1306W        W 2277  12.956   8.158   6.087  0.4197  0.2343 -0.0443
 1307W        W 2278   7.912  12.724   3.501  0.0555  0.2035 -0.0834
 1308W        W 2279  12.944  12.186   2.136  0.1143 -0.1822 -0.0719
 1309W        W 2280   0.933   3.645   6.981 -0.0847 -0.3387  0.2182
 1310W        W 2281   8.341  13.556   7.307 -0.0888 -0.1204 -0.0262
 1311W        W 2282  13.548  12.130   6.107  0.1134  0.3803  0.1643
 1312W        W 2283  10.695   9.080   5.295  0.0468 -0.1101  0.2092
 1313W        W 2284   7.971  12.916   4.318  0.0609 -0.0369 -0.4026
 1314W        W 2285   3.927  10.427   2.290 -0.2423  0.2816  0.0041
 1315W        W 2286   2.139   9.540   3.696 -0.2858  0.1448 -0.1760
 1316W        W 2287  11.490  10.967   1.159 -0.3695  0.2671  0.0218
 1317W        W 2288   7.712   5.067   2.797  0.1296 -0.2361  0.0528
 1318W        W 2289  10.865   8.305  10.364  0.0035 -0.0833  0.2112
 1319W        W 2290   8.204   3.434   2.217 -0.0275  0.0729  0.1632
 1320W        W 2291   6.575   9.686  13.416  0.3242 -0.1365  0.1093
 1321W        W 2292   9.961  12.434  13.566  0.0001 -0.0102  0.0214
 1322W        W 2293  13.280   2.198  12.193  0.1205  0.1980  0.0821
 1323W        W 2294   8.415   8.106   0.162  0.2869  0.0018  0.1383
 1324W        W 2295   0.636   9.486   1.982 -0.0670 -0.0926 -0.1941
 1325W        W 2296   6.416  11.472  13.237 -0.0316  0.3458 -0.0060
 1326W        W 2297   8.658   2.960   2.846  0.0867  0.1545  0.1382
 1327W        W 2298   3.407  11.246  13.442  0.0500  0.0301 -0.0152
 1328W        W 2299   7.811  10.703   9.841  0.0731  0.1026 -0.1368
 1329W        W 2300  11.512   8.575  10.455 -0.0325 -0.4240 -0.1687
 1330W        W 2301   2.480   8.781   7.452  0.1917 -0.0885 -0.1599
 1331W        W 2302  13.451   2.215   4.461 -0.2515  0.2546 -0.0144
 1332W        W 2303   1.849   0.455  12.619 -0.3104 -0.1223 -0.0432
 1333W        W 2304   5.777   9.747   4.514 -0.1365  0.0665  0.2942
 1334W        W 2305  12.704   8.817   8.622  0.0110 -0.1760 -0.2234
 1335W        W 2306   9.972   4.184  13.343 -0.4266 -0.3102  0.3181
 1336W        W 2307   0.409  12.635   3.826 -0.1356  0.4411 -0.3186
 1337W        W 2308   4.631   4.161   0.678 -0.4445 -0.0047 -0.1424
 1338W        W 2309   3.381   0.540   7.008 -0.3213  0.3685 -0.0325
 1339W        W 2310   5.307   8.733   6.141  0.1106 -0.0985  0.0524
 1340W        W 2311   5.263   9.323   6.960  0.0824  0.0461 -0.2635
 1341W        W 2312   8.068   5.820   2.455  0.1088 -0.2002 -0.5134
 1342W        W 2313   6.288   7.035   6.713  0.0209  0.3039 -0.3336
 1343W        W 2314  12.038   9.776   7.316  0.0712 -0.1139  0.1048
 1344W        W 2315   3.582  10.825   2.325  0.0087 -0.2067 -0.3642
 1345W        W 2316   9.313   7.474  13.473  0.0948 -0.2346 -0.3740
 1346W        W 2317   4.283   4.871   2.404 -0.3651 -0.0396 -0.4338
 1347W        W 2318  13.758   8.730   0.899  0.2043  0.0058  0.4067
 1348W        W 2319  13.845   0.590   1.100  0.0007 -0.0286 -0.4043
 1349W        W 2320   1.670   2.430   3.561  0.3598 -0.1794  0.2469
 1350W        W 2321  12.549   0.380   3.791 -0.0206  0.0534 -0.0158
 1351W        W 2322   8.179   3.466  13.273 -0.1460 -0.2216 -0.3630
 1352W        W 2323   6.279  11.297   1.321 -0.0098  0.1168 -0.1820
 1353W        W 2324  11.354  13.693  10.295  0.1339  0.1681 -0.2460
 1354W        W 2325   4.496  10.540   9.288  0.1018  0.3055  0.1516
 1355W        W 2326  10.830   7.139   3.773 -0.1645 -0.2442 -0.0922
 1356W        W 2327  12.450   3.535  11.967  0.1276 -0.1524 -0.1586
 1357W        W 2328   3.339   7.515   7.441 -0.0307 -0.1092  0.0978
 1358W        W 2329  10.023   4.568   0.918  0.0535  0.0476  0.0455
 1359W        W 2330  11.800   4.485   5.357  0.2060 -0.1313 -0.0678
 1360W        W 2331  13.153   0.952  13.511 -0.1956  0.2356  0.1073
 1361W        W 2332  11.494  12.656   8.488 -0.1875 -0.1022 -0.1090
 1362W        W 2333   7.883  12.089   0.632 -0.1784 -0.1563  0.2815
 1363W        W 2334  10.131   3.736  13.577  0.1854  0.0037 -0.2177
 1364W        W 2335   5.494   4.562   9.724  0.0553 -0.2516 -0.0626
 1365W        W 2336   7.296   5.916   9.824 -0.0574  0.2644  0.0557
 1366W        W 2337   7.531   1.489  10.217 -0.1382  0.0417  0.0697
 1367W        W 2338   9.229  12.019   4.941  0.2933 -0.3019  0.1256
 1368W        W 2339   2.325   0.672  11.463  0.0625 -0.1974 -0.1693
 1369W        W 2340   5.914   1.533   9.736 -0.0517  0.2082 -0.0445
 1370W        W 2341   2.929   8.112   5.529  0.0819 -0.1021  0.0695
 1371W        W 2342   7.713  13.860   4.059  0.2856 -0.0469 -0.2957
 1372W        W 2343   0.802  10.538   7.593  0.2311  0.0145 -0.1260
 1373W        W 2344   2.875   7.731   4.306  0.0579 -0.1390 -0.0619
 1374W        W 2345   8.803  11.610   7.946 -0.0513 -0.1248 -0.0959
 1375W        W 2346  12.077   9.773  10.988  0.1695  0.2382 -0.0139
 1376W        W 2347   1.748   3.850  13.358 -0.0842  0.0006  0.2862
 1377W        W 2348  13.368   1.073   9.544  0.0315 -0.2883 -0.3102
 1378W        W 2349   8.942   2.285   6.232  0.0636  0.1037 -0.1764
 1379W        W 2350   3.110   3.179   6.408 -0.3342 -0.3187 -0.0210
 1380W        W 2351   2.381   1.344   7.970 -0.0697 -0.1065  0.1319
 1381W        W 2352  12.333   4.556   3.411  0.3154  0.0629  0.1735
 1382W        W 2353   4.040   7.177  10.277  0.0692  0.2077  0.6960
 1383W        W 2354   7.575   4.783   1.107  0.4314  0.1049  0.0317
 1384W        W 2355   4.883   7.213   4.879 -0.0818 -0.0459 -0.2608
 1385W        W 2356   3.552   4.712   8.406 -0.2670  0.1091  0.2071
 1386W        W 2357  13.021  12.448   5.660 -0.2746  0.2069  0.1041
 1387W        W 2358  10.065  13.478  13.559  0.3997 -0.1279  0.1006
 1388W        W 2359   6.534   2.745   4.147  0.0986  0.1643  0.1426
 1389W        W 2360  10.467  12.489   4.486 -0.0288 -0.4321  0.0977
 1390W        W 2361   2.853   5.297   7.843  0.1390 -0.2209 -0.1360
 1391W        W 2362   5.313   5.393   8.588  0.0407  0.0486 -0.1227
 1392W        W 2363   8.329  11.490   7.778  0.0004  0.0805 -0.0818
 1393W        W 2364   3.704   1.545  13.698  0.0966 -0.0469  0.2362
 1394W        W 2365   2.845   4.053   1.746 -0.2014 -0.1930  0.0517
 1395W        W 2366   3.906  11.527   0.172  0.0975 -0.0109 -0.4661
 1396W        W 2367   7.392   3.400   5.993  0.0225  0.3859  0.2931
 1397W        W 2368   8.762   3.758   9.753  0.0036 -0.0692 -0.0849
 1398W        W 2369  11.461   5.358   0.665 -0.1367 -0.2952  0.1229
 1399W        W 2370   7.205   9.172  11.829 -0.1316  0.0433  0.0888
 1400W        W 2371   9.365  11.164   2.137  0.0925  0.2197 -0.0132
 1401W        W 2372  12.881  12.926   0.288 -0.0669  0.3517  0.1844
 1402W        W 2373  10.163   8.118  13.386 -0.0522 -0.1611 -0.1939
 1403W        W 2374  12.637   8.674   3.126  0.0229 -0.1209  0.0480
 1404W        W 2375   9.483  13.128   5.982 -0.0798 -0.0781 -0.1602
 1405W        W 2376   8.486   5.692  10.964  0.0598  0.0348  0.2247
 1406W        W 2377   2.281   7.779  12.274  0.0943 -0.1780  0.1192
 1407W        W 2378   6.841  12.939   0.305  0.2520 -0.0510  0.0771
 1408W        W 2379   2.563   7.389   5.281 -0.0730  0.2286 -0.0286
 1409W        W 2380   7.081   5.877  10.559  0.0814 -0.2267 -0.0333
 1410W        W 2381   2.528  11.175   0.689  0.0114 -0.3918  0.0096
 1411W        W 2382   1.594   3.622   5.611 -0.1265 -0.1454  0.0174
 1412W        W 2383  12.107   0.993   2.403  0.1404 -0.0185  0.3389
 1413W        W 2384  13.354   7.485   7.064  0.1515  0.0121 -0.1095
 1414W        W 2385   7.845  13.184  12.619  0.0916  0.0292 -0.1561
 1415W        W 2386  12.100   5.838   8.903 -0.1028  0.1011  0.0376
 1416W        W 2387   0.868  11.245  12.081  0.2154 -0.1243  0.0054
 1417W        W 2388   4.393   4.360   8.475 -0.2165 -0.2271 -0.2664
 1418W        W 2389   3.385  11.515   0.319  0.0667 -0.1627  0.0445
 1419W        W 2390  12.400   6.401   3.761  0.2031 -0.0050 -0.2947
 1420W        W 2391   8.569  12.083   3.831  0.0938 -0.0600 -0.2444
 1421W        W 2392   3.079  10.267   2.383  0.1218  0.0741 -0.0274
 1422W        W 2393  12.512  10.006   8.204 -0.1997  0.2562 -0.1269
 1423W        W 2394   8.370   8.514   7.843 -0.2134 -0.1706  0.0716
 1424W        W 2395   5.229   4.136  13.500 -0.1488  0.0913  0.2103
 1425W        W 2396   6.508  10.331   9.339  0.0663 -0.2355  0.1061
 1426W        W 2397   2.567   3.957   3.501 -0.0543  0.1476  0.2144
 1427W        W 2398   3.485  11.873   1.957 -0.2012 -0.1228 -0.1173
 1428W        W 2399   1.911   8.813   8.855 -0.2465  0.2447  0.0911
 1429W        W 2400   8.705   1.275   0.061 -0.1340 -0.0551 -0.2608
 1430W        W 2401   6.686   7.418   8.942  0.0844 -0.1707  0.0365
 1431W        W 2402   9.189   9.657   7.407  0.3125  0.1804  0.1419
 1432W        W 2403  11.941   4.135   0.437 -0.2986  0.0460  0.0566
 1433W        W 2404   4.051   0.783  11.109 -0.0163 -0.2358 -0.0727
 1434W        W 2405   7.328  11.346   8.085  0.0981  0.0106 -0.1469
 1435W        W 2406   6.952  11.606   0.272  0.0935  0.0000 -0.1103
 1436W        W 2407  13.287   5.578  10.874  0.0861 -0.1908  0.0088
 1437W        W 2408   9.772  10.607   1.280 -0.0271  0.0019 -0.1446
 1438W        W 2409   2.622   4.740   5.584 -0.3546 -0.0893 -0.2979
 1439W        W 2410   8.683   7.368   8.295 -0.1534  0.0570  0.0682
 1440W        W 2411   5.915  10.609   5.007 -0.0754 -0.1129 -0.2084
 1441W        W 2412   7.730   5.478   4.840 -0.2667 -0.0128 -0.0418
 1442W        W 2413   9.419   3.839   2.386  0.0804 -0.2487 -0.0765
 1443W        W 2414   6.169  11.575  12.177 -0.2308  0.1036  0.0808
 1444W        W 2415   8.105  12.948   3.871 -0.2841  0.5423  0.1711
 1445W        W 2416   9.433   1.887   0.901  0.3100 -0.0946  0.2586
 1446W        W 2417   5.126   8.302   8.901  0.3477 -0.3971  0.1680
 1447W        W 2418   1.662   2.362  12.227 -0.0723 -0.0375 -0.2185
 1448W        W 2419   2.764   2.097   3.061 -0.4313 -0.1394 -0.1244
 1449W        W 2420  12.038   9.374   3.452  0.1046  0.1217  0.0277
 1450W        W 2421  13.724   8.211   2.927  0.1050  0.1820 -0.3409
 1451W        W 2422  10.179   1.571   1.809 -0.0597 -0.2859 -0.0744
 1452W        W 2423   4.709   9.118   3.509 -0.0487 -0.1520  0.0322
 1453W        W 2424   5.164   4.981   9.864  0.4389 -0.2311 -0.0005
 1454W        W 2425   0.198   9.803   9.612  0.0367 -0.5905 -0.4721
 1455W        W 2426  10.804  10.818   0.304  0.1259  0.0737 -0.3515
 1456W        W 2427   0.595   8.270   0.942 -0.0049 -0.1529 -0.3687
 1457W        W 2428   3.047   2.331  11.402 -0.1010 -0.4570  0.0983
 1458W        W 2429   5.429   0.108  10.560  0.0914 -0.2379 -0.0120
 1459W        W 2430   1.359   7.294   8.449  0.2031  0.0413  0.0617
 1460W        W 2431   3.338  13.632  13.716 -0.5309  0.2915 -0.0487
 1461W        W 2432   7.526   3.717  10.350  0.1176 -0.0589  0.1962
 1462W        W 2433   2.834   3.263   2.005  0.0041 -0.2254  0.1372
 1463W        W 2434   7.602   1.909   9.878  0.2384  0.0882  0.3007
 1464W        W 2435  11.919  10.749   7.079  0.3935  0.1092  0.0249
 1465W        W 2436   0.369  10.614   7.143  0.0346  0.1750  0.0270
 1466W        W 2437   4.073   5.794   6.567 -0.2471 -0.1045 -0.3150
 1467W        W 2438   9.515   4.911   0.196 -0.4034  0.1996  0.0965
 1468W        W 2439   9.831   5.039   3.402  0.2389  0.0531  0.0495
 1469W        W 2440   7.418   6.948   2.025  0.0086 -0.2465 -0.0362
 1470W        W 2441   8.177  11.285  10.891 -0.0802  0.2149 -0.0535
 1471W        W 2442   1.024   0.311  10.317  0.2133 -0.1264  0.1332
 1472W        W 2443  13.229   0.049   1.494 -0.1948 -0.1515  0.0559
 1473W        W 2444   6.446   1.513   3.756  0.1967  0.1587 -0.0984
 1474W        W 2445   2.485   7.780   7.819 -0.1224  0.3942 -0.3261
 1475W        W 2446  11.969   2.081   4.626 -0.1103 -0.2240  0.0756
 1476W        W 2447   2.193   2.324   7.212  0.0832 -0.1234  0.1476
 1477W        W 2448  10.595   2.622   9.495 -0.1582  0.0347 -0.2367
 1478W        W 2449  10.821   9.258   3.603 -0.0635  0.0585  0.1450
 1479W        W 2450   4.467  13.262  12.945  0.0045 -0.0434 -0.4582
 1480W        W 2451   2.215   5.987   4.719 -0.0490  0.0789  0.4743
 1481W        W 2452   5.842  10.574   7.167  0.4679  0.0001  0.0483
 1482W        W 2453   3.129   6.117   4.364 -0.1114  0.2810 -0.1220
 1483W        W 2454   6.395  10.463   7.247  0.1044  0.1729 -0.1477
 1484W        W 2455  13.763   8.260   7.097  0.0609  0.1544 -0.0539
 1485W        W 2456   6.635  12.009   5.387  0.3275  0.1541 -0.2284
 1486W        W 2457   3.441   9.709   6.370 -0.0014 -0.0920 -0.0667
 1487W        W 2458   5.997  13.751  13.234  0.0705 -0.0706 -0.1616
 1488W        W 2459   7.894   4.032   5.276 -0.1488 -0.1946  0.1743
 1489W        W 2460   7.905   3.021   0.617  0.1995  0.0709  0.1544
 1490W        W 2461   4.467   9.055   6.211  0.1915 -0.0468  0.0495
 1491W        W 2462   2.162   8.285   9.497  0.2802 -0.2606  0.1498
 1492W        W 2463   4.342   6.846   1.736  0.1866  0.0110 -0.1961
 1493W        W 2464   5.902   6.237   4.844  0.0222 -0.3104 -0.1553
 1494W        W 2465  10.440  10.078  12.618  0.0966 -0.1516  0.2294
 1495W        W 2466   5.680  10.566   6.710 -0.1158 -0.1070 -0.1883
 1496W        W 2467   0.250  12.625   5.504 -0.1233  0.0341  0.0751
 1497W        W 2468  11.784   0.701   9.212  0.1452 -0.0238 -0.1369
 1498W        W 2469  11.769   2.157   0.409  0.1209  0.1417  0.1191
 1499W        W 2470   8.388  12.158   9.508 -0.1560  0.0773  0.2634
 1500W        W 2471   7.685   4.040   7.985  0.0306  0.2356 -0.0127
 1501W        W 2472   6.212   8.607  11.227  0.1826  0.2519  0.0187
 1502W        W 2473   8.635  13.033   4.841  0.1510  0.2853  0.0478
 1503W        W 2474   8.206  10.500   7.069  0.1486  0.0701 -0.2139
 1504W        W 2475   6.352   6.771  13.531 -0.1339 -0.1536  0.1014
 1505W        W 2476   6.280  11.112   5.629 -0.3053  0.2732 -0.1637
 1506W        W 2477  10.857   6.963  12.594 -0.0427  0.3072  0.1582
 1507W        W 2478   8.531  13.117   9.854  0.2716  0.1642 -0.2287
 1508W        W 2479  10.865   5.939  11.606 -0.0874  0.1593  0.2163
 1509W        W 2480  10.292  10.667   1.315 -0.0052 -0.0391  0.1464
 1510W        W 2481  12.496   2.974   8.780  0.1048 -0.0158 -0.1446
 1511W        W 2482   9.573   5.225  13.660 -0.0164  0.0519 -0.2866
 1512W        W 2483   2.712   1.359  11.349 -0.0152  0.0968 -0.2138
 1513W        W 2484   0.734   9.002   6.488  0.3665  0.1033  0.2946
 1514W        W 2485   9.142  11.601  10.704  0.1290 -0.0077 -0.1691
 1515W        W 2486   3.751  11.983  11.662 -0.0723  0.0375  0.1098
 1516W        W 2487   4.095   8.872   8.360 -0.2071  0.1152 -0.4027
 1517W        W 2488  11.860  13.220   3.208 -0.3097  0.0787 -0.0254
 1518W        W 2489   2.450   6.198  13.089 -0.0141 -0.1463  0.0122
 1519W        W 2490   8.612   5.106   1.790  0.1434 -0.0544  0.0021
 1520W        W 2491   4.751  12.306   5.838  0.0617  0.2317 -0.3950
 1521W        W 2492   0.875   7.914  10.807  0.0717  0.1083 -0.2255
 1522W        W 2493  12.483  13.264  10.782  0.0035 -0.0928 -0.3571
 1523W        W 2494   1.431  13.280  13.392  0.3456  0.1255  0.3747
 1524W        W 2495   2.258   7.004  10.128 -0.0359 -0.3314 -0.0596
 1525W        W 2496   5.697   5.194   4.583  0.1870 -0.0879  0.2423
 1526W        W 2497   1.517   9.515  12.038  0.0761 -0.0753  0.2705
 1527W        W 2498   9.228   6.361  13.164  0.0977  0.0960 -0.0766
 1528W        W 2499   6.186   2.825   4.486  0.2664  0.1804  0.1755
 1529W        W 2500   3.712  10.047  10.884 -0.0903  0.1350  0.1839
 1530W        W 2501   2.456   7.312   3.621 -0.1787  0.1352 -0.0227
 1531W        W 2502  11.549   4.149   0.133  0.0309  0.1724  0.0604
 1532W        W 2503   4.801  12.538   7.515  0.0820  0.1797  0.1948
 1533W        W 2504   0.848  11.257   8.320  0.0808 -0.0299 -0.0468
 1534W        W 2505  11.244  10.215   7.095  0.2942 -0.0051  0.0698
 1535W        W 2506  12.556   2.496  13.087  0.2404 -0.1258 -0.2003
 1536W        W 2507   5.592   8.574   0.932  0.0593  0.0752  0.0650
 1537W        W 2508   2.510   5.231   1.996  0.0181 -0.2060  0.0852
 1538W        W 2509   1.963  11.547  12.412  0.2334  0.3020 -0.4156
 1539W        W 2510  10.453   4.387   9.542  0.0477 -0.3516  0.1882
 1540W        W 2511  11.133   4.593   8.044 -0.0605 -0.0054  0.4228
 1541W        W 2512   8.734  13.450  13.669  0.3164  0.0553  0.2752
 1542W        W 2513  10.353   0.920   5.639 -0.0056 -0.2034 -0.0625
 1543W        W 2514   9.592   5.874   4.849 -0.0566 -0.0393 -0.1815
 1544W        W 2515   6.656  10.902  12.453  0.0079  0.1639  0.0385
 1545W        W 2516  10.696   9.290  12.998  0.1465  0.3688 -0.4733
 1546W        W 2517   9.777  11.655  12.519 -0.2221 -0.1098  0.3101
 1547W        W 2518  13.082   5.985   2.091  0.0225 -0.0918 -0.1285
 1548W        W 2519   5.633   7.444   9.280  0.2211 -0.0213 -0.3283
 1549W        W 2520   9.314   4.019  12.168  0.0483  0.1825  0.0165
 1550W        W 2521   3.482   5.822  10.141 -0.1159 -0.1251  0.2980
 1551W        W 2522   0.723  10.401   5.301  0.1421 -0.0352 -0.1311
 1552W        W 2523  12.198   3.259  11.167 -0.3117  0.0946  0.0518
 1553W        W 2524   8.290   8.708   9.223 -0.3743  0.0041 -0.0046
 1554W        W 2525  11.776   0.377   3.163 -0.0544  0.0406  0.1565
 1555W        W 2526  11.723  12.819  10.421  0.0397  0.0845  0.0578
 1556W        W 2527  12.839   4.634  12.832  0.2771  0.0098  0.2395
 1557W        W 2528  11.581   5.496  10.269  0.0259 -0.0629  0.2331
 1558W        W 2529   2.278   2.631  11.111  0.0414  0.0108 -0.0569
 1559W        W 2530   8.165  11.905   0.125 -0.1014  0.0887 -0.0278
 1560W        W 2531   4.078   7.500  11.874  0.0625  0.1185 -0.3394
 1561W        W 2532   6.160   7.463   9.175  0.0095 -0.0562 -0.2644
 1562W        W 2533   5.290   8.976  11.860  0.0716  0.0657  0.1441
 1563W        W 2534   5.968  10.219   8.550 -0.1594  0.1445 -0.0652
 1564W        W 2535  10.492  12.233   9.137  0.2633 -0.1017  0.0138
 1565W        W 2536   8.977   3.987  10.662 -0.1090 -0.0837 -0.1529
 1566W        W 2537  10.363  11.489  11.160  0.1374  0.1577  0.3445
 1567W        W 2538  13.704   1.241  13.688  0.0675 -0.2808 -0.0410
 1568W        W 2539   9.145  12.117   3.609  0.1543 -0.2094  0.1696
 1569W        W 2540  13.811   0.341   6.011  0.2839 -0.0307  0.0485
 1570W        W 2541  12.701   5.116  12.684 -0.2442 -0.1747  0.1801
 1571W        W 2542   1.429  10.017   5.361  0.0756 -0.2154 -0.0263
 1572W        W 2543   2.078   6.615  12.712  0.1587  0.2110  0.0547
 1573W        W 2544   9.467   3.518   1.976  0.1441  0.1631  0.0729
 1574W        W 2545   1.576   6.058  10.978  0.0733 -0.0399 -0.1224
 1575W        W 2546   3.281   9.076   8.806  0.0242 -0.1549  0.2584
 1576W        W 2547   5.645   9.259  11.729  0.1960 -0.1208  0.1236
 1577W        W 2548   7.731   4.238  11.998  0.0887 -0.0801 -0.2411
 1578W        W 2549   1.232   0.140   8.583 -0.0076 -0.1020  0.0363
 1579W        W 2550  13.244   8.179   5.240 -0.0004  0.2021  0.2599
 1580W        W 2551  13.182   4.751   0.710  0.0934  0.1898  0.0327
 1581W        W 2552   4.131   9.551   7.834  0.1131 -0.0030  0.0850
 1582W        W 2553   6.691   0.284  11.673  0.0281 -0.3479  0.2274
 1583W        W 2554   7.314  12.646   0.043 -0.0132  0.2292 -0.0934
 1584W        W 2555  11.393   5.289   5.267  0.1068 -0.3187  0.2989
 1585W        W 2556  12.496   8.058   6.303  0.0006  0.0282 -0.0703
 1586W        W 2557   4.264   1.570  10.510  0.4062  0.3969  0.0814
 1587W        W 2558  12.480   4.263  12.728 -0.0624  0.0821 -0.1792
 1588W        W 2559   5.619   9.671   7.140  0.0172 -0.2224 -0.0059
 1589W        W 2560   3.021   4.509   6.978  0.5563 -0.4527  0.1024
 1590W        W 2561   1.763   2.754  12.580 -0.0069 -0.3537  0.2590
 1591W        W 2562   1.326   4.517   8.076  0.2213  0.4706 -0.3801
 1592W        W 2563  10.945   5.220  13.036 -0.0058  0.4982 -0.2471
 1593W        W 2564   5.188  10.221   5.670 -0.3742  0.3375  0.2075
 1594W        W 2565   1.745   4.675   3.184  0.2032 -0.0624  0.0788
 1595W        W 2566   7.683   4.718   4.523  0.1739  0.4381 -0.2885
 1596W        W 2567   7.022  10.092   6.365  0.1743 -0.1404 -0.2092
 1597W        W 2568  11.305   9.483   3.780 -0.0700  0.1485  0.2898
 1598W        W 2569   0.243   8.842  12.790  0.1855 -0.1062  0.2694
 1599W        W 2570   0.233  13.150   6.571  0.3516 -0.0124 -0.0643
 1600W        W 2571  11.518   4.453   8.318  0.0821  0.0810  0.4405
 1601W        W 2572  10.205   9.542  10.534 -0.1079  0.1833  0.1838
 1602W        W 2573   1.375   2.511   4.010  0.2119  0.4263  0.1617
 1603W        W 2574  10.397  10.700   9.645 -0.0943 -0.0125 -0.2248
 1604W        W 2575  10.964  12.233   7.920 -0.1886 -0.0864  0.1953
 1605W        W 2576   4.149   2.887   4.156  0.0717 -0.0348  0.0146
 1606W        W 2577   4.640   5.153   6.430 -0.0219 -0.0978  0.1273
 1607W        W 2578   3.523  10.895   5.283  0.1554 -0.3104  0.1119
 1608W        W 2579   8.161   3.853   4.898  0.2902 -0.1039  0.1044
 1609W        W 2580   3.865   3.835  12.260 -0.0127  0.0956 -0.0804
 1610W        W 2581   0.675   0.549   0.504 -0.0389  0.0977 -0.1612
 1611W        W 2582  11.255  13.010   7.013 -0.1606  0.0214  0.3964
 1612W        W 2583   3.158   7.514   6.583  0.2279  0.0848 -0.1548
 1613W        W 2584  12.598   8.896   6.237  0.2185 -0.2708  0.3061
 1614W        W 2585   9.653   4.555  11.742  0.0845  0.0663  0.1634
 1615W        W 2586   5.729  10.528   5.676 -0.2397 -0.0806 -0.1373
 1616W        W 2587  10.184   1.312   9.318 -0.0965  0.0227 -0.0859
 1617W        W 2588   1.854   3.271   0.542 -0.1388  0.2003 -0.3223
 1618W        W 2589   0.681   8.558   6.159 -0.0147 -0.2169 -0.2678
 1619W        W 2590  10.604   7.491   3.425 -0.3288 -0.4592 -0.3386
 1620W        W 2591  10.189   7.230   4.303 -0.2308 -0.1653  0.3393
 1621W        W 2592  10.219   7.566   7.563  0.2563  0.0316  0.1282
 1622W        W 2593   5.173   7.906  11.578  0.1701  0.0126 -0.5055
 1623W        W 2594   4.589   9.781   1.157  0.0478 -0.2366 -0.1424
 1624W        W 2595  11.194   3.150   7.582  0.0608  0.0126  0.0102
 1625W        W 2596   1.009  12.236   6.279  0.0438  0.0042 -0.0859
 1626W        W 2597   3.980   2.582  10.941  0.0205 -0.0624 -0.3353
 1627W        W 2598   6.864   9.872   1.881  0.0641  0.4617  0.2768
 1628W        W 2599   9.360   4.739  10.616  0.0480  0.0789  0.1301
 1629W        W 2600   9.075   9.776   1.498  0.1085  0.4574  0.0322
 1630W        W 2601  12.560   2.540   8.418 -0.3197  0.2613  0.0805
 1631W        W 2602   3.955  12.789   5.873  0.0095 -0.1630 -0.0560
 1632W        W 2603   1.235  12.173   8.666  0.1110 -0.0563  0.0842
 1633W        W 2604  11.564   9.930   7.288  0.1279 -0.3282 -0.2702
 1634W        W 2605  13.003   9.854   1.397 -0.0786 -0.0684 -0.0940
 1635W        W 2606   7.932  13.754   1.016 -0.1026 -0.1135  0.0636
 1636W        W 2607   1.275   3.808   1.946  0.1462 -0.0186 -0.2145
 1637W        W 2608   1.857   9.717   5.612  0.0333 -0.0690 -0.2019
 1638W        W 2609   6.867   9.327   3.755 -0.1416 -0.1020 -0.0412
 1639W        W 2610   3.042   7.955   3.319  0.0055  0.0602 -0.1455
 1640W        W 2611  10.460  13.326   4.891 -0.1871  0.0685  0.0575
 1641W        W 2612   0.413   1.291  11.152 -0.3503 -0.2442 -0.0468
 1642W        W 2613  12.417   4.151   3.070  0.1061 -0.1064 -0.1573
 1643W        W 2614   3.871   5.097   3.426  0.1453 -0.1281  0.0515
 1644W        W 2615   4.581   4.227   9.752 -0.2556 -0.0320  0.0398
 1645W        W 2616  13.485   2.518   8.337  0.1059 -0.0144 -0.0363
 1646W        W 2617   5.325   4.850   6.036  0.1257 -0.2176 -0.2541
 1647W        W 2618  12.183   1.995   6.821  0.0537 -0.1487  0.4494
 1648W        W 2619   6.604   4.046  12.913  0.0869  0.0162 -0.0541
 1649W        W 2620   4.812  11.814   1.885 -0.1092 -0.1846 -0.2651
 1650W        W 2621  10.476   1.918   7.164 -0.2279 -0.1844  0.1391
 1651W        W 2622  11.185   2.703   4.190 -0.0874 -0.2925  0.0832
 1652W        W 2623   7.300   1.376   0.598  0.0406 -0.1216  0.1468
 1653W        W 2624   6.599   9.003   4.117 -0.0261  0.0485  0.4000
 1654W        W 2625   6.730   5.828   8.100  0.1025 -0.0463  0.2708
 1655W        W 2626   6.894   7.173   2.810  0.1585 -0.0322  0.1665
 1656W        W 2627   8.195  11.720   4.945  0.2395 -0.1419  0.1864
 1657W        W 2628  10.934   8.286  12.174 -0.0862  0.0293 -0.1886
 1658W        W 2629  11.989   3.790   2.953  0.1975  0.1457 -0.1795
 1659W        W 2630   7.534   4.688   6.128  0.2389  0.0549 -0.1254
 1660W        W 2631   0.393   9.391   1.543  0.0035  0.2863  0.0381
 1661W        W 2632   7.739   1.952   2.946 -0.0680 -0.3283  0.2328
 1662W        W 2633  10.828   1.111   4.814 -0.0845 -0.2928 -0.0525
 1663W        W 2634   2.628   9.327   6.631  0.0852  0.1678  0.4562
 1664W        W 2635   9.839   9.567   1.026  0.3008 -0.1864 -0.2546
 1665W        W 2636   8.674   9.737   9.415  0.0627  0.0411  0.0804
 1666W        W 2637   0.198   9.927   9.085 -0.1760  0.0027 -0.1410
 1667W        W 2638  11.962   8.482   9.773 -0.0251  0.1162 -0.1070
 1668W        W 2639  12.293  13.412  12.479 -0.0739 -0.0149 -0.1477
 1669W        W 2640   6.533  12.813   5.471 -0.3311  0.1269  0.2163
 1670W        W 2641  11.508   5.260   2.448  0.3369 -0.4311 -0.1208
 1671W        W 2642   6.476   0.032   1.578 -0.0538  0.1089 -0.0503
 1672W        W 2643   8.565   7.488  11.763 -0.1106 -0.1465  0.2645
 1673W        W 2644  11.258   0.973   3.362 -0.1912  0.1690 -0.1119
 1674W        W 2645   0.612   1.407  13.482 -0.1533 -0.0049  0.0249
 1675W        W 2646  10.650  11.659   2.150 -0.0624 -0.1532  0.2765
 1676W        W 2647  13.142   5.673   3.221  0.1195  0.2973  0.1410
 1677W        W 2648   8.243   6.607   7.619 -0.0097  0.1824  0.2362
 1678W        W 2649  12.898  13.904   6.126  0.3701  0.1873  0.3547
 1679W        W 2650  10.993  11.539   2.547 -0.0871 -0.0909 -0.2270
 1680W        W 2651   9.654  13.127   7.036  0.0246  0.2639 -0.3188
 1681W        W 2652  13.127   0.546   0.481 -0.0265 -0.0095  0.0706
 1682W        W 2653   9.332   0.161   7.383  0.0478  0.1140  0.0964
 1683W        W 2654   2.309   7.158   6.544 -0.0241  0.0960  0.1435
 1684W        W 2655   7.043   0.955   1.311 -0.0154 -0.0024  0.1335
 1685W        W 2656   3.450   1.032  10.115 -0.0235  0.0533  0.1741
 1686W        W 2657   1.557   0.561   8.151 -0.2458  0.0074 -0.2768
 1687W        W 2658   0.891  10.451   2.867 -0.0652 -0.1607 -0.1948
 1688W        W 2659   5.691   2.677   0.593  0.2436 -0.0127 -0.1334
 1689W        W 2660  11.321  11.583  12.727 -0.0588  0.0436 -0.3141
 1690W        W 2661   2.087  11.609   3.091  0.2803 -0.1621  0.0402
 1691W        W 2662   6.587   9.372   6.858  0.0375  0.0933 -0.1437
 1692W        W 2663  10.535   7.034   1.892  0.2081  0.2632  0.1128
 1693W        W 2664   4.698   3.927  13.449  0.2421 -0.2152  0.1946
 1694W        W 2665   7.125   8.332   8.337  0.0497  0.0457 -0.0054
 1695W        W 2666  13.231   5.655   7.553  0.1211 -0.0546  0.0386
 1696W        W 2667  11.310   6.031   4.665  0.0918 -0.0178 -0.2538
 1697W        W 2668   4.970  10.401  11.673  0.1362  0.0466 -0.0666
 1698W        W 2669   2.736  10.503   5.823 -0.2638 -0.1292 -0.0138
 1699W        W 2670   4.023   9.401   8.291  0.2155  0.1544  0.3385
 1700W        W 2671   5.087  10.789  11.402  0.2312  0.0008  0.3182
 1701W        W 2672   3.213   0.770   8.808 -0.2739  0.1178  0.0169
 1702W        W 2673   4.483  10.627   7.572 -0.0725  0.0354  0.3055
 1703W        W 2674  11.823   6.956   2.424 -0.1919 -0.0376 -0.2713
 1704W        W 2675  10.675   1.991   8.278  0.2292  0.0019  0.2017
 1705W        W 2676   4.116  12.364   0.117  0.2658 -0.0890  0.0092
 1706W        W 2677  11.930  11.159   9.152 -0.1133  0.1742  0.1871
 1707W        W 2678   9.213   6.010   9.613  0.2272  0.1333 -0.3084
 1708W        W 2679   1.845  10.741   7.468 -0.1876 -0.1763 -0.1034
 1709W        W 2680   4.683   9.581  13.717  0.1433  0.1201 -0.2257
 1710W        W 2681   0.632  11.487   8.729  0.1868 -0.0469  0.0017
 1711W        W 2682   2.697   0.664   5.559  0.3640 -0.1416 -0.4277
 1712W        W 2683   5.102   9.750   3.878 -0.3219 -0.2485 -0.0249
 1713W        W 2684   4.925   7.056  10.948  0.4752  0.3791  0.3839
 1714W        W 2685  12.810   4.026   6.132  0.0125 -0.1588  0.3652
 1715W        W 2686   2.731   8.070   8.247 -0.0359 -0.0525  0.0635
 1716W        W 2687   8.247   6.877   1.399  0.4343 -0.1481 -0.0579
 1717W        W 2688  10.119  11.727   9.072 -0.0278 -0.0150  0.0225
 1718W        W 2689   3.758   6.097   9.273  0.1698 -0.0508 -0.2614
 1719W        W 2690   8.777   5.553   2.016  0.1128  0.1556  0.1682
 1720W        W 2691   5.790  10.069  11.386  0.0669 -0.4155 -0.0808
 1721W        W 2692   2.111   5.859   2.634  0.2288 -0.1745 -0.5182
 1722W        W 2693  11.899   2.798   1.074 -0.0730  0.3102  0.0208
 1723W        W 2694  10.301   1.726   9.735  0.3509 -0.0660 -0.1827
 1724W        W 2695   3.526   9.278  10.173  0.0143  0.0595  0.0150
 1725W        W 2696   7.008   1.767   0.338 -0.0859  0.0142  0.1109
 1726W        W 2697   3.330   8.139   8.384 -0.0206 -0.2589 -0.4404
 1727W        W 2698   2.935   7.704   8.577  0.0493  0.0432  0.2594
 1728W        W 2699   3.350   5.336   7.822 -0.2566  0.0589 -0.1783
 1729W        W 2700  11.351   6.805   3.006 -0.1641  0.0570 -0.0705
 1730W        W 2701  11.324  12.029   4.888  0.0808  0.3790  0.0913
 1731W        W 2702   9.766   4.442   0.131  0.0193 -0.1201  0.0769
 1732W        W 2703   7.606   7.634  13.613  0.0188  0.2937  0.0263
 1733W        W 2704   7.052  11.435  11.591  0.2555 -0.0461 -0.0256
 1734W        W 2705  11.371   4.525   9.368  0.0959  0.0825  0.1463
 1735W        W 2706  11.580   1.833   7.965  0.1680 -0.0842  0.2509
 1736W        W 2707   3.981   2.710   3.676  0.0991  0.0668 -0.2099
 1737W        W 2708   0.859   8.015   4.639 -0.2066  0.0523 -0.2019
 1738W        W 2709   0.393   7.535  11.809  0.0245 -0.0286 -0.1023
 1739W        W 2710   5.805   0.115  12.782  0.0844  0.0241 -0.4759
 1740W        W 2711   0.222   7.867   9.661 -0.3055 -0.1164  0.0322
 1741W        W 2712   5.725  12.588   8.433  0.2360  0.0064  0.1627
 1742W        W 2713   0.143   7.474  13.253  0.1485 -0.0859 -0.3397
 1743W        W 2714   9.361   8.704  13.645  0.1539  0.0299 -0.0085
 1744W        W 2715   2.103   7.175   3.186 -0.1954  0.1381  0.2812
 1745W        W 2716   8.063   9.558  13.789 -0.0965 -0.0744  0.1163
 1746W        W 2717   0.169   3.622  10.350 -0.0636  0.0776 -0.4698
 1747W        W 2718   6.520   0.870   1.536 -0.0101 -0.0585  0.1531
 1748W        W 2719   7.912   5.807  13.306 -0.3344 -0.0836  0.2394
 1749W        W 2720   2.479   7.508  12.619 -0.2164 -0.1364  0.0560
 1750W        W 2721   1.565   6.891   1.312 -0.3047  0.0358 -0.1648
 1751W        W 2722  12.910   9.727   0.460  0.3384 -0.2182 -0.2331
 1752W        W 2723  10.306   9.374   6.872  0.1293 -0.0505 -0.0692
 1753W        W 2724  12.449   2.231   4.827  0.4034 -0.0835 -0.1036
 1754W        W 2725  13.597   2.644  12.093  0.1884 -0.1039  0.1391
 1755W        W 2726   2.838   6.777   0.800  0.0732 -0.0286 -0.1098
 1756W        W 2727   2.737  13.009   9.639  0.1781 -0.3627  0.1606
 1757W        W 2728   2.513   2.440  11.595 -0.1057  0.1037  0.2564
 1758W        W 2729   2.011   0.473   1.937  0.0507  0.1746 -0.1027
 1759W        W 2730   1.483  13.319  10.798 -0.1063  0.1986  0.2904
 1760W        W 2731  13.246   2.555  10.198  0.2092 -0.0994 -0.1325
 1761W        W 2732   7.473  13.469   8.400 -0.1128  0.3427  0.0419
 1762W        W 2733   9.607   4.679  13.604 -0.0120 -0.1482  0.0413
 1763W        W 2734   5.239   8.090  10.740 -0.0815 -0.1619 -0.1369
 1764W        W 2735  10.215   8.421   5.179  0.3556  0.0367 -0.1926
 1765W        W 2736   8.463  11.769   5.438 -0.0447 -0.2850  0.0635
 1766W        W 2737  10.208   8.379   1.472 -0.3454  0.2514 -0.0976
 1767W        W 2738   6.979   3.051  11.902  0.0742  0.2097 -0.1857
 1768W        W 2739   6.171  13.178  10.130 -0.1129 -0.1748  0.0462
 1769W        W 2740  10.585  13.266   9.989  0.1122 -0.3002  0.1208
 1770W        W 2741   6.895   9.708   6.097 -0.0601  0.0879  0.0401
 1771W        W 2742   1.209   3.271  10.106 -0.0445  0.0670  0.0251
 1772W        W 2743   5.287  10.190   7.996 -0.1824 -0.1554  0.1803
 1773W        W 2744   8.168  10.320  10.733  0.0619  0.0206  0.2288
 1774W        W 2745   5.647   3.544   3.653  0.1989 -0.2590  0.2409
 1775W        W 2746   0.550  10.394   0.315 -0.0181  0.0533  0.2013
 1776W        W 2747   4.998  10.940   5.309  0.1720 -0.0948  0.0390
 1777W        W 2748   4.127  10.456  13.873 -0.1710 -0.0144 -0.0058
 1778W        W 2749   6.358   9.796   5.179  0.0526 -0.1495 -0.0089
 1779W        W 2750   4.979   4.432   0.906 -0.4735  0.0331 -0.0112
 1780W        W 2751  11.100   1.292   3.778  0.1086 -0.1076  0.0322
 1781W        W 2752   0.322   3.130  11.193  0.0433 -0.2727  0.0885
 1782W        W 2753   3.023  10.562   8.826  0.2074  0.1235  0.2825
 1783W        W 2754  13.268  12.407   9.885  0.0950 -0.1323 -0.2464
 1784W        W 2755   2.292   9.350  10.542  0.3184 -0.0698 -0.1270
 1785W        W 2756   1.031  10.744   0.209 -0.3319 -0.1262  0.1222
 1786W        W 2757   3.222  10.851   7.597  0.0565 -0.1922 -0.3005
 1787W        W 2758  11.929   4.441   6.227 -0.0778 -0.2440  0.4230
 1788W        W 2759   3.088   4.129  13.866  0.1774 -0.0113  0.2237
 1789W        W 2760  12.835   6.807   3.679 -0.2019  0.3736  0.2797
 1790W        W 2761   0.495   3.639  11.075  0.2472 -0.0066  0.0680
 1791W        W 2762   5.536   8.398   8.036 -0.1792  0.1641 -0.3389
 1792W        W 2763  11.877   9.446   9.798 -0.1388  0.0971 -0.3414
 1793W        W 2764   1.518   0.132   1.472 -0.1881 -0.2046  0.0186
 1794W        W 2765  13.216  13.763  12.056 -0.2282  0.0110 -0.2044
 1795W        W 2766   1.798   9.680   6.864  0.0730  0.1016  0.0694
 1796W        W 2767   5.881   1.404   4.486  0.2170  0.2120 -0.1392
 1797W        W 2768   9.705  10.953   3.671 -0.0135  0.1638  0.0610
 1798W        W 2769  12.713   5.295   8.711  0.2318  0.3831  0.3265
 1799W        W 2770  11.877   2.684  11.096  0.1165 -0.1987 -0.0242
 1800W        W 2771   2.943   5.892   1.843  0.1215 -0.0201  0.1509
 1801W        W 2772  11.227   4.854   3.617 -0.2832 -0.2423  0.1046
 1802W        W 2773   5.438   8.324   9.433  0.2498 -0.0880  0.0896
 1803W        W 2774   1.853   0.237  10.144  0.4378  0.2781 -0.3203
 1804W        W 2775   6.098   8.218  13.843  0.3310 -0.1908 -0.0931
 1805W        W 2776  13.358  10.940   7.332 -0.1720 -0.0200  0.0070
 1806W        W 2777   7.207   8.134  11.023 -0.1183 -0.2395 -0.0519
 1807W        W 2778  13.234   6.814  11.982  0.1298 -0.5004 -0.2461
 1808W        W 2779   1.145  11.991   9.162  0.3643 -0.0598 -0.1398
 1809W        W 2780   0.919   2.914   2.048  0.0014 -0.0164  0.1556
 1810W        W 2781  11.407   3.165   8.869  0.0336 -0.0813 -0.0419
 1811W        W 2782   4.763  11.967  12.479  0.2086 -0.0416 -0.0443
 1812W        W 2783   3.472  10.366   2.096 -0.0997  0.0779 -0.3120
 1813W        W 2784   8.360   2.500   5.072 -0.1037  0.1319  0.1590
 1814W        W 2785   6.018  10.970   0.026 -0.0458  0.0177 -0.0295
 1815W        W 2786  11.786   6.887   7.160 -0.2681 -0.1018  0.1343
 1816W        W 2787   1.643   4.021  12.468 -0.0233  0.0299 -0.0564
 1817W        W 2788   4.445  11.264   7.895 -0.1285  0.2066 -0.0245
 1818W        W 2789  11.675   9.020  10.658  0.1049 -0.0657 -0.1266
 1819W        W 2790   7.303   9.752   5.726  0.0185 -0.0343  0.1123
 1820W        W 2791   3.519   4.892   5.726  0.1299  0.2098  0.1307
 1821W        W 2792   0.088   8.775   8.270 -0.0621  0.3549 -0.0783
 1822W        W 2793   9.648  11.382   4.703 -0.0480 -0.0301 -0.0762
 1823W        W 2794   7.401  12.464  10.230  0.2155 -0.3074  0.2371
 1824W        W 2795   7.067  11.033   3.798  0.1673 -0.1875  0.1632
 1825W        W 2796   5.658   8.876   4.412  0.1645 -0.0578  0.0385
 1826W        W 2797   5.955  10.202   5.376 -0.0425 -0.3425  0.3376
 1827W        W 2798   4.498   4.090   4.796 -0.1125  0.3531 -0.2278
 1828W        W 2799   0.839   9.340   5.270 -0.3912  0.2556  0.1087
 1829W        W 2800   0.393   3.356  13.520  0.0029  0.0976 -0.1518
 1830W        W 2801  11.164   8.994   1.344 -0.2089  0.0968  0.0866
 1831W        W 2802   2.434   6.980   6.005 -0.3276 -0.1283  0.0050
 1832W        W 2803   4.802  13.632  12.941 -0.1172  0.0671 -0.0312
 1833W        W 2804   2.721  12.931  12.289  0.1620 -0.2038  0.5141
 1834W        W 2805   0.349   7.430   4.116 -0.0253  0.0454  0.0372
 1835W        W 2806   6.744   9.776   8.528 -0.1145 -0.1044 -0.3282
 1836W        W 2807   9.029   9.546   3.538 -0.2243  0.0795 -0.3346
 1837W        W 2808   6.270  12.236  13.355 -0.0550  0.0498 -0.1852
 1838W        W 2809  10.873  13.139   9.141 -0.0021 -0.2329 -0.1964
 1839W        W 2810   3.730   1.111  13.529 -0.0537 -0.2471  0.1912
 1840W        W 2811   5.448   6.716   7.856 -0.1228  0.1291  0.1612
 1841W        W 2812   1.433   9.237  10.137  0.2381  0.0129 -0.1234
 1842W        W 2813   9.997   0.755   1.318 -0.3414 -0.1846 -0.0676
 1843W        W 2814  13.054  11.784   7.573  0.0986  0.1867  0.2036
 1844W        W 2815   4.800   5.437   7.511 -0.1174  0.0580  0.0156
 1845W        W 2816  11.522   6.341   2.835  0.0521  0.2439  0.0384
 1846W        W 2817   2.783   9.928   2.625  0.0879  0.0407 -0.0047
 1847W        W 2818  12.787  11.465  13.553  0.2212 -0.1027  0.3536
 1848W        W 2819  10.685   6.321  13.773 -0.0292  0.1131  0.0865
 1849W        W 2820  11.948   7.189   3.353  0.0099  0.2297  0.2016
 1850W        W 2821   4.890   7.490   5.322 -0.3169 -0.1318 -0.2935
 1851W        W 2822  12.954  13.513  10.812  0.1819 -0.0127  0.0894
 1852W        W 2823   9.938   4.252   0.545 -0.0674  0.0468 -0.1652
 1853W        W 2824   2.318   8.856   7.953 -0.3564  0.0684 -0.0878
 1854W        W 2825   4.007   0.781   9.349  0.0704  0.0391  0.2178
 1855W        W 2826  12.476   4.506   9.753  0.0185  0.2691  0.0943
 1856W        W 2827   3.432   4.038   7.398 -0.0604  0.2694 -0.1628
 1857W        W 2828  12.565   0.839   1.697 -0.1146  0.3476 -0.0221
 1858W        W 2829   2.673   6.537   8.805 -0.0642  0.0315 -0.0404
 1859W        W 2830   0.497   7.265   4.795  0.2365  0.2516 -0.4180
 1860W        W 2831   3.549   7.076  13.772 -0.3410 -0.1818 -0.1665
 1861W        W 2832   3.636   8.094  10.269  0.0409  0.1163 -0.1003
 1862W        W 2833   1.372   4.126   0.178 -0.1803  0.0491  0.2691
 1863W        W 2834   7.500  12.915   8.830 -0.0400 -0.0088 -0.0320
 1864W        W 2835  12.921  11.940  13.617 -0.1014 -0.3013  0.1064
 1865W        W 2836   7.972  11.524   6.807  0.0145 -0.2289  0.2820
 1866W        W 2837  12.633  12.933   1.637 -0.1772 -0.1156 -0.1043
 1867W        W 2838   4.950   5.763   8.659  0.2651  0.2774 -0.2794
 1868W        W 2839  11.865   3.283  12.859  0.1343  0.2953 -0.1040
 1869W        W 2840  10.472  13.571  10.348 -0.0301  0.1227  0.0890
 1870W        W 2841   5.330   0.377   8.008  0.1121 -0.0452  0.0950
 1871W        W 2842   3.832   6.312   7.955 -0.0598 -0.1209  0.1892
 1872W        W 2843   3.704  12.763   4.692  0.2811  0.1281 -0.0151
 1873W        W 2844   1.906   0.983   8.167 -0.0511 -0.2517  0.0283
 1874W        W 2845   6.830   9.083  12.564  0.0775 -0.0352  0.1331
 1875W        W 2846   9.566   8.822   7.333 -0.0782  0.0930 -0.1235
 1876W        W 2847   7.831  11.136   3.031  0.1817 -0.1761  0.2775
 1877W        W 2848   5.264  11.781   2.053 -0.4437  0.1000 -0.2095
 1878W        W 2849   0.556   4.899  12.098  0.3248  0.1106 -0.1249
 1879W        W 2850   7.673   9.088  12.821  0.2151 -0.0714  0.0626
 1880W        W 2851   6.208  12.109   9.752  0.2106  0.0665 -0.0517
 1881W        W 2852   4.645  11.620  12.815 -0.1823  0.3559 -0.3752
 1882W        W 2853   3.928   9.293   4.562 -0.2573  0.2301  0.4294
 1883W        W 2854  10.249   0.254   9.738  0.2022 -0.2179 -0.1232
 1884W        W 2855   3.586  11.677   8.187 -0.0020  0.1402  0.1151
 1885W        W 2856   1.141   5.653  10.453 -0.1319 -0.0131 -0.0229
 1886W        W 2857  12.956  10.131   7.445 -0.2121 -0.1136 -0.1844
 1887W        W 2858   9.213   6.082   5.294 -0.2329 -0.0704  0.1806
 1888W        W 2859   5.162   6.246   2.626 -0.2089  0.1242 -0.1607
 1889W        W 2860   9.742   3.858   1.358  0.1617 -0.1016 -0.2187
 1890W        W 2861   9.647   8.149  10.183 -0.0439 -0.3293  0.2465
 1891W        W 2862   5.882   2.232   9.931 -0.0408 -0.0419  0.1034
 1892W        W 2863   9.279  10.706  13.590  0.2406 -0.1724 -0.0165
 1893W        W 2864   0.241   6.643  12.730 -0.1911  0.2478 -0.1878
 1894W        W 2865   0.519  11.150   1.024  0.1302 -0.2426  0.3862
 1895W        W 2866   3.030   8.895   6.861  0.1561  0.0729  0.0242
 1896W        W 2867   0.479   2.066   0.493  0.0154 -0.0963 -0.0816
 1897W        W 2868   0.435   8.266   2.076 -0.1211  0.0610 -0.3422
 1898W        W 2869   9.484  11.884   3.327 -0.0216 -0.1630  0.1233
 1899W        W 2870  10.298   0.169   7.764  0.4224 -0.0626  0.0112
 1900W        W 2871  13.732   0.579   4.478  0.1309  0.1901  0.0116
 1901W        W 2872   0.021   4.600  12.026 -0.0163  0.0105  0.0051
 1902W        W 2873  12.573   4.973   3.379  0.2138 -0.3574 -0.1815
 1903W        W 2874   3.478  12.964   7.318  0.2382  0.1610  0.2776
 1904W        W 2875   5.046   6.266  13.246  0.1595 -0.1954  0.3234
 1905W        W 2876   0.579   8.551   2.990 -0.1932 -0.0416  0.0885
 1906W        W 2877   9.929  10.607   3.375 -0.0908 -0.0394  0.2880
 1907W        W 2878   2.504   2.640   8.675 -0.2408 -0.2474 -0.0388
 1908W        W 2879  10.996  10.807  12.542 -0.1233  0.0562  0.1146
 1909W        W 2880   0.797   8.140   8.416 -0.1635 -0.4604 -0.3636
 1910W        W 2881   0.720  13.914  11.342  0.0806  0.0788  0.1276
 1911W        W 2882   2.094   6.455   9.062 -0.2183  0.2509 -0.2727
 1912W        W 2883  10.685   9.160   7.303 -0.0224 -0.0258 -0.0905
 1913W        W 2884   7.111  13.894   4.340 -0.2949 -0.0282  0.4108
 1914W        W 2885   2.709  10.326  12.289  0.1349  0.0676  0.2898
 1915W        W 2886   7.496   0.314   2.517  0.3432  0.0170  0.0279
 1916W        W 2887   2.451   9.128   9.773 -0.1114  0.0965 -0.1981
 1917W        W 2888   9.599  10.503   8.064  0.3210  0.2761  0.1781
 1918W        W 2889   2.657   9.849   4.450  0.1672 -0.0494 -0.0565
 1919W        W 2890   9.542  11.858   9.064 -0.0672  0.0740  0.2901
 1920W        W 2891   9.563   0.545   8.179  0.2733  0.1286 -0.1204
 1921W        W 2892  10.076  10.674   2.513  0.3434  0.1052 -0.0948
 1922W        W 2893   9.757   5.824   1.563  0.0144  0.3126  0.0461
 1923W        W 2894   7.716  13.084   3.228  0.2923  0.0805  0.1554
 1924W        W 2895   8.427  12.095   0.584  0.2624 -0.2560  0.4724
 1925W        W 2896  11.444   7.572   9.026 -0.0141 -0.1450 -0.1311
 1926W        W 2897   9.310   6.687   8.071 -0.3133 -0.1421 -0.1042
 1927W        W 2898  12.301   9.682  12.491 -0.1848  0.1818  0.2923
 1928W        W 2899  11.255  10.117   3.383  0.2500  0.1086 -0.0939
 1929W        W 2900   8.222   4.969   7.360 -0.1498 -0.2447  0.1882
 1930W        W 2901   1.881   0.260   1.054  0.1814  0.1720 -0.0488
 1931W        W 2902   8.245  12.656   6.310 -0.4570 -0.2029 -0.0356
 1932W        W 2903   0.732   5.341   8.783 -0.2132 -0.1744  0.1835
 1933W        W 2904   6.544   7.111   8.623  0.0865  0.2752  0.0598
 1934W        W 2905   3.737  13.567   4.888 -0.0469  0.1258  0.0747
 1935W        W 2906   3.077   7.594   4.755 -0.0561  0.1218  0.0285
 1936W        W 2907   3.485   3.839   1.543 -0.1073  0.5022 -0.0701
 1937W        W 2908  10.313   7.398   4.907 -0.1170 -0.0332  0.0567
 1938W        W 2909   0.979  13.634   0.052 -0.2152 -0.2668 -0.2097
 1939W        W 2910   2.722   4.375  13.674 -0.2902 -0.3101  0.1133
 1940W        W 2911   7.277   2.372  13.262 -0.0475 -0.0894 -0.3942
 1941W        W 2912   2.566  12.056   3.530 -0.2357 -0.1880  0.2318
 1942W        W 2913   7.784   8.759   3.660  0.1759 -0.2485  0.0574
 1943W        W 2914   1.137   9.772   2.205 -0.0633  0.1507  0.2931
 1944W        W 2915   4.794   6.925  11.817 -0.2844  0.1015 -0.5493
 1945W        W 2916  11.524   5.255  11.372 -0.1709  0.1136  0.1442
 1946W        W 2917   3.448  12.859  13.820  0.4762  0.3167 -0.3225
 1947W        W 2918   4.724   8.748   9.750 -0.0345 -0.1489  0.1031
 1948W        W 2919  13.272   8.215  10.358 -0.0773 -0.5431  0.3967
 1949W        W 2920   4.749   4.421  13.522 -0.0270  0.2670 -0.1807
 1950W        W 2921   5.654  12.999   5.381 -0.2187  0.1933 -0.0288
 1951W        W 2922   5.257  10.335   6.621 -0.1430  0.1733  0.0966
 1952W        W 2923   4.400   6.900  10.447 -0.1068  0.0685 -0.1365
 1953W        W 2924  11.490  10.974   3.656 -0.0684 -0.0085  0.3851
 1954W        W 2925   9.133  12.237   9.782 -0.0390  0.2019  0.1436
 1955W        W 2926   7.232  10.774  10.437 -0.0031  0.0122  0.1901
 1956W        W 2927   0.119   4.280  10.911  0.0021  0.0938 -0.3916
 1957W        W 2928  13.450  11.408   7.664  0.0081 -0.1160  0.2971
 1958W        W 2929   7.758   8.134  10.474  0.3425 -0.0277  0.0024
 1959W        W 2930  11.651   5.511  11.821  0.0979 -0.4076 -0.1206
 1960W        W 2931   8.980   0.044   2.052  0.0173  0.1512  0.4351
 1961W        W 2932   5.371  11.271  13.430  0.4253 -0.4134 -0.1603
 1962W        W 2933   3.640   4.556   0.717  0.0807  0.2798 -0.0918
 1963W        W 2934   4.237   8.282   6.837  0.3099  0.0121 -0.1527
 1964W        W 2935   4.159   5.159  11.318  0.0335 -0.1627 -0.0128
 1965W        W 2936  13.529   0.444   4.065  0.1119 -0.0445  0.0213
 1966W        W 2937   5.816   7.223   1.781  0.2035 -0.0132  0.0092
 1967W        W 2938  11.656   6.689   4.333  0.1743  0.0487 -0.0372
 1968W        W 2939   0.757   4.290   4.636 -0.1839 -0.1425  0.0374
 1969W        W 2940   3.080   7.476   3.269 -0.4147 -0.0301 -0.0515
 1970W        W 2941   2.267   8.795  11.266 -0.2226  0.2542  0.2028
 1971W        W 2942   1.651   3.676   0.037  0.1869 -0.1613 -0.2628
 1972W        W 2943   2.318  12.680  13.321 -0.2014  0.1009 -0.1128
 1973W        W 2944   4.741  12.725   4.514 -0.2346 -0.0698 -0.0679
 1974W        W 2945  12.030   8.551   7.512  0.0934 -0.0097  0.1902
 1975W        W 2946   7.043   1.623  13.387 -0.0052 -0.2626 -0.1630
 1976W        W 2947  10.460   1.533   6.343  0.0851  0.1272 -0.1254
 1977W        W 2948   3.079   4.512   3.284  0.1478  0.1306  0.1972
 1978W        W 2949   1.991   3.534   6.552  0.0625  0.1147  0.0761
 1979W        W 2950   5.382  13.622  13.147  0.1442  0.0866  0.1692
 1980W        W 2951   2.572   3.040   4.646  0.0833 -0.0919  0.5947
 1981W        W 2952   5.029  10.022  11.375 -0.0899 -0.2316  0.0724
 1982W        W 2953   0.209   1.004   3.820 -0.1750  0.0919  0.1764
 1983W        W 2954   6.250   9.435   4.416  0.3511 -0.2225 -0.0432
 1984W        W 2955   3.742   9.438   5.670 -0.1159 -0.0636 -0.0264
 1985W        W 2956  13.351  13.162  12.133  0.0166  0.0031 -0.2612
 1986W        W 2957   2.848  13.732   7.952  0.2024 -0.1891  0.0479
 1987W        W 2958   5.264   5.500   7.231  0.1055 -0.0889 -0.1167
 1988W        W 2959   4.301   4.633   9.617  0.0278  0.1681 -0.1636
 1989W        W 2960  11.622  12.430   6.962 -0.1326  0.1028 -0.0947
 1990W        W 2961  13.467   9.161  13.498 -0.0172 -0.1827  0.0418
 1991W        W 2962   5.210  12.392  12.484 -0.2833 -0.0218 -0.0044
 1992W        W 2963  12.535   6.277   0.356  0.3726 -0.2208 -0.0560
 1993W        W 2964   6.460   7.373  12.330  0.1373 -0.0420  0.2873
 1994W        W 2965  12.759  11.185   9.657  0.1753 -0.1425 -0.3018
 1995W        W 2966  11.572  10.280  13.457 -0.3852 -0.0220 -0.1912
 1996W        W 2967  10.208   0.088   2.691 -0.0488  0.0589  0.1776
 1997W        W 2968   3.607   4.704  11.759  0.0341 -0.1452 -0.2134
 1998W        W 2969  11.478  11.394   2.668 -0.0193 -0.0151 -0.0180
 1999W        W 2970  13.820   0.177   3.770  0.0841 -0.2332 -0.3341
 2000W        W 2971   6.510  11.861   7.752 -0.5025  0.3720 -0.0676
 2001W        W 2972   6.051   7.084   8.912 -0.0389  0.1985 -0.2189
 2002W        W 2973   9.809  10.588  12.357 -0.0800 -0.0286 -0.4672
 2003W        W 2974  13.468  12.106  12.269  0.0462  0.1300  0.0773
 2004W        W 2975   8.860   1.101  11.246 -0.1061  0.1488  0.1921
 2005W        W 2976   4.417   5.832   2.086  0.0358  0.3314 -0.1527
 2006W        W 2977   5.507   8.629   9.845 -0.0785  0.1434 -0.0531
 2007W        W 2978   4.065  13.647   3.471 -0.1872 -0.3713  0.1328
 2008W        W 2979   9.922   6.607   6.470  0.1678  0.1485 -0.2096
 2009W        W 2980   2.391   0.801   8.108 -0.2783 -0.2650  0.1535
 2010W        W 2981   8.452   7.717   6.191 -0.1744 -0.1171 -0.3994
 2011W        W 2982   9.450   3.874   7.374  0.1040  0.0264 -0.0366
 2012W        W 2983   7.600   1.273   9.494 -0.3304 -0.0772 -0.2282
 2013W        W 2984   3.203   4.756   7.982  0.1790  0.1784  0.1087
 2014W        W 2985   3.334   2.130   1.021 -0.2440  0.0894 -0.1073
 2015W        W 2986   5.433   0.222  11.081  0.2263 -0.2633 -0.1664
 2016W        W 2987   1.973  13.315   3.875 -0.3465  0.1337  0.0158
 2017W        W 2988  11.726   4.949   3.910  0.0625  0.1488  0.0149
 2018W        W 2989   2.710   7.901   0.304  0.0846 -0.2261  0.1421
 2019W        W 2990  12.370   4.351  12.237 -0.1422 -0.0653  0.4686
 2020W        W 2991   5.226   8.236  13.598 -0.0569 -0.1904 -0.1536
 2021W        W 2992   7.476  12.230   4.465  0.1195 -0.3380  0.0350
 2022W        W 2993   9.673   0.983  10.169 -0.1048 -0.0079 -0.0248
 2023W        W 2994   1.575  13.681   3.391  0.1912 -0.1050  0.1877
 2024W        W 2995  10.379   4.861   9.436  0.0373 -0.2063  0.3456
 2025W        W 2996   4.845   6.300   4.749 -0.0673 -0.1376  0.2773
 2026W        W 2997  12.837   7.251   3.339 -0.2233  0.3678 -0.1835
 2027W        W 2998  11.673   5.296   1.474 -0.0851 -0.1640 -0.0613
 2028W        W 2999   2.639   9.633  13.048  0.2742  0.1341  0.1761
 2029W        W 3000   1.611  13.010  13.784 -0.1762 -0.0517  0.0883
 2030W        W 3001   1.250  11.399  12.906 -0.1453 -0.0488 -0.1451
 2031W        W 3002   1.239   4.223   9.492  0.5254  0.1865  0.2648
 2032W        W 3003   9.923   2.137  12.461  0.1613 -0.2691  0.1314
 2033W        W 3004   5.020   1.759  11.868  0.0283  0.0209  0.1315
 2034W        W 3005   7.654   3.402   0.971  0.1751  0.5576  0.1479
 2035W        W 3006   4.219   9.035  11.788 -0.0003 -0.2280 -0.1703
 2036W        W 3007  12.138   0.137  11.917 -0.3685 -0.1872 -0.2634
 2037W        W 3008   2.610   5.973   8.650  0.1684  0.0450  0.0142
 2038W        W 3009  13.580  10.138  10.240 -0.0619 -0.1121 -0.0124
 2039W        W 3010   7.420   5.126  10.330 -0.3068 -0.0389  0.2675
 2040W        W 3011   2.891  11.541   4.921 -0.0409  0.3153  0.0987
 2041W        W 3012   9.493  11.511   5.112 -0.1432  0.0452  0.2126
 2042W        W 3013   6.828  13.529   7.747  0.1320  0.1509 -0.0324
 2043W        W 3014  11.323   1.026   1.787 -0.1559  0.0821  0.0560
 2044W        W 3015   5.259  10.870  10.860  0.0523  0.3672 -0.0747
 2045W        W 3016   6.959   5.252   0.478 -0.1117 -0.0516  0.0540
 2046W        W 3017   0.875   2.115   5.812  0.0431 -0.0502 -0.1898
 2047W        W 3018   7.234   6.140  13.909 -0.0506  0.1723 -0.1505
 2048W        W 3019  10.105  13.488   2.493  0.0603 -0.2392 -0.0492
 2049W        W 3020  12.970  11.392   1.145  0.0795  0.1927  0.1981
 2050W        W 3021  10.442  13.216  13.539 -0.2512  0.0946  0.2924
 2051W        W 3022   1.166   6.865  12.522  0.2227  0.0895 -0.0926
 2052W        W 3023   8.121   4.030   6.373 -0.0025 -0.2245  0.2836
 2053W        W 3024   6.300   6.437   3.675  0.4034  0.0004 -0.2259
 2054W        W 3025   8.237   7.555   4.887 -0.0025 -0.2250 -0.4366
 2055W        W 3026   6.124   5.647   9.046  0.1911 -0.0171 -0.1322
 2056W        W 3027   4.106   3.953   8.377 -0.0873 -0.2425  0.1477
 2057W        W 3028  11.206  11.421   9.481  0.0677 -0.0279 -0.0174
 2058W        W 3029   8.041   1.194   1.675 -0.1355  0.0490 -0.1762
 2059W        W 3030   8.821   9.004   1.981  0.1463  0.4961 -0.1188
 2060W        W 3031   3.253   3.034  12.483  0.1101  0.3048 -0.0877
 2061W        W 3032   4.967  12.368   6.418 -0.3150 -0.0375  0.2095
 2062W        W 3033  12.961   1.135   4.432 -0.2046 -0.1306 -0.4355
 2063W        W 3034   1.543   1.061   4.876  0.2461 -0.0745  0.0098
 2064W        W 3035   9.610  10.190   3.182  0.1000 -0.2932 -0.2049
 2065W        W 3036   1.402   1.146   8.398  0.0008  0.1284  0.0787
 2066W        W 3037  12.312   0.932   8.366  0.0566 -0.0507 -0.2064
 2067W        W 3038   2.125   4.552   7.656  0.4980 -0.0736 -0.1692
 2068W        W 3039  11.033   6.682   2.696  0.0401  0.2099  0.1291
 2069W        W 3040   3.385   3.125   5.912 -0.0767 -0.0930 -0.4263
 2070W        W 3041   8.509   9.259   1.737 -0.5130 -0.1048  0.0357
 2071W        W 3042   6.279   4.250   2.251  0.0999  0.0481 -0.4531
 2072W        W 3043   7.260  11.950   8.902  0.4253 -0.1283 -0.2008
 2073W        W 3044   7.016   2.725   4.189 -0.0546 -0.1840  0.0827
 2074W        W 3045   8.691   7.079   8.751  0.2650 -0.0574  0.2021
 2075W        W 3046  12.969   1.319   8.711  0.1702 -0.2139  0.1917
 2076W        W 3047   2.998   7.119   8.467  0.1402 -0.1976  0.0318
 2077W        W 3048   3.758   3.754  12.757  0.1446  0.0385 -0.1757
 2078W        W 3049  12.346  13.219   3.140  0.1182 -0.1262  0.2221
 2079W        W 3050  13.165  11.712  12.186 -0.0072 -0.1185  0.0985
 2080W        W 3051   9.888   3.985   6.091  0.1671 -0.0205 -0.2281
 2081W        W 3052  11.688  10.230   3.231  0.0888 -0.3212 -0.0129
 2082W        W 3053   3.699   6.630   8.506 -0.1001 -0.2192  0.2192
 2083W        W 3054   4.803   8.242  12.030  0.0176 -0.0098  0.0354
 2084W        W 3055  10.067   3.260  11.144 -0.1231 -0.3669 -0.0062
 2085W        W 3056  11.585  10.500   7.970 -0.1224 -0.0714  0.1998
 2086W        W 3057  13.470   6.418  11.745  0.2550 -0.0556  0.1611
 2087W        W 3058  10.363   2.022  13.411  0.0530  0.3168 -0.1695
 2088W        W 3059   5.034  11.675  10.243  0.2351  0.0386  0.0358
 2089W        W 3060   8.085   8.753  11.939  0.0118 -0.0963 -0.0487
 2090W        W 3061   3.482  13.367   2.033  0.1721  0.0648  0.0431
 2091W        W 3062   5.524  12.215  12.168  0.0104  0.2286  0.4402
 2092W        W 3063  13.063   5.740  12.190  0.0450 -0.1297 -0.0122
 2093W        W 3064  10.549   9.571   8.137  0.1049 -0.0800 -0.2602
 2094W        W 3065   7.015   9.065  13.417  0.1434  0.0875  0.1474
 2095W        W 3066   6.264   6.670   9.244  0.1243 -0.0255 -0.2636
 2096W        W 3067  12.155   7.599  11.778 -0.1281 -0.1099  0.1597
 2097W        W 3068  11.486   2.222   4.694 -0.0303 -0.0631 -0.0705
 2098W        W 3069   4.953  11.037   0.775  0.0990 -0.0266  0.1607
 2099W        W 3070  13.105   7.575  11.031  0.2141  0.0080 -0.2688
 2100W        W 3071   3.475  12.679   6.918 -0.0288  0.0696  0.2590
 2101W        W 3072   4.705   5.555   6.072 -0.0704  0.0040 -0.1037
 2102W        W 3073   8.800   6.827   3.184 -0.1269  0.1420  0.4529
 2103W        W 3074   4.065  12.464   1.884 -0.1928  0.0139 -0.0972
 2104W        W 3075   9.286   9.738   1.028  0.0048  0.1478  0.2705
 2105W        W 3076   6.731  13.484  13.879  0.0302 -0.2330 -0.0300
 2106W        W 3077   4.280   7.151   5.647 -0.3190 -0.1654  0.1697
 2107W        W 3078   6.425   0.609   7.690 -0.1229  0.1342 -0.1052
 2108W        W 3079  11.167  12.004   1.719  0.1336 -0.2154 -0.1638
 2109W        W 3080   2.248  13.610  12.493 -0.2803 -0.1983  0.1462
 2110W        W 3081   8.404   6.067  11.841 -0.3614 -0.1277  0.0359
 2111W        W 3082   4.834   3.597  10.931  0.3415  0.0872  0.0141
 2112W        W 3083   1.141   5.599   9.932 -0.0914  0.3259 -0.3710
 2113W        W 3084   2.956   1.041   6.362  0.0321  0.0310 -0.2272
 2114W        W 3085   3.963   7.113   3.348  0.2649  0.2574 -0.0956
 2115W        W 3086   2.784   2.977   6.815 -0.0342 -0.1745  0.0695
 2116W        W 3087   1.561   3.773  10.863  0.1688  0.1105  0.0107
 2117W        W 3088   1.754   9.005   6.273  0.0728 -0.0907  0.5796
 2118W        W 3089   0.925  10.743   8.425  0.0911  0.0782 -0.4095
 2119W        W 3090  12.005   4.594   7.699 -0.0867  0.1972  0.1526
 2120W        W 3091   9.877  13.216   0.220 -0.0871  0.0750 -0.0617
 2121W        W 3092   5.527  10.638  10.444 -0.3776 -0.0194  0.0537
 2122W        W 3093  11.388  10.657   6.370 -0.2171  0.2450  0.2183
 2123W        W 3094   9.074   2.691   9.724  0.0245  0.3131  0.2636
 2124W        W 3095   6.627  10.652   8.784 -0.0141 -0.1746  0.0412
 2125W        W 3096  11.938   8.194  10.566 -0.0899  0.0031  0.3594
 2126W        W 3097  11.772   9.377  12.202  0.2697 -0.3001 -0.0443
 2127W        W 3098   8.802   5.176   0.523  0.3312  0.2085 -0.1571
 2128W        W 3099   8.052   7.399   1.733  0.0729  0.0682  0.2365
 2129W        W 3100   5.751  12.968  10.370  0.0313  0.1538  0.0742
 2130W        W 3101   8.980  12.916   9.846 -0.0243  0.1213 -0.0832
 2131W        W 3102  12.199   8.819   7.140  0.1284  0.1238 -0.0687
 2132W        W 3103  12.823   8.094  10.191 -0.1930  0.0175 -0.0191
 2133W        W 3104   7.229  13.470  10.977 -0.2329 -0.2172 -0.0850
 2134W        W 3105   4.569  13.619   2.292  0.0503 -0.2954 -0.0997
 2135W        W 3106  12.903   5.678   6.531  0.2587 -0.0659 -0.1785
 2136W        W 3107   0.966   4.746   4.563  0.0346 -0.1180 -0.1990
 2137W        W 3108  11.105  12.153   7.347 -0.0429  0.0944 -0.1005
 2138W        W 3109   1.728   2.430   5.112 -0.0034 -0.0478  0.0665
 2139W        W 3110   6.596   1.914  13.460  0.1653  0.1522 -0.0958
 2140W        W 3111   5.734   3.882   1.924  0.0577  0.1343 -0.1808
 2141W        W 3112   9.321  12.570   7.896 -0.2568  0.0380 -0.0774
 2142W        W 3113  10.442   4.059   8.381  0.0907 -0.1918  0.0534
 2143W        W 3114   6.047  13.039  12.637  0.0171  0.3754  0.0254
 2144W        W 3115   0.074   6.997   6.200  0.4640  0.0234 -0.3023
 2145W        W 3116   7.510   6.881   8.538  0.1233 -0.2170  0.0778
 2146W        W 3117   3.227   1.887   6.221 -0.0956  0.2006 -0.1839
 2147W        W 3118  11.901  13.221  12.753 -0.1313 -0.4663 -0.2585
 2148W        W 3119   9.424  10.094   2.733 -0.1817 -0.3942  0.0084
 2149W        W 3120  13.812   0.160   7.049  0.1023 -0.0391 -0.1861
 2150W        W 3121   2.616   0.792   0.637  0.0261 -0.0374 -0.1571
 2151W        W 3122   9.987  12.565   4.527 -0.0647 -0.0251  0.1908
 2152W        W 3123   5.300   4.603   3.774 -0.1706 -0.0242  0.2282
 2153W        W 3124   6.205  13.429   8.465  0.0685  0.1072 -0.0325
 2154W        W 3125   3.214   4.233   5.999  0.0668  0.1080  0.0359
 2155W        W 3126  10.704   8.703  12.058  0.0238  0.0496 -0.3163
 2156W        W 3127  12.349  10.818   5.257 -0.1445  0.1059 -0.0476
 2157W        W 3128   7.803  13.848   8.015  0.1670 -0.1056  0.0777
 2158W        W 3129   0.003   8.196   0.754  0.3257 -0.2595  0.1841
 2159W        W 3130  10.505  13.750  10.885 -0.1069  0.1712  0.1610
 2160W        W 3131  10.613   3.714   1.115  0.0844 -0.2907 -0.2288
 2161W        W 3132  10.528  11.640   8.754 -0.3168 -0.1021 -0.0435
 2162W        W 3133   4.706   6.836   9.658 -0.0453  0.1681 -0.0559
 2163W        W 3134  13.525  11.035   9.077 -0.0617  0.1212 -0.0782
 2164W        W 3135   9.872   3.445   6.729 -0.0811 -0.0138  0.2628
 2165W        W 3136   8.907   4.707   0.759  0.1970  0.1010  0.0514
 2166W        W 3137   3.413   0.315   5.508  0.0249 -0.0037  0.3065
 2167W        W 3138  11.469   9.968   8.933  0.2552 -0.2667  0.1766
 2168W        W 3139   6.919   5.677   8.507  0.0169  0.2651  0.0344
 2169W        W 3140   3.965  11.887  12.203 -0.0908 -0.0874 -0.0236
 2170W        W 3141  13.666  10.701  11.155 -0.1196 -0.0719 -0.0057
 2171W        W 3142  13.546  10.146   0.047  0.2169 -0.1854  0.0401
 2172W        W 3143   5.880  10.218   4.338  0.1960 -0.1161  0.1105
 2173W        W 3144   8.155  12.472   6.849  0.5312  0.0592 -0.1309
 2174W        W 3145   4.262   7.490  12.932  0.1978 -0.0347 -0.0946
 2175W        W 3146   9.195   0.975   6.712  0.0672 -0.2008  0.0591
 2176W        W 3147  13.894   1.045   9.645  0.1697  0.3389  0.2094
 2177W        W 3148  11.241   4.019   4.077  0.0807  0.6256  0.0725
 2178W        W 3149  10.450   6.298   8.852  0.4331 -0.0802  0.2047
 2179W        W 3150   1.973   7.591   0.371  0.0271 -0.0317  0.0125
 2180W        W 3151  13.414   9.330  12.349  0.0792  0.1403 -0.0212
 2181W        W 3152   4.478  10.015   1.648  0.0454 -0.0206 -0.1339
 2182W        W 3153  13.020   9.723   3.286  0.2140  0.3205  0.1012
 2183W        W 3154   9.652   2.968   9.915 -0.0337 -0.0381 -0.0598
 2184W        W 3155   5.502   9.669  13.499  0.0403  0.3280  0.0217
 2185W        W 3156  12.938   0.371   1.912 -0.1267 -0.0255 -0.1253
 2186W        W 3157   6.138  13.506  12.800  0.2328 -0.0189  0.1437
 2187W        W 3158   2.924   0.513   1.959  0.1510  0.0729 -0.1425
 2188W        W 3159  11.314   9.536  13.596  0.0459  0.1094  0.2945
 2189W        W 3160  11.647   2.373   8.681  0.0555 -0.1997  0.1588
 2190W        W 3161  11.512   1.241  12.228 -0.5477  0.4070 -0.1072
 2191W        W 3162   3.108  12.452  11.260  0.0741  0.0826 -0.0464
 2192W        W 3163   7.687   5.365   1.905 -0.3125 -0.1253  0.3087
 2193W        W 3164   6.693  13.024   7.775  0.0258  0.2281  0.2212
 2194W        W 3165   8.008  10.345  12.903  0.1206 -0.1227  0.1714
 2195W        W 3166   5.086   7.986   3.705  0.0129  0.1858  0.3758
 2196W        W 3167   7.140   9.321   3.337  0.3210  0.2660 -0.0663
 2197W        W 3168  11.667   4.492  10.720 -0.1099 -0.1744  0.0797
 2198W        W 3169   0.880  10.240  11.102  0.0245  0.1168 -0.0108
 2199W        W 3170   2.653   3.775   9.807  0.0379  0.1585 -0.1088
 2200W        W 3171   1.291  13.912  11.387 -0.1468 -0.0056 -0.2936
 2201W        W 3172   6.011  11.461   0.331 -0.0780 -0.0336  0.0251
 2202W        W 3173   1.793   5.596   8.699  0.1485  0.0137  0.1004
 2203W        W 3174   9.850   1.660  12.286 -0.1499  0.0336 -0.1079
 2204W        W 3175   7.930   3.383  10.227 -0.0040  0.1270 -0.1607
 2205W        W 3176   0.839   2.203   6.922 -0.2959  0.0016 -0.0211
 2206W        W 3177   1.238   8.067   3.348 -0.3090  0.0059 -0.0381
 2207W        W 3178  10.962  13.464   5.113 -0.2472  0.1030  0.0348
 2208W        W 3179   6.009   8.226   7.872 -0.3910  0.1199 -0.0461
 2209W        W 3180   6.395   6.992   0.486 -0.2618 -0.0117 -0.0737
 2210W        W 3181  10.137   3.065   9.098  0.0657  0.0789 -0.0238
 2211W        W 3182   1.352   0.346   9.883  0.0180  0.0729  0.0011
 2212W        W 3183   0.281   8.557   7.093 -0.2619  0.2226 -0.0814
 2213W        W 3184   6.874   0.441  12.614  0.0429  0.1126  0.2133
 2214W        W 3185  12.061   2.195  11.272  0.1563 -0.1447 -0.0932
 2215W        W 3186   9.971   4.224   9.776 -0.0217 -0.0794 -0.1309
 2216W        W 3187  13.223   7.345   6.134  0.2558  0.1034  0.0389
 2217W        W 3188  11.621   9.637  11.110 -0.2125 -0.0760 -0.3328
 2218W        W 3189  10.668  12.825  10.266  0.0052 -0.1728  0.0592
 2219W        W 3190  10.119  12.873   7.325  0.0061 -0.2098  0.1168
 2220W        W 3191   6.049  11.270   8.385 -0.1839 -0.3089 -0.0407
 2221W        W 3192   7.506   6.129   1.957  0.1023  0.3170 -0.2924
 2222W        W 3193   4.405   9.104   7.000  0.0843 -0.0298 -0.0940
 2223W        W 3194   0.301   9.456   9.203  0.1905  0.2894 -0.1162
 2224W        W 3195   3.946   6.364  13.440 -0.1983  0.1229 -0.1368
 2225W        W 3196   1.745   2.509  11.064 -0.0033 -0.0224 -0.1707
 2226W        W 3197   3.978  11.458   7.699  0.2118  0.2625  0.0780
 2227W        W 3198  13.750   9.219   8.963 -0.2780  0.2707 -0.0663
 2228W        W 3199   2.089   6.299   3.612  0.2025  0.0610  0.0081
 2229W        W 3200   6.690  11.556   2.931  0.3611 -0.3492 -0.0104
 2230W        W 3201  13.405   8.766   0.546  0.0437  0.0370  0.0004
 2231W        W 3202  13.748  13.357   1.225 -0.2549  0.0814 -0.0470
 2232W        W 3203   4.456   5.504   5.217  0.1735  0.0739 -0.0746
 2233W        W 3204  12.157   8.044   7.519 -0.2180  0.1826 -0.1789
 2234W        W 3205   0.559  13.008   5.760  0.0554 -0.1795 -0.2016
 2235W        W 3206   6.621   2.302   0.912  0.1972 -0.0215 -0.1389
 2236W        W 3207   3.385  11.627  11.243  0.0746  0.0798 -0.2670
 2237W        W 3208  12.887  11.813   7.104  0.1075  0.1295 -0.3197
 2238W        W 3209   7.126   5.643   1.399  0.2808  0.4212  0.1421
 2239W        W 3210   9.235  13.138   0.912  0.5955  0.3132  0.3583
 2240W        W 3211   1.109   2.528  13.061  0.0828 -0.1012 -0.1624
 2241W        W 3212  12.264   0.623  13.285 -0.3572  0.0651 -0.0996
 2242W        W 3213   3.374   1.358  12.899 -0.0149  0.0613  0.5027
 2243W        W 3214   3.530   8.971   4.722 -0.3329 -0.1612 -0.0431
 2244W        W 3215   7.923  11.798  12.169  0.2954 -0.1040 -0.3345
 2245W        W 3216   5.261   7.865   3.220 -0.3152  0.0071  0.2366
 2246W        W 3217  12.334   0.783   7.268  0.1840 -0.0140 -0.3101
 2247W        W 3218   0.354   5.025  13.201 -0.2384 -0.2546  0.3171
 2248W        W 3219   4.996   4.517   2.056  0.0425  0.0238  0.1815
 2249W        W 3220  12.558   7.760   8.927 -0.0542  0.0719  0.4532
 2250W        W 3221   8.690   5.609   7.198 -0.0514  0.1349 -0.1066
 2251W        W 3222   1.277  11.638   5.098  0.1073  0.1798  0.0853
 2252W        W 3223   7.158  13.900   2.691 -0.1261  0.0079  0.0874
 2253W        W 3224  10.109  13.425   8.140  0.1334  0.2205 -0.1612
 2254W        W 3225   8.480   4.805   0.298 -0.1191  0.1542  0.1253
 2255W        W 3226   2.530   6.091  10.037  0.0945 -0.0276  0.0261
 2256W        W 3227   2.261   2.505   4.364 -0.1411 -0.0957  0.1768
 2257W        W 3228   4.458   3.359   4.077 -0.3765  0.1880  0.2972
 2258W        W 3229   7.536   0.471   6.898 -0.2526  0.4288  0.0791
 2259W        W 3230   5.180   6.877   5.990  0.0591 -0.0079  0.0801
 2260W        W 3231  11.211  10.342   2.926 -0.4931  0.1337  0.0498
 2261W        W 3232   7.918   9.706  11.667 -0.0169 -0.0501  0.0400
 2262W        W 3233   3.407   7.497   0.912 -0.2186 -0.2616  0.1497
 2263W        W 3234   3.338   4.044  12.963 -0.4502  0.2102  0.0660
 2264W        W 3235   2.459  12.595   1.706  0.1801  0.0204 -0.2444
 2265W        W 3236   3.633   3.836   9.458 -0.0311 -0.1613 -0.0027
 2266W        W 3237  11.462   9.394   0.759 -0.0553  0.3882  0.0276
 2267W        W 3238  12.047   0.086   2.791  0.0779 -0.1736  0.0739
 2268W        W 3239   2.478   8.688   6.077 -0.0112 -0.2321 -0.1474
 2269W        W 3240   5.211   1.248   3.735 -0.0141  0.1646 -0.0198
 2270W        W 3241   4.425   6.122   8.106  0.1651  0.0656 -0.1989
 2271W        W 3242   6.780   3.925   2.724  0.0342  0.0369 -0.1369
 2272W        W 3243   3.176  11.127   4.951  0.0334 -0.2820 -0.0964
 2273W        W 3244   7.607  12.010   6.657  0.2800  0.0014 -0.2296
 2274W        W 3245   6.085   1.769  13.446  0.4003 -0.1614  0.1410
 2275W        W 3246  10.326  12.411   1.903  0.0155  0.0841 -0.0766
 2276W        W 3247  13.178   6.989   5.097 -0.3694 -0.1391  0.2514
 2277W        W 3248   9.653   4.209   7.712 -0.0431  0.1084 -0.2324
 2278W        W 3249   2.409   0.202   3.666 -0.0606 -0.2588  0.0145
 2279W        W 3250   2.590   3.724   2.044  0.2329 -0.2972  0.2246
 2280W        W 3251   2.380   1.271  12.136 -0.2913 -0.0497  0.0780
 2281W        W 3252  10.801   6.588   6.146 -0.0684  0.4190 -0.2333
 2282W        W 3253   2.864  12.388   7.480  0.0971  0.2580 -0.1419
 2283W        W 3254  12.890  10.817   0.413  0.1807  0.1260  0.1810
 2284W        W 3255   6.168  12.272   7.464 -0.1653  0.0170 -0.3953
 2285W        W 3256  12.995   2.722   5.538 -0.1573  0.1788  0.0949
 2286W        W 3257   4.597   0.903   2.756 -0.0396  0.0201  0.0495
 2287W        W 3258   7.807   4.831   8.163 -0.2720 -0.0346 -0.1573
 2288W        W 3259  11.124   4.954   2.660 -0.2540 -0.0988  0.0338
 2289W        W 3260   3.518  11.126  13.911 -0.3920  0.1469 -0.0967
 2290W        W 3261   4.679   7.288   3.846 -0.0723 -0.4719 -0.1732
 2291W        W 3262  10.475  11.391  12.965  0.0157  0.0615  0.0016
 2292W        W 3263   8.482  10.865   7.057 -0.3302  0.1340 -0.0428
 2293W        W 3264   5.549  11.640   4.746  0.1423 -0.1225  0.0585
 2294W        W 3265  12.086   3.521   0.666  0.0196  0.2357  0.1178
 2295W        W 3266   7.330   8.734  12.908 -0.2099  0.1956  0.2804
 2296W        W 3267  12.695  12.458   0.305  0.0673  0.1082 -0.1669
 2297W        W 3268  12.040   2.003   5.863 -0.2307 -0.1779  0.0004
 2298W        W 3269  11.263   3.631   8.862  0.1043  0.1141 -0.0476
 2299W        W 3270   2.502   3.640  12.281  0.1667  0.2072 -0.3123
 2300W        W 3271   9.883   3.288   1.470  0.0005  0.1078 -0.1307
 2301W        W 3272   7.245  12.394   0.965 -0.3184  0.1367  0.1390
 2302W        W 3273   3.343  11.271   7.941 -0.0058  0.1137  0.3244
 2303W        W 3274   7.931   6.188   7.631  0.3270 -0.0063 -0.1716
 2304W        W 3275   0.521   4.316   9.735  0.0008  0.1892  0.1436
 2305W        W 3276   6.467   3.026   2.780 -0.0477 -0.0358 -0.0704
 2306W        W 3277   3.349  13.623   0.400 -0.0570  0.1104 -0.1760
 2307W        W 3278   2.430  10.623   8.935 -0.1027  0.1782  0.2413
 2308W        W 3279   6.893  11.669   6.595 -0.1448  0.0059  0.1250
 2309W        W 3280  13.184   1.159  12.051  0.3184 -0.0120  0.0452
 2310W        W 3281   4.175   9.223   4.161 -0.0324  0.1945 -0.1150
 2311W        W 3282   9.927   2.062  13.030 -0.0281  0.0923  0.3183
 2312W        W 3283   1.879   0.657   9.217  0.2217  0.1789  0.1689
 2313W        W 3284  10.246   8.672   3.017 -0.0861  0.1953 -0.1588
 2314W        W 3285   6.721   5.510   4.799  0.0896 -0.0191  0.1789
 2315W        W 3286   3.263   0.674   6.561 -0.0291 -0.0717 -0.0975
 2316W        W 3287   0.113   7.258   5.674  0.2463  0.1838 -0.1192
 2317W        W 3288  10.234  13.330  12.307 -0.1187 -0.0453  0.3164
 2318W        W 3289  12.378   6.853   7.342  0.1377  0.2421 -0.0262
 2319W        W 3290   8.133   5.861   9.559  0.0990  0.1702 -0.0738
 2320W        W 3291   9.782   6.286   3.674 -0.1272  0.3969 -0.0484
 2321W        W 3292   8.041   4.926   4.755  0.2990  0.2429 -0.1407
 2322W        W 3293   6.038  12.799   3.427  0.0291 -0.1389 -0.0411
 2323W        W 3294  13.300   3.081  12.014 -0.1312 -0.0056  0.1538
 2324W        W 3295  11.069   8.331   2.143  0.1245  0.2084  0.0153
 2325W        W 3296  13.755   0.734   3.672 -0.0407  0.0428  0.1331
 2326W        W 3297  11.311   4.055   8.602 -0.1168 -0.2630 -0.0802
 2327W        W 3298  12.261   1.466   2.478  0.3371  0.0378 -0.0936
 2328W        W 3299   7.697  11.354  13.252  0.1579  0.0239  0.1351
 2329W        W 3300   8.770  11.921   3.349  0.0811  0.4802 -0.0329
 2330W        W 3301   0.857   3.646  12.839  0.0726 -0.4745 -0.0263
 2331W        W 3302  13.056   8.652   6.006 -0.0763 -0.0258  0.0881
 2332W        W 3303   6.065  11.168  12.847 -0.0258  0.1123  0.0792
 2333W        W 3304   4.743  13.357  12.505 -0.1258  0.4346 -0.1979
 2334W        W 3305   1.799   9.211   5.571  0.2170  0.1746  0.0228
 2335W        W 3306  11.204   0.666  10.105 -0.0984 -0.0761  0.3023
 2336W        W 3307   5.884  12.613   1.733  0.0917  0.1683 -0.0686
 2337W        W 3308  10.190   5.031   3.725  0.2688 -0.1529  0.0504
 2338W        W 3309   7.610  10.379   3.793 -0.6099 -0.3887 -0.1157
 2339W        W 3310   2.854  10.505  10.847 -0.4197 -0.3044 -0.1454
 2340W        W 3311   5.360   1.116  12.554  0.0203  0.0411 -0.0065
 2341W        W 3312   5.298  13.101   4.683  0.4585 -0.0015  0.2004
 2342W        W 3313   3.512   6.064  12.197 -0.3782  0.0779 -0.1096
 2343W        W 3314   2.720   3.390  10.529 -0.0151 -0.2686  0.0330
 2344W        W 3315   1.764   0.593   1.442  0.1890 -0.0952 -0.0993
 2345W        W 3316   1.417   3.900   2.940  0.3317  0.4797  0.2234
 2346W        W 3317   3.217   2.744   2.584 -0.3091 -0.1762 -0.0097
 2347W        W 3318  13.248   8.728  12.329  0.2033 -0.0301  0.0519
 2348W        W 3319   7.778  11.773   6.261  0.0736  0.0285 -0.0157
 2349W        W 3320   3.134  13.176  13.579  0.1302 -0.2527 -0.0818
 2350W        W 3321   4.744   0.376   0.244 -0.0374 -0.0238  0.0244
 2351W        W 3322   0.095   8.378   5.084 -0.1897 -0.0227 -0.2842
 2352W        W 3323   7.270   4.755   5.731  0.0826  0.1481  0.0428
 2353W        W 3324   5.911  12.408   3.731 -0.0099  0.4272  0.2688
 2354W        W 3325  12.802  12.481  12.772 -0.0513  0.0625 -0.0733
 2355W        W 3326   7.939   3.080   9.772  0.2906  0.1807  0.0189
 2356W        W 3327   6.240   0.615  11.025 -0.1799 -0.2942  0.1897
 2357W        W 3328   8.429   7.633   9.990  0.0502  0.2116  0.0786
 2358W        W 3329   0.474   6.703  10.739 -0.3377  0.3208 -0.4918
 2359W        W 3330  10.974  12.143  12.114  0.1267 -0.0671  0.3034
 2360W        W 3331   8.514  13.519   0.395  0.4819  0.1208  0.3817
 2361W        W 3332   0.746   4.463   2.463 -0.3168 -0.0284  0.0862
 2362W        W 3333   6.316   2.150   1.327 -0.0663 -0.3981 -0.2282
 2363W        W 3334  13.893   9.495   0.536 -0.1349  0.1723  0.0807
 2364W        W 3335   4.293   4.707  11.094  0.0537 -0.2325 -0.1963
 2365W        W 3336   7.699  12.815  10.359 -0.0663 -0.4867  0.1079
 2366W        W 3337  12.437   0.431   9.761 -0.0528 -0.0786  0.0355
 2367W        W 3338   7.647   9.922   0.841 -0.0950 -0.0001 -0.1306
 2368W        W 3339   7.938  12.761   8.185 -0.2433 -0.0154 -0.0848
 2369W        W 3340   2.479   3.992   2.633 -0.1030 -0.1127 -0.4100
 2370W        W 3341   2.448   9.254  12.059  0.3654 -0.4374 -0.0545
 2371W        W 3342   4.787   6.472   1.028 -0.2177 -0.1976  0.1253
 2372W        W 3343   9.888   8.352   9.815 -0.3075 -0.1349  0.0150
 2373W        W 3344   3.455   5.939   6.943  0.0192  0.0086 -0.1635
 2374W        W 3345   6.460  11.901   7.269 -0.1376  0.1602 -0.1428
 2375W        W 3346   6.111   9.510   6.960 -0.0903 -0.1694 -0.2781
 2376W        W 3347  11.312  11.442   8.048  0.0062 -0.3042 -0.1157
 2377W        W 3348   1.528   7.853  12.609  0.3794 -0.1092  0.1823
 2378W        W 3349   6.942  11.329   7.746  0.0333  0.3790  0.0137
 2379W        W 3350   8.295   9.996   6.698  0.2119  0.4659  0.1207
 2380W        W 3351   2.354   4.439  12.757 -0.2919 -0.0100 -0.2480
 2381W        W 3352  11.571   8.586   3.877  0.0328  0.0291  0.0048
 2382W        W 3353   4.019   4.933  12.035 -0.0911 -0.1366 -0.0886
 2383W        W 3354   7.065   2.209  10.527  0.2086  0.2020  0.1836
 2384W        W 3355   4.182   5.309   4.821 -0.0196 -0.1297  0.0330
 2385W        W 3356  10.168  10.105   1.006 -0.1848 -0.0386  0.2617
 2386W        W 3357   5.933   4.056   3.665  0.2530  0.2082  0.0517
 2387W        W 3358   5.333  11.563   5.865 -0.1680 -0.2171 -0.3236
 2388W        W 3359   6.971   4.956   6.228 -0.1502 -0.1164  0.1688
 2389W        W 3360  13.434   8.944  10.395 -0.1197  0.1988  0.0484
 2390W        W 3361  10.079  13.858   6.755  0.1125  0.1298 -0.0671
 2391W        W 3362   3.513   3.569  13.217  0.1576 -0.0802  0.4681
 2392W        W 3363   0.848   4.851   0.593  0.2363  0.1586  0.0934
 2393W        W 3364  12.537   2.647  11.971 -0.2720  0.3060  0.2029
 2394W        W 3365   1.071   0.557  13.389  0.3120  0.2838  0.0561
 2395W        W 3366   4.106   8.122   7.747  0.1648  0.0021  0.3246
 2396W        W 3367  12.585   6.473  13.795 -0.1264 -0.0205  0.2638
 2397W        W 3368   3.046   8.217   4.246  0.1629 -0.0811 -0.1826
 2398W        W 3369  12.253   5.812   9.366 -0.0148 -0.1412  0.0654
 2399W        W 3370  13.054   6.810   9.465  0.2775  0.1483 -0.0246
 2400W        W 3371   9.619   4.329   2.466 -0.3502  0.1663 -0.1293
 2401W        W 3372  13.775   0.727   1.630 -0.1900  0.1420  0.0221
 2402W        W 3373   8.331   4.150   9.174  0.0296  0.2931  0.2742
 2403W        W 3374   8.401  13.914  10.213  0.1428  0.6515 -0.1628
 2404W        W 3375  13.259   5.405  12.581 -0.0895 -0.2088 -0.0337
 2405W        W 3376   6.000   8.533   3.526 -0.2125  0.2254  0.1083
 2406W        W 3377  10.727   5.838   5.401  0.0896  0.0231  0.1889
 2407W        W 3378   4.759   5.906   2.658 -0.1372  0.0983 -0.0207
 2408W        W 3379   8.449  13.750   4.153 -0.1182 -0.0452  0.0346
 2409W        W 3380  12.887   6.400   1.274 -0.0603 -0.0484 -0.3619
 2410W        W 3381   2.462   0.254   1.984 -0.3545 -0.4844 -0.2425
 2411W        W 3382   8.366   0.765   1.547 -0.0474 -0.2638  0.4257
 2412W        W 3383   0.333   6.229   3.938 -0.0459 -0.1512 -0.1841
 2413W        W 3384   2.184   3.749   3.877 -0.0054 -0.0157 -0.2485
 2414W        W 3385   1.389  10.371   3.324  0.2693  0.2556 -0.3179
 2415W        W 3386   6.752   5.379   3.088 -0.0266 -0.0888 -0.0372
 2416W        W 3387  10.998   1.883  11.809 -0.0082  0.4058 -0.0593
 2417W        W 3388   6.018   9.393   7.434 -0.2424  0.1126 -0.1317
 2418W        W 3389   2.263   0.041   8.513  0.0483 -0.0475 -0.0038
 2419W        W 3390   6.493  13.874  12.807  0.0503 -0.0347 -0.2448
 2420W        W 3391   4.506   5.646   8.255 -0.0081 -0.1737 -0.1156
 2421W        W 3392  12.091  11.541   7.739 -0.0287  0.0524 -0.2373
 2422W        W 3393   3.067  11.846   6.136 -0.1745 -0.0095  0.0047
 2423W        W 3394  12.724  11.687   8.776  0.1529  0.0484 -0.1682
 2424W        W 3395   8.752   3.020   0.019 -0.0540  0.0051 -0.2059
 2425W        W 3396   0.419  12.187   5.067 -0.1721  0.0047 -0.0218
 2426W        W 3397  10.679   0.876   5.258  0.1735 -0.1567 -0.0755
 2427W        W 3398  12.232  10.938   2.985 -0.2906  0.0238  0.0691
 2428W        W 3399   3.797   8.889  12.509  0.2302  0.2276  0.0425
 2429W        W 3400  10.429   6.946  12.395 -0.0677 -0.0957  0.1784
 2430W        W 3401   3.543   5.508  10.607  0.3823  0.1020 -0.0922
 2431W        W 3402  12.336   5.882   5.134  0.0904 -0.0302 -0.1904
 2432W        W 3403  10.647   0.802   4.425  0.0855  0.0544 -0.1108
 2433W        W 3404   6.589   5.749   5.942 -0.2340 -0.1172  0.0216
 2434W        W 3405   5.147   1.547   0.638  0.0054 -0.3776  0.3648
 2435W        W 3406   6.128   0.744  13.020 -0.2242  0.0484 -0.1441
 2436W        W 3407   2.326   3.851   0.441  0.2785  0.2287 -0.1276
 2437W        W 3408   7.469   3.764   0.653  0.0324 -0.0153 -0.1190
 2438W        W 3409  12.046  11.118  13.861  0.2041  0.4121  0.0885
 2439W        W 3410   9.824  11.768   0.657 -0.2568  0.0339  0.0627
 2440W        W 3411  13.002   7.597   2.422  0.1308 -0.2606  0.1148
 2441W        W 3412   2.868   3.181  10.975  0.2441 -0.0544  0.0743
 2442W        W 3413   5.983   0.154   2.599 -0.1336  0.1578  0.0448
 2443W        W 3414  12.795   5.083  11.198 -0.0649 -0.0380 -0.0817
 2444W        W 3415   1.126   9.604   7.576 -0.1928  0.0626  0.1815
 2445W        W 3416   1.656  13.602   9.330 -0.1941 -0.4023  0.1945
 2446W        W 3417   5.402   2.776  12.873  0.2366  0.3019 -0.2495
 2447W        W 3418  11.760   7.321   0.222 -0.0517 -0.0305 -0.0792
 2448W        W 3419   5.059   1.080   7.697  0.1647 -0.0402 -0.0674
 2449W        W 3420   0.233  10.448   9.009  0.0635  0.0267  0.1133
 2450W        W 3421   1.294   4.411   3.263 -0.0495  0.0358 -0.1583
 2451W        W 3422   0.524  10.524   2.054  0.2040  0.0646  0.2022
 2452W        W 3423   7.110   6.467   9.836  0.0318 -0.1995  0.2189
 2453W        W 3424   8.398   1.421   8.409 -0.0863 -0.0535 -0.0551
 2454W        W 3425   4.080   9.588   0.237  0.0343 -0.0356 -0.2600
 2455W        W 3426   8.589   0.310   1.504  0.1188  0.1762  0.0582
 2456W        W 3427   0.592   6.703   1.083 -0.2046  0.1879  0.1286
 2457W        W 3428   5.582   8.453   7.424 -0.4096  0.1304 -0.0768
 2458W        W 3429   9.967   9.593  12.697 -0.1517 -0.2024  0.2283
 2459W        W 3430  13.061  10.010   0.053 -0.0066  0.1408 -0.0436
 2460W        W 3431  10.925  13.735  10.565  0.0412  0.0796  0.0650
 2461W        W 3432   9.962   8.762   5.666  0.0289  0.0789  0.1217
 2462W        W 3433   8.900  12.999   6.371 -0.0281 -0.2052  0.0300
 2463W        W 3434  10.364   8.958   2.266  0.3826  0.0166  0.2780
 2464W        W 3435   3.211   1.297   3.235 -0.0282  0.0964 -0.0190
 2465W        W 3436   8.066  10.846   8.963 -0.1660 -0.3180 -0.0375
 2466W        W 3437   0.790   2.681   0.098 -0.0637  0.0071 -0.0614
 2467W        W 3438   9.871   9.862   2.903  0.4463 -0.1926  0.1630
 2468W        W 3439  10.099   4.109   1.138  0.1492 -0.0584 -0.1603
 2469W        W 3440   8.917   8.527   1.298  0.1482  0.0387 -0.0492
 2470W        W 3441   9.515   3.897  13.139  0.1945 -0.1716  0.1360
 2471W        W 3442   9.360   9.887   4.867  0.0145  0.1203 -0.0942
 2472W        W 3443   3.321   7.537   1.695  0.0118 -0.3674  0.1503
 2473W        W 3444   7.290   6.518   6.750 -0.2768 -0.2632  0.1036
 2474W        W 3445   3.499   7.062   8.485  0.0548 -0.1863  0.1053
 2475W        W 3446  12.371   2.802  11.235  0.0649 -0.0515  0.1615
 2476W        W 3447   7.356   0.432   1.556 -0.2158 -0.2417 -0.0171
 2477W        W 3448   1.335   8.130   8.353  0.1268 -0.0536 -0.1467
 2478W        W 3449   7.232   9.212   2.760 -0.0994  0.0033 -0.2371
 2479W        W 3450   0.294   6.783   4.669  0.1334  0.1101 -0.1010
 2480W        W 3451  12.242   2.454   8.011 -0.2232 -0.3976  0.1460
 2481W        W 3452  13.110  10.420   3.593 -0.3482 -0.1126  0.0005
 2482W        W 3453   3.450   5.687   4.048 -0.1943  0.1796  0.1513
 2483W        W 3454   4.252  13.251   2.820  0.2461 -0.2709  0.0999
 2484W        W 3455  13.735  12.569   5.035 -0.0594 -0.0465 -0.0848
 2485W        W 3456   8.845   7.674  12.192 -0.3372 -0.3909  0.0104
 2486W        W 3457  12.174   1.277   0.013  0.2350  0.0611  0.0346
 2487W        W 3458  13.191   8.804   6.452  0.1711 -0.0488 -0.0336
 2488W        W 3459   7.961   7.337  12.923 -0.0107 -0.2182 -0.0482
 2489W        W 3460   4.426  12.544   4.877 -0.1394  0.2043  0.1057
 2490W        W 3461   3.855  11.809   3.658 -0.2971  0.1279  0.1412
 2491W        W 3462   2.787   7.131   9.357 -0.0147 -0.3135 -0.0864
 2492W        W 3463  11.852  12.964   2.007  0.0389 -0.1283  0.1626
 2493W        W 3464   8.642  11.860   7.485 -0.1390  0.0966 -0.0121
 2494W        W 3465   7.947  10.693  12.062  0.1026 -0.0801 -0.0850
 2495W        W 3466   8.049  12.172   6.467 -0.1491  0.2228  0.0480
 2496W        W 3467  12.982  12.582  13.824 -0.0736  0.0849  0.1222
 2497W        W 3468  12.990   2.732   6.897 -0.2340 -0.1982 -0.3107
 2498W        W 3469  10.775   1.659   4.724  0.2494  0.2631  0.0089
 2499W        W 3470   8.779   1.577   8.118 -0.2217  0.0513  0.0045
 2500W        W 3471   9.741   9.997   4.481 -0.1959 -0.0903 -0.2627
 2501W        W 3472   1.942   1.458   8.298  0.2704 -0.0822  0.1217
 2502W        W 3473   2.042   7.237  11.976  0.1057 -0.1518  0.0162
 2503W        W 3474   3.060   0.052  11.028 -0.1903  0.4143 -0.0502
 2504W        W 3475   1.670   5.084   1.625 -0.1344 -0.3499 -0.1980
 2505W        W 3476   1.729   9.155   8.502  0.0972  0.0638 -0.0087
 2506W        W 3477  13.673   7.976   9.444 -0.0909 -0.1332 -0.2224
 2507W        W 3478   0.261   5.694  11.595 -0.1794 -0.1339  0.4008
 2508W        W 3479   7.475   5.852   1.051  0.0789  0.1899  0.1391
 2509W        W 3480   8.771   7.375   6.486 -0.1384  0.0908  0.3784
 2510W        W 3481  11.489  11.927   9.524  0.0979 -0.1933  0.2514
 2511W        W 3482  12.680   6.998  12.936  0.0707  0.1956 -0.1669
 2512W        W 3483   1.289  13.242   1.885  0.0851 -0.3182  0.0601
 2513W        W 3484   6.564   0.150   7.712  0.1406  0.3287 -0.1128
 2514W        W 3485   4.904   8.730  11.724  0.2210  0.2427  0.2266
 2515W        W 3486   4.267   9.997  13.897  0.0155 -0.1999  0.1334
 2516W        W 3487   7.301   8.401   1.762  0.1350 -0.2702  0.1869
 2517W        W 3488  13.854   9.765  13.886  0.2508  0.2273 -0.0601
 2518W        W 3489   1.722   6.624   7.184  0.1035  0.1001  0.1327
 2519W        W 3490   9.995   4.599   3.697  0.1147 -0.2011  0.1730
 2520W        W 3491   0.610   9.792   4.387 -0.0339  0.1115  0.1022
 2521W        W 3492  10.396   4.734  11.533 -0.1721 -0.4290 -0.0019
 2522W        W 3493  10.146   2.981   1.170 -0.2612 -0.2029 -0.0962
 2523W        W 3494  12.621   2.117   7.925  0.3103 -0.0179 -0.2551
 2524W        W 3495   5.791   7.411   4.673  0.3610  0.0875  0.1051
 2525W        W 3496  12.256   2.150  13.275 -0.1140  0.1529  0.2550
 2526W        W 3497  10.678   4.645   6.533  0.0407 -0.3590 -0.1378
 2527W        W 3498  13.072   5.291   6.024  0.1414  0.0970 -0.1388
 2528W        W 3499   8.196   2.158   2.896 -0.1858 -0.1134  0.0074
 2529W        W 3500  13.605   2.732   2.834 -0.2380  0.0572 -0.1654
 2530W        W 3501  13.743   3.239   3.011  0.2691  0.0008 -0.3338
 2531W        W 3502   3.515   4.162   0.976 -0.3177 -0.0465  0.0555
 2532W        W 3503   3.777   4.793  11.053  0.1261 -0.4452  0.0042
 2533W        W 3504  12.551   1.559   8.082  0.0712  0.0078 -0.1189
 2534W        W 3505   1.570   8.039   7.012  0.2153 -0.0171 -0.1638
 2535W        W 3506  10.689  13.824   2.532 -0.0614 -0.1861 -0.1911
 2536W        W 3507   3.515   6.539   3.798 -0.0762 -0.1625  0.1684
 2537W        W 3508   9.364   3.829   7.848 -0.0384 -0.1021  0.1861
 2538W        W 3509   0.147   1.090   8.799 -0.3452 -0.2523 -0.0248
 2539W        W 3510   2.013   9.585   7.539  0.0961  0.1020  0.1941
 2540W        W 3511   9.776   5.682   6.473 -0.3113 -0.0138  0.0936
 2541W        W 3512   2.342  12.485   9.545  0.1744  0.0553  0.1109
 2542W        W 3513   1.530   3.847   1.078 -0.2123  0.1744 -0.0120
 2543W        W 3514  13.602  10.664   1.372  0.1038  0.0506 -0.1474
 2544W        W 3515  10.327   3.457  12.764  0.0579 -0.1748 -0.0429
 2545W        W 3516   4.573   4.865   2.845  0.4679  0.2727 -0.2672
 2546W        W 3517  11.779   7.789   8.349  0.1614 -0.0223  0.0868
 2547W        W 3518  10.034   4.183  10.282 -0.2507 -0.0910  0.1427
 2548W        W 3519   9.598   8.773  11.449  0.0440  0.0820 -0.0575
 2549W        W 3520   3.935   1.247  11.022  0.2369  0.2759  0.1582
 2550W        W 3521   5.090   1.006   1.021 -0.0980 -0.3209 -0.2380
 2551W        W 3522   1.697   9.212   9.051  0.0803 -0.0383 -0.1020
 2552W        W 3523   7.836   6.815  12.938  0.0015 -0.0926  0.2180
 2553W        W 3524   9.881   9.894   8.550 -0.3041  0.1413 -0.1476
 2554W        W 3525   6.356   7.718   3.040  0.1054 -0.0797  0.2529
 2555W        W 3526   8.150   6.381   4.694 -0.0601 -0.0352  0.0024
 2556W        W 3527  10.408   2.422   7.084 -0.1989  0.1205 -0.0091
 2557W        W 3528   3.995  12.541   2.399 -0.2769 -0.3309 -0.1989
 2558W        W 3529   8.429  13.411   6.175 -0.1539  0.1062  0.0796
 2559W        W 3530   3.171  13.782   5.080 -0.0371  0.1817 -0.3036
 2560W        W 3531   0.704   0.302   5.788  0.2875  0.4099 -0.2329
 2561W        W 3532   6.772  11.021  10.057 -0.2251  0.0715  0.0683
 2562W        W 3533   6.109   9.326   8.197 -0.0718  0.1477 -0.0748
 2563W        W 3534  13.556   3.208  10.933 -0.1001  0.0103 -0.0104
 2564W        W 3535  10.769   1.027   7.058  0.1312  0.1305  0.0697
 2565W        W 3536   3.722  13.905   9.713  0.0852 -0.3638  0.0452
 2566W        W 3537  11.149  13.387   2.418  0.1603 -0.1885  0.0470
 2567W        W 3538   6.854   9.250   2.200  0.0159 -0.0864 -0.0691
 2568W        W 3539   2.518  11.220   4.286  0.0642 -0.2706 -0.0621
 2569W        W 3540   1.008   0.292  12.168 -0.6177  0.3346 -0.2897
 2570W        W 3541   8.288   8.845   3.435 -0.0265 -0.2521  0.1447
 2571W        W 3542  11.021   7.852   2.821  0.2250 -0.1753 -0.4297
 2572W        W 3543  12.102   5.166   6.580  0.0509  0.1569  0.3416
 2573W        W 3544   4.103   1.655  12.573 -0.0433 -0.2802 -0.4096
 2574W        W 3545  11.442   5.481   4.773 -0.1462 -0.1076 -0.0659
 2575W        W 3546  10.520  13.617  13.211  0.0256  0.1728 -0.3029
 2576W        W 3547   9.076   8.977   3.706  0.0618  0.0139 -0.1423
 2577W        W 3548   4.899   8.656   6.446  0.1223  0.0121 -0.1489
 2578W        W 3549   3.700  11.270  12.989  0.1516 -0.0007  0.1281
 2579W        W 3550   6.952   4.678   8.725 -0.2613  0.0114  0.1927
 2580W        W 3551   6.319   2.684  12.533  0.1573  0.0434 -0.1818
 2581W        W 3552  13.322   2.110   9.560 -0.1425  0.2606  0.3327
 2582W        W 3553  13.841   3.860   1.573  0.4109 -0.0548  0.2034
 2583W        W 3554   0.013   3.760   3.420  0.1469 -0.1237  0.2237
 2584W        W 3555   3.274   5.815   1.022  0.1001  0.2054 -0.0797
 2585W        W 3556   5.141   2.707  11.923 -0.0240 -0.1585  0.1262
 2586W        W 3557   7.146   8.068   4.691  0.2030 -0.3577  0.2825
 2587W        W 3558   9.711   6.138   8.809  0.4037  0.2242  0.0415
 2588W        W 3559   2.065   2.637   4.816  0.1758  0.0577  0.0979
 2589W        W 3560  11.822   8.161   8.849  0.3954  0.1890  0.1165
 2590W        W 3561   4.864   1.038  10.740 -0.0038  0.2363  0.0744
 2591W        W 3562  12.149   9.114  11.754 -0.0476  0.0878 -0.2443
 2592W        W 3563   6.996  12.727   8.988  0.2378  0.1553 -0.2851
 2593W        W 3564   5.859   8.225  11.113  0.2419  0.4092  0.0841
 2594W        W 3565   8.600   9.114   3.007  0.0603  0.2146  0.0753
 2595W        W 3566   6.895  12.216   7.244  0.2385 -0.0419 -0.0913
 2596W        W 3567   9.864   4.610   4.272 -0.1207  0.1756  0.1576
 2597W        W 3568  11.031   8.628  11.247 -0.0124  0.0394  0.0305
 2598W        W 3569  13.080   1.372  11.200  0.1024  0.1122  0.2475
 2599W        W 3570   5.052   5.611   8.222  0.1314  0.0677  0.0350
 2600W        W 3571  10.385   5.568   3.304 -0.2432 -0.4220 -0.0434
 2601W        W 3572  13.523   8.715   5.875  0.1656  0.2903  0.2283
 2602W        W 3573   2.888  13.882   2.948 -0.0359 -0.1221  0.0815
 2603W        W 3574   8.574   2.756  12.139 -0.3295 -0.4593 -0.1798
 2604W        W 3575  12.661   4.241   9.291 -0.1722  0.1988 -0.2865
 2605W        W 3576   8.702  10.299   3.806  0.1103  0.0221  0.0957
 2606W        W 3577   8.332   4.541   2.806 -0.1671  0.3442  0.0962
 2607W        W 3578  10.311   1.887  10.720 -0.1291 -0.0818 -0.1484
 2608W        W 3579   5.498   8.323   4.420 -0.0136  0.1326 -0.0486
 2609W        W 3580   7.725   0.572   0.893  0.3622  0.0296  0.0931
 2610W        W 3581   3.396  11.350   2.689  0.1173  0.3232 -0.0182
 2611W        W 3582   9.732  12.543   7.150 -0.2149  0.0368 -0.0035
 2612W        W 3583   6.801   5.739   5.324  0.2778  0.0755  0.2970
 2613W        W 3584   1.086   5.897   0.589  0.0911 -0.0259  0.2534
 2614W        W 3585  10.296   4.981  10.621 -0.0066  0.2549  0.2183
 2615W        W 3586   3.650   8.407   4.221 -0.0699  0.2018 -0.0714
 2616W        W 3587   1.199   3.375   2.796 -0.0051  0.3157 -0.3323
 2617W        W 3588  10.658   7.914  10.124 -0.2838 -0.0204  0.2735
 2618W        W 3589   6.933  11.167   0.623 -0.0599  0.0016  0.0217
 2619W        W 3590   9.802   3.919   6.917 -0.2199 -0.1229 -0.3344
 2620W        W 3591   7.155   5.608  13.283 -0.0743  0.1260 -0.0281
 2621W        W 3592   0.440  13.340   9.569  0.0772  0.3559  0.0049
 2622W        W 3593   9.271   8.573   3.153  0.1471  0.1973  0.3353
 2623W        W 3594   9.092   6.138  11.203 -0.2710 -0.3942  0.0668
 2624W        W 3595  12.765   8.797  12.854  0.0039  0.0690  0.0665
 2625W        W 3596   7.314   4.810  13.249 -0.2010  0.0792 -0.0992
 2626W        W 3597   3.152   0.344   8.992 -0.0908 -0.0378 -0.3419
 2627W        W 3598   1.386   2.622   9.418 -0.2467  0.1223  0.1203
 2628W        W 3599  12.239   2.584   1.533  0.1207  0.1897  0.0674
 2629W        W 3600   7.679   9.723   8.541  0.0174 -0.3233  0.2153
 2630W        W 3601  11.615   0.167   9.860 -0.2115  0.0723  0.0434
 2631W        W 3602   3.149   0.628  11.048  0.1378  0.2404 -0.1838
 2632W        W 3603  13.074  13.106   9.647 -0.0235  0.1148  0.1158
 2633W        W 3604  13.490   3.358   7.439  0.1485  0.2134  0.1272
 2634W        W 3605  12.727   7.180   6.102  0.0201  0.3118 -0.0958
 2635W        W 3606   7.453   5.399   0.761 -0.0244  0.1433 -0.0375
 2636W        W 3607   4.227  11.826  12.626  0.1264 -0.3674 -0.2389
 2637W        W 3608   0.144   1.535  13.308  0.2990 -0.2288  0.0569
 2638W        W 3609  11.739  10.935   2.801 -0.2185 -0.0466 -0.1269
 2639W        W 3610  12.269   3.500   6.951 -0.0384 -0.1377  0.0992
 2640W        W 3611   3.537   3.896   5.377  0.0314  0.0619  0.0934
 2641W        W 3612   7.220   9.116   4.171  0.0737  0.2147 -0.0496
 2642W        W 3613   2.884  12.407  13.745 -0.1494 -0.2928 -0.0721
 2643W        W 3614   8.785  10.556   1.149  0.0932 -0.0633  0.1446
 2644W        W 3615   2.920   8.981  10.866 -0.3205  0.0575  0.2433
 2645W        W 3616   7.734   1.969   7.931  0.0728 -0.0131 -0.1907
 2646W        W 3617   3.950   7.343  13.918  0.2065  0.2098  0.2056
 2647W        W 3618   0.560   2.572   5.658 -0.0275  0.2803 -0.1660
 2648W        W 3619   1.204   8.465   6.982  0.1573 -0.0395 -0.7144
 2649W        W 3620   7.616   1.783   8.434  0.1476  0.1316  0.1112
 2650W        W 3621   1.848  11.316   4.944 -0.0949  0.1990 -0.1294
 2651W        W 3622  13.404   7.500   0.275 -0.2788  0.0249  0.2090
 2652W        W 3623   2.131   1.667   4.706 -0.3443  0.4545 -0.0200
 2653W        W 3624   0.592   7.929   2.575 -0.1251  0.1361 -0.2641
 2654W        W 3625   6.987   6.643   4.375  0.0409 -0.2706 -0.4244
 2655W        W 3626   4.823   9.170   9.489  0.2519  0.0721  0.0036
 2656W        W 3627   7.035  11.937   5.675 -0.0265 -0.0899 -0.0895
 2657W        W 3628   6.683   6.482   4.788  0.0606 -0.0601 -0.1262
 2658W        W 3629   3.548   4.407   0.147  0.0796 -0.1688 -0.1647
 2659W        W 3630   0.566   7.622   0.249 -0.2308 -0.2931  0.0965
 2660W        W 3631   3.015   7.199   5.151  0.2411 -0.0887  0.0375
 2661W        W 3632  12.138   7.779   0.170 -0.0711  0.0909 -0.1135
 2662W        W 3633  11.933  12.050   6.483  0.1431 -0.1286 -0.2225
 2663W        W 3634   3.392   5.430   6.375 -0.0837 -0.0271  0.0267
 2664W        W 3635   8.517  11.202   9.531 -0.1338  0.1134  0.1776
 2665W        W 3636  10.254   2.575   8.118 -0.3720 -0.0152  0.2480
 2666W        W 3637  13.058   4.756   3.854 -0.1374 -0.2935 -0.0996
 2667W        W 3638  11.941   1.552   4.399 -0.0482 -0.1014  0.0445
 2668W        W 3639  12.615   6.653  11.635 -0.0690  0.0685 -0.0773
 2669W        W 3640   7.949  11.207   0.690 -0.0626  0.2591  0.0016
 2670W        W 3641   6.127  12.812   9.261 -0.1164  0.2350  0.1163
 2671W        W 3642   7.029   5.660   0.775 -0.0682 -0.1856 -0.1989
 2672W        W 3643  13.207   1.530  13.584 -0.1739 -0.1191  0.0418
 2673W        W 3644  13.803   4.209   7.041 -0.2254 -0.4403 -0.3033
 2674W        W 3645   8.722  11.866  10.511  0.0775  0.1100  0.0501
 2675W        W 3646  13.647  11.381   3.717  0.1418  0.2446  0.1044
 2676W        W 3647  12.750  12.694   9.632  0.1417  0.0041  0.2876
 2677W        W 3648   4.081  12.654  10.280 -0.0155 -0.1060 -0.2060
 2678W        W 3649  13.446   2.833   8.838  0.1440 -0.0392 -0.1092
 2679W        W 3650   2.581  12.107   1.985 -0.2879  0.0720 -0.1534
 2680W        W 3651   1.827   0.031   4.351  0.0389  0.3010 -0.3956
 2681W        W 3652   5.950   7.501   2.698  0.2160  0.2429  0.0413
 2682W        W 3653   0.308   3.975   1.290 -0.1327  0.1387 -0.0479
 2683W        W 3654  13.665   7.591   3.549 -0.2540 -0.1841 -0.0951
 2684W        W 3655  11.760   3.661   2.503  0.2595 -0.0917  0.0943
 2685W        W 3656   5.456   8.292   1.464  0.1539 -0.0775 -0.0404
 2686W        W 3657   8.859   0.602  12.068  0.1639 -0.0264 -0.0105
 2687W        W 3658  12.845   5.285   7.304  0.0069 -0.2685 -0.0652
 2688W        W 3659   5.926   0.594   9.315  0.3478  0.0020 -0.0247
 2689W        W 3660  10.397   4.493   7.065 -0.0888 -0.2019  0.0511
 2690W        W 3661   6.630  11.708  11.348 -0.0973 -0.1920  0.2169
 2691W        W 3662   2.499   5.825  10.480  0.0374  0.2515 -0.1489
 2692W        W 3663   2.066  11.350  13.019 -0.1174  0.2580  0.2388
 2693W        W 3664  10.099   4.745   1.925 -0.0291  0.0635  0.1339
 2694W        W 3665  10.065  10.722  11.395  0.0494 -0.1601  0.0601
 2695W        W 3666  13.181   3.284   7.858  0.0412 -0.2915 -0.2578
 2696W        W 3667   3.869  10.565   1.766 -0.2179  0.0267  0.0550
 2697W        W 3668   2.397   6.868  11.953  0.1449 -0.3492  0.4121
 2698W        W 3669  12.988  10.768   1.918  0.0094 -0.1445 -0.1169
 2699W        W 3670   5.804  12.894   8.043 -0.1348 -0.1522 -0.1712
 2700W        W 3671  13.834  11.200   1.653 -0.1918  0.2623  0.2331
 2701W        W 3672   1.143   0.588   7.651  0.0666 -0.1117  0.1964
 2702W        W 3673  13.670   2.087  11.371  0.0752  0.2237  0.0223
 2703W        W 3674   1.132   4.980   8.896  0.1188 -0.0612 -0.0386
 2704W        W 3675   5.226   6.449   6.828  0.1743  0.0703  0.2996
 2705W        W 3676   0.432   0.518   5.142  0.0337  0.0286  0.0775
 2706W        W 3677   1.923  10.570   1.389  0.0994  0.1923  0.3058
 2707W        W 3678   3.900   1.456   1.153  0.2427 -0.0821 -0.0174
 2708W        W 3679   1.467   0.999   0.475 -0.0617  0.1773  0.2180
 2709W        W 3680   1.038   4.007   0.532 -0.0913  0.0246 -0.0396
 2710W        W 3681   8.913  12.200   9.245 -0.1625 -0.1983  0.1280
 2711W        W 3682   7.334   0.539  12.706 -0.0214 -0.0815  0.2781
 2712W        W 3683   1.924   5.566   4.821 -0.1978 -0.0916  0.1475
 2713W        W 3684  10.921  11.562   6.297  0.1810  0.0372 -0.1203
 2714W        W 3685   8.606  10.502   5.068 -0.0443 -0.0717  0.1918
 2715W        W 3686   4.470  13.050  10.339 -0.1364  0.2191 -0.0819
 2716W        W 3687   2.498   9.130  11.042 -0.2208  0.2985 -0.0912
 2717W        W 3688   3.177   9.920   9.058  0.1469 -0.3066 -0.2013
 2718W        W 3689  10.010   2.651  12.255  0.1233 -0.1491 -0.0008
 2719W        W 3690   0.736   3.486   9.336 -0.0598 -0.0047  0.0454
 2720W        W 3691   2.813   1.201   5.510  0.2514 -0.0511  0.0842
 2721W        W 3692   4.865  12.602  10.020  0.0050  0.1571  0.1582
 2722W        W 3693   1.586   1.981  12.548 -0.3374  0.0359 -0.0778
 2723W        W 3694   6.985   0.750   1.778 -0.0529  0.1070 -0.2479
 2724W        W 3695  12.001   7.548  13.678 -0.2086  0.0325  0.1121
 2725W        W 3696  10.941   8.940   0.279  0.2264  0.1219  0.2275
 2726W        W 3697   2.827   8.327  12.747 -0.0649  0.1835  0.3220
 2727W        W 3698   0.522   5.851  10.538  0.0018 -0.3791 -0.0602
 2728W        W 3699  10.027   3.858   8.454 -0.2261  0.2529  0.0799
 2729W        W 3700   7.588  11.488   1.334  0.2174  0.2337  0.2638
 2730W        W 3701   0.896  10.901  10.072  0.0492 -0.2786 -0.2805
 2731W        W 3702  12.944   5.876  10.627  0.0673  0.1923 -0.0221
 2732W        W 3703   8.147  13.808   9.794  0.0016 -0.0109  0.0808
 2733W        W 3704   0.606   1.189   8.998 -0.1406  0.0297 -0.3217
 2734W        W 3705  12.957   4.869   6.400 -0.0468  0.0853  0.2506
 2735W        W 3706   5.080   9.710   1.361 -0.1627  0.0881  0.1484
 2736W        W 3707  11.284   5.302   3.894  0.1973  0.0326  0.1443
 2737W        W 3708  12.297  12.769   4.440 -0.1590  0.2926  0.2707
 2738W        W 3709   5.716  12.463   5.405 -0.0470 -0.2259  0.2787
 2739W        W 3710   8.236   8.219  13.141 -0.1875  0.1240  0.1178
 2740W        W 3711  10.496  12.661  10.748  0.0973  0.2042  0.0440
 2741W        W 3712   5.420  13.697   6.858  0.0616 -0.5014  0.0518
 2742W        W 3713  10.232   9.231   2.748  0.2520 -0.0687 -0.0574
 2743W        W 3714   7.891   2.223   5.085  0.3265 -0.0081 -0.0453
 2744W        W 3715   5.682   8.107  13.545 -0.0679 -0.2674  0.0995
 2745W        W 3716   8.131  11.763   9.231  0.4619  0.2031 -0.0742
 2746W        W 3717   6.203   1.508   3.286  0.1300 -0.0106 -0.0569
 2747W        W 3718  10.342   3.689  10.094 -0.0482 -0.3076  0.2704
 2748W        W 3719   1.361  10.266   2.813  0.1857 -0.0055 -0.0963
 2749W        W 3720   1.496   8.355  12.690  0.0296  0.2499 -0.2320
 2750W        W 3721   2.392   5.674   8.991  0.2303  0.3107  0.2934
 2751W        W 3722   8.935   2.810   4.617 -0.0275 -0.1780  0.4312
 2752W        W 3723   6.050   7.584   7.795 -0.2572 -0.0247  0.0305
 2753W        W 3724  10.572  11.870  12.879 -0.2199 -0.1995 -0.0817
 2754W        W 3725   4.665   0.547  12.732 -0.1511  0.2397 -0.2752
 2755W        W 3726   2.280   6.498  11.250 -0.2489 -0.0609 -0.0738
 2756W        W 3727   1.457  10.538   5.438  0.3525  0.2138 -0.0041
 2757W        W 3728   9.803   1.159  12.507 -0.0828  0.0246  0.1197
 2758W        W 3729   9.666   5.364   9.169  0.2734  0.0479  0.4536
 2759W        W 3730  13.681  12.286   7.519  0.2208  0.1690 -0.1043
 2760W        W 3731  11.845   0.528   2.532  0.1455  0.0297  0.4559
 2761W        W 3732   2.383  13.716   0.417  0.2167  0.0205  0.2411
 2762W        W 3733  10.900   0.450   3.648  0.1349 -0.0712 -0.1151
 2763W        W 3734  11.010   1.802   7.892  0.0202 -0.2684  0.1659
 2764W        W 3735   9.747   3.480  13.413 -0.1242 -0.0216 -0.0059
 2765W        W 3736   2.062   4.991   7.392  0.1361  0.0450  0.2652
 2766W        W 3737   4.208   9.682   5.633 -0.0617  0.2163  0.0000
 2767W        W 3738   7.615   8.574   9.500 -0.0096 -0.2569  0.0062
 2768W        W 3739   5.407   5.163   1.472 -0.3108  0.0371 -0.0816
 2769W        W 3740   6.181  13.397   4.090  0.3632  0.1606 -0.1255
 2770W        W 3741   0.185  10.396  11.274 -0.2018  0.1155  0.1563
 2771W        W 3742   9.285   3.358  11.764 -0.0512 -0.0284 -0.2628
 2772W        W 3743  12.985  11.087   7.713  0.1746  0.2557 -0.1053
 2773W        W 3744   1.573   9.428  11.501 -0.0385  0.0935  0.0974
 2774W        W 3745   2.111   0.978   4.249 -0.2472  0.0434 -0.1023
 2775W        W 3746   5.826   7.920   6.407 -0.0711  0.0081  0.0824
 2776W        W 3747   6.631   0.336  13.499  0.0192  0.1847 -0.1776
 2777W        W 3748   7.481   3.981   9.917 -0.1658  0.3442 -0.1483
 2778W        W 3749   8.001  10.986   0.187  0.0978 -0.0190  0.1315
 2779W        W 3750  11.255  12.775   1.619 -0.0768 -0.2049 -0.2406
 2780W        W 3751   0.018   9.191   4.688  0.1861  0.1950  0.1797
 2781W        W 3752  12.757   1.661   2.085 -0.1119 -0.1968  0.3641
 2782W        W 3753   9.196   9.724  11.340  0.0893 -0.1154 -0.1442
 2783W        W 3754  11.312  13.390   6.695 -0.0565 -0.1470  0.0388
 2784W        W 3755   0.581   8.578   8.164  0.1835  0.0709 -0.1392
 2785W        W 3756   2.284  12.877   0.800 -0.0984 -0.4293 -0.0132
 2786W        W 3757  11.574  10.719   3.243  0.1413  0.0131  0.2357
 2787W        W 3758   1.597   2.244   9.729  0.1225  0.0401 -0.2693
 2788W        W 3759   0.947  10.865   0.853  0.2244 -0.0182  0.2118
 2789W        W 3760   9.536   6.047   0.334 -0.3728  0.1027 -0.0846
 2790W        W 3761   8.820   9.580   2.165 -0.1919 -0.4506  0.4348
 2791W        W 3762  11.669   1.359   8.123  0.0842 -0.1406  0.2799
 2792W        W 3763   6.316   9.606  13.899 -0.0637  0.1905  0.0486
 2793W        W 3764   2.750   2.740   1.587  0.1230  0.2639  0.0883
 2794W        W 3765   9.213  11.420   0.232 -0.0971 -0.2780 -0.0956
 2795W        W 3766  10.235   0.212  10.764 -0.3600 -0.1684  0.0683
 2796W        W 3767   3.627  12.511  11.551  0.0306  0.2020  0.0310
 2797W        W 3768  12.333   2.695   2.357  0.0593 -0.0827  0.0030
 2798W        W 3769  10.733  11.276   5.216 -0.3557  0.1355  0.2627
 2799W        W 3770   9.692   2.681   2.861  0.3985  0.1268  0.0001
 2800W        W 3771   6.492   4.896   9.931  0.3175 -0.0552  0.0251
 2801W        W 3772  11.274   8.114  11.314 -0.3259 -0.2689  0.0315
 2802W        W 3773   8.732   7.907   6.619  0.0690 -0.0194 -0.0061
 2803W        W 3774  12.380   7.586   7.477  0.0263 -0.0589 -0.2593
 2804W        W 3775   9.374  13.700   1.251 -0.2124 -0.0511  0.1750
 2805W        W 3776   2.198   4.554  13.643  0.1802 -0.1021 -0.0903
 2806W        W 3777   7.439  12.305   1.519 -0.0275 -0.1211  0.2176
 2807W        W 3778   5.299   4.162  10.170 -0.1411 -0.1364 -0.0280
 2808W        W 3779   6.258   8.102  11.425 -0.2902  0.1992  0.0123
 2809W        W 3780  10.562  10.352  11.627 -0.0628 -0.0919 -0.1418
 2810W        W 3781  12.788   0.865   3.735 -0.1769 -0.1784  0.0919
 2811W        W 3782   7.683   2.195   0.725 -0.2130  0.0959  0.0900
 2812W        W 3783   4.360   7.566  11.420 -0.0022 -0.0595  0.1103
 2813W        W 3784   5.332   0.228   6.049  0.1179 -0.0942 -0.0147
 2814W        W 3785   8.474  10.725   3.628 -0.1759 -0.0118  0.1184
 2815W        W 3786   8.920   7.867  13.476  0.0704  0.1314 -0.3594
 2816W        W 3787   6.361   4.726   1.443 -0.2567 -0.4649 -0.3216
 2817W        W 3788   3.977   9.117   9.982 -0.2045  0.0563  0.2622
 2818W        W 3789   1.032   0.170  13.680  0.2413  0.1151 -0.0337
 2819W        W 3790   8.579   0.852   1.091  0.2163 -0.0731  0.2664
 2820W        W 3791   5.632   9.975   8.266  0.1126 -0.2352 -0.2055
 2821W        W 3792   8.580  13.630   9.878  0.1025  0.2464  0.0820
 2822W        W 3793   1.622  13.626  11.584  0.2127  0.1802  0.0875
 2823W        W 3794  12.027  13.454   2.203 -0.0276  0.0933  0.0549
 2824W        W 3795   1.784   1.196   0.873  0.0789 -0.0987  0.0868
 2825W        W 3796  11.259  13.860  13.756  0.0989 -0.2512 -0.0702
 2826W        W 3797   3.589   2.401   3.934  0.0815  0.0963 -0.0489
 2827W        W 3798   0.926   9.702   1.650  0.2951 -0.1075  0.3764
 2828W        W 3799   0.665   4.371   1.337  0.2368  0.0964  0.0840
 2829W        W 3800   7.018  12.728   7.495 -0.0357  0.1631 -0.0229
 2830W        W 3801   5.709  13.288   1.924  0.3178  0.1353 -0.0093
 2831W        W 3802   6.190  13.861  12.405 -0.2419  0.1600 -0.1383
 2832W        W 3803   1.996   6.807  12.239 -0.3876 -0.1569  0.0250
 2833W        W 3804   3.948   5.691  11.370  0.2123  0.3561  0.1659
 2834W        W 3805   4.708   5.923   5.555 -0.2041 -0.4014  0.0144
 2835W        W 3806   6.821   7.846   6.320 -0.2296  0.0028  0.0372
 2836W        W 3807   6.585   9.609   1.538 -0.2552 -0.1830 -0.1104
 2837W        W 3808  11.065   5.840   2.789 -0.2547 -0.1129  0.0988
 2838W        W 3809   0.904   6.138  11.699 -0.1453  0.2706  0.0560
 2839W        W 3810   9.219   5.326   0.134 -0.0806  0.2038  0.0233
 2840W        W 3811  13.715   4.033  12.066  0.2203  0.0080 -0.0844
 2841W        W 3812   5.954   1.669  10.236  0.1653 -0.2854  0.4905
 2842W        W 3813   4.917   7.820  13.653 -0.0700  0.1570  0.0933
 2843W        W 3814   0.173   3.617   8.556 -0.0243  0.0351  0.1354
 2844W        W 3815   2.049  12.211   6.263  0.1916 -0.0918  0.3486
 2845W        W 3816   8.517   1.280   2.224 -0.0369  0.0049  0.2627
 2846W        W 3817   3.569   7.031   2.461  0.2621 -0.0589 -0.0673
 2847W        W 3818  10.465  13.481   1.743 -0.1725 -0.1198 -0.2412
 2848W        W 3819   9.876  10.436   5.883  0.0382 -0.0051 -0.0293
 2849W        W 3820   9.534  12.305   6.436  0.1391  0.1790 -0.3596
 2850W        W 3821   4.465   6.253  13.197 -0.0945  0.2447 -0.2150
 2851W        W 3822  11.278   1.754   5.064  0.0567  0.1504 -0.3067
 2852W        W 3823   0.777   1.655   0.398  0.0211 -0.1138  0.0480
 2853W        W 3824   2.492   1.108   3.942 -0.5817 -0.0827  0.0686
 2854W        W 3825   7.154  10.891   5.191  0.1165 -0.0481 -0.0194
 2855W        W 3826   2.877   0.734   4.975  0.0752  0.0443  0.2531
 2856W        W 3827   5.777  12.236  11.433  0.2093 -0.0144  0.0390
 2857W        W 3828   8.307   4.740   6.888  0.1433  0.1079  0.0956
 2858W        W 3829   8.973  13.839  10.367 -0.1962  0.0336 -0.2677
 2859W        W 3830   1.218   2.693   3.471  0.2112 -0.0457 -0.2466
 2860W        W 3831   2.873  12.689  10.612  0.3336  0.1611 -0.1574
 2861W        W 3832   3.714   5.536   6.746 -0.1449 -0.1049  0.1157
 2862W        W 3833   4.841  12.063   9.880 -0.1970  0.0619  0.1230
 2863W        W 3834   1.324   2.129  13.850  0.3899 -0.0596 -0.3322
 2864W        W 3835   2.360   1.426   7.475 -0.0687 -0.1906 -0.1473
 2865W        W 3836   3.846   6.263   6.438 -0.0796 -0.0514  0.0541
 2866W        W 3837   3.241  12.943   2.254 -0.0842  0.2338 -0.1750
 2867W        W 3838   8.473   7.603   1.932  0.0408 -0.0592  0.1316
 2868W        W 3839  13.087   6.462   2.357  0.2677  0.2449  0.0574
 2869W        W 3840   4.766   6.007   1.761 -0.3717 -0.0792  0.0527
 2870W        W 3841   6.562   0.885  13.503  0.3536  0.0213 -0.3082
 2871W        W 3842   2.620   4.704   6.557 -0.0089  0.0065  0.2008
 2872W        W 3843  11.928   2.981  11.520  0.3567  0.1184  0.0710
 2873W        W 3844   1.097   4.647  11.910 -0.1286  0.1483  0.1025
 2874W        W 3845  10.617  12.779   2.133  0.2232  0.1885  0.0449
 2875W        W 3846   6.577   3.767  11.923 -0.1524  0.3285  0.6071
 2876W        W 3847   4.212   8.391   5.594  0.1637  0.1788 -0.0059
 2877W        W 3848   5.465  13.740   2.144  0.4017  0.0912  0.1676
 2878W        W 3849  12.931  10.431   4.419 -0.3182 -0.3738 -0.1530
 2879W        W 3850   2.844  11.073   9.778  0.2898  0.2787  0.0987
 2880W        W 3851   6.323   8.870  10.378 -0.2692  0.1518 -0.0835
 2881W        W 3852   8.706  13.298   1.641 -0.3258 -0.1995 -0.0174
 2882W        W 3853   2.486   7.001   4.027  0.0368 -0.0196 -0.0554
 2883W        W 3854   9.707  12.133  12.647  0.2277  0.0886  0.0009
 2884W        W 3855   1.160  11.399   9.362 -0.2178 -0.1990 -0.0060
 2885W        W 3856  12.485   0.355  10.357 -0.4477 -0.1954 -0.1594
 2886W        W 3857  13.315   2.824   4.199  0.0530 -0.1090 -0.1208
 2887W        W 3858   9.119   5.403   5.807  0.1107 -0.1599 -0.2359
 2888W        W 3859   8.673   2.296   4.085 -0.1532  0.1357 -0.0355
 2889W        W 3860   4.283   3.524  13.487  0.1540 -0.2629  0.1483
 2890W        W 3861   4.008   2.151  12.628  0.1000  0.0595  0.1374
 2891W        W 3862  11.896   1.216  13.256  0.0441  0.0007 -0.2709
 2892W        W 3863   8.706   0.699   2.759 -0.1533  0.0552 -0.0022
 2893W        W 3864   7.021   4.155   4.156  0.1269 -0.1434  0.0219
 2894W        W 3865   1.535   7.144   1.783 -0.0959  0.0400  0.2025
 2895W        W 3866   6.440  11.387   1.818  0.1172  0.0444 -0.0726
 2896W        W 3867   5.306   5.515   3.680  0.1133  0.1127  0.0876
 2897W        W 3868   1.888   8.105  12.399  0.0548  0.1407 -0.1769
 2898W        W 3869  13.426  13.075   7.714  0.0994  0.3334 -0.3205
 2899W        W 3870   5.050   4.751  10.685 -0.0076  0.2935  0.1058
 2900W        W 3871  13.674  13.106   5.217  0.1336  0.0541  0.0053
 2901W        W 3872   6.193  10.848  11.750 -0.1339  0.0624  0.2722
 2902W        W 3873   2.739   9.741   8.961  0.0622  0.1713 -0.3529
 2903W        W 3874   5.831   8.592   5.394 -0.0965  0.0367 -0.0970
 2904W        W 3875   8.292  10.337   7.573 -0.2675 -0.0926  0.0388
 2905W        W 3876   9.052   2.539  11.063  0.2035 -0.2894 -0.0642
 2906W        W 3877   8.952   1.806  12.793  0.0998  0.2787 -0.2712
 2907W        W 3878   5.596   1.948  12.370  0.1840 -0.2637  0.1442
 2908W        W 3879  11.294   7.707   9.492  0.2517  0.0676  0.0449
 2909W        W 3880   9.925   7.609   5.944  0.1219 -0.0961  0.1255
 2910W        W 3881   9.958   2.048   7.102  0.0533  0.1950 -0.3779
 2911W        W 3882   8.655   9.788   1.758  0.0529 -0.1400 -0.2990
 2912W        W 3883   3.322   7.021  13.242  0.0371  0.1300 -0.2424
 2913W        W 3884   5.561   9.480   2.152 -0.0786 -0.0877 -0.2993
 2914W        W 3885   3.505   1.593   9.195  0.0570  0.0685  0.0885
 2915W        W 3886   2.086   2.524  13.028  0.1585  0.1521 -0.0841
 2916W        W 3887  11.519  13.263  10.283  0.0249 -0.0173 -0.1655
 2917W        W 3888  11.572   1.402  11.329 -0.0046  0.3186 -0.0211
 2918W        W 3889  11.603   9.813  13.274 -0.0307 -0.2786  0.0447
 2919W        W 3890  11.209   0.064   5.559  0.2429 -0.3049 -0.0449
 2920W        W 3891   2.523  11.247   2.504  0.0360 -0.0333 -0.3450
 2921W        W 3892  11.847   4.309   3.165  0.4121 -0.0585  0.0040
 2922W        W 3893  10.654   0.055  12.670 -0.1848 -0.2250 -0.3273
 2923W        W 3894   0.147  11.743   6.712 -0.1504  0.1409 -0.1848
 2924W        W 3895   4.228   1.404   2.304  0.4079 -0.1357 -0.0684
 2925W        W 3896  10.831   7.085   3.277 -0.1082 -0.0754 -0.1432
 2926W        W 3897  13.849  11.246   0.188 -0.0286 -0.1710 -0.0309
 2927W        W 3898   1.585   8.481   8.635  0.1868  0.1516  0.1758
 2928W        W 3899   9.742   6.887   7.198  0.1032  0.0262  0.1859
 2929W        W 3900   5.708   1.376   1.927  0.3528 -0.1930 -0.1363
 2930W        W 3901   7.731  12.513   3.112 -0.0789 -0.1117 -0.0811
 2931W        W 3902   1.475   6.020  12.080 -0.0631  0.1496 -0.2007
 2932W        W 3903   7.099  11.189   7.270  0.0816  0.0757  0.0718
 2933W        W 3904  10.139   1.944  11.283  0.1277  0.0228  0.3191
 2934W        W 3905   3.256   1.103   9.185  0.1425  0.2465  0.3655
 2935W        W 3906  10.842  11.451   4.271 -0.0438 -0.0860 -0.0050
 2936W        W 3907   4.312   3.053  13.429  0.1265 -0.0701  0.1695
 2937W        W 3908  12.746  11.808   4.336 -0.0079  0.1300  0.2268
 2938W        W 3909   9.776   4.728   6.323 -0.0285  0.0309 -0.0863
 2939W        W 3910   5.899   6.677   3.899  0.0323  0.0391 -0.4594
 2940W        W 3911   0.148   2.027  13.473  0.1856  0.0746  0.1729
 2941W        W 3912   7.592  10.130   3.034 -0.0515 -0.3844 -0.1996
 2942W        W 3913   6.736   9.911   2.687 -0.1226  0.3476 -0.0152
 2943W        W 3914   6.300   2.479   3.433 -0.1870  0.0059  0.1360
 2944W        W 3915   9.469   7.458  11.415 -0.0788 -0.1749 -0.0849
 2945W        W 3916  13.168  12.052   3.108  0.1858  0.1441  0.0097
 2946W        W 3917  10.732   2.269  11.585 -0.2048  0.2378  0.1071
 2947W        W 3918  13.745  12.768  13.088 -0.0157 -0.1328 -0.0427
 2948W        W 3919   5.656  10.579  13.832 -0.0244  0.1671  0.4088
 2949W        W 3920   8.460   3.700   1.519 -0.0173 -0.0176  0.4147
 2950W        W 3921   2.482   4.723   0.612  0.4009 -0.1955  0.2334
 2951W        W 3922  10.571   7.366  10.863 -0.2333 -0.1641 -0.1188
 2952W        W 3923  10.425   1.053   7.966  0.1781 -0.5004  0.1730
 2953W        W 3924  13.164   1.897   0.367 -0.1695  0.2283  0.1940
 2954W        W 3925   9.369  12.520   2.135 -0.2344  0.3071  0.0662
 2955W        W 3926   4.325   1.334   2.782 -0.0915 -0.0594  0.0081
 2956W        W 3927   8.208  11.176   4.810 -0.2833 -0.1743 -0.1100
 2957W        W 3928   1.344   7.177   4.318 -0.5402  0.2754  0.4643
 2958W        W 3929  11.237   4.711   0.095 -0.0588  0.4082 -0.0224
 2959W        W 3930   5.137   5.878   0.889  0.1193  0.0836 -0.0998
 2960W        W 3931   7.445   2.737   1.541  0.0058 -0.0290 -0.0852
 2961W        W 3932   5.427   6.110   3.631 -0.0421  0.0839  0.1883
 2962W        W 3933   2.221   8.347   1.318 -0.0060 -0.2141 -0.0474
 2963W        W 3934  10.514  11.262   1.374 -0.3580 -0.0681  0.1176
 2964W        W 3935   2.922   0.746   9.322 -0.1669  0.0596  0.0271
 2965W        W 3936   9.034  12.955  10.895  0.0095 -0.0915 -0.0486
 2966W        W 3937  11.041   1.134  13.531  0.1147  0.3018 -0.0319
 2967W        W 3938  12.672  11.202  10.142 -0.2116 -0.1839 -0.0787
 2968W        W 3939   7.604   4.241   6.458 -0.2566 -0.0741 -0.0673
 2969W        W 3940  12.385   5.189   7.561 -0.1680  0.1311 -0.0393
 2970W        W 3941   5.640   7.338  12.934 -0.2166  0.1447 -0.1957
 2971W        W 3942   2.818   1.954   7.999  0.0913 -0.0014  0.1513
 2972W        W 3943   2.383  11.634   3.544  0.1380  0.3696 -0.3093
 2973W        W 3944   6.003   8.717   7.953 -0.3434  0.2504 -0.0660
 2974W        W 3945  11.523   6.852  10.642  0.2673 -0.1603  0.0596
 2975W        W 3946   4.983  13.533   2.133 -0.1051  0.1149 -0.1585
 2976W        W 3947   0.636   2.893   4.242  0.3306  0.0026 -0.1185
 2977W        W 3948   4.908  12.009   7.637  0.0587 -0.0823  0.1959
 2978W        W 3949   1.272   5.055  12.194 -0.3277  0.1717 -0.3144
 2979W        W 3950   0.111   0.775  12.484  0.0136 -0.2617  0.2290
 2980W        W 3951  11.707   3.194  11.100  0.0483 -0.0549 -0.1062
 2981W        W 3952  12.334   6.371   4.850 -0.5063 -0.2014 -0.1563
 2982W        W 3953   6.155   0.464  10.488 -0.0143 -0.3017 -0.1810
 2983W        W 3954   6.482   6.429  12.509 -0.2491 -0.1861 -0.0540
 2984W        W 3955  13.667   4.965  11.829  0.5263  0.4111 -0.2158
 2985W        W 3956   2.300   0.883   8.670 -0.1392 -0.0155  0.0455
 2986W        W 3957   1.638   0.866   1.819 -0.0250  0.2302 -0.0174
 2987W        W 3958   5.019   8.188  10.327 -0.0240 -0.0487  0.0727
 2988W        W 3959   8.488   0.103   8.826 -0.1788  0.1836  0.0365
 2989W        W 3960   8.608  13.838   8.218  0.0308 -0.1329 -0.2397
 2990W        W 3961   0.968   0.126  12.707  0.0614  0.0834  0.0520
 2991W        W 3962  10.569   3.242  10.203 -0.1613  0.1556  0.0259
 2992W        W 3963  10.475   1.263   4.462 -0.1598 -0.2681 -0.1401
 2993W        W 3964   7.850  12.835   9.747  0.3203  0.1350  0.1081
 2994W        W 3965   7.940   8.981  13.811  0.2748 -0.1132  0.0720
 2995W        W 3966  12.151   6.841   4.452  0.2707  0.1969  0.0812
 2996W        W 3967  10.944   0.835  13.114  0.2699 -0.3295  0.0554
 2997W        W 3968   3.773   0.545   9.746  0.0113  0.0425 -0.3428
 2998W        W 3969   6.364   6.037   5.526  0.0103  0.0551 -0.2681
 2999W        W 3970  13.482   9.998   1.462 -0.0546  0.1870  0.3118
 3000W        W 3971   2.579   6.581   6.295  0.1868 -0.0134  0.4197
 3001W        W 3972   5.596   8.710   6.979  0.2479  0.1348 -0.2250
 3002W        W 3973   7.153   1.322   0.066 -0.0021 -0.1849 -0.1190
 3003W        W 3974   4.201   4.463   8.982  0.0083 -0.2162 -0.1989
 3004W        W 3975   2.013   2.571  13.590  0.3032  0.1599  0.2691
 3005W        W 3976   7.096   7.326  11.447 -0.1929 -0.2225 -0.1498
 3006W        W 3977   2.147  10.781   8.542  0.0144  0.1579  0.1703
 3007W        W 3978   9.456   3.570   2.848  0.0390  0.2816  0.3012
 3008W        W 3979   2.308  11.290   1.492 -0.0640 -0.0240  0.1695
 3009W        W 3980   5.179   9.974   9.617 -0.0318  0.0458  0.1863
 3010W        W 3981  10.717   3.825   2.439 -0.0101  0.0344  0.0089
 3011W        W 3982   1.849  12.170  13.132 -0.1509  0.2810 -0.1006
 3012W        W 3983  10.780  11.810  11.059  0.2765 -0.1648  0.0349
 3013W        W 3984   5.215   5.204  11.024 -0.1960  0.1056 -0.0807
 3014W        W 3985  10.795  13.262   7.717  0.1081 -0.3735  0.3286
 3015W        W 3986   0.149  11.613   9.170 -0.1470  0.1249 -0.1318
 3016W        W 3987   8.251   8.351  10.751 -0.1560  0.0708  0.1062
 3017W        W 3988   1.284   9.557   9.670  0.1613 -0.1688 -0.1403
 3018W        W 3989   8.653  11.674   9.241  0.1078 -0.2239  0.1115
 3019W        W 3990  10.472   1.538   0.389 -0.2021  0.3179 -0.0216
 3020W        W 3991   8.077  13.297   9.767  0.1642  0.0299 -0.2796
 3021W        W 3992   4.209   9.274  12.754 -0.0704  0.2197 -0.0394
 3022W        W 3993   8.735  11.415   5.680 -0.4831 -0.0721  0.0605
 3023W        W 3994  11.179   0.189  10.058  0.0487  0.2140 -0.1656
 3024W        W 3995   0.661   1.771  11.220 -0.1184 -0.0417 -0.1269
 3025W        W 3996   6.115   4.440  11.357  0.1178  0.3568  0.0230
 3026W        W 3997   9.376  12.477  10.920  0.0483 -0.1059 -0.0137
 3027W        W 3998   9.267   2.449   1.510 -0.0461  0.0348  0.1174
 3028W        W 3999   6.011   3.250   2.378 -0.1990 -0.0165 -0.0833
 3029W        W 4000   3.013  12.558   9.361  0.0476  0.1497  0.2475
 3030W        W 4001  11.844  13.182  10.876 -0.3715 -0.0768 -0.0936
 3031W        W 4002   8.237   0.896   2.077  0.0550 -0.1789 -0.0961
 3032W        W 4003   5.857   8.115   5.440 -0.1360  0.1554 -0.3922
 3033W        W 4004   6.406  10.236   2.908  0.1137 -0.0052 -0.1688
 3034W        W 4005  13.744   4.155   5.880 -0.0212 -0.0491  0.0927
 3035W        W 4006   8.532   6.053   3.433 -0.0574  0.3148  0.1217
 3036W        W 4007   7.744   7.853   2.568  0.1193 -0.3243 -0.1712
 3037W        W 4008   5.683   4.428  11.047 -0.0977  0.0462 -0.2439
 3038W        W 4009   7.780  10.290   1.895 -0.0465  0.1629  0.3284
 3039W        W 4010  13.136   2.174  10.487  0.4799 -0.1132  0.3046
 3040W        W 4011   9.755   0.501   7.242  0.0663  0.4118  0.1462
 3041W        W 4012  10.288   2.969  11.485 -0.0409  0.0182 -0.0337
 3042W        W 4013   0.413  10.170   5.615  0.1924  0.1279 -0.1523
 3043W        W 4014   3.158  13.417   7.339  0.0361 -0.2050 -0.1066
 3044W        W 4015   0.601   4.531   0.157  0.2126 -0.2100 -0.2618
 3045W        W 4016   0.556   0.745  10.167 -0.1745  0.0515 -0.1591
 3046W        W 4017   1.514  11.810   0.123  0.2211  0.0730  0.0771
 3047W        W 4018  13.677   2.757   5.709 -0.2388 -0.0225 -0.0225
 3048W        W 4019   7.814   5.803   7.963 -0.1580 -0.2757 -0.0037
 3049W        W 4020  12.340  13.048   5.604  0.3364  0.1331 -0.0034
 3050W        W 4021   1.167   7.480   9.519  0.1785  0.1532 -0.0061
 3051W        W 4022   7.603   0.150   7.269 -0.1059 -0.2367  0.0460
 3052W        W 4023   7.468   2.123   9.205 -0.0808 -0.0627 -0.0067
 3053W        W 4024  11.193   4.322   0.484  0.0003 -0.2459 -0.0386
 3054W        W 4025  13.430   9.306   8.000  0.0843  0.1388  0.1151
 3055W        W 4026  11.361   7.018   0.078 -0.2185 -0.2017  0.0806
 3056W        W 4027  11.777  10.060   0.914  0.0425 -0.0566 -0.0944
 3057W        W 4028   2.350   1.346  13.575  0.0997  0.2782  0.0485
 3058W        W 4029  11.485   5.649   6.060 -0.0891  0.0916 -0.2030
 3059W        W 4030   5.878   9.100   2.107 -0.0117 -0.2444 -0.1825
 3060W        W 4031  12.762   7.936   9.312 -0.2256 -0.0681 -0.3641
 3061W        W 4032   0.220   0.342  12.150  0.3697 -0.2323 -0.2572
 3062W        W 4033   1.259  10.382  10.699  0.1558 -0.3227 -0.3823
 3063W        W 4034   2.557  11.378   3.098  0.0669 -0.0395 -0.1530
 3064W        W 4035   5.524   6.362  13.001 -0.0572 -0.0058 -0.1019
 3065W        W 4036  10.369  11.624  12.502 -0.0658 -0.2920 -0.1465
 3066W        W 4037  13.428   5.926  11.852  0.1629 -0.2249 -0.0118
 3067W        W 4038   2.209   8.651   5.425  0.2593 -0.3654 -0.0218
 3068W        W 4039   3.494   3.549   9.809 -0.3024 -0.0646 -0.2336
 3069W        W 4040   2.031   5.910  10.835 -0.1336  0.2687  0.0247
 3070W        W 4041   2.032   3.267  11.784 -0.1746  0.1387 -0.1099
 3071W        W 4042   5.798   2.066  13.180 -0.1047 -0.3530 -0.2781
 3072W        W 4043   7.119  13.787   8.354  0.3732  0.0085  0.0592
 3073W        W 4044  12.756   0.998  11.208 -0.3594  0.1187 -0.5531
 3074W        W 4045  13.826  12.744   4.493  0.0024  0.1417  0.1500
 3075W        W 4046   6.924   7.304   4.284 -0.5103 -0.0751 -0.0777
 3076W        W 4047   2.031   7.306  12.527 -0.3071 -0.2870  0.1855
 3077W        W 4048   8.822  10.656   7.959  0.2580 -0.0366 -0.1734
 3078W        W 4049   8.773  13.802   0.745 -0.1762 -0.1765 -0.0705
 3079W        W 4050   3.026   5.312   2.641 -0.2007 -0.0463 -0.2405
 3080W        W 4051   2.243  10.189  13.487  0.3557 -0.5681 -0.1442
 3081W        W 4052   4.185   7.629   7.546 -0.2170  0.1335  0.0379
 3082W        W 4053   9.301   7.197   7.123  0.1621  0.1814 -0.1220
 3083W        W 4054  11.123  11.709   0.148 -0.0850  0.1174  0.2333
 3084W        W 4055   6.496  11.146   0.887  0.0826  0.0675  0.1062
 3085W        W 4056   2.218   1.996   6.795 -0.0889 -0.0294  0.2179
 3086W        W 4057  13.832   2.771   3.327 -0.1362  0.0241  0.0208
 3087W        W 4058   8.839  12.924  11.462  0.0922  0.1161  0.0108
 3088W        W 4059   9.268   3.671   9.804 -0.0498 -0.1397 -0.0579
 3089W        W 4060  13.383  13.495   9.676  0.2879 -0.3368 -0.1287
 3090W        W 4061   0.965   5.186   1.123  0.1931  0.0313 -0.0903
 3091W        W 4062  10.665   8.981   2.849 -0.1837 -0.3039  0.0175
 3092W        W 4063   3.317   1.173   3.860  0.2526  0.1329 -0.2831
 3093W        W 4064   6.538  11.690   4.066  0.0818 -0.2061 -0.2378
 3094W        W 4065   0.265   9.372   3.051  0.2030 -0.0583  0.2006
 3095W        W 4066   8.625   8.462  11.577  0.3211  0.1741 -0.2533
 3096W        W 4067  13.733   5.396   3.075 -0.1932  0.3459 -0.2999
 3097W        W 4068   8.579  11.478   2.227 -0.0041 -0.1481  0.1743
 3098W        W 4069   9.470  10.986   5.256 -0.0967 -0.0152 -0.1424
 3099W        W 4070  12.850   2.631   2.341 -0.2176  0.0294 -0.3157
 3100W        W 4071   3.852   6.929   9.450 -0.0532 -0.0256  0.0896
 3101W        W 4072   1.441  11.187   6.480  0.2147  0.1647 -0.2032
 3102W        W 4073   6.587  12.755  12.608 -0.0886 -0.1056  0.1955
 3103W        W 4074   4.886   8.651  10.231  0.1002  0.1951  0.1229
 3104W        W 4075   4.314   7.863   3.343  0.0714  0.1859 -0.1241
 3105W        W 4076   8.100   0.958   1.189  0.2896 -0.2037 -0.0412
 3106W        W 4077   8.995   2.298  10.605 -0.4229 -0.1473  0.3158
 3107W        W 4078  12.594  12.546   2.027 -0.1029 -0.0004  0.0336
 3108W        W 4079  10.297   2.131   4.249  0.1298  0.1711 -0.0266
 3109W        W 4080  12.469   4.804   6.613 -0.2074 -0.1601  0.4665
 3110W        W 4081   2.611  13.630   7.470 -0.0787  0.0594 -0.0270
 3111W        W 4082   1.144  12.276   6.826  0.1272 -0.2985 -0.0508
 3112W        W 4083   5.779   9.891   2.022 -0.2380 -0.4228  0.4695
 3113W        W 4084  12.184   1.872   7.487 -0.0813 -0.1231 -0.0399
 3114W        W 4085   0.893   5.751  10.913  0.0286 -0.1802 -0.0022
 3115W        W 4086  13.649   1.389  12.030  0.1751  0.0776  0.0924
 3116W        W 4087  10.771   3.714   6.860  0.1750  0.0374  0.2459
 3117W        W 4088   6.101   8.082   1.473  0.2770 -0.1653 -0.1003
 3118W        W 4089  11.638  13.876   4.119  0.2127  0.1978  0.0870
 3119W        W 4090   1.276   9.654   6.897 -0.2635 -0.1697  0.1651
 3120W        W 4091   8.055  13.459   3.954  0.1059 -0.0685  0.1732
 3121W        W 4092   3.478  12.554  12.062 -0.4157 -0.0680  0.0051
 3122W        W 4093   7.028   7.163   8.754 -0.1658  0.0841 -0.3464
 3123W        W 4094   8.565   1.878  11.188 -0.1217 -0.0546 -0.1008
 3124W        W 4095   0.920   4.175  13.881  0.1242 -0.1868  0.0674
 3125W        W 4096  10.690   2.668  12.313 -0.0221 -0.0725  0.0977
 3126W        W 4097   3.176   3.032   1.753  0.3149  0.0886  0.0511
 3127W        W 4098   1.303   9.811   5.795 -0.3078 -0.3796  0.0720
 3128W        W 4099   9.175  10.173   1.201 -0.0331  0.2064 -0.2126
 3129W        W 4100  10.827   3.633  10.036  0.4427 -0.3905  0.0114
 3130W        W 4101  12.537   1.629   0.199  0.2286  0.0628 -0.0722
 3131W        W 4102   0.244  13.766  11.219  0.0057  0.3108  0.1304
 3132W        W 4103   4.238   5.150  10.807 -0.1466 -0.5447  0.3123
 3133W        W 4104   3.842   2.868   0.714 -0.2070  0.4784  0.1530
 3134W        W 4105   9.491   2.308  12.341 -0.0943 -0.0188 -0.0778
 3135W        W 4106   2.863  13.899   9.368  0.0671  0.0480 -0.2403
 3136W        W 4107  11.550  12.818   9.413  0.1140  0.2813 -0.1504
 3137W        W 4108   8.619  11.419  13.500  0.0262 -0.0067  0.2357
 3138W        W 4109  12.004  13.223   4.634  0.0677 -0.0264 -0.0871
 3139W        W 4110  10.188   9.721   1.516 -0.0407 -0.0035 -0.1630
 3140W        W 4111   0.206   9.030   5.591  0.2496 -0.0429 -0.0167
 3141W        W 4112   1.737  12.543   3.042  0.0961  0.2217  0.0289
 3142W        W 4113  10.463   7.090   5.425 -0.0352  0.2082  0.1563
 3143W        W 4114   9.396   1.415   8.986 -0.0496  0.2461 -0.3736
 3144W        W 4115   0.410   4.976  10.407  0.1504 -0.0682  0.0538
 3145W        W 4116  10.176   0.580  11.052 -0.1520 -0.0683 -0.1301
 3146W        W 4117   9.372  10.100  11.703  0.0041 -0.1344 -0.0823
 3147W        W 4118   7.531  10.529   8.903 -0.1199 -0.1487  0.2233
 3148W        W 4119  11.054   3.588  12.521  0.0266  0.0601 -0.1436
 3149W        W 4120   1.150  11.330   0.894 -0.0055 -0.1238  0.2317
 3150W        W 4121   5.503   6.938   4.178 -0.2330  0.1641 -0.0208
 3151W        W 4122   7.318   7.038   6.623  0.0159  0.0832  0.2852
 3152W        W 4123   8.282   7.095  12.656  0.1977  0.2305  0.3476
 3153W        W 4124   0.135   4.096   2.458  0.0180 -0.0008 -0.1705
 3154W        W 4125   9.092   4.844  11.004 -0.1215 -0.0237  0.3712
 3155W        W 4126   5.722   8.049   8.526 -0.1959 -0.0509  0.1707
 3156W        W 4127   8.754  12.587  11.084  0.3669  0.1830 -0.2215
 3157W        W 4128  10.660   8.666   1.509  0.4676 -0.0656  0.0067
 3158W        W 4129  13.316  10.371   1.710 -0.1857 -0.0690 -0.1120
 3159W        W 4130   9.121   0.894  10.475  0.1089  0.1681  0.0721
 3160W        W 4131   0.351  10.357   3.369 -0.1206  0.1567 -0.0575
 3161W        W 4132   9.381   7.868   5.308  0.0158 -0.1491 -0.0659
 3162W        W 4133   3.469  12.502   2.266  0.2007 -0.3254  0.2230
 3163W        W 4134   1.030  13.260  13.020  0.0238 -0.0524 -0.0343
 3164W        W 4135   1.852   0.100   5.651  0.1574 -0.0417 -0.1749
 3165W        W 4136   5.015   7.380  11.672 -0.3524 -0.1022  0.0069
 3166W        W 4137   1.975   8.346   4.119 -0.1168  0.2486 -0.3006
 3167W        W 4138  11.856   9.454  13.685  0.1977  0.4185  0.0805
 3168W        W 4139   9.057   5.239   8.039  0.0882 -0.2229 -0.1581
 3169W        W 4140  10.595  12.496   8.622  0.0450  0.1749  0.4343
 3170W        W 4141  13.366   6.689  10.303  0.2955  0.1309 -0.0868
 3171W        W 4142   0.494   2.961   3.735  0.1542 -0.1570  0.1142
 3172W        W 4143  11.967   8.696  10.256  0.2102  0.0832  0.0008
 3173W        W 4144   0.916   9.866   5.367  0.0303 -0.3533 -0.1053
 3174W        W 4145   8.230   3.331   1.741  0.1448 -0.2505  0.1616
 3175W        W 4146   4.171   8.370  11.090 -0.0680  0.3653  0.2181
 3176W        W 4147   0.334   0.442   2.717 -0.1898 -0.1029 -0.0170
 3177W        W 4148   9.480   8.937   5.756  0.0999 -0.0568 -0.0830
 3178W        W 4149   2.606  12.869  10.171  0.0103  0.1500 -0.1073
 3179W        W 4150  13.884  12.580   7.833  0.1064  0.2108  0.0205
 3180W        W 4151   0.216   3.085   4.675  0.0069 -0.0550  0.0021
 3181W        W 4152   0.682   1.022  11.551 -0.5179  0.0004  0.0138
 3182W        W 4153  13.556  13.594   3.700  0.0384 -0.0317  0.4780
 3183W        W 4154  13.074   7.958   4.333 -0.3405 -0.1931  0.2775
 3184W        W 4155   2.625   5.864  12.680  0.0458  0.0884  0.0960
 3185W        W 4156  13.816  13.704   0.668  0.2517 -0.0046 -0.0888
 3186W        W 4157  11.596   6.327   5.569  0.3577 -0.1748 -0.2068
 3187W        W 4158  13.240  12.893   2.547 -0.1536  0.0913 -0.2346
 3188W        W 4159   9.049  12.245   0.626 -0.0769  0.0466  0.0441
 3189W        W 4160  12.104   4.378   2.162  0.4106 -0.0775 -0.1532
 3190W        W 4161   2.820   5.443  11.320  0.1956 -0.0673 -0.0029
 3191W        W 4162   2.343   6.241   5.468 -0.1370  0.2836 -0.1777
 3192W        W 4163  10.063   2.897  13.334  0.2238 -0.0851 -0.0908
 3193W        W 4164  13.705   4.777   1.934 -0.1205  0.0066  0.0971
 3194W        W 4165   6.069  11.718   7.487  0.4546  0.2132  0.0330
 3195W        W 4166   6.991  10.136   5.759  0.1457  0.1703  0.2458
 3196W        W 4167   0.891  10.259  13.871 -0.0905 -0.0390  0.2084
 3197W        W 4168   6.244   9.890   1.786  0.2347  0.2547  0.2418
 3198W        W 4169  10.267   8.311  11.430 -0.0429 -0.1823 -0.3578
 3199W        W 4170   9.088   0.798   4.047  0.0966  0.1277 -0.1412
 3200W        W 4171   7.372   1.369  11.847  0.2273 -0.0374 -0.1470
 3201W        W 4172   9.181   3.433   2.376 -0.2278 -0.1839  0.0374
 3202W        W 4173   4.048   6.503   3.560  0.3669 -0.0536  0.0843
 3203W        W 4174  12.123   6.183  13.866  0.1030 -0.0262  0.0290
 3204W        W 4175   0.148   9.480  13.002 -0.1307  0.0762  0.1796
 3205W        W 4176  12.789   1.994   4.466 -0.1697  0.0115 -0.0729
 3206W        W 4177  11.905   3.638   7.216  0.3355  0.1821  0.1443
 3207W        W 4178   0.203  13.382   2.672  0.2373  0.1102  0.2822
 3208W        W 4179   1.659   9.224   5.037  0.1725 -0.0551  0.0121
 3209W        W 4180   7.821   8.508   0.840 -0.2017 -0.1112  0.0781
 3210W        W 4181  12.612   8.592   1.368  0.1379 -0.0746 -0.3215
 3211W        W 4182   6.713   3.266  10.296  0.3042 -0.1430  0.0892
 3212W        W 4183   3.961   7.283   4.948 -0.1661 -0.0459 -0.1422
 3213W        W 4184  11.803   6.811  11.104  0.2493 -0.0312 -0.1396
 3214W        W 4185  11.889   8.915  13.574 -0.1327 -0.0494  0.1686
 3215W        W 4186   6.339   3.928   3.142 -0.0660  0.1407 -0.1146
 3216W        W 4187  10.127   3.321   3.591  0.1879  0.2929  0.0778
 3217W        W 4188   7.329   2.691  11.823  0.0181  0.2167 -0.1207
 3218W        W 4189  10.803  12.575   1.704 -0.1214  0.0577  0.3433
 3219W        W 4190  12.596   2.315  10.450  0.2819 -0.1192 -0.1798
 3220W        W 4191   9.235   4.856  11.525  0.1728  0.0143  0.1095
 3221W        W 4192   4.678   7.113  12.342 -0.0245  0.0053 -0.1785
 3222W        W 4193  13.334   7.014   7.309  0.0673  0.3819  0.2608
 3223W        W 4194  12.617   3.874   4.634 -0.1595 -0.2649  0.0340
 3224W        W 4195   5.351   2.913   0.316  0.3153 -0.0621 -0.0812
 3225W        W 4196   1.161   6.131  10.696 -0.1262  0.0939  0.2877
 3226W        W 4197   0.129   9.573   1.927 -0.3452  0.1050 -0.0587
 3227W        W 4198  12.524   9.358   7.554  0.0180 -0.0041 -0.0569
 3228W        W 4199  12.445   9.699  13.714 -0.1488  0.3078 -0.0558
 3229W        W 4200  10.911   8.111   8.631 -0.1415 -0.0489 -0.2038
 3230W        W 4201  12.376   9.174  12.210  0.2498 -0.0668 -0.2612
 3231W        W 4202   0.807   8.884  12.754 -0.0139  0.1026  0.0920
 3232W        W 4203   9.868  11.606   6.695 -0.2812  0.1788  0.0648
 3233W        W 4204   7.167   4.171   2.376 -0.0835 -0.2014  0.0624
 3234W        W 4205   1.347   9.503   5.374 -0.1973  0.0918  0.0863
 3235W        W 4206   6.264   1.615  11.120  0.0813 -0.0637 -0.1926
 3236W        W 4207   0.081  11.985  11.234  0.0067 -0.3968  0.2420
 3237W        W 4208  10.573   7.884  13.576 -0.2312  0.4257  0.0554
 3238W        W 4209   6.097   1.760   8.832  0.0720  0.2731  0.0378
 3239W        W 4210   7.913  12.882   4.916  0.1511  0.5475  0.2734
 3240W        W 4211   4.679  13.652   9.663 -0.2291 -0.0731 -0.2116
 3241W        W 4212   0.134   4.001   2.930  0.3952  0.1603  0.3225
 3242W        W 4213   1.316  10.751  12.461 -0.1352 -0.0682  0.1831
 3243W        W 4214   1.583   5.278   4.115  0.1273  0.0692  0.0207
 3244W        W 4215  10.622  11.873   2.719  0.3417 -0.0526 -0.0069
 3245W        W 4216   4.180  10.554  10.130 -0.0097  0.0834  0.0582
 3246W        W 4217  10.819   5.251   7.387 -0.1604 -0.2313 -0.1168
 3247W        W 4218   5.908   8.924   0.233  0.3198  0.3092 -0.4042
 3248W        W 4219   8.462   4.060  13.905  0.2111  0.3117  0.1770
 3249W        W 4220   0.041  13.153   2.190 -0.1210 -0.1112 -0.5013
 3250W        W 4221   9.128   8.855   1.595  0.1767 -0.0540  0.2665
 3251W        W 4222  11.125   3.365   6.977  0.2615  0.4200 -0.1261
 3252W        W 4223   4.276   7.176   7.175 -0.0817 -0.0311 -0.3997
 3253W        W 4224   7.540   2.473   9.662 -0.0697 -0.0017  0.2321
 3254W        W 4225  13.486   8.478   4.901  0.0264  0.1897  0.1201
 3255W        W 4226   0.060   9.571   5.896 -0.1700  0.2146 -0.2450
 3256W        W 4227  12.440   8.628   0.002 -0.1009  0.1193  0.1838
 3257W        W 4228   8.401  13.477  13.267 -0.4116 -0.1575 -0.2807
 3258W        W 4229   2.916   0.037  11.489  0.0675  0.1798  0.3934
 3259W        W 4230   0.575   3.382  11.999  0.1367  0.2060 -0.1769
 3260W        W 4231   3.562  10.816  10.443  0.0491  0.2853 -0.1759
 3261W        W 4232   2.820   0.502   7.249 -0.1623 -0.0182 -0.0859
 3262W        W 4233  12.745  11.493  12.320  0.0518 -0.0363  0.3606
 3263W        W 4234   1.793   4.319   8.210 -0.0607  0.3994 -0.0691
 3264W        W 4235   6.496   9.296  10.544  0.0751 -0.0035  0.3014
 3265W        W 4236   5.546   1.513   3.324  0.3786  0.1408  0.0825
 3266W        W 4237  12.538   0.379   8.326  0.1374 -0.1168  0.2100
 3267W        W 4238   1.342  13.609   8.696 -0.0082  0.0750  0.0974
 3268W        W 4239  10.543   4.215  10.270  0.3102 -0.1853 -0.3302
 3269W        W 4240   6.129  12.778   0.837  0.0842  0.2660  0.1374
 3270W        W 4241   1.638   2.980   7.779  0.0579 -0.0949  0.5105
 3271W        W 4242   9.697  11.449   6.261  0.2321  0.0405 -0.3005
 3272W        W 4243   6.510   4.749   3.566  0.0591 -0.1538  0.0337
 3273W        W 4244   2.695   2.062   5.201  0.0254 -0.0084 -0.1122
 3274W        W 4245   0.118   2.280   9.077  0.1062  0.2854  0.0723
 3275W        W 4246  13.310   8.667   2.341 -0.2953 -0.1971  0.1108
 3276W        W 4247  13.225  10.830   8.680 -0.1422 -0.1940  0.1871
 3277W        W 4248  11.411  12.522  10.749 -0.1071 -0.0245  0.0159
 3278W        W 4249   9.967   6.756  12.206 -0.1447 -0.2908 -0.0535
 3279W        W 4250  11.123   9.115  13.381  0.0289 -0.0034  0.1209
 3280W        W 4251   6.322  11.589   9.610 -0.0330 -0.0714 -0.1328
 3281W        W 4252   6.616   7.169   1.435 -0.0297 -0.0888  0.3562
 3282W        W 4253   0.924   1.277  12.130 -0.1116  0.1111  0.0075
 3283W        W 4254  13.536   3.912   8.780 -0.0187 -0.0758  0.1060
 3284W        W 4255  12.064   4.736  12.090 -0.0477 -0.0086  0.1104
 3285W        W 4256   3.060   3.791  13.312  0.1134 -0.0162 -0.1924
 3286W        W 4257   8.885   9.131   2.505 -0.0946 -0.0312 -0.1576
 3287W        W 4258   5.032   4.609   2.927  0.2764 -0.1561  0.0663
 3288W        W 4259   3.015  13.429   3.308  0.0949 -0.0967 -0.1256
 3289W        W 4260  13.524  10.721   8.308  0.3372 -0.0275 -0.1031
 3290W        W 4261   1.218   1.698   4.044 -0.2869  0.1154 -0.2010
 3291W        W 4262  11.355   9.109   8.605 -0.0519  0.2840 -0.2571
 3292W        W 4263   6.089   5.762   8.110 -0.0757  0.6066  0.0755
 3293W        W 4264   3.451  12.759   7.848  0.0829 -0.1954 -0.0868
 3294W        W 4265   0.064  12.224   3.260 -0.0175 -0.1078  0.0233
 3295W        W 4266  10.856   4.876   5.491  0.2595  0.0393 -0.1491
 3296W        W 4267   5.011  12.043   3.073 -0.2655  0.2210  0.0185
 3297W        W 4268  11.219   1.536   2.379  0.2910  0.2712 -0.0044
 3298W        W 4269   7.155   2.464  13.906  0.1685  0.1977 -0.1665
 3299W        W 4270  12.630   8.260   0.662  0.0074 -0.1952  0.0696
 3300W        W 4271  13.683   2.863   1.090 -0.1132 -0.0678 -0.0547
 3301W        W 4272   3.324   5.050  12.469  0.0818 -0.1248  0.0443
 3302W        W 4273  10.447   9.168  11.913 -0.0039  0.1959 -0.5065
 3303W        W 4274   9.141   1.755   5.909  0.3656 -0.0769  0.0397
 3304W        W 4275  10.924  11.610   4.860  0.1490  0.3148 -0.1238
 3305W        W 4276  12.235  12.279   0.315  0.0898  0.0505 -0.0846
 3306W        W 4277   4.049   1.741   2.598  0.0425 -0.0252 -0.1804
 3307W        W 4278   7.936   8.752  13.195 -0.0430  0.0520  0.0280
 3308W        W 4279   1.992   4.012   6.624 -0.2670  0.2190 -0.1060
 3309W        W 4280  10.443   4.594   3.765 -0.1555 -0.0464 -0.1950
 3310W        W 4281  11.848   3.075   2.384  0.0651  0.2984 -0.1092
 3311W        W 4282   3.654   9.628   1.607 -0.1289 -0.0892 -0.1950
 3312W        W 4283   8.690   8.006   1.155 -0.0463  0.0759  0.2537
 3313W        W 4284   0.525  12.053  12.009 -0.0445  0.3663 -0.0111
 3314W        W 4285   0.588   2.687  13.279 -0.2753 -0.0220 -0.2137
 3315W        W 4286  13.576  11.935  13.886 -0.0464 -0.3079 -0.1265
 3316W        W 4287  13.742   6.566   1.631 -0.0249 -0.1527 -0.0451
 3317W        W 4288   6.521   7.519   0.452  0.1141 -0.0256  0.0642
 3318W        W 4289   9.912  12.281   5.535 -0.0089 -0.1097 -0.1292
 3319W        W 4290  11.737  12.317   0.252  0.0432 -0.3660 -0.0394
 3320W        W 4291  11.355  11.445  10.003  0.3322 -0.0571  0.1439
 3321W        W 4292  12.792   5.004   0.567  0.1223  0.3872 -0.2430
 3322W        W 4293   3.965   4.413   4.352  0.0523  0.0821 -0.1957
 3323W        W 4294   4.742   1.147   3.657  0.1262 -0.0305  0.0585
 3324W        W 4295  10.987   9.908   8.424 -0.0407 -0.1048 -0.0594
 3325W        W 4296   0.229   0.749   0.482  0.0940  0.0502  0.1139
 3326W        W 4297  11.432   2.660  11.337 -0.0923 -0.0520 -0.0876
 3327W        W 4298   1.773   5.469   1.143  0.0694  0.0352  0.1036
 3328W        W 4299   1.706   5.154   2.189 -0.1783 -0.1329 -0.0555
 3329W        W 4300  10.926  11.012   9.447 -0.0949  0.2076  0.1624
 3330W        W 4301   8.953   6.652   9.028 -0.1415  0.0914  0.1981
 3331W        W 4302   3.349   5.201   4.133  0.0670 -0.1247  0.1489
 3332W        W 4303   1.248   0.104   4.076 -0.2225 -0.5162  0.0558
 3333W        W 4304   3.511  13.336  13.219 -0.4699  0.0444  0.2592
 3334W        W 4305  12.260   7.151   5.974 -0.1525 -0.1452  0.0966
 3335W        W 4306   2.758  10.071   8.068 -0.2206 -0.1922  0.1474
 3336W        W 4307  10.396   8.186   2.916 -0.1080  0.1909 -0.0001
 3337W        W 4308   1.371  12.904  12.931 -0.2066  0.3233  0.1965
 3338W        W 4309   0.978   4.192   9.889 -0.1405  0.0959  0.0615
 3339W        W 4310   3.602   0.268  12.663 -0.4103  0.0975 -0.0368
 3340W        W 4311   8.042  10.879   2.611  0.2033 -0.1166 -0.1720
 3341W        W 4312   1.065  11.296   6.955 -0.1092 -0.0680 -0.3194
 3342W        W 4313   8.773   0.664  13.136 -0.0358  0.1415 -0.3734
 3343W        W 4314   6.733   3.404  12.216 -0.0948  0.1760  0.0162
 3344W        W 4315   0.546  10.082   9.869 -0.1060  0.1175  0.5302
 3345W        W 4316  13.872   8.620   8.782 -0.0500  0.3802  0.0162
 3346W        W 4317   7.764  10.558   9.329 -0.1784  0.3025 -0.4376
 3347W        W 4318   6.122  10.539  10.572 -0.2623  0.0541 -0.3747
 3348W        W 4319  13.635   7.311  13.436 -0.0869  0.3274  0.0587
 3349W        W 4320   2.752   5.811   7.572  0.0579  0.3010  0.2290
 3350W        W 4321   7.908   3.830   2.235 -0.3025  0.0083  0.1418
 3351W        W 4322   1.707  10.557   2.498  0.3644  0.2805 -0.1175
 3352W        W 4323  11.806   6.670  12.603  0.2070 -0.0607  0.3122
 3353W        W 4324   1.863   0.040   8.995 -0.2139  0.2545 -0.0084
 3354W        W 4325   8.374   6.832   8.998 -0.1577  0.0496  0.0206
 3355W        W 4326   5.178  13.384   1.630 -0.1881 -0.2599  0.0477
 3356W        W 4327  12.927   1.409   7.756  0.1501  0.1758  0.0564
 3357W        W 4328   7.100  13.067   0.838 -0.0276  0.1421  0.0110
 3358W        W 4329   7.505   3.828   1.191  0.0902  0.0337 -0.4048
 3359W        W 4330  10.371  11.001  11.050  0.0742 -0.1569 -0.1910
 3360W        W 4331   1.902  13.830   0.358 -0.1309  0.2192  0.2220
 3361W        W 4332   6.632   5.543  12.517 -0.0942  0.1882 -0.1440
 3362W        W 4333  10.269   7.115   3.799 -0.1057 -0.0634 -0.2659
 3363W        W 4334   6.747   1.066   9.779 -0.0028 -0.2453 -0.0869
 3364W        W 4335   1.818   7.145   8.644  0.2793  0.1374  0.0866
 3365W        W 4336   0.550   7.473  13.643  0.1086 -0.1681 -0.2229
 3366W        W 4337  10.607  13.306   8.258  0.2270  0.1326 -0.1594
 3367W        W 4338   2.787  10.916   3.901 -0.1724 -0.1378 -0.1608
 3368W        W 4339  10.499   2.335   1.113  0.3155  0.1102 -0.0694
 3369W        W 4340   8.814   5.385   8.944 -0.1826  0.0405  0.0906
 3370W        W 4341   4.942   2.763   0.903  0.1436  0.1954 -0.0937
 3371W        W 4342   3.684   6.664   1.126 -0.2232 -0.3402  0.2476
 3372W        W 4343  12.667   5.492   0.817  0.0977 -0.0124 -0.0653
 3373W        W 4344   1.625  10.250   7.244 -0.1599  0.0850  0.0549
 3374W        W 4345   9.054   1.269   9.326  0.0055  0.0113 -0.1227
 3375W        W 4346   9.300  11.970   6.119 -0.0307  0.2349 -0.0778
 3376W        W 4347  11.345   5.615   6.833  0.2722  0.2463  0.2695
 3377W        W 4348  13.386   9.289  11.478  0.0336 -0.1082  0.1552
 3378W        W 4349   3.950   4.621   3.479 -0.0139  0.0642 -0.0942
 3379W        W 4350  12.997   6.625   5.542  0.1997 -0.0881  0.1061
 3380W        W 4351  11.402   5.387  12.271 -0.1876  0.0402 -0.1899
 3381W        W 4352   5.464   9.209   3.204  0.1990 -0.0681 -0.1354
 3382W        W 4353   9.728  10.949  13.354  0.2138 -0.3692  0.2249
 3383W        W 4354  13.559   0.921  12.305  0.2316 -0.3895 -0.0932
 3384W        W 4355   6.688  11.784   9.248  0.5497  0.0918 -0.3943
 3385W        W 4356  12.140   3.326   2.057  0.1152  0.1860  0.0536
 3386W        W 4357   0.674  10.393   5.979 -0.3004 -0.0030 -0.0387
 3387W        W 4358   6.149   5.112   9.566 -0.0757  0.2001 -0.1405
 3388W        W 4359   1.928   6.277  11.854 -0.1489 -0.0804 -0.0408
 3389W        W 4360   6.863   9.901   9.030  0.2586  0.2845 -0.0257
 3390W        W 4361   5.201   9.043  13.190 -0.0030  0.1157 -0.0250
 3391W        W 4362  13.749   3.285   7.039 -0.0424  0.0394  0.0929
 3392W        W 4363   6.269  10.988   8.789  0.1179 -0.2068  0.1206
 3393W        W 4364   7.947  11.283   8.750 -0.3905 -0.0159 -0.1411
 3394W        W 4365   2.724   3.190   4.181  0.0536  0.0437  0.0352
 3395W        W 4366   1.931  10.529   5.715 -0.1457 -0.1338  0.0775
 3396W        W 4367   9.701   7.979  13.524  0.0345 -0.4710  0.0739
 3397W        W 4368  10.359   0.827   8.410  0.0966  0.1267 -0.1356
 3398W        W 4369   6.102   8.923   4.222 -0.0298 -0.0674  0.2748
 3399W        W 4370   0.200   7.103  13.638 -0.4596 -0.0662 -0.1965
 3400W        W 4371   9.711   5.144  10.890 -0.1030 -0.0513 -0.0662
 3401W        W 4372  10.268   1.849  12.623  0.1160 -0.0475  0.0084
 3402W        W 4373   0.192   5.077   7.202  0.2848  0.1369 -0.2252
 3403W        W 4374   7.205  13.622   3.922 -0.1624  0.3487  0.0146
 3404W        W 4375   3.768   0.363   9.175 -0.1541  0.0317 -0.1251
 3405W        W 4376   8.735   8.539   0.358  0.1911 -0.1401  0.1092
 3406W        W 4377   5.887   3.954   2.764  0.0247 -0.4454 -0.0249
 3407W        W 4378   0.624   5.874   7.907  0.2594  0.1921  0.2385
 3408W        W 4379   8.690  11.439  11.702  0.0108 -0.0899  0.1062
 3409W        W 4380   5.613   3.939   3.169 -0.1573  0.3968  0.1577
 3410W        W 4381   4.027  13.354  13.152  0.0300  0.1879 -0.0040
 3411W        W 4382  11.829   2.944   6.336  0.2682  0.0801  0.1435
 3412W        W 4383   3.519   9.432   8.445 -0.0360 -0.0104  0.2567
 3413W        W 4384   9.336  12.517   4.985  0.1496  0.1520  0.0599
 3414W        W 4385   8.201  10.784  10.872  0.0450 -0.3454  0.1392
 3415W        W 4386   4.565   2.429   4.897  0.2275  0.2084 -0.0398
 3416W        W 4387   7.259   4.884  10.985  0.0709  0.0409  0.1371
 3417W        W 4388   0.830   0.992   0.964  0.1542 -0.0851  0.2000
 3418W        W 4389  10.584   7.760   8.437  0.1531 -0.2177  0.3951
 3419W        W 4390   7.869   4.301   6.050 -0.2065 -0.0328 -0.0742
 3420W        W 4391   2.860   3.374   6.012 -0.1017 -0.1909 -0.0233
 3421W        W 4392  12.611   6.546  10.774  0.0003  0.0785 -0.4424
 3422W        W 4393   7.836   2.744   5.160 -0.0662 -0.3276  0.0540
 3423W        W 4394   4.547  12.247   4.451  0.3106 -0.0117  0.1673
 3424W        W 4395   9.415   0.111  12.993 -0.1069 -0.1834  0.1576
 3425W        W 4396   8.047   2.062   0.320  0.0657  0.0848 -0.2345
 3426W        W 4397   5.307   8.995   6.604  0.1334 -0.1093  0.0296
 3427W        W 4398   8.236   9.024   5.164 -0.0279  0.0213 -0.2266
 3428W        W 4399   8.944   1.031   8.897  0.0640  0.0775 -0.3177
 3429W        W 4400   8.406  11.664   9.674 -0.1336 -0.0519  0.1187
 3430W        W 4401   3.324   1.321  10.535  0.2685  0.0104  0.1455
 3431W        W 4402  13.703   6.933  11.830  0.0678  0.0903  0.3790
 3432W        W 4403  11.529   3.569   7.703 -0.0150 -0.2314 -0.1765
 3433W        W 4404   9.150   0.313   4.700  0.1866  0.1350 -0.1131
 3434W        W 4405   0.978  11.077   1.328  0.0345 -0.0754 -0.1941
 3435W        W 4406   4.638   8.851   1.000 -0.1230 -0.1694  0.0580
 3436W        W 4407   4.449   7.548  13.879 -0.1075 -0.2545  0.2763
 3437W        W 4408   6.806   2.060   1.370 -0.1694 -0.0516  0.0673
 3438W        W 4409  11.883   4.061   1.009  0.1438  0.2203  0.3742
 3439W        W 4410  10.896   7.234  13.737 -0.1373 -0.1347 -0.3513
 3440W        W 4411   3.524  11.041  11.914 -0.0437  0.1205 -0.1063
 3441W        W 4412   1.711   4.990   4.616 -0.0427  0.0642  0.1070
 3442W        W 4413  12.742  10.635  10.265 -0.1662  0.2359 -0.0995
 3443W        W 4414   6.538  13.259   5.984 -0.1623 -0.1208 -0.0706
 3444W        W 4415  12.268  11.968   9.053  0.2566 -0.2251  0.4526
 3445W        W 4416   0.602   4.325   1.882  0.2371 -0.1603  0.2544
 3446W        W 4417   1.150  11.157   0.394  0.1192 -0.1002  0.1964
 3447W        W 4418   3.263  10.050   7.955 -0.0848  0.0078  0.1054
 3448W        W 4419  13.713   0.550   9.665  0.0756 -0.1911 -0.0649
 3449W        W 4420  13.608  13.125   4.730 -0.0407 -0.4174  0.2178
 3450W        W 4421   4.253   2.818   4.879  0.1064  0.1930  0.2409
 3451W        W 4422  10.405   9.229   0.554 -0.1158  0.1793 -0.0241
 3452W        W 4423   7.256  11.121  10.770  0.1564  0.1810  0.1117
 3453W        W 4424   9.295   5.956   1.394  0.1072 -0.1912  0.2444
 3454W        W 4425  11.774   0.870   3.286  0.4523  0.0637  0.1238
 3455W        W 4426  13.845   6.714   9.527 -0.3744 -0.2515  0.0961
 3456W        W 4427   0.385   0.868   7.419 -0.0613  0.0261 -0.0182
 3457W        W 4428   9.601   2.859   3.402  0.0545  0.1536  0.0282
 3458W        W 4429   8.738   8.786   9.019 -0.0599 -0.1621  0.0909
 3459W        W 4430   9.627   4.665  11.042  0.0357  0.1634  0.1277
 3460W        W 4431   3.280   0.518   4.935 -0.1300  0.0562 -0.1412
 3461W        W 4432   0.253  11.759   3.270  0.2606  0.0097  0.2077
 3462W        W 4433   7.159  13.892   2.141 -0.1532 -0.3545  0.2219
 3463W        W 4434  12.596   0.177   2.228  0.2643 -0.2462 -0.1341
 3464W        W 4435  12.998   3.153   7.340  0.0963  0.0774  0.0124
 3465W        W 4436   0.127   0.027   4.259 -0.0382 -0.1839 -0.4061
 3466W        W 4437   7.794   2.517   3.310 -0.2512  0.0827 -0.2088
 3467W        W 4438   9.915   0.632   9.916  0.1406 -0.1239 -0.0237
 3468W        W 4439   6.032  13.827   0.803 -0.1368 -0.0796 -0.1234
 3469W        W 4440  10.695   9.012   1.213  0.0392 -0.2660  0.0680
 3470W        W 4441   8.094   2.977   6.408 -0.1280  0.0700  0.2564
 3471W        W 4442   7.866   8.175   2.247 -0.2646  0.3572  0.3029
 3472W        W 4443   3.259  12.222  11.656  0.2055 -0.0803  0.2240
 3473W        W 4444   6.908   5.721   0.334  0.3155  0.2048  0.1872
 3474W        W 4445   6.505   9.773  10.742  0.1779 -0.0320  0.0122
 3475W        W 4446  11.425   4.558   8.882 -0.1045  0.0046  0.0525
 3476W        W 4447   7.316   7.832   8.374  0.0625  0.3450  0.0739
 3477W        W 4448   6.291   3.588  11.513 -0.4027 -0.1504 -0.2602
 3478W        W 4449   3.800   9.892   5.344 -0.1527  0.1240 -0.1623
 3479W        W 4450   1.783   8.577  13.084  0.0799  0.0308  0.0837
 3480W        W 4451   3.065  11.277  13.808 -0.0067 -0.0525  0.1490
 3481W        W 4452  10.112   7.127   2.182  0.0186  0.1057 -0.0832
 3482W        W 4453   9.510   1.929  12.716  0.1354 -0.1024 -0.1197
 3483W        W 4454   2.305  11.329  10.198 -0.0907 -0.0501  0.3030
 3484W        W 4455   5.379  11.955   2.679 -0.1544 -0.0365 -0.5283
 3485W        W 4456   1.373   9.676   3.208 -0.3546 -0.0003 -0.0311
 3486W        W 4457   5.519   7.904   9.066 -0.0249  0.0792 -0.0427
 3487W        W 4458   0.466   6.166   4.948  0.0123 -0.0335  0.0891
 3488W        W 4459   3.741   4.400   1.467 -0.1609  0.2173 -0.2156
 3489W        W 4460  11.906   8.665   6.710 -0.3275  0.1726  0.3457
 3490W        W 4461  10.854   3.201  10.640  0.1683 -0.0305  0.1155
 3491W        W 4462  12.023   2.735   2.845 -0.0556  0.1231  0.1767
 3492W        W 4463  11.549  11.601  11.872 -0.2688  0.3008  0.1352
 3493W        W 4464   1.822   8.371   2.295 -0.0289  0.5121  0.0851
 3494W        W 4465   4.760   8.336  10.991 -0.0226  0.0978  0.1667
 3495W        W 4466   7.486   4.021   9.112  0.2467  0.4498  0.1718
 3496W        W 4467  12.116   9.907   1.927  0.1415 -0.0974 -0.0782
 3497W        W 4468   5.382  11.958  11.247 -0.0082 -0.3799 -0.0517
 3498W        W 4469   8.691   2.757   6.317  0.1966  0.1774  0.1199
 3499W        W 4470   9.612   5.906  12.404  0.0051 -0.3785  0.0348
 3500W        W 4471   8.241   1.399  13.711 -0.0114 -0.1907 -0.2412
 3501W        W 4472   3.924   5.220   1.298 -0.0371  0.1406 -0.2460
 3502W        W 4473   2.690   0.727   2.347  0.3437 -0.2928 -0.1690
 3503W        W 4474   8.730   0.771   0.228  0.1200  0.0491 -0.2218
 3504W        W 4475   2.631   4.108   7.533 -0.1387 -0.1040 -0.3680
 3505W        W 4476   2.172  13.206  11.633 -0.1103  0.4743 -0.1706
 3506W        W 4477  10.077   0.789   4.409  0.1801 -0.1724  0.0672
 3507W        W 4478   4.126  10.659   4.709 -0.2022  0.1339 -0.1143
 3508W        W 4479  13.145   5.834  13.328  0.0035 -0.2930  0.1858
 3509W        W 4480   9.577   5.808   9.886  0.0531 -0.0045  0.1507
 3510W        W 4481   8.679  10.416   7.242 -0.1317  0.0294  0.0569
 3511W        W 4482   7.526  10.488  10.165 -0.3758  0.2654 -0.1358
 3512W        W 4483   2.681   1.106   7.624 -0.0665  0.4550 -0.1921
 3513W        W 4484   8.416   0.595  12.750  0.1017  0.2672  0.1490
 3514W        W 4485  11.781   8.330  11.339 -0.0869  0.0211  0.2004
 3515W        W 4486  12.570  11.990   0.056 -0.1396 -0.1702  0.0199
 3516W        W 4487   8.242   0.591   8.659  0.2727 -0.1293  0.1196
 3517W        W 4488  10.331  13.369   7.504 -0.1108 -0.0386 -0.1459
 3518W        W 4489   9.092   9.644   6.925  0.0465  0.2174 -0.2822
 3519W        W 4490   8.114   0.029   1.542  0.0510 -0.2579 -0.0958
 3520W        W 4491   2.975   7.985  13.483  0.1112  0.3572  0.3939
 3521W        W 4492   0.621   4.942   7.465  0.2484 -0.0148 -0.0508
 3522W        W 4493   7.118  11.081   2.164  0.1246 -0.1814 -0.2814
 3523W        W 4494   1.356   9.740   1.187 -0.3404  0.4186  0.3362
 3524W        W 4495   5.235   5.623  11.294 -0.0730  0.4946  0.0863
 3525W        W 4496   8.069   7.479  13.625 -0.1365  0.2347 -0.1131
 3526W        W 4497  11.525   6.148  10.485  0.1819  0.0047  0.1633
 3527W        W 4498   5.121  12.692  11.291 -0.0490 -0.0937 -0.1302
 3528W        W 4499   2.786   7.953   6.934 -0.2712  0.1215 -0.1481
 3529W        W 4500  12.159  10.368  13.196  0.0170 -0.1003  0.4236
 3530W        W 4501   7.775   2.490   6.189  0.0613 -0.0846 -0.0908
 3531W        W 4502   2.100  11.134  12.057 -0.2395 -0.0345  0.0133
 3532W        W 4503   8.106   9.256   3.048 -0.0453  0.1292 -0.4312
 3533W        W 4504   7.783   8.945   2.572 -0.0598  0.0254 -0.1187
 3534W        W 4505   0.158   1.502   9.728  0.0120 -0.1708 -0.0246
 3535W        W 4506   2.668   7.763  13.027 -0.1588  0.2074  0.0491
 3536W        W 4507   0.677   3.772   5.363 -0.3258 -0.1547  0.0576
 3537W        W 4508   1.741   0.653   7.265 -0.0508 -0.2524  0.0713
 3538W        W 4509   3.087  13.824   2.492  0.2804 -0.1251 -0.1304
 3539W        W 4510   3.766   5.869  13.475 -0.4627 -0.0765 -0.0635
 3540W        W 4511   7.677  10.556  10.624 -0.0996 -0.2040 -0.0675
 3541W        W 4512  10.068   7.149  10.670 -0.1001 -0.0751 -0.0573
 3542W        W 4513   6.321   2.145  13.113 -0.2848  0.0623 -0.0335
 3543W        W 4514   8.148   3.610   2.684  0.1042 -0.1284 -0.1678
 3544W        W 4515  12.205   4.119   9.589  0.0385  0.1929 -0.1275
 3545W        W 4516   9.783   8.237   0.555  0.0582 -0.0330  0.0908
 3546W        W 4517   6.812  13.154   3.624 -0.0340 -0.2374 -0.0676
 3547W        W 4518   2.717   7.545   8.983 -0.0039  0.1910 -0.0501
 3548W        W 4519   1.552   7.029   3.785 -0.1478  0.3279 -0.3046
 3549W        W 4520   7.476   0.978  13.155  0.0047 -0.0776 -0.0756
 3550W        W 4521   6.998   5.464   6.165 -0.0170  0.0651 -0.2948
 3551W        W 4522   3.076   1.139   9.696 -0.0634 -0.1106 -0.0590
 3552W        W 4523  13.501   2.378   3.173 -0.0190 -0.1887 -0.3192
 3553W        W 4524  11.076   9.269   2.680 -0.0912 -0.1196  0.0579
 3554W        W 4525   3.181   2.536   1.744  0.0941  0.0043 -0.1964
 3555W        W 4526   6.546   7.667  11.236  0.4845 -0.1893  0.0627
 3556W        W 4527   1.052   6.053   9.625  0.3658 -0.3745 -0.1876
 3557W        W 4528   1.373  10.249   1.089 -0.1170  0.1056 -0.0314
 3558W        W 4529   8.125  13.753  12.929 -0.0484  0.0762  0.1423
 3559W        W 4530   8.761  12.117  12.917  0.2966  0.0837  0.1686
 3560W        W 4531   1.393  13.739   7.318 -0.2395  0.0135  0.1241
 3561W        W 4532   0.208  10.966   9.126 -0.0580 -0.0886  0.0522
 3562W        W 4533   7.481   5.004   7.811  0.0653 -0.3765 -0.3920
 3563W        W 4534   1.915   2.957   1.790  0.2285  0.2376 -0.0665
 3564W        W 4535  11.063   0.959  12.307 -0.2658  0.1249  0.1561
 3565W        W 4536   4.915  13.041  10.526 -0.2776 -0.1037  0.0236
 3566W        W 4537   4.141  13.812  12.975 -0.1432 -0.3092  0.0966
 3567W        W 4538  10.518   7.466   5.731  0.0025 -0.0681 -0.2023
 3568W        W 4539   4.904  11.398   3.879 -0.1238  0.0767 -0.3066
 3569W        W 4540   1.114   3.777   6.490  0.2251 -0.1692 -0.0640
 3570W        W 4541   3.013   8.393   7.335 -0.2992 -0.1392  0.0038
 3571W        W 4542  10.557   5.824  12.043 -0.0887  0.1698 -0.2880
 3572W        W 4543  10.004   5.536  13.194 -0.1999 -0.0695  0.0070
 3573W        W 4544   0.265   5.268   9.500  0.1200  0.1298 -0.2455
 3574W        W 4545  12.237   3.249   5.060 -0.2230  0.0279 -0.2023
 3575W        W 4546  12.420  10.447  11.506  0.1416 -0.0600  0.1963
 3576W        W 4547   2.092   6.713   6.258 -0.1502 -0.0913 -0.1617
 3577W        W 4548   6.282  12.594   4.051  0.0071 -0.3504  0.0179
 3578W        W 4549   6.872   9.654   5.537  0.0010  0.3953  0.2866
 3579W        W 4550   1.896  13.183  12.510  0.0971 -0.1179  0.1314
 3580W        W 4551   0.500   7.728   2.071  0.3101  0.0667 -0.2129
 3581W        W 4552   0.577   4.095  10.157 -0.1514 -0.1691 -0.1770
 3582W        W 4553  11.249   2.717   0.525  0.3604  0.0491 -0.0981
 3583W        W 4554   0.901  12.839  12.739  0.0948  0.1426  0.0470
 3584W        W 4555   9.207  13.104  10.445  0.2429 -0.0426 -0.0031
 3585W        W 4556   3.914   8.242  13.510 -0.1009  0.2697  0.3118
 3586W        W 4557   9.487   3.321   7.648 -0.1918 -0.2640  0.0511
 3587W        W 4558   6.007   6.353   5.865 -0.1236  0.3134 -0.0510
 3588W        W 4559   9.409  12.666   1.051 -0.0401  0.0166  0.0292
 3589W        W 4560  13.878   1.015   2.023  0.1953  0.1153  0.2570
 3590W        W 4561   3.030   5.177   6.185 -0.3144 -0.0867  0.0973
 3591W        W 4562  12.497   6.428   2.306 -0.2992 -0.2916 -0.0760
 3592W        W 4563   7.633   0.004   8.641 -0.2731  0.1469  0.1744
 3593W        W 4564   4.380   2.625  10.708  0.0108 -0.1129  0.2984
 3594W        W 4565   6.488   8.807  10.869 -0.2283  0.1222  0.1800
 3595W        W 4566   8.575   5.129   7.018 -0.1863 -0.1827 -0.2578
 3596W        W 4567   9.116   6.666  12.727  0.0247 -0.1410 -0.0608
 3597W        W 4568   5.110  11.485  13.001  0.2411 -0.1454 -0.2916
 3598W        W 4569   8.143  12.619  13.269  0.1273 -0.1165 -0.0206
 3599W        W 4570   7.913   6.664  11.954  0.2335  0.1114 -0.1296
 3600W        W 4571   2.112   6.084  12.748 -0.2077 -0.3162  0.1760
 3601W        W 4572   4.991  12.729   5.960  0.0162 -0.3508  0.1664
 3602W        W 4573   9.677  13.848   3.389  0.4419  0.1818  0.0933
 3603W        W 4574   5.219   5.792  10.487 -0.0106  0.2582  0.4400
 3604W        W 4575   1.825  10.820   5.268  0.0502 -0.1694  0.1253
 3605W        W 4576  11.872  13.385  13.310  0.2657  0.2410 -0.1042
 3606W        W 4577   8.002  12.912   2.193  0.0395 -0.0432 -0.1035
 3607W        W 4578  11.827   9.540   3.813 -0.0783  0.2911 -0.0779
 3608W        W 4579   4.233   3.697   3.139  0.1355  0.0101  0.2865
 3609W        W 4580   1.761   9.295   7.197  0.2159  0.1711  0.3015
 3610W        W 4581   2.747   5.609  12.222 -0.0936  0.0430 -0.1709
 3611W        W 4582   4.394   1.502   1.099 -0.0984  0.1194  0.1393
 3612W        W 4583  11.575   9.415   4.342  0.0829  0.1205 -0.3879
 3613W        W 4584  13.497  12.520   7.042  0.1038 -0.2207  0.0661
 3614W        W 4585   5.674  12.071  10.845  0.0746 -0.1474 -0.0810
 3615W        W 4586   3.729   6.065   3.773  0.0335  0.0536  0.0795
 3616W        W 4587   5.743   7.842   6.922 -0.0092 -0.1281  0.1749
 3617W        W 4588   6.227   7.215   4.644 -0.2204  0.3675 -0.2422
 3618W        W 4589  10.837   6.235   2.550 -0.0705 -0.5023  0.1529
 3619W        W 4590   5.910  10.347   2.102 -0.4778  0.0177  0.0634
 3620W        W 4591   4.379   0.543   9.152 -0.1637  0.2074 -0.1191
 3621W        W 4592   8.981   7.483   5.526  0.2857  0.3241 -0.1988
 3622W        W 4593  10.985   5.874   8.963  0.1050 -0.1446 -0.5247
 3623W        W 4594   3.188   7.778   1.235  0.2488  0.0514  0.2687
 3624W        W 4595  12.735   9.814   7.714  0.2029  0.0338  0.1232
 3625W        W 4596  11.787   7.218   4.283 -0.1294 -0.0658  0.0074
 3626W        W 4597  13.415   8.759  11.340 -0.0084  0.1371 -0.1326
 3627W        W 4598   0.623  13.581   8.174 -0.4013  0.0077 -0.1057
 3628W        W 4599   6.332  13.797   8.899  0.2269  0.0190  0.1056
 3629W        W 4600   9.515   6.016   6.779 -0.1197 -0.1539  0.1927
 3630W        W 4601   0.806  10.769  12.515 -0.3189 -0.2069 -0.1684
 3631W        W 4602  11.141   3.770   0.283  0.0180 -0.1717 -0.1125
 3632W        W 4603   4.769   1.587   0.274 -0.2679  0.1617 -0.0178
 3633W        W 4604   4.477   6.557   4.546  0.0561 -0.1316 -0.0698
 3634W        W 4605   5.278   5.427  10.008  0.1808  0.1065  0.0132
 3635W        W 4606  11.896  10.321   2.298  0.4721  0.0939 -0.1105
 3636W        W 4607   8.944  13.451  10.663  0.1315 -0.0213  0.2386
 3637W        W 4608   1.893  12.870   1.159 -0.0183  0.4273 -0.0530
 3638W        W 4609  11.844   5.896   7.626 -0.3485 -0.0319  0.0343
 3639W        W 4610   2.182   4.234   9.321  0.2960  0.0811 -0.0343
 3640W        W 4611   9.222   1.427   2.962 -0.0879 -0.1686 -0.1356
 3641W        W 4612   0.287  11.204   5.830  0.2255 -0.2587 -0.1744
 3642W        W 4613  13.049   1.058   0.555  0.0248  0.1519  0.2800
 3643W        W 4614  13.226   4.285   6.163  0.1992  0.2239  0.1947
 3644W        W 4615  11.885   4.384   9.198  0.0318  0.1262  0.1110
 3645W        W 4616   2.930   8.740   8.646  0.1325  0.1634 -0.0847
 3646W        W 4617  11.022   3.212   1.985 -0.2909 -0.1799  0.2121
 3647W        W 4618   5.609   3.290   9.858 -0.1066 -0.0582 -0.1204
 3648W        W 4619   5.885   0.315   0.542 -0.0751 -0.0210  0.2009
 3649W        W 4620   5.906  11.199  12.332  0.1152 -0.0957 -0.0798
 3650W        W 4621   1.020  12.467  12.999 -0.1024  0.0422 -0.1648
 3651W        W 4622   5.667   6.510   6.579 -0.0070 -0.0803  0.0729
 3652W        W 4623   5.471   4.064   4.448 -0.0386  0.0761  0.6006
 3653W        W 4624   7.565  12.274  10.643  0.1448  0.1320  0.4377
 3654W        W 4625   7.909   6.750   8.250 -0.2916  0.3053  0.1100
 3655W        W 4626   2.210   8.034   1.728  0.0352  0.4839  0.1642
 3656W        W 4627   6.104   4.555   3.829 -0.2598  0.0618 -0.0845
 3657W        W 4628   6.459   2.143  12.613 -0.1317 -0.3116 -0.1922
 3658W        W 4629   7.555   4.692  12.115  0.2010 -0.1257  0.0502
 3659W        W 4630   6.206   9.230   9.177  0.1444  0.0024 -0.1637
 3660W        W 4631   8.049  12.240  13.629  0.1381 -0.0049 -0.1227
 3661W        W 4632   0.751  11.624  11.064 -0.1000  0.0305 -0.1957
 3662W        W 4633   6.034   8.440   8.362  0.0066  0.2496  0.1951
 3663W        W 4634   4.055  13.728   0.968 -0.1899  0.1231  0.1404
 3664W        W 4635  10.731   9.828   5.397  0.1295  0.0998  0.4518
 3665W        W 4636   3.343   9.604   5.427 -0.0803  0.0221  0.2290
 3666W        W 4637   2.940  11.336   6.587 -0.1588  0.0373  0.2156
 3667W        W 4638   5.550   7.681   1.966  0.2309 -0.1479  0.3230
 3668W        W 4639   9.926   4.448   2.827 -0.2816 -0.0157  0.0396
 3669W        W 4640   1.060   6.120   7.689  0.1626 -0.0149  0.0385
 3670W        W 4641   5.756   8.190   9.839 -0.1891  0.2487  0.1807
 3671W        W 4642   3.374   4.361   8.823 -0.0472  0.1445 -0.0818
 3672W        W 4643   1.569   5.111  12.572  0.1415 -0.0484 -0.0790
 3673W        W 4644   4.121   0.475   7.683 -0.2219  0.1100  0.0726
 3674W        W 4645   4.960  13.566   9.202  0.2559  0.1561 -0.0239
 3675W        W 4646   6.550   1.555   2.964 -0.0699  0.0577 -0.0995
 3676W        W 4647  11.959   6.021   4.842  0.0364  0.2046 -0.0916
 3677W        W 4648   7.533   2.411   7.191 -0.1093  0.4178  0.2306
 3678W        W 4649   1.266   2.628   7.636 -0.1844  0.2153 -0.3760
 3679W        W 4650   2.502  12.542   2.278  0.0797 -0.0103  0.2649
 3680W        W 4651  12.865   0.555   8.953  0.1132 -0.0880  0.1268
 3681W        W 4652   1.565   2.835   2.155  0.0447 -0.2662  0.2916
 3682W        W 4653  13.864   9.741   8.561 -0.1094 -0.2024  0.1560
 3683W        W 4654   5.604  11.140   9.613 -0.3681  0.3093  0.0393
 3684W        W 4655   7.496  11.082   8.556 -0.0852 -0.3390  0.1425
 3685W        W 4656   2.444   5.579   4.081 -0.1282 -0.2092  0.3493
 3686W        W 4657   4.025   1.946   7.432 -0.1502 -0.1665  0.2951
 3687W        W 4658   5.360  12.011   1.567 -0.1436 -0.1386  0.1130
 3688W        W 4659   1.302   6.042   4.771 -0.1411  0.1770 -0.0959
 3689W        W 4660  11.877  11.595   9.946 -0.0484 -0.1210  0.0152
 3690W        W 4661   7.453   9.337   6.666 -0.0119 -0.0026  0.0317
 3691W        W 4662   3.987   9.756   8.605 -0.2504 -0.3858  0.0383
 3692W        W 4663  10.399   5.405   7.667 -0.0104  0.0844 -0.0517
 3693W        W 4664  13.871  12.436  10.265  0.1137 -0.2871 -0.0440
 3694W        W 4665  11.539   6.863   2.013 -0.1307  0.3293 -0.1557
 3695W        W 4666   9.014  11.323   5.212 -0.1234  0.0161  0.2314
 3696W        W 4667   1.563  11.948  11.150 -0.0980 -0.1966 -0.1279
 3697W        W 4668   2.073   9.607  12.788  0.1722 -0.2093  0.0373
 3698W        W 4669   8.301  11.724   1.858 -0.0610 -0.2220  0.0143
 3699W        W 4670   8.896  12.743   4.493  0.0665  0.1138  0.2262
 3700W        W 4671   5.889   1.101   2.293 -0.0052 -0.1496 -0.1008
 3701W        W 4672   3.638   3.862   4.807 -0.1408  0.0509  0.3182
 3702W        W 4673   4.043   4.064  11.726 -0.1208 -0.0817 -0.0229
 3703W        W 4674   1.074   2.533   9.065  0.1633 -0.0679 -0.1566
 3704W        W 4675   5.792  12.723   4.460  0.0833  0.0623 -0.3254
 3705W        W 4676  13.797   3.764  11.661  0.1888 -0.2179  0.1801
 3706W        W 4677   4.682   4.308   8.868 -0.4273  0.1305  0.0201
 3707W        W 4678  11.839   1.770   8.478  0.1154 -0.2807 -0.0406
 3708W        W 4679  11.205  13.136   3.134  0.3465  0.0589 -0.1942
 3709W        W 4680  13.310   2.128  10.951 -0.4920 -0.1820 -0.1531
 3710W        W 4681  11.113   2.769   2.706 -0.0117  0.1479  0.0999
 3711W        W 4682   2.393  12.540  13.898 -0.2069 -0.1431 -0.0511
 3712W        W 4683  12.616  11.986  12.012 -0.0750 -0.1206  0.0553
 3713W        W 4684   0.087  12.141   9.470  0.1047  0.3106  0.0137
 3714W        W 4685   0.366  12.713  10.143  0.0718 -0.2437 -0.1114
 3715W        W 4686   9.107   2.116   1.203 -0.1893 -0.0814  0.1292
 3716W        W 4687  12.080  11.724  10.777 -0.1494 -0.1402 -0.1359
 3717W        W 4688   7.807   2.853   9.319  0.0377  0.1260  0.2679
 3718W        W 4689   3.068   9.412   0.578 -0.0924  0.1552  0.0853
 3719W        W 4690   1.614   5.900  12.553 -0.0307 -0.0846  0.0748
 3720W        W 4691   7.672   0.051   1.885 -0.0317  0.0045  0.1721
 3721W        W 4692   1.200   0.674  10.878  0.1197 -0.0185 -0.0568
 3722W        W 4693   0.464   6.587  13.586  0.2655 -0.1272  0.0077
 3723W        W 4694  10.707   9.636   7.064  0.1549 -0.1241 -0.0713
 3724W        W 4695   0.418   3.798   6.954 -0.1475  0.1806 -0.1641
 3725W        W 4696  12.487  11.375  10.707 -0.0434 -0.2674 -0.1433
 3726W        W 4697   1.823   7.943   1.265 -0.0223 -0.0739 -0.1638
 3727W        W 4698   5.676   9.604  11.363  0.0337  0.0997  0.0474
 3728W        W 4699  10.116   9.231   4.854  0.1899  0.0685  0.1018
 3729W        W 4700  10.418  12.270   3.149  0.0576 -0.0919  0.1215
 3730W        W 4701   9.660   6.312   5.095  0.0366 -0.0488  0.1532
 3731W        W 4702   0.383  11.982   8.436  0.1489 -0.0814 -0.0053
 3732W        W 4703   3.279   1.479  12.006 -0.0095  0.1662  0.1240
 3733W        W 4704  13.525   9.835  12.265  0.0506 -0.0466  0.1348
 3734W        W 4705  11.687  12.098  10.667 -0.2339 -0.0558 -0.1749
 3735W        W 4706   2.028   2.834   2.825  0.1798 -0.1044  0.1018
 3736W        W 4707   7.267   5.446   9.895 -0.0213 -0.1581 -0.0221
 3737W        W 4708   6.327   4.431   9.828  0.0957  0.4420  0.0044
 3738W        W 4709  10.207  13.224  13.117 -0.0614  0.1648 -0.3387
 3739W        W 4710   4.510   7.801  12.623 -0.1670 -0.1828 -0.0739
 3740W        W 4711   1.082   8.362   0.947 -0.1175 -0.0918  0.1060
 3741W        W 4712  10.858  13.029   2.507  0.1193 -0.1162 -0.1464
 3742W        W 4713  13.810   3.368   1.777  0.1567 -0.1570  0.0278
 3743W        W 4714  10.964   2.184  10.641  0.1481 -0.0240 -0.3094
 3744W        W 4715  12.418  13.240   6.618  0.0922  0.0729 -0.4360
 3745W        W 4716  10.708   8.782   3.514  0.0195  0.3833  0.3210
 3746W        W 4717   1.566   8.777   2.157  0.0312 -0.2495  0.1531
 3747W        W 4718   9.263   8.178   4.852 -0.2811  0.1281 -0.0814
 3748W        W 4719  11.908   6.330   8.468  0.1296 -0.0294 -0.1128
 3749W        W 4720  11.424   1.984   8.913  0.2739 -0.0685 -0.0638
 3750W        W 4721  11.799  13.771   3.173  0.1162 -0.2819 -0.2611
 3751W        W 4722  10.740   5.360  12.150 -0.2990  0.2080 -0.0330
 3752W        W 4723  10.046   1.349   6.631 -0.0434 -0.0369  0.0490
 3753W        W 4724  13.700  11.933  13.387 -0.1824 -0.0376 -0.1411
 3754W        W 4725   4.686   1.699   2.941  0.0110 -0.1065  0.0735
 3755W        W 4726  12.147   6.104   1.623  0.4442 -0.4491 -0.2393
 3756W        W 4727   8.789  10.978   3.296  0.0307  0.1452 -0.1401
 3757W        W 4728   2.797   6.637  13.861  0.2089 -0.0363  0.2227
 3758W        W 4729   3.280   0.784  12.718  0.1753  0.1208 -0.2728
 3759W        W 4730   9.111   6.452   2.122  0.1337  0.1002 -0.1390
 3760W        W 4731   6.416  11.143   9.730  0.1427  0.0173 -0.0641
 3761W        W 4732   7.838   3.202   8.242  0.3069 -0.1818 -0.1738
 3762W        W 4733   4.543   1.988  11.941  0.4148  0.0357 -0.2727
 3763W        W 4734   1.150  13.727  12.320  0.2338 -0.0851  0.5273
 3764W        W 4735   3.114  10.828  12.664 -0.0711  0.2402 -0.1517
 3765W        W 4736  12.358   7.842   7.022 -0.2309  0.2322 -0.1014
 3766W        W 4737   0.218   1.609   0.393  0.0089 -0.0176  0.0170
 3767W        W 4738   5.301   5.103  13.102 -0.0210  0.0851 -0.2442
 3768W        W 4739   7.908   0.256  10.063  0.1376  0.2503  0.0245
 3769W        W 4740   4.188   1.455   0.196  0.1012 -0.0667  0.0906
 3770W        W 4741   5.554   5.537   8.099 -0.1718 -0.1319 -0.0082
 3771W        W 4742   9.004   1.808  13.359  0.0055 -0.0699 -0.1558
 3772W        W 4743  10.852  11.060   7.365 -0.2836  0.1303  0.0224
 3773W        W 4744   0.863   4.439  13.397 -0.1572  0.1166 -0.1549
 3774W        W 4745  13.791   3.615   2.186 -0.2471 -0.1040  0.4760
 3775W        W 4746   2.838   3.043  12.116  0.1556  0.0550 -0.0092
 3776W        W 4747   4.917   2.037  13.663 -0.2395 -0.0864  0.1552
 3777W        W 4748  12.718  10.833   5.569 -0.0439 -0.0326 -0.1959
 3778W        W 4749   5.605  13.670   6.060 -0.0979  0.3831  0.1904
 3779W        W 4750  12.886   2.305   7.510  0.0363 -0.1299  0.1330
 3780W        W 4751   6.335   6.954   7.768  0.0481  0.1668  0.1432
 3781W        W 4752  11.619   7.467   6.022  0.1537 -0.1544  0.0377
 3782W        W 4753  12.283  13.143   1.844  0.1056  0.2494  0.1616
 3783W        W 4754   8.421   9.916   7.952  0.0771  0.0666 -0.0017
 3784W        W 4755   0.381   0.053   3.758 -0.0544  0.0327  0.0766
 3785W        W 4756   5.223   0.814  12.957  0.0882  0.3467 -0.0489
 3786W        W 4757   1.447   1.499   0.604  0.2498 -0.1043 -0.1656
 3787W        W 4758  10.993   4.164   2.142  0.0487 -0.0063  0.0138
 3788W        W 4759   6.551  11.271   6.451 -0.1567 -0.1701 -0.0658
 3789W        W 4760   9.192   9.111  11.936  0.0487  0.0682  0.2999
 3790W        W 4761   4.725   7.321   5.820  0.1852 -0.0378  0.1836
 3791W        W 4762  12.800   7.328   1.117 -0.0015 -0.0656 -0.1724
 3792W        W 4763   9.428   5.117   2.571 -0.1514  0.1746  0.0251
 3793W        W 4764   5.371   0.278  12.067 -0.1920 -0.4167 -0.1195
 3794W        W 4765   6.815   2.082  13.886 -0.1588  0.1002  0.0997
 3795W        W 4766   0.832   8.328   2.417  0.0200  0.1212  0.1023
 3796W        W 4767   6.796   9.250  10.961 -0.4392 -0.0683 -0.0875
 3797W        W 4768   3.320  10.892  13.139 -0.0266  0.1243  0.1368
 3798W        W 4769  12.687   1.731   0.658 -0.3358  0.0409  0.1136
 3799W        W 4770  13.171  10.650   3.140 -0.0255  0.0802  0.1249
 3800W        W 4771  10.403  12.975   7.908  0.0469  0.1852  0.5477
 3801W        W 4772   6.480  12.456   6.460 -0.1955 -0.0209 -0.1791
 3802W        W 4773   8.918   6.240   0.046 -0.0131  0.1831  0.2496
 3803W        W 4774   5.707   1.063  12.953 -0.0996 -0.0171 -0.2345
 3804W        W 4775   4.833  10.127   0.697 -0.0648  0.0965  0.1779
 3805W        W 4776  10.721   6.663   5.683  0.0949  0.0557 -0.0164
 3806W        W 4777   5.826   6.571   9.620 -0.0424  0.2232 -0.1024
 3807W        W 4778   1.564  10.404  12.134  0.1763 -0.1712 -0.1108
 3808W        W 4779   2.546   9.718   7.676  0.1018  0.0942  0.0482
 3809W        W 4780   6.244  13.683  10.268 -0.1069  0.3655 -0.3994
 3810W        W 4781  11.926   6.152  11.976 -0.1045 -0.2032  0.0436
 3811W        W 4782   4.931   7.066   1.782 -0.3790  0.3750  0.0709
 3812W        W 4783   0.166   0.481   6.666  0.0012  0.1948  0.0640
 3813W        W 4784  10.656  12.044  10.390 -0.3239  0.3919  0.1566
 3814W        W 4785   3.471   5.231   5.367 -0.1162  0.1243  0.2077
 3815W        W 4786   8.452   6.899   6.551  0.1532 -0.1006 -0.0898
 3816W        W 4787   1.264   5.261   1.962 -0.1059 -0.2574 -0.3159
 3817W        W 4788   9.259  11.521   8.014 -0.2310 -0.1999  0.3185
 3818W        W 4789   8.024   5.875   3.586  0.0663 -0.0060  0.0481
 3819W        W 4790  10.257   0.453   0.065  0.1037  0.2827 -0.2897
 3820W        W 4791   3.120  11.317  10.970 -0.0457 -0.0339  0.0072
 3821W        W 4792  10.473   0.976   3.105 -0.1098 -0.0503  0.2425
 3822W        W 4793   6.900  10.999   1.736  0.0205 -0.0718 -0.0596
 3823W        W 4794   8.462   0.238  13.125 -0.0701  0.0653  0.1433
 3824W        W 4795  11.337   1.720   9.390 -0.2986 -0.0217  0.2728
 3825W        W 4796   6.835   9.321   1.147  0.0518 -0.0460 -0.1936
 3826W        W 4797   4.526  10.308   4.823  0.0589  0.0217  0.0716
 3827W        W 4798  12.522  12.541  12.109 -0.1687  0.0862 -0.2171
 3828W        W 4799  13.402   1.245   2.128  0.1387 -0.3412 -0.2400
 3829W        W 4800   7.930   8.976   2.114 -0.2121 -0.1167  0.0780
 3830W        W 4801   0.015   9.888   5.449  0.0557 -0.0032  0.0677
 3831W        W 4802  13.735  11.149   8.037  0.4306  0.2789 -0.2543
 3832W        W 4803   2.394   3.815   1.060  0.0734  0.0118 -0.0575
 3833W        W 4804   8.802   1.638   0.403 -0.1302 -0.0283  0.0751
 3834W        W 4805   1.534   2.636   8.977  0.0138  0.1017  0.2686
 3835W        W 4806   1.635   0.584   5.694  0.1288  0.0672 -0.1063
 3836W        W 4807   6.048   1.410  11.509  0.0337 -0.0199 -0.0078
 3837W        W 4808   2.106  12.793  11.887 -0.4126  0.0775 -0.0780
 3838W        W 4809   5.868   6.983   7.949  0.3690  0.0772 -0.1834
 3839W        W 4810  13.409   7.467  10.641 -0.0333  0.0986 -0.3348
 3840W        W 4811   5.233   6.047   4.082  0.2021  0.0887 -0.0358
 3841W        W 4812  10.491   7.730   4.563  0.0431  0.1705  0.0588
 3842W        W 4813   6.566  10.452   6.464 -0.3132 -0.1070  0.0788
 3843W        W 4814   1.688   9.856   0.235 -0.1999 -0.2595 -0.0696
 3844W        W 4815  10.727   9.999   4.334  0.2976  0.0707 -0.0969
 3845W        W 4816  11.373  10.206  10.002  0.2002  0.2299 -0.0202
 3846W        W 4817  10.171   9.056  10.318 -0.0047 -0.2670 -0.0535
 3847W        W 4818   4.932   9.798  10.902 -0.2499  0.0446 -0.2099
 3848W        W 4819  11.130  13.845   4.310 -0.0018 -0.1659  0.1230
 3849W        W 4820   3.239   6.925   1.044  0.2232  0.1361 -0.1317
 3850W        W 4821  10.483   9.532   0.037 -0.2819  0.1894  0.3015
 3851W        W 4822   4.221   4.564  13.665 -0.0372 -0.0224  0.0519
 3852W        W 4823   1.314  13.368   7.031  0.1485 -0.0694  0.0301
 3853W        W 4824  13.651  10.506   7.464 -0.2140 -0.0884 -0.2623
 3854W        W 4825   0.601   1.602   5.860  0.1590 -0.2940 -0.1494
 3855W        W 4826   8.264   8.117   6.413  0.0329 -0.2942  0.1353
 3856W        W 4827   2.859   5.276   4.349 -0.0184 -0.3305 -0.1054
 3857W        W 4828  13.807   2.926  11.259 -0.1673  0.1050 -0.1342
 3858W        W 4829   8.168  12.385   0.263 -0.2674  0.0279  0.4397
 3859W        W 4830   5.713   8.607   1.975  0.0793  0.1977 -0.1206
 3860W        W 4831  12.875   7.101  12.265 -0.1971 -0.0350 -0.0296
 3861W        W 4832  12.536   4.637  11.358  0.2713  0.2624  0.2427
 3862W        W 4833  13.143   3.045   5.833 -0.1352 -0.3113 -0.2051
 3863W        W 4834   2.224   4.868   2.910  0.2717  0.3306 -0.0794
 3864W        W 4835   4.083   6.665   7.020 -0.0777  0.0481 -0.1360
 3865W        W 4836   5.290   1.071   3.233 -0.2260  0.0283 -0.1247
 3866W        W 4837   4.350   1.803   1.950 -0.0180  0.0866 -0.2045
 3867W        W 4838   6.799   5.227   7.212  0.3608  0.1309  0.0027
 3868W        W 4839  13.129  12.154   0.100  0.0045  0.0918 -0.4605
 3869W        W 4840   3.384   4.110   6.863  0.0323 -0.2690  0.1446
 3870W        W 4841   2.151   6.862   8.763 -0.3337 -0.1430 -0.1918
 3871W        W 4842   3.285  11.354   8.440 -0.0645  0.1946  0.2123
 3872W        W 4843   0.029  13.493   4.022  0.0119 -0.2804 -0.1251
 3873W        W 4844   9.332   0.573   5.194  0.1679  0.2532 -0.0050
 3874W        W 4845   7.283   4.816   9.884  0.0953  0.0616  0.3500
 3875W        W 4846   3.617   6.347  13.005 -0.2033 -0.0440 -0.4228
 3876W        W 4847   1.258   9.076   6.308 -0.1099 -0.1915  0.0359
 3877W        W 4848   1.149  10.615   8.860 -0.0865 -0.0111 -0.2399
 3878W        W 4849  10.340  10.266   2.372  0.0772  0.1403  0.3695
 3879W        W 4850   9.173   7.170   3.119 -0.1151  0.0701 -0.3368
 3880W        W 4851  12.271   6.676   0.710  0.0319  0.0639 -0.0788
 3881W        W 4852   2.893   5.827   2.571  0.0608  0.0942  0.4442
 3882W        W 4853   8.011   3.651   8.090  0.1064  0.3538  0.0696
 3883W        W 4854   6.630   6.361   9.140  0.0478  0.2608  0.0463
 3884W        W 4855   0.111  10.338   0.591  0.0010  0.1447 -0.0381
 3885W        W 4856   0.734  11.959  13.296 -0.1605 -0.0386  0.1893
 3886W        W 4857   5.642   1.428   0.511  0.2216  0.1030  0.0500
 3887W        W 4858   7.477  10.186   5.950  0.1913 -0.0463 -0.0405
 3888W        W 4859   2.900   1.074  10.247  0.2786 -0.1544 -0.1995
 3889W        W 4860   9.071   9.000   0.514 -0.3933 -0.0191  0.0517
 3890W        W 4861   1.155   7.043   2.555  0.1270  0.2281  0.1334
 3891W        W 4862  12.835   9.613  13.007 -0.2280  0.0629 -0.0405
 3892W        W 4863   9.005   5.120   4.277 -0.3657  0.1612  0.0963
 3893W        W 4864   4.650   7.690  13.223  0.1926  0.1477 -0.0541
 3894W        W 4865   3.394   0.416   8.453  0.1077 -0.2119 -0.1070
 3895W        W 4866   2.035  12.953   7.210  0.0375  0.0938 -0.2321
 3896W        W 4867   2.361   2.884   4.013  0.2859  0.0288 -0.0646
 3897W        W 4868   3.805  13.755  13.448  0.0878 -0.0673 -0.1893
 3898W        W 4869  11.948   5.297   8.890 -0.1953  0.1036 -0.2293
 3899W        W 4870   6.951   7.562   0.879 -0.1736 -0.0529 -0.2590
 3900W        W 4871  12.144   7.389   8.460  0.0633 -0.1212 -0.1987
 3901W        W 4872  10.697   0.166   5.586  0.1939 -0.0569  0.0119
 3902W        W 4873   2.227  11.816   6.554  0.2847 -0.0785  0.1061
 3903W        W 4874   5.310  12.340   2.357  0.1651 -0.3037  0.0982
 3904W        W 4875   0.652   8.723   0.909  0.0380  0.2847 -0.0679
 3905W        W 4876   5.554   6.958   2.147 -0.1178 -0.0912 -0.2384
 3906W        W 4877  11.559  12.784  12.674 -0.2399 -0.2141 -0.1343
 3907W        W 4878   8.185  13.710   5.249 -0.1104 -0.0864  0.1630
 3908W        W 4879   4.208  12.120  10.506  0.2487  0.1040  0.4157
 3909W        W 4880   8.033   9.701  10.258  0.1399  0.0744 -0.0080
 3910W        W 4881   8.055   4.988   1.240  0.0494  0.0824 -0.0947
 3911W        W 4882   8.160   2.895  13.223 -0.0484  0.0054  0.1077
 3912W        W 4883  12.478   1.175  12.531 -0.0955  0.2018  0.0030
 3913W        W 4884  12.465  13.538   0.993 -0.3035  0.1359 -0.0725
 3914W        W 4885   0.818   9.659   3.958  0.0811  0.1717  0.1315
 3915W        W 4886   8.127   2.175   4.285  0.2196  0.0353 -0.1745
 3916W        W 4887   6.529  11.873   1.072  0.0907  0.0571  0.0220
 3917W        W 4888   3.952   5.222   2.646  0.0454  0.1213  0.0631
 3918W        W 4889   0.945   1.401   5.074  0.1786  0.1874  0.0321
 3919W        W 4890  13.316   9.013   6.927 -0.0747 -0.3380  0.1649
 3920W        W 4891   1.073   9.239  13.035  0.3125  0.0368  0.0109
 3921W        W 4892   7.096  11.165   0.093  0.1193  0.0339 -0.1647
 3922W        W 4893   4.988   6.928  12.835 -0.1201 -0.0612  0.0493
 3923W        W 4894  12.461   3.024  13.134  0.1993  0.0696  0.3037
 3924W        W 4895   1.908   7.532   1.639  0.0978  0.1026  0.1031
 3925W        W 4896  13.509  12.414   6.552  0.0819 -0.2197  0.2245
 3926W        W 4897   3.644  11.444   7.105 -0.1361  0.0285 -0.1693
 3927W        W 4898   7.419   3.757   2.127 -0.0592 -0.0554  0.4653
 3928W        W 4899   8.120   9.202   4.354 -0.0368 -0.1448  0.2154
 3929W        W 4900   6.712   7.129   4.786  0.1657  0.0684  0.1109
 3930W        W 4901   4.829   3.422  12.759 -0.0757 -0.1630 -0.4146
 3931W        W 4902   4.555   1.004   5.609 -0.1751 -0.2811 -0.0346
 3932W        W 4903  11.340  13.207   8.355 -0.0201  0.0420  0.2438
 3933W        W 4904   1.011  13.154   3.776 -0.0598 -0.1523  0.3652
 3934W        W 4905   2.024  11.167   6.806 -0.2639  0.0610 -0.0630
 3935W        W 4906  13.699   5.869   0.951 -0.1364  0.0656  0.1151
 3936W        W 4907   7.976   7.512  11.167  0.1806  0.1060 -0.1851
 3937W        W 4908   9.185  13.207   1.448 -0.0823 -0.2931 -0.4786
 3938W        W 4909   9.620  11.903  13.182  0.0332  0.0663 -0.2666
 3939W        W 4910  10.806   7.880  10.765 -0.0577  0.2472  0.3160
 3940W        W 4911  11.385  11.829   6.416 -0.3940  0.3879 -0.0184
 3941W        W 4912  10.344   1.107  10.935 -0.1015 -0.1326  0.0564
 3942W        W 4913  10.213   1.465   7.804  0.0827 -0.2087 -0.0784
 3943W        W 4914   1.606  12.351   3.603 -0.1005 -0.0275  0.0851
 3944W        W 4915   9.797   7.189  13.324  0.0446 -0.3611 -0.1621
 3945W        W 4916   9.179  12.429  11.822 -0.1347  0.4692  0.0461
 3946W        W 4917   3.566   1.782   7.275 -0.4214  0.1223  0.0593
 3947W        W 4918   3.456   0.129   0.186  0.1213  0.3215  0.1558
 3948W        W 4919   5.871   9.699   5.138  0.0897 -0.0332  0.1377
 3949W        W 4920   9.825   6.315   1.583  0.0815  0.1303  0.1330
 3950W        W 4921   6.964  13.876   9.746  0.0176  0.1007 -0.2689
 3951W        W 4922   2.039   8.712   8.366 -0.1875  0.0915 -0.3988
 3952W        W 4923   6.866  12.812  12.125 -0.0419  0.3743 -0.1497
 3953W        W 4924  11.741   0.521  10.158 -0.1175  0.0217  0.2891
 3954W        W 4925   3.906   9.771   6.524  0.1671  0.1996  0.1107
 3955W        W 4926   9.661   4.950   8.743 -0.0258 -0.0621  0.2252
 3956W        W 4927   3.074   3.564  12.059  0.3677  0.0839  0.0167
 3957W        W 4928   7.489  13.189   5.878 -0.1380  0.2162 -0.1176
 3958W        W 4929  12.848   0.429   3.377 -0.0783 -0.2657 -0.1363
 3959W        W 4930   5.508   8.957  10.805  0.0024 -0.2681  0.2769
 3960W        W 4931   0.385   7.849   8.645  0.1500 -0.0070 -0.2433
 3961W        W 4932   8.326   3.710   5.985  0.4951  0.1887 -0.1629
 3962W        W 4933   7.451   6.459  11.858  0.0127 -0.0161 -0.1477
 3963W        W 4934   3.898   3.828  11.315  0.3522  0.0028  0.0495
 3964W        W 4935  10.657   4.000  12.160 -0.4042 -0.2364 -0.1621
 3965W        W 4936   8.672   1.545   5.690  0.1325  0.2619 -0.1724
 3966W        W 4937   9.733   2.838   8.908  0.2330  0.0112 -0.1914
 3967W        W 4938  11.059   7.675  13.415  0.0838 -0.1268 -0.5281
 3968W        W 4939   7.567   2.550   4.789  0.0746  0.0307  0.2721
 3969W        W 4940   6.028   8.634   9.817  0.1571  0.0367 -0.1694
 3970W        W 4941  13.198   5.663   5.144  0.0492  0.0615  0.1080
 3971W        W 4942   4.314   8.384   8.762 -0.0816 -0.0569 -0.0992
 3972W        W 4943   8.863   5.869   8.795 -0.2026 -0.1067 -0.0498
 3973W        W 4944  10.380   3.484   6.571 -0.2065 -0.0027 -0.1970
 3974W        W 4945  11.878   9.425   8.661 -0.1322  0.1365 -0.0095
 3975W        W 4946   0.533   5.191   9.964  0.1475 -0.2123  0.1034
 3976W        W 4947  13.285   4.325   4.170  0.0891  0.2013 -0.0615
 3977W        W 4948  10.415  10.879   5.376  0.2398 -0.0143  0.2348
 3978W        W 4949   4.390   9.526   3.190  0.0309  0.0911  0.1272
 3979W        W 4950  11.036  12.052  12.757  0.1350 -0.2749  0.0724
 3980W        W 4951  11.559   5.178   0.158 -0.0191 -0.1333  0.5006
 3981W        W 4952   5.729  11.993   2.324 -0.0285 -0.0969  0.1499
 3982W        W 4953   0.928   4.200  11.733 -0.2674 -0.1639 -0.0164
 3983W        W 4954   1.320   3.668   8.788 -0.3051 -0.2494 -0.2256
 3984W        W 4955   1.689  13.690  11.028  0.1265  0.0404 -0.2963
 3985W        W 4956   8.455   6.590   8.114 -0.0059 -0.0716  0.1461
 3986W        W 4957   2.618   8.207  12.119 -0.2447  0.2619  0.0245
 3987W        W 4958  13.382   6.092   6.466 -0.0408  0.0088 -0.5648
 3988W        W 4959   1.488  13.588  13.798 -0.1024  0.0626 -0.0461
 3989W        W 4960  10.684  11.553   1.002  0.1673  0.0242  0.3399
 3990W        W 4961   5.195   7.498   7.507  0.1743  0.2476 -0.0926
 3991W        W 4962   2.705   8.892   8.267  0.6135 -0.0615 -0.3338
 3992W        W 4963  10.505  11.754  12.006 -0.1271 -0.0078 -0.1420
 3993W        W 4964  11.797  10.297   5.226  0.0027 -0.2866 -0.2298
 3994W        W 4965   0.614  12.397   0.101  0.1003 -0.5445  0.2508
 3995W        W 4966   0.324   4.235   6.193  0.1424  0.2455  0.0724
 3996W        W 4967  11.517   9.260   3.312  0.1871 -0.2019  0.0823
 3997W        W 4968   0.225  10.762   0.276 -0.2090 -0.3164 -0.0868
 3998W        W 4969   3.565   8.796  13.880  0.0572  0.1154 -0.0892
 3999W        W 4970   4.935  10.151   9.982  0.3038 -0.2242 -0.0152
 4000W        W 4971  10.367   5.552   7.131 -0.0028 -0.0608 -0.1337
 4001W        W 4972   8.068   2.734   8.245  0.1258  0.0061 -0.3542
 4002W        W 4973  12.878  12.732   0.741  0.2766 -0.0703  0.2172
 4003W        W 4974  10.087  12.126   4.424  0.0809  0.2213  0.3958
 4004W        W 4975   2.827  10.027   9.962 -0.0294 -0.0798  0.0204
 4005W        W 4976   4.907   0.310  13.678 -0.0957 -0.2015 -0.2658
 4006W        W 4977  10.214   6.332  13.572  0.1991  0.0181  0.0602
 4007W        W 4978   0.589   9.022   1.319  0.0690  0.1937 -0.1866
 4008W        W 4979   4.529   8.948   3.932  0.0435 -0.0857 -0.0043
 4009W        W 4980   1.750  12.584  12.761  0.2171  0.4654 -0.0190
 4010W        W 4981   0.926   8.504   5.478  0.2279  0.2618 -0.1251
 4011W        W 4982   1.954   5.287   9.991 -0.1315  0.0057  0.1553
 4012W        W 4983   7.872  10.936   1.190 -0.0566  0.0263  0.1136
 4013W        W 4984   4.950   7.243   8.529  0.3742  0.1853  0.0476
 4014W        W 4985   9.569  11.400   1.751 -0.0221 -0.3349 -0.0112
 4015W        W 4986   5.955   5.647   4.384 -0.0382  0.1874  0.0934
 4016W        W 4987   8.886  11.583  12.741 -0.2042  0.1668 -0.0710
 4017W        W 4988   4.085   8.927  11.242  0.0451 -0.1931 -0.0953
 4018W        W 4989  13.081   0.587   4.269 -0.1673 -0.1895  0.2608
 4019W        W 4990   4.030   7.021   2.241 -0.0765  0.0535  0.3199
 4020W        W 4991   5.217  13.122   0.279  0.0130 -0.3261  0.3486
 4021W        W 4992   6.145   4.525  10.902 -0.4639 -0.1276  0.1343
 4022W        W 4993   9.842   0.382   7.701  0.1860 -0.0153 -0.3647
 4023W        W 4994   7.424   9.078   2.046  0.0993 -0.0585 -0.0799
 4024W        W 4995   7.082   8.336  12.042 -0.3044 -0.1162 -0.2352
 4025W        W 4996   9.562  10.477  11.470 -0.0152  0.1218 -0.4838
 4026W        W 4997   4.374   6.372   9.309  0.0590  0.1979 -0.0404
 4027W        W 4998   0.363  10.263  10.831 -0.0926  0.2837  0.2857
 4028W        W 4999  12.127   2.547   5.171  0.3319  0.0387  0.1139
 4029W        W 5000   6.052  12.258   5.972 -0.0369  0.0106 -0.2789
 4030W        W 5001   6.263   8.786   9.401  0.2300 -0.2607  0.1415
 4031W        W 5002   3.162  13.117   6.870 -0.0873  0.0091 -0.0407
 4032W        W 5003   2.812   3.353  12.555 -0.0943  0.1136 -0.3954
 4033W        W 5004   0.733  13.717   2.171 -0.3589 -0.1203 -0.2960
 4034W        W 5005   5.307   7.254   8.827 -0.2015 -0.0301  0.0652
 4035W        W 5006   4.591   6.569  12.792  0.1125 -0.0995 -0.2455
 4036W        W 5007   9.524   5.162  12.493  0.1169  0.0224  0.2025
 4037W        W 5008   3.637   4.747  12.298 -0.0906 -0.1255 -0.0380
 4038W        W 5009   0.124   9.811  12.177 -0.3052  0.0044 -0.0930
 4039W        W 5010   3.231   4.197   4.976 -0.3080  0.0584 -0.0658
 4040W        W 5011   9.615   7.463   8.531  0.1072  0.0982 -0.1071
 4041W        W 5012   5.768   0.645  11.827 -0.1190  0.0308 -0.2326
 4042W        W 5013   2.981   2.012  10.309 -0.5054  0.0568 -0.2390
 4043W        W 5014   5.549   9.452   1.310 -0.2364 -0.0301  0.1125
 4044W        W 5015   6.409   6.288   1.113  0.1423 -0.1686  0.1247
 4045W        W 5016  12.548   9.406   7.032  0.0794  0.0596  0.1435
 4046W        W 5017   8.092   8.786   5.550 -0.1159 -0.1348  0.2753
 4047W        W 5018   5.185   2.466   0.508  0.0276 -0.1695 -0.2190
 4048W        W 5019   1.144  10.886   9.377 -0.0483  0.0305  0.4568
 4049W        W 5020  11.023  13.305  10.465  0.0044  0.0395 -0.1890
 4050W        W 5021   9.761   0.334   5.382  0.2154  0.0171  0.2095
 4051W        W 5022   9.801  12.622  10.237  0.0891  0.3012 -0.1920
 4052W        W 5023  10.637   4.298   6.021 -0.0777 -0.0793  0.0070
 4053W        W 5024   5.699   7.448   9.825  0.0992  0.0458  0.2011
 4054W        W 5025  10.984  12.751   5.152 -0.2536 -0.2764  0.1270
 4055W        W 5026  11.618  12.180   5.548  0.1999  0.1128 -0.0770
 4056W        W 5027   5.094   2.136  11.088  0.0038  0.0938 -0.0228
 4057W        W 5028   8.660   4.465   7.864  0.0397 -0.0318  0.2397
 4058W        W 5029   3.295   7.474  13.629  0.3717  0.0497  0.1723
 4059W        W 5030   3.017   3.036   5.100 -0.2385 -0.1486 -0.1195
 4060W        W 5031   4.728   8.276   6.908  0.1869  0.0484 -0.3156
 4061W        W 5032   9.192   3.110   3.306 -0.4730  0.2258  0.2292
 4062W        W 5033   7.980   5.310   7.859 -0.2539  0.1172 -0.0434
 4063W        W 5034   4.080  10.041   3.907  0.0534 -0.0684 -0.2479
 4064W        W 5035   5.330  12.773   5.067  0.0983 -0.1419  0.1817
 4065W        W 5036  12.279  10.934   4.759  0.0142 -0.1459  0.0308
 4066W        W 5037   2.759   3.387  13.050  0.3052  0.1459  0.0960
 4067W        W 5038  12.129   3.752   4.403  0.0934  0.0644  0.0283
 4068W        W 5039   2.687   1.668   4.884  0.2276 -0.1701  0.1647
 4069W        W 5040   7.643   2.200   4.165 -0.1015  0.5562 -0.1993
 4070W        W 5041   4.088   6.186   2.289 -0.1179 -0.4209  0.1504
 4071W        W 5042   8.901   9.769   8.009  0.1090  0.0362  0.2607
 4072W        W 5043   0.638   7.684   3.107  0.1182 -0.2054  0.1494
 4073W        W 5044   0.388   4.391  11.371 -0.1375 -0.0790 -0.1728
 4074W        W 5045   4.547  12.726   2.703 -0.0544 -0.1357 -0.0240
 4075W        W 5046   5.034  13.229  11.045  0.2681 -0.2918 -0.1910
 4076W        W 5047   1.957   0.095  12.300 -0.0639  0.1620  0.0993
 4077W        W 5048  10.010   0.656   3.106  0.0069 -0.1009 -0.0309
 4078W        W 5049   9.956   5.018  12.217 -0.0958  0.1968  0.1931
 4079W        W 5050  10.568  13.799   7.425  0.0525 -0.0287  0.2050
 4080W        W 5051   6.184   7.759   1.008  0.4121 -0.1275  0.2384
 4081W        W 5052   7.929  13.268  11.652  0.1803  0.2814  0.0721
 4082W        W 5053   3.563   9.187   5.206  0.3263 -0.2311 -0.1304
 4083W        W 5054  10.748   8.918  11.552 -0.0277 -0.3393 -0.0751
 4084W        W 5055   1.764   2.056   5.490 -0.0637  0.3970 -0.1158
 4085W        W 5056   7.774   0.683   2.947 -0.1799 -0.0365  0.3554
 4086W        W 5057   4.150   9.606   4.801  0.1934 -0.0642  0.0805
 4087W        W 5058   2.004   7.762   4.245 -0.0755 -0.0419  0.1015
 4088W        W 5059   5.463   1.345   8.008  0.0302  0.2707 -0.0613
 4089W        W 5060  10.551   9.244   9.625  0.1757 -0.1071  0.0484
 4090W        W 5061   8.119   9.070   7.988  0.1416  0.0939  0.3905
 4091W        W 5062   8.479  12.644   5.587  0.1191 -0.0902 -0.0066
 4092W        W 5063   7.724  13.558   1.485 -0.4443 -0.4035  0.1993
 4093W        W 5064   3.288   0.996   0.574  0.0656 -0.0032 -0.0862
 4094W        W 5065   6.777   1.192   1.780 -0.1253  0.1229 -0.4273
 4095W        W 5066   9.597  13.606   6.723  0.0382 -0.1942  0.3059
 4096W        W 5067   7.167   4.050   0.351  0.0282 -0.0271  0.3662
 4097W        W 5068   9.500  13.632   0.279 -0.0670  0.0226 -0.0698
 4098W        W 5069   3.083   5.842  11.407  0.0644 -0.4644  0.0320
 4099W        W 5070  12.613   5.116   5.994  0.0904  0.1945  0.3067
 4100W        W 5071   0.732   9.276   7.682 -0.1800 -0.1302 -0.1731
 4101W        W 5072  12.048   3.070  10.688  0.0517  0.0495 -0.2714
 4102W        W 5073   5.767  13.614   8.223  0.1373 -0.1941 -0.0834
 4103W        W 5074   6.575   3.197  13.347  0.2886 -0.0206  0.0849
 4104W        W 5075   4.422   3.791  13.032 -0.1801 -0.0525  0.1634
 4105W        W 5076  13.264  11.727   4.482  0.2858  0.0209  0.2906
 4106W        W 5077   0.932   8.907  13.378  0.1845 -0.0437  0.0198
 4107W        W 5078   1.265   0.683   1.274  0.1808 -0.3120 -0.2482
 4108W        W 5079   9.518   9.836   1.436  0.1936 -0.0904 -0.0975
 4109W        W 5080   8.034   2.363   7.939 -0.2233  0.0967  0.2052
 4110W        W 5081   7.110   6.159  13.039 -0.0184  0.1932  0.1678
 4111W        W 5082  11.246   1.845  10.909  0.2175 -0.0416 -0.1729
 4112W        W 5083   1.892  12.060   8.174 -0.2653  0.1419 -0.2356
 4113W        W 5084   6.387   5.725  13.796 -0.0225 -0.0131  0.1379
 4114W        W 5085  12.179   9.580   0.340  0.0317 -0.0550 -0.0782
 4115W        W 5086  11.922  10.242   9.142  0.2568  0.2335  0.0619
 4116W        W 5087   1.860   3.487   5.207  0.0703  0.1120 -0.2519
 4117W        W 5088  12.323  10.948  10.883  0.2327 -0.1128  0.2161
 4118W        W 5089   8.723   8.310  13.286 -0.1623  0.0111 -0.2169
 4119W        W 5090   5.580  10.226   2.468 -0.1969  0.1411  0.0160
 4120W        W 5091   1.125  12.941  11.477 -0.1109 -0.0661  0.1429
 4121W        W 5092   4.170   0.126   8.068 -0.1060  0.0021  0.2804
 4122W        W 5093   8.562   7.516   5.225  0.0792 -0.2962 -0.2500
 4123W        W 5094   0.182   3.940  11.289  0.0471  0.1330  0.0218
 4124W        W 5095   4.897  10.747   7.312 -0.0163 -0.0930  0.1715
 4125W        W 5096   4.471  12.027   0.666 -0.2158 -0.1846  0.0443
 4126W        W 5097   2.655   5.242   9.226  0.2332 -0.0545  0.1440
 4127W        W 5098  10.215   3.532   9.248 -0.3944  0.1218  0.2017
 4128W        W 5099   5.812  11.726   9.779  0.1430  0.0430 -0.1837
 4129W        W 5100   7.642   9.467   8.051  0.3272  0.0977 -0.1797
 4130W        W 5101   0.199   3.232   4.062  0.2480  0.1716 -0.1170
 4131W        W 5102   2.273   3.022   7.948  0.3192  0.2856  0.0036
 4132W        W 5103   1.442   3.636  12.161 -0.0827  0.2721  0.1358
 4133W        W 5104  13.397   8.653  13.550  0.0860  0.2306 -0.5377
 4134W        W 5105   2.169   7.669   6.881 -0.0359 -0.0407 -0.1035
 4135W        W 5106  11.816   1.696  10.062  0.4594  0.0062  0.2788
 4136W        W 5107   6.188   3.688  12.280 -0.1367 -0.2388 -0.0119
 4137W        W 5108   7.059   8.372   7.525 -0.1188 -0.0316 -0.0128
 4138W        W 5109   8.186   4.178   2.323 -0.2639  0.0231  0.0459
 4139W        W 5110  11.334   6.619  11.139 -0.5877  0.1429 -0.1848
 4140W        W 5111   1.017   8.748   3.821  0.0204  0.0787 -0.4954
 4141W        W 5112   3.670   3.010   2.817  0.2609  0.0121 -0.1367
 4142W        W 5113   0.501   5.961   5.434  0.2775  0.1671  0.1470
 4143W        W 5114  11.470   6.180   0.488  0.1102 -0.1748  0.0307
 4144W        W 5115   6.573  12.520   5.066 -0.1028 -0.2610  0.0455
 4145W        W 5116   3.373   9.316  11.639  0.3942  0.0564 -0.1830
 4146W        W 5117   7.975  10.657   4.771  0.0388 -0.1896  0.3137
 4147W        W 5118   6.012   6.060   0.779 -0.0754 -0.1164  0.3886
 4148W        W 5119   7.175   9.643   8.294 -0.0385 -0.0989  0.0490
 4149W        W 5120   8.827   1.445   4.553 -0.0762 -0.0186 -0.2656
 4150W        W 5121   3.758   7.776   7.751 -0.0580 -0.0617  0.1249
 4151W        W 5122  12.486   9.231   1.594 -0.1824 -0.2040 -0.2049
 4152W        W 5123  11.333   6.565  11.928 -0.1869  0.0571  0.1638
 4153W        W 5124  13.221   6.068  13.798 -0.0750  0.0422  0.1875
 4154W        W 5125   9.691  10.385   0.602  0.0158  0.1127 -0.2774
 4155W        W 5126   2.885  10.376   0.379 -0.3723 -0.1478  0.0399
 4156W        W 5127   2.043   2.567   0.449  0.1191  0.0856  0.0255
 4157W        W 5128   6.759   1.246   8.369  0.0780  0.0323 -0.0320
 4158W        W 5129   7.335   7.694  12.666 -0.1570 -0.0068  0.0873
 4159W        W 5130   5.513   6.500   0.120 -0.1522 -0.0608  0.2261
 4160W        W 5131   0.749   1.416  10.745 -0.0258  0.1000 -0.0152
 4161W        W 5132  10.234   4.434   5.242  0.0221 -0.0979  0.0198
 4162W        W 5133   2.460   6.740   9.255  0.0963 -0.0660 -0.2263
 4163W        W 5134   0.043   2.778   2.015 -0.2714  0.2032 -0.0146
 4164W        W 5135  13.313   4.109   9.347 -0.0680 -0.2731 -0.0165
 4165W        W 5136   6.098   5.766  12.873  0.1467 -0.0600 -0.3009
 4166W        W 5137   8.752   3.132  12.443 -0.0302  0.2515 -0.3172
 4167W        W 5138   0.871  11.189  13.871  0.2522 -0.1879 -0.1050
 4168W        W 5139  13.271   1.758   2.108 -0.2737 -0.0765  0.0763
 4169W        W 5140   5.069   1.689   9.371 -0.1678  0.3240  0.0227
 4170W        W 5141   5.149   4.564   6.899  0.0871 -0.0887 -0.1644
 4171W        W 5142   1.468  13.166   5.609  0.0510 -0.0303  0.1680
 4172W        W 5143  13.443  11.119   6.856  0.1555  0.1584 -0.1161
 4173W        W 5144   3.556   7.547   6.957  0.1465 -0.0145  0.0142
 4174W        W 5145   4.702  12.890   8.642 -0.0269 -0.0022 -0.2832
 4175W        W 5146  12.696  12.834   3.003  0.1541 -0.0914 -0.2615
 4176W        W 5147   5.526  13.438   5.093 -0.0562  0.0621 -0.0466
 4177W        W 5148   4.330   8.236  11.800 -0.1996 -0.2035  0.4019
 4178W        W 5149  13.777   3.194   8.742  0.0517  0.2346 -0.0701
 4179W        W 5150   1.929   1.153  10.217 -0.3643  0.5144 -0.0761
 4180W        W 5151   1.577  10.187   5.854 -0.2881 -0.0212 -0.1567
 4181W        W 5152   3.785   7.665  13.081  0.0942  0.0591 -0.2277
 4182W        W 5153  11.003  13.432   6.345  0.1364  0.0180  0.2857
 4183W        W 5154   3.256  10.691   3.635 -0.1187  0.2443 -0.1487
 4184W        W 5155   9.245   6.668   7.146  0.0653 -0.2938  0.2560
 4185W        W 5156  11.589   0.115   8.353  0.1584 -0.0240  0.0073
 4186W        W 5157   3.054   6.110  10.191  0.0177 -0.0618  0.0343
 4187W        W 5158   2.592  13.514   6.190  0.0668  0.1840  0.1486
 4188W        W 5159   2.562   6.190   7.307  0.0638 -0.1866 -0.1483
 4189W        W 5160   6.888   5.972  12.427  0.1056 -0.0373  0.1282
 4190W        W 5161   3.870  12.385  13.092 -0.1540  0.0017  0.0263
 4191W        W 5162  10.038   3.765  13.010  0.0496  0.0650 -0.2248
 4192W        W 5163   5.776  13.586   8.713 -0.1127 -0.3006  0.2165
 4193W        W 5164   7.556   3.965   1.718  0.1348  0.0663 -0.0735
 4194W        W 5165   8.907   5.218   6.462 -0.0213  0.4220 -0.0541
 4195W        W 5166   7.330   7.583   5.342 -0.0678 -0.0743 -0.1536
 4196W        W 5167   8.901   9.150   4.619  0.1083  0.2365 -0.0068
 4197W        W 5168   1.587  10.709   8.601 -0.2724 -0.2367  0.0280
 4198W        W 5169  10.253   7.787   3.251  0.1208  0.1028 -0.2708
 4199W        W 5170   4.552   1.777  13.288  0.1602  0.1087  0.0600
 4200W        W 5171   5.387   5.526   9.478  0.1293  0.0487 -0.0426
 4201W        W 5172  13.020   3.091  12.484  0.0785 -0.0359  0.1441
 4202W        W 5173  10.291  12.102   8.683  0.1191 -0.2888 -0.1644
 4203W        W 5174  13.297   3.172   0.848 -0.0355  0.1302  0.4044
 4204W        W 5175   7.956   3.584  12.728  0.1197  0.0770 -0.1893
 4205W        W 5176   0.279   4.117   7.338 -0.3484  0.0140  0.1503
 4206W        W 5177   7.165   1.391   3.279  0.1864  0.1470  0.2031
 4207W        W 5178  12.545   4.679   7.431  0.0140  0.1447 -0.0095
 4208W        W 5179   1.041  12.380   4.836 -0.1005  0.0453 -0.0627
 4209W        W 5180   5.656   7.745   0.816 -0.0773 -0.3501 -0.1907
 4210W        W 5181   2.013   5.121   8.563 -0.1678 -0.0095 -0.0424
 4211W        W 5182   3.159   8.432   9.119 -0.0029 -0.0183  0.0143
 4212W        W 5183  13.639  13.703  11.298 -0.1338 -0.1667 -0.3037
 4213W        W 5184  11.629   6.834   3.392  0.0161 -0.1749  0.2282
 4214W        W 5185   4.390   7.524   1.404  0.1558  0.0573  0.1023
 4215W        W 5186   5.175  13.497  12.606  0.0903 -0.0695 -0.1018
 4216W        W 5187  11.545   9.650   1.212  0.0508  0.1684 -0.0185
 4217W        W 5188  13.337   3.549   9.762 -0.0812 -0.0792  0.1913
 4218W        W 5189   5.273   6.707  11.943  0.0401  0.2174  0.3215
 4219W        W 5190   6.579   1.246  11.446  0.0549  0.0599 -0.2194
 4220W        W 5191   5.372   4.033   9.611 -0.0328 -0.0610  0.1050
 4221W        W 5192   6.092  12.643   5.136 -0.1677  0.3394  0.0089
 4222W        W 5193   7.078   8.595   6.653  0.0710  0.2270  0.0473
 4223W        W 5194  12.597   7.410  12.573 -0.1830  0.1422 -0.1757
 4224W        W 5195  12.534   8.343  12.792  0.0532 -0.3839  0.3420
 4225W        W 5196   8.800   8.034   4.526  0.1072 -0.2283  0.0630
 4226W        W 5197   5.526   2.221   3.976 -0.1744  0.0866 -0.6520
 4227W        W 5198   6.076   6.867   5.709  0.0384 -0.0145  0.0666
 4228W        W 5199   3.204   2.237   5.500  0.1247  0.0081  0.0461
 4229W        W 5200   8.495  10.985   2.454  0.1368 -0.1402 -0.0198
 4230W        W 5201   5.164   0.613   8.425 -0.3568  0.1683 -0.0801
 4231W        W 5202   5.604   0.556   9.768 -0.1790  0.0605  0.0148
 4232W        W 5203  12.954   2.470   4.264 -0.0957 -0.0099  0.0714
 4233W        W 5204   2.498  11.045  12.999 -0.1194  0.2533  0.0630
 4234W        W 5205  11.203   7.296   6.702  0.0570  0.1045 -0.0579
 4235W        W 5206   2.074   0.957   9.598 -0.0958 -0.2079  0.2877
 4236W        W 5207  11.923   5.836  10.325 -0.0493 -0.0018 -0.0094
 4237W        W 5208  13.459  13.127   2.178  0.0856  0.0279 -0.1926
 4238W        W 5209   6.641   9.250  13.060  0.2259  0.0762  0.0438
 4239W        W 5210   1.633  11.186  12.114 -0.0170  0.1720 -0.0030
 4240W        W 5211   8.110   2.009  12.987 -0.2077 -0.2718 -0.3351
 4241W        W 5212  10.539  10.436   8.128  0.0856  0.1074 -0.0557
 4242W        W 5213   9.765  13.872   9.161  0.3191  0.1799  0.0473
 4243W        W 5214   3.948   9.448   9.499  0.0332  0.1955 -0.1181
 4244W        W 5215   5.495   4.074   0.514 -0.0151  0.0369 -0.2993
 4245W        W 5216  13.439  10.865   3.572  0.0564  0.0315  0.1878
 4246W        W 5217   2.554   5.004   1.083  0.1244  0.1990 -0.1305
 4247W        W 5218   5.125   4.312   1.335 -0.0337  0.1336 -0.2184
 4248W        W 5219   0.691   7.273   3.724  0.2760  0.1840  0.0985
 4249W        W 5220  10.206  12.962   0.543 -0.0428  0.0424 -0.1900
 4250W        W 5221   0.806  11.522   2.050  0.2747 -0.1191 -0.1497
 4251W        W 5222  12.188   0.140   8.079 -0.4043  0.1611 -0.0106
 4252W        W 5223   2.196   0.721  10.100 -0.0127  0.2034  0.0051
 4253W        W 5224   4.143  10.507   5.201 -0.4264 -0.0257 -0.1669
 4254W        W 5225  12.976   7.668   3.042 -0.2799 -0.1602  0.0087
 4255W        W 5226  10.364   5.261   9.753  0.0399  0.1443  0.0416
 4256W        W 5227   5.847  10.467  11.718  0.2334  0.1155 -0.0950
 4257W        W 5228   6.929   2.581   9.795  0.2073 -0.0135  0.1234
 4258W        W 5229   2.170  10.351   3.991  0.1514 -0.2985 -0.1013
 4259W        W 5230   0.815  10.829   3.654  0.0033  0.3833 -0.0893
 4260W        W 5231  10.541   2.063   9.290  0.1491 -0.0578 -0.2420
 4261W        W 5232   7.200   5.123   2.973 -0.0873 -0.1160 -0.0486
 4262W        W 5233  11.046   6.735   6.732  0.0212  0.0184  0.1094
 4263W        W 5234   6.597   2.946  12.172 -0.2659 -0.0095  0.2210
 4264W        W 5235   8.648   9.441   7.037 -0.0316 -0.0170 -0.2447
 4265W        W 5236   6.619  11.504   6.979 -0.1956 -0.2566 -0.2785
 4266W        W 5237   2.165   8.320   8.986 -0.2297  0.5970  0.2625
 4267W        W 5238   7.313   8.975   9.266 -0.2059  0.2376 -0.0600
 4268W        W 5239  10.029  13.638   1.939 -0.2618 -0.2080  0.3346
 4269W        W 5240  11.977   9.052   1.703 -0.1401  0.1463 -0.0100
 4270W        W 5241   5.225  11.098   7.518 -0.0689 -0.0692 -0.0209
 4271W        W 5242   5.527  10.201   7.096  0.1925 -0.1994 -0.0805
 4272W        W 5243   2.754   8.502   6.900 -0.1256  0.1462  0.0610
 4273W        W 5244  13.419   3.041   5.390  0.3171  0.1085 -0.3477
 4274W        W 5245   7.539  13.689   2.336 -0.3207  0.1433  0.1142
 4275W        W 5246   9.800   7.403   7.222 -0.3123 -0.0001  0.0332
 4276W        W 5247   0.027  12.594   6.658  0.2217  0.1582 -0.0153
 4277W        W 5248   5.753   6.119   8.178 -0.1011  0.2396  0.1665
 4278W        W 5249   7.482  11.891   8.083  0.0195  0.0390 -0.0649
 4279W        W 5250   5.856   1.083   3.301 -0.1247 -0.2085  0.0257
 4280W        W 5251  10.772   9.984   7.929 -0.0122 -0.1996 -0.2602
 4281W        W 5252   2.275   2.362   1.311 -0.0086 -0.1006  0.2618
 4282W        W 5253  11.249  13.299   9.420  0.2650 -0.0130  0.0919
 4283W        W 5254   8.558   5.890   6.323 -0.2526 -0.1688  0.0819
 4284W        W 5255   1.673  11.856  13.515  0.0545 -0.0037 -0.1530
 4285W        W 5256  10.853  11.825   0.574  0.0292 -0.0535 -0.0438
 4286W        W 5257   6.630   5.243   5.332  0.0392 -0.1957  0.1009
 4287W        W 5258   8.582   8.331   3.648  0.0211  0.0258 -0.1763
 4288W        W 5259   4.752  11.690   5.805  0.2864 -0.2895  0.0314
 4289W        W 5260  12.087   5.500   2.214 -0.0853 -0.0043 -0.0261
 4290W        W 5261   6.983   5.292   6.642  0.2201 -0.2815  0.0403
 4291W        W 5262  12.942  12.321   4.667 -0.2699 -0.2787 -0.3805
 4292W        W 5263   9.221   0.767   9.275 -0.1538  0.0141  0.2120
 4293W        W 5264  11.295   0.241   7.868  0.1114 -0.1741  0.0228
 4294W        W 5265   5.101   6.640   2.183  0.1527  0.0361 -0.1857
 4295W        W 5266   0.010  12.696  10.713  0.0133 -0.2002  0.1411
 4296W        W 5267   7.509   7.654   7.984  0.2180  0.3166 -0.0923
 4297W        W 5268   5.274   5.023   3.445  0.2550 -0.0807  0.1205
 4298W        W 5269   6.497   7.368   0.963  0.0674  0.1393 -0.1452
 4299W        W 5270   9.596   3.522   5.402  0.2738  0.1951 -0.1533
 4300W        W 5271  11.265   5.887   0.817  0.1295 -0.1859  0.2488
 4301W        W 5272   1.142   6.792   7.085 -0.0277  0.2453  0.0815
 4302W        W 5273   3.761  11.605   0.663 -0.0447 -0.2584  0.3672
 4303W        W 5274  12.688   1.338  12.046  0.0654  0.0640 -0.1399
 4304W        W 5275  10.741   1.293   2.648  0.0741 -0.0611  0.0368
 4305W        W 5276  13.727   4.667   0.933  0.2538 -0.0330  0.1386
 4306W        W 5277   6.527   0.831   8.840  0.0468 -0.0267 -0.1760
 4307W        W 5278   1.457   5.495   4.989  0.1096 -0.2331 -0.0336
 4308W        W 5279   5.456   2.314  12.042  0.2684 -0.2932  0.1106
 4309W        W 5280   5.324   7.960   4.119 -0.0923 -0.0919 -0.3729
 4310W        W 5281   4.121   8.046  10.011  0.2126 -0.2366  0.0930
 4311W        W 5282   6.108   7.315  10.219  0.2399 -0.2258 -0.0834
 4312W        W 5283  13.281  13.510   2.434  0.3314 -0.0648  0.0716
 4313W        W 5284   5.091   0.721   0.145 -0.0891  0.3813 -0.1701
 4314W        W 5285  13.265  13.502   1.940  0.0267 -0.1939  0.1833
 4315W        W 5286   2.943  13.073   3.882 -0.0865 -0.0206  0.2465
 4316W        W 5287  11.975   7.076   9.853  0.0474 -0.0950  0.2176
 4317W        W 5288   6.774   0.199   3.745  0.2831 -0.2089 -0.2110
 4318W        W 5289   5.693  12.527  12.656 -0.2744  0.0224  0.0177
 4319W        W 5290  11.996  11.374   3.864  0.2551 -0.0800 -0.1624
 4320W        W 5291   2.578  11.058  11.847 -0.1521 -0.0869 -0.2023
 4321W        W 5292   1.792   9.457   0.492  0.2619 -0.0145 -0.2478
 4322W        W 5293  13.024   2.751   3.828  0.0446  0.1195  0.0325
 4323W        W 5294   2.024   0.996  13.397 -0.1585 -0.0129 -0.0940
 4324W        W 5295   9.679  11.825   5.805  0.0522 -0.2083  0.1732
 4325W        W 5296  13.544   7.707  13.750  0.2541 -0.2278 -0.2266
 4326W        W 5297  10.768   0.091  13.459  0.2145 -0.1428 -0.2752
 4327W        W 5298   3.995   9.894  11.721  0.0674  0.0471  0.0512
 4328W        W 5299   2.629   0.979  11.695  0.0283 -0.0510 -0.6047
 4329W        W 5300   6.501   2.830  10.486  0.3568  0.1918  0.0191
 4330W        W 5301   4.247   8.751  12.505 -0.1973 -0.2560  0.0338
 4331W        W 5302   5.450   0.901   2.439 -0.3997  0.3041  0.2499
 4332W        W 5303   4.257   7.366  13.411 -0.0382  0.1147  0.2269
 4333W        W 5304   9.350  13.857   8.362 -0.0337  0.3221 -0.0345
 4334W        W 5305  10.448   6.432   9.339 -0.1080 -0.3485  0.0747
 4335W        W 5306   3.997   0.085  12.406  0.0138  0.1824  0.1086
 4336W        W 5307   9.454   2.846  11.803 -0.1188  0.1094 -0.2895
 4337W        W 5308   8.377  13.405   5.625 -0.2476 -0.0640 -0.0241
 4338W        W 5309  10.456   6.756   6.634 -0.1702 -0.0918 -0.2962
 4339W        W 5310   6.979   9.132   5.306  0.1599  0.1321 -0.1615
 4340W        W 5311  13.444   0.998   6.658 -0.0062 -0.3487  0.1773
 4341W        W 5312   6.806   1.334   0.416 -0.1995  0.0457 -0.0242
 4342W        W 5313  10.484  11.376   2.540 -0.0773 -0.0235  0.0713
 4343W        W 5314  10.183  13.164   9.677 -0.2210  0.2739  0.0259
 4344W        W 5315   7.699   4.973   5.568  0.2170  0.0739  0.0330
 4345W        W 5316  11.078  12.910   0.172  0.1370 -0.2987  0.0785
 4346W        W 5317   5.634  11.419   7.501 -0.0860  0.0217  0.0913
 4347W        W 5318   0.557   7.004  11.115 -0.2750 -0.0651 -0.1542
 4348W        W 5319   5.342   4.534   3.310  0.0862 -0.1068  0.2453
 4349W        W 5320   3.804   1.258   4.021  0.0301 -0.0959 -0.0040
 4350W        W 5321   4.502   0.196   5.754 -0.1743 -0.0652 -0.4750
 4351W        W 5322   5.116   6.661   5.433 -0.0308  0.0724 -0.1438
 4352W        W 5323  11.466   8.043   9.193  0.2925 -0.4382  0.3012
 4353W        W 5324   4.489   8.828   3.036 -0.1712 -0.3061 -0.1588
 4354W        W 5325   5.238  10.778   8.683  0.1627  0.0379 -0.1431
 4355W        W 5326   1.967   2.438   6.212  0.2842 -0.3662 -0.2277
 4356W        W 5327   1.385  12.690   8.085 -0.0978  0.0299 -0.0909
 4357W        W 5328   9.417   1.358   8.413 -0.4550 -0.1375 -0.3718
 4358W        W 5329   9.178  12.390  12.775 -0.0656 -0.0995 -0.0524
 4359W        W 5330   6.562   2.402   1.740 -0.0166 -0.1084 -0.0856
 4360W        W 5331   8.663   5.290   5.602 -0.2471 -0.1789  0.3938
 4361W        W 5332   2.582   8.263   5.106 -0.2942 -0.1605  0.0600
 4362W        W 5333   4.025   7.403   9.389 -0.1967  0.3960 -0.0743
 4363W        W 5334   0.250   6.411   2.592  0.4017  0.1323 -0.1162
 4364W        W 5335   0.295   2.335   1.946 -0.1529 -0.2710 -0.0864
 4365W        W 5336   8.065  10.971   6.839 -0.1453  0.0803  0.4278
 4366W        W 5337  10.061   6.050   3.368  0.1687  0.3469  0.1776
 4367W        W 5338  11.048   5.806  12.220 -0.1251  0.0495  0.0575
 4368W        W 5339  11.534  11.486   9.081  0.0082 -0.4414 -0.0147
 4369W        W 5340   6.054  11.825   9.236  0.0956 -0.0591 -0.1905
 4370W        W 5341   2.106   5.812   3.721  0.1269 -0.1251 -0.1176
 4371W        W 5342   2.950   4.342   4.251  0.2459  0.2730 -0.3056
 4372W        W 5343  10.793  12.310   5.944 -0.1808 -0.0260  0.2016
 4373W        W 5344  12.176   8.551   6.257  0.1900  0.1092 -0.1067
 4374W        W 5345   9.692   6.139   7.807 -0.0199 -0.0322  0.0707
 4375W        W 5346   9.379   4.932   4.575 -0.0492  0.0043 -0.3837
 4376W        W 5347  11.065   6.139   1.625 -0.1275  0.0406  0.0599
 4377W        W 5348  11.318   1.463   7.793 -0.3294 -0.0425 -0.0231
 4378W        W 5349   5.003   6.710   8.649 -0.0528 -0.2884  0.1359
 4379W        W 5350   7.037   9.564  13.343 -0.1332 -0.0115 -0.1742
 4380W        W 5351  11.093  10.395   1.592  0.1352  0.2000 -0.3156
 4381W        W 5352   1.625   2.333   0.589  0.2825 -0.0041  0.1806
 4382W        W 5353  10.938  13.420   7.240 -0.1963 -0.1204 -0.0943
 4383W        W 5354   3.120  10.191  11.803 -0.1794 -0.0093 -0.0372
 4384W        W 5355  12.468  11.953   7.743 -0.0833 -0.1766 -0.1519
 4385W        W 5356   3.480   4.411   7.727  0.0145 -0.0481 -0.0526
 4386W        W 5357  10.729  12.940   3.095 -0.0829  0.1790  0.3147
 4387W        W 5358  12.046   4.481  12.637  0.3689  0.0922  0.1165
 4388W        W 5359   9.804   7.075   0.566  0.0208  0.2079 -0.1425
 4389W        W 5360   8.116   7.690   5.382 -0.1570 -0.0579 -0.0582
 4390W        W 5361   7.981   9.421  12.393 -0.0331  0.1148  0.2012
 4391W        W 5362   3.648   8.670  12.918 -0.3517 -0.0177 -0.0059
 4392W        W 5363   9.246   6.199  12.211  0.2373  0.1209 -0.1809
 4393W        W 5364  10.465   7.910   3.722  0.1429  0.2896 -0.3943
 4394W        W 5365   3.517   2.854   2.143  0.0331  0.1899  0.1386
 4395W        W 5366  13.220  13.221  10.301 -0.2139 -0.2185 -0.0276
 4396W        W 5367   5.707   0.067   0.107 -0.0546 -0.1219 -0.0898
 4397W        W 5368   8.819   3.292   4.851  0.0257 -0.2802  0.2858
 4398W        W 5369   0.900   4.756   7.804 -0.1223  0.1702  0.1082
 4399W        W 5370   3.828   9.344  11.787 -0.0225 -0.1388 -0.1808
 4400W        W 5371   6.430  10.268  11.946  0.0220 -0.0552  0.1211
 4401W        W 5372   2.739   9.403   2.841 -0.1820  0.0951  0.1793
 4402W        W 5373   2.204  10.409   1.044 -0.4190 -0.0022  0.0047
 4403W        W 5374   8.336   2.822   7.758  0.2613  0.0312 -0.3761
 4404W        W 5375   7.682   4.801   1.564 -0.3525 -0.0687  0.0135
 4405W        W 5376   8.983   7.024   3.622 -0.3125 -0.0525 -0.1456
 4406W        W 5377  11.342   4.885   0.567 -0.1162 -0.0667 -0.2151
 4407W        W 5378   4.587  12.616  11.602 -0.3722  0.2015  0.1959
 4408W        W 5379   5.900  11.905   0.637 -0.1147 -0.2542  0.1284
 4409W        W 5380   4.748  11.917   3.581  0.0493  0.0049 -0.2620
 4410W        W 5381   9.149   0.801   1.983  0.0284 -0.3227 -0.2076
 4411W        W 5382   7.682  12.039   8.562 -0.3960  0.0781 -0.0249
 4412W        W 5383   6.269  11.755  10.081  0.2942 -0.1081 -0.0475
 4413W        W 5384   7.493  11.146  12.792  0.1585  0.4542 -0.1114
 4414W        W 5385   3.717   1.296   7.734  0.3380 -0.1527  0.0648
 4415W        W 5386  12.370   8.725   9.925  0.3211  0.1471  0.1640
 4416W        W 5387   5.635   8.437  12.187 -0.3135 -0.2982  0.1914
 4417W        W 5388   2.053  10.796  12.859 -0.0177 -0.0664  0.3249
 4418W        W 5389  11.843  13.466   3.650  0.1640 -0.1164 -0.0515
 4419W        W 5390  10.659   2.692  11.284  0.1114 -0.0659 -0.3104
 4420W        W 5391  11.185  10.028   0.855 -0.0803 -0.0484 -0.2101
 4421W        W 5392  12.403   8.366   8.326  0.2350 -0.5494  0.0490
 4422W        W 5393   9.564  11.429   3.428  0.0459  0.2315 -0.2511
 4423W        W 5394   1.670   5.414  13.727 -0.0537 -0.4560  0.0149
 4424W        W 5395   0.836   3.202   6.663 -0.0187 -0.2561  0.1814
 4425W        W 5396  11.790   2.873  12.595  0.2230 -0.0989 -0.0566
 4426W        W 5397   3.314   4.514  13.557  0.0639 -0.3045 -0.2447
 4427W        W 5398  11.713  13.835   5.598 -0.0068  0.2911 -0.1044
 4428W        W 5399   7.385  13.652   1.090  0.1349  0.0959 -0.0694
 4429W        W 5400   8.220   5.048   6.497  0.0866  0.1236  0.1685
 4430W        W 5401  12.800  12.992   7.135 -0.3807 -0.3163 -0.0158
 4431W        W 5402  13.562   1.693  13.311 -0.1416 -0.4904 -0.1630
 4432W        W 5403   5.379   3.634  12.017 -0.5270  0.0543  0.0256
 4433W        W 5404   0.138  13.362  11.537  0.1413 -0.2007 -0.0942
 4434W        W 5405  11.763  10.353   6.167 -0.2250  0.0347  0.1032
 4435W        W 5406   3.691   9.305   6.624  0.2327 -0.0526 -0.3059
 4436W        W 5407  10.003   2.305   2.957 -0.0274  0.0387  0.1967
 4437W        W 5408  13.256  13.109   8.283 -0.0303 -0.2462  0.0858
 4438W        W 5409   5.418  12.683   0.228 -0.2231 -0.1511  0.1830
 4439W        W 5410   5.496  12.337   6.424  0.0998 -0.0763  0.0522
 4440W        W 5411   1.851  10.303   9.965  0.1988 -0.2034  0.1253
 4441W        W 5412   9.258  11.758  11.164  0.4969  0.0576 -0.2586
 4442W        W 5413  10.776   3.994   4.010 -0.0446  0.1101  0.1327
 4443W        W 5414  13.262   6.279   4.713 -0.1950  0.1037 -0.0577
 4444W        W 5415   0.753   6.561  11.376 -0.2454  0.4159 -0.0138
 4445W        W 5416   9.946   8.182   3.210  0.0657 -0.2851  0.2224
 4446W        W 5417   4.646   4.516   2.478  0.0009  0.3367  0.2540
 4447W        W 5418   5.253  10.783   9.280  0.1373 -0.1433 -0.0166
 4448W        W 5419   4.821   9.554   9.779 -0.2201 -0.1501  0.0353
 4449W        W 5420   8.649   2.507   5.851  0.1590  0.1152  0.0855
 4450W        W 5421  12.222   8.551   0.472 -0.1235  0.0868 -0.2149
 4451W        W 5422  12.042  13.578  11.965 -0.0332 -0.1728 -0.0437
 4452W        W 5423  13.323  13.314  11.112 -0.1016 -0.4707  0.1877
 4453W        W 5424  10.268   5.037   8.008 -0.1543  0.2961  0.0036
 4454W        W 5425   3.555  10.798   7.975  0.1674  0.1068  0.3433
 4455W        W 5426   5.247   6.028   3.194  0.1405 -0.0311  0.2128
 4456W        W 5427   2.078   2.957   3.411 -0.0274 -0.0246 -0.2258
 4457W        W 5428  12.668   9.577   1.113 -0.1594 -0.2046  0.0874
 4458W        W 5429   6.203  13.532   3.342  0.2673  0.0279  0.3241
 4459W        W 5430   1.707   1.775   7.902 -0.1430 -0.0466 -0.1421
 4460W        W 5431  11.041  10.355   4.376  0.2106  0.0282  0.2706
 4461W        W 5432  10.785   2.390   8.989 -0.1748  0.3075  0.1856
 4462W        W 5433   7.785   3.539   5.347  0.3004 -0.3023 -0.0353
 4463W        W 5434   4.466  12.450   6.656  0.0025  0.0368 -0.4568
 4464W        W 5435  10.618  13.250  12.843  0.0374 -0.1991  0.0068
 4465W        W 5436   5.632  11.904   6.715  0.1151  0.0547 -0.1104
 4466W        W 5437  13.543   2.181   5.576  0.1709  0.2241  0.1788
 4467W        W 5438   9.486   8.240  12.358  0.1455 -0.2359  0.1536
 4468W        W 5439   2.780  13.369  12.057 -0.2017  0.1112  0.3032
 4469W        W 5440   8.933   4.256   9.951 -0.1396  0.1446 -0.2903
 4470W        W 5441  13.734  11.584  11.377 -0.3814 -0.2244  0.2721
 4471W        W 5442   0.433  13.353   6.076  0.0716 -0.2520  0.0598
 4472W        W 5443   8.794   3.040   0.953  0.0899  0.1536 -0.0087
 4473W        W 5444   2.596  12.109   6.210 -0.0274 -0.0340  0.0203
 4474W        W 5445   6.655   2.441  10.169 -0.0486 -0.1280 -0.1030
 4475W        W 5446   0.176  11.388  10.494 -0.0046  0.1361 -0.0454
 4476W        W 5447   4.536   0.204   2.124 -0.0777 -0.1209 -0.0490
 4477W        W 5448  11.940   2.255   7.230 -0.0058 -0.0715  0.2059
 4478W        W 5449   1.220   3.439  13.123 -0.1802 -0.3210 -0.0344
 4479W        W 5450   1.241  10.751   8.060 -0.1534  0.1493  0.2068
 4480W        W 5451   4.441   7.640   9.201  0.0415 -0.1587 -0.2572
 4481W        W 5452   9.308   3.599  13.595 -0.0403  0.2067  0.2515
 4482W        W 5453   9.881   0.605   4.880 -0.0434 -0.2411 -0.0929
 4483W        W 5454  13.903   2.652   4.879  0.0268  0.1467  0.0862
 4484W        W 5455   3.379   6.777   1.512  0.2485  0.0557 -0.0044
 4485W        W 5456  13.030   5.910   7.994 -0.2154 -0.0925 -0.2971
 4486W        W 5457   5.468  11.318   8.535  0.0200 -0.0478 -0.0768
 4487W        W 5458   6.791  13.284   6.729 -0.1877  0.0830 -0.0277
 4488W        W 5459  13.506   6.415   8.038  0.0855  0.0725  0.1956
 4489W        W 5460  11.836  12.216   2.456 -0.1001 -0.2034  0.2943
 4490W        W 5461   4.890   4.930  13.459  0.1267 -0.1857  0.1618
 4491W        W 5462   8.847   6.797   8.297 -0.0517 -0.1448 -0.1271
 4492W        W 5463   3.054   6.999  13.652  0.2388 -0.0902  0.1385
 4493W        W 5464   7.591   7.490   1.957 -0.1837 -0.2700  0.0850
 4494W        W 5465   3.804   7.260   7.368  0.2979 -0.2086 -0.0004
 4495W        W 5466   0.787   8.819  13.824  0.1810  0.1378  0.1088
 4496W        W 5467   8.993  12.228   6.496  0.2007  0.4237 -0.1276
 4497W        W 5468   3.700   1.014  10.634  0.0236  0.0558  0.0737
 4498W        W 5469   0.102   0.867   5.905  0.0539  0.0689  0.0512
 4499W        W 5470  11.087  13.131   5.461  0.0874 -0.0136  0.0039
 4500W        W 5471   0.314   0.534   3.643 -0.0458 -0.1233 -0.1181
 4501W        W 5472   6.332   0.452   2.387 -0.1146  0.3728  0.3962
 4502W        W 5473   4.165   2.354   4.011 -0.1065  0.3612  0.1565
 4503W        W 5474   3.730  13.797   5.348  0.2691 -0.1519 -0.1377
 4504W        W 5475   5.962   6.998   2.911  0.2583  0.1016  0.2556
 4505W        W 5476   4.755  10.042   5.598  0.0561 -0.0373 -0.2280
 4506W        W 5477  10.431  12.653  13.566 -0.0824 -0.0576 -0.0175
 4507W        W 5478   5.937   1.311   8.744 -0.1755  0.4024  0.2766
 4508W        W 5479   1.050   1.836   7.280 -0.2178 -0.2532  0.1278
 4509W        W 5480  10.445   2.802   5.288 -0.2042  0.2468  0.0472
 4510W        W 5481   5.906   9.053   3.639  0.2820  0.2288  0.1562
 4511W        W 5482  11.192  11.233   4.629  0.0292 -0.0775 -0.2289
 4512W        W 5483   6.268   9.783   8.401 -0.1659 -0.2815 -0.2375
 4513W        W 5484   5.306   0.054   4.274  0.2137  0.0803 -0.1107
 4514W        W 5485   1.397  11.705  12.570  0.3324  0.2348  0.0435
 4515W        W 5486   4.229   5.536   9.734  0.0042  0.0112  0.0847
 4516W        W 5487   3.401   8.359   1.508  0.1489  0.2273  0.0893
 4517W        W 5488  11.999   8.773   0.113 -0.1828 -0.0303 -0.1624
 4518W        W 5489  13.791  13.465  10.050  0.4155 -0.2152 -0.2829
 4519W        W 5490   5.922   6.791   4.780 -0.2977 -0.0965 -0.0244
 4520W        W 5491   6.670  10.552   5.898 -0.0776 -0.2502 -0.1332
 4521W        W 5492   1.411   0.761   9.433  0.0880 -0.2602 -0.2042
 4522W        W 5493   8.271   3.726   5.393 -0.1837 -0.3854 -0.0112
 4523W        W 5494   3.455  11.492   6.206  0.0979  0.2181 -0.1233
 4524W        W 5495   9.310   2.958   7.926  0.0910  0.1362 -0.0786
 4525W        W 5496   4.898   2.187   3.331  0.0531  0.0738  0.2052
 4526W        W 5497  12.018   2.053   8.821  0.3415 -0.2210 -0.0888
 4527W        W 5498   9.319  13.670  13.270 -0.4172 -0.0098 -0.2201
 4528W        W 5499  11.947  10.942   1.398  0.4198 -0.0514 -0.4130
 4529W        W 5500   5.322   3.826   2.780 -0.0773  0.0668  0.1946
 4530W        W 5501  10.279  11.890   6.783 -0.4559 -0.1531  0.0586
 4531W        W 5502   4.376   5.589  11.022  0.1344 -0.1770 -0.0158
 4532W        W 5503  13.626   5.355   1.137 -0.1640  0.0565 -0.0893
 4533W        W 5504   6.710  11.060   4.205 -0.1622  0.3303  0.1899
 4534W        W 5505   6.567   2.149   3.064 -0.1592  0.3075  0.0537
 4535W        W 5506   1.170   8.615   0.184  0.0174 -0.0659 -0.0176
 4536W        W 5507  13.162  11.322   8.799  0.0122 -0.1549  0.1797
 4537W        W 5508  13.552   3.913   7.475 -0.0191  0.0805 -0.3486
 4538W        W 5509  13.212   5.231  13.401 -0.0125  0.1149 -0.2013
 4539W        W 5510   8.332   7.777  12.188 -0.1299  0.0783  0.3386
 4540W        W 5511   9.598   9.999  11.214  0.2065 -0.0420  0.0499
 4541W        W 5512   1.685  12.726  11.623 -0.0693 -0.0340 -0.2117
 4542W        W 5513  11.976   8.287   4.317  0.2243 -0.2878 -0.1067
 4543W        W 5514  10.632  10.311  13.063 -0.3681  0.1766 -0.2391
 4544W        W 5515   7.867   7.978  11.349  0.1461  0.4322 -0.3987
 4545W        W 5516   8.316   6.190  13.041 -0.1639  0.4967  0.0554
 4546W        W 5517  10.667   4.901   7.071  0.0182  0.1282 -0.2744
 4547W        W 5518   5.663   0.467  10.299  0.2359 -0.0131 -0.0687
 4548W        W 5519   4.862   5.024  10.283 -0.2776  0.0971 -0.0188
 4549W        W 5520  12.733   9.917   3.765  0.0075 -0.4025  0.0944
 4550W        W 5521   7.942   9.568   6.379 -0.0820 -0.3608  0.1029
 4551W        W 5522   6.255   9.551  13.051  0.0179  0.0795 -0.0820
 4552W        W 5523  11.233   7.192   4.764 -0.1758  0.1605  0.3023
 4553W        W 5524  12.215   1.902   4.200 -0.2863  0.0811  0.0660
 4554W        W 5525   6.684  10.445  13.679  0.1867 -0.0374  0.2120
 4555W        W 5526  11.196  13.683   7.620  0.0402  0.1246 -0.4658
 4556W        W 5527  10.384   4.959   5.248  0.0132 -0.3474  0.2785
 4557W        W 5528   4.698   2.781   0.394  0.0451  0.3052 -0.3414
 4558W        W 5529   0.569   4.491  11.834 -0.0260 -0.2605 -0.1425
 4559W        W 5530   1.429   5.654   2.359 -0.2080  0.1145  0.1112
 4560W        W 5531   1.978   2.471   5.649  0.4875 -0.0729 -0.0580
 4561W        W 5532   3.724   5.351   4.476  0.2661  0.1708 -0.2896
 4562W        W 5533   1.304  13.759   4.970 -0.1806  0.1561 -0.1132
 4563W        W 5534   2.148  12.433   0.549 -0.1666  0.1002 -0.3461
 4564W        W 5535   7.307   0.863   0.880 -0.0005  0.1827  0.1505
 4565W        W 5536   3.141   0.629   1.450 -0.2508 -0.0564 -0.1654
 4566W        W 5537   0.030   6.389   4.384 -0.2401  0.1224  0.1865
 4567W        W 5538   2.868   7.895   7.464  0.4074 -0.1023  0.1789
 4568W        W 5539  11.000  11.511  10.508  0.0341  0.1759  0.0594
 4569W        W 5540  10.931   2.611   2.251  0.1665  0.1226 -0.0216
 4570W        W 5541  11.003  12.870  10.853 -0.1421 -0.0053  0.0431
 4571W        W 5542   3.578  13.533   4.376  0.1749 -0.1918 -0.0486
 4572W        W 5543   3.177  13.771  12.852 -0.0497  0.1862 -0.2541
 4573W        W 5544   0.055   6.864   3.222 -0.3012  0.1056 -0.0098
 4574W        W 5545  13.610   5.291   6.102  0.1630 -0.1278  0.3282
 4575W        W 5546   1.704   3.206  12.181  0.2230 -0.3093  0.2917
 4576W        W 5547   8.442   3.554  11.575 -0.2308  0.1129 -0.0293
 4577W        W 5548   2.173  12.158   7.789 -0.1982 -0.2194 -0.0163
 4578W        W 5549   6.466  13.751   3.794 -0.1216  0.0274  0.0401
 4579W        W 5550   5.594   6.006   1.806  0.0248  0.0347 -0.0322
 4580W        W 5551  11.608   9.286   9.448 -0.3024 -0.1510 -0.0539
 4581W        W 5552   7.439   7.573   7.462 -0.1579  0.0377 -0.2116
 4582W        W 5553   4.663   9.389   4.096  0.0876 -0.3077  0.0492
 4583W        W 5554   5.113   7.714   0.599 -0.1426 -0.0885 -0.2021
 4584W        W 5555   8.913  13.737   8.595 -0.2584 -0.0477  0.0284
 4585W        W 5556   3.909  13.265   1.783  0.0203 -0.1484  0.0217
 4586W        W 5557  13.578   2.840   6.212 -0.1602 -0.2379 -0.1688
 4587W        W 5558  12.370   4.948   0.862  0.0567 -0.0439  0.2553
 4588W        W 5559   1.186   9.241   8.040 -0.4463  0.0144  0.1449
 4589W        W 5560  10.242   0.945  12.471  0.0201 -0.1432  0.0195
 4590W        W 5561   2.518   5.108  11.506 -0.0947  0.0313 -0.1080
 4591W        W 5562  13.157  11.189   5.986  0.1008 -0.0720 -0.0811
 4592W        W 5563   6.957   8.823  12.115  0.1050 -0.0055  0.1542
 4593W        W 5564   3.292   4.259   8.298 -0.1606 -0.1415 -0.1425
 4594W        W 5565   1.081   3.279   8.953  0.3578  0.2062  0.1824
 4595W        W 5566   2.818  13.254   7.743  0.0053  0.0520 -0.5657
 4596W        W 5567   7.132   9.195   4.765 -0.3777  0.2882 -0.0305
 4597W        W 5568   5.008  12.737  11.848 -0.0702  0.1771 -0.0621
 4598W        W 5569   8.843   1.978   5.397 -0.1892  0.1392 -0.0434
 4599W        W 5570   1.307  12.462  11.415  0.0675 -0.1938 -0.0547
 4600W        W 5571   2.171   9.374   7.932 -0.0132 -0.1967 -0.0109
 4601W        W 5572   6.108   4.962  11.618 -0.2130 -0.1828 -0.1297
 4602W        W 5573   3.926   6.815  13.753  0.0516  0.2833 -0.2149
 4603W        W 5574  13.248   2.647  12.567  0.2221 -0.0015 -0.0478
 4604W        W 5575   5.070   8.868   3.273 -0.2132  0.4005  0.0393
 4605W        W 5576   8.897   4.792   9.224 -0.2075  0.3076  0.1762
 4606W        W 5577   0.449   0.598   0.956  0.0004  0.0857  0.1472
 4607W        W 5578  10.831  10.780   9.880  0.0035  0.0279  0.0182
 4608W        W 5579   3.888   8.141  11.987 -0.1303 -0.0420  0.0885
 4609W        W 5580  11.509   9.758  11.881  0.0004 -0.2861 -0.0469
 4610W        W 5581   4.488   0.642   3.532 -0.1104 -0.0821 -0.2579
 4611W        W 5582   9.833   1.925  10.844  0.1590  0.2323 -0.0830
 4612W        W 5583   7.869  13.706  12.410  0.0882 -0.0927 -0.0296
 4613W        W 5584   0.378   5.624   9.143 -0.3353 -0.0843  0.0122
 4614W        W 5585   3.924  13.252   6.591 -0.1794  0.2159 -0.3798
 4615W        W 5586   5.560   5.761   2.289 -0.1507  0.2251 -0.0873
 4616W        W 5587   8.996   4.775   0.280 -0.1511  0.0634  0.3104
 4617W        W 5588   9.773  10.150   7.704  0.4351  0.0144  0.5179
 4618W        W 5589   9.206   6.892   0.798  0.0389 -0.0193 -0.1341
 4619W        W 5590  13.148   7.655   8.042 -0.1134 -0.5505  0.0668
 4620W        W 5591  11.164   4.031   6.093  0.0866 -0.2264  0.0967
 4621W        W 5592   4.942   1.218  11.975  0.0313 -0.3749  0.0652
 4622W        W 5593   2.263   2.596   9.601 -0.2322  0.1726 -0.1040
 4623W        W 5594   9.043  10.977   9.609 -0.1578  0.2873  0.0231
 4624W        W 5595  13.684   3.785   9.459 -0.2519 -0.0791  0.0773
 4625W        W 5596   1.511   1.607   5.401 -0.0227  0.0146  0.0013
 4626W        W 5597   6.402   6.831   9.789 -0.0785  0.3964 -0.1074
 4627W        W 5598   3.589   0.732   2.606 -0.1213 -0.1552 -0.1212
 4628W        W 5599   9.127  11.992  10.254 -0.0575 -0.2466  0.1092
 4629W        W 5600   0.926   6.923   2.977 -0.2335  0.2581  0.1257
 4630W        W 5601   3.829   4.567   2.005  0.1587  0.1994 -0.1122
 4631W        W 5602   7.502  11.841   5.064  0.0924  0.2805 -0.1651
 4632W        W 5603  11.536  10.665   2.271 -0.2909  0.1693  0.1168
 4633W        W 5604   5.932   6.935   0.344 -0.0624  0.1645 -0.3132
 4634W        W 5605   8.838   5.005   4.768  0.2048  0.2771  0.1647
 4635W        W 5606   6.089   4.132  12.150  0.2220 -0.0605  0.1204
 4636W        W 5607   7.185  10.105   2.594  0.1615  0.1038  0.1176
 4637W        W 5608   1.991  12.049   1.887 -0.0583 -0.3416 -0.2174
 4638W        W 5609  13.333   5.160   7.085  0.0660 -0.0681 -0.3052
 4639W        W 5610   4.621  11.849   2.705 -0.2714  0.0288 -0.0527
 4640W        W 5611   3.417   8.486   4.662  0.1087  0.2202 -0.0023
 4641W        W 5612   1.389   9.609   1.745  0.0630 -0.5200 -0.0874
 4642W        W 5613   9.568   9.659   9.741  0.3812 -0.2004 -0.2327
 4643W        W 5614   7.083   8.790   7.175  0.0933 -0.2150 -0.1185
 4644W        W 5615   2.560  11.475  13.185 -0.2273 -0.5641 -0.0361
 4645W        W 5616  11.493   3.588   9.480 -0.1287 -0.1996 -0.0866
 4646W        W 5617   1.676  12.306   7.800 -0.0939 -0.2936  0.1590
 4647W        W 5618   9.683  13.403   2.271  0.0048  0.1130 -0.0478
 4648W        W 5619   7.291  13.438   2.817 -0.0088 -0.2085 -0.2349
 4649W        W 5620   2.106   5.393  10.828  0.2815 -0.0150  0.0794
 4650W        W 5621   6.613  13.900   2.146  0.1068  0.0113  0.1956
 4651W        W 5622   1.154   4.780   6.200 -0.1454  0.1048  0.1574
 4652W        W 5623  10.042   2.734   3.671 -0.1817  0.1854  0.0062
 4653W        W 5624   3.337   2.227   6.951 -0.3549  0.1272  0.3773
 4654W        W 5625   7.048   9.352   9.627  0.1442 -0.1231 -0.0977
 4655W        W 5626   9.942   8.153  10.942 -0.1133  0.0369  0.0892
 4656W        W 5627   4.352   6.225   2.720  0.2297  0.1823  0.0805
 4657W        W 5628   7.441  13.420   1.870  0.1776  0.1846 -0.2284
 4658W        W 5629   1.835   2.261   3.058  0.0415 -0.0110 -0.2390
 4659W        W 5630   9.071   8.263   8.645 -0.3930  0.0082 -0.0228
 4660W        W 5631  10.156  12.929   5.409  0.2136  0.0526 -0.0117
 4661W        W 5632  10.939  11.383   3.012 -0.2860  0.4339  0.1036
 4662W        W 5633   3.550   8.835   2.648 -0.4570 -0.0255 -0.1844
 4663W        W 5634   7.730   1.640  12.190  0.1577 -0.1176  0.0976
 4664W        W 5635   5.717   2.809  11.184 -0.3058 -0.1013  0.0249
 4665W        W 5636   2.185   6.249   6.561  0.3067  0.0562  0.3257
 4666W        W 5637   5.370   2.102   3.401 -0.1976 -0.2631 -0.1254
 4667W        W 5638  13.556   0.705  13.261 -0.0916 -0.0733  0.0936
 4668W        W 5639   5.900   9.443   0.946 -0.0470 -0.0539 -0.2521
 4669W        W 5640   4.834  12.830   0.413  0.1681  0.1020  0.0010
 4670W        W 5641   7.555  13.198   0.980  0.1218 -0.2596 -0.0474
 4671W        W 5642   3.271   2.603  11.029  0.1420 -0.1559  0.4397
 4672W        W 5643   5.428  10.377  11.394 -0.2167  0.3911  0.1056
 4673W        W 5644  11.296  11.543   6.851 -0.1182 -0.1248  0.0056
 4674W        W 5645   7.528   8.979  13.320  0.1205 -0.1311  0.0684
 4675W        W 5646  11.800   2.110   9.284 -0.0378  0.0311  0.2285
 4676W        W 5647   5.734   5.242  13.112 -0.1091 -0.1942  0.1542
 4677W        W 5648  13.531   9.796   0.835  0.0757 -0.0182  0.2115
 4678W        W 5649   7.619   6.825  10.925 -0.2784 -0.1367  0.1344
 4679W        W 5650  10.917   0.524   6.963 -0.0248  0.2388  0.1522
 4680W        W 5651  12.098  11.433   5.902 -0.1314  0.0307  0.0225
 4681W        W 5652   4.999  13.880   8.103 -0.0262  0.1251 -0.0220
 4682W        W 5653  11.904  13.271   1.569  0.0611  0.1222  0.1041
 4683W        W 5654   1.183  11.064   3.951 -0.2655  0.0143 -0.0628
 4684W        W 5655   2.551   3.202   1.594 -0.0267  0.0859  0.0314
 4685W        W 5656   5.720   9.377   9.104 -0.3982  0.2164  0.2544
 4686W        W 5657   4.909   5.621   9.125  0.1378 -0.1542 -0.0671
 4687W        W 5658  10.614   2.191   2.529  0.1077 -0.0688  0.0548
 4688W        W 5659   5.321  10.500   5.248  0.0050  0.1257 -0.1017
 4689W        W 5660   0.879   7.984   0.262 -0.2480  0.1326  0.0334
 4690W        W 5661   3.300   6.054   0.409  0.0560  0.0249  0.2956
 4691W        W 5662   1.538  13.045   9.323 -0.2196  0.0021  0.0159
 4692W        W 5663   1.509   2.546  10.615 -0.1407  0.1755  0.0775
 4693W        W 5664  13.633   5.200   2.308 -0.1013 -0.0214  0.1754
 4694W        W 5665  13.635  11.197   0.633  0.3992 -0.0996 -0.0054
 4695W        W 5666   0.737   7.075   9.383  0.0398 -0.1382 -0.1249
 4696W        W 5667   8.254   2.763   0.123  0.0571  0.0223  0.0443
 4697W        W 5668  10.442   8.569   2.520  0.3760 -0.3216  0.1198
 4698W        W 5669   6.998   6.780   3.088 -0.1865  0.0584 -0.0301
 4699W        W 5670   1.178   9.874  13.139 -0.0471  0.1594  0.1178
 4700W        W 5671   6.647   6.440  13.253  0.3834 -0.1116  0.0720
 4701W        W 5672   2.710   7.785   1.081  0.1481  0.0977  0.0191
 4702W        W 5673  13.294   1.432   7.429 -0.3317  0.0120 -0.0440
 4703W        W 5674  12.235   5.251  11.884  0.1912  0.3031 -0.2971
 4704W        W 5675  13.826   0.698   8.676  0.3008 -0.0984 -0.0082
 4705W        W 5676   9.456   6.623   6.299 -0.3733 -0.1590  0.0584
 4706W        W 5677   1.109   2.617   8.112  0.0306  0.0193  0.4808
 4707W        W 5678   1.104  13.434  11.463 -0.2708 -0.1625 -0.1364
 4708W        W 5679   8.821   9.055  12.594 -0.1118  0.2967  0.0117
 4709W        W 5680   3.185   6.681   8.673 -0.0566  0.2273 -0.0199
 4710W        W 5681  12.556   9.517  11.069 -0.3844  0.0405 -0.4975
 4711W        W 5682   3.900   6.399   3.036 -0.1380 -0.1991 -0.1503
 4712W        W 5683  11.211  11.886   8.209 -0.0629  0.1809  0.2385
 4713W        W 5684   4.947   9.615   9.240 -0.2295 -0.1219 -0.1470
 4714W        W 5685   7.106   0.281  10.764 -0.2122 -0.2826  0.1422
 4715W        W 5686  13.602   5.571   5.416 -0.0069 -0.3350 -0.0515
 4716W        W 5687   5.914   7.801   9.571 -0.1942 -0.1893  0.3030
 4717W        W 5688   3.738   8.085   3.394  0.1129  0.0376  0.0713
 4718W        W 5689  10.672   1.135   6.034 -0.0851 -0.2669  0.1034
 4719W        W 5690   6.128  12.152  11.063 -0.0893  0.2233 -0.1492
 4720W        W 5691   1.109   0.284   0.446  0.1763 -0.0219  0.0218
 4721W        W 5692   7.728   3.381  10.683 -0.2070 -0.1527  0.1157
 4722W        W 5693   4.875   0.300   4.453  0.0027  0.2416  0.0611
 4723W        W 5694  11.843   3.353   9.928  0.1078  0.1551  0.2327
 4724W        W 5695  11.585   4.172   3.610 -0.1076  0.0331 -0.1273
 4725W        W 5696  10.054  10.446   7.358 -0.0842  0.3263 -0.2542
 4726W        W 5697   7.127  10.277   9.231 -0.0471 -0.2080 -0.0972
 4727W        W 5698  10.001   7.116   7.594  0.2034 -0.0444  0.3258
 4728W        W 5699  13.371  10.821  13.112 -0.0851  0.1680 -0.1704
 4729W        W 5700   4.831   7.395   8.995  0.2472  0.0170 -0.0186
 4730W        W 5701   4.089   6.433  12.876  0.0203 -0.0739  0.1717
 4731W        W 5702  11.101   6.547  12.453  0.0204 -0.0831  0.1783
 4732W        W 5703   8.637   5.251   3.908 -0.3534  0.1678  0.0700
 4733W        W 5704  10.502  10.207   1.504  0.2594 -0.0772  0.0851
 4734W        W 5705   2.951   1.119  12.865 -0.1043 -0.0715  0.0037
 4735W        W 5706  12.594   6.161   9.097  0.1821  0.0230 -0.0826
 4736W        W 5707   1.528   9.392  13.015  0.0158  0.0210  0.5149
 4737W        W 5708   2.124   7.691   3.485  0.2620  0.2755  0.0134
 4738W        W 5709   1.947   0.260   3.882  0.2749  0.3317  0.1255
 4739W        W 5710   2.114  11.703   8.516  0.0142 -0.0136 -0.4614
 4740W        W 5711  10.459  11.740  10.656  0.1150 -0.2783  0.3318
 4741W        W 5712  13.294  10.070  11.722  0.0911  0.0496 -0.1090
 4742W        W 5713  12.706   1.415  11.487 -0.0985  0.3140  0.0077
 4743W        W 5714   9.232   8.561   0.276 -0.0546 -0.0461  0.1505
 4744W        W 5715   6.184  11.552   0.826  0.1212  0.0516  0.1354
 4745W        W 5716   6.330   4.724   2.505 -0.2638 -0.0300 -0.1845
 4746W        W 5717  13.299   4.492  12.691  0.2149  0.2492 -0.2069
 4747W        W 5718  10.330   3.328  10.643 -0.2430 -0.1566 -0.1139
 4748W        W 5719   3.060   8.140   0.573 -0.1969 -0.0087 -0.2446
 4749W        W 5720   0.792   2.630  12.725 -0.1396 -0.1060 -0.0450
 4750W        W 5721  10.301   9.676   9.411  0.2757 -0.1392  0.1450
 4751W        W 5722   3.322   4.264  10.190  0.3000  0.1969  0.0374
 4752W        W 5723   1.749   4.885   3.669  0.2946 -0.0906  0.0441
 4753W        W 5724   7.485  10.535   0.985  0.1408  0.1346 -0.1140
 4754W        W 5725  13.303   7.058   6.804 -0.0546 -0.1312  0.1713
 4755W        W 5726   3.669   5.103   4.888 -0.2178  0.0943  0.0625
 4756W        W 5727   5.290   4.526  11.864  0.0319  0.0284 -0.0230
 4757W        W 5728  12.685   8.639  10.272 -0.0046 -0.2869 -0.0463
 4758W        W 5729   0.328   6.729   9.260  0.0053  0.2873  0.2447
 4759W        W 5730   0.444   1.128  12.062 -0.3357  0.0076 -0.0789
 4760W        W 5731   4.160   0.269  11.087 -0.2901 -0.2287 -0.2392
 4761W        W 5732   6.205   5.187   4.375 -0.1776 -0.0720 -0.0709
 4762W        W 5733   6.320   8.215   4.657  0.0581  0.0755  0.1077
 4763W        W 5734   4.964  12.005   2.380  0.0240  0.2212  0.1306
 4764W        W 5735   5.127  10.695   1.311  0.3967 -0.1113  0.4325
 4765W        W 5736   3.684  13.103   0.284 -0.1559 -0.3062 -0.0457
 4766W        W 5737   0.347  11.028   8.124 -0.0894  0.0760  0.1254
 4767W        W 5738   9.448   1.125   3.833 -0.0942 -0.3847 -0.0259
 4768W        W 5739   9.047   9.782   8.855 -0.1039  0.0845  0.0640
 4769W        W 5740   7.986   0.400   7.105 -0.2027 -0.4030  0.2004
 4770W        W 5741   1.963   6.963  13.576  0.0229  0.5052 -0.2359
 4771W        W 5742   5.365   0.462   8.841 -0.0144  0.0286  0.3006
 4772W        W 5743   3.070  13.396   2.267 -0.0238  0.1089 -0.1144
 4773W        W 5744  12.801   8.953  12.288 -0.2937  0.0469 -0.0254
 4774W        W 5745   5.650  10.760   4.404 -0.4155  0.0118 -0.0214
 4775W        W 5746  13.482   1.843  10.509  0.0887 -0.1282  0.0867
 4776W        W 5747   2.275   2.394   5.190  0.0123  0.1550  0.0242
 4777W        W 5748   4.640   9.541   7.977  0.0431 -0.1475 -0.0060
 4778W        W 5749   8.922   6.553  10.899  0.2324  0.1516  0.2292
 4779W        W 5750   8.199   4.798   3.749  0.1184 -0.0988 -0.0195
 4780W        W 5751   4.091   4.147   9.506  0.1304  0.1080 -0.0991
 4781W        W 5752   5.125   8.936   9.895  0.0447  0.0866 -0.0617
 4782W        W 5753  13.245   4.835   4.307 -0.1423 -0.0561  0.2751
 4783W        W 5754   5.024  11.201  10.409 -0.2610  0.2101 -0.0667
 4784W        W 5755   5.237   9.078   5.765 -0.0793  0.0227 -0.3469
 4785W        W 5756   3.658   1.769   7.742 -0.3004  0.1831  0.0280
 4786W        W 5757  13.869   7.410  12.035  0.1537  0.1039 -0.0839
 4787W        W 5758   3.879   2.227   7.069  0.1407  0.0400 -0.1280
 4788W        W 5759  13.597   3.333   1.272  0.0402 -0.0787 -0.0827
 4789W        W 5760   3.471   0.781   3.621 -0.3158 -0.1849 -0.1750
 4790W        W 5761   8.144   7.243   2.588 -0.1690  0.0411  0.0727
 4791W        W 5762   1.662   5.442  12.156 -0.0808  0.0673  0.0506
 4792W        W 5763  13.828   6.017   6.330 -0.2639  0.2481  0.1696
 4793W        W 5764   1.493  11.539   6.875 -0.0409 -0.2039 -0.3699
 4794W        W 5765   8.495  13.580   4.697 -0.2004  0.1191 -0.0799
 4795W        W 5766   8.646   8.015  10.871 -0.3325  0.0324  0.0458
 4796W        W 5767   1.873   5.353   6.545 -0.4293  0.1443 -0.3637
 4797W        W 5768   4.980   6.157  10.765  0.1257  0.2667  0.1850
 4798W        W 5769   8.275   2.823   1.035  0.1738 -0.1029 -0.2032
 4799W        W 5770  12.329   6.033   6.114 -0.1285  0.1058 -0.0424
 4800W        W 5771   7.188   7.189   2.436 -0.2865  0.0564  0.3421
 4801W        W 5772   8.847   9.341   7.609  0.0368 -0.0882 -0.0091
 4802W        W 5773   7.839   5.935   9.185  0.0979 -0.2370  0.3207
 4803W        W 5774  11.672  10.004   5.613 -0.0173 -0.2376  0.0544
 4804W        W 5775   1.049   0.448   9.398  0.2342 -0.0979  0.3212
 4805W        W 5776   8.893   0.115   2.928 -0.1907 -0.1056  0.3016
 4806W        W 5777   6.590  13.332  10.514  0.0257 -0.1193  0.3049
 4807W        W 5778   6.467   1.686   0.269  0.4246 -0.3972  0.2360
 4808W        W 5779  10.249  10.211  12.168 -0.1449  0.2249  0.1506
 4809W        W 5780  10.249   8.955   5.233  0.1226 -0.0867 -0.0507
 4810W        W 5781   9.196   0.139   3.445  0.0508 -0.0514  0.1363
 4811W        W 5782   0.910   7.551   4.221 -0.1161 -0.2031  0.0144
 4812W        W 5783  12.363   6.219   3.292 -0.1076 -0.3950 -0.0235
 4813W        W 5784  10.001   5.223  12.729 -0.1592  0.1716 -0.0209
 4814W        W 5785  11.834  11.489   1.225 -0.2042 -0.2140  0.2776
 4815W        W 5786  10.326   4.956   0.549 -0.1345  0.2435 -0.1563
 4816W        W 5787   3.131   9.910  13.204 -0.0291  0.1108 -0.1210
 4817W        W 5788  11.846   2.792   3.766 -0.0484  0.3063  0.2099
 4818W        W 5789   9.944   8.614  11.142 -0.1428  0.2933 -0.2251
 4819W        W 5790   1.768   7.696   8.410 -0.1646  0.1016  0.0745
 4820W        W 5791  11.023  13.394   1.902  0.1504  0.1738  0.1213
 4821W        W 5792   1.989   6.743   6.758  0.2381 -0.2972  0.1601
 4822W        W 5793   7.438   1.454  10.973 -0.4616  0.2252 -0.2017
 4823W        W 5794  13.081   8.052   0.947 -0.2023 -0.2283 -0.3668
 4824W        W 5795  13.621   4.764  13.084  0.0339 -0.1025  0.1720
 4825W        W 5796   1.579  11.488   3.082 -0.1221  0.1151  0.1440
[truncated: 1,156,127 more chars]
