# Supplementary material for: Cryptochrome magnetoreception: Time course of photoactivation from non-equilibrium coarse-grained molecular dynamics
Source: Comput Struct Biotechnol J. 2024 Nov 10;26:58–69. doi: 10.1016/j.csbj.2024.11.001 (PMC11725172; doi:10.1016/j.csbj.2024.11.001)
Supplement: Supplementary file 2 — Analysis codes and cg-MD simulation inputs (including initial molecular structures, parameters and topology files) and outputs (final molecular structures) of the 20 replicas. [file mmc2.zip › cg-md/15/mus_15.gro]

Title of the system in water t= 16000000.00000 step= 800000000
22551
    1MET     BB    1   8.990   2.300   3.860
    1MET    SC1    2   8.890   2.290   3.470
    2PRO     BB    3   8.960   1.950   3.880
    2PRO    SC1    4   9.080   1.780   3.710
    3HIS     BB    5   8.710   1.850   4.020
    3HIS    SC1    6   8.700   1.840   4.310
    3HIS    SC2    7   8.820   1.800   4.540
    3HIS    SC3    8   8.570   1.720   4.510
    4ARG     BB    9   8.660   1.530   3.880
    4ARG    SC1   10   8.610   1.600   3.570
    4ARG    SC2   11   8.760   1.720   3.320
    4ARG    SCP   12   8.800   1.820   3.360
    5THR     BB   13   8.400   1.280   4.020
    5THR    SC1   14   8.340   1.440   4.200
    5THR    SCP   15   8.370   1.560   4.120
    5THR    SCN   16   8.310   1.330   4.270
    6ILE     BB   17   8.320   0.880   4.050
    6ILE    SC1   18   8.490   0.700   3.860
    7HIS     BB   19   8.040   0.690   3.970
    7HIS    SC1   20   7.940   0.540   4.210
    7HIS    SC2   21   7.840   0.300   4.290
    7HIS    SC3   22   7.890   0.490   4.470
    8LEU     BB   23   8.140   0.330   3.840
    8LEU    SC1   24   8.420   0.290   3.670
    9PHE     BB   25   7.870   0.250   3.750
    9PHE    SC1   26   7.630   0.420   3.830
    9PHE    SC2   27   7.400   0.540   3.790
    9PHE    SC3   28   7.540   0.580   4.020
   10ARG     BB   29   7.790  13.820   3.890
   10ARG    SC1   30   7.940  13.630   3.730
   10ARG    SC2   31   8.040  13.400   3.900
   10ARG    SCP   32   8.070  13.420   4.000
   11LYS     BB   33   7.660  13.790   4.130
   11LYS    SC1   34   7.610  13.560   4.260
   11LYS    SC2   35   7.570  13.340   4.360
   11LYS    SCP   36   7.610  13.240   4.410
   12GLY     BB   37   7.370   0.100   4.110
   13LEU     BB   38   7.070   0.280   4.020
   13LEU    SC1   39   7.060   0.030   3.770
   14ARG     BB   40   6.920   0.480   4.160
   14ARG    SC1   41   6.660   0.530   3.970
   14ARG    SC2   42   6.380   0.590   3.870
   14ARG    SCP   43   6.310   0.500   3.860
   15LEU     BB   44   6.960   0.710   4.380
   15LEU    SC1   45   7.130   0.900   4.140
   16HIS     BB   46   6.870   0.570   4.650
   16HIS    SC1   47   6.630   0.420   4.510
   16HIS    SC2   48   6.430   0.340   4.350
   16HIS    SC3   49   6.380   0.390   4.610
   17ASP     BB   50   7.060   0.660   4.870
   17ASP    SC1   51   7.060   0.470   5.120
   17ASP    SCN   52   7.020   0.410   5.200
   18ASN     BB   53   7.380   0.590   4.780
   18ASN    SC1   54   7.430   0.600   4.510
   18ASN    SCP   55   7.350   0.490   4.540
   18ASN    SCN   56   7.510   0.720   4.480
   19PRO     BB   57   7.580   0.530   4.990
   19PRO    SC1   58   7.600   0.440   5.270
   20THR     BB   59   7.820   0.750   4.900
   20THR    SC1   60   7.920   0.830   5.100
   20THR    SCP   61   7.910   0.690   5.110
   20THR    SCN   62   7.930   0.970   5.090
   21LEU     BB   63   7.730   0.930   4.670
   21LEU    SC1   64   7.580   1.190   4.770
   22LEU     BB   65   7.870   0.960   4.370
   22LEU    SC1   66   7.600   1.050   4.210
   23ALA     BB   67   8.070   1.120   4.380
   24ALA     BB   68   8.040   1.350   4.600
   25LEU     BB   69   7.930   1.560   4.790
   25LEU    SC1   70   7.640   1.680   4.810
   26GLU     BB   71   8.180   1.780   4.820
   26GLU    SC1   72   8.450   1.630   4.980
   26GLU    SCN   73   8.460   1.620   4.870
   27SER     BB   74   8.190   2.070   4.620
   27SER    SC1   75   8.210   2.280   4.750
   27SER    SCP   76   8.180   2.140   4.710
   27SER    SCN   77   8.230   2.410   4.800
   28SER     BB   78   8.110   1.870   4.340
   28SER    SC1   79   7.930   1.730   4.350
   28SER    SCP   80   8.030   1.810   4.290
   28SER    SCN   81   7.830   1.650   4.410
   29GLU     BB   82   8.240   1.920   4.010
   29GLU    SC1   83   8.410   2.290   4.040
   29GLU    SCN   84   8.370   2.190   4.080
   30THR     BB   85   8.140   1.690   3.820
   30THR    SC1   86   8.140   1.760   3.570
   30THR    SCP   87   8.180   1.730   3.440
   30THR    SCN   88   8.100   1.780   3.700
   31ILE     BB   89   7.920   1.450   3.940
   31ILE    SC1   90   7.630   1.570   3.970
   32TYR     BB   91   7.960   1.160   3.880
   32TYR    SC1   92   8.150   1.120   3.660
   32TYR    SC2   93   8.390   1.070   3.560
   32TYR    SC3   94   8.260   1.290   3.480
   33PRO     BB   95   7.690   0.960   3.710
   33PRO    SC1   96   7.440   1.070   3.770
   34VAL     BB   97   7.810   0.670   3.480
   34VAL    SC1   98   8.070   0.670   3.520
   35TYR     BB   99   7.720   0.450   3.220
   35TYR    SC1  100   7.480   0.320   3.290
   35TYR    SC2  101   7.230   0.240   3.360
   35TYR    SC3  102   7.450   0.090   3.430
   36VAL     BB  103   7.840   0.080   3.140
   36VAL    SC1  104   7.970  13.910   3.350
   37LEU     BB  105   7.700  13.800   2.900
   37LEU    SC1  106   7.370  13.840   2.990
   38ASP     BB  107   7.830  13.530   2.800
   38ASP    SC1  108   7.940  13.490   2.510
   38ASP    SCN  109   8.020  13.450   2.450
   39ARG     BB  110   7.890  13.180   2.950
   39ARG    SC1  111   7.700  13.040   2.750
   39ARG    SC2  112   7.510  13.220   2.550
   39ARG    SCP  113   7.600  13.270   2.570
   40ARG     BB  114   8.170  13.170   3.000
   40ARG    SC1  115   8.380  13.320   2.840
   40ARG    SC2  116   8.410  13.460   2.560
   40ARG    SCP  117   8.330  13.490   2.490
   41PHE     BB  118   8.170  13.400   3.360
   41PHE    SC1  119   8.390  13.550   3.460
   41PHE    SC2  120   8.470  13.790   3.380
   41PHE    SC3  121   8.440  13.740   3.640
   42LEU     BB  122   7.870  13.270   3.440
   42LEU    SC1  123   7.700  13.450   3.270
   43ALA     BB  124   7.800  13.000   3.470
   44SER     BB  125   8.090  12.820   3.540
   44SER    SC1  126   8.220  12.960   3.710
   44SER    SCP  127   8.290  12.840   3.680
   44SER    SCN  128   8.150  13.070   3.740
   45ALA     BB  129   8.180  12.730   3.290
   46MET     BB  130   7.900  12.660   3.060
   46MET    SC1  131   8.080  12.710   2.780
   47HIS     BB  132   7.690  12.470   3.210
   47HIS    SC1  133   7.930  12.260   3.340
   47HIS    SC2  134   8.180  12.260   3.460
   47HIS    SC3  135   8.020  12.040   3.470
   48ILE     BB  136   7.460  12.400   2.940
   48ILE    SC1  137   7.610  12.420   2.670
   49GLY     BB  138   7.130  12.410   2.930
   50ALA     BB  139   6.860  12.360   2.930
   51LEU     BB  140   6.730  12.590   3.110
   51LEU    SC1  141   6.590  12.450   3.360
   52ARG     BB  142   6.900  12.800   3.220
   52ARG    SC1  143   7.130  12.690   3.440
   52ARG    SC2  144   7.400  12.730   3.630
   52ARG    SCP  145   7.400  12.640   3.690
   53TRP     BB  146   6.950  13.000   3.040
   53TRP    SC1  147   7.120  12.930   2.780
   53TRP    SC2  148   7.280  12.800   2.620
   53TRP    SC3  149   7.020  12.730   2.630
   53TRP    SC4  150   7.180  12.590   2.470
   54HIS     BB  151   6.630  13.150   2.930
   54HIS    SC1  152   6.430  12.990   3.040
   54HIS    SC2  153   6.300  12.770   3.130
   54HIS    SC3  154   6.190  12.930   2.950
   55PHE     BB  155   6.610  13.390   3.250
   55PHE    SC1  156   6.610  13.170   3.430
   55PHE    SC2  157   6.690  12.990   3.620
   55PHE    SC3  158   6.460  12.950   3.480
   56LEU     BB  159   6.770  13.570   3.180
   56LEU    SC1  160   7.040  13.690   3.320
   57LEU     BB  161   6.590  13.760   2.920
   57LEU    SC1  162   6.720  13.700   2.600
   58GLN     BB  163   6.410  13.900   3.160
   58GLN    SC1  164   6.020  13.890   3.090
   58GLN    SCP  165   6.140   0.050   3.080
   58GLN    SCN  166   5.910  13.820   3.090
   59SER     BB  167   6.620   0.060   3.390
   59SER    SC1  168   6.670   0.170   3.580
   59SER    SCP  169   6.730   0.060   3.520
   59SER    SCN  170   6.610   0.290   3.630
   60LEU     BB  171   6.770   0.330   3.130
   60LEU    SC1  172   6.980   0.140   2.970
   61GLU     BB  173   6.530   0.480   3.090
   61GLU    SC1  174   6.210   0.350   2.910
   61GLU    SCN  175   6.160   0.260   2.890
   62ASPP    BB  176   6.420   0.540   3.410
   62ASPP   SC1  177   6.180   0.360   3.420
   63LEU     BB  178   6.700   0.740   3.490
   63LEU    SC1  179   6.980   0.570   3.590
   64HIS     BB  180   6.820   0.900   3.270
   64HIS    SC1  181   6.990   0.770   3.020
   64HIS    SC2  182   7.210   0.610   2.980
   64HIS    SC3  183   7.020   0.630   2.790
   65LYS     BB  184   6.590   1.070   3.110
   65LYS    SC1  185   6.510   0.940   2.870
   65LYS    SC2  186   6.360   0.810   2.710
   65LYS    SCP  187   6.300   0.780   2.800
   66ASN     BB  188   6.510   1.260   3.420
   66ASN    SC1  189   6.270   1.420   3.390
   66ASN    SCP  190   6.190   1.460   3.500
   66ASN    SCN  191   6.340   1.380   3.280
   67LEU     BB  192   6.790   1.360   3.640
   67LEU    SC1  193   6.940   1.070   3.680
   68SER     BB  194   6.560   1.640   3.790
   68SER    SC1  195   6.340   1.570   3.850
   68SER    SCP  196   6.210   1.580   3.810
   68SER    SCN  197   6.470   1.550   3.890
   69ARG     BB  198   6.640   1.920   3.630
   69ARG    SC1  199   6.390   2.140   3.610
   69ARG    SC2  200   6.180   2.300   3.780
   69ARG    SCP  201   6.240   2.350   3.860
   70LEU     BB  202   6.960   2.020   3.650
   70LEU    SC1  203   6.940   2.310   3.530
   71GLY     BB  204   7.130   1.790   3.680
   72ALA     BB  205   7.250   1.600   3.550
   73ARG     BB  206   7.240   1.250   3.340
   73ARG    SC1  207   7.030   1.370   3.150
   73ARG    SC2  208   6.900   1.640   3.220
   73ARG    SCP  209   6.820   1.630   3.140
   74LEU     BB  210   7.430   1.050   3.200
   74LEU    SC1  211   7.340   0.820   3.410
   75LEU     BB  212   7.680   0.900   3.070
   75LEU    SC1  213   8.000   0.990   3.130
   76VAL     BB  214   7.680   0.730   2.780
   76VAL    SC1  215   7.910   0.770   2.650
   77ILE     BB  216   7.770   0.310   2.720
   77ILE    SC1  217   7.470   0.310   2.770
   78GLN     BB  218   7.980   0.110   2.510
   78GLN    SC1  219   7.680  13.900   2.370
   78GLN    SCP  220   7.730  13.850   2.250
   78GLN    SCN  221   7.630   0.040   2.490
   79GLY     BB  222   8.180   0.000   2.490
   80GLU     BB  223   8.490   0.080   2.520
   80GLU    SC1  224   8.510   0.120   2.140
   80GLU    SCN  225   8.460   0.180   2.060
   81TYR     BB  226   8.570   0.200   2.760
   81TYR    SC1  227   8.330   0.330   2.890
   81TYR    SC2  228   8.290   0.330   3.160
   81TYR    SC3  229   8.160   0.510   3.010
   82GLU     BB  230   8.810   0.140   2.970
   82GLU    SC1  231   8.770  13.680   2.790
   82GLU    SCN  232   8.790  13.660   2.900
   83SER     BB  233   8.850   0.260   3.260
   83SER    SC1  234   8.800   0.190   3.470
   83SER    SCP  235   8.710   0.200   3.360
   83SER    SCN  236   8.890   0.190   3.580
   84VAL     BB  237   8.720   0.580   3.170
   84VAL    SC1  238   8.590   0.670   3.380
   85LEU     BB  239   8.730   0.730   2.900
   85LEU    SC1  240   8.440   0.830   2.810
   86ARG     BB  241   8.890   0.660   2.690
   86ARG    SC1  242   8.720   0.660   2.420
   86ARG    SC2  243   8.650   0.630   2.100
   86ARG    SCP  244   8.570   0.550   2.090
   87ASP     BB  245   9.240   0.860   2.800
   87ASP    SC1  246   9.450   0.740   2.630
   87ASP    SCN  247   9.470   0.650   2.690
   88HIS     BB  248   9.160   0.960   2.990
   88HIS    SC1  249   9.100   0.860   3.250
   88HIS    SC2  250   9.120   0.860   3.520
   88HIS    SC3  251   9.200   0.640   3.390
   89VAL     BB  252   9.280   1.350   2.950
   89VAL    SC1  253   9.130   1.460   2.760
   90GLN     BB  254   9.470   1.480   3.170
   90GLN    SC1  255   9.700   1.750   3.110
   90GLN    SCP  256   9.640   1.640   3.040
   90GLN    SCN  257   9.750   1.860   3.170
   91LYS     BB  258   9.490   1.450   3.500
   91LYS    SC1  259   9.570   1.710   3.610
   91LYS    SC2  260   9.510   1.990   3.550
   91LYS    SCP  261   9.440   1.960   3.630
   92TRP     BB  262   9.190   1.320   3.590
   92TRP    SC1  263   9.020   1.300   3.340
   92TRP    SC2  264   8.840   1.260   3.150
   92TRP    SC3  265   8.800   1.160   3.400
   92TRP    SC4  266   8.630   1.100   3.200
   93ASN     BB  267   9.030   1.310   3.880
   93ASN    SC1  268   8.810   1.090   3.850
   93ASN    SCP  269   8.800   1.200   3.770
   93ASN    SCN  270   8.810   0.970   3.930
   94ILE     BB  271   8.990   1.450   4.120
   94ILE    SC1  272   9.210   1.640   4.220
   95THR     BB  273   8.920   1.300   4.390
   95THR    SC1  274   9.040   1.350   4.600
   95THR    SCP  275   8.930   1.430   4.610
   95THR    SCN  276   9.150   1.260   4.590
   96GLN     BB  277   8.680   1.140   4.380
   96GLN    SC1  278   8.510   1.230   4.690
   96GLN    SCP  279   8.460   1.200   4.820
   96GLN    SCN  280   8.560   1.260   4.560
   97VAL     BB  281   8.660   0.850   4.330
   97VAL    SC1  282   8.880   0.780   4.190
   98THR     BB  283   8.360   0.690   4.490
   98THR    SC1  284   8.280   0.810   4.670
   98THR    SCP  285   8.190   0.700   4.650
   98THR    SCN  286   8.360   0.920   4.700
   99LEU     BB  287   8.380   0.340   4.420
   99LEU    SC1  288   8.510   0.310   4.150
  100ASP     BB  289   8.240   0.100   4.700
  100ASP    SC1  290   8.100   0.330   4.870
  100ASP    SCN  291   8.120   0.440   4.840
  101ALA     BB  292   8.300  13.710   4.720
  102GLU     BB  293   8.430  13.440   4.580
  102GLU    SC1  294   8.080  13.430   4.400
  102GLU    SCN  295   7.990  13.360   4.400
  103MET     BB  296   8.620  13.410   4.450
  103MET    SC1  297   8.500  13.540   4.100
  104GLU     BB  298   8.840  13.200   4.350
  104GLU    SC1  299   8.860  13.000   4.690
  104GLU    SCN  300   8.800  13.090   4.700
  105PRO     BB  301   8.830  12.900   4.160
  105PRO    SC1  302   8.700  12.720   4.280
  106PHE     BB  303   8.750  12.960   3.890
  106PHE    SC1  304   8.670  12.740   3.700
  106PHE    SC2  305   8.740  12.640   3.460
  106PHE    SC3  306   8.520  12.540   3.590
  107TYR     BB  307   8.660  13.220   3.710
  107TYR    SC1  308   8.620  13.150   3.430
  107TYR    SC2  309   8.550  13.020   3.210
  107TYR    SC3  310   8.690  13.250   3.190
  108LYS     BB  311   8.880  13.460   3.730
  108LYS    SC1  312   8.950  13.660   3.490
  108LYS    SC2  313   8.980  13.680   3.240
  108LYS    SCP  314   8.950  13.600   3.180
  109GLU     BB  315   9.080  13.430   3.960
  109GLU    SC1  316   9.260  13.050   4.000
  109GLU    SCN  317   9.210  13.100   4.090
  110MET     BB  318   9.040  13.620   4.160
  110MET    SC1  319   8.890  13.880   3.970
  111GLU     BB  320   9.320  13.850   4.150
  111GLU    SC1  321   9.420  13.830   4.490
  111GLU    SCN  322   9.320  13.800   4.530
  112ALA     BB  323   9.380  13.780   3.840
  113ASN     BB  324   9.240   0.100   3.660
  113ASN    SC1  325   9.300   0.080   3.400
  113ASN    SCP  326   9.280   0.220   3.370
  113ASN    SCN  327   9.320  13.870   3.420
  114ILE     BB  328   9.260   0.410   3.870
  114ILE    SC1  329   8.980   0.500   3.790
  115ARG     BB  330   9.530   0.510   3.790
  115ARG    SC1  331   9.790   0.620   3.990
  115ARG    SC2  332   9.800   0.780   4.300
  115ARG    SCP  333   9.770   0.780   4.410
  116ARG     BB  334   9.710   0.370   3.520
  116ARG    SC1  335   9.740   0.050   3.530
  116ARG    SC2  336   9.940  13.730   3.480
  116ARG    SCP  337  10.000  13.820   3.450
  117LEU     BB  338   9.600   0.460   3.160
  117LEU    SC1  339   9.650   0.130   3.030
  118GLY     BB  340   9.660   0.770   3.100
  119ALA     BB  341   9.550   0.960   3.290
  120GLU     BB  342   9.610   0.950   3.590
  120GLU    SC1  343   9.970   0.870   3.610
  120GLU    SCN  344   9.960   0.930   3.520
  121LEU     BB  345   9.570   1.030   3.870
  121LEU    SC1  346   9.540   1.340   4.000
  122GLY     BB  347   9.320   0.930   4.040
  123PHE     BB  348   9.360   0.980   4.370
  123PHE    SC1  349   9.540   1.200   4.470
  123PHE    SC2  350   9.790   1.310   4.500
  123PHE    SC3  351   9.560   1.450   4.550
  124GLU     BB  352   9.230   0.790   4.560
  124GLU    SC1  353   9.600   0.720   4.750
  124GLU    SCN  354   9.590   0.770   4.650
  125VAL     BB  355   8.950   0.700   4.670
  125VAL    SC1  356   8.810   0.900   4.790
  126LEU     BB  357   8.800   0.470   4.530
  126LEU    SC1  358   8.990   0.330   4.280
  127SER     BB  359   8.660   0.340   4.830
  127SER    SC1  360   8.750   0.410   5.040
  127SER    SCP  361   8.790   0.280   5.050
  127SER    SCN  362   8.710   0.550   5.040
  128ARG     BB  363   8.630  13.880   4.970
  128ARG    SC1  364   8.870  13.650   4.930
  128ARG    SC2  365   9.070  13.580   4.660
  128ARG    SCP  366   9.120  13.660   4.590
  129VAL     BB  367   8.390  13.820   5.180
  129VAL    SC1  368   8.520  13.700   5.380
  130GLY     BB  369   8.000  13.790   5.130
  131HIS     BB  370   7.720  13.910   5.130
  131HIS    SC1  371   7.720   0.050   4.810
  131HIS    SC2  372   7.810  13.880   4.570
  131HIS    SC3  373   7.590   0.110   4.580
  132SER     BB  374   7.380  13.840   5.120
  132SER    SC1  375   7.260   0.050   4.970
  132SER    SCP  376   7.140   0.100   5.030
  132SER    SCN  377   7.370  13.920   4.910
  133LEU     BB  378   7.330  13.650   5.400
  133LEU    SC1  379   7.050  13.570   5.280
  134TYR     BB  380   7.560  13.740   5.610
  134TYR    SC1  381   7.640  13.510   5.800
  134TYR    SC2  382   7.730  13.430   6.040
  134TYR    SC3  383   7.790  13.290   5.820
  135ASP     BB  384   7.740   0.090   5.610
  135ASP    SC1  385   7.620   0.350   5.710
  135ASP    SCN  386   7.680   0.430   5.740
  136THR     BB  387   8.090  13.910   5.620
  136THR    SC1  388   8.080  13.660   5.650
  136THR    SCP  389   8.030  13.720   5.540
  136THR    SCN  390   8.140  13.600   5.770
  137LYS     BB  391   8.190   0.110   5.970
  137LYS    SC1  392   8.080   0.370   5.860
  137LYS    SC2  393   8.010   0.630   5.820
  137LYS    SCP  394   7.920   0.590   5.770
  138ARG     BB  395   8.020  13.850   6.080
  138ARG    SC1  396   7.730  13.900   6.090
  138ARG    SC2  397   7.420   0.020   6.040
  138ARG    SCP  398   7.480   0.010   6.140
  139ILE     BB  399   8.170  13.540   6.160
  139ILE    SC1  400   8.250  13.330   5.940
  140LEU     BB  401   8.360  13.600   6.380
  140LEU    SC1  402   8.690  13.510   6.330
  141ASP     BB  403   8.270  13.600   6.660
  141ASP    SC1  404   8.280  13.880   6.830
  141ASP    SCN  405   8.270   0.070   6.830
  142LEU     BB  406   8.190  13.250   6.660
  142LEU    SC1  407   7.920  13.240   6.830
  143ASN     BB  408   8.410  13.110   6.570
  143ASN    SC1  409   8.460  13.080   6.280
  143ASN    SCP  410   8.510  13.190   6.350
  143ASN    SCN  411   8.410  12.970   6.210
  144GLY     BB  412   8.580  12.870   6.700
  145GLY     BB  413   8.780  12.610   6.650
  146SER     BB  414   8.530  12.410   6.460
  146SER    SC1  415   8.430  12.200   6.580
  146SER    SCP  416   8.470  12.340   6.570
  146SER    SCN  417   8.400  12.070   6.590
  147PRO     BB  418   8.430  12.570   6.200
  147PRO    SC1  419   8.510  12.480   5.940
  148PRO     BB  420   8.060  12.660   6.040
  148PRO    SC1  421   8.040  12.840   5.880
  149LEU     BB  422   7.950  12.400   6.150
  149LEU    SC1  423   8.140  12.160   6.180
  150THR     BB  424   7.540  12.360   6.270
  150THR    SC1  425   7.610  12.220   6.430
  150THR    SCP  426   7.710  12.310   6.460
  150THR    SCN  427   7.510  12.120   6.410
  151TYR     BB  428   7.200  12.490   6.180
  151TYR    SC1  429   7.050  12.230   6.170
  151TYR    SC2  430   6.830  12.070   6.100
  151TYR    SC3  431   6.930  12.070   6.350
  152LYS     BB  432   7.030  12.710   6.310
  152LYS    SC1  433   6.810  12.580   6.490
  152LYS    SC2  434   6.620  12.440   6.430
  152LYS    SCP  435   6.540  12.510   6.460
  153ARG     BB  436   7.080  13.020   6.210
  153ARG    SC1  437   6.950  13.140   6.480
  153ARG    SC2  438   6.710  13.240   6.660
  153ARG    SCP  439   6.690  13.200   6.560
  154PHE     BB  440   7.380  13.030   6.130
  154PHE    SC1  441   7.300  13.140   5.830
  154PHE    SC2  442   7.130  13.280   5.670
  154PHE    SC3  443   7.360  13.190   5.570
  155LEU     BB  444   7.630  12.910   6.180
  155LEU    SC1  445   7.890  13.070   6.260
  156HIS     BB  446   7.580  12.790   6.520
  156HIS    SC1  447   7.840  12.650   6.540
  156HIS    SC2  448   8.100  12.670   6.540
  156HIS    SC3  449   7.990  12.470   6.670
  157ILE     BB  450   7.490  13.080   6.690
  157ILE    SC1  451   7.520  13.020   6.990
  158LEU     BB  452   7.370  13.320   6.620
  158LEU    SC1  453   7.450  13.500   6.900
  159SER     BB  454   7.330  13.560   6.350
  159SER    SC1  455   7.220  13.490   6.150
  159SER    SCP  456   7.160  13.610   6.200
  159SER    SCN  457   7.280  13.370   6.110
  160GLN     BB  458   7.480  13.800   6.510
  160GLN    SC1  459   7.810  13.610   6.540
  160GLN    SCP  460   7.700  13.540   6.500
  160GLN    SCN  461   7.930  13.680   6.580
  161LEU     BB  462   7.310   0.190   6.490
  161LEU    SC1  463   7.490   0.360   6.650
  162GLY     BB  464   7.020   0.170   6.380
  163ASP     BB  465   6.920  13.850   6.230
  163ASP    SC1  466   6.830  13.620   6.390
  163ASP    SCN  467   6.770  13.530   6.380
  164PRO     BB  468   6.850  13.900   5.890
  164PRO    SC1  469   6.980  13.700   5.770
  165GLU     BB  470   6.840   0.320   5.880
  165GLU    SC1  471   7.140   0.470   6.000
  165GLU    SCN  472   7.070   0.540   5.970
  166VAL     BB  473   6.700   0.560   5.710
  166VAL    SC1  474   6.500   0.650   5.850
  167PRO     BB  475   6.650   0.730   5.380
  167PRO    SC1  476   6.580   0.480   5.270
  168VAL     BB  477   6.870   0.960   5.160
  168VAL    SC1  478   6.920   1.160   5.330
  169ARG     BB  479   6.700   1.150   4.880
  169ARG    SC1  480   6.850   1.440   4.910
  169ARG    SC2  481   6.900   1.740   5.030
  169ARG    SCP  482   6.860   1.830   5.080
  170ASN     BB  483   6.650   1.120   4.560
  170ASN    SC1  484   6.520   0.880   4.450
  170ASN    SCP  485   6.440   0.880   4.340
  170ASN    SCN  486   6.610   0.880   4.560
  171LEU     BB  487   6.910   1.230   4.420
  171LEU    SC1  488   7.090   1.090   4.670
  172THR     BB  489   6.960   1.440   4.190
  172THR    SC1  490   7.150   1.390   4.010
  172THR    SCP  491   7.010   1.420   4.050
  172THR    SCN  492   7.280   1.360   3.980
  173ALA     BB  493   6.860   1.710   4.170
  174GLU     BB  494   6.880   1.980   4.130
  174GLU    SC1  495   6.470   2.040   4.170
  174GLU    SCN  496   6.440   2.120   4.100
  175ASP     BB  497   7.090   2.200   4.090
  175ASP    SC1  498   7.100   2.510   4.200
  175ASP    SCN  499   7.120   2.430   4.270
  176PHE     BB  500   7.380   1.940   4.190
  176PHE    SC1  501   7.310   1.760   4.410
  176PHE    SC2  502   7.390   1.500   4.430
  176PHE    SC3  503   7.190   1.600   4.590
  177GLN     BB  504   7.640   2.090   4.190
  177GLN    SC1  505   7.710   2.070   4.580
  177GLN    SCP  506   7.610   2.070   4.480
  177GLN    SCN  507   7.810   2.070   4.680
  178ARG     BB  508   7.880   2.270   4.090
  178ARG    SC1  509   8.010   2.420   4.340
  178ARG    SC2  510   8.270   2.630   4.400
  178ARG    SCP  511   8.270   2.630   4.290
  179CYS     BB  512   7.920   2.160   3.790
  179CYS    SC1  513   8.050   2.370   3.640
  180MET     BB  514   7.730   1.960   3.700
  180MET    SC1  515   7.430   2.190   3.780
  181SER     BB  516   7.750   1.940   3.380
  181SER    SC1  517   7.910   2.090   3.290
  181SER    SCP  518   7.920   2.180   3.400
  181SER    SCN  519   7.900   1.990   3.190
  182PRO     BB  520   7.440   1.890   3.240
  182PRO    SC1  521   7.270   2.120   3.260
  183GLU     BB  522   7.450   1.640   3.030
  183GLU    SC1  523   7.170   1.780   2.860
  183GLU    SCN  524   7.230   1.760   2.770
  184PRO     BB  525   7.730   1.400   2.980
  184PRO    SC1  526   7.970   1.580   3.130
  185GLY     BB  527   7.830   1.270   2.760
  186LEU     BB  528   8.150   1.220   2.700
  186LEU    SC1  529   8.340   1.420   2.920
  187ALA     BB  530   8.210   1.070   2.380
  188GLU     BB  531   7.970   1.010   2.200
  188GLU    SC1  532   8.120   0.790   1.950
  188GLU    SCN  533   8.200   0.720   1.990
  189ARG     BB  534   7.670   1.060   2.330
  189ARG    SC1  535   7.550   1.320   2.350
  189ARG    SC2  536   7.490   1.620   2.540
  189ARG    SCP  537   7.430   1.710   2.560
  190TYR     BB  538   7.480   0.830   2.480
  190TYR    SC1  539   7.260   1.050   2.580
  190TYR    SC2  540   7.060   1.080   2.750
  190TYR    SC3  541   7.260   1.260   2.740
  191ARG     BB  542   7.490   0.600   2.380
  191ARG    SC1  543   7.720   0.470   2.260
  191ARG    SC2  544   7.940   0.340   2.090
  191ARG    SCP  545   8.040   0.360   2.050
  192VAL     BB  546   7.220   0.510   2.190
  192VAL    SC1  547   7.050   0.670   2.310
  193PRO     BB  548   7.230   0.160   2.190
  193PRO    SC1  549   7.120   0.160   2.480
  194VAL     BB  550   7.080   0.040   1.930
  194VAL    SC1  551   6.920   0.240   1.870
  195PRO     BB  552   7.280  13.770   1.700
  195PRO    SC1  553   7.140  13.620   1.450
  196ALA     BB  554   7.570  13.690   1.870
  197ASP     BB  555   7.580  13.530   2.110
  197ASP    SC1  556   7.760  13.280   2.090
  197ASP    SCN  557   7.690  13.300   2.010
  198LEU     BB  558   7.280  13.380   2.140
  198LEU    SC1  559   7.040  13.570   2.220
  199GLU     BB  560   7.200  13.070   2.180
  199GLU    SC1  561   7.450  12.870   2.050
  199GLU    SCN  562   7.530  12.800   2.080
  200ILE     BB  563   6.930  12.860   2.150
  200ILE    SC1  564   6.810  12.780   1.880
  201PRO     BB  565   6.650  13.030   2.410
  201PRO    SC1  566   6.830  13.210   2.520
  202PRO     BB  567   6.490  12.830   2.490
  202PRO    SC1  568   6.200  12.970   2.420
  203GLN     BB  569   6.530  12.630   2.640
  203GLN    SC1  570   6.680  12.330   2.460
  203GLN    SCP  571   6.710  12.240   2.560
  203GLN    SCN  572   6.660  12.420   2.350
  204SER     BB  573   6.350  12.420   2.780
  204SER    SC1  574   6.330  12.240   2.940
  204SER    SCP  575   6.360  12.330   3.050
  204SER    SCN  576   6.310  12.160   2.840
  205LEU     BB  577   5.990  12.540   2.700
  205LEU    SC1  578   5.880  12.350   2.510
  206SER     BB  579   5.810  12.580   2.990
  206SER    SC1  580   5.850  12.460   3.190
  206SER    SCP  581   5.780  12.530   3.290
  206SER    SCN  582   5.920  12.380   3.100
  207PRO     BB  583   5.750  12.980   3.130
  207PRO    SC1  584   5.480  12.970   3.180
  208TRP     BB  585   5.910  13.100   3.340
  208TRP    SC1  586   5.950  12.900   3.530
  208TRP    SC2  587   6.090  12.830   3.760
  208TRP    SC3  588   6.120  12.690   3.530
  208TRP    SC4  589   6.270  12.630   3.750
  209THR     BB  590   6.040  13.340   3.570
  209THR    SC1  591   6.230  13.290   3.700
  209THR    SCP  592   6.210  13.420   3.660
  209THR    SCN  593   6.250  13.160   3.730
  210GLY     BB  594   6.170  13.760   3.510
  211GLY     BB  595   6.200  13.910   3.750
  212GLU     BB  596   6.150   0.130   4.000
  212GLU    SC1  597   5.930   0.430   3.820
  212GLU    SCN  598   5.980   0.340   3.800
  213THR     BB  599   5.950   0.110   4.230
  213THR    SC1  600   5.930   0.210   4.480
  213THR    SCP  601   6.060   0.220   4.420
  213THR    SCN  602   5.800   0.190   4.530
  214GLU     BB  603   5.740  13.710   4.270
  214GLU    SC1  604   5.780  13.660   3.860
  214GLU    SCN  605   5.790  13.640   3.750
  215GLY     BB  606   5.930  13.510   4.440
  216LEU     BB  607   6.040  13.160   4.490
  216LEU    SC1  608   6.340  13.290   4.540
  217ARG     BB  609   5.740  12.930   4.570
  217ARG    SC1  610   5.810  12.730   4.330
  217ARG    SC2  611   5.740  12.660   4.040
  217ARG    SCP  612   5.810  12.610   3.960
  218ARG     BB  613   5.640  12.970   4.840
  218ARG    SC1  614   5.320  12.980   4.840
  218ARG    SC2  615   5.170  13.190   4.700
  218ARG    SCP  616   5.270  13.200   4.750
  219LEU     BB  617   5.830  13.120   5.010
  219LEU    SC1  618   6.130  13.160   5.070
  220GLU     BB  619   5.710  13.340   5.120
  220GLU    SC1  620   5.540  13.520   4.830
  220GLU    SCN  621   5.540  13.530   4.940
  221GLN     BB  622   5.690  13.470   5.390
  221GLN    SC1  623   5.600  13.820   5.320
  221GLN    SCP  624   5.520  13.780   5.210
  221GLN    SCN  625   5.670  13.860   5.430
  222HIS     BB  626   5.500  13.320   5.620
  222HIS    SC1  627   5.440  13.080   5.430
  222HIS    SC2  628   5.530  12.860   5.310
  222HIS    SC3  629   5.270  12.900   5.310
  223LEU     BB  630   5.230  13.460   5.690
  223LEU    SC1  631   5.160  13.730   5.560
  224THR     BB  632   4.950  13.180   5.600
  224THR    SC1  633   4.840  13.300   5.450
  224THR    SCP  634   4.760  13.240   5.550
  224THR    SCN  635   4.910  13.370   5.350
  225ASP     BB  636   4.840  13.000   5.870
  225ASP    SC1  637   4.850  13.230   6.090
  225ASP    SCN  638   4.890  13.160   6.160
  226GLN     BB  639   4.840  12.710   5.850
  226GLN    SC1  640   4.840  12.680   5.440
  226GLN    SCP  641   4.750  12.780   5.420
  226GLN    SCN  642   4.930  12.570   5.460
  227GLY     BB  643   4.950  12.380   5.830
  228TRP     BB  644   5.050  12.070   5.860
  228TRP    SC1  645   4.810  11.890   5.780
  228TRP    SC2  646   4.670  11.810   5.560
  228TRP    SC3  647   4.570  11.990   5.740
  228TRP    SC4  648   4.420  11.910   5.530
  229VAL     BB  649   5.350  12.030   5.970
  229VAL    SC1  650   5.490  12.160   5.790
  230ALA     BB  651   5.380  11.890   6.210
  231ASN     BB  652   5.530  11.720   6.390
  231ASN    SC1  653   5.430  11.680   6.680
  231ASN    SCP  654   5.550  11.610   6.710
  231ASN    SCN  655   5.320  11.760   6.640
  232PHE     BB  656   5.650  11.360   6.270
  232PHE    SC1  657   5.500  11.200   6.500
  232PHE    SC2  658   5.510  10.950   6.590
  232PHE    SC3  659   5.330  11.120   6.690
  233THR     BB  660   5.560  11.390   5.980
  233THR    SC1  661   5.680  11.280   5.780
  233THR    SCP  662   5.740  11.280   5.660
  233THR    SCN  663   5.630  11.270   5.910
  234LYS     BB  664   5.320  11.590   5.850
  234LYS    SC1  665   5.110  11.500   6.080
  234LYS    SC2  666   5.070  11.320   6.230
  234LYS    SCP  667   5.100  11.420   6.270
  235PRO     BB  668   5.430  11.670   5.590
  235PRO    SC1  669   5.250  11.860   5.430
  236ARG     BB  670   5.750  11.690   5.450
  236ARG    SC1  671   5.810  11.960   5.380
  236ARG    SC2  672   5.980  12.160   5.190
  236ARG    SCP  673   6.090  12.160   5.200
  237THR     BB  674   6.020  11.430   5.470
  237THR    SC1  675   6.170  11.470   5.650
  237THR    SCP  676   6.120  11.350   5.600
  237THR    SCN  677   6.220  11.590   5.700
  238ILE     BB  678   5.780  11.210   5.330
  238ILE    SC1  679   5.930  10.970   5.450
  239PRO     BB  680   5.500  11.270   5.250
  239PRO    SC1  681   5.340  11.060   5.300
  240ASN     BB  682   5.420  11.540   5.080
  240ASN    SC1  683   5.210  11.530   4.890
  240ASN    SCP  684   5.250  11.640   4.820
  240ASN    SCN  685   5.160  11.410   4.950
  241SER     BB  686   5.740  11.700   4.920
  241SER    SC1  687   5.910  11.590   5.030
  241SER    SCP  688   5.860  11.510   4.920
  241SER    SCN  689   5.960  11.670   5.130
  242LEU     BB  690   5.640  11.950   4.760
  242LEU    SC1  691   5.420  11.940   4.540
  243LEU     BB  692   5.400  12.050   5.000
  243LEU    SC1  693   5.090  12.120   4.950
  244PRO     BB  694   5.500  12.330   5.270
  244PRO    SC1  695   5.250  12.360   5.370
  245SER     BB  696   5.600  12.470   5.000
  245SER    SC1  697   5.510  12.460   4.720
  245SER    SCP  698   5.560  12.430   4.600
  245SER    SCN  699   5.470  12.500   4.850
  246THR     BB  700   5.900  12.620   5.080
  246THR    SC1  701   6.080  12.630   5.220
  246THR    SCP  702   6.050  12.580   5.350
  246THR    SCN  703   6.120  12.690   5.100
  247THR     BB  704   6.040  12.560   4.770
  247THR    SC1  705   5.990  12.360   4.650
  247THR    SCP  706   6.060  12.410   4.760
  247THR    SCN  707   5.930  12.300   4.550
  248GLY     BB  708   6.280  12.820   4.700
  249LEU     BB  709   6.520  12.880   4.650
  249LEU    SC1  710   6.680  13.080   4.810
  250SER     BB  711   6.750  12.780   4.400
  250SER    SC1  712   6.780  12.560   4.340
  250SER    SCP  713   6.780  12.610   4.470
  250SER    SCN  714   6.780  12.510   4.210
  251PRO     BB  715   6.530  12.970   4.060
  251PRO    SC1  716   6.270  13.060   4.110
  252TYR     BB  717   6.670  13.300   4.190
  252TYR    SC1  718   6.700  13.380   3.900
  252TYR    SC2  719   6.860  13.450   3.690
  252TYR    SC3  720   6.620  13.570   3.730
  253PHE     BB  721   6.890  13.270   4.350
  253PHE    SC1  722   6.980  13.420   4.600
  253PHE    SC2  723   7.170  13.610   4.610
  253PHE    SC3  724   6.970  13.610   4.790
  254SER     BB  725   7.160  13.180   4.110
  254SER    SC1  726   7.060  12.960   4.010
  254SER    SCP  727   6.950  12.960   4.100
  254SER    SCN  728   7.170  12.960   3.930
  255MET     BB  729   7.190  13.510   4.000
  255MET    SC1  730   7.400  13.630   3.680
  256GLY     BB  731   7.060  13.730   4.150
  257CYS     BB  732   6.770  13.800   4.260
  257CYS    SC1  733   6.630   0.000   4.060
  258LEU     BB  734   6.600  13.810   4.540
  258LEU    SC1  735   6.310  13.800   4.440
  259SER     BB  736   6.560  13.900   4.860
  259SER    SC1  737   6.740   0.180   4.940
  259SER    SCP  738   6.860   0.220   5.000
  259SER    SCN  739   6.610   0.150   4.880
  260VAL     BB  740   6.580  13.680   5.140
  260VAL    SC1  741   6.530  13.420   5.130
  261ARG     BB  742   6.640  13.860   5.370
  261ARG    SC1  743   6.910   0.090   5.380
  261ARG    SC2  744   7.150   0.210   5.530
  261ARG    SCP  745   7.060   0.240   5.480
  262THR     BB  746   6.410   0.070   5.500
  262THR    SC1  747   6.380   0.160   5.720
  262THR    SCP  748   6.310   0.060   5.650
  262THR    SCN  749   6.450   0.270   5.780
  263PHE     BB  750   6.170  13.720   5.410
  263PHE    SC1  751   6.100  13.720   5.120
  263PHE    SC2  752   6.140  13.590   4.880
  263PHE    SC3  753   5.980  13.810   4.890
  264PHE     BB  754   6.150  13.520   5.610
  264PHE    SC1  755   6.430  13.400   5.630
  264PHE    SC2  756   6.520  13.160   5.580
  264PHE    SC3  757   6.690  13.370   5.560
  265GLN     BB  758   5.880  13.560   5.870
  265GLN    SC1  759   5.560  13.750   5.910
  265GLN    SCP  760   5.500  13.870   5.860
  265GLN    SCN  761   5.620  13.640   5.960
  266ARG     BB  762   5.970  13.470   6.140
  266ARG    SC1  763   5.770  13.600   6.360
  266ARG    SC2  764   5.460  13.680   6.430
  266ARG    SCP  765   5.530  13.600   6.480
  267LEU     BB  766   6.200  13.270   6.210
  267LEU    SC1  767   6.250  13.090   5.960
  268SER     BB  768   6.130  13.100   6.550
  268SER    SC1  769   6.220  13.240   6.720
  268SER    SCP  770   6.350  13.200   6.740
  268SER    SCN  771   6.080  13.280   6.700
  269ASN     BB  772   5.780  13.110   6.450
  269ASN    SC1  773   5.620  13.180   6.660
  269ASN    SCP  774   5.680  13.100   6.760
  269ASN    SCN  775   5.550  13.250   6.560
  270ILE     BB  776   5.750  12.910   6.180
  270ILE    SC1  777   5.740  13.060   5.910
  271TYR     BB  778   5.980  12.730   6.150
  271TYR    SC1  779   5.900  12.560   5.890
  271TYR    SC2  780   5.780  12.610   5.650
  271TYR    SC3  781   5.900  12.370   5.690
  272ALA     BB  782   6.130  12.590   6.340
  273GLN     BB  783   6.010  12.620   6.620
  273GLN    SC1  784   6.260  12.360   6.770
  273GLN    SCP  785   6.120  12.350   6.750
  273GLN    SCN  786   6.400  12.360   6.800
  274ALA     BB  787   5.730  12.610   6.640
  275LYS     BB  788   5.510  12.600   6.480
  275LYS    SC1  789   5.310  12.850   6.440
  275LYS    SC2  790   5.100  13.010   6.480
  275LYS    SCP  791   5.070  13.070   6.390
  276HIS     BB  792   5.520  12.440   6.190
  276HIS    SC1  793   5.430  12.630   5.970
  276HIS    SC2  794   5.350  12.690   5.720
  276HIS    SC3  795   5.300  12.870   5.920
  277HIS     BB  796   5.780  12.220   6.250
  277HIS    SC1  797   5.890  12.030   6.050
  277HIS    SC2  798   6.000  11.910   5.840
  277HIS    SC3  799   5.780  11.800   5.960
  278SER     BB  800   5.900  12.120   6.500
  278SER    SC1  801   5.770  12.100   6.740
  278SER    SCP  802   5.680  12.000   6.770
  278SER    SCN  803   5.860  12.200   6.700
  279LEU     BB  804   6.050  11.810   6.450
  279LEU    SC1  805   5.940  11.560   6.610
  280PRO     BB  806   6.200  11.670   6.230
  280PRO    SC1  807   6.080  11.460   6.120
  281PRO     BB  808   6.570  11.720   6.090
  281PRO    SC1  809   6.680  11.430   6.050
  282VAL     BB  810   6.480  11.880   5.840
  282VAL    SC1  811   6.670  11.880   5.660
  283SER     BB  812   6.370  12.240   6.010
  283SER    SC1  813   6.330  12.140   6.230
  283SER    SCP  814   6.220  12.080   6.280
  283SER    SCN  815   6.450  12.200   6.170
  284LEU     BB  816   6.370  12.550   5.890
  284LEU    SC1  817   6.300  12.710   5.650
  285GLN     BB  818   6.730  12.570   5.940
  285GLN    SC1  819   6.830  12.900   5.800
  285GLN    SCP  820   6.870  13.030   5.820
  285GLN    SCN  821   6.790  12.770   5.770
  286GLY     BB  822   6.820  12.420   5.750
  287GLN     BB  823   6.650  12.450   5.430
  287GLN    SC1  824   6.350  12.260   5.500
  287GLN    SCP  825   6.470  12.270   5.420
  287GLN    SCN  826   6.240  12.240   5.570
  288LEU     BB  827   6.710  12.670   5.320
  288LEU    SC1  828   6.500  12.890   5.190
  289LEU     BB  829   7.010  12.820   5.310
  289LEU    SC1  830   6.970  13.090   5.210
  290TRP     BB  831   7.300  12.740   5.240
  290TRP    SC1  832   7.410  12.460   5.270
  290TRP    SC2  833   7.460  12.200   5.210
  290TRP    SC3  834   7.210  12.290   5.240
  290TRP    SC4  835   7.260  12.040   5.160
  291ARG     BB  836   7.450  12.970   5.130
  291ARG    SC1  837   7.330  13.280   5.040
  291ARG    SC2  838   7.550  13.440   4.850
  291ARG    SCP  839   7.590  13.460   4.950
  292GLU     BB  840   7.690  13.050   5.190
  292GLU    SC1  841   7.760  13.400   5.330
  292GLU    SCN  842   7.780  13.430   5.430
  293PHE     BB  843   7.780  12.950   5.480
  293PHE    SC1  844   7.590  12.760   5.640
  293PHE    SC2  845   7.360  12.660   5.730
  293PHE    SC3  846   7.600  12.570   5.830
  294PHE     BB  847   7.990  12.710   5.250
  294PHE    SC1  848   8.040  12.530   5.480
  294PHE    SC2  849   7.910  12.300   5.540
  294PHE    SC3  850   8.150  12.350   5.650
  295TYR     BB  851   8.160  12.900   5.120
  295TYR    SC1  852   8.220  12.840   4.830
  295TYR    SC2  853   8.280  12.710   4.600
  295TYR    SC3  854   8.360  12.970   4.640
  296THR     BB  855   8.270  13.040   5.380
  296THR    SC1  856   8.270  13.260   5.440
  296THR    SCP  857   8.160  13.220   5.510
  296THR    SCN  858   8.380  13.300   5.370
  297VAL     BB  859   8.450  12.810   5.560
  297VAL    SC1  860   8.590  12.930   5.760
  298ALA     BB  861   8.510  12.610   5.360
  299SER     BB  862   8.700  12.740   5.110
  299SER    SC1  863   8.650  12.630   4.900
  299SER    SCP  864   8.510  12.660   4.910
  299SER    SCN  865   8.790  12.600   4.890
  300ALA     BB  866   8.860  12.960   5.220
  301THR     BB  867   9.020  12.800   5.510
  301THR    SC1  868   9.160  12.820   5.730
  301THR    SCP  869   9.220  12.700   5.770
  301THR    SCN  870   9.100  12.930   5.680
  302GLN     BB  871   8.970  12.450   5.380
  302GLN    SC1  872   9.360  12.420   5.470
  302GLN    SCP  873   9.320  12.360   5.600
  302GLN    SCN  874   9.400  12.480   5.350
  303ASN     BB  875   8.910  12.260   5.140
  303ASN    SC1  876   9.220  12.170   5.040
  303ASN    SCP  877   9.110  12.100   5.000
  303ASN    SCN  878   9.330  12.250   5.090
  304PHE     BB  879   8.730  12.060   5.000
  304PHE    SC1  880   8.460  12.190   5.050
  304PHE    SC2  881   8.270  12.380   5.000
  304PHE    SC3  882   8.240  12.210   5.200
  305THR     BB  883   8.830  11.820   4.810
  305THR    SC1  884   9.040  11.850   4.690
  305THR    SCP  885   9.110  11.720   4.680
  305THR    SCN  886   8.980  11.970   4.700
  306GLN     BB  887   8.810  11.500   5.010
  306GLN    SC1  888   8.480  11.360   4.850
  306GLN    SCP  889   8.570  11.470   4.880
  306GLN    SCN  890   8.390  11.250   4.820
  307MET     BB  891   8.920  11.520   5.180
  307MET    SC1  892   9.230  11.250   5.310
  308ALA     BB  893   9.180  11.710   5.210
  309GLY     BB  894   9.140  11.950   5.510
  310ASN     BB  895   8.800  11.910   5.620
  310ASN    SC1  896   8.600  12.150   5.520
  310ASN    SCP  897   8.650  12.050   5.450
  310ASN    SCN  898   8.540  12.260   5.590
  311PRO     BB  899   8.700  11.860   5.910
  311PRO    SC1  900   8.670  12.020   6.140
  312ILE     BB  901   8.410  11.640   5.780
  312ILE    SC1  902   8.220  11.880   5.730
  313CYS     BB  903   8.460  11.510   5.480
  313CYS    SC1  904   8.430  11.750   5.290
  314LEU     BB  905   8.480  11.250   5.390
  314LEU    SC1  906   8.790  11.070   5.340
  315GLN     BB  907   8.330  11.040   5.250
  315GLN    SC1  908   8.160  10.720   5.450
  315GLN    SCP  909   8.170  10.660   5.320
  315GLN    SCN  910   8.150  10.790   5.570
  316ILE     BB  911   8.540  10.900   5.010
  316ILE    SC1  912   8.610  10.630   5.150
  317HIS     BB  913   8.580  10.890   4.670
  317HIS    SC1  914   8.780  11.110   4.580
  317HIS    SC2  915   8.900  11.350   4.540
  317HIS    SC3  916   8.770  11.230   4.330
  318TRP     BB  917   8.530  10.540   4.620
  318TRP    SC1  918   8.260  10.450   4.720
  318TRP    SC2  919   8.010  10.420   4.810
  318TRP    SC3  920   8.200  10.490   4.980
  318TRP    SC4  921   7.960  10.430   5.080
  319TYR     BB  922   8.440  10.410   4.320
  319TYR    SC1  923   8.430  10.100   4.390
  319TYR    SC2  924   8.430   9.900   4.560
  319TYR    SC3  925   8.380   9.850   4.300
  320GLU     BB  926   8.640  10.470   4.030
  320GLU    SC1  927   8.780  10.100   4.080
  320GLU    SCN  928   8.800  10.120   3.980
  321ASP     BB  929   8.520  10.510   3.780
  321ASP    SC1  930   8.720  10.580   3.500
  321ASP    SCN  931   8.610  10.570   3.510
  322ALA     BB  932   8.190  10.600   3.830
  323GLU     BB  933   8.070  10.890   3.790
  323GLU    SC1  934   8.410  11.080   3.650
  323GLU    SCN  935   8.500  11.040   3.690
  324ARG     BB  936   7.880  11.070   3.530
  324ARG    SC1  937   7.850  11.420   3.450
  324ARG    SC2  938   7.960  11.610   3.210
  324ARG    SCP  939   8.050  11.630   3.160
  325LEU     BB  940   7.760  10.890   3.330
  325LEU    SC1  941   7.930  11.040   3.050
  326HIS     BB  942   7.470  10.720   3.400
  326HIS    SC1  943   7.510  10.520   3.170
  326HIS    SC2  944   7.440  10.420   2.930
  326HIS    SC3  945   7.590  10.270   3.090
  327LYS     BB  946   7.160  10.700   3.550
  327LYS    SC1  947   7.120  10.560   3.820
  327LYS    SC2  948   7.010  10.310   3.890
  327LYS    SCP  949   6.940  10.260   3.820
  328TRP     BB  950   7.010  10.980   3.500
  328TRP    SC1  951   6.970  11.080   3.780
  328TRP    SC2  952   6.920  11.260   3.980
  328TRP    SC3  953   7.030  11.340   3.750
  328TRP    SC4  954   7.010  11.510   3.960
  329LYS     BB  955   7.130  11.120   3.290
  329LYS    SC1  956   7.350  11.330   3.280
  329LYS    SC2  957   7.450  11.480   3.060
  329LYS    SCP  958   7.550  11.450   3.110
  330THR     BB  959   7.210  10.960   2.990
  330THR    SC1  960   7.450  10.950   2.930
  330THR    SCP  961   7.460  10.820   2.920
  330THR    SCN  962   7.440  11.090   2.940
  331ALA     BB  963   7.000  10.750   3.010
  332GLN     BB  964   6.880  10.550   3.280
  332GLN    SC1  965   7.110  10.230   3.300
  332GLN    SCP  966   7.120  10.120   3.210
  332GLN    SCN  967   7.100  10.330   3.390
  333THR     BB  968   6.630  10.340   3.350
  333THR    SC1  969   6.470  10.360   3.150
  333THR    SCP  970   6.500  10.340   3.280
  333THR    SCN  971   6.430  10.380   3.010
  334GLY     BB  972   6.580  10.220   3.630
  335PHE     BB  973   6.460  10.310   3.890
  335PHE    SC1  974   6.320  10.060   4.000
  335PHE    SC2  975   6.280   9.900   4.220
  335PHE    SC3  976   6.220   9.810   3.970
  336PRO     BB  977   6.190  10.570   3.860
  336PRO    SC1  978   5.920  10.540   3.830
  337TRP     BB  979   6.250  10.760   4.080
  337TRP    SC1  980   5.990  10.790   4.250
  337TRP    SC2  981   5.810  10.970   4.360
  337TRP    SC3  982   5.820  10.920   4.090
  337TRP    SC4  983   5.610  11.050   4.200
  338ILE     BB  984   6.410  11.020   3.990
  338ILE    SC1  985   6.540  11.170   4.230
  339ASP     BB  986   6.540  10.970   3.780
  339ASP    SC1  987   6.660  10.700   3.680
  339ASP    SCN  988   6.650  10.590   3.680
  340ALA     BB  989   6.460  11.130   3.500
  341ILE     BB  990   6.560  11.030   3.250
  341ILE    SC1  991   6.560  10.810   3.030
  342MET     BB  992   6.520  11.320   2.990
  342MET    SC1  993   6.500  11.410   2.650
  343THR     BB  994   6.840  11.450   3.060
  343THR    SC1  995   6.990  11.370   2.850
  343THR    SCP  996   6.860  11.360   2.790
  343THR    SCN  997   7.120  11.380   2.900
  344GLN     BB  998   6.860  11.540   3.350
  344GLN    SC1  999   7.160  11.750   3.400
  344GLN    SCP 1000   7.110  11.850   3.310
  344GLN    SCN 1001   7.220  11.650   3.480
  345LEU     BB 1002   6.520  11.630   3.440
  345LEU    SC1 1003   6.560  11.500   3.730
  346ARG     BB 1004   6.380  11.790   3.280
  346ARG    SC1 1005   6.250  11.710   3.010
  346ARG    SC2 1006   6.000  11.820   2.820
  346ARG    SCP 1007   5.900  11.800   2.850
  347GLN     BB 1008   6.100  12.030   3.340
  347GLN    SC1 1009   5.700  11.970   3.210
  347GLN    SCP 1010   5.810  12.050   3.240
  347GLN    SCN 1011   5.590  11.880   3.170
  348GLU     BB 1012   6.140  12.230   3.500
  348GLU    SC1 1013   5.880  12.280   3.770
  348GLU    SCN 1014   5.880  12.370   3.830
  349GLY     BB 1015   6.470  12.160   3.680
  350TRP     BB 1016   6.400  11.910   3.870
  350TRP    SC1 1017   6.140  11.830   3.760
  350TRP    SC2 1018   5.880  11.800   3.690
  350TRP    SC3 1019   5.950  11.850   3.950
  350TRP    SC4 1020   5.690  11.810   3.880
  351ILE     BB 1021   6.390  11.890   4.190
  351ILE    SC1 1022   6.570  11.640   4.230
  352HIS     BB 1023   6.390  12.080   4.480
  352HIS    SC1 1024   6.330  12.350   4.360
  352HIS    SC2 1025   6.330  12.380   4.090
  352HIS    SC3 1026   6.240  12.580   4.250
  353HIS     BB 1027   6.260  11.880   4.730
  353HIS    SC1 1028   6.330  11.810   5.030
  353HIS    SC2 1029   6.350  11.810   5.300
  353HIS    SC3 1030   6.400  11.580   5.160
  354LEU     BB 1031   6.120  11.590   4.600
  354LEU    SC1 1032   5.920  11.750   4.400
  355ALA     BB 1033   6.330  11.420   4.620
  356ARG     BB 1034   6.600  11.440   4.720
  356ARG    SC1 1035   6.740  11.740   4.690
  356ARG    SC2 1036   6.890  12.040   4.600
  356ARG    SCP 1037   6.880  12.140   4.640
  357HIS     BB 1038   6.670  11.140   4.790
  357HIS    SC1 1039   6.460  11.050   4.990
  357HIS    SC2 1040   6.190  11.120   4.980
  357HIS    SC3 1041   6.330  11.140   5.220
  358ALA     BB 1042   6.760  11.000   4.570
  359VAL     BB 1043   7.030  11.140   4.470
  359VAL    SC1 1044   6.990  11.400   4.440
  360ALA     BB 1045   7.220  11.000   4.640
  361CYS     BB 1046   7.120  10.620   4.690
  361CYS    SC1 1047   6.820  10.590   4.830
  362PHE     BB 1048   7.140  10.440   4.400
  362PHE    SC1 1049   6.830  10.370   4.370
  362PHE    SC2 1050   6.700  10.130   4.340
  362PHE    SC3 1051   6.570  10.370   4.360
  363LEU     BB 1052   7.400  10.620   4.250
  363LEU    SC1 1053   7.290  10.900   4.160
  364THR     BB 1054   7.640  10.610   4.530
  364THR    SC1 1055   7.650  10.790   4.660
  364THR    SCP 1056   7.650  10.720   4.780
  364THR    SCN 1057   7.660  10.860   4.540
  365ARG     BB 1058   7.550  10.260   4.680
  365ARG    SC1 1059   7.460  10.410   4.970
  365ARG    SC2 1060   7.210  10.360   5.140
  365ARG    SCP 1061   7.260  10.260   5.140
  366GLY     BB 1062   7.480  10.120   4.480
  367ASP     BB 1063   7.490  10.130   4.170
  367ASP    SC1 1064   7.310   9.930   4.020
  367ASP    SCN 1065   7.250  10.010   3.990
  368LEU     BB 1066   7.760  10.320   4.040
  368LEU    SC1 1067   7.690  10.600   3.880
  369TRP     BB 1068   7.950  10.490   4.240
  369TRP    SC1 1069   8.000  10.230   4.440
  369TRP    SC2 1070   7.970  10.020   4.590
  369TRP    SC3 1071   7.990   9.990   4.330
  369TRP    SC4 1072   7.920   9.780   4.480
  370ILE     BB 1073   8.020  10.750   4.300
  370ILE    SC1 1074   7.820  10.980   4.240
  371SER     BB 1075   8.300  10.980   4.280
  371SER    SC1 1076   8.460  10.920   4.120
  371SER    SCP 1077   8.370  10.850   4.040
  371SER    SCN 1078   8.550  10.990   4.200
  372TRP     BB 1079   8.200  11.260   4.410
  372TRP    SC1 1080   8.040  11.210   4.670
  372TRP    SC2 1081   7.910  11.170   4.900
  372TRP    SC3 1082   8.090  10.990   4.810
  372TRP    SC4 1083   7.940  10.930   5.030
  373GLU     BB 1084   8.360  11.520   4.240
  373GLU    SC1 1085   8.450  11.740   4.520
  373GLU    SCN 1086   8.500  11.770   4.610
  374GLU     BB 1087   8.190  11.420   3.950
  374GLU    SC1 1088   8.220  11.640   3.710
  374GLU    SCN 1089   8.130  11.680   3.760
  375GLY     BB 1090   7.840  11.420   4.030
  376MET     BB 1091   7.850  11.690   4.160
  376MET    SC1 1092   7.950  11.710   4.490
  377LYS     BB 1093   7.820  11.900   3.930
  377LYS    SC1 1094   8.090  12.060   3.940
  377LYS    SC2 1095   8.300  12.020   4.100
  377LYS    SCP 1096   8.330  12.040   4.210
  378VAL     BB 1097   7.640  11.780   3.700
  378VAL    SC1 1098   7.480  11.580   3.760
  379PHE     BB 1099   7.360  12.060   3.820
  379PHE    SC1 1100   7.290  11.960   4.080
  379PHE    SC2 1101   7.140  11.810   4.260
  379PHE    SC3 1102   7.400  11.860   4.300
  380GLU     BB 1103   7.470  12.260   3.600
  380GLU    SC1 1104   7.790  12.450   3.740
  380GLU    SCN 1105   7.690  12.410   3.780
  381GLU     BB 1106   7.340  12.240   3.380
  381GLU    SC1 1107   7.550  11.980   3.220
  381GLU    SCN 1108   7.520  11.950   3.120
  382LEU     BB 1109   6.990  12.200   3.380
  382LEU    SC1 1110   6.790  12.000   3.240
  383LEU     BB 1111   6.950  12.240   3.660
  383LEU    SC1 1112   6.900  11.910   3.720
  384LEU     BB 1113   7.020  12.450   3.870
  384LEU    SC1 1114   6.690  12.560   3.860
  385ASP     BB 1115   7.190  12.530   4.120
  385ASP    SC1 1116   7.200  12.360   4.350
  385ASP    SCN 1117   7.230  12.310   4.450
  386ALA     BB 1118   7.500  12.770   4.090
  387ASP     BB 1119   7.700  12.940   3.990
  387ASP    SC1 1120   7.580  13.210   3.860
  387ASP    SCN 1121   7.530  13.120   3.840
  388TYR     BB 1122   7.910  12.990   4.220
  388TYR    SC1 1123   8.090  12.720   4.110
  388TYR    SC2 1124   8.230  12.560   3.950
  388TYR    SC3 1125   8.180  12.490   4.210
  389SER     BB 1126   7.780  12.930   4.490
  389SER    SC1 1127   7.800  13.060   4.700
  389SER    SCP 1128   7.840  13.050   4.830
  389SER    SCN 1129   7.770  13.070   4.560
  390ILE     BB 1130   7.660  12.600   4.550
  390ILE    SC1 1131   7.640  12.620   4.860
  391ASN     BB 1132   7.790  12.340   4.470
  391ASN    SC1 1133   7.650  12.260   4.180
  391ASN    SCP 1134   7.510  12.290   4.200
  391ASN    SCN 1135   7.780  12.230   4.160
  392ALA     BB 1136   8.030  12.160   4.610
  393GLY     BB 1137   7.840  12.130   4.910
  394ASN     BB 1138   7.630  11.950   4.800
  394ASN    SC1 1139   7.390  12.120   4.710
  394ASN    SCP 1140   7.500  12.200   4.730
  394ASN    SCN 1141   7.280  12.040   4.690
  395TRP     BB 1142   7.630  11.630   4.950
  395TRP    SC1 1143   7.620  11.400   4.740
  395TRP    SC2 1144   7.610  11.310   4.490
  395TRP    SC3 1145   7.450  11.510   4.560
  395TRP    SC4 1146   7.430  11.400   4.310
  396MET     BB 1147   7.580  11.630   5.240
  396MET    SC1 1148   7.820  11.900   5.330
  397TRP     BB 1149   7.320  11.580   5.370
  397TRP    SC1 1150   7.170  11.800   5.540
  397TRP    SC2 1151   7.130  12.040   5.650
  397TRP    SC3 1152   7.380  11.970   5.570
  397TRP    SC4 1153   7.340  12.210   5.680
  398LEU     BB 1154   7.250  11.260   5.450
  398LEU    SC1 1155   7.040  11.230   5.640
  399SER     BB 1156   7.500  11.140   5.200
  399SER    SC1 1157   7.430  10.930   5.090
  399SER    SCP 1158   7.530  10.920   5.190
  399SER    SCN 1159   7.330  10.950   4.990
  400ALA     BB 1160   7.700  11.060   5.430
  401SER     BB 1161   7.930  11.280   5.480
  401SER    SC1 1162   8.020  11.410   5.290
  401SER    SCP 1163   8.090  11.400   5.170
  401SER    SCN 1164   7.950  11.420   5.410
  402ALA     BB 1165   7.760  11.510   5.650
  403PHE     BB 1166   7.560  11.450   5.850
  403PHE    SC1 1167   7.320  11.640   5.940
  403PHE    SC2 1168   7.050  11.690   5.970
  403PHE    SC3 1169   7.230  11.880   6.030
  404PHE     BB 1170   7.460  11.160   5.920
  404PHE    SC1 1171   7.350  11.180   6.210
  404PHE    SC2 1172   7.310  11.280   6.460
  404PHE    SC3 1173   7.150  11.350   6.250
  405HIS     BB 1174   7.320  10.890   5.750
  405HIS    SC1 1175   7.230  10.720   6.000
  405HIS    SC2 1176   7.080  10.520   6.090
  405HIS    SC3 1177   7.160  10.710   6.260
  406HIS     BB 1178   7.210  10.710   5.540
  406HIS    SC1 1179   6.990  10.760   5.360
  406HIS    SC2 1180   6.750  10.870   5.310
  406HIS    SC3 1181   6.950  10.920   5.140
  407TYR     BB 1182   7.330  10.380   5.600
  407TYR    SC1 1183   7.490  10.370   5.890
  407TYR    SC2 1184   7.590  10.530   6.080
  407TYR    SC3 1185   7.660  10.270   6.080
  408THR     BB 1186   7.140  10.120   5.590
  408THR    SC1 1187   7.160  10.030   5.840
  408THR    SCP 1188   7.200  10.160   5.870
  408THR    SCN 1189   7.120   9.900   5.810
  409ARG     BB 1190   7.040   9.940   5.380
  409ARG    SC1 1191   7.230   9.690   5.420
  409ARG    SC2 1192   7.520   9.570   5.360
  409ARG    SCP 1193   7.410   9.580   5.390
  410ILE     BB 1194   6.810  10.070   5.190
  410ILE    SC1 1195   6.560   9.900   5.210
  411PHE     BB 1196   6.730  10.360   5.290
  411PHE    SC1 1197   6.770  10.460   5.550
  411PHE    SC2 1198   6.750  10.620   5.770
  411PHE    SC3 1199   6.710  10.350   5.780
  412CYS     BB 1200   6.460  10.510   5.120
  412CYS    SC1 1201   6.340  10.680   5.320
  413PRO     BB 1202   6.300  10.310   4.900
  413PRO    SC1 1203   6.490  10.150   4.770
  414VAL     BB 1204   6.020  10.180   5.100
  414VAL    SC1 1205   6.100   9.940   5.200
  415ARG     BB 1206   5.800  10.350   4.870
  415ARG    SC1 1207   5.560  10.160   4.780
  415ARG    SC2 1208   5.270  10.260   4.740
  415ARG    SCP 1209   5.220  10.360   4.740
  416PHE     BB 1210   5.930  10.630   4.920
  416PHE    SC1 1211   6.140  10.740   4.760
  416PHE    SC2 1212   6.360  10.720   4.600
  416PHE    SC3 1213   6.200  10.940   4.590
  417GLY     BB 1214   5.710  10.800   5.080
  418LYS     BB 1215   5.400  10.620   5.140
  418LYS    SC1 1216   5.480  10.390   5.300
  418LYS    SC2 1217   5.540  10.150   5.370
  418LYS    SCP 1218   5.590  10.110   5.460
  419ARG     BB 1219   5.240  10.710   5.010
  419ARG    SC1 1220   4.960  10.670   4.890
  419ARG    SC2 1221   4.810  10.430   4.700
  419ARG    SCP 1222   4.860  10.360   4.630
  420THR     BB 1223   5.430  10.890   4.690
  420THR    SC1 1224   5.540  10.670   4.620
  420THR    SCP 1225   5.620  10.790   4.640
  420THR    SCN 1226   5.460  10.560   4.600
  421ASP     BB 1227   5.470  11.160   4.690
  421ASP    SC1 1228   5.770  11.260   4.770
  421ASP    SCN 1229   5.790  11.200   4.870
  422PRO     BB 1230   5.290  11.360   4.410
  422PRO    SC1 1231   5.510  11.520   4.330
  423GLU     BB 1232   5.130  11.100   4.270
  423GLU    SC1 1233   4.900  11.020   4.570
  423GLU    SCN 1234   4.920  11.070   4.670
  424GLY     BB 1235   5.140  11.100   3.940
  425GLN     BB 1236   5.380  11.360   3.880
  425GLN    SC1 1237   5.240  11.710   4.010
  425GLN    SCP 1238   5.250  11.820   3.920
  425GLN    SCN 1239   5.220  11.600   4.090
  426TYR     BB 1240   5.670  11.320   3.780
  426TYR    SC1 1241   5.900  11.340   4.000
  426TYR    SC2 1242   6.160  11.430   4.030
  426TYR    SC3 1243   6.050  11.270   4.220
  427ILE     BB 1244   5.720  11.110   3.580
  427ILE    SC1 1245   6.000  11.000   3.660
  428ARG     BB 1246   5.510  11.130   3.360
  428ARG    SC1 1247   5.350  11.350   3.340
  428ARG    SC2 1248   5.390  11.660   3.480
  428ARG    SCP 1249   5.340  11.610   3.560
  429LYS     BB 1250   5.680  11.100   3.070
  429LYS    SC1 1251   5.570  11.090   2.760
  429LYS    SC2 1252   5.430  10.920   2.610
  429LYS    SCP 1253   5.400  10.990   2.680
  430TYR     BB 1254   6.040  11.070   3.120
  430TYR    SC1 1255   6.080  11.330   3.240
  430TYR    SC2 1256   6.080  11.450   3.480
  430TYR    SC3 1257   5.900  11.520   3.290
  431LEU     BB 1258   6.100  10.810   2.910
  431LEU    SC1 1259   6.270  10.970   2.670
  432PRO     BB 1260   5.840  10.710   2.770
  432PRO    SC1 1261   5.960  10.600   2.530
  433VAL     BB 1262   5.600  10.510   2.900
  433VAL    SC1 1263   5.580  10.280   2.780
  434LEU     BB 1264   5.480  10.640   3.140
  434LEU    SC1 1265   5.730  10.690   3.340
  435LYS     BB 1266   5.260  10.610   3.360
  435LYS    SC1 1267   5.070  10.890   3.460
  435LYS    SC2 1268   4.870  11.050   3.450
  435LYS    SCP 1269   4.920  11.020   3.360
  436ASN     BB 1270   5.070  10.400   3.320
  436ASN    SC1 1271   4.800  10.420   3.470
  436ASN    SCP 1272   4.780  10.320   3.370
  436ASN    SCN 1273   4.810  10.510   3.570
  437PHE     BB 1274   5.060  10.110   3.140
  437PHE    SC1 1275   4.810  10.130   2.940
  437PHE    SC2 1276   4.700  10.250   2.730
  437PHE    SC3 1277   4.550  10.180   2.940
  438PRO     BB 1278   5.100   9.810   3.260
  438PRO    SC1 1279   5.000   9.650   3.070
  439THR     BB 1280   5.150   9.810   3.570
  439THR    SC1 1281   5.320   9.630   3.640
  439THR    SCP 1282   5.230   9.560   3.560
  439THR    SCN 1283   5.410   9.700   3.710
  440LYS     BB 1284   5.140  10.110   3.720
  440LYS    SC1 1285   4.830  10.080   3.890
  440LYS    SC2 1286   4.640  10.150   4.010
  440LYS    SCP 1287   4.700  10.180   3.930
  441TYR     BB 1288   5.330  10.310   3.730
  441TYR    SC1 1289   5.570  10.230   3.530
  441TYR    SC2 1290   5.630  10.210   3.270
  441TYR    SC3 1291   5.630   9.990   3.420
  442ILE     BB 1292   5.480  10.480   3.960
  442ILE    SC1 1293   5.460  10.750   3.800
  443TYR     BB 1294   5.500  10.350   4.240
  443TYR    SC1 1295   5.810  10.360   4.340
  443TYR    SC2 1296   6.030  10.280   4.190
  443TYR    SC3 1297   6.060  10.390   4.440
  444GLU     BB 1298   5.360  10.080   4.200
  444GLU    SC1 1299   5.000  10.150   4.330
  444GLU    SCN 1300   4.990  10.230   4.400
  445PRO     BB 1301   5.610   9.820   3.980
  445PRO    SC1 1302   5.780  10.040   3.920
  446TRP     BB 1303   5.650   9.610   4.100
  446TRP    SC1 1304   5.820   9.630   4.330
  446TRP    SC2 1305   6.000   9.720   4.510
  446TRP    SC3 1306   5.810   9.880   4.410
  446TRP    SC4 1307   5.990   9.970   4.590
  447THR     BB 1308   5.300   9.430   4.160
  447THR    SC1 1309   5.350   9.200   4.190
  447THR    SCP 1310   5.420   9.150   4.300
  447THR    SCN 1311   5.280   9.250   4.080
  448ALA     BB 1312   5.080   9.680   4.060
  449SER     BB 1313   4.740   9.640   4.160
  449SER    SC1 1314   4.690   9.580   4.380
  449SER    SCP 1315   4.630   9.670   4.460
  449SER    SCN 1316   4.740   9.480   4.300
  450GLU     BB 1317   4.580   9.620   3.890
  450GLU    SC1 1318   4.300   9.380   3.950
  450GLU    SCN 1319   4.380   9.330   4.000
  451GLU     BB 1320   4.710   9.630   3.640
  451GLU    SC1 1321   4.640   9.930   3.420
  451GLU    SCN 1322   4.710   9.840   3.400
  452GLU     BB 1323   4.760   9.440   3.440
  452GLU    SC1 1324   4.540   9.130   3.580
  452GLU    SCN 1325   4.490   9.220   3.630
  453GLN     BB 1326   4.980   9.290   3.400
  453GLN    SC1 1327   4.920   8.930   3.260
  453GLN    SCP 1328   4.790   8.970   3.270
  453GLN    SCN 1329   5.060   8.890   3.250
  454ARG     BB 1330   5.100   9.200   3.680
  454ARG    SC1 1331   4.920   9.160   3.930
  454ARG    SC2 1332   4.690   9.140   4.090
  454ARG    SCP 1333   4.600   9.170   4.030
  455GLN     BB 1334   5.350   9.060   3.630
  455GLN    SC1 1335   5.570   9.260   3.740
  455GLN    SCP 1336   5.590   9.340   3.860
  455GLN    SCN 1337   5.550   9.190   3.630
  456ALA     BB 1338   5.450   9.000   3.360
  457GLY     BB 1339   5.370   9.040   3.070
  458CYS     BB 1340   5.350   9.310   2.990
  458CYS    SC1 1341   5.230   9.430   2.720
  459ILE     BB 1342   5.500   9.540   3.190
  459ILE    SC1 1343   5.480   9.790   3.010
  460ILE     BB 1344   5.760   9.460   3.370
  460ILE    SC1 1345   5.850   9.630   3.610
  461GLY     BB 1346   5.910   9.230   3.240
  462ARG     BB 1347   5.850   9.250   2.940
  462ARG    SC1 1348   5.890   9.040   2.700
  462ARG    SC2 1349   5.560   8.950   2.630
  462ARG    SCP 1350   5.500   9.040   2.610
  463ASP     BB 1351   5.920   9.600   2.900
  463ASP    SC1 1352   6.120   9.530   2.620
  463ASP    SCN 1353   6.180   9.580   2.550
  464TYR     BB 1354   5.980   9.810   3.140
  464TYR    SC1 1355   6.020  10.070   2.960
  464TYR    SC2 1356   6.040  10.330   3.020
  464TYR    SC3 1357   6.110  10.250   2.770
  465PRO     BB 1358   6.200   9.920   3.380
  465PRO    SC1 1359   6.110  10.170   3.510
  466PHE     BB 1360   6.450   9.800   3.260
  466PHE    SC1 1361   6.480   9.910   2.950
  466PHE    SC2 1362   6.470  10.020   2.700
  466PHE    SC3 1363   6.560   9.770   2.740
  467PRO     BB 1364   6.730   9.800   3.350
  467PRO    SC1 1365   6.920   9.820   3.120
  468MET     BB 1366   6.880   9.860   3.610
  468MET    SC1 1367   6.770   9.830   3.950
  469VAL     BB 1368   7.220   9.800   3.520
  469VAL    SC1 1369   7.230   9.570   3.400
  470ASN     BB 1370   7.490   9.970   3.530
  470ASN    SC1 1371   7.420  10.240   3.650
  470ASN    SCP 1372   7.520  10.210   3.740
  470ASN    SCN 1373   7.330  10.270   3.550
  471HIS     BB 1374   7.780   9.910   3.700
  471HIS    SC1 1375   7.920  10.140   3.580
  471HIS    SC2 1376   7.900  10.380   3.460
  471HIS    SC3 1377   8.120  10.230   3.420
  472LYS     BB 1378   7.790   9.780   3.960
  472LYS    SC1 1379   8.040   9.610   3.970
  472LYS    SC2 1380   8.080   9.340   3.830
  472LYS    SCP 1381   8.080   9.270   3.910
  473GLU     BB 1382   7.600   9.490   4.240
  473GLU    SC1 1383   7.730   9.120   4.210
  473GLU    SCN 1384   7.820   9.130   4.150
  474ALA     BB 1385   7.480   9.630   4.390
  475SER     BB 1386   7.110   9.690   4.520
  475SER    SC1 1387   7.010   9.750   4.360
  475SER    SCP 1388   7.080   9.820   4.270
  475SER    SCN 1389   6.930   9.680   4.460
  476ASP     BB 1390   7.330   9.720   4.820
  476ASP    SC1 1391   7.390   9.930   5.020
  476ASP    SCN 1392   7.380  10.010   5.100
  477ARG     BB 1393   7.640   9.550   4.870
  477ARG    SC1 1394   7.740   9.280   4.720
  477ARG    SC2 1395   8.000   9.080   4.750
  477ARG    SCP 1396   7.890   9.070   4.790
  478ASN     BB 1397   7.860   9.670   5.000
  478ASN    SC1 1398   8.140   9.580   4.890
  478ASN    SCP 1399   8.140   9.710   4.950
  478ASN    SCN 1400   8.150   9.460   4.830
  479LEU     BB 1401   7.870   9.930   5.140
  479LEU    SC1 1402   8.170  10.020   5.040
  480GLN     BB 1403   7.700  10.140   5.360
  480GLN    SC1 1404   7.650   9.940   5.660
  480GLN    SCP 1405   7.660   9.940   5.800
  480GLN    SCN 1406   7.650   9.930   5.520
  481LEU     BB 1407   7.870  10.370   5.570
  481LEU    SC1 1408   7.690  10.620   5.460
  482MET     BB 1409   8.050  10.240   5.640
  482MET    SC1 1410   8.320  10.280   5.420
  483ARG     BB 1411   8.200  10.110   5.900
  483ARG    SC1 1412   8.040   9.890   5.990
  483ARG    SC2 1413   8.010   9.620   6.110
  483ARG    SCP 1414   7.930   9.550   6.120
  484ARG     BB 1415   8.470  10.250   5.940
  484ARG    SC1 1416   8.690  10.120   5.950
  484ARG    SC2 1417   8.910  10.210   6.110
  484ARG    SCP 1418   8.920  10.210   6.000
  485VAL     BB 1419   8.540  10.600   5.950
  485VAL    SC1 1420   8.620  10.630   5.700
  486ARG     BB 1421   8.350  10.750   6.190
  486ARG    SC1 1422   8.090  10.560   6.160
  486ARG    SC2 1423   7.950  10.400   6.430
  486ARG    SCP 1424   7.970  10.440   6.540
  487GLU     BB 1425   8.280  11.000   6.380
  487GLU    SC1 1426   8.080  10.850   6.680
  487GLU    SCN 1427   8.010  10.760   6.690
  488GLU     BB 1428   8.390  11.240   6.340
  488GLU    SC1 1429   8.640  11.210   6.620
  488GLU    SCN 1430   8.640  11.180   6.510
  489GLN     BB 1431   8.530  11.320   6.130
  489GLN    SC1 1432   8.810  11.490   6.180
  489GLN    SCP 1433   8.720  11.410   6.250
  489GLN    SCN 1434   8.900  11.570   6.110
  490ARG     BB 1435   8.620  11.160   5.850
  490ARG    SC1 1436   8.860  11.000   5.960
  490ARG    SC2 1437   8.860  10.910   6.260
  490ARG    SCP 1438   8.920  10.930   6.350
  491GLY     BB 1439   8.330  11.020   5.790
  492THR     BB 1440   8.000  11.070   5.910
  492THR    SC1 1441   7.860  10.880   5.840
  492THR    SCP 1442   7.860  10.870   5.700
  492THR    SCN 1443   7.860  10.890   5.980
  493ALA     BB 1444   8.000  11.320   6.070
  494GLN     BB 1445   8.020  11.600   6.060
  494GLN    SC1 1446   8.280  11.710   6.280
  494GLN    SCP 1447   8.300  11.650   6.410
  494GLN    SCN 1448   8.250  11.780   6.160
  495LEU     BB 1449   7.810  11.780   6.160
  495LEU    SC1 1450   7.740  11.980   5.920
  496THR     BB 1451   7.600  11.650   6.400
  496THR    SC1 1452   7.390  11.800   6.470
  496THR    SCP 1453   7.380  11.740   6.340
  496THR    SCN 1454   7.400  11.860   6.590
  497ARG     BB 1455   7.750  11.390   6.490
  497ARG    SC1 1456   7.980  11.430   6.650
  497ARG    SC2 1457   8.300  11.520   6.740
  497ARG    SCP 1458   8.190  11.500   6.740
  998FAD   FLA1 1459   6.640  11.400   5.450
  998FAD   FLA2 1460   6.890  11.390   5.160
  998FAD   FLA3 1461   6.860  11.600   5.200
  998FAD   FLA4 1462   7.120  11.410   4.900
  998FAD   FLA5 1463   7.130  11.700   4.900
  998FAD   RIB1 1464   6.810  11.910   5.170
  998FAD   RIB2 1465   6.780  12.100   5.080
  998FAD   PO4B 1466   6.450  12.290   5.010
  998FAD   PO4A 1467   6.560  12.420   4.770
  998FAD   RBS1 1468   6.910  12.580   4.880
  998FAD   RBS2 1469   7.130  12.480   4.840
  998FAD   ADN3 1470   7.080  12.870   4.770
  998FAD   ADN2 1471   7.220  12.820   4.530
  998FAD   ADN1 1472   7.260  13.050   4.590
    1MET     CA 1473   8.990   2.300   3.860
    2PRO     CA 1474   8.960   1.950   3.880
    3HIS     CA 1475   8.710   1.850   4.020
    4ARG     CA 1476   8.660   1.530   3.880
    5THR     CA 1477   8.400   1.280   4.020
    6ILE     CA 1478   8.320   0.880   4.050
    7HIS     CA 1479   8.040   0.690   3.970
    8LEU     CA 1480   8.140   0.330   3.840
    9PHE     CA 1481   7.870   0.250   3.750
   10ARG     CA 1482   7.790  13.820   3.890
   11LYS     CA 1483   7.660  13.790   4.130
   12GLY     CA 1484   7.370   0.100   4.110
   13LEU     CA 1485   7.070   0.280   4.020
   14ARG     CA 1486   6.920   0.480   4.160
   15LEU     CA 1487   6.960   0.710   4.380
   16HIS     CA 1488   6.870   0.570   4.650
   17ASP     CA 1489   7.060   0.660   4.870
   18ASN     CA 1490   7.380   0.590   4.780
   19PRO     CA 1491   7.580   0.530   4.990
   20THR     CA 1492   7.820   0.750   4.900
   21LEU     CA 1493   7.730   0.930   4.670
   22LEU     CA 1494   7.870   0.960   4.370
   23ALA     CA 1495   8.070   1.120   4.380
   24ALA     CA 1496   8.040   1.350   4.600
   25LEU     CA 1497   7.930   1.560   4.790
   26GLU     CA 1498   8.180   1.780   4.820
   27SER     CA 1499   8.190   2.070   4.620
   28SER     CA 1500   8.110   1.870   4.340
   29GLU     CA 1501   8.240   1.920   4.010
   30THR     CA 1502   8.140   1.690   3.820
   31ILE     CA 1503   7.920   1.450   3.940
   32TYR     CA 1504   7.960   1.160   3.880
   33PRO     CA 1505   7.690   0.960   3.710
   34VAL     CA 1506   7.810   0.670   3.480
   35TYR     CA 1507   7.720   0.450   3.220
   36VAL     CA 1508   7.840   0.080   3.140
   37LEU     CA 1509   7.700  13.800   2.900
   38ASP     CA 1510   7.830  13.530   2.800
   39ARG     CA 1511   7.890  13.180   2.950
   40ARG     CA 1512   8.170  13.170   3.000
   41PHE     CA 1513   8.170  13.400   3.360
   42LEU     CA 1514   7.870  13.270   3.440
   43ALA     CA 1515   7.800  13.000   3.470
   44SER     CA 1516   8.090  12.820   3.540
   45ALA     CA 1517   8.180  12.730   3.290
   46MET     CA 1518   7.900  12.660   3.060
   47HIS     CA 1519   7.690  12.470   3.210
   48ILE     CA 1520   7.460  12.400   2.940
   49GLY     CA 1521   7.130  12.410   2.930
   50ALA     CA 1522   6.860  12.360   2.930
   51LEU     CA 1523   6.730  12.590   3.110
   52ARG     CA 1524   6.900  12.800   3.220
   53TRP     CA 1525   6.950  13.000   3.040
   54HIS     CA 1526   6.630  13.150   2.930
   55PHE     CA 1527   6.610  13.390   3.250
   56LEU     CA 1528   6.770  13.570   3.180
   57LEU     CA 1529   6.590  13.760   2.920
   58GLN     CA 1530   6.410  13.900   3.160
   59SER     CA 1531   6.620   0.060   3.390
   60LEU     CA 1532   6.770   0.330   3.130
   61GLU     CA 1533   6.530   0.480   3.090
   62ASPP    CA 1534   6.420   0.540   3.410
   63LEU     CA 1535   6.700   0.740   3.490
   64HIS     CA 1536   6.820   0.900   3.270
   65LYS     CA 1537   6.590   1.070   3.110
   66ASN     CA 1538   6.510   1.260   3.420
   67LEU     CA 1539   6.790   1.360   3.640
   68SER     CA 1540   6.560   1.640   3.790
   69ARG     CA 1541   6.640   1.920   3.630
   70LEU     CA 1542   6.960   2.020   3.650
   71GLY     CA 1543   7.130   1.790   3.680
   72ALA     CA 1544   7.250   1.600   3.550
   73ARG     CA 1545   7.240   1.250   3.340
   74LEU     CA 1546   7.430   1.050   3.200
   75LEU     CA 1547   7.680   0.900   3.070
   76VAL     CA 1548   7.680   0.730   2.780
   77ILE     CA 1549   7.770   0.310   2.720
   78GLN     CA 1550   7.980   0.110   2.510
   79GLY     CA 1551   8.180   0.000   2.490
   80GLU     CA 1552   8.490   0.080   2.520
   81TYR     CA 1553   8.570   0.200   2.760
   82GLU     CA 1554   8.810   0.140   2.970
   83SER     CA 1555   8.850   0.260   3.260
   84VAL     CA 1556   8.720   0.580   3.170
   85LEU     CA 1557   8.730   0.730   2.900
   86ARG     CA 1558   8.890   0.660   2.690
   87ASP     CA 1559   9.240   0.860   2.800
   88HIS     CA 1560   9.160   0.960   2.990
   89VAL     CA 1561   9.280   1.350   2.950
   90GLN     CA 1562   9.470   1.480   3.170
   91LYS     CA 1563   9.490   1.450   3.500
   92TRP     CA 1564   9.190   1.320   3.590
   93ASN     CA 1565   9.030   1.310   3.880
   94ILE     CA 1566   8.990   1.450   4.120
   95THR     CA 1567   8.920   1.300   4.390
   96GLN     CA 1568   8.680   1.140   4.380
   97VAL     CA 1569   8.660   0.850   4.330
   98THR     CA 1570   8.360   0.690   4.490
   99LEU     CA 1571   8.380   0.340   4.420
  100ASP     CA 1572   8.240   0.100   4.700
  101ALA     CA 1573   8.300  13.710   4.720
  102GLU     CA 1574   8.430  13.440   4.580
  103MET     CA 1575   8.620  13.410   4.450
  104GLU     CA 1576   8.840  13.200   4.350
  105PRO     CA 1577   8.830  12.900   4.160
  106PHE     CA 1578   8.750  12.960   3.890
  107TYR     CA 1579   8.660  13.220   3.710
  108LYS     CA 1580   8.880  13.460   3.730
  109GLU     CA 1581   9.080  13.430   3.960
  110MET     CA 1582   9.040  13.620   4.160
  111GLU     CA 1583   9.320  13.850   4.150
  112ALA     CA 1584   9.380  13.780   3.840
  113ASN     CA 1585   9.240   0.100   3.660
  114ILE     CA 1586   9.260   0.410   3.870
  115ARG     CA 1587   9.530   0.510   3.790
  116ARG     CA 1588   9.710   0.370   3.520
  117LEU     CA 1589   9.600   0.460   3.160
  118GLY     CA 1590   9.660   0.770   3.100
  119ALA     CA 1591   9.550   0.960   3.290
  120GLU     CA 1592   9.610   0.950   3.590
  121LEU     CA 1593   9.570   1.030   3.870
  122GLY     CA 1594   9.320   0.930   4.040
  123PHE     CA 1595   9.360   0.980   4.370
  124GLU     CA 1596   9.230   0.790   4.560
  125VAL     CA 1597   8.950   0.700   4.670
  126LEU     CA 1598   8.800   0.470   4.530
  127SER     CA 1599   8.660   0.340   4.830
  128ARG     CA 1600   8.630  13.880   4.970
  129VAL     CA 1601   8.390  13.820   5.180
  130GLY     CA 1602   8.000  13.790   5.130
  131HIS     CA 1603   7.720  13.910   5.130
  132SER     CA 1604   7.380  13.840   5.120
  133LEU     CA 1605   7.330  13.650   5.400
  134TYR     CA 1606   7.560  13.740   5.610
  135ASP     CA 1607   7.740   0.090   5.610
  136THR     CA 1608   8.090  13.910   5.620
  137LYS     CA 1609   8.190   0.110   5.970
  138ARG     CA 1610   8.020  13.850   6.080
  139ILE     CA 1611   8.170  13.540   6.160
  140LEU     CA 1612   8.360  13.600   6.380
  141ASP     CA 1613   8.270  13.600   6.660
  142LEU     CA 1614   8.190  13.250   6.660
  143ASN     CA 1615   8.410  13.110   6.570
  144GLY     CA 1616   8.580  12.870   6.700
  145GLY     CA 1617   8.780  12.610   6.650
  146SER     CA 1618   8.530  12.410   6.460
  147PRO     CA 1619   8.430  12.570   6.200
  148PRO     CA 1620   8.060  12.660   6.040
  149LEU     CA 1621   7.950  12.400   6.150
  150THR     CA 1622   7.540  12.360   6.270
  151TYR     CA 1623   7.200  12.490   6.180
  152LYS     CA 1624   7.030  12.710   6.310
  153ARG     CA 1625   7.080  13.020   6.210
  154PHE     CA 1626   7.380  13.030   6.130
  155LEU     CA 1627   7.630  12.910   6.180
  156HIS     CA 1628   7.580  12.790   6.520
  157ILE     CA 1629   7.490  13.080   6.690
  158LEU     CA 1630   7.370  13.320   6.620
  159SER     CA 1631   7.330  13.560   6.350
  160GLN     CA 1632   7.480  13.800   6.510
  161LEU     CA 1633   7.310   0.190   6.490
  162GLY     CA 1634   7.020   0.170   6.380
  163ASP     CA 1635   6.920  13.850   6.230
  164PRO     CA 1636   6.850  13.900   5.890
  165GLU     CA 1637   6.840   0.320   5.880
  166VAL     CA 1638   6.700   0.560   5.710
  167PRO     CA 1639   6.650   0.730   5.380
  168VAL     CA 1640   6.870   0.960   5.160
  169ARG     CA 1641   6.700   1.150   4.880
  170ASN     CA 1642   6.650   1.120   4.560
  171LEU     CA 1643   6.910   1.230   4.420
  172THR     CA 1644   6.960   1.440   4.190
  173ALA     CA 1645   6.860   1.710   4.170
  174GLU     CA 1646   6.880   1.980   4.130
  175ASP     CA 1647   7.090   2.200   4.090
  176PHE     CA 1648   7.380   1.940   4.190
  177GLN     CA 1649   7.640   2.090   4.190
  178ARG     CA 1650   7.880   2.270   4.090
  179CYS     CA 1651   7.920   2.160   3.790
  180MET     CA 1652   7.730   1.960   3.700
  181SER     CA 1653   7.750   1.940   3.380
  182PRO     CA 1654   7.440   1.890   3.240
  183GLU     CA 1655   7.450   1.640   3.030
  184PRO     CA 1656   7.730   1.400   2.980
  185GLY     CA 1657   7.830   1.270   2.760
  186LEU     CA 1658   8.150   1.220   2.700
  187ALA     CA 1659   8.210   1.070   2.380
  188GLU     CA 1660   7.970   1.010   2.200
  189ARG     CA 1661   7.670   1.060   2.330
  190TYR     CA 1662   7.480   0.830   2.480
  191ARG     CA 1663   7.490   0.600   2.380
  192VAL     CA 1664   7.220   0.510   2.190
  193PRO     CA 1665   7.230   0.160   2.190
  194VAL     CA 1666   7.080   0.040   1.930
  195PRO     CA 1667   7.280  13.770   1.700
  196ALA     CA 1668   7.570  13.690   1.870
  197ASP     CA 1669   7.580  13.530   2.110
  198LEU     CA 1670   7.280  13.380   2.140
  199GLU     CA 1671   7.200  13.070   2.180
  200ILE     CA 1672   6.930  12.860   2.150
  201PRO     CA 1673   6.650  13.030   2.410
  202PRO     CA 1674   6.490  12.830   2.490
  203GLN     CA 1675   6.530  12.630   2.640
  204SER     CA 1676   6.350  12.420   2.780
  205LEU     CA 1677   5.990  12.540   2.700
  206SER     CA 1678   5.810  12.580   2.990
  207PRO     CA 1679   5.750  12.980   3.130
  208TRP     CA 1680   5.910  13.100   3.340
  209THR     CA 1681   6.040  13.340   3.570
  210GLY     CA 1682   6.170  13.760   3.510
  211GLY     CA 1683   6.200  13.910   3.750
  212GLU     CA 1684   6.150   0.130   4.000
  213THR     CA 1685   5.950   0.110   4.230
  214GLU     CA 1686   5.740  13.710   4.270
  215GLY     CA 1687   5.930  13.510   4.440
  216LEU     CA 1688   6.040  13.160   4.490
  217ARG     CA 1689   5.740  12.930   4.570
  218ARG     CA 1690   5.640  12.970   4.840
  219LEU     CA 1691   5.830  13.120   5.010
  220GLU     CA 1692   5.710  13.340   5.120
  221GLN     CA 1693   5.690  13.470   5.390
  222HIS     CA 1694   5.500  13.320   5.620
  223LEU     CA 1695   5.230  13.460   5.690
  224THR     CA 1696   4.950  13.180   5.600
  225ASP     CA 1697   4.840  13.000   5.870
  226GLN     CA 1698   4.840  12.710   5.850
  227GLY     CA 1699   4.950  12.380   5.830
  228TRP     CA 1700   5.050  12.070   5.860
  229VAL     CA 1701   5.350  12.030   5.970
  230ALA     CA 1702   5.380  11.890   6.210
  231ASN     CA 1703   5.530  11.720   6.390
  232PHE     CA 1704   5.650  11.360   6.270
  233THR     CA 1705   5.560  11.390   5.980
  234LYS     CA 1706   5.320  11.590   5.850
  235PRO     CA 1707   5.430  11.670   5.590
  236ARG     CA 1708   5.750  11.690   5.450
  237THR     CA 1709   6.020  11.430   5.470
  238ILE     CA 1710   5.780  11.210   5.330
  239PRO     CA 1711   5.500  11.270   5.250
  240ASN     CA 1712   5.420  11.540   5.080
  241SER     CA 1713   5.740  11.700   4.920
  242LEU     CA 1714   5.640  11.950   4.760
  243LEU     CA 1715   5.400  12.050   5.000
  244PRO     CA 1716   5.500  12.330   5.270
  245SER     CA 1717   5.600  12.470   5.000
  246THR     CA 1718   5.900  12.620   5.080
  247THR     CA 1719   6.040  12.560   4.770
  248GLY     CA 1720   6.280  12.820   4.700
  249LEU     CA 1721   6.520  12.880   4.650
  250SER     CA 1722   6.750  12.780   4.400
  251PRO     CA 1723   6.530  12.970   4.060
  252TYR     CA 1724   6.670  13.300   4.190
  253PHE     CA 1725   6.890  13.270   4.350
  254SER     CA 1726   7.160  13.180   4.110
  255MET     CA 1727   7.190  13.510   4.000
  256GLY     CA 1728   7.060  13.730   4.150
  257CYS     CA 1729   6.770  13.800   4.260
  258LEU     CA 1730   6.600  13.810   4.540
  259SER     CA 1731   6.560  13.900   4.860
  260VAL     CA 1732   6.580  13.680   5.140
  261ARG     CA 1733   6.640  13.860   5.370
  262THR     CA 1734   6.410   0.070   5.500
  263PHE     CA 1735   6.170  13.720   5.410
  264PHE     CA 1736   6.150  13.520   5.610
  265GLN     CA 1737   5.880  13.560   5.870
  266ARG     CA 1738   5.970  13.470   6.140
  267LEU     CA 1739   6.200  13.270   6.210
  268SER     CA 1740   6.130  13.100   6.550
  269ASN     CA 1741   5.780  13.110   6.450
  270ILE     CA 1742   5.750  12.910   6.180
  271TYR     CA 1743   5.980  12.730   6.150
  272ALA     CA 1744   6.130  12.590   6.340
  273GLN     CA 1745   6.010  12.620   6.620
  274ALA     CA 1746   5.730  12.610   6.640
  275LYS     CA 1747   5.510  12.600   6.480
  276HIS     CA 1748   5.520  12.440   6.190
  277HIS     CA 1749   5.780  12.220   6.250
  278SER     CA 1750   5.900  12.120   6.500
  279LEU     CA 1751   6.050  11.810   6.450
  280PRO     CA 1752   6.200  11.670   6.230
  281PRO     CA 1753   6.570  11.720   6.090
  282VAL     CA 1754   6.480  11.880   5.840
  283SER     CA 1755   6.370  12.240   6.010
  284LEU     CA 1756   6.370  12.550   5.890
  285GLN     CA 1757   6.730  12.570   5.940
  286GLY     CA 1758   6.820  12.420   5.750
  287GLN     CA 1759   6.650  12.450   5.430
  288LEU     CA 1760   6.710  12.670   5.320
  289LEU     CA 1761   7.010  12.820   5.310
  290TRP     CA 1762   7.300  12.740   5.240
  291ARG     CA 1763   7.450  12.970   5.130
  292GLU     CA 1764   7.690  13.050   5.190
  293PHE     CA 1765   7.780  12.950   5.480
  294PHE     CA 1766   7.990  12.710   5.250
  295TYR     CA 1767   8.160  12.900   5.120
  296THR     CA 1768   8.270  13.040   5.380
  297VAL     CA 1769   8.450  12.810   5.560
  298ALA     CA 1770   8.510  12.610   5.360
  299SER     CA 1771   8.700  12.740   5.110
  300ALA     CA 1772   8.860  12.960   5.220
  301THR     CA 1773   9.020  12.800   5.510
  302GLN     CA 1774   8.970  12.450   5.380
  303ASN     CA 1775   8.910  12.260   5.140
  304PHE     CA 1776   8.730  12.060   5.000
  305THR     CA 1777   8.830  11.820   4.810
  306GLN     CA 1778   8.810  11.500   5.010
  307MET     CA 1779   8.920  11.520   5.180
  308ALA     CA 1780   9.180  11.710   5.210
  309GLY     CA 1781   9.140  11.950   5.510
  310ASN     CA 1782   8.800  11.910   5.620
  311PRO     CA 1783   8.700  11.860   5.910
  312ILE     CA 1784   8.410  11.640   5.780
  313CYS     CA 1785   8.460  11.510   5.480
  314LEU     CA 1786   8.480  11.250   5.390
  315GLN     CA 1787   8.330  11.040   5.250
  316ILE     CA 1788   8.540  10.900   5.010
  317HIS     CA 1789   8.580  10.890   4.670
  318TRP     CA 1790   8.530  10.540   4.620
  319TYR     CA 1791   8.440  10.410   4.320
  320GLU     CA 1792   8.640  10.470   4.030
  321ASP     CA 1793   8.520  10.510   3.780
  322ALA     CA 1794   8.190  10.600   3.830
  323GLU     CA 1795   8.070  10.890   3.790
  324ARG     CA 1796   7.880  11.070   3.530
  325LEU     CA 1797   7.760  10.890   3.330
  326HIS     CA 1798   7.470  10.720   3.400
  327LYS     CA 1799   7.160  10.700   3.550
  328TRP     CA 1800   7.010  10.980   3.500
  329LYS     CA 1801   7.130  11.120   3.290
  330THR     CA 1802   7.210  10.960   2.990
  331ALA     CA 1803   7.000  10.750   3.010
  332GLN     CA 1804   6.880  10.550   3.280
  333THR     CA 1805   6.630  10.340   3.350
  334GLY     CA 1806   6.580  10.220   3.630
  335PHE     CA 1807   6.460  10.310   3.890
  336PRO     CA 1808   6.190  10.570   3.860
  337TRP     CA 1809   6.250  10.760   4.080
  338ILE     CA 1810   6.410  11.020   3.990
  339ASP     CA 1811   6.540  10.970   3.780
  340ALA     CA 1812   6.460  11.130   3.500
  341ILE     CA 1813   6.560  11.030   3.250
  342MET     CA 1814   6.520  11.320   2.990
  343THR     CA 1815   6.840  11.450   3.060
  344GLN     CA 1816   6.860  11.540   3.350
  345LEU     CA 1817   6.520  11.630   3.440
  346ARG     CA 1818   6.380  11.790   3.280
  347GLN     CA 1819   6.100  12.030   3.340
  348GLU     CA 1820   6.140  12.230   3.500
  349GLY     CA 1821   6.470  12.160   3.680
  350TRP     CA 1822   6.400  11.910   3.870
  351ILE     CA 1823   6.390  11.890   4.190
  352HIS     CA 1824   6.390  12.080   4.480
  353HIS     CA 1825   6.260  11.880   4.730
  354LEU     CA 1826   6.120  11.590   4.600
  355ALA     CA 1827   6.330  11.420   4.620
  356ARG     CA 1828   6.600  11.440   4.720
  357HIS     CA 1829   6.670  11.140   4.790
  358ALA     CA 1830   6.760  11.000   4.570
  359VAL     CA 1831   7.030  11.140   4.470
  360ALA     CA 1832   7.220  11.000   4.640
  361CYS     CA 1833   7.120  10.620   4.690
  362PHE     CA 1834   7.140  10.440   4.400
  363LEU     CA 1835   7.400  10.620   4.250
  364THR     CA 1836   7.640  10.610   4.530
  365ARG     CA 1837   7.550  10.260   4.680
  366GLY     CA 1838   7.480  10.120   4.480
  367ASP     CA 1839   7.490  10.130   4.170
  368LEU     CA 1840   7.760  10.320   4.040
  369TRP     CA 1841   7.950  10.490   4.240
  370ILE     CA 1842   8.020  10.750   4.300
  371SER     CA 1843   8.300  10.980   4.280
  372TRP     CA 1844   8.200  11.260   4.410
  373GLU     CA 1845   8.360  11.520   4.240
  374GLU     CA 1846   8.190  11.420   3.950
  375GLY     CA 1847   7.840  11.420   4.030
  376MET     CA 1848   7.850  11.690   4.160
  377LYS     CA 1849   7.820  11.900   3.930
  378VAL     CA 1850   7.640  11.780   3.700
  379PHE     CA 1851   7.360  12.060   3.820
  380GLU     CA 1852   7.470  12.260   3.600
  381GLU     CA 1853   7.340  12.240   3.380
  382LEU     CA 1854   6.990  12.200   3.380
  383LEU     CA 1855   6.950  12.240   3.660
  384LEU     CA 1856   7.020  12.450   3.870
  385ASP     CA 1857   7.190  12.530   4.120
  386ALA     CA 1858   7.500  12.770   4.090
  387ASP     CA 1859   7.700  12.940   3.990
  388TYR     CA 1860   7.910  12.990   4.220
  389SER     CA 1861   7.780  12.930   4.490
  390ILE     CA 1862   7.660  12.600   4.550
  391ASN     CA 1863   7.790  12.340   4.470
  392ALA     CA 1864   8.030  12.160   4.610
  393GLY     CA 1865   7.840  12.130   4.910
  394ASN     CA 1866   7.630  11.950   4.800
  395TRP     CA 1867   7.630  11.630   4.950
  396MET     CA 1868   7.580  11.630   5.240
  397TRP     CA 1869   7.320  11.580   5.370
  398LEU     CA 1870   7.250  11.260   5.450
  399SER     CA 1871   7.500  11.140   5.200
  400ALA     CA 1872   7.700  11.060   5.430
  401SER     CA 1873   7.930  11.280   5.480
  402ALA     CA 1874   7.760  11.510   5.650
  403PHE     CA 1875   7.560  11.450   5.850
  404PHE     CA 1876   7.460  11.160   5.920
  405HIS     CA 1877   7.320  10.890   5.750
  406HIS     CA 1878   7.210  10.710   5.540
  407TYR     CA 1879   7.330  10.380   5.600
  408THR     CA 1880   7.140  10.120   5.590
  409ARG     CA 1881   7.040   9.940   5.380
  410ILE     CA 1882   6.810  10.070   5.190
  411PHE     CA 1883   6.730  10.360   5.290
  412CYS     CA 1884   6.460  10.510   5.120
  413PRO     CA 1885   6.300  10.310   4.900
  414VAL     CA 1886   6.020  10.180   5.100
  415ARG     CA 1887   5.800  10.350   4.870
  416PHE     CA 1888   5.930  10.630   4.920
  417GLY     CA 1889   5.710  10.800   5.080
  418LYS     CA 1890   5.400  10.620   5.140
  419ARG     CA 1891   5.240  10.710   5.010
  420THR     CA 1892   5.430  10.890   4.690
  421ASP     CA 1893   5.470  11.160   4.690
  422PRO     CA 1894   5.290  11.360   4.410
  423GLU     CA 1895   5.130  11.100   4.270
  424GLY     CA 1896   5.140  11.100   3.940
  425GLN     CA 1897   5.380  11.360   3.880
  426TYR     CA 1898   5.670  11.320   3.780
  427ILE     CA 1899   5.720  11.110   3.580
  428ARG     CA 1900   5.510  11.130   3.360
  429LYS     CA 1901   5.680  11.100   3.070
  430TYR     CA 1902   6.040  11.070   3.120
  431LEU     CA 1903   6.100  10.810   2.910
  432PRO     CA 1904   5.840  10.710   2.770
  433VAL     CA 1905   5.600  10.510   2.900
  434LEU     CA 1906   5.480  10.640   3.140
  435LYS     CA 1907   5.260  10.610   3.360
  436ASN     CA 1908   5.070  10.400   3.320
  437PHE     CA 1909   5.060  10.110   3.140
  438PRO     CA 1910   5.100   9.810   3.260
  439THR     CA 1911   5.150   9.810   3.570
  440LYS     CA 1912   5.140  10.110   3.720
  441TYR     CA 1913   5.330  10.310   3.730
  442ILE     CA 1914   5.480  10.480   3.960
  443TYR     CA 1915   5.500  10.350   4.240
  444GLU     CA 1916   5.360  10.080   4.200
  445PRO     CA 1917   5.610   9.820   3.980
  446TRP     CA 1918   5.650   9.610   4.100
  447THR     CA 1919   5.300   9.430   4.160
  448ALA     CA 1920   5.080   9.680   4.060
  449SER     CA 1921   4.740   9.640   4.160
  450GLU     CA 1922   4.580   9.620   3.890
  451GLU     CA 1923   4.710   9.630   3.640
  452GLU     CA 1924   4.760   9.440   3.440
  453GLN     CA 1925   4.980   9.290   3.400
  454ARG     CA 1926   5.100   9.200   3.680
  455GLN     CA 1927   5.350   9.060   3.630
  456ALA     CA 1928   5.450   9.000   3.360
  457GLY     CA 1929   5.370   9.040   3.070
  458CYS     CA 1930   5.350   9.310   2.990
  459ILE     CA 1931   5.500   9.540   3.190
  460ILE     CA 1932   5.760   9.460   3.370
  461GLY     CA 1933   5.910   9.230   3.240
  462ARG     CA 1934   5.850   9.250   2.940
  463ASP     CA 1935   5.920   9.600   2.900
  464TYR     CA 1936   5.980   9.810   3.140
  465PRO     CA 1937   6.200   9.920   3.380
  466PHE     CA 1938   6.450   9.800   3.260
  467PRO     CA 1939   6.730   9.800   3.350
  468MET     CA 1940   6.880   9.860   3.610
  469VAL     CA 1941   7.220   9.800   3.520
  470ASN     CA 1942   7.490   9.970   3.530
  471HIS     CA 1943   7.780   9.910   3.700
  472LYS     CA 1944   7.790   9.780   3.960
  473GLU     CA 1945   7.600   9.490   4.240
  474ALA     CA 1946   7.480   9.630   4.390
  475SER     CA 1947   7.110   9.690   4.520
  476ASP     CA 1948   7.330   9.720   4.820
  477ARG     CA 1949   7.640   9.550   4.870
  478ASN     CA 1950   7.860   9.670   5.000
  479LEU     CA 1951   7.870   9.930   5.140
  480GLN     CA 1952   7.700  10.140   5.360
  481LEU     CA 1953   7.870  10.370   5.570
  482MET     CA 1954   8.050  10.240   5.640
  483ARG     CA 1955   8.200  10.110   5.900
  484ARG     CA 1956   8.470  10.250   5.940
  485VAL     CA 1957   8.540  10.600   5.950
  486ARG     CA 1958   8.350  10.750   6.190
  487GLU     CA 1959   8.280  11.000   6.380
  488GLU     CA 1960   8.390  11.240   6.340
  489GLN     CA 1961   8.530  11.320   6.130
  490ARG     CA 1962   8.620  11.160   5.850
  491GLY     CA 1963   8.330  11.020   5.790
  492THR     CA 1964   8.000  11.070   5.910
  493ALA     CA 1965   8.000  11.320   6.070
  494GLN     CA 1966   8.020  11.600   6.060
  495LEU     CA 1967   7.810  11.780   6.160
  496THR     CA 1968   7.600  11.650   6.400
  497ARG     CA 1969   7.750  11.390   6.490
  999W        W 1970   7.850   6.580   4.850
 1000W        W 1971  11.340  13.850   0.480
 1001W        W 1972   2.260   0.780  11.430
 1002W        W 1973   5.730   2.420   6.680
 1003W        W 1974   4.110  13.320  11.950
 1004W        W 1975  11.270   8.800   9.990
 1005W        W 1976  13.070   2.330   5.020
 1006W        W 1977   6.940   4.140   2.670
 1007W        W 1978  10.730   6.020  12.960
 1008W        W 1979  11.860   6.490   4.620
 1009W        W 1980   5.390   5.720   1.580
 1010W        W 1981  12.290   6.480   7.310
 1011W        W 1982   5.110   3.820   6.930
 1012W        W 1983   7.560   7.070  12.580
 1013W        W 1984   4.540  11.380   2.480
 1014W        W 1985   7.970   1.700   7.960
 1015W        W 1986   5.610  13.760   7.310
 1016W        W 1987  13.140   9.690   7.240
 1017W        W 1988   5.760   0.160   2.670
 1018W        W 1989  12.230   5.360  10.930
 1019W        W 1990  11.440   7.040  10.750
 1020W        W 1991   3.960   1.820   4.490
 1021W        W 1992  12.920  13.130   7.890
 1022W        W 1993  12.970   1.830   7.520
 1023W        W 1994  13.480   7.890  11.930
 1024W        W 1995   6.260  10.410  13.180
 1025W        W 1996  13.880   6.230  11.140
 1026W        W 1997   7.290  10.190  10.010
 1027W        W 1998  12.430   0.170   7.200
 1028W        W 1999  13.220   7.020  10.630
 1029W        W 2000   4.240   9.080   0.720
 1030W        W 2001   7.320  11.560   2.530
 1031W        W 2002   2.290   4.210   9.100
 1032W        W 2003   5.630   7.340  10.450
 1033W        W 2004  11.850   4.880  11.750
 1034W        W 2005  13.550   2.980   8.580
 1035W        W 2006   4.940   0.600   9.120
 1036W        W 2007   4.990  11.220  12.020
 1037W        W 2008   5.190  12.310  11.940
 1038W        W 2009   2.000   6.280   6.760
 1039W        W 2010   4.930   3.070   8.480
 1040W        W 2011   3.140   0.340   4.670
 1041W        W 2012   0.680   4.540   6.570
 1042W        W 2013   4.780   9.830  10.690
 1043W        W 2014  10.510   6.920  10.650
 1044W        W 2015   9.140   6.290  11.920
 1045W        W 2016   6.810   1.410  11.080
 1046W        W 2017   6.670   2.720   8.740
 1047W        W 2018  13.580   1.590   8.170
 1048W        W 2019   3.320  11.310  10.960
 1049W        W 2020   0.470  12.740   6.210
 1050W        W 2021   0.880   4.340  10.660
 1051W        W 2022   2.540  11.230   4.710
 1052W        W 2023   3.440   2.520  10.640
 1053W        W 2024   5.230  10.560   9.950
 1054W        W 2025   4.840   4.150  10.340
 1055W        W 2026   6.880   8.780  11.300
 1056W        W 2027  13.740  13.680   4.300
 1057W        W 2028  12.980   7.770   8.300
 1058W        W 2029   5.370   0.770  13.510
 1059W        W 2030   3.730   6.360   0.420
 1060W        W 2031   0.670   3.080  12.260
 1061W        W 2032   3.540   4.530   0.740
 1062W        W 2033   4.490   2.760   5.810
 1063W        W 2034  10.020   4.010  12.150
 1064W        W 2035   7.960   3.290   2.560
 1065W        W 2036   0.000   5.870   8.430
 1066W        W 2037   2.880   6.110   8.340
 1067W        W 2038   5.860  10.730   1.380
 1068W        W 2039   9.890  10.080  10.790
 1069W        W 2040   3.210  13.720  11.560
 1070W        W 2041   8.900   3.180   3.830
 1071W        W 2042   9.450   2.260   7.170
 1072W        W 2043   9.800   1.160   5.280
 1073W        W 2044   8.960  10.100   2.950
 1074W        W 2045  11.450   9.970  11.850
 1075W        W 2046   9.970   9.110   2.640
 1076W        W 2047   7.290   1.560   8.350
 1077W        W 2048  13.080   0.260   8.780
 1078W        W 2049  12.640   2.260   7.460
 1079W        W 2050   2.350   7.910   6.180
 1080W        W 2051  12.290   1.520   6.380
 1081W        W 2052   8.040   8.340   8.550
 1082W        W 2053   1.500   5.570   2.780
 1083W        W 2054   6.730   5.910  13.830
 1084W        W 2055   9.360  13.530   8.160
 1085W        W 2056   7.640   8.620  11.700
 1086W        W 2057  11.690   3.000   0.270
 1087W        W 2058   4.760   9.280  10.860
 1088W        W 2059   4.210  10.490   3.100
 1089W        W 2060   0.050  12.250   0.040
 1090W        W 2061   1.820  10.980  13.060
 1091W        W 2062   8.210   0.800   9.050
 1092W        W 2063   2.280  12.060  10.170
 1093W        W 2064   4.820   5.780   4.910
 1094W        W 2065  10.440   8.270  11.880
 1095W        W 2066   8.610  10.120   4.960
 1096W        W 2067  11.890   5.800   1.290
 1097W        W 2068  11.530   7.270   0.230
 1098W        W 2069   9.930  12.670   8.200
 1099W        W 2070   3.710   3.050   0.100
 1100W        W 2071   8.960   0.880   1.840
 1101W        W 2072   1.910   1.930  10.730
 1102W        W 2073   4.160  13.770   3.440
 1103W        W 2074   9.690   8.380   5.970
 1104W        W 2075   4.140   1.760   3.050
 1105W        W 2076   0.290   2.820  13.610
 1106W        W 2077   2.160   9.310   4.810
 1107W        W 2078   7.740   9.340  13.450
 1108W        W 2079   8.160  13.850   4.200
 1109W        W 2080   5.110   6.150   0.850
 1110W        W 2081   0.040   0.390   2.150
 1111W        W 2082  13.760   1.150  12.680
 1112W        W 2083  11.790   1.580   4.520
 1113W        W 2084   0.160   9.520   9.020
 1114W        W 2085   1.680   8.330   4.590
 1115W        W 2086   0.930   0.450   1.680
 1116W        W 2087   9.160   0.320  13.120
 1117W        W 2088   6.280   7.170  10.860
 1118W        W 2089   9.810  11.220  10.010
 1119W        W 2090   1.030   8.370  12.220
 1120W        W 2091  13.620  12.060   6.240
 1121W        W 2092  12.990   7.120   8.180
 1122W        W 2093   0.770   9.100   5.680
 1123W        W 2094   4.490   0.870   5.570
 1124W        W 2095   0.040  12.060   3.480
 1125W        W 2096   5.800   5.580  12.620
 1126W        W 2097  10.560   6.110   7.520
 1127W        W 2098   1.440   0.270   1.620
 1128W        W 2099   2.170   2.410   9.670
 1129W        W 2100   3.330  10.390  11.380
 1130W        W 2101   7.310  13.660   2.580
 1131W        W 2102   4.490   4.680  12.650
 1132W        W 2103   5.050   3.500  13.860
 1133W        W 2104  10.520  11.900   6.150
 1134W        W 2105  12.840   0.970   0.510
 1135W        W 2106  13.800   2.900   8.030
 1136W        W 2107   2.560   8.200   4.980
 1137W        W 2108   7.080  11.140  12.150
 1138W        W 2109   3.600   5.880   0.890
 1139W        W 2110   4.460   5.240  13.030
 1140W        W 2111   3.780   9.040  13.560
 1141W        W 2112   1.520  13.730   1.420
 1142W        W 2113   5.890  12.620   8.250
 1143W        W 2114  12.450  13.840   1.140
 1144W        W 2115   7.530   5.810   8.460
 1145W        W 2116  11.190   5.050   5.350
 1146W        W 2117   3.800   5.640   6.900
 1147W        W 2118   8.740   6.730   2.980
 1148W        W 2119   3.240   8.710  10.230
 1149W        W 2120   5.090   5.370   9.980
 1150W        W 2121   5.770   1.520   0.840
 1151W        W 2122  13.560   0.070   1.940
 1152W        W 2123   4.060   1.880  10.300
 1153W        W 2124  11.360   2.660   5.030
 1154W        W 2125   4.080   4.800  12.220
 1155W        W 2126  12.110  12.880   0.840
 1156W        W 2127   5.890   2.010   2.180
 1157W        W 2128   4.710   1.500   1.170
 1158W        W 2129   5.350   2.990   3.510
 1159W        W 2130   4.760   8.190   5.030
 1160W        W 2131   1.530   4.950   8.420
 1161W        W 2132   6.900  13.710  12.840
 1162W        W 2133   3.910   3.700   9.300
 1163W        W 2134   4.610   9.270  13.870
 1164W        W 2135   1.920   1.520   5.750
 1165W        W 2136   9.360   8.100  10.600
 1166W        W 2137  10.950  10.370  12.550
 1167W        W 2138   0.880   8.470  12.720
 1168W        W 2139   8.360  10.710   2.590
 1169W        W 2140  11.460   8.440   0.990
 1170W        W 2141  12.370  12.900   4.620
 1171W        W 2142   8.260  11.020   0.210
 1172W        W 2143   8.220   8.670   8.190
 1173W        W 2144  13.470  10.060   7.520
 1174W        W 2145   5.630  13.660  12.840
 1175W        W 2146   7.950  10.300  13.520
 1176W        W 2147  11.570   1.440  13.710
 1177W        W 2148   9.860  13.650   4.280
 1178W        W 2149  12.300  10.930   5.570
 1179W        W 2150   8.800   2.290   5.400
 1180W        W 2151   3.500   8.160   7.210
 1181W        W 2152  10.280  10.930  10.820
 1182W        W 2153   0.260   5.780   8.890
 1183W        W 2154   1.090   7.480   3.840
 1184W        W 2155   2.940   5.600   2.930
 1185W        W 2156   2.470   5.320   3.660
 1186W        W 2157   4.920   8.340   0.230
 1187W        W 2158   7.440   0.560  12.780
 1188W        W 2159  13.670  10.590   9.760
 1189W        W 2160  12.080   6.190   7.860
 1190W        W 2161   0.530   9.280   9.410
 1191W        W 2162   1.210   0.260   7.720
 1192W        W 2163  12.750   1.910   6.930
 1193W        W 2164   2.900  11.310   8.490
 1194W        W 2165  11.850   0.890   9.250
 1195W        W 2166   9.950   5.620   1.870
 1196W        W 2167   2.450   5.230   1.830
 1197W        W 2168   4.060  10.730   1.450
 1198W        W 2169  12.460   1.550   9.530
 1199W        W 2170   6.910   3.110   8.980
 1200W        W 2171   0.440   0.370  13.580
 1201W        W 2172  10.910   3.590  13.390
 1202W        W 2173   5.820  11.760  10.520
 1203W        W 2174   4.150   6.670   0.670
 1204W        W 2175  10.270   9.000   1.870
 1205W        W 2176  13.120  11.620   0.960
 1206W        W 2177  10.910   0.100   7.980
 1207W        W 2178  13.640   9.630  10.890
 1208W        W 2179  11.670   0.370   8.400
 1209W        W 2180   8.990   3.030   4.290
 1210W        W 2181  10.840   5.230  13.530
 1211W        W 2182   0.280  12.840  11.640
 1212W        W 2183  13.290   5.680   1.520
 1213W        W 2184   5.350   5.750   0.410
 1214W        W 2185   6.040   2.740  13.070
 1215W        W 2186   1.020  10.460  11.960
 1216W        W 2187   4.080   7.010  13.170
 1217W        W 2188   9.380   6.050   5.240
 1218W        W 2189   8.980   3.500   9.750
 1219W        W 2190  13.760   8.890  11.430
 1220W        W 2191   2.850   5.120   2.620
 1221W        W 2192   5.670   5.430  11.680
 1222W        W 2193   0.460  10.960   6.160
 1223W        W 2194   5.400   3.690   4.550
 1224W        W 2195   8.280   3.520   6.420
 1225W        W 2196   1.720   1.540   9.400
 1226W        W 2197   8.370  12.190  13.280
 1227W        W 2198   0.470   9.480  13.500
 1228W        W 2199   4.680  12.550   7.870
 1229W        W 2200  13.430   9.590   4.190
 1230W        W 2201  11.530   6.490   4.220
 1231W        W 2202   4.760   2.900   1.130
 1232W        W 2203  11.850   6.980   4.410
 1233W        W 2204  10.820   0.720  12.590
 1234W        W 2205   8.970  12.340   4.610
 1235W        W 2206   5.130   2.950   9.680
 1236W        W 2207   4.110   1.340  13.300
 1237W        W 2208   0.830  13.860   6.290
 1238W        W 2209   4.030   4.560   7.790
 1239W        W 2210  10.870   2.300  13.090
 1240W        W 2211  13.440   2.920   2.240
 1241W        W 2212   6.760   3.070   2.190
 1242W        W 2213   1.900  13.890   2.940
 1243W        W 2214   4.580   4.010   7.570
 1244W        W 2215  12.370   1.210  13.500
 1245W        W 2216   8.610  12.860   7.630
 1246W        W 2217   7.030   3.320   8.170
 1247W        W 2218   4.780   5.090   6.300
 1248W        W 2219   6.640   4.990   0.820
 1249W        W 2220   0.020   4.980  10.270
 1250W        W 2221   9.930   4.740  11.110
 1251W        W 2222   1.110   4.440   1.280
 1252W        W 2223   9.480   4.090   8.390
 1253W        W 2224  11.210   7.910   9.400
 1254W        W 2225   5.090   6.460   7.730
 1255W        W 2226   3.530   9.840  12.870
 1256W        W 2227  11.500   6.730   3.470
 1257W        W 2228   9.640   5.070   8.360
 1258W        W 2229   8.880   3.330  13.260
 1259W        W 2230   7.960   1.530   1.450
 1260W        W 2231   0.080  11.840   6.870
 1261W        W 2232  11.230  12.060   0.610
 1262W        W 2233   2.000  11.370  12.840
 1263W        W 2234  13.520   7.530   0.030
 1264W        W 2235   6.950   1.290  12.960
 1265W        W 2236   2.380  12.620   9.600
 1266W        W 2237   7.030  13.740   6.780
 1267W        W 2238   5.330   8.150  10.010
 1268W        W 2239  12.620  11.190  13.720
 1269W        W 2240   7.560   2.120   2.840
 1270W        W 2241  11.080   0.780   3.980
 1271W        W 2242   2.530  13.530  13.290
 1272W        W 2243   4.320  13.280   0.650
 1273W        W 2244   7.220   2.610   7.200
 1274W        W 2245   2.660  11.330   8.950
 1275W        W 2246  10.880  10.760   5.690
 1276W        W 2247   7.190   7.600   4.170
 1277W        W 2248   1.510   6.650   7.450
 1278W        W 2249   8.530   4.510   5.440
 1279W        W 2250  12.150  13.610  12.180
 1280W        W 2251   7.970   4.170  12.850
 1281W        W 2252   2.670  12.550  11.280
 1282W        W 2253   4.160  10.980   9.240
 1283W        W 2254   9.770   0.850   7.060
 1284W        W 2255  12.190  12.450  13.020
 1285W        W 2256  11.340   9.170   4.440
 1286W        W 2257   5.740   9.890  11.230
 1287W        W 2258  13.530   2.270   4.810
 1288W        W 2259   1.390   1.480  10.160
 1289W        W 2260   5.130  13.520  12.920
 1290W        W 2261  12.350  10.860   9.970
 1291W        W 2262   4.610  10.480   5.280
 1292W        W 2263   8.230   6.730   3.880
 1293W        W 2264   6.540   4.410  13.010
 1294W        W 2265   1.020   0.170   8.760
 1295W        W 2266   8.850   0.390   6.630
 1296W        W 2267  11.090   5.430   7.370
 1297W        W 2268   2.840   0.070  13.290
 1298W        W 2269   9.430   6.360   1.870
 1299W        W 2270  13.280  13.050   6.060
 1300W        W 2271   2.740   5.830  13.010
 1301W        W 2272   2.360   0.070  13.640
 1302W        W 2273  11.220   0.990   8.630
 1303W        W 2274  10.300   4.520  12.790
 1304W        W 2275   2.610   9.690   1.700
 1305W        W 2276  13.470   7.910  10.830
 1306W        W 2277   8.200   8.510   1.280
 1307W        W 2278   1.140  10.880   7.690
 1308W        W 2279   8.360   7.520   5.310
 1309W        W 2280   6.890  13.400   7.480
 1310W        W 2281   8.660   6.040  11.490
 1311W        W 2282   7.750   1.320   5.270
 1312W        W 2283   0.320   3.260   6.210
 1313W        W 2284  11.640  13.830   9.230
 1314W        W 2285   3.450   8.350  13.320
 1315W        W 2286   3.270   4.350   6.180
 1316W        W 2287   3.890   0.390  12.630
 1317W        W 2288   3.340   5.990   0.400
 1318W        W 2289   5.470  12.260   2.310
 1319W        W 2290   6.380   1.650   6.090
 1320W        W 2291  11.550   9.120   1.240
 1321W        W 2292   1.980  10.660  11.740
 1322W        W 2293  11.810   2.850   8.200
 1323W        W 2294   8.690  12.600   9.600
 1324W        W 2295   6.280  13.800   1.320
 1325W        W 2296   6.050   3.400   9.160
 1326W        W 2297   5.850   5.220   5.060
 1327W        W 2298   5.460   5.920   2.690
 1328W        W 2299   6.670   5.290   4.390
 1329W        W 2300   1.370   5.270   0.400
 1330W        W 2301  12.960   8.990   2.300
 1331W        W 2302   7.040  11.450   1.220
 1332W        W 2303   4.610   8.060  13.240
 1333W        W 2304  12.970  10.920   6.490
 1334W        W 2305   6.920  12.090  13.450
 1335W        W 2306  10.880   3.840  12.270
 1336W        W 2307  10.940   7.920  12.340
 1337W        W 2308   4.890   9.620   6.480
 1338W        W 2309  10.480   9.720   6.950
 1339W        W 2310   9.590   2.360   8.590
 1340W        W 2311   7.450   8.790   4.540
 1341W        W 2312   5.270  13.600   4.020
 1342W        W 2313   9.520  12.260   9.280
 1343W        W 2314   1.340  11.920   2.070
 1344W        W 2315   8.110   3.510   6.980
 1345W        W 2316  11.460   0.800  11.800
 1346W        W 2317  10.210   5.830   6.700
 1347W        W 2318   2.240  12.100   9.650
 1348W        W 2319   6.380   7.750   7.290
 1349W        W 2320   3.320   6.840   7.450
 1350W        W 2321   0.280   8.710   9.700
 1351W        W 2322   6.620   3.930  11.690
 1352W        W 2323   6.860   8.870   0.540
 1353W        W 2324  10.610   6.860   0.710
 1354W        W 2325   0.680   4.730   5.390
 1355W        W 2326  12.830   6.250   2.460
 1356W        W 2327   6.530   1.570   2.280
 1357W        W 2328  11.220   5.510  13.340
 1358W        W 2329  13.300   7.400   6.180
 1359W        W 2330   5.390   7.510   6.260
 1360W        W 2331  11.380  12.950   4.510
 1361W        W 2332   9.300   9.960  11.360
 1362W        W 2333   9.490  12.190  11.790
 1363W        W 2334   2.880  11.970   6.760
 1364W        W 2335   9.770   2.130  13.660
 1365W        W 2336   4.790  11.560   0.700
 1366W        W 2337  13.510  11.240   1.570
 1367W        W 2338   7.010  12.140  11.910
 1368W        W 2339   9.500   4.470   1.470
 1369W        W 2340   8.830   2.310  13.590
 1370W        W 2341   4.640   7.840   1.950
 1371W        W 2342   7.250   1.110  12.540
 1372W        W 2343   8.970   8.500  13.150
 1373W        W 2344  10.980   4.310  12.400
 1374W        W 2345  11.110  12.050   7.350
 1375W        W 2346   2.530  11.900   5.930
 1376W        W 2347   5.130   6.620   1.790
 1377W        W 2348   7.110   3.830   4.060
 1378W        W 2349   1.440   6.900   2.410
 1379W        W 2350   4.490   0.580   1.450
 1380W        W 2351   4.990   3.740  12.190
 1381W        W 2352  10.830   9.480   7.240
 1382W        W 2353   1.350   4.580   1.800
 1383W        W 2354  12.370   3.980   9.750
 1384W        W 2355  11.640  12.060   2.410
 1385W        W 2356   0.440   8.560   7.440
 1386W        W 2357   4.480   9.060   1.160
 1387W        W 2358  11.280  12.500   9.670
 1388W        W 2359   9.910   2.550   7.200
 1389W        W 2360   5.440  12.150   3.580
 1390W        W 2361   1.750  13.380   2.820
 1391W        W 2362   0.270   8.130  10.260
 1392W        W 2363   4.350  10.300  13.520
 1393W        W 2364  11.650  12.420  12.970
 1394W        W 2365   5.270   8.740  12.350
 1395W        W 2366   0.780  10.170  13.120
 1396W        W 2367  13.850   1.980   3.390
 1397W        W 2368  12.860   6.390  10.080
 1398W        W 2369   9.070   9.010   3.790
 1399W        W 2370  11.990   6.290   4.040
 1400W        W 2371  13.140   6.790   9.450
 1401W        W 2372  10.900  12.570  11.890
 1402W        W 2373   0.450   9.410   9.920
 1403W        W 2374  10.610   6.550   3.310
 1404W        W 2375   7.920   0.610  12.630
 1405W        W 2376   4.070   5.680   9.770
 1406W        W 2377   1.300   5.030   7.580
 1407W        W 2378  12.800   3.350   7.610
 1408W        W 2379   2.890   3.970   1.440
 1409W        W 2380   3.440   2.420   7.740
 1410W        W 2381   9.780   2.670   1.370
 1411W        W 2382   0.290  10.220  11.340
 1412W        W 2383   1.670   9.690   0.860
 1413W        W 2384  13.860  10.070   9.500
 1414W        W 2385   0.430  10.740  11.190
 1415W        W 2386   7.110   6.360  12.570
 1416W        W 2387  11.860   5.220   8.980
 1417W        W 2388   8.860   6.220  11.090
 1418W        W 2389   6.930   5.690   5.410
 1419W        W 2390   1.490  11.380  10.080
 1420W        W 2391   3.460  11.510   3.760
 1421W        W 2392   6.340  13.500  13.550
 1422W        W 2393   7.490   3.570   9.500
 1423W        W 2394   6.840  11.200   7.920
 1424W        W 2395   7.740   3.780   3.350
 1425W        W 2396   0.020   6.840   5.720
 1426W        W 2397  10.740  11.170   4.540
 1427W        W 2398   2.360  11.230   9.890
 1428W        W 2399   7.690   2.070   2.360
 1429W        W 2400   3.710  12.030  11.850
 1430W        W 2401   6.610   2.230   1.630
 1431W        W 2402   1.530  13.500   7.480
 1432W        W 2403  13.370   1.720  12.370
 1433W        W 2404  12.970  11.160   1.080
 1434W        W 2405  10.960   2.220   6.050
 1435W        W 2406  12.650   7.640   3.680
 1436W        W 2407   5.410   2.410   8.100
 1437W        W 2408   8.860   6.080   6.600
 1438W        W 2409  12.600   0.960   2.160
 1439W        W 2410   6.960   2.310   8.590
 1440W        W 2411   5.760   2.390   4.960
 1441W        W 2412   0.870   5.140   0.560
 1442W        W 2413   3.650   8.460  10.400
 1443W        W 2414   0.810  12.450   8.180
 1444W        W 2415   7.260   4.050   9.120
 1445W        W 2416   5.120   6.350   3.810
 1446W        W 2417   5.510   2.170   8.560
 1447W        W 2418   0.220  10.270   6.470
 1448W        W 2419   9.460   8.370  13.180
 1449W        W 2420   1.630  11.180  12.060
 1450W        W 2421   5.440   5.000   1.440
 1451W        W 2422  11.590   8.310   6.790
 1452W        W 2423   1.390   4.830  11.700
 1453W        W 2424   8.210   6.170  11.770
 1454W        W 2425  13.300   5.140  11.160
 1455W        W 2426  11.010   7.650  11.900
 1456W        W 2427  13.750   9.560   8.580
 1457W        W 2428   6.600   6.270   3.050
 1458W        W 2429   2.520  10.970   8.540
 1459W        W 2430   9.990   8.280  13.880
 1460W        W 2431   0.880   4.190   0.310
 1461W        W 2432   0.820   8.140  13.210
 1462W        W 2433  10.680   5.670   0.380
 1463W        W 2434   9.260  12.260   7.490
 1464W        W 2435   1.210   3.760   2.530
 1465W        W 2436  11.370  10.790   7.150
 1466W        W 2437   4.820   5.590   1.750
 1467W        W 2438   2.130   4.440  11.210
 1468W        W 2439   6.090   7.260   6.070
 1469W        W 2440   3.020   0.170   9.900
 1470W        W 2441   2.730   2.710   4.490
 1471W        W 2442   4.260   0.160   5.360
 1472W        W 2443   0.730   0.510   4.540
 1473W        W 2444   9.370  13.310  10.640
 1474W        W 2445   4.660   8.590   7.450
 1475W        W 2446  10.880   5.160   7.800
 1476W        W 2447  11.840   8.400   5.430
 1477W        W 2448   0.240   6.060  12.470
 1478W        W 2449  13.640   8.820   9.080
 1479W        W 2450   8.080   6.110   2.570
 1480W        W 2451  12.240   6.610   4.390
 1481W        W 2452  11.360  10.270   4.240
 1482W        W 2453   8.990   8.110   8.280
 1483W        W 2454   3.650   2.190   1.910
 1484W        W 2455   1.630   7.500   3.740
 1485W        W 2456   3.340   0.300   5.740
 1486W        W 2457  10.970  12.570   8.890
 1487W        W 2458  11.590   3.470   1.950
 1488W        W 2459   1.290   2.480  11.230
 1489W        W 2460   4.400   9.460   6.790
 1490W        W 2461  13.590   5.830   5.950
 1491W        W 2462   8.050   0.270  12.070
 1492W        W 2463  11.530   1.380   0.660
 1493W        W 2464   2.370   8.370  13.770
 1494W        W 2465   6.090   8.690  12.000
 1495W        W 2466   6.230   6.430  12.720
 1496W        W 2467   0.460   5.800  13.820
 1497W        W 2468   1.320   1.800  12.770
 1498W        W 2469   0.710  10.860   1.620
 1499W        W 2470   9.960   7.380   7.490
 1500W        W 2471  10.650  11.340  12.640
 1501W        W 2472   0.190   8.650  10.500
 1502W        W 2473  13.500   5.080   6.610
 1503W        W 2474  12.870   8.260   0.200
 1504W        W 2475   2.370  11.120   5.130
 1505W        W 2476   1.190   8.490   3.880
 1506W        W 2477   2.470   3.830   8.140
 1507W        W 2478  10.450   2.730   8.170
 1508W        W 2479   0.410  13.120   1.560
 1509W        W 2480   1.230   4.200   2.160
 1510W        W 2481  10.060  10.860   7.560
 1511W        W 2482   9.450  13.660   8.960
 1512W        W 2483   5.550   7.110   4.780
 1513W        W 2484   5.600  11.430  11.270
 1514W        W 2485   9.710   9.830  13.270
 1515W        W 2486   3.220   7.070   2.440
 1516W        W 2487  13.090   1.740   1.220
 1517W        W 2488   2.500   5.640   2.700
 1518W        W 2489   3.970   6.740  10.560
 1519W        W 2490   6.800   8.790   8.720
 1520W        W 2491   2.940  12.680   6.430
 1521W        W 2492   8.890   8.890   0.890
 1522W        W 2493   6.660   2.420   3.960
 1523W        W 2494   3.590   2.460   2.650
 1524W        W 2495  10.100  10.610   0.700
 1525W        W 2496   8.930   4.870  13.640
 1526W        W 2497   9.260   0.610   0.480
 1527W        W 2498   3.910   6.800   1.220
 1528W        W 2499  10.090   0.370   3.170
 1529W        W 2500   2.690  10.040  13.420
 1530W        W 2501  10.810   6.200   7.960
 1531W        W 2502   8.540  10.990   7.080
 1532W        W 2503   5.770   5.190   3.830
 1533W        W 2504   1.810   1.060   7.620
 1534W        W 2505   7.370   1.610  12.930
 1535W        W 2506   5.820   6.520  10.050
 1536W        W 2507   8.090   8.000  13.330
 1537W        W 2508   2.400  12.760   9.070
 1538W        W 2509   3.310  11.920   3.030
 1539W        W 2510  10.570  11.030   7.630
 1540W        W 2511   6.050   2.370  11.350
 1541W        W 2512   3.160  11.640   0.930
 1542W        W 2513   1.750   8.260   9.310
 1543W        W 2514   0.020   1.110   6.060
 1544W        W 2515   3.700   0.050   3.390
 1545W        W 2516   0.140   9.970   2.260
 1546W        W 2517   8.260   9.640  11.510
 1547W        W 2518   2.780   8.150  12.810
 1548W        W 2519   0.790   9.460   5.340
 1549W        W 2520   6.340   1.520   4.870
 1550W        W 2521  12.930   7.800  13.790
 1551W        W 2522   7.860   3.020   3.000
 1552W        W 2523   8.750   1.330  11.630
 1553W        W 2524  10.150   0.850   0.980
 1554W        W 2525   6.850   4.890   8.300
 1555W        W 2526   4.740   7.480   4.470
 1556W        W 2527   6.350   8.060   0.610
 1557W        W 2528  10.050  11.820   4.950
 1558W        W 2529   9.310   4.000   1.320
 1559W        W 2530   8.030   3.450   5.960
 1560W        W 2531   7.590   5.080   9.880
 1561W        W 2532   3.740   9.560   4.360
 1562W        W 2533   6.200  11.620  12.180
 1563W        W 2534   2.470  13.610   4.650
 1564W        W 2535   9.590  10.650   3.150
 1565W        W 2536   9.570  10.400  13.280
 1566W        W 2537   3.510   3.620   0.620
 1567W        W 2538  12.890   0.830   0.040
 1568W        W 2539  12.710   6.850   0.560
 1569W        W 2540  10.240  12.050   9.010
 1570W        W 2541   5.180  13.150   7.460
 1571W        W 2542  13.320   6.120   1.750
 1572W        W 2543   1.380   0.580  10.450
 1573W        W 2544  10.320   3.760   9.540
 1574W        W 2545  13.860   8.260  12.920
 1575W        W 2546  10.460  12.220   2.290
 1576W        W 2547   3.750   4.260   4.040
 1577W        W 2548  12.370   9.140  11.100
 1578W        W 2549   7.590  11.510   1.340
 1579W        W 2550   2.530  13.400   1.020
 1580W        W 2551  10.370  10.380   0.300
 1581W        W 2552   3.120   2.300   0.540
 1582W        W 2553   9.630   3.830   7.530
 1583W        W 2554   7.250  11.740   7.390
 1584W        W 2555   8.280   5.280   7.380
 1585W        W 2556   2.580   3.270   3.700
 1586W        W 2557  10.130   0.180   8.600
 1587W        W 2558   5.400   6.140   5.480
 1588W        W 2559  11.780  10.240   5.550
 1589W        W 2560  11.770  12.670  11.370
 1590W        W 2561   6.760   5.180   9.300
 1591W        W 2562  10.230   7.760   4.410
 1592W        W 2563   8.290   2.310   9.000
 1593W        W 2564   3.860   7.910   5.090
 1594W        W 2565   1.970   8.050   8.110
 1595W        W 2566   6.030   5.410   5.510
 1596W        W 2567  13.870   7.620   9.190
 1597W        W 2568   8.660   6.010   0.830
 1598W        W 2569   8.830  13.220  11.510
 1599W        W 2570   0.890  13.460  13.800
 1600W        W 2571   4.940  12.280   4.410
 1601W        W 2572   6.150   5.390  11.350
 1602W        W 2573   2.810  13.410   6.050
 1603W        W 2574   2.750   8.040   2.190
 1604W        W 2575   9.090   9.100   6.920
 1605W        W 2576   8.050  12.930   1.880
 1606W        W 2577   9.230   5.860   7.930
 1607W        W 2578   9.000   7.000   4.340
 1608W        W 2579   0.220   2.240   7.980
 1609W        W 2580   1.280   5.340   5.070
 1610W        W 2581   1.900  12.860   9.410
 1611W        W 2582  10.350   5.560   6.340
 1612W        W 2583  10.550   4.990   4.260
 1613W        W 2584   0.290   4.580   4.570
 1614W        W 2585   8.830   4.640   7.230
 1615W        W 2586   6.090   7.550   0.890
 1616W        W 2587   8.010   2.820   3.460
 1617W        W 2588   2.980   3.570   5.580
 1618W        W 2589   1.150  11.730   7.990
 1619W        W 2590  11.910   8.250   3.730
 1620W        W 2591   3.210  13.050   8.540
 1621W        W 2592  13.530   7.060   3.880
 1622W        W 2593  11.440   5.600   2.780
 1623W        W 2594   3.760  10.840   8.380
 1624W        W 2595  13.390   2.560  10.390
 1625W        W 2596  12.270  13.190  11.880
 1626W        W 2597   1.690   9.510   4.020
 1627W        W 2598   4.040  11.710  12.070
 1628W        W 2599   0.870   8.450   5.600
 1629W        W 2600   2.160  13.180  13.190
 1630W        W 2601   6.080  10.960   1.870
 1631W        W 2602   3.570   8.260   5.340
 1632W        W 2603   3.170   8.240   3.820
 1633W        W 2604  11.330   3.690  11.890
 1634W        W 2605   3.360   3.400   8.550
 1635W        W 2606   0.340   0.720   9.230
 1636W        W 2607   6.370   7.660   6.270
 1637W        W 2608   3.400   0.630   9.760
 1638W        W 2609   3.840  13.280   4.810
 1639W        W 2610  11.260  11.790   8.230
 1640W        W 2611   3.410   2.290   0.060
 1641W        W 2612  10.740   6.700   6.900
 1642W        W 2613   2.830   2.180   6.850
 1643W        W 2614   9.830  10.720  11.100
 1644W        W 2615   6.820   9.360   0.650
 1645W        W 2616   7.590   2.370   0.760
 1646W        W 2617   4.880  11.630   6.720
 1647W        W 2618   0.650   2.130  12.200
 1648W        W 2619  12.770   7.200   3.630
 1649W        W 2620   6.470   1.900   9.550
 1650W        W 2621   6.000  11.550   2.110
 1651W        W 2622  12.650   4.070   5.880
 1652W        W 2623   5.920   0.910   5.070
 1653W        W 2624  13.540   9.890   4.940
 1654W        W 2625   9.090   9.930   3.640
 1655W        W 2626   5.800   1.570   5.770
 1656W        W 2627   9.350  11.610   8.280
 1657W        W 2628   0.160   9.710   5.620
 1658W        W 2629   3.770   7.590   1.350
 1659W        W 2630   0.870   9.740   0.890
 1660W        W 2631  13.850   6.110   2.470
 1661W        W 2632   3.920  12.790   1.370
 1662W        W 2633   2.760   5.620  12.550
 1663W        W 2634  11.940   0.990   0.500
 1664W        W 2635   7.510   3.400   2.780
 1665W        W 2636   3.230   7.260  10.900
 1666W        W 2637  13.920  12.860  13.800
 1667W        W 2638   9.750   4.810   5.220
 1668W        W 2639   1.290  13.560   0.240
 1669W        W 2640   0.520   6.260   3.250
 1670W        W 2641  11.260   1.480   1.900
 1671W        W 2642   5.200   5.370  11.960
 1672W        W 2643  12.790   5.980   8.830
 1673W        W 2644   2.380   6.240   1.960
 1674W        W 2645   0.730  11.690   7.560
 1675W        W 2646   3.710   7.020   9.770
 1676W        W 2647   0.320   1.410  10.800
 1677W        W 2648   7.270   8.670  12.690
 1678W        W 2649   5.570   6.650   5.780
 1679W        W 2650   1.920  13.240   5.210
 1680W        W 2651   4.660   6.980   1.640
 1681W        W 2652   3.660  12.420  13.910
 1682W        W 2653   4.380  12.890   8.450
 1683W        W 2654   8.560   1.710   9.830
 1684W        W 2655   9.900   0.670   9.520
 1685W        W 2656   8.730   2.730   5.680
 1686W        W 2657   2.470   8.860   9.650
 1687W        W 2658   9.010   9.460   1.930
 1688W        W 2659   5.120   4.000   4.830
 1689W        W 2660   0.450   6.300  12.870
 1690W        W 2661   6.980   4.320   8.220
 1691W        W 2662  12.130  13.420   6.450
 1692W        W 2663   4.840   9.760   0.150
 1693W        W 2664   9.660   5.000   8.840
 1694W        W 2665   0.450  11.170  12.800
 1695W        W 2666   9.660   9.750   2.060
 1696W        W 2667   4.020  13.170   3.890
 1697W        W 2668   7.590  11.740   0.440
 1698W        W 2669  12.730   5.320   9.600
 1699W        W 2670   2.490   5.650   5.270
 1700W        W 2671  10.190  11.350   7.570
 1701W        W 2672   1.690  12.000   4.020
 1702W        W 2673  13.090   2.670   4.500
 1703W        W 2674  12.980   4.430   3.800
 1704W        W 2675  10.670   8.220   5.300
 1705W        W 2676  11.770   2.030  13.000
 1706W        W 2677   9.570  13.270   0.710
 1707W        W 2678   3.800   0.970   2.540
 1708W        W 2679  13.600   2.940  13.090
 1709W        W 2680  12.590  10.690   2.220
 1710W        W 2681  10.640   2.370   6.830
 1711W        W 2682   8.130  10.300  12.070
 1712W        W 2683  12.720   8.480   7.780
 1713W        W 2684   8.090   3.300   1.710
 1714W        W 2685   6.130   8.570   6.560
 1715W        W 2686   5.630   3.160   3.890
 1716W        W 2687   6.060   2.460   5.840
 1717W        W 2688  10.130  13.350  12.260
 1718W        W 2689  12.790  13.820   6.060
 1719W        W 2690   6.710  12.510   0.670
 1720W        W 2691  13.620   6.820  12.810
 1721W        W 2692   3.650   8.140   9.940
 1722W        W 2693  10.910  11.220   9.760
 1723W        W 2694   0.790   2.020   0.540
 1724W        W 2695   8.320   3.900   0.970
 1725W        W 2696   3.730   4.010   9.650
 1726W        W 2697  10.780   7.360  11.120
 1727W        W 2698  13.480  10.150   3.200
 1728W        W 2699   2.300   8.190  10.540
 1729W        W 2700   3.510   6.570  10.190
 1730W        W 2701   3.000   6.030   4.590
 1731W        W 2702   7.210   0.300   0.960
 1732W        W 2703   0.900   2.230   1.560
 1733W        W 2704   9.970  12.220   4.650
 1734W        W 2705   0.230  12.330   8.840
 1735W        W 2706  12.670  10.900   5.220
 1736W        W 2707   1.090   7.010   3.230
 1737W        W 2708   0.640   3.480   1.890
 1738W        W 2709   1.670   8.030   6.640
 1739W        W 2710   5.420  13.870   3.000
 1740W        W 2711   2.940   2.230   9.610
 1741W        W 2712   2.520   5.620   7.780
 1742W        W 2713   1.660  11.460  13.240
 1743W        W 2714   9.100   2.910  12.450
 1744W        W 2715  12.100   9.140   6.160
 1745W        W 2716  12.430   4.570  11.030
 1746W        W 2717  12.560  10.350   0.910
 1747W        W 2718   9.990   4.130   6.840
 1748W        W 2719   5.080   6.780   7.330
 1749W        W 2720   8.280   2.270   8.490
 1750W        W 2721  10.230  10.270   2.420
 1751W        W 2722   0.130   0.680  12.730
 1752W        W 2723  12.710   9.730  13.000
 1753W        W 2724   4.740  12.490   3.230
 1754W        W 2725   0.950   2.810   5.720
 1755W        W 2726  10.190   1.600  12.560
 1756W        W 2727   1.240  10.640  13.720
 1757W        W 2728  11.220   8.750   1.910
 1758W        W 2729   3.860  11.780   6.400
 1759W        W 2730   2.410   1.670   7.450
 1760W        W 2731  12.920  10.840  11.530
 1761W        W 2732   9.510  11.070  12.500
 1762W        W 2733  10.910   9.380  11.350
 1763W        W 2734   0.400   9.540  12.540
 1764W        W 2735  12.110   2.380   9.770
 1765W        W 2736   9.100   3.470  12.780
 1766W        W 2737   7.670  13.660   8.400
 1767W        W 2738   5.700   0.150   9.660
 1768W        W 2739   5.160   2.340   9.010
 1769W        W 2740   1.630   8.610   6.790
 1770W        W 2741   7.710   2.570   7.160
 1771W        W 2742  11.470   9.110   0.420
 1772W        W 2743   5.250   6.390   2.750
 1773W        W 2744  13.540   7.210   5.750
 1774W        W 2745  11.470   5.210  11.630
 1775W        W 2746   5.330  12.630   2.640
 1776W        W 2747   0.720   4.020   6.660
 1777W        W 2748   4.930   2.340  10.350
 1778W        W 2749  11.210   1.340   1.420
 1779W        W 2750   2.440   5.620   4.230
 1780W        W 2751  12.620   8.390   4.720
 1781W        W 2752   5.110   3.620   2.290
 1782W        W 2753  10.880  12.430   1.740
 1783W        W 2754   9.240   7.870   8.940
 1784W        W 2755   2.000  12.850   1.190
 1785W        W 2756  10.980   0.610   2.820
 1786W        W 2757   8.020   4.540   1.060
 1787W        W 2758   8.850  10.260   8.680
 1788W        W 2759   5.820   3.460   7.470
 1789W        W 2760   4.010   0.010   9.090
 1790W        W 2761   9.840  12.520  11.890
 1791W        W 2762   9.930   2.540   6.330
 1792W        W 2763   2.960   6.430   6.920
 1793W        W 2764  13.660   5.010   3.630
 1794W        W 2765  13.890   3.650   8.470
 1795W        W 2766   1.740   2.480  11.470
 1796W        W 2767   5.850   6.230   3.590
 1797W        W 2768  12.000   2.520  13.000
 1798W        W 2769   0.690  13.430   2.910
 1799W        W 2770   8.050   5.170   2.890
 1800W        W 2771  10.680   8.950   7.880
 1801W        W 2772  12.580   3.330   4.910
 1802W        W 2773   2.850  10.860   8.140
 1803W        W 2774   3.700   4.550  13.010
 1804W        W 2775   8.750   9.330   5.900
 1805W        W 2776  12.680   3.240   5.440
 1806W        W 2777   6.000  13.040   9.790
 1807W        W 2778  12.730   0.250  10.380
 1808W        W 2779   3.900  12.640   3.350
 1809W        W 2780   3.670   2.540   3.120
 1810W        W 2781  13.310   4.320  11.290
 1811W        W 2782   0.270   9.160   0.650
 1812W        W 2783   8.270   1.070   6.020
 1813W        W 2784   1.550   7.040   7.170
 1814W        W 2785  10.150  10.060   8.230
 1815W        W 2786   6.360   2.920   9.180
 1816W        W 2787  11.530   4.700   5.300
 1817W        W 2788  11.800  12.240   3.200
 1818W        W 2789   7.010   4.180   7.000
 1819W        W 2790   7.550  13.150   0.180
 1820W        W 2791   2.680   6.130   2.720
 1821W        W 2792   0.480   5.650  13.330
 1822W        W 2793   2.000   5.990   3.550
 1823W        W 2794   8.730   6.540   7.800
 1824W        W 2795   6.420   4.150   1.950
 1825W        W 2796  13.070  11.170  12.070
 1826W        W 2797   9.410   3.800   5.460
 1827W        W 2798   5.860   5.110   6.400
 1828W        W 2799   4.090   3.230   7.350
 1829W        W 2800  10.240   5.350  13.590
 1830W        W 2801  11.700   3.660   6.960
 1831W        W 2802  11.540   5.720   8.910
 1832W        W 2803   9.480   9.170   7.280
 1833W        W 2804   2.740   4.590  10.910
 1834W        W 2805   0.480   0.700   2.870
 1835W        W 2806  11.810  10.310  10.210
 1836W        W 2807  12.960   1.300   5.950
 1837W        W 2808   3.080   1.920   0.220
 1838W        W 2809   7.200   1.020   0.940
 1839W        W 2810   8.650   7.180   0.900
 1840W        W 2811   7.750  10.010   7.970
 1841W        W 2812   3.970  11.380   2.250
 1842W        W 2813   7.960   8.100  11.530
 1843W        W 2814   3.880   7.650  11.140
 1844W        W 2815   3.490   8.780   2.000
 1845W        W 2816   5.460   3.010   8.460
 1846W        W 2817  10.920   5.140   2.660
 1847W        W 2818   8.730   7.500   6.330
 1848W        W 2819  13.270   0.260  11.550
 1849W        W 2820   8.580   8.450  11.710
 1850W        W 2821  13.510  10.800   6.270
 1851W        W 2822   2.600   4.770  13.060
 1852W        W 2823  13.280   9.480   5.090
 1853W        W 2824   9.000   4.130   5.340
 1854W        W 2825   4.440  10.080  10.420
 1855W        W 2826   2.620   5.300  13.000
 1856W        W 2827  10.950  13.330   7.470
 1857W        W 2828   5.240  11.470   0.790
 1858W        W 2829   7.680   0.430   6.180
 1859W        W 2830   8.620  13.150   0.210
 1860W        W 2831   5.930   3.630   1.550
 1861W        W 2832   8.040   3.350   8.140
 1862W        W 2833  13.640   6.530   2.000
 1863W        W 2834   3.380   7.610  13.710
 1864W        W 2835   3.950   6.290   9.160
 1865W        W 2836   0.730  12.140  12.750
 1866W        W 2837   4.630   9.790  11.160
 1867W        W 2838   4.310  10.290   3.650
 1868W        W 2839   5.960   1.570   4.530
 1869W        W 2840  13.650   1.220  13.160
 1870W        W 2841   6.160   9.270   7.150
 1871W        W 2842   7.780  11.320   2.710
 1872W        W 2843   9.770   0.250   1.670
 1873W        W 2844   3.640   3.400  11.750
 1874W        W 2845   9.100   5.110   5.780
 1875W        W 2846   3.000   4.940  13.880
 1876W        W 2847  10.870   5.190  13.030
 1877W        W 2848   8.680  13.370  11.020
 1878W        W 2849  13.020  11.060   2.970
 1879W        W 2850  11.530   9.960   3.860
 1880W        W 2851  10.870  12.880  13.450
 1881W        W 2852  13.780  11.810  10.100
 1882W        W 2853   2.100   4.050  13.700
 1883W        W 2854  12.200   2.340   4.770
 1884W        W 2855  12.390   8.980   8.580
 1885W        W 2856  10.590   6.940   2.390
 1886W        W 2857   4.800  13.070   5.000
 1887W        W 2858   4.230   4.350   1.930
 1888W        W 2859   9.160   6.310   4.030
 1889W        W 2860   5.420   9.740   6.510
 1890W        W 2861   5.890   0.150  13.880
 1891W        W 2862   1.690   4.030   8.800
 1892W        W 2863   2.680   1.660   3.210
 1893W        W 2864   9.050   4.940   8.230
 1894W        W 2865  12.820  11.100  10.010
 1895W        W 2866   6.940  13.070  12.050
 1896W        W 2867  12.350   5.000   3.690
 1897W        W 2868   3.850  11.640  11.540
 1898W        W 2869   1.610   1.840   2.550
 1899W        W 2870   9.710  11.560  11.070
 1900W        W 2871  13.230  13.590   6.180
 1901W        W 2872  12.210   8.990   7.290
 1902W        W 2873   3.770   6.720   7.630
 1903W        W 2874   6.090  12.290   1.560
 1904W        W 2875   4.620  10.730   7.840
 1905W        W 2876  10.520  10.870   4.130
 1906W        W 2877  10.180   6.800   6.390
 1907W        W 2878   4.370   1.080   5.020
 1908W        W 2879   2.520   6.080   4.450
 1909W        W 2880  11.040   6.940   9.240
 1910W        W 2881   6.410   6.830  10.120
 1911W        W 2882  13.180  12.020  12.960
 1912W        W 2883   0.510   9.630   2.280
 1913W        W 2884   1.400  13.870   2.150
 1914W        W 2885   5.600  11.700   7.160
 1915W        W 2886   9.700   4.810   1.140
 1916W        W 2887   4.300  12.520   9.290
 1917W        W 2888   7.130   6.610   2.330
 1918W        W 2889  11.870  13.120  11.590
 1919W        W 2890   8.880   2.250   1.070
 1920W        W 2891   3.640   7.860   8.510
 1921W        W 2892  10.170   7.930  10.420
 1922W        W 2893   1.390   9.080  12.540
 1923W        W 2894  13.400   6.020  13.850
 1924W        W 2895  11.890   6.550  12.380
 1925W        W 2896   8.850   2.260   6.500
 1926W        W 2897   5.520   7.710   3.920
 1927W        W 2898   6.830   6.330   0.170
 1928W        W 2899   8.410   7.890  10.460
 1929W        W 2900   0.150  11.520  10.700
 1930W        W 2901  12.210   6.450   8.390
 1931W        W 2902   8.520  12.400   3.050
 1932W        W 2903  12.440   8.990   6.500
 1933W        W 2904   5.730  11.300   8.900
 1934W        W 2905  10.230   7.240   5.090
 1935W        W 2906  11.700   6.320  13.130
 1936W        W 2907   6.870   7.310  13.540
 1937W        W 2908   4.280  11.560   7.320
 1938W        W 2909   7.830   1.890   5.180
 1939W        W 2910   0.360   0.440   4.910
 1940W        W 2911   2.560   6.620   6.200
 1941W        W 2912   2.210  12.910   1.970
 1942W        W 2913   1.140  12.990   4.930
 1943W        W 2914   1.700   4.420   9.160
 1944W        W 2915  10.990   1.320  12.630
 1945W        W 2916   1.630  11.000   7.380
 1946W        W 2917   2.150   4.970   3.130
 1947W        W 2918  10.770  10.820  10.880
 1948W        W 2919   8.630   4.020   2.890
 1949W        W 2920   6.810   3.860   1.650
 1950W        W 2921   0.880   4.640  11.660
 1951W        W 2922   7.160   7.290   5.680
 1952W        W 2923   7.800   5.930   9.710
 1953W        W 2924   2.490   8.230   6.800
 1954W        W 2925   6.420  11.400   6.590
 1955W        W 2926  12.260  13.220  12.980
 1956W        W 2927  11.130   1.250   2.340
 1957W        W 2928  12.420   8.510   7.380
 1958W        W 2929  12.530   5.550  12.400
 1959W        W 2930   9.770   4.420   8.700
 1960W        W 2931  10.710  12.950   9.000
 1961W        W 2932   4.940   5.020  12.230
 1962W        W 2933   2.110  11.860  11.630
 1963W        W 2934   1.070   5.130   8.600
 1964W        W 2935  12.570  10.020  10.530
 1965W        W 2936   6.450   9.730   0.680
 1966W        W 2937   9.960   2.680   8.890
 1967W        W 2938   4.460   5.210   5.360
 1968W        W 2939  11.310   0.580  12.640
 1969W        W 2940   6.980   7.550   9.120
 1970W        W 2941  10.210   9.420   3.010
 1971W        W 2942   1.370  10.780  11.880
 1972W        W 2943   2.300  11.770  12.660
 1973W        W 2944   0.110   8.580   3.270
 1974W        W 2945   6.890   8.110   2.550
 1975W        W 2946   0.630   2.730   6.900
 1976W        W 2947   2.990   5.630   5.500
 1977W        W 2948   6.880   4.260   3.960
 1978W        W 2949   7.630   3.010   5.120
 1979W        W 2950   6.780   5.390   8.500
 1980W        W 2951   9.730   4.060   2.800
 1981W        W 2952   1.750   8.360  10.940
 1982W        W 2953   9.290  12.060   8.070
 1983W        W 2954  10.410   8.990   4.880
 1984W        W 2955   0.200   7.120   9.270
 1985W        W 2956  10.180   5.050   8.310
 1986W        W 2957  10.940   8.130   2.580
 1987W        W 2958   0.060   0.400   6.730
 1988W        W 2959   6.200  11.170  12.500
 1989W        W 2960   6.740   3.250   5.960
 1990W        W 2961   5.470   4.820   9.140
 1991W        W 2962  12.190  11.460   1.420
 1992W        W 2963  12.050   4.490  11.430
 1993W        W 2964   6.450   4.240   2.520
 1994W        W 2965   6.510   6.820   3.360
 1995W        W 2966   2.980   3.510   9.300
 1996W        W 2967   8.510  11.320   9.530
 1997W        W 2968  13.330  13.740  11.170
 1998W        W 2969   0.950   2.000   9.340
 1999W        W 2970   7.830  11.540   7.650
 2000W        W 2971   6.350   8.260  11.840
 2001W        W 2972  12.770   8.030   5.030
 2002W        W 2973   7.800   3.100   1.340
 2003W        W 2974   6.200   6.580   3.720
 2004W        W 2975   7.330  11.290   7.680
 2005W        W 2976   3.150   2.320   1.710
 2006W        W 2977   6.020  13.820  12.550
 2007W        W 2978   1.170  13.470   3.950
 2008W        W 2979   5.170   6.120  13.750
 2009W        W 2980   3.260   1.100   8.830
 2010W        W 2981   0.670   7.720   0.370
 2011W        W 2982   4.200  13.210  12.840
 2012W        W 2983   3.120   8.930   1.010
 2013W        W 2984   5.080   2.890   8.970
 2014W        W 2985   2.030   8.550  13.420
 2015W        W 2986   8.860  13.230   2.610
 2016W        W 2987  13.030   7.180   5.110
 2017W        W 2988   5.420  13.460   2.140
 2018W        W 2989   7.060   8.440  11.010
 2019W        W 2990   8.740  10.350  13.230
 2020W        W 2991   5.680   0.450   5.210
 2021W        W 2992  12.390  11.820   2.800
 2022W        W 2993   0.990   5.460   2.850
 2023W        W 2994   9.460  10.250  12.310
 2024W        W 2995   8.130  10.570   1.630
 2025W        W 2996  13.010   0.580   9.210
 2026W        W 2997   9.430   9.630   8.830
 2027W        W 2998  13.910   0.030   9.810
 2028W        W 2999   8.980  10.210   0.550
 2029W        W 3000   1.560   1.050   1.160
 2030W        W 3001  12.890  10.070   9.610
 2031W        W 3002   7.580   7.460   1.940
 2032W        W 3003  10.090  12.850  12.820
 2033W        W 3004   5.620   1.770  13.490
 2034W        W 3005   5.160   2.400   1.540
 2035W        W 3006   8.000   4.820   7.570
 2036W        W 3007  13.630  13.010   6.490
 2037W        W 3008   2.890   8.040   8.050
 2038W        W 3009   9.020   7.310   1.300
 2039W        W 3010  11.840  13.420  12.660
 2040W        W 3011   5.890  10.860   0.810
 2041W        W 3012   1.800  12.210  10.290
 2042W        W 3013  11.470   7.710   0.380
 2043W        W 3014  10.630  11.960   9.380
 2044W        W 3015   0.770  11.670  13.390
 2045W        W 3016   7.990   3.810   8.550
 2046W        W 3017   0.860  13.330   4.730
 2047W        W 3018  13.160  11.450   5.810
 2048W        W 3019   8.590   3.370   6.040
 2049W        W 3020   8.600  12.740   8.420
 2050W        W 3021   7.840   3.970  10.370
 2051W        W 3022  10.540   2.020   3.760
 2052W        W 3023   7.750   7.950  12.810
 2053W        W 3024   5.210   5.610   0.910
 2054W        W 3025  12.830  13.100   6.990
 2055W        W 3026   8.500   8.260  10.710
 2056W        W 3027   1.920   0.110  11.160
 2057W        W 3028  11.770   2.040  11.740
 2058W        W 3029  10.980  11.820   0.230
 2059W        W 3030   1.740  12.960   9.900
 2060W        W 3031  13.290  10.600  13.150
 2061W        W 3032   6.980  10.090   4.730
 2062W        W 3033   9.510  11.340  12.070
 2063W        W 3034   3.560  10.780   6.960
 2064W        W 3035   8.880   8.390   1.950
 2065W        W 3036   3.890   2.570  13.010
 2066W        W 3037  11.510   9.630   5.300
 2067W        W 3038   7.330   9.550   0.850
 2068W        W 3039   3.970  12.910  13.440
 2069W        W 3040   7.100   3.080  11.200
 2070W        W 3041   9.210  11.720   0.320
 2071W        W 3042   3.760   6.110   7.930
 2072W        W 3043   2.230  10.350   9.720
 2073W        W 3044   7.990   6.430  11.320
 2074W        W 3045   5.970   9.770   8.990
 2075W        W 3046   7.020   4.960   9.660
 2076W        W 3047   1.980   1.250   3.780
 2077W        W 3048   2.750   3.680   4.110
 2078W        W 3049  10.690   3.930   7.550
 2079W        W 3050   2.640   0.190   4.880
 2080W        W 3051  12.400   6.000   7.000
 2081W        W 3052   7.680   4.040  10.880
 2082W        W 3053   6.270   1.110   2.370
 2083W        W 3054  12.830   5.710  11.620
 2084W        W 3055   0.350   2.120  11.130
 2085W        W 3056  13.910   2.600   5.040
 2086W        W 3057   3.680   7.940   8.010
 2087W        W 3058   6.100  12.690   8.860
 2088W        W 3059  10.470  10.850   1.960
 2089W        W 3060   3.190  11.700  11.230
 2090W        W 3061  11.300   3.940   1.980
 2091W        W 3062  13.410  10.800   0.900
 2092W        W 3063   6.390   1.510  11.850
 2093W        W 3064   3.140   6.970   9.950
 2094W        W 3065  13.890   7.950   7.770
 2095W        W 3066   0.560   0.330   7.650
 2096W        W 3067   3.420  12.810   2.260
 2097W        W 3068  13.900  10.560   5.450
 2098W        W 3069   1.190   2.390   7.700
 2099W        W 3070   9.610  12.750   5.840
 2100W        W 3071  12.240   9.940  12.900
 2101W        W 3072  12.280   6.100   4.620
 2102W        W 3073   1.250  10.980  10.400
 2103W        W 3074   4.350  10.610  13.070
 2104W        W 3075  12.150  13.680   5.500
 2105W        W 3076   1.880   5.810   6.400
 2106W        W 3077  13.290   6.140  10.480
 2107W        W 3078  12.630   8.730  10.320
 2108W        W 3079   7.850   3.530  10.640
 2109W        W 3080   7.010   9.980   9.510
 2110W        W 3081   4.530   7.360   9.600
 2111W        W 3082   2.160   4.760  12.140
 2112W        W 3083   4.400   0.010  13.460
 2113W        W 3084   3.880   8.360   3.560
 2114W        W 3085  13.910   3.020   8.980
 2115W        W 3086   4.610   3.780  12.530
 2116W        W 3087   7.450  11.810   7.910
 2117W        W 3088   4.340   1.200  12.910
 2118W        W 3089   9.710  10.650  13.770
 2119W        W 3090   9.620   0.240  12.970
 2120W        W 3091   8.270   7.200  10.360
 2121W        W 3092  13.600   5.530   8.290
 2122W        W 3093  13.340   2.460   8.200
 2123W        W 3094   5.780   6.910   8.890
 2124W        W 3095  11.640   5.340   0.520
 2125W        W 3096   0.430   0.490   9.900
 2126W        W 3097   6.680   7.940  13.180
 2127W        W 3098  11.090   6.670   3.800
 2128W        W 3099  12.320   6.450   0.330
 2129W        W 3100   8.340   2.980   4.760
 2130W        W 3101  13.750   9.370   0.800
 2131W        W 3102   7.920  13.420   0.840
 2132W        W 3103   5.410   1.650  11.950
 2133W        W 3104  10.710   6.570  11.060
 2134W        W 3105   4.260   1.610   5.870
 2135W        W 3106   4.280   1.900   4.900
 2136W        W 3107  11.320   3.090   3.820
 2137W        W 3108   0.710   4.990   5.820
 2138W        W 3109   1.010   8.380   1.820
 2139W        W 3110  13.240  10.270   2.740
 2140W        W 3111   9.530   6.130   7.630
 2141W        W 3112   9.250   5.730   7.420
 2142W        W 3113  13.300   5.970  12.520
 2143W        W 3114   2.260   4.490   6.100
 2144W        W 3115   7.090   0.120  10.980
 2145W        W 3116   3.910  10.900   4.310
 2146W        W 3117  13.580   1.800   1.080
 2147W        W 3118   9.310  12.220   2.980
 2148W        W 3119   6.540  12.880   6.280
 2149W        W 3120   2.520  11.320  13.320
 2150W        W 3121  10.750  12.910   6.460
 2151W        W 3122   6.890  10.930  13.710
 2152W        W 3123  13.870   8.870   5.540
 2153W        W 3124   0.560   3.850   2.470
 2154W        W 3125   7.190   9.170  10.980
 2155W        W 3126   6.550   1.050   8.260
 2156W        W 3127  11.460   3.860   9.580
 2157W        W 3128   2.920   1.720  12.350
 2158W        W 3129   9.180   8.610   8.250
 2159W        W 3130  11.010  10.170  13.390
 2160W        W 3131   7.390   9.480  11.900
 2161W        W 3132   5.130  11.590  11.180
 2162W        W 3133   7.080   8.350   5.860
 2163W        W 3134   2.220   3.190   5.620
 2164W        W 3135   5.290   0.220   6.470
 2165W        W 3136   6.190   6.650  13.610
 2166W        W 3137  11.040   8.810   1.260
 2167W        W 3138  13.550   3.800   5.800
 2168W        W 3139   4.380   2.240  13.920
 2169W        W 3140   2.730   5.060  13.460
 2170W        W 3141  10.650   9.850   8.020
 2171W        W 3142   5.100   2.070   4.370
 2172W        W 3143  12.660  13.530   4.480
 2173W        W 3144  13.470   5.470   6.320
 2174W        W 3145   7.710   4.260   3.220
 2175W        W 3146   9.680   3.370   6.380
 2176W        W 3147  10.870   5.640  13.810
 2177W        W 3148   6.760  11.850   7.520
 2178W        W 3149  11.300   4.780   6.640
 2179W        W 3150   8.320   2.680  12.060
 2180W        W 3151   1.340   6.300   8.240
 2181W        W 3152   5.390   2.670   0.720
 2182W        W 3153  12.130  11.510  13.800
 2183W        W 3154  10.960   9.230  13.270
 2184W        W 3155   0.840   9.540   3.920
 2185W        W 3156   6.040   0.980   8.160
 2186W        W 3157  12.470   4.230   1.180
 2187W        W 3158   0.820   3.640  12.040
 2188W        W 3159   9.000   2.220   7.800
 2189W        W 3160   2.570   0.230  10.180
 2190W        W 3161   8.780   8.850  11.990
 2191W        W 3162   0.460   3.390   7.370
 2192W        W 3163   4.260   7.430   4.380
 2193W        W 3164   7.420   4.110   3.590
 2194W        W 3165  10.660   2.040   0.870
 2195W        W 3166   1.560   0.720  10.920
 2196W        W 3167   8.420   4.050  11.190
 2197W        W 3168   1.500   5.120  12.820
 2198W        W 3169   9.120   6.650   6.520
 2199W        W 3170   3.010   3.100   7.060
 2200W        W 3171   2.500   2.180   7.210
 2201W        W 3172   1.670  12.060   4.940
 2202W        W 3173  10.690   6.270   2.890
 2203W        W 3174   8.790   0.750  11.690
 2204W        W 3175   3.210   9.950   9.070
 2205W        W 3176  13.080  13.230  13.800
 2206W        W 3177   1.520   2.390   5.980
 2207W        W 3178   9.690   8.550   4.560
 2208W        W 3179   3.500   1.240  10.830
 2209W        W 3180   1.560   9.670   9.190
 2210W        W 3181  12.360   3.340  10.690
 2211W        W 3182   4.800   5.790  11.200
 2212W        W 3183   9.000   7.580   0.870
 2213W        W 3184  11.230  11.400  12.040
 2214W        W 3185   5.290   1.170   9.740
 2215W        W 3186   1.940  10.870   6.450
 2216W        W 3187  10.930   7.390   5.260
 2217W        W 3188  11.830   3.460   3.350
 2218W        W 3189  10.550   8.520   5.730
 2219W        W 3190   7.460   7.410  13.560
 2220W        W 3191  10.370  12.250   0.820
 2221W        W 3192   4.400   5.170  12.450
 2222W        W 3193  13.720  10.590   3.380
 2223W        W 3194   8.340   0.430   0.870
 2224W        W 3195  13.130   1.900  13.240
 2225W        W 3196   1.440  12.490   6.610
 2226W        W 3197  10.760   1.890  11.940
 2227W        W 3198   1.710   7.510   6.800
 2228W        W 3199   8.720   3.760  12.450
 2229W        W 3200   7.230  11.340   8.260
 2230W        W 3201   0.310   5.100   5.560
 2231W        W 3202   7.310   5.600   6.360
 2232W        W 3203   8.120  11.950  12.710
 2233W        W 3204  10.320   5.890  12.380
 2234W        W 3205   1.160   1.190   5.380
 2235W        W 3206   6.020   9.810  10.810
 2236W        W 3207  11.090   9.880   4.050
 2237W        W 3208   9.570   9.240   6.770
 2238W        W 3209   3.120   4.580  10.100
 2239W        W 3210  12.720   9.760   3.240
 2240W        W 3211   5.080   7.850   3.770
 2241W        W 3212   3.670  10.850   3.820
 2242W        W 3213   4.910   0.030   3.920
 2243W        W 3214   3.040   9.210   4.720
 2244W        W 3215   2.850   6.490   8.040
 2245W        W 3216   1.810   3.580  11.710
 2246W        W 3217   2.210  13.270  12.470
 2247W        W 3218   2.880   2.680  11.390
 2248W        W 3219   2.940   6.660   9.070
 2249W        W 3220  10.820   2.800   0.380
 2250W        W 3221   9.990   9.240   9.530
 2251W        W 3222   6.750   3.270   7.310
 2252W        W 3223   6.070   7.910   4.130
 2253W        W 3224   3.650   4.170  13.890
 2254W        W 3225   3.380  10.610   1.600
 2255W        W 3226   0.790  13.880   7.380
 2256W        W 3227   5.420   5.900  11.680
 2257W        W 3228   3.390   7.710  10.050
 2258W        W 3229  10.790  12.450   5.370
 2259W        W 3230  12.100   3.320   1.030
 2260W        W 3231  12.360   6.710  10.040
 2261W        W 3232   7.220  10.810   7.860
 2262W        W 3233   4.980   2.620   5.880
 2263W        W 3234   4.760  10.320  13.130
 2264W        W 3235  12.130  10.030   7.700
 2265W        W 3236   6.570  13.680   6.930
 2266W        W 3237  12.950   9.840   8.360
 2267W        W 3238   1.950   9.650   5.920
 2268W        W 3239   9.570  13.750   0.810
 2269W        W 3240  12.610   9.830   9.950
 2270W        W 3241   8.420   5.740   6.960
 2271W        W 3242   2.440   0.840   3.720
 2272W        W 3243   3.630  12.270   6.260
 2273W        W 3244   2.130   6.050   5.870
 2274W        W 3245   5.660   1.200   1.710
 2275W        W 3246   8.860  10.750   1.170
 2276W        W 3247  10.370   7.710   8.720
 2277W        W 3248   0.950   9.040   7.270
 2278W        W 3249   1.490   4.340   6.780
 2279W        W 3250   6.800  11.800  12.660
 2280W        W 3251   3.320   7.260   1.670
 2281W        W 3252   7.050   5.580  11.350
 2282W        W 3253   0.940  11.540   7.080
 2283W        W 3254   1.750   6.330   1.650
 2284W        W 3255  13.610   0.810   1.280
 2285W        W 3256  13.540   4.220  10.890
 2286W        W 3257   9.910   6.030   1.460
 2287W        W 3258  13.700   1.590   4.840
 2288W        W 3259  11.250   1.820   6.080
 2289W        W 3260   3.850  11.000   7.900
 2290W        W 3261   7.760   5.530   8.060
 2291W        W 3262  10.850  12.800   4.620
 2292W        W 3263   0.300   6.580   9.160
 2293W        W 3264  11.350   8.460  10.300
 2294W        W 3265   4.280   3.760   5.130
 2295W        W 3266   8.980   6.740   0.610
 2296W        W 3267   8.810   3.830  11.960
 2297W        W 3268  11.140   6.090   0.920
 2298W        W 3269   7.560   5.370   4.830
 2299W        W 3270   1.080  10.640   1.370
 2300W        W 3271  11.870   9.580   1.920
 2301W        W 3272  12.170  13.400   4.660
 2302W        W 3273  13.480  12.570   5.940
 2303W        W 3274   2.430  11.600   2.970
 2304W        W 3275   0.040   3.300   3.760
 2305W        W 3276   0.050   4.940   4.820
 2306W        W 3277   6.020   7.110   4.470
 2307W        W 3278   9.070  12.460  13.690
 2308W        W 3279   0.240  12.880  12.540
 2309W        W 3280   9.940   2.960   0.170
 2310W        W 3281   6.750   4.560   9.630
 2311W        W 3282  13.060   8.820   7.950
 2312W        W 3283   9.330  10.420   2.200
 2313W        W 3284   0.530  10.700   7.650
 2314W        W 3285   6.710   8.410   4.490
 2315W        W 3286   9.110   0.470   6.200
 2316W        W 3287  11.170   5.670  10.630
 2317W        W 3288  10.910  12.030   5.810
 2318W        W 3289   0.270   7.360   5.620
 2319W        W 3290   3.900   1.730  11.240
 2320W        W 3291  11.130   7.270  11.570
 2321W        W 3292   0.160   4.310   8.400
 2322W        W 3293   8.660   3.680  13.600
 2323W        W 3294   0.970   0.300   8.270
 2324W        W 3295   1.510  13.120  12.400
 2325W        W 3296   0.510   4.230   9.730
 2326W        W 3297   5.070  11.110  12.900
 2327W        W 3298   3.330   1.300   5.540
 2328W        W 3299   6.400  12.930  13.330
 2329W        W 3300   1.710   7.570  11.900
 2330W        W 3301   4.860  10.060  13.610
 2331W        W 3302   1.640  11.970   5.780
 2332W        W 3303   5.390  10.610  10.920
 2333W        W 3304   8.310   4.490   6.690
 2334W        W 3305   6.790  13.100  11.280
 2335W        W 3306   1.080   2.550  10.710
 2336W        W 3307   8.670  13.350   6.910
 2337W        W 3308  12.130  10.100   1.860
 2338W        W 3309   7.130   0.100  13.570
 2339W        W 3310   2.830   6.670  11.460
 2340W        W 3311   4.810  10.390   1.840
 2341W        W 3312   3.150  13.600  13.560
 2342W        W 3313   6.060   3.660  11.860
 2343W        W 3314  10.080  12.870   1.900
 2344W        W 3315   1.630   3.190  12.500
 2345W        W 3316   1.380  10.310   1.560
 2346W        W 3317   2.410   6.740   7.760
 2347W        W 3318   0.800   5.460   8.290
 2348W        W 3319   1.580  11.340   3.630
 2349W        W 3320  11.940   5.010   8.500
 2350W        W 3321   6.680   2.350   2.360
 2351W        W 3322   6.580   8.380   2.240
 2352W        W 3323   3.010  10.220   0.480
 2353W        W 3324  12.110   2.160   4.300
 2354W        W 3325   5.860  12.850  11.400
 2355W        W 3326   2.330   7.800   4.270
 2356W        W 3327   8.180   1.990   9.470
 2357W        W 3328  12.320   6.500   5.320
 2358W        W 3329   7.100   5.660   4.890
 2359W        W 3330   4.670  13.700   0.780
 2360W        W 3331   1.500   5.990  10.660
 2361W        W 3332   3.080   3.340   3.870
 2362W        W 3333   8.380   8.040   6.600
 2363W        W 3334  11.600   0.760   3.790
 2364W        W 3335   7.520  13.200  13.270
 2365W        W 3336   9.680   6.650  12.730
 2366W        W 3337   0.980  11.250   5.190
 2367W        W 3338  12.630   0.630   6.240
 2368W        W 3339   5.460   0.860   2.450
 2369W        W 3340  12.710  12.020   8.570
 2370W        W 3341   8.340   4.670  12.850
 2371W        W 3342  10.400   8.790   2.480
 2372W        W 3343   0.160   9.410   7.650
 2373W        W 3344  10.850   0.500   6.460
 2374W        W 3345   3.070   3.850   0.930
 2375W        W 3346   0.170   9.340   2.170
 2376W        W 3347   3.370   8.390   3.280
 2377W        W 3348   2.940   6.060   2.130
 2378W        W 3349   8.750   6.100  12.890
 2379W        W 3350  11.540  10.140   5.990
 2380W        W 3351  13.880  13.060   5.240
 2381W        W 3352  11.310   2.490  10.970
 2382W        W 3353   0.270   2.430   6.160
 2383W        W 3354  12.960   9.370   3.390
 2384W        W 3355   9.320   6.030   3.120
 2385W        W 3356   7.610   8.320   9.360
 2386W        W 3357   2.900  11.850   7.670
 2387W        W 3358   1.970   4.130   5.020
 2388W        W 3359   4.590   1.330  13.620
 2389W        W 3360   9.920   7.540  12.970
 2390W        W 3361  12.840   8.360  12.870
 2391W        W 3362   8.150   8.660   1.760
 2392W        W 3363   6.420  13.100  13.840
 2393W        W 3364  10.230  11.140   4.460
 2394W        W 3365   9.800   7.420   1.570
 2395W        W 3366   7.860   2.760  12.320
 2396W        W 3367   2.500   1.040   0.160
 2397W        W 3368  11.450   1.210   4.560
 2398W        W 3369   1.330   0.210   5.290
 2399W        W 3370   0.800   5.990   0.200
 2400W        W 3371   4.450   4.730   0.240
 2401W        W 3372   2.660   2.730   7.850
 2402W        W 3373   8.250   7.580   6.210
 2403W        W 3374   7.240   4.050  11.360
 2404W        W 3375  10.040  13.380   1.960
 2405W        W 3376  13.010   1.490   5.160
 2406W        W 3377   0.300   3.590  13.420
 2407W        W 3378   1.640  10.880  13.850
 2408W        W 3379   7.820   0.450   7.060
 2409W        W 3380   7.730  10.540  11.810
 2410W        W 3381   5.980   5.530   6.060
 2411W        W 3382  10.930   3.360   6.180
 2412W        W 3383   4.740   5.110   1.860
 2413W        W 3384   6.150   3.970   8.030
 2414W        W 3385  11.070   6.020  13.570
 2415W        W 3386   4.330   7.280  13.500
 2416W        W 3387   2.310   4.100   4.100
 2417W        W 3388  12.670   9.380   8.420
 2418W        W 3389   0.970   4.340   7.120
 2419W        W 3390   4.590  11.530   7.760
 2420W        W 3391   8.530   8.390   1.630
 2421W        W 3392   8.150   1.810   7.070
 2422W        W 3393  11.990   9.000   3.150
 2423W        W 3394   2.950   8.120   3.240
 2424W        W 3395   8.470  11.900   7.920
 2425W        W 3396   5.510   8.430  11.960
 2426W        W 3397   2.630   8.970   1.130
 2427W        W 3398  10.170   1.100   7.370
 2428W        W 3399   9.910   7.930   3.250
 2429W        W 3400   4.120  10.530   9.420
 2430W        W 3401   3.960   5.860   5.340
 2431W        W 3402   9.940   0.030   7.210
 2432W        W 3403  11.170   6.980   5.640
 2433W        W 3404   4.920   0.210  10.120
 2434W        W 3405  13.400   4.240   5.980
 2435W        W 3406  12.660   9.600  10.860
 2436W        W 3407  12.100  11.830   4.420
 2437W        W 3408   4.900   7.330   6.170
 2438W        W 3409  12.920   9.360   6.270
 2439W        W 3410   1.100   9.310  12.990
 2440W        W 3411   2.480  11.010   7.200
 2441W        W 3412   2.410  13.540   7.400
 2442W        W 3413   0.740   4.800  10.880
 2443W        W 3414   9.810   8.510   5.070
 2444W        W 3415   9.650   7.030   6.440
 2445W        W 3416   0.800   5.430   4.360
 2446W        W 3417   6.380   3.500   5.570
 2447W        W 3418  12.170  13.200   8.570
 2448W        W 3419   8.850   4.240   0.980
 2449W        W 3420   5.240  12.980   1.810
 2450W        W 3421   3.040   0.180   7.330
 2451W        W 3422   0.150   1.130   3.790
 2452W        W 3423  10.650   8.580   4.920
 2453W        W 3424  11.300   0.090   5.700
 2454W        W 3425  12.210   1.680   6.880
 2455W        W 3426   7.510   6.700   9.930
 2456W        W 3427  10.800   1.420  11.790
 2457W        W 3428   8.400   8.290  11.310
 2458W        W 3429   8.280  13.300  11.310
 2459W        W 3430   1.320   1.040   2.060
 2460W        W 3431   2.820   0.610   7.340
 2461W        W 3432   9.980  12.570   7.600
 2462W        W 3433   8.280  12.770   0.320
 2463W        W 3434   7.500  11.320  10.620
 2464W        W 3435   5.240   3.500   5.560
 2465W        W 3436   2.720  13.410  13.750
 2466W        W 3437   8.190   5.440   2.120
 2467W        W 3438   5.110  11.050   5.760
 2468W        W 3439   4.200   2.900   6.900
 2469W        W 3440   9.700   8.770   6.950
 2470W        W 3441   2.740   8.050   5.850
 2471W        W 3442   5.070   1.280   3.840
 2472W        W 3443   1.730   0.610   6.410
 2473W        W 3444  10.460   7.330   6.230
 2474W        W 3445   2.290  12.170  13.880
 2475W        W 3446   6.490   4.980   8.000
 2476W        W 3447   6.410   6.950   5.210
 2477W        W 3448   4.580   5.470  10.010
 2478W        W 3449   4.900   0.070   7.750
 2479W        W 3450   9.780   6.400   7.930
 2480W        W 3451   5.700   1.140   5.930
 2481W        W 3452   3.070   4.020   2.310
 2482W        W 3453   3.510   6.880   1.890
 2483W        W 3454   5.330   5.520   5.060
 2484W        W 3455   6.410   7.990   4.440
 2485W        W 3456   8.680   2.840  13.350
 2486W        W 3457   0.410  11.670  12.600
 2487W        W 3458  11.840  12.230  10.800
 2488W        W 3459   5.720  12.340   0.590
 2489W        W 3460   5.360  12.330   4.070
 2490W        W 3461   6.850  10.570   9.910
 2491W        W 3462   8.950   6.300   5.170
 2492W        W 3463   7.870  10.870  10.010
 2493W        W 3464   5.300  12.540   3.190
 2494W        W 3465  12.480   1.520   8.230
 2495W        W 3466   3.970   2.310   2.370
 2496W        W 3467   0.410  13.490   4.690
 2497W        W 3468   8.180   2.120   7.860
 2498W        W 3469  10.310   5.380   3.920
 2499W        W 3470   2.400   5.900   8.700
 2500W        W 3471  13.840  10.040   0.350
 2501W        W 3472  11.500  11.300  11.080
 2502W        W 3473   8.350   6.250   7.980
 2503W        W 3474  10.230   8.150   5.130
 2504W        W 3475   3.540  10.470   2.380
 2505W        W 3476  13.330   0.610  12.570
 2506W        W 3477   3.660   4.940   6.990
 2507W        W 3478   8.830   4.920  12.470
 2508W        W 3479   3.210   9.130   5.610
 2509W        W 3480   3.010   4.040  10.220
 2510W        W 3481   1.430   4.240   0.310
 2511W        W 3482  12.850   2.500   1.250
 2512W        W 3483   7.630  11.540  10.140
 2513W        W 3484   1.840   5.960  12.630
 2514W        W 3485   3.070   6.100   5.890
 2515W        W 3486   2.400   5.850  10.670
 2516W        W 3487  13.270   5.510  12.330
 2517W        W 3488  10.480   7.390   3.570
 2518W        W 3489  13.620   3.560   0.370
 2519W        W 3490   0.070   5.340   0.190
 2520W        W 3491  13.050  10.410   7.680
 2521W        W 3492  10.300   0.180   4.170
 2522W        W 3493   6.520  11.580  13.590
 2523W        W 3494   7.180  10.080   2.450
 2524W        W 3495   0.980  12.970   2.960
 2525W        W 3496   0.090   7.140   0.810
 2526W        W 3497   4.920   0.220   2.530
 2527W        W 3498   1.070   1.840   7.870
 2528W        W 3499   1.130  11.450  11.200
 2529W        W 3500   6.310  10.170  11.710
 2530W        W 3501   3.390  10.380   4.530
 2531W        W 3502   4.180   4.950   1.520
 2532W        W 3503   8.230   3.120   2.140
 2533W        W 3504   8.110   1.800  12.200
 2534W        W 3505   3.660   3.680   8.290
 2535W        W 3506  12.160   1.700   5.700
 2536W        W 3507   4.090   5.310  13.550
 2537W        W 3508   3.050   7.260   6.640
 2538W        W 3509   4.090   5.980   4.780
 2539W        W 3510   8.480   0.160   6.410
 2540W        W 3511   0.460   4.130   3.790
 2541W        W 3512   9.260   1.230   1.930
 2542W        W 3513   5.940  10.170   8.630
 2543W        W 3514  10.740   8.310   6.150
 2544W        W 3515   7.900  11.440   1.820
 2545W        W 3516   1.710   2.290   4.610
 2546W        W 3517   7.140   8.590  13.650
 2547W        W 3518   1.570   1.530   3.520
 2548W        W 3519  12.190   6.140  12.370
 2549W        W 3520   7.800  11.710   9.680
 2550W        W 3521   8.220   2.480   9.470
 2551W        W 3522  11.190   4.780   4.920
 2552W        W 3523   4.150   6.530  13.780
 2553W        W 3524   3.560   3.290   4.080
 2554W        W 3525   4.790  11.150   9.210
 2555W        W 3526   8.080   4.720   5.610
 2556W        W 3527  12.260   5.340  12.030
 2557W        W 3528   5.540  11.380   9.600
 2558W        W 3529  10.030   4.950   1.480
 2559W        W 3530   8.330   1.930   3.070
 2560W        W 3531  11.840  10.060  12.650
 2561W        W 3532  12.880   5.230  12.530
 2562W        W 3533   3.630   1.890   2.740
 2563W        W 3534   0.980   6.930   1.850
 2564W        W 3535   8.990  13.140   6.480
 2565W        W 3536   5.550   6.680   6.500
 2566W        W 3537  10.080   7.840   2.360
 2567W        W 3538  11.610   4.600   3.960
 2568W        W 3539   1.930  12.770   7.360
 2569W        W 3540   5.750   9.910   2.570
 2570W        W 3541  10.730   0.530   4.250
 2571W        W 3542   7.780   1.690  11.210
 2572W        W 3543   0.780   5.200   6.800
 2573W        W 3544   2.010  11.810   4.320
 2574W        W 3545   0.140   5.660   5.650
 2575W        W 3546   2.940   1.880   1.760
 2576W        W 3547   1.050   3.870  10.400
 2577W        W 3548   0.970  11.220   1.820
 2578W        W 3549  12.730   7.050  12.910
 2579W        W 3550   8.230  10.840   9.690
 2580W        W 3551  11.050   1.010   0.950
 2581W        W 3552   5.930   4.360   2.720
 2582W        W 3553  10.520   6.460   8.310
 2583W        W 3554   0.280   7.630   6.960
 2584W        W 3555  12.600  13.600   2.680
 2585W        W 3556   4.650  12.480   8.370
 2586W        W 3557   7.960   4.170   2.740
 2587W        W 3558   9.320   8.280  12.710
 2588W        W 3559   9.480  13.060  10.170
 2589W        W 3560  13.260   4.050   4.110
 2590W        W 3561   6.450   3.610   7.590
 2591W        W 3562   9.280   6.850   9.160
 2592W        W 3563   2.650   9.560   4.620
 2593W        W 3564   4.250  11.970   7.770
 2594W        W 3565   1.940   7.050   3.660
 2595W        W 3566   1.400   1.440   7.820
 2596W        W 3567  11.930   4.360  11.950
 2597W        W 3568   6.910  13.350   9.610
 2598W        W 3569  13.340  12.400   9.720
 2599W        W 3570  11.670  10.210   4.660
 2600W        W 3571   9.370  12.920  13.700
 2601W        W 3572  10.360   0.870   1.460
 2602W        W 3573   6.600  12.040   0.510
 2603W        W 3574   4.670   6.680   6.970
 2604W        W 3575  12.040   0.450   3.720
 2605W        W 3576   6.690   3.950   4.490
 2606W        W 3577   2.490  13.080   7.360
 2607W        W 3578   6.340   6.600   2.140
 2608W        W 3579   5.510   3.270   7.810
 2609W        W 3580   3.980   7.530   8.710
 2610W        W 3581  11.070   0.930   7.230
 2611W        W 3582   7.560   4.990   6.640
 2612W        W 3583   7.360   1.070  10.450
 2613W        W 3584   6.870   4.810   4.350
 2614W        W 3585   6.960   7.040   9.430
 2615W        W 3586   0.740  12.440  13.470
 2616W        W 3587  11.980  10.830   6.500
 2617W        W 3588  11.800  12.650   6.850
 2618W        W 3589   8.600   6.270   4.020
 2619W        W 3590  11.620   5.960   2.450
 2620W        W 3591   2.100  13.760   0.500
 2621W        W 3592  10.620  10.270   2.680
 2622W        W 3593   3.860   8.890   9.130
 2623W        W 3594   8.430   8.850   5.890
 2624W        W 3595  10.050  13.010  11.870
 2625W        W 3596   0.130  13.300   4.310
 2626W        W 3597   1.940  13.530   4.630
 2627W        W 3598   6.380   7.800  10.640
 2628W        W 3599  10.390  12.750   5.520
 2629W        W 3600   6.450   9.790   7.970
 2630W        W 3601  13.040   1.570   8.080
 2631W        W 3602   3.650  11.050   2.410
 2632W        W 3603   6.370  10.890  12.850
 2633W        W 3604  12.920   6.280   3.260
 2634W        W 3605  10.950   0.950   7.730
 2635W        W 3606   8.820   2.480  10.470
 2636W        W 3607   1.970   3.420   1.610
 2637W        W 3608  13.840   9.270  11.800
 2638W        W 3609   7.590   6.400   5.290
 2639W        W 3610   7.730   0.390   9.230
 2640W        W 3611   5.430   5.100   7.650
 2641W        W 3612   1.830   4.200  10.110
 2642W        W 3613  12.260   8.710   3.480
 2643W        W 3614   5.580   5.200   4.580
 2644W        W 3615   4.010   7.080   4.860
 2645W        W 3616   2.930   5.170   9.690
 2646W        W 3617   2.080   4.060   7.360
 2647W        W 3618   6.910  12.500   1.270
 2648W        W 3619  12.200   0.210   4.140
 2649W        W 3620   8.060   5.150  11.700
 2650W        W 3621   2.150   2.970   0.370
 2651W        W 3622   1.610   7.050   3.270
 2652W        W 3623   3.220   4.940   9.200
 2653W        W 3624  10.690   5.700   7.740
 2654W        W 3625   0.280  11.730   4.870
 2655W        W 3626  11.320   7.110   3.070
 2656W        W 3627   6.450   8.590  11.080
 2657W        W 3628  11.800   6.380   0.530
 2658W        W 3629  12.080   6.130   9.320
 2659W        W 3630  12.040   4.340   9.060
 2660W        W 3631  10.160  11.620   6.460
 2661W        W 3632   4.390   7.870   8.690
 2662W        W 3633  11.820  13.740   7.780
 2663W        W 3634   5.880  11.970  10.050
 2664W        W 3635   6.740  13.720   0.450
 2665W        W 3636   0.610   6.030   6.470
 2666W        W 3637   9.470  12.640   2.790
 2667W        W 3638  12.550   7.180   5.580
 2668W        W 3639  11.400   0.070   3.380
 2669W        W 3640   4.860   5.240   3.880
 2670W        W 3641   9.890   1.330   8.770
 2671W        W 3642   0.050  10.290   7.490
 2672W        W 3643   3.530  10.570   1.150
 2673W        W 3644  10.640   9.700  13.230
 2674W        W 3645  12.930   7.450   4.510
 2675W        W 3646   3.970   2.870  11.570
 2676W        W 3647  12.150   8.200   3.320
 2677W        W 3648   3.690   1.660   7.340
 2678W        W 3649   9.470   0.150   0.470
 2679W        W 3650   8.060   8.470  13.150
 2680W        W 3651   0.220   0.600   1.480
 2681W        W 3652  13.410   2.110   1.870
 2682W        W 3653   3.300   0.070   0.490
 2683W        W 3654   2.600   9.260   5.450
 2684W        W 3655   4.200   1.990  11.930
 2685W        W 3656   3.690   8.820  13.120
 2686W        W 3657   8.520   5.020   5.680
 2687W        W 3658   3.910   1.890   8.280
 2688W        W 3659   3.010  11.410  11.570
 2689W        W 3660   7.470   1.020  12.080
 2690W        W 3661  12.680  13.310  13.280
 2691W        W 3662  10.500   2.610   5.040
 2692W        W 3663   5.410   6.080   2.210
 2693W        W 3664   4.220   5.960  10.200
 2694W        W 3665  11.510   7.340   4.260
 2695W        W 3666   7.870   5.650  13.450
 2696W        W 3667   9.990   5.660  12.030
 2697W        W 3668  12.240  10.370  12.590
 2698W        W 3669   5.410  11.240   7.470
 2699W        W 3670   1.860   8.570   1.200
 2700W        W 3671   4.110   6.110   0.140
 2701W        W 3672   3.960   2.310   4.760
 2702W        W 3673   6.440  13.680   6.010
 2703W        W 3674   6.610   5.510  11.090
 2704W        W 3675   1.180   2.420   8.230
 2705W        W 3676   0.980   8.020   3.980
 2706W        W 3677   0.340   7.480   0.590
 2707W        W 3678   4.620   5.610   1.050
 2708W        W 3679   9.110   5.610  12.210
 2709W        W 3680   2.810   5.960  11.300
 2710W        W 3681  13.710   1.760   6.840
 2711W        W 3682  10.940   9.410   3.570
 2712W        W 3683  11.050   4.340   7.700
 2713W        W 3684   9.060   6.310   0.830
 2714W        W 3685   2.620  10.470   8.390
 2715W        W 3686   5.340   4.110  13.250
 2716W        W 3687   0.120   3.160  11.460
 2717W        W 3688  12.400   9.530   6.390
 2718W        W 3689   5.530   4.490   1.690
 2719W        W 3690   7.230   0.740   9.950
 2720W        W 3691   9.170  10.830   3.420
 2721W        W 3692  13.520   8.760  10.600
 2722W        W 3693  13.550  12.250   5.470
 2723W        W 3694   1.150  13.780   3.540
 2724W        W 3695   5.730   0.960   3.940
 2725W        W 3696   1.290   3.010  10.890
 2726W        W 3697   8.840   8.390   6.200
 2727W        W 3698   4.970  12.050   1.670
 2728W        W 3699   3.190  12.510   6.070
 2729W        W 3700   9.980  10.060  10.280
 2730W        W 3701  11.460   3.230   2.500
 2731W        W 3702   7.550   8.240   7.590
 2732W        W 3703  12.520   6.680   6.270
 2733W        W 3704   0.460  13.370  12.570
 2734W        W 3705  11.600   2.760  10.680
 2735W        W 3706   7.770  10.330   1.910
 2736W        W 3707  11.260   6.630   6.470
 2737W        W 3708  12.930   0.680   3.920
 2738W        W 3709   0.820  13.280   9.250
 2739W        W 3710   9.560   2.120  12.620
 2740W        W 3711  13.830   5.210  12.560
 2741W        W 3712   0.040   3.030  11.020
 2742W        W 3713   6.730  10.740  10.910
 2743W        W 3714   1.130   3.110   1.950
 2744W        W 3715  13.350  10.090   6.700
 2745W        W 3716  12.440   3.290   7.090
 2746W        W 3717   7.140   4.700   4.770
 2747W        W 3718   5.990   2.220   9.430
 2748W        W 3719   6.680   6.640   5.990
 2749W        W 3720   1.600   0.360   6.920
 2750W        W 3721   9.130   2.920  10.890
 2751W        W 3722   1.760   2.580   9.960
 2752W        W 3723   1.030   0.190   4.890
 2753W        W 3724   2.660   7.950   5.380
 2754W        W 3725  13.370   8.410  10.070
 2755W        W 3726   2.160   5.240  12.130
 2756W        W 3727   2.950   7.380   0.120
 2757W        W 3728   8.990  12.780  12.160
 2758W        W 3729   9.870  11.620   7.370
 2759W        W 3730   2.560   0.590   3.320
 2760W        W 3731   1.820  12.460  12.860
 2761W        W 3732   7.950  11.600  12.170
 2762W        W 3733   9.290  13.560   6.250
 2763W        W 3734   9.890   9.000   4.990
 2764W        W 3735   6.240   4.230  10.650
 2765W        W 3736   7.400   3.820   7.870
 2766W        W 3737   4.570   1.340   9.540
 2767W        W 3738   4.820  11.980   9.450
 2768W        W 3739  13.680   2.420   7.870
 2769W        W 3740   3.930   5.310   9.340
 2770W        W 3741   1.210  10.470  11.080
 2771W        W 3742  13.330   6.310   5.990
 2772W        W 3743  12.920   2.510  10.760
 2773W        W 3744  10.920   8.180  11.840
 2774W        W 3745   2.920   7.910  12.410
 2775W        W 3746   1.760  10.460   1.900
 2776W        W 3747  11.370  13.910  11.410
 2777W        W 3748   1.070   2.230   4.220
 2778W        W 3749  12.530   8.760   6.990
 2779W        W 3750   7.310  11.460  13.020
 2780W        W 3751  12.370   6.510  12.160
 2781W        W 3752   7.610   8.260   1.300
 2782W        W 3753   9.270  11.910   9.560
 2783W        W 3754   9.160  12.600   9.420
 2784W        W 3755   0.130  13.670   6.000
 2785W        W 3756   0.490  10.510   3.610
 2786W        W 3757   8.070  12.320   7.850
 2787W        W 3758   7.240  13.330   2.970
 2788W        W 3759   9.130   8.920   9.530
 2789W        W 3760   5.310   6.770   4.020
 2790W        W 3761   2.920   4.730   3.020
 2791W        W 3762   9.680  12.350   5.080
 2792W        W 3763   9.240   5.960   2.230
 2793W        W 3764   9.010   0.470  13.620
 2794W        W 3765   4.730   2.660   8.160
 2795W        W 3766   3.950  13.720  12.910
 2796W        W 3767   1.700   0.910   8.110
 2797W        W 3768   7.180   6.550   4.270
 2798W        W 3769   1.310   9.800   2.090
 2799W        W 3770   3.590   3.920  10.470
 2800W        W 3771   3.600   9.340   5.910
 2801W        W 3772   4.420   5.040  11.190
 2802W        W 3773  11.790   6.850   2.900
 2803W        W 3774   7.200   7.670   5.290
 2804W        W 3775   2.020  11.300   5.410
 2805W        W 3776   7.170  10.260   2.010
 2806W        W 3777  10.540  12.070  10.470
 2807W        W 3778   2.110   5.230  12.990
 2808W        W 3779  11.030   4.440   0.510
 2809W        W 3780  10.810   1.810  11.410
 2810W        W 3781   9.360   6.110   6.760
 2811W        W 3782  11.620   5.040   6.300
 2812W        W 3783   6.790   5.040  11.230
 2813W        W 3784   2.360   5.450  13.350
 2814W        W 3785   7.090   9.070   0.050
 2815W        W 3786  11.970  10.460   1.540
 2816W        W 3787   3.350  11.750   6.560
 2817W        W 3788   8.540   6.370   2.570
 2818W        W 3789  13.730   4.630   6.060
 2819W        W 3790   2.830   8.870   5.740
 2820W        W 3791   1.110   1.920  11.910
 2821W        W 3792   3.170   6.900   6.980
 2822W        W 3793  12.480   2.400   7.970
 2823W        W 3794  12.530   5.370   6.310
 2824W        W 3795   2.360  13.710   2.140
 2825W        W 3796  13.750  13.360   8.960
 2826W        W 3797  11.450  11.630   8.740
 2827W        W 3798   2.250   2.370   8.080
 2828W        W 3799   2.660   2.740  11.860
 2829W        W 3800   5.400   5.310   4.110
 2830W        W 3801   7.930   2.760   0.780
 2831W        W 3802   3.860  13.820  13.460
 2832W        W 3803  12.770   9.000  11.590
 2833W        W 3804  12.270   8.490   5.680
 2834W        W 3805  13.880   7.740   2.170
 2835W        W 3806  12.190   1.820   4.760
 2836W        W 3807   5.610   5.880  10.700
 2837W        W 3808   0.570  10.240   7.340
 2838W        W 3809   6.270   4.420   8.900
 2839W        W 3810   9.300   3.300  10.620
 2840W        W 3811  13.510   9.810  10.420
 2841W        W 3812  11.540   6.350   9.510
 2842W        W 3813  11.370  13.730  11.930
 2843W        W 3814   9.270   7.340   5.440
 2844W        W 3815  10.520   7.240  13.510
 2845W        W 3816   3.800   5.860   0.430
 2846W        W 3817   2.600   2.560   9.140
 2847W        W 3818   3.990   7.260   2.760
 2848W        W 3819   3.920   3.460   3.720
 2849W        W 3820   9.070   1.360   5.490
 2850W        W 3821   7.660  12.940  10.220
 2851W        W 3822   8.800   7.190   0.420
 2852W        W 3823   9.700  11.750   0.040
 2853W        W 3824   4.540   0.470  13.530
 2854W        W 3825  10.160  11.170   3.920
 2855W        W 3826   2.990   1.400   1.690
 2856W        W 3827   5.900   7.320  13.590
 2857W        W 3828   1.480   2.390   7.240
 2858W        W 3829   6.700   8.510  12.060
 2859W        W 3830  11.510  11.900   0.220
 2860W        W 3831   0.900   9.700  13.320
 2861W        W 3832  13.240   2.180   1.350
 2862W        W 3833   3.490   1.380  12.640
 2863W        W 3834  11.780  10.950   6.950
 2864W        W 3835  13.100  11.520   1.430
 2865W        W 3836  11.520  11.980   6.430
 2866W        W 3837   4.000   7.830  10.700
 2867W        W 3838   7.930   1.510   2.270
 2868W        W 3839   8.580   5.990   4.990
 2869W        W 3840   6.380   4.820   8.480
 2870W        W 3841   4.530  11.360   2.000
 2871W        W 3842   3.690   1.430   8.010
 2872W        W 3843   3.000   8.540   6.060
 2873W        W 3844  13.590   2.050  13.070
 2874W        W 3845   2.670  13.160   9.940
 2875W        W 3846  10.200   9.560   7.390
 2876W        W 3847   8.690  10.610   9.030
 2877W        W 3848  11.560  11.780  11.030
 2878W        W 3849   5.920   0.010  10.260
 2879W        W 3850   2.190   2.070   7.620
 2880W        W 3851   2.090   5.860   7.780
 2881W        W 3852   6.420   2.110  13.750
 2882W        W 3853   3.430   7.150  13.500
 2883W        W 3854   2.710  11.030  11.280
 2884W        W 3855  10.380  12.450  10.720
 2885W        W 3856   4.590   5.570   2.740
 2886W        W 3857  11.410   3.150   6.920
 2887W        W 3858  11.040   9.430   0.500
 2888W        W 3859   4.980   7.250   4.040
 2889W        W 3860   8.650   7.630   0.120
 2890W        W 3861  13.040   7.590  12.920
 2891W        W 3862  11.620   5.100   5.810
 2892W        W 3863   9.520   2.570   0.010
 2893W        W 3864   0.070   9.920   1.420
 2894W        W 3865  13.500   3.110   9.800
 2895W        W 3866   4.420   3.070   2.470
 2896W        W 3867   9.700  12.020  11.320
 2897W        W 3868  12.840   1.340  13.690
 2898W        W 3869   6.640   2.940   3.100
 2899W        W 3870   7.050   5.920   8.570
 2900W        W 3871   3.230  13.080   4.160
 2901W        W 3872  13.220   9.460   0.710
 2902W        W 3873   1.210  10.360   6.280
 2903W        W 3874   5.190   0.480   2.250
 2904W        W 3875   2.090   6.080   7.300
 2905W        W 3876   4.680   6.590   6.130
 2906W        W 3877   6.780   2.340  13.000
 2907W        W 3878  10.600   0.760   7.420
 2908W        W 3879   9.820  11.730  12.190
 2909W        W 3880  12.530   0.610   2.660
 2910W        W 3881   3.170   7.280   3.870
 2911W        W 3882   2.530  11.250   8.080
 2912W        W 3883   9.810   9.600  12.820
 2913W        W 3884  11.130   3.600   0.990
 2914W        W 3885   3.660  11.610  13.290
 2915W        W 3886   3.220   6.040   1.720
 2916W        W 3887   1.110   8.260   1.220
 2917W        W 3888  13.010   2.860   5.620
 2918W        W 3889  11.320   2.270   0.810
 2919W        W 3890   9.260   2.110  10.150
 2920W        W 3891   4.690   4.060   5.220
 2921W        W 3892   2.040   7.100  11.160
 2922W        W 3893  12.420   2.550  12.020
 2923W        W 3894  12.720   6.770   3.320
 2924W        W 3895   5.620   3.030   1.120
 2925W        W 3896  11.270   4.570   0.140
 2926W        W 3897   8.800   6.910  12.880
 2927W        W 3898  10.110   3.430   6.880
 2928W        W 3899   2.050  11.330   6.500
 2929W        W 3900  10.990   2.790   6.920
 2930W        W 3901  12.380   5.240   8.750
 2931W        W 3902  12.310   3.870   2.000
 2932W        W 3903   3.340   4.370   8.360
 2933W        W 3904   0.820  10.810   3.980
 2934W        W 3905  13.570   8.810   7.460
 2935W        W 3906  11.740   5.900   5.390
 2936W        W 3907   4.660   8.440   6.870
 2937W        W 3908  13.360   9.970   0.700
 2938W        W 3909  10.610   0.730  11.420
 2939W        W 3910  10.260   0.620   4.350
 2940W        W 3911  12.740  12.170  11.690
 2941W        W 3912   2.770  12.450   8.780
 2942W        W 3913   9.210   6.540   2.900
 2943W        W 3914   1.530   7.540   0.720
 2944W        W 3915   1.260   6.330  11.870
 2945W        W 3916   0.310   2.130   2.930
 2946W        W 3917   8.770   6.860   2.080
 2947W        W 3918   3.030   2.100  13.620
 2948W        W 3919   2.450   4.240   6.460
 2949W        W 3920   9.000  10.630   2.970
 2950W        W 3921   1.560   4.550  10.980
 2951W        W 3922   6.330   2.930   5.480
 2952W        W 3923  10.380   7.730   0.950
 2953W        W 3924   2.010   3.770   9.840
 2954W        W 3925   6.340   1.130   5.280
 2955W        W 3926   5.300   0.790   5.440
 2956W        W 3927  10.600   6.410   2.390
 2957W        W 3928   5.340   5.250   0.180
 2958W        W 3929   6.060   4.400   5.400
 2959W        W 3930   7.770  12.040   7.560
 2960W        W 3931   9.900   2.570  12.140
 2961W        W 3932   6.790   2.960  13.750
 2962W        W 3933   4.000   0.040   0.850
 2963W        W 3934   2.160   7.350   9.840
 2964W        W 3935   3.150   0.580   3.280
 2965W        W 3936   0.990   0.360  13.790
 2966W        W 3937  12.560  12.210  10.320
 2967W        W 3938  10.480   4.100   1.570
 2968W        W 3939   5.120   8.400   0.780
 2969W        W 3940   1.710   5.530   4.740
 2970W        W 3941   0.200   3.920   8.070
 2971W        W 3942   5.690   5.230   6.900
 2972W        W 3943  10.160   0.360   3.700
 2973W        W 3944   3.830   9.850  10.610
 2974W        W 3945  12.690  10.120   7.800
 2975W        W 3946   4.570  13.690   6.970
 2976W        W 3947  10.640   9.300  10.920
 2977W        W 3948   1.210  10.900   4.240
 2978W        W 3949   4.480   1.510   8.630
 2979W        W 3950  11.010  11.750   3.130
 2980W        W 3951   1.230   9.090   8.460
 2981W        W 3952   6.540   9.530   8.480
 2982W        W 3953   1.640  12.840   8.920
 2983W        W 3954   2.610   0.360   4.430
 2984W        W 3955   2.150   1.760   3.830
 2985W        W 3956   5.930   9.980   5.640
 2986W        W 3957   7.620   5.140   7.750
 2987W        W 3958   4.340   9.590  10.680
 2988W        W 3959   1.300   2.310   1.860
 2989W        W 3960  13.070   8.390   6.300
 2990W        W 3961   8.300  11.720  13.090
 2991W        W 3962   3.530   7.800   0.890
 2992W        W 3963   1.740   5.230  11.690
 2993W        W 3964   4.980  12.400   0.710
 2994W        W 3965   8.930   8.000   4.590
 2995W        W 3966   8.590   6.490   3.450
 2996W        W 3967   5.630   2.380  13.870
 2997W        W 3968   3.910   7.640   0.480
 2998W        W 3969   0.960   3.020   2.700
 2999W        W 3970   0.250   2.230   9.440
 3000W        W 3971  12.420   8.320   1.230
 3001W        W 3972   6.230   2.030  10.000
 3002W        W 3973   2.030   9.410   6.360
 3003W        W 3974   6.700   3.230   1.740
 3004W        W 3975   7.010  12.360   9.060
 3005W        W 3976   2.330   8.400   3.600
 3006W        W 3977   3.420   2.770  13.720
 3007W        W 3978   7.180   3.740   0.950
 3008W        W 3979  12.410   2.710   9.560
 3009W        W 3980   8.390   7.530   6.780
 3010W        W 3981   5.060   6.040   1.800
 3011W        W 3982   8.210   8.100   6.140
 3012W        W 3983   1.720   3.090   4.340
 3013W        W 3984  12.900   4.310   0.520
 3014W        W 3985   0.220  10.430   9.750
 3015W        W 3986   4.870   3.580   5.080
 3016W        W 3987  10.150  13.380   9.630
 3017W        W 3988   1.250   1.260   0.150
 3018W        W 3989   9.120   8.530   3.810
 3019W        W 3990   9.550   5.250  10.880
 3020W        W 3991  10.850  12.620   0.030
 3021W        W 3992   0.510  12.120  13.190
 3022W        W 3993   9.320   2.870   1.290
 3023W        W 3994  12.760   1.780   6.310
 3024W        W 3995   8.830   7.200   9.450
 3025W        W 3996   9.640   6.280   8.480
 3026W        W 3997   4.730   2.410   2.330
 3027W        W 3998   5.990   8.670   9.890
 3028W        W 3999   9.620  12.830   4.790
 3029W        W 4000  10.250   3.720   0.070
 3030W        W 4001  11.640   2.090   7.810
 3031W        W 4002   1.390  13.300  12.850
 3032W        W 4003   9.010   6.420   6.960
 3033W        W 4004   8.490   6.580   5.810
 3034W        W 4005  10.100  10.980  13.540
 3035W        W 4006  11.170   5.310   5.900
 3036W        W 4007   6.600   4.690  10.940
 3037W        W 4008  12.370   0.660   7.230
 3038W        W 4009  10.940  11.140   7.240
 3039W        W 4010   9.060   8.130   7.800
 3040W        W 4011   8.090  10.500  11.470
 3041W        W 4012   8.740   9.470  11.360
 3042W        W 4013  11.000   4.900   4.470
 3043W        W 4014   4.410   6.290   2.470
 3044W        W 4015   8.690   2.580  12.390
 3045W        W 4016  13.180   6.180   3.740
 3046W        W 4017   2.720   1.750  11.040
 3047W        W 4018   1.410  13.040   7.510
 3048W        W 4019   3.930  12.580   9.810
 3049W        W 4020   7.120   7.720  13.740
 3050W        W 4021   8.950   0.840   8.590
 3051W        W 4022   5.480   1.320   2.170
 3052W        W 4023   1.970  11.770  13.680
 3053W        W 4024  10.360   5.800   9.130
 3054W        W 4025  11.100  12.990   8.390
 3055W        W 4026  13.070  12.290  10.250
 3056W        W 4027  12.390  11.080   9.450
 3057W        W 4028   3.520   6.670  13.770
 3058W        W 4029   1.220   3.940   6.900
 3059W        W 4030   0.050  10.240   4.290
 3060W        W 4031   4.880  12.870   8.160
 3061W        W 4032  10.630   1.750   9.150
 3062W        W 4033  12.420   4.140   7.770
 3063W        W 4034   7.620   3.460   2.210
 3064W        W 4035   9.520   7.200   7.590
 3065W        W 4036   7.420   3.650  10.480
 3066W        W 4037   1.090   4.640   9.040
 3067W        W 4038  12.120   4.920   3.220
 3068W        W 4039   3.630   3.790  11.410
 3069W        W 4040  11.440  10.250   8.450
 3070W        W 4041   2.580   7.590  12.620
 3071W        W 4042  13.160   8.270   2.910
 3072W        W 4043  13.430   0.600   3.230
 3073W        W 4044   1.860   9.250   8.920
 3074W        W 4045  10.340  13.280  13.660
 3075W        W 4046  12.380   1.270   5.940
 3076W        W 4047  12.340   3.590   2.420
 3077W        W 4048   9.240  12.800   7.520
 3078W        W 4049   1.460  10.210  13.900
 3079W        W 4050   4.040  11.090   3.600
 3080W        W 4051   3.670  11.510   1.570
 3081W        W 4052   1.320   8.890   9.030
 3082W        W 4053   9.420   8.840  13.360
 3083W        W 4054   1.750  11.230   2.520
 3084W        W 4055   3.550   4.590   0.210
 3085W        W 4056  10.030  13.390  11.420
 3086W        W 4057   2.020   3.360   6.910
 3087W        W 4058  10.370  12.020   5.470
 3088W        W 4059  13.200   0.640   5.130
 3089W        W 4060   9.180   6.580  12.730
 3090W        W 4061  12.450  11.380   6.530
 3091W        W 4062   7.920   1.040   7.120
 3092W        W 4063   5.490   3.270  11.280
 3093W        W 4064   2.260   3.320  10.750
 3094W        W 4065  10.740   6.570   4.690
 3095W        W 4066  11.980   5.270  13.910
 3096W        W 4067  11.240  11.050   5.430
 3097W        W 4068   7.870   4.680   3.890
 3098W        W 4069   5.610   6.390   4.030
 3099W        W 4070  10.410   8.870  10.220
 3100W        W 4071   0.010   9.450   1.270
 3101W        W 4072   0.570   6.500   4.320
 3102W        W 4073   8.710   3.340   4.710
 3103W        W 4074   0.260   6.540   2.500
 3104W        W 4075   3.230   0.800   5.540
 3105W        W 4076   5.700   1.830  12.970
 3106W        W 4077   3.540   2.370  12.730
 3107W        W 4078  11.430   8.630   3.790
 3108W        W 4079   9.950   5.120   9.250
 3109W        W 4080   2.820   8.510   8.150
 3110W        W 4081  10.200   2.520   5.450
 3111W        W 4082  13.870   4.750   6.560
 3112W        W 4083   8.330   7.450   1.090
 3113W        W 4084   6.590   3.540   8.070
 3114W        W 4085  12.700   6.060  12.410
 3115W        W 4086   9.790  11.920   6.920
 3116W        W 4087  12.890   5.940   2.060
 3117W        W 4088   7.410   7.380   7.490
 3118W        W 4089   7.680   6.650   8.600
 3119W        W 4090   9.460  12.230   6.640
 3120W        W 4091   8.810   4.560   2.780
 3121W        W 4092   0.560   0.610   1.060
 3122W        W 4093   5.250   4.650   7.440
 3123W        W 4094   7.700  12.480   9.650
 3124W        W 4095   0.970   9.930   0.450
 3125W        W 4096  10.420  12.800  13.780
 3126W        W 4097   1.100   4.680   0.370
 3127W        W 4098   2.330   9.730  13.130
 3128W        W 4099   0.850   6.120  12.530
 3129W        W 4100   6.730   9.250   4.520
 3130W        W 4101   7.170   6.110   3.250
 3131W        W 4102   8.920   9.140   4.700
 3132W        W 4103   8.720   2.990   9.450
 3133W        W 4104   2.870   3.070   2.940
 3134W        W 4105   3.230  12.630   7.410
 3135W        W 4106  12.990   2.820   2.490
 3136W        W 4107  10.350   3.860  10.910
 3137W        W 4108   1.540   1.550   1.250
 3138W        W 4109  10.970   6.270   9.900
 3139W        W 4110   0.160   2.440   4.050
 3140W        W 4111  13.530   8.160   9.660
 3141W        W 4112   0.480   3.930  12.400
 3142W        W 4113   6.680   9.430  12.460
 3143W        W 4114   0.690   2.300   9.890
 3144W        W 4115   9.130   3.270   2.470
 3145W        W 4116  11.270  11.770   9.170
 3146W        W 4117  13.310   4.680   2.220
 3147W        W 4118  10.430   5.210   4.760
 3148W        W 4119   2.770   7.300  10.670
 3149W        W 4120  10.800   7.920  10.900
 3150W        W 4121   9.020   4.370   1.480
 3151W        W 4122   9.160  13.300   3.000
 3152W        W 4123   4.150   8.100   7.930
 3153W        W 4124   3.610   8.690   3.960
 3154W        W 4125   2.760   9.810  12.910
 3155W        W 4126   3.570   8.560   1.020
 3156W        W 4127   8.660   4.240   8.070
 3157W        W 4128   7.760  10.800   2.580
 3158W        W 4129   0.940   3.630   5.850
 3159W        W 4130   4.660  11.180   2.960
 3160W        W 4131   6.530   7.060   6.250
 3161W        W 4132   6.950   1.830  12.940
 3162W        W 4133   4.540   9.670  12.750
 3163W        W 4134  10.390   0.570   6.570
 3164W        W 4135  12.540   5.440   3.770
 3165W        W 4136  13.830   9.750   7.390
 3166W        W 4137   7.300  10.080  12.830
 3167W        W 4138   2.930   3.780   9.730
 3168W        W 4139   3.720   4.660   8.200
 3169W        W 4140  13.550  13.270   2.610
 3170W        W 4141   4.320   1.800  11.510
 3171W        W 4142   2.330  13.130   1.410
 3172W        W 4143   5.070   2.440   1.050
 3173W        W 4144   2.750   9.450   1.310
 3174W        W 4145   3.090   8.810   7.890
 3175W        W 4146   5.090  12.390   8.650
 3176W        W 4147   7.530   6.520  13.360
 3177W        W 4148  12.670   7.480   6.450
 3178W        W 4149  12.720   6.260   5.410
 3179W        W 4150   0.600   4.700   3.130
 3180W        W 4151   2.890   8.950  13.790
 3181W        W 4152   8.430  12.310   0.520
 3182W        W 4153   3.200  13.910  12.930
 3183W        W 4154   7.200   3.230   2.000
 3184W        W 4155   8.480   2.110   2.640
 3185W        W 4156   7.690  10.980   1.690
 3186W        W 4157  10.170   1.750  10.540
 3187W        W 4158   1.020   7.410   5.370
 3188W        W 4159   7.300   0.180   7.030
 3189W        W 4160   3.280  13.210  11.630
 3190W        W 4161   9.830   1.670   2.290
 3191W        W 4162   5.700  11.870  12.040
 3192W        W 4163   6.720   0.860   9.810
 3193W        W 4164   1.400   7.930  12.150
 3194W        W 4165  11.520  13.360   8.030
 3195W        W 4166   5.010   0.270  13.380
 3196W        W 4167   1.560   6.900  11.130
 3197W        W 4168  13.580   2.110   2.380
 3198W        W 4169  11.750   6.710   1.440
 3199W        W 4170  11.190  13.200   6.400
 3200W        W 4171   7.100   9.710   7.180
 3201W        W 4172   3.380   2.190   3.010
 3202W        W 4173   3.000  10.810   9.940
 3203W        W 4174   8.500   8.350   5.840
 3204W        W 4175   8.430   3.210   0.090
 3205W        W 4176  12.520  10.710  11.230
 3206W        W 4177  13.670   3.360   7.030
 3207W        W 4178   9.710   0.190   8.830
 3208W        W 4179  13.100  11.210   2.420
 3209W        W 4180   2.850   4.560  13.580
 3210W        W 4181   0.510   9.000   1.400
 3211W        W 4182   2.590   2.240  11.180
 3212W        W 4183   0.050   9.780  13.850
 3213W        W 4184   9.970  12.410  13.130
 3214W        W 4185   0.950   5.310   2.390
 3215W        W 4186   3.290   6.840   5.370
 3216W        W 4187  10.720   1.060   0.060
 3217W        W 4188   9.090   3.750  13.270
 3218W        W 4189   6.300  10.840   7.260
 3219W        W 4190   6.620   1.550   5.450
 3220W        W 4191   9.870   2.920   5.570
 3221W        W 4192   5.510  12.190  13.470
 3222W        W 4193   4.890   3.120   5.730
 3223W        W 4194  10.640  11.630  10.090
 3224W        W 4195   4.300   0.340   8.060
 3225W        W 4196  10.830   9.110  10.040
 3226W        W 4197   3.130  12.460  12.410
 3227W        W 4198  10.560   5.910   3.870
 3228W        W 4199   7.270   7.080   2.080
 3229W        W 4200   4.090   2.490   4.000
 3230W        W 4201   5.230   5.860  13.330
 3231W        W 4202  11.570   2.370   8.450
 3232W        W 4203   8.080   7.810   1.870
 3233W        W 4204  13.110   9.450   8.600
 3234W        W 4205   5.980   0.740  12.990
 3235W        W 4206   4.980   7.940  10.930
 3236W        W 4207  13.450  13.240   9.490
 3237W        W 4208   6.370  13.890  10.150
 3238W        W 4209   6.770  12.440   6.920
 3239W        W 4210   5.880   2.770   9.280
 3240W        W 4211  11.790   1.190   9.690
 3241W        W 4212   1.670   4.080   4.580
 3242W        W 4213  12.460   5.820   0.460
 3243W        W 4214  12.950   1.940  12.170
 3244W        W 4215  13.120  10.200   7.200
 3245W        W 4216   1.860   4.460   0.100
 3246W        W 4217   4.630   2.500   0.800
 3247W        W 4218   2.060   5.540   7.260
 3248W        W 4219  10.600   7.800   6.220
 3249W        W 4220   8.750   7.970   3.070
 3250W        W 4221  12.140   3.610   8.540
 3251W        W 4222  12.680   8.330  11.160
 3252W        W 4223   2.550  10.490   1.260
 3253W        W 4224  12.390   4.400  12.360
 3254W        W 4225   7.610  13.030   0.680
 3255W        W 4226   8.720   0.390  10.880
 3256W        W 4227   8.250  10.770   3.330
 3257W        W 4228   0.290   8.200  12.410
 3258W        W 4229   4.700   5.890  10.760
 3259W        W 4230   0.680  13.660  12.920
 3260W        W 4231   6.300  12.870   9.410
 3261W        W 4232   9.960   5.050  13.890
 3262W        W 4233  11.110  12.640   5.680
 3263W        W 4234   8.400   2.450   0.930
 3264W        W 4235   3.620   3.650   2.540
 3265W        W 4236  12.830   9.510  11.630
 3266W        W 4237  10.960  12.090   6.390
 3267W        W 4238  11.210   9.230   2.110
 3268W        W 4239   4.710   1.920  13.680
 3269W        W 4240   7.050   1.180   8.100
 3270W        W 4241   3.560   8.350   5.840
 3271W        W 4242   3.840   9.230   4.010
 3272W        W 4243  11.400   7.580   3.340
 3273W        W 4244   0.440  11.430   8.310
 3274W        W 4245   2.130  11.790   7.670
 3275W        W 4246   2.250   1.870  13.300
 3276W        W 4247   0.450   9.070  10.320
 3277W        W 4248   9.500  10.320  11.000
 3278W        W 4249   5.590   4.460   5.230
 3279W        W 4250   1.050   0.930   2.480
 3280W        W 4251   4.260   2.040   0.960
 3281W        W 4252   8.720   5.120   8.540
 3282W        W 4253   0.240   7.600   3.490
 3283W        W 4254   2.190  11.490   3.400
 3284W        W 4255   3.240   2.970  11.150
 3285W        W 4256   1.140   8.870   9.760
 3286W        W 4257   8.230   6.300  10.660
 3287W        W 4258  12.860   7.420  10.580
 3288W        W 4259   5.110  13.380  13.740
 3289W        W 4260   0.760   2.020  11.530
 3290W        W 4261  12.110  12.060   9.830
 3291W        W 4262   8.780   8.910   3.420
 3292W        W 4263   4.920   4.470   7.100
 3293W        W 4264   5.690   8.090   3.350
 3294W        W 4265   6.420   8.830   7.400
 3295W        W 4266   5.840   8.230   9.990
 3296W        W 4267  13.860   1.320  10.000
 3297W        W 4268   9.800  10.810   6.060
 3298W        W 4269   1.810   5.050   7.410
 3299W        W 4270   2.470   5.110   4.970
 3300W        W 4271   1.550  10.250   2.270
 3301W        W 4272   5.010  12.330   2.820
 3302W        W 4273   4.250   5.430   7.510
 3303W        W 4274   8.530   0.250   7.670
 3304W        W 4275   3.590   3.160   7.150
 3305W        W 4276   9.200   1.390  12.390
 3306W        W 4277  10.910   1.760   1.620
 3307W        W 4278  10.540   3.690   3.630
 3308W        W 4279  12.200  11.000   5.030
 3309W        W 4280  11.670  10.320   0.790
 3310W        W 4281   1.700   5.040   7.920
 3311W        W 4282   1.430   5.070   9.880
 3312W        W 4283   8.500   6.070  10.170
 3313W        W 4284   8.940   0.670  11.200
 3314W        W 4285   5.910   1.790   9.620
 3315W        W 4286  11.450   4.550  11.740
 3316W        W 4287  10.360   8.570   7.790
 3317W        W 4288  10.920  12.510   7.320
 3318W        W 4289   8.820  13.110   9.570
 3319W        W 4290   8.510   8.670   9.930
 3320W        W 4291   4.130   0.660   5.200
 3321W        W 4292   5.600   3.780  11.960
 3322W        W 4293   6.780  13.730   7.850
 3323W        W 4294  10.970   2.510   2.840
 3324W        W 4295   7.540  12.100   9.310
 3325W        W 4296   9.070  12.810   9.880
 3326W        W 4297  13.080   5.800   5.210
 3327W        W 4298   6.100   8.710   5.130
 3328W        W 4299  10.900   9.790  11.810
 3329W        W 4300   0.580   7.040   0.890
 3330W        W 4301   1.030   7.860   5.690
 3331W        W 4302   4.620   1.230   0.300
 3332W        W 4303  11.160   5.960   0.270
 3333W        W 4304  11.560   5.010   0.040
 3334W        W 4305   4.550   8.780   2.860
 3335W        W 4306  10.040   0.530  13.200
 3336W        W 4307   3.930   6.320  10.300
 3337W        W 4308   8.560  10.440   0.740
 3338W        W 4309   7.530   2.800   1.060
 3339W        W 4310   5.160   0.680   9.980
 3340W        W 4311  13.460   3.100   4.520
 3341W        W 4312   5.430  10.450  11.950
 3342W        W 4313   5.280   9.830  13.800
 3343W        W 4314   0.470   9.330   1.050
 3344W        W 4315   1.020   0.370   6.960
 3345W        W 4316   9.390  13.250   5.710
 3346W        W 4317  11.590   4.970  12.520
 3347W        W 4318   3.440   1.890   5.450
 3348W        W 4319   7.450   3.050   2.430
 3349W        W 4320   1.660   9.740  10.570
 3350W        W 4321   5.020  12.500   6.300
 3351W        W 4322  11.760   7.740   6.770
 3352W        W 4323   5.870   7.130   3.400
 3353W        W 4324   2.010   5.670   2.540
 3354W        W 4325   7.370   7.880   9.090
 3355W        W 4326  12.820   6.750   2.370
 3356W        W 4327   2.950   3.590   8.320
 3357W        W 4328   1.660   6.180  11.650
 3358W        W 4329   3.140   2.920   0.180
 3359W        W 4330  13.480   6.880   7.930
 3360W        W 4331   1.700   5.720   5.930
 3361W        W 4332  11.670   8.200   3.130
 3362W        W 4333   9.920   8.460   7.920
 3363W        W 4334  13.520  12.500   8.280
 3364W        W 4335   7.530   6.080   0.860
 3365W        W 4336  10.880  10.670  13.580
 3366W        W 4337  13.280  12.960   8.230
 3367W        W 4338  11.070   1.830   0.660
 3368W        W 4339   8.630   2.070   4.910
 3369W        W 4340   5.350   5.340   9.270
 3370W        W 4341  11.400   8.050  12.580
 3371W        W 4342   9.860  12.130   7.920
 3372W        W 4343   6.650   1.140   0.160
 3373W        W 4344   3.340   7.470  11.330
 3374W        W 4345  12.950   5.860   7.070
 3375W        W 4346   4.860   1.260  13.140
 3376W        W 4347   3.520   6.300  12.910
 3377W        W 4348   6.810   9.350   3.160
 3378W        W 4349   8.650  12.030  12.840
 3379W        W 4350  13.730  13.660   7.280
 3380W        W 4351   6.750   0.620   6.390
 3381W        W 4352  13.070  12.860   7.350
 3382W        W 4353   7.680   0.360  11.710
 3383W        W 4354   0.150   0.630   7.870
 3384W        W 4355   5.370   3.950   3.450
 3385W        W 4356  12.060  12.470   5.730
 3386W        W 4357   2.300   1.960   6.110
 3387W        W 4358  13.080  10.010  10.680
 3388W        W 4359  11.740   8.180   5.860
 3389W        W 4360   8.820   4.450   0.460
 3390W        W 4361   4.580  11.400   4.700
 3391W        W 4362   2.600   2.820  13.440
 3392W        W 4363   9.400  10.880  13.050
 3393W        W 4364   8.580  10.980   0.660
 3394W        W 4365   6.000   2.450   1.860
 3395W        W 4366   7.950  11.940   6.640
 3396W        W 4367   5.090   8.300   4.500
 3397W        W 4368   7.100   7.510  11.070
 3398W        W 4369  10.110   4.110   7.730
 3399W        W 4370   0.370   7.650   9.530
 3400W        W 4371   1.810  13.910   3.480
 3401W        W 4372  12.790  12.910  12.310
 3402W        W 4373   6.580   4.360   3.030
 3403W        W 4374  13.890   1.200  10.530
 3404W        W 4375   8.310   2.940   1.180
 3405W        W 4376   2.240   8.830   1.540
 3406W        W 4377   2.870   6.210  11.730
 3407W        W 4378   1.200   3.860   7.950
 3408W        W 4379   9.970   5.210   7.420
 3409W        W 4380  13.610   0.800   8.080
 3410W        W 4381   8.320  11.240   3.120
 3411W        W 4382   5.820  13.210  10.550
 3412W        W 4383   2.310   2.940   2.190
 3413W        W 4384   3.900   1.600  10.760
 3414W        W 4385  11.340   1.480  10.850
 3415W        W 4386   1.130   0.230   9.280
 3416W        W 4387  11.830   1.180  11.880
 3417W        W 4388   9.780   9.210   6.320
 3418W        W 4389  13.700   1.420  10.980
 3419W        W 4390  13.190   7.630   0.890
 3420W        W 4391   8.340   0.460   6.800
 3421W        W 4392   7.100   2.040   1.570
 3422W        W 4393   5.200  12.780  10.260
 3423W        W 4394  10.490  11.670   7.200
 3424W        W 4395   2.690   7.620   7.660
 3425W        W 4396   5.300   0.430  12.320
 3426W        W 4397   8.370   5.590   4.860
 3427W        W 4398   7.940   6.030   8.210
 3428W        W 4399  13.200   9.860  12.000
 3429W        W 4400  10.590   1.030   2.390
 3430W        W 4401  10.790   0.350  13.830
 3431W        W 4402  11.770  10.550   8.290
 3432W        W 4403  13.430  11.470  13.690
 3433W        W 4404  11.280   0.900   4.950
 3434W        W 4405  11.020   3.880   1.400
 3435W        W 4406   4.070  12.290  12.040
 3436W        W 4407  11.910   2.590   5.140
 3437W        W 4408  12.300  11.400   5.440
 3438W        W 4409   3.380   9.100   0.150
 3439W        W 4410   7.570  11.040   6.840
 3440W        W 4411   9.770  12.740   1.440
 3441W        W 4412  11.820   0.030   3.850
 3442W        W 4413   6.620   1.100   5.690
 3443W        W 4414  11.130   4.580  11.290
 3444W        W 4415   9.830  11.060   1.450
 3445W        W 4416   8.940  11.090   9.090
 3446W        W 4417   7.170   7.520   2.290
 3447W        W 4418  13.820   8.240   4.060
 3448W        W 4419   4.200   5.980   3.830
 3449W        W 4420  13.550  10.210  10.770
 3450W        W 4421   1.910   1.570  13.650
 3451W        W 4422  13.060   7.950   2.490
 3452W        W 4423   2.480  11.730  13.670
 3453W        W 4424   9.980   7.270  13.500
 3454W        W 4425   0.020  13.500   6.570
 3455W        W 4426  12.370  11.960  12.900
 3456W        W 4427  13.400   2.640   5.400
 3457W        W 4428  13.660   3.990   9.940
 3458W        W 4429  10.390   9.800  10.190
 3459W        W 4430   0.670   1.790  10.220
 3460W        W 4431   0.480   1.010  11.660
 3461W        W 4432   1.190  11.250   6.620
 3462W        W 4433   5.480   2.820   5.090
 3463W        W 4434   5.070  10.710  13.190
 3464W        W 4435   2.120   8.320   6.430
 3465W        W 4436   0.220  12.260   6.630
 3466W        W 4437  10.610  10.480   1.510
 3467W        W 4438   9.660  13.720   8.530
 3468W        W 4439   1.020   4.320   0.740
 3469W        W 4440   8.340   3.680  10.380
 3470W        W 4441   0.710  13.650  12.240
 3471W        W 4442   1.140   7.020  11.570
 3472W        W 4443   1.560   1.140   9.700
 3473W        W 4444   0.220  11.390   4.100
 3474W        W 4445   2.610  10.030   4.690
 3475W        W 4446   2.550   8.020   0.210
 3476W        W 4447   8.150  12.150   2.320
 3477W        W 4448   6.140  11.280   6.980
 3478W        W 4449   5.030   6.790   3.000
 3479W        W 4450  13.850   1.140   2.760
 3480W        W 4451   1.180   3.950   7.400
 3481W        W 4452   6.320  12.810   8.030
 3482W        W 4453   8.960   6.800   7.460
 3483W        W 4454  12.830   5.800   3.950
 3484W        W 4455  12.200  11.800  12.440
 3485W        W 4456   1.110   2.770   1.460
 3486W        W 4457   0.290   6.100   9.310
 3487W        W 4458  13.690   4.490   7.340
 3488W        W 4459  10.760  12.520   1.270
 3489W        W 4460   2.860  12.690   4.930
 3490W        W 4461  12.530  10.600   0.440
 3491W        W 4462   3.300  13.410  11.150
 3492W        W 4463   1.850   2.920   1.470
 3493W        W 4464  11.580   8.950  10.750
 3494W        W 4465   4.840   5.740  11.710
 3495W        W 4466   4.720  12.940  12.140
 3496W        W 4467   8.820   8.310   5.060
 3497W        W 4468  12.260   7.210  12.860
 3498W        W 4469   0.260  10.270  13.870
 3499W        W 4470  13.210   8.210  11.100
 3500W        W 4471  11.300   7.110   8.790
 3501W        W 4472   1.050   6.180   6.250
 3502W        W 4473  10.210  11.370   1.770
 3503W        W 4474  12.000  13.830   7.240
 3504W        W 4475  12.110  10.680   9.530
 3505W        W 4476  12.970   1.050  10.290
 3506W        W 4477   9.230  13.160  11.890
 3507W        W 4478   1.680   3.480   8.160
 3508W        W 4479   3.700   1.310   2.100
 3509W        W 4480   5.270   6.870   8.830
 3510W        W 4481   5.120  13.300   0.690
 3511W        W 4482   2.170   6.320   6.280
 3512W        W 4483  11.430   9.570   0.110
 3513W        W 4484   0.970  10.350   7.620
 3514W        W 4485   3.650   4.130  12.810
 3515W        W 4486   6.750   8.850   4.170
 3516W        W 4487   5.480   2.550   7.170
 3517W        W 4488   9.520   7.310   2.630
 3518W        W 4489   1.800   2.320   1.890
 3519W        W 4490   1.010  13.520  13.250
 3520W        W 4491  13.500  10.590  12.400
 3521W        W 4492  10.550  10.380   2.010
 3522W        W 4493  11.310   8.330   2.310
 3523W        W 4494  12.030   7.070  11.510
 3524W        W 4495  13.260  10.780   1.520
 3525W        W 4496   1.540  12.120  11.640
 3526W        W 4497  12.840  13.510   1.260
 3527W        W 4498   7.770   6.470   0.390
 3528W        W 4499   0.140  13.760   9.000
 3529W        W 4500   4.000   8.410   9.060
 3530W        W 4501   5.390   1.400  11.510
 3531W        W 4502   9.960   3.190   1.710
 3532W        W 4503  12.980   0.180  12.490
 3533W        W 4504  13.280   6.220  11.750
 3534W        W 4505   1.820   9.120   6.700
 3535W        W 4506  13.440   6.060   8.270
 3536W        W 4507   4.220   4.650  10.380
 3537W        W 4508   0.140   1.300   9.450
 3538W        W 4509   8.620  11.460   0.380
 3539W        W 4510  11.990   5.860   7.400
 3540W        W 4511   2.220   7.530   9.290
 3541W        W 4512   6.480   9.710   2.160
 3542W        W 4513   9.550   1.470   1.400
 3543W        W 4514  13.540   7.910  11.330
 3544W        W 4515   8.430   4.070  12.160
 3545W        W 4516   5.230   8.380   4.040
 3546W        W 4517  13.900  13.180  10.300
 3547W        W 4518   3.790   3.830   4.910
 3548W        W 4519   4.290   1.510  11.990
 3549W        W 4520   9.430  10.720   8.050
 3550W        W 4521  13.690   3.970   6.850
 3551W        W 4522   9.830  12.200   8.760
 3552W        W 4523  11.330   0.220   6.430
 3553W        W 4524   7.660   0.160   7.430
 3554W        W 4525  13.740   2.450  13.350
 3555W        W 4526   0.910   9.120   6.720
 3556W        W 4527   3.130   2.860   8.020
 3557W        W 4528   4.870   9.740  11.610
 3558W        W 4529   2.940  11.780   8.240
 3559W        W 4530   1.640   4.980   5.210
 3560W        W 4531   6.520   4.480   8.100
 3561W        W 4532   0.080   2.030  12.080
 3562W        W 4533   8.950   3.210   1.410
 3563W        W 4534   9.210   1.850  12.390
 3564W        W 4535   2.100   9.910  10.860
 3565W        W 4536   8.710   2.920   7.420
 3566W        W 4537  13.490   9.570   7.730
 3567W        W 4538   1.480   0.190   3.110
 3568W        W 4539   8.450  10.120  11.640
 3569W        W 4540   5.920   8.100   4.570
 3570W        W 4541   5.540   9.940   9.200
 3571W        W 4542  10.810   3.970  10.700
 3572W        W 4543  12.730   6.330   7.160
 3573W        W 4544   4.540   0.850   0.000
 3574W        W 4545   8.800  11.150  11.930
 3575W        W 4546   0.560   7.810   9.950
 3576W        W 4547   5.230  12.370  10.680
 3577W        W 4548   8.920   0.310   0.710
 3578W        W 4549   3.150   7.450  12.690
 3579W        W 4550  10.550  12.450   9.310
 3580W        W 4551   1.260   1.710  13.720
 3581W        W 4552  13.330  11.240   6.370
 3582W        W 4553   1.720  11.260  11.560
 3583W        W 4554   7.850   0.980  12.380
 3584W        W 4555  10.970  13.070  12.990
 3585W        W 4556  13.630   7.760   6.950
 3586W        W 4557   3.510   8.500   6.860
 3587W        W 4558  11.940   8.440  10.550
 3588W        W 4559   8.030   7.430   8.320
 3589W        W 4560  13.230   4.160   6.540
 3590W        W 4561  12.240   1.360   7.820
 3591W        W 4562   1.250   2.380   4.650
 3592W        W 4563   4.190  11.330  10.350
 3593W        W 4564   4.380   3.110  11.950
 3594W        W 4565   1.800   2.650   0.520
 3595W        W 4566   6.480   8.780  11.640
 3596W        W 4567   3.570  13.430   8.570
 3597W        W 4568   4.990   3.860   0.320
 3598W        W 4569   0.160   2.120   7.010
 3599W        W 4570   6.550   5.410   6.140
 3600W        W 4571  11.530   5.670  13.020
 3601W        W 4572   5.040  13.750   6.150
 3602W        W 4573   9.310   0.230   1.000
 3603W        W 4574   1.110  10.710   0.820
 3604W        W 4575   5.490  11.560  10.030
 3605W        W 4576  13.300  13.560   4.710
 3606W        W 4577   5.240   4.960   3.750
 3607W        W 4578   9.000  12.800   2.960
 3608W        W 4579  13.230   9.820   2.550
 3609W        W 4580  11.210   3.090   4.740
 3610W        W 4581  13.570   4.170  13.390
 3611W        W 4582  11.150   9.160   8.000
 3612W        W 4583  12.190  13.260   2.720
 3613W        W 4584   8.960   2.750   7.790
 3614W        W 4585   1.600   9.560   6.620
 3615W        W 4586   6.010   0.700   0.870
 3616W        W 4587   8.450   8.200   8.990
 3617W        W 4588  11.840  12.330   9.010
 3618W        W 4589   2.700   1.190   3.490
 3619W        W 4590   0.670   2.550   9.450
 3620W        W 4591   5.160  11.670   7.570
 3621W        W 4592   0.840   1.060   3.000
 3622W        W 4593   3.500   4.140  11.750
 3623W        W 4594   5.690   8.530  10.370
 3624W        W 4595   7.970   8.170   0.950
 3625W        W 4596   4.260   4.300  12.150
 3626W        W 4597   8.430   5.710   7.890
 3627W        W 4598   4.930   2.130   8.240
 3628W        W 4599   2.840  11.970   0.050
 3629W        W 4600   7.480   1.900   7.980
 3630W        W 4601   2.860   5.570   3.860
 3631W        W 4602  13.530   3.970   8.700
 3632W        W 4603   5.150   4.460   8.780
 3633W        W 4604   1.810   6.620   2.390
 3634W        W 4605  10.600   7.700  10.490
 3635W        W 4606   1.830   6.730   1.920
 3636W        W 4607   4.630   9.150   9.380
 3637W        W 4608  10.590   1.010   0.650
 3638W        W 4609   8.670  13.460  10.470
 3639W        W 4610   5.390  10.160   0.950
 3640W        W 4611   1.350   7.640  12.860
 3641W        W 4612   3.720   0.400   0.180
 3642W        W 4613   4.290  12.390   7.480
 3643W        W 4614   2.160  11.140   0.790
 3644W        W 4615   5.820   3.660   6.240
 3645W        W 4616   9.280   7.140   1.730
 3646W        W 4617   0.210   4.820   8.290
 3647W        W 4618   3.910   5.670   8.970
 3648W        W 4619   8.990  13.250  13.450
 3649W        W 4620   3.420   2.790   1.690
 3650W        W 4621  12.460  13.570   0.530
 3651W        W 4622   1.430  13.240   5.280
 3652W        W 4623   2.300  10.530  12.990
 3653W        W 4624   3.410   9.480   7.010
 3654W        W 4625   5.960   6.770   8.290
 3655W        W 4626   2.250  13.210  13.750
 3656W        W 4627   9.830   1.880   4.700
 3657W        W 4628   0.520   1.140   0.970
 3658W        W 4629   9.990  13.820  10.810
 3659W        W 4630   2.490   7.120   9.300
 3660W        W 4631   1.890  10.740   2.680
 3661W        W 4632   1.110   7.330   2.310
 3662W        W 4633   4.220   3.120   1.960
 3663W        W 4634  10.700  11.580  11.390
 3664W        W 4635   6.730   7.100  13.090
 3665W        W 4636   3.490   1.740   3.720
 3666W        W 4637   3.360   0.170   3.760
 3667W        W 4638   6.570   5.940   9.730
 3668W        W 4639   1.830   9.220   0.650
 3669W        W 4640  13.160   3.090  13.410
 3670W        W 4641   9.070   6.310   7.450
 3671W        W 4642  11.450   1.780   1.000
 3672W        W 4643   1.820   3.480   1.120
 3673W        W 4644   4.770   7.390   7.640
 3674W        W 4645   0.150   9.660   2.720
 3675W        W 4646  11.790   9.540  12.690
 3676W        W 4647   9.360   7.930   6.670
 3677W        W 4648   3.480   2.650   0.370
 3678W        W 4649   9.450   1.500  12.000
 3679W        W 4650   3.690   2.480  13.430
 3680W        W 4651  12.040   9.330   2.650
 3681W        W 4652   3.010  10.660  10.440
 3682W        W 4653   4.650  10.640   4.240
 3683W        W 4654   5.700  12.980   2.650
 3684W        W 4655   6.980   0.590  13.690
 3685W        W 4656   0.040   3.400   6.600
 3686W        W 4657   9.760   0.080  13.460
 3687W        W 4658   4.800   2.780   7.640
 3688W        W 4659  11.780   4.470   4.940
 3689W        W 4660  10.590  11.670   1.600
 3690W        W 4661   7.520   9.320  10.090
 3691W        W 4662   4.920   0.620   1.850
 3692W        W 4663   4.470  10.000   6.410
 3693W        W 4664  10.910  12.190   0.960
 3694W        W 4665  11.700  11.310   1.360
 3695W        W 4666   6.840   8.150  13.750
 3696W        W 4667   9.350   6.200  13.470
 3697W        W 4668  11.500  13.900  13.290
 3698W        W 4669   5.590   6.310   7.640
 3699W        W 4670  12.330   5.720   7.840
 3700W        W 4671   9.000   9.740   4.310
 3701W        W 4672   7.370   0.020  10.520
 3702W        W 4673  11.090   6.480   9.450
 3703W        W 4674  10.800   5.010  11.620
 3704W        W 4675   6.150   1.040  11.970
 3705W        W 4676   8.670   7.770   7.710
 3706W        W 4677   4.390   2.370   4.980
 3707W        W 4678   9.010   7.530  13.310
 3708W        W 4679   4.780   1.640  10.210
 3709W        W 4680  12.580  10.530  10.640
 3710W        W 4681  11.420   1.090  12.800
 3711W        W 4682   0.740   0.820   6.830
 3712W        W 4683   3.020   6.910   1.410
 3713W        W 4684   0.340   4.320   6.300
 3714W        W 4685   1.670   1.100  12.360
 3715W        W 4686  12.810   9.580  10.410
 3716W        W 4687   7.430   2.720   0.380
 3717W        W 4688   6.510   5.310   5.630
 3718W        W 4689   4.300  13.270   6.080
 3719W        W 4690  12.140   9.110   2.050
 3720W        W 4691  11.710  10.200  11.340
 3721W        W 4692   6.550  13.300  13.010
 3722W        W 4693  12.320   8.620  11.340
 3723W        W 4694   8.560  13.670   5.850
 3724W        W 4695  11.790  10.370   3.720
 3725W        W 4696  11.010   5.280   8.310
 3726W        W 4697   6.770   4.610   1.160
 3727W        W 4698   4.930   5.030   7.420
 3728W        W 4699   4.740   1.280   5.670
 3729W        W 4700   0.960   6.320   4.030
 3730W        W 4701   2.160   9.980  10.060
 3731W        W 4702   5.220   4.630  11.990
 3732W        W 4703   3.010  11.780   7.180
 3733W        W 4704   5.200   9.330   7.340
 3734W        W 4705   7.750   7.590   6.100
 3735W        W 4706  12.320   2.500  12.600
 3736W        W 4707   3.520   6.560   9.100
 3737W        W 4708   0.760   1.250  12.250
 3738W        W 4709   5.050   7.550   2.100
 3739W        W 4710  10.400   0.910  10.900
 3740W        W 4711   8.120  10.080   0.040
 3741W        W 4712   3.130   9.820   1.420
 3742W        W 4713   7.480  11.770  13.450
 3743W        W 4714  10.290   9.990  11.150
 3744W        W 4715   6.910   9.700   8.120
 3745W        W 4716  12.100   8.130   6.580
 3746W        W 4717  11.820  10.370   7.830
 3747W        W 4718  10.310   5.810  13.790
 3748W        W 4719  13.490   1.310   5.190
 3749W        W 4720  11.740  11.210   2.800
 3750W        W 4721  10.300   3.870   2.050
 3751W        W 4722   4.650   9.150  12.660
 3752W        W 4723   0.530   4.440   2.350
 3753W        W 4724  13.470   3.750   1.320
 3754W        W 4725   0.100  11.000   5.770
 3755W        W 4726   8.060   3.390   0.840
 3756W        W 4727   8.590   5.120   4.020
 3757W        W 4728   3.880   7.770  13.900
 3758W        W 4729  12.870   3.080   2.900
 3759W        W 4730  12.660   5.140  13.340
 3760W        W 4731  10.300   8.210   9.630
 3761W        W 4732   8.090   9.570  10.980
 3762W        W 4733   2.030  11.080   1.370
 3763W        W 4734   6.910   3.740  13.370
 3764W        W 4735   1.640   6.490   4.620
 3765W        W 4736   5.180   8.240   7.740
 3766W        W 4737   9.300  12.350   2.280
 3767W        W 4738   0.340   4.180   1.400
 3768W        W 4739   8.510   8.300  13.220
 3769W        W 4740   4.630   6.170   0.620
 3770W        W 4741   6.600   7.590  11.120
 3771W        W 4742   4.320   5.780   2.420
 3772W        W 4743   8.140   9.850   7.150
 3773W        W 4744   4.520   1.630  13.090
 3774W        W 4745   6.530   9.800  10.420
 3775W        W 4746   1.110   8.250   5.200
 3776W        W 4747   4.710   3.470   1.520
 3777W        W 4748  10.640   5.860   0.820
 3778W        W 4749   0.750   2.500   0.480
 3779W        W 4750   0.500   6.830   2.060
 3780W        W 4751   3.810   6.190   6.940
 3781W        W 4752   2.490   2.760   5.350
 3782W        W 4753   3.680   1.110   7.460
 3783W        W 4754   4.400  11.480  10.820
 3784W        W 4755   9.710   3.820   3.240
 3785W        W 4756   2.780   4.170   5.460
 3786W        W 4757   5.340   5.770  12.540
 3787W        W 4758  10.810   6.250   0.520
 3788W        W 4759   3.660   3.880   3.670
 3789W        W 4760   8.590   3.780   6.800
 3790W        W 4761   2.660   5.270  10.160
 3791W        W 4762   9.690   6.120   2.810
 3792W        W 4763   9.140   5.660   8.700
 3793W        W 4764   6.790   7.100  10.410
 3794W        W 4765   5.160   4.490   8.280
 3795W        W 4766  10.240   4.340  10.980
 3796W        W 4767   5.270   0.010   2.070
 3797W        W 4768  13.670   8.040  13.890
 3798W        W 4769  11.930   6.620   9.780
 3799W        W 4770  10.460   9.170   6.950
 3800W        W 4771  12.750   9.470   0.970
 3801W        W 4772   0.480   3.690   1.430
 3802W        W 4773   8.330   3.860   8.180
 3803W        W 4774   7.030   2.150   9.320
 3804W        W 4775   5.840   0.960   2.150
 3805W        W 4776   0.900   5.880  13.170
 3806W        W 4777   0.930  10.300   5.370
 3807W        W 4778   4.700   3.710   7.900
 3808W        W 4779   1.890   0.010   1.810
 3809W        W 4780   3.440   5.200   9.630
 3810W        W 4781   5.520  10.280   8.280
 3811W        W 4782   9.290   4.470  12.550
 3812W        W 4783   7.950   1.170   8.510
 3813W        W 4784   7.590  13.620   1.340
 3814W        W 4785   9.110   0.490  10.040
 3815W        W 4786   1.650   5.440   8.300
 3816W        W 4787   2.350  10.990  12.920
 3817W        W 4788   4.100  12.270   5.890
 3818W        W 4789  10.030   9.030   6.720
 3819W        W 4790   5.850   5.380   7.430
 3820W        W 4791  11.120  11.610   4.360
 3821W        W 4792  10.210   3.270  13.830
 3822W        W 4793   9.470   6.770   0.790
 3823W        W 4794   6.180   3.580   1.090
 3824W        W 4795   6.520   0.230   7.730
 3825W        W 4796   0.910  12.860  10.030
 3826W        W 4797   7.220   0.620   0.590
 3827W        W 4798   1.740   7.060  11.680
 3828W        W 4799   6.530   1.050   3.980
 3829W        W 4800  10.650   6.170  12.100
 3830W        W 4801  10.700   0.460  10.960
 3831W        W 4802   9.510   7.100  13.490
 3832W        W 4803   4.300   7.000   9.600
 3833W        W 4804  12.650   9.260  13.910
 3834W        W 4805   4.680  12.690   4.620
 3835W        W 4806  13.030   8.820  11.990
 3836W        W 4807  11.330   4.500   1.870
 3837W        W 4808   7.210   8.500  12.040
 3838W        W 4809   2.160   3.230   4.550
 3839W        W 4810   7.720   9.770  13.870
 3840W        W 4811   4.500   5.440   9.510
 3841W        W 4812   1.500  11.630   9.530
 3842W        W 4813   8.420   2.100   3.540
 3843W        W 4814   1.710   9.990   1.870
 3844W        W 4815   8.260   9.260   5.650
 3845W        W 4816   2.590   1.830  11.540
 3846W        W 4817  13.370  10.050   9.480
 3847W        W 4818   8.330   6.280   1.210
 3848W        W 4819  10.120   4.590   8.450
 3849W        W 4820   3.120  12.980   6.090
 3850W        W 4821   0.870   6.080   5.190
 3851W        W 4822   9.090   2.680   6.020
 3852W        W 4823   1.580   9.200  11.830
 3853W        W 4824   5.520  12.490   1.070
 3854W        W 4825  11.370   1.840  11.190
 3855W        W 4826   9.410   9.270  12.090
 3856W        W 4827   3.360   9.330   0.580
 3857W        W 4828   3.800  13.650  11.780
 3858W        W 4829   3.390   7.600   0.300
 3859W        W 4830   9.680   3.160   2.220
 3860W        W 4831   7.290  12.870  12.910
 3861W        W 4832   9.340  11.490   9.180
 3862W        W 4833   5.430   7.820   2.280
 3863W        W 4834   7.680   9.700   7.010
 3864W        W 4835   7.420   3.270  12.830
 3865W        W 4836  12.220   0.300  10.750
 3866W        W 4837  13.810   3.760  13.620
 3867W        W 4838   1.820  11.000   2.060
 3868W        W 4839  12.120   5.430   4.080
 3869W        W 4840   3.570   9.130   1.310
 3870W        W 4841   7.900   8.040   2.650
 3871W        W 4842   9.500   1.320   2.360
 3872W        W 4843   9.100   4.040   0.380
 3873W        W 4844   1.080   9.820  10.050
 3874W        W 4845  10.170   7.230  12.640
 3875W        W 4846  13.860   7.770   8.240
 3876W        W 4847   2.880   0.000  10.800
 3877W        W 4848   5.910  11.830   1.630
 3878W        W 4849   5.470  10.660   1.080
 3879W        W 4850   5.210   9.250  11.790
 3880W        W 4851   4.980   3.350   0.430
 3881W        W 4852  11.630   7.010   7.080
 3882W        W 4853  12.990   4.730   4.150
 3883W        W 4854   2.110   3.920   2.050
 3884W        W 4855   1.990   4.400   5.650
 3885W        W 4856  11.360  11.890  12.880
 3886W        W 4857   0.460   3.000   3.620
 3887W        W 4858   5.140   7.790   4.230
 3888W        W 4859  10.010   5.650   8.240
 3889W        W 4860   7.370  10.320   8.050
 3890W        W 4861  13.050   5.220  11.620
 3891W        W 4862  11.360  13.370  12.470
 3892W        W 4863  12.810   1.610   0.190
 3893W        W 4864   9.350  10.770   2.580
 3894W        W 4865   3.660   4.770  12.450
 3895W        W 4866  12.200   3.440  12.030
 3896W        W 4867   4.880   0.920   9.590
 3897W        W 4868   6.560   9.140   0.040
 3898W        W 4869   5.240  12.180   6.600
 3899W        W 4870  10.300  10.390  10.150
 3900W        W 4871  13.350   6.630   2.400
 3901W        W 4872   7.680   1.350   1.880
 3902W        W 4873   3.000   0.610   3.750
 3903W        W 4874   3.620   4.060   8.650
 3904W        W 4875   1.190   2.780  13.670
 3905W        W 4876   4.160   9.860   5.530
 3906W        W 4877   9.630   4.900   6.440
 3907W        W 4878   0.680   2.720   2.390
 3908W        W 4879  11.830   4.030   8.710
 3909W        W 4880  12.450   4.120   2.480
 3910W        W 4881   4.840  10.840  10.860
 3911W        W 4882  13.350   6.590   6.490
 3912W        W 4883   3.810  13.280  11.030
 3913W        W 4884   0.240   4.300   3.340
 3914W        W 4885   0.350   1.220  13.610
 3915W        W 4886   1.160   8.870   5.930
 3916W        W 4887  12.800   2.860   7.200
 3917W        W 4888   8.990   9.930   6.610
 3918W        W 4889  13.460   1.320   1.260
 3919W        W 4890   0.760   3.500   1.040
 3920W        W 4891   7.070   9.660  12.360
 3921W        W 4892   9.300   9.070  13.880
 3922W        W 4893  11.110  11.590  10.840
 3923W        W 4894   1.240   2.870   6.120
 3924W        W 4895   7.970  10.660  11.040
 3925W        W 4896   7.800   4.890   0.140
 3926W        W 4897   1.890   8.150   8.690
 3927W        W 4898   0.290   9.960   9.900
 3928W        W 4899   0.480   8.200  11.910
 3929W        W 4900   3.720   6.990   5.710
 3930W        W 4901  10.280   2.140   8.510
 3931W        W 4902   6.670   9.080   7.050
 3932W        W 4903   1.680   5.160   3.830
 3933W        W 4904  12.630   7.860  11.290
 3934W        W 4905   8.390   3.200  13.500
 3935W        W 4906   4.190   4.250   6.450
 3936W        W 4907   9.940  11.290  12.400
 3937W        W 4908   7.340  12.280   8.700
 3938W        W 4909   2.170   9.430  12.170
 3939W        W 4910   8.140   8.650   0.090
 3940W        W 4911   9.800  10.460   7.800
 3941W        W 4912   2.740  10.410   7.880
 3942W        W 4913  13.120  12.460   5.540
 3943W        W 4914   4.970   8.620   8.110
 3944W        W 4915  13.880   0.370  13.240
 3945W        W 4916   3.300  12.500   1.870
 3946W        W 4917   9.000   6.100  10.150
 3947W        W 4918   5.990   9.190  13.130
 3948W        W 4919   4.930  11.030   8.160
 3949W        W 4920  11.110   6.710   5.070
 3950W        W 4921  10.900   2.110  13.550
 3951W        W 4922   2.590   1.130   9.910
 3952W        W 4923   8.880   7.440   8.850
 3953W        W 4924   9.150   5.280  12.610
 3954W        W 4925   9.730   4.700   4.260
 3955W        W 4926   0.530   6.880  11.320
 3956W        W 4927   7.820   5.850   5.450
 3957W        W 4928   3.760   8.010  11.500
 3958W        W 4929   2.620  11.540   2.500
 3959W        W 4930   6.220   7.930  12.880
 3960W        W 4931  10.030   9.360   0.080
 3961W        W 4932   3.220   7.480   0.950
 3962W        W 4933   0.670   6.020  11.560
 3963W        W 4934   2.690   6.950   8.260
 3964W        W 4935   7.000   6.240   0.900
 3965W        W 4936  11.900   3.100   5.870
 3966W        W 4937   3.780   0.830   2.040
 3967W        W 4938  12.750  11.040   0.270
 3968W        W 4939  10.220   9.350   1.430
 3969W        W 4940   2.900   7.440  12.270
 3970W        W 4941   6.680   8.490  13.380
 3971W        W 4942   7.150  10.300   8.720
 3972W        W 4943   4.880   1.650   8.380
 3973W        W 4944  13.550   6.050   7.190
 3974W        W 4945   8.440   5.310   9.340
 3975W        W 4946   8.120   4.080   8.960
 3976W        W 4947   7.450   7.460   1.370
 3977W        W 4948  12.320  12.500   9.960
 3978W        W 4949   8.900  12.230   6.990
 3979W        W 4950   9.570   3.170   3.760
 3980W        W 4951   7.610   0.260   8.730
 3981W        W 4952   9.990   9.040   4.500
 3982W        W 4953   4.730   9.540   8.360
 3983W        W 4954   6.450   4.810   5.470
 3984W        W 4955   6.670   2.440   6.500
 3985W        W 4956   4.360  12.860  13.170
 3986W        W 4957   2.220  12.570  11.520
 3987W        W 4958   8.460   4.780   9.540
 3988W        W 4959  12.540  13.750   4.030
 3989W        W 4960  12.820  12.730   4.930
 3990W        W 4961   7.980  13.350   7.980
 3991W        W 4962  13.890   0.610   3.010
 3992W        W 4963   3.710   1.050   5.880
 3993W        W 4964   4.220   6.160   7.710
 3994W        W 4965   0.890  10.480   4.450
 3995W        W 4966  13.250   1.080   3.950
 3996W        W 4967   4.740   0.660   6.100
 3997W        W 4968   1.500   0.760  12.770
 3998W        W 4969   3.600   2.220  11.010
 3999W        W 4970   0.880  10.650   8.040
 4000W        W 4971  11.980  11.780   3.030
 4001W        W 4972   6.440   4.940   4.670
 4002W        W 4973   1.590  12.720   5.300
 4003W        W 4974   7.770   1.850   7.550
 4004W        W 4975   6.220   4.370   9.620
 4005W        W 4976   9.690  12.920   7.260
 4006W        W 4977   1.220   5.870  11.610
 4007W        W 4978   8.830  13.520   9.850
 4008W        W 4979  11.940   4.590  10.900
 4009W        W 4980   5.070  12.570   4.930
 4010W        W 4981   9.620  13.700   5.550
 4011W        W 4982   3.430   8.830  12.450
 4012W        W 4983   0.160  10.840   3.180
 4013W        W 4984   8.530   6.700   7.230
 4014W        W 4985   3.070   3.190  13.120
 4015W        W 4986   5.180  13.810   8.140
 4016W        W 4987  10.590   4.630  12.380
 4017W        W 4988  10.670   7.060   4.990
 4018W        W 4989   9.030   1.900   9.680
 4019W        W 4990   5.600   3.070   0.550
 4020W        W 4991   9.030   9.890  12.480
 4021W        W 4992   9.250   3.440   3.990
 4022W        W 4993   3.380   1.940   1.490
 4023W        W 4994   5.920  10.300   9.060
 4024W        W 4995  12.290  10.650   1.850
 4025W        W 4996  12.630  13.620   7.150
 4026W        W 4997  11.770   4.720  12.920
 4027W        W 4998  10.510   7.800   2.680
 4028W        W 4999   5.020  10.600   9.510
 4029W        W 5000  12.270  12.300   6.840
 4030W        W 5001   4.850   9.460  10.380
 4031W        W 5002  11.490   0.540   5.750
 4032W        W 5003  11.530   2.310  10.410
 4033W        W 5004  10.660   5.580   2.610
 4034W        W 5005   8.210  12.960  12.470
 4035W        W 5006   3.610  12.250   9.990
 4036W        W 5007   1.780  13.030   3.850
 4037W        W 5008   9.610   9.580  13.810
 4038W        W 5009   8.240  13.380  13.250
 4039W        W 5010  11.030   8.400  12.710
 4040W        W 5011   6.750  11.170  12.630
 4041W        W 5012  12.550   2.090  12.440
 4042W        W 5013   7.100   7.120   1.550
 4043W        W 5014   6.570   1.410   6.920
 4044W        W 5015   7.360   6.750   2.780
 4045W        W 5016   6.820  10.020   0.980
 4046W        W 5017   6.190  13.710   0.120
 4047W        W 5018   6.070   0.490   5.940
 4048W        W 5019   8.620   7.310  13.090
 4049W        W 5020  10.860  10.120   1.130
 4050W        W 5021   4.840   2.740  12.060
 4051W        W 5022  12.260   1.980   0.800
 4052W        W 5023   5.340   6.470   7.040
 4053W        W 5024  10.580  11.330   0.540
 4054W        W 5025   9.230   1.410  13.120
 4055W        W 5026   7.950  12.700  10.590
 4056W        W 5027   6.050   9.670   8.500
 4057W        W 5028   0.140   8.930   1.780
 4058W        W 5029  10.280   9.330  12.130
 4059W        W 5030   0.540  13.350  13.450
 4060W        W 5031   5.770   8.170   1.360
 4061W        W 5032  10.250   4.570   4.250
 4062W        W 5033  12.060   0.110   8.620
 4063W        W 5034  12.390   0.880   0.800
 4064W        W 5035   3.280   0.120   1.960
 4065W        W 5036   9.340  11.840  12.090
 4066W        W 5037   9.210   2.430  11.020
 4067W        W 5038   0.400   3.660  12.930
 4068W        W 5039   5.570  10.550  13.500
 4069W        W 5040   6.500   7.550   8.830
 4070W        W 5041   6.980   4.320  11.000
 4071W        W 5042   7.330   0.510  13.280
 4072W        W 5043  12.290  11.940  10.750
 4073W        W 5044   3.890  13.070   8.410
 4074W        W 5045   6.490   1.950   0.290
 4075W        W 5046  10.340   8.910   0.510
 4076W        W 5047   9.190   5.220   8.650
 4077W        W 5048  13.210  10.650   6.950
 4078W        W 5049   5.110  11.720  11.960
 4079W        W 5050  10.370   7.790   9.980
 4080W        W 5051   3.430  13.030   2.700
 4081W        W 5052  12.170   2.240   7.640
 4082W        W 5053   6.120   2.800   4.870
 4083W        W 5054   1.680   7.630   0.100
 4084W        W 5055   7.080  12.840   0.900
 4085W        W 5056  11.880   9.290  13.350
 4086W        W 5057   9.390   3.680   2.900
 4087W        W 5058   3.770   6.730   6.150
 4088W        W 5059   8.790  11.500  12.910
 4089W        W 5060   1.220   5.630   8.540
 4090W        W 5061   5.130   1.150   0.240
 4091W        W 5062   0.850   3.210   3.830
 4092W        W 5063   4.320   3.630   1.150
 4093W        W 5064  12.800   0.590   3.100
 4094W        W 5065   1.110   8.790   2.820
 4095W        W 5066   6.350  13.760  13.090
 4096W        W 5067   2.830   7.330   1.590
 4097W        W 5068  12.850  10.750   7.340
 4098W        W 5069  10.210   2.950   2.280
 4099W        W 5070  13.750   0.210   4.090
 4100W        W 5071   8.020   4.910  10.290
 4101W        W 5072   5.540   7.460   1.760
 4102W        W 5073   2.410   4.170  10.800
 4103W        W 5074  13.380  11.890   1.270
 4104W        W 5075   3.720   9.260   8.840
 4105W        W 5076  12.480   0.150   2.780
 4106W        W 5077  11.260   4.430   4.240
 4107W        W 5078   1.180   9.470   2.510
 4108W        W 5079   9.140   2.780   9.320
 4109W        W 5080  10.140  12.010   3.810
 4110W        W 5081   6.090  11.380   9.280
 4111W        W 5082   8.330   8.280   2.090
 4112W        W 5083   8.550   9.830   6.830
 4113W        W 5084  12.590  10.670  13.790
 4114W        W 5085   1.870   3.720   7.760
 4115W        W 5086   7.440   4.320   1.100
 4116W        W 5087   9.840   1.410  13.740
 4117W        W 5088   9.050  10.030   7.330
 4118W        W 5089   0.550   9.400   7.360
 4119W        W 5090  13.050  10.280   4.740
 4120W        W 5091   8.600   9.170   3.930
 4121W        W 5092   2.100  12.980   6.970
 4122W        W 5093   9.760  11.930   5.300
 4123W        W 5094   7.110   0.680  12.260
 4124W        W 5095  13.760  13.810   5.580
 4125W        W 5096   5.830   7.340  12.170
 4126W        W 5097  11.270   4.750  13.000
 4127W        W 5098  12.870  10.410   8.220
 4128W        W 5099   2.330   0.420   7.120
 4129W        W 5100   3.840   5.420  10.750
 4130W        W 5101  10.990  12.420   2.220
 4131W        W 5102   6.020   6.360   8.620
 4132W        W 5103   6.150   4.160   0.470
 4133W        W 5104   6.760   1.920   2.590
 4134W        W 5105   8.000   0.350   7.810
 4135W        W 5106   5.110  11.100   9.730
 4136W        W 5107  13.310   5.560   7.340
 4137W        W 5108   9.660   4.780   0.260
 4138W        W 5109   5.310   9.820   5.040
 4139W        W 5110   9.360   9.170   2.220
 4140W        W 5111   3.300   5.210   1.730
 4141W        W 5112   4.640   0.300   3.480
 4142W        W 5113   4.710   8.030   5.530
 4143W        W 5114   2.780  10.680   1.850
 4144W        W 5115   0.720   2.480   8.550
 4145W        W 5116   1.090  12.680   1.560
 4146W        W 5117  12.790   8.590   1.990
 4147W        W 5118   7.990   1.860   2.680
 4148W        W 5119   2.750   0.010   1.980
 4149W        W 5120   4.020  12.050   4.410
 4150W        W 5121   1.240  13.580   9.030
 4151W        W 5122  11.900   3.480   2.610
 4152W        W 5123   0.920   8.260   2.990
 4153W        W 5124  13.260   0.990   5.600
 4154W        W 5125   1.520   6.610   6.870
 4155W        W 5126   4.500  13.280   3.870
 4156W        W 5127   6.080   7.800   1.590
 4157W        W 5128  11.270  10.730   0.020
 4158W        W 5129   7.150   1.720  10.140
 4159W        W 5130   1.160   5.190   3.600
 4160W        W 5131   1.070   0.610   1.180
 4161W        W 5132   2.300  12.260  12.900
 4162W        W 5133   8.500  12.570  10.520
 4163W        W 5134  13.570   2.420   3.500
 4164W        W 5135   9.580   0.590  13.360
 4165W        W 5136   9.970   2.620   4.520
 4166W        W 5137   8.520   8.500  13.720
 4167W        W 5138   2.850   0.140   3.520
 4168W        W 5139   5.160   9.080  12.710
 4169W        W 5140   6.580   6.350  13.310
 4170W        W 5141  12.660   8.950   9.420
 4171W        W 5142   3.940   2.040   0.180
 4172W        W 5143   6.740   9.280  11.210
 4173W        W 5144  13.410   5.020   4.030
 4174W        W 5145   8.830   4.540   6.270
 4175W        W 5146   9.290   6.490  10.060
 4176W        W 5147  10.070  12.070   3.370
 4177W        W 5148   3.210   7.470  10.460
 4178W        W 5149   3.370   3.300   8.080
 4179W        W 5150   2.770   5.530   6.580
 4180W        W 5151   9.290   8.350   0.200
 4181W        W 5152   4.020   2.430  10.660
 4182W        W 5153  10.130  12.840  10.960
 4183W        W 5154   0.030   5.520  13.070
 4184W        W 5155   0.360  13.850   6.960
 4185W        W 5156   8.810  12.870  13.760
 4186W        W 5157  10.940   2.960  13.760
 4187W        W 5158   9.210   2.590   4.350
 4188W        W 5159   4.160  11.450   5.650
 4189W        W 5160   7.710  13.620   0.400
 4190W        W 5161   4.610   7.390  12.700
 4191W        W 5162   7.500   7.100   6.360
 4192W        W 5163   7.460   8.580   3.530
 4193W        W 5164   3.370   0.750   6.080
 4194W        W 5165   0.320   9.570  11.830
 4195W        W 5166  13.030   7.010   5.710
 4196W        W 5167   7.360   9.430  13.730
 4197W        W 5168   8.780  10.020  11.270
 4198W        W 5169   6.370  13.400   2.540
 4199W        W 5170  11.360  11.300   0.120
 4200W        W 5171   9.840   6.180   6.800
 4201W        W 5172   8.600   8.250   7.910
 4202W        W 5173   6.070   3.350  13.380
 4203W        W 5174  13.410   2.510   0.080
 4204W        W 5175   1.480   7.190   1.990
 4205W        W 5176   6.240   4.750   0.970
 4206W        W 5177   4.860   5.030   0.110
 4207W        W 5178   5.190   7.100   6.450
 4208W        W 5179  11.170   5.780   6.380
 4209W        W 5180   4.110   1.990   7.330
 4210W        W 5181   4.270  11.020   3.160
 4211W        W 5182   1.790   9.220   5.630
 4212W        W 5183  12.170   1.850   8.020
 4213W        W 5184   2.750   0.700   0.480
 4214W        W 5185   2.460  13.300   4.140
 4215W        W 5186   4.490  13.680   2.000
 4216W        W 5187  11.010   0.480   4.900
 4217W        W 5188   7.940   8.880   5.660
 4218W        W 5189  11.210  12.760   6.240
 4219W        W 5190   7.270   7.240   9.720
 4220W        W 5191  10.620  12.650  11.160
 4221W        W 5192   6.780   2.090  12.490
 4222W        W 5193   6.500  13.540  11.280
 4223W        W 5194   5.310  10.070  12.260
 4224W        W 5195   7.060  11.420  13.530
 4225W        W 5196   5.010   0.800   3.440
 4226W        W 5197  12.970   2.950   4.920
 4227W        W 5198   9.170   9.600   7.000
 4228W        W 5199   6.870   7.980   8.810
 4229W        W 5200  13.790   6.850   2.350
 4230W        W 5201   0.290   2.230  11.650
 4231W        W 5202  11.680   7.880  12.930
 4232W        W 5203  13.110  11.490   4.250
 4233W        W 5204   6.250   5.030   9.010
 4234W        W 5205   1.900   0.780   4.700
 4235W        W 5206  10.420   2.730   6.530
 4236W        W 5207   2.170   7.910   9.620
 4237W        W 5208  11.160   3.240   7.670
 4238W        W 5209   1.380  11.400  10.610
 4239W        W 5210  12.200   7.380   3.270
 4240W        W 5211   9.650   4.870   2.780
 4241W        W 5212   2.210   1.520   0.130
 4242W        W 5213   0.850  13.090   3.810
 4243W        W 5214   6.490  12.180   8.880
 4244W        W 5215   9.900   0.230   4.480
 4245W        W 5216   2.470   9.270  10.240
 4246W        W 5217   5.550  10.740   0.160
 4247W        W 5218   8.580   5.480   1.730
 4248W        W 5219   1.560  10.810   8.370
 4249W        W 5220   3.990   9.810   7.690
 4250W        W 5221   5.330   4.750   5.710
 4251W        W 5222   0.870   4.990   4.910
 4252W        W 5223   9.730   8.100   6.350
 4253W        W 5224  12.780   4.210   6.310
 4254W        W 5225  12.710   0.920   1.700
 4255W        W 5226   9.220   9.540   2.670
 4256W        W 5227  13.300   3.850   9.110
 4257W        W 5228  10.980   8.350   4.610
 4258W        W 5229  13.380  13.660   7.650
 4259W        W 5230  13.730   5.380  12.110
 4260W        W 5231   3.490   2.530   5.700
 4261W        W 5232  10.900  11.680   0.680
 4262W        W 5233  10.680   7.580   4.870
 4263W        W 5234  12.370   5.950  10.800
 4264W        W 5235   1.800   6.740   6.530
 4265W        W 5236   3.620   4.180  13.330
 4266W        W 5237   6.040  12.240  10.490
 4267W        W 5238   3.190   5.100   3.020
 4268W        W 5239   2.370   0.190   3.040
 4269W        W 5240  10.390  13.310   9.220
 4270W        W 5241  10.550   1.420  12.200
 4271W        W 5242   4.110   9.030   2.650
 4272W        W 5243   5.670  12.380  12.190
 4273W        W 5244   1.060   4.010  11.670
 4274W        W 5245   0.430   7.600   6.020
 4275W        W 5246   1.440   3.970  12.030
 4276W        W 5247   6.520   9.070   0.920
 4277W        W 5248   1.160  10.330   2.030
 4278W        W 5249   1.170   5.920   8.990
 4279W        W 5250   9.740  12.520  12.710
 4280W        W 5251  10.520   4.130   3.920
 4281W        W 5252   0.060  13.010   0.340
 4282W        W 5253   7.520  12.320  12.780
 4283W        W 5254   2.120   6.020  10.230
 4284W        W 5255   7.470   1.210   1.470
 4285W        W 5256  12.130   4.060   0.770
 4286W        W 5257   9.020  12.260   6.450
 4287W        W 5258   2.650   6.970   0.070
 4288W        W 5259  10.190   6.760  12.840
 4289W        W 5260   4.250   0.860   2.690
 4290W        W 5261   1.990  10.890  11.240
 4291W        W 5262  12.950   6.200   4.680
 4292W        W 5263  10.940   4.270   7.220
 4293W        W 5264   1.200   5.340   8.090
 4294W        W 5265   4.530   3.320   7.540
 4295W        W 5266   9.350  10.080   6.920
 4296W        W 5267   9.180   0.530   2.320
 4297W        W 5268   2.200  10.620  10.350
 4298W        W 5269   2.860  11.750  10.680
 4299W        W 5270  11.360   8.810  12.830
 4300W        W 5271   3.560   9.990   1.170
 4301W        W 5272   0.060   0.700   4.590
 4302W        W 5273   3.780   2.800  12.520
 4303W        W 5274   0.550   6.050   9.860
 4304W        W 5275   3.510  11.120   3.390
 4305W        W 5276   5.980   6.970   0.040
 4306W        W 5277   8.330   8.420   4.150
 4307W        W 5278   3.720   0.290  11.000
 4308W        W 5279   0.460   5.870   8.200
 4309W        W 5280  11.680   9.630   6.970
 4310W        W 5281   5.950   7.990   7.130
 4311W        W 5282   8.200   9.580   0.850
 4312W        W 5283  13.210   7.520   7.780
 4313W        W 5284   8.060   5.090   4.110
 4314W        W 5285   3.660   3.320   6.180
 4315W        W 5286   3.520   8.790   8.780
 4316W        W 5287   8.250   5.250   8.820
 4317W        W 5288   7.590   6.680   5.730
 4318W        W 5289   8.230   7.970   0.290
 4319W        W 5290   8.550  10.270  12.320
 4320W        W 5291   4.630   7.070   7.280
 4321W        W 5292  11.060  10.040   7.430
 4322W        W 5293  11.900   2.950   3.770
 4323W        W 5294   4.440  10.320   1.430
 4324W        W 5295   8.840  11.870   0.610
 4325W        W 5296   2.310   4.540   7.510
 4326W        W 5297  11.620   8.570   1.480
 4327W        W 5298   8.500  13.640  11.570
 4328W        W 5299   7.290  10.790   8.710
 4329W        W 5300   4.230  11.950  11.680
 4330W        W 5301   6.760   2.130   3.140
 4331W        W 5302   4.030   6.330   6.380
 4332W        W 5303   4.390   0.790   3.560
 4333W        W 5304   3.890   0.660   6.190
 4334W        W 5305   1.110  13.670   8.530
 4335W        W 5306   5.980  11.400   8.510
 4336W        W 5307   5.240   1.490   1.010
 4337W        W 5308   2.260   4.040   5.420
 4338W        W 5309   9.000  13.190  10.230
 4339W        W 5310  12.880   6.710   5.290
 4340W        W 5311   4.610   4.660   1.650
 4341W        W 5312   4.430   9.950  13.830
 4342W        W 5313  13.640   4.960   3.080
 4343W        W 5314   0.650  12.370   7.330
 4344W        W 5315   9.560   4.280  12.180
 4345W        W 5316  11.360   6.130   8.680
 4346W        W 5317   2.490   9.630   7.130
 4347W        W 5318   5.850  13.900  11.750
 4348W        W 5319   6.440   8.530   8.400
 4349W        W 5320   8.610  11.970   3.690
 4350W        W 5321   8.850  10.970   1.620
 4351W        W 5322   9.090   5.750  13.050
 4352W        W 5323  10.150  13.860  13.700
 4353W        W 5324   7.330   6.690  12.900
 4354W        W 5325   3.330  10.850  13.430
 4355W        W 5326  10.860   6.640   6.020
 4356W        W 5327   9.930   8.990   9.100
 4357W        W 5328   2.200   4.350   1.220
 4358W        W 5329  10.060   2.850   4.990
 4359W        W 5330   5.860   7.020  11.020
 4360W        W 5331  11.320   1.370   8.950
 4361W        W 5332  13.750   4.290   7.760
 4362W        W 5333   5.870   8.000   0.810
 4363W        W 5334   5.940   1.410  11.570
 4364W        W 5335   0.130   0.990   8.850
 4365W        W 5336   3.200   9.540   9.890
 4366W        W 5337   1.390  10.770   6.650
 4367W        W 5338  12.210   7.660   6.300
 4368W        W 5339   0.430   0.960   0.490
 4369W        W 5340   8.990  13.640   8.640
 4370W        W 5341  13.340   4.230   0.170
 4371W        W 5342  10.010   4.830  10.200
 4372W        W 5343   7.880   0.830  11.850
 4373W        W 5344   7.540  12.700  10.870
 4374W        W 5345  11.650   1.710  10.600
 4375W        W 5346  11.400   0.650  10.600
 4376W        W 5347  13.490   7.190   7.440
 4377W        W 5348   9.770  12.600  10.690
 4378W        W 5349   0.830   3.990  12.730
 4379W        W 5350  10.310   0.510  11.760
 4380W        W 5351   8.020  12.120   9.520
 4381W        W 5352   4.710  10.410   6.240
 4382W        W 5353   3.610   5.930   4.550
 4383W        W 5354   2.350   2.620  11.370
 4384W        W 5355   8.360  11.800   9.890
 4385W        W 5356   0.380  10.560  13.460
 4386W        W 5357  13.290   4.800   9.590
 4387W        W 5358   3.950   2.380   3.500
 4388W        W 5359   3.600   0.980   9.410
 4389W        W 5360   0.400  11.650   1.250
 4390W        W 5361   5.890   3.660   0.690
 4391W        W 5362   4.930   3.150   4.170
 4392W        W 5363   6.980   6.100   6.700
 4393W        W 5364   1.850   9.440  13.150
 4394W        W 5365  12.720  11.980   9.160
 4395W        W 5366   1.060  13.510   1.980
 4396W        W 5367   4.420  11.990  10.880
 4397W        W 5368   2.890   7.990   4.210
 4398W        W 5369  13.120   6.220   7.380
 4399W        W 5370   1.400   5.300  12.380
 4400W        W 5371   4.300  12.810  12.590
 4401W        W 5372   0.300   6.340   7.250
 4402W        W 5373   5.290   0.890   7.130
 4403W        W 5374  10.520   6.000   3.400
 4404W        W 5375   7.480   4.790  13.000
 4405W        W 5376   0.230  12.190  12.720
 4406W        W 5377   3.480   9.890   4.750
 4407W        W 5378  10.540   3.080  13.430
 4408W        W 5379   4.750   8.660  12.290
 4409W        W 5380  11.190   0.310   0.220
 4410W        W 5381  13.260   3.650   6.790
 4411W        W 5382   0.540   7.540   8.380
 4412W        W 5383   3.480   4.690   9.740
 4413W        W 5384   4.700   0.150   5.910
 4414W        W 5385   4.690   8.080   7.310
 4415W        W 5386   9.650  12.940  11.570
 4416W        W 5387   5.340   5.530   6.750
 4417W        W 5388   0.910   9.770  12.810
 4418W        W 5389   1.250   4.140   1.620
 4419W        W 5390  13.340   0.070   0.900
 4420W        W 5391   0.530  12.610   9.070
 4421W        W 5392   1.290   1.220   5.900
 4422W        W 5393  12.040   6.750  11.950
 4423W        W 5394   9.570   4.670   4.740
 4424W        W 5395  11.790   3.290  13.570
 4425W        W 5396   9.980  12.930   0.760
 4426W        W 5397   7.890  11.950   1.860
 4427W        W 5398  12.630  11.270   3.400
 4428W        W 5399  12.800   4.150   0.050
 4429W        W 5400   2.070   3.720   8.390
 4430W        W 5401  10.800   8.990   1.900
 4431W        W 5402   4.410   3.700   6.260
 4432W        W 5403   5.470  12.400  11.550
 4433W        W 5404   1.500   1.460  13.330
 4434W        W 5405  11.220   5.410   0.170
 4435W        W 5406   0.590   5.010  13.410
 4436W        W 5407  13.060   5.860  10.010
 4437W        W 5408   0.650  11.290  10.340
 4438W        W 5409   3.290  11.010   6.620
 4439W        W 5410   0.750  13.590   3.710
 4440W        W 5411   9.020  10.500   9.560
 4441W        W 5412   4.850  11.160   6.750
 4442W        W 5413   6.920   8.880  11.770
 4443W        W 5414  12.570   6.430   4.940
 4444W        W 5415   8.580  13.680   7.450
 4445W        W 5416   5.200   7.290  11.470
 4446W        W 5417   5.490  10.390   8.810
 4447W        W 5418  10.970  11.180  11.210
 4448W        W 5419   4.990   5.750   3.730
 4449W        W 5420  12.770   1.040   2.680
 4450W        W 5421   3.030   8.330   5.120
 4451W        W 5422   1.250   9.740   8.210
 4452W        W 5423   8.500  12.300   9.990
 4453W        W 5424   4.860   4.250  11.780
 4454W        W 5425  12.240  11.930   3.940
 4455W        W 5426  10.640   0.570  13.110
 4456W        W 5427  11.770   7.580   7.740
 4457W        W 5428   5.830  10.080   6.400
 4458W        W 5429   2.030   8.170   7.510
 4459W        W 5430   0.700  11.810   0.500
 4460W        W 5431   6.580   5.650   3.750
 4461W        W 5432   1.340  12.270   5.440
 4462W        W 5433  13.630  12.780   2.230
 4463W        W 5434   1.590   7.100   0.390
 4464W        W 5435   7.870   8.190   7.190
 4465W        W 5436   2.910   2.230   2.170
 4466W        W 5437  10.040   7.590   2.800
 4467W        W 5438   1.250   3.300   2.960
 4468W        W 5439  11.330   6.240   6.130
 4469W        W 5440   0.860  10.300   0.780
 4470W        W 5441  13.710   0.340  12.620
 4471W        W 5442   1.660   1.940   1.590
 4472W        W 5443  13.150   0.800   1.550
 4473W        W 5444   3.520  13.420   2.110
 4474W        W 5445   1.100   1.790  10.940
 4475W        W 5446  10.480   1.040   7.930
 4476W        W 5447   6.930   6.180   4.060
 4477W        W 5448  12.830   4.180  11.060
 4478W        W 5449   8.510   4.470  10.760
 4479W        W 5450  11.750  13.220   0.850
 4480W        W 5451  13.820   2.470   3.030
 4481W        W 5452   9.130   7.050   7.890
 4482W        W 5453   5.950  10.780   6.820
 4483W        W 5454   3.890   1.180   0.740
 4484W        W 5455   6.150  10.150   2.290
 4485W        W 5456   0.800   3.190   6.000
 4486W        W 5457   8.730   3.140  10.700
 4487W        W 5458  12.870   1.310   1.430
 4488W        W 5459   8.240  12.970   2.450
 4489W        W 5460   0.930   8.080   3.460
 4490W        W 5461  12.830   7.620   2.060
 4491W        W 5462   0.360   2.670   8.220
 4492W        W 5463   2.250   3.240   1.230
 4493W        W 5464   6.470   0.530   9.520
 4494W        W 5465   7.610   9.420   3.060
 4495W        W 5466  12.700   6.030   6.610
 4496W        W 5467   6.860   5.660   9.400
 4497W        W 5468   9.580  11.090  11.620
 4498W        W 5469   4.790   3.950   2.300
 4499W        W 5470   5.250  13.150   2.440
 4500W        W 5471   5.530   8.720  12.830
 4501W        W 5472   0.620   1.910   7.090
 4502W        W 5473   1.090   4.770   6.830
 4503W        W 5474   4.360   1.630  12.540
 4504W        W 5475  13.770   4.360  10.230
 4505W        W 5476   7.320   1.840  10.670
 4506W        W 5477   4.560   3.850  10.680
 4507W        W 5478  13.380   1.220   7.090
 4508W        W 5479   6.490   0.230   6.180
 4509W        W 5480   6.740   4.300  10.090
 4510W        W 5481  11.400   8.570  11.920
 4511W        W 5482   8.750   3.930  10.430
 4512W        W 5483   9.490   8.980   4.650
 4513W        W 5484   7.510   9.690   6.140
 4514W        W 5485  12.870  11.520   7.960
 4515W        W 5486  11.420   0.860   1.420
 4516W        W 5487   8.890   9.720   5.640
 4517W        W 5488   8.810   5.260   3.250
 4518W        W 5489   9.360  13.330   3.570
 4519W        W 5490   1.020   6.590   3.620
 4520W        W 5491   3.920  12.880   9.340
 4521W        W 5492   0.760   5.500   0.250
 4522W        W 5493   7.430  11.400  13.900
 4523W        W 5494   6.120   3.880   3.890
 4524W        W 5495   2.580  11.460  12.390
 4525W        W 5496   2.440   7.340   0.340
 4526W        W 5497   4.570   8.240  13.800
 4527W        W 5498   6.900   4.990   2.940
 4528W        W 5499   2.850   5.410   5.060
 4529W        W 5500  12.070   1.430   9.280
 4530W        W 5501   2.610   8.260  13.320
 4531W        W 5502  10.820  13.820   5.710
 4532W        W 5503  11.080   5.300   4.850
 4533W        W 5504   6.390   0.750   4.910
 4534W        W 5505   7.170  12.730   1.600
 4535W        W 5506   1.620  13.460   5.700
 4536W        W 5507   9.380   6.110   8.900
 4537W        W 5508   5.930  12.920   7.010
 4538W        W 5509  13.120   0.030   6.560
 4539W        W 5510  12.200   2.120  13.840
 4540W        W 5511   6.470  13.330   0.390
 4541W        W 5512   0.540   4.270   2.860
 4542W        W 5513   7.460  10.720   0.370
 4543W        W 5514  10.640  10.790  10.060
 4544W        W 5515   7.980   5.300  13.760
 4545W        W 5516  13.260  11.140   6.850
 4546W        W 5517   5.260   5.230   1.840
 4547W        W 5518   9.220   6.330   0.210
 4548W        W 5519   2.830   5.640   2.380
 4549W        W 5520   9.280   1.860   1.080
 4550W        W 5521   2.260   0.410   9.420
 4551W        W 5522   3.570  12.900   1.770
 4552W        W 5523   2.510  13.640   5.210
 4553W        W 5524   9.510   1.290   9.940
 4554W        W 5525   8.650   1.320   6.140
 4555W        W 5526  10.320   0.630   8.300
 4556W        W 5527  10.240   9.320   3.520
 4557W        W 5528   9.760   7.070  13.020
 4558W        W 5529   5.550   6.180  12.970
 4559W        W 5530   6.760   7.390   7.970
 4560W        W 5531  13.390   8.900   2.520
 4561W        W 5532   9.000   2.410   7.330
 4562W        W 5533  10.300   7.620   5.850
 4563W        W 5534   9.830   3.620  13.760
 4564W        W 5535  12.440   3.710   0.120
 4565W        W 5536   2.380   8.700   7.960
 4566W        W 5537   9.560   6.620   6.740
 4567W        W 5538  13.820  13.410   9.860
 4568W        W 5539   9.920   2.130   2.650
 4569W        W 5540  12.670  12.790   7.720
 4570W        W 5541   9.010   3.330   9.270
 4571W        W 5542  10.380   5.610   8.620
 4572W        W 5543   6.960   4.810   5.530
 4573W        W 5544   8.940   7.190   8.390
 4574W        W 5545   1.800   8.900  10.430
 4575W        W 5546  12.090  10.620  12.150
 4576W        W 5547   0.430   9.040  11.720
 4577W        W 5548   5.800   1.270   3.200
 4578W        W 5549   7.210   6.860  12.240
 4579W        W 5550  12.670   4.100   7.310
 4580W        W 5551   8.220   4.430   7.320
 4581W        W 5552   9.850   6.400  10.160
 4582W        W 5553   1.570   9.760   8.610
 4583W        W 5554   5.510  10.480   6.430
 4584W        W 5555   9.050   9.160   4.260
 4585W        W 5556  13.330   8.330  12.760
 4586W        W 5557   2.250   2.400   6.250
 4587W        W 5558   7.590  11.000   8.250
 4588W        W 5559  13.810   6.040   7.960
 4589W        W 5560   4.540   5.490  13.490
 4590W        W 5561   4.700  12.810  10.500
 4591W        W 5562   8.590   8.500   3.730
 4592W        W 5563   5.570  12.160   2.800
 4593W        W 5564   8.940   2.360   0.260
 4594W        W 5565   6.800   9.440   5.450
 4595W        W 5566   4.250   9.230   8.140
 4596W        W 5567   3.300   0.010  11.120
 4597W        W 5568   8.930   4.650   5.750
 4598W        W 5569   3.040  12.800   8.940
 4599W        W 5570  11.480  10.550  11.990
 4600W        W 5571   6.540   7.190   3.670
 4601W        W 5572   8.730   0.130   8.690
 4602W        W 5573   9.750   3.240   1.250
 4603W        W 5574  11.780   0.140   5.450
 4604W        W 5575  13.530   8.250   7.630
 4605W        W 5576  13.040   7.860   6.230
 4606W        W 5577   5.130   2.920   4.580
 4607W        W 5578   3.690   9.430   7.880
 4608W        W 5579   2.700  12.520   2.820
 4609W        W 5580  12.020   6.290   1.270
 4610W        W 5581   5.990   6.830  10.430
 4611W        W 5582   4.750  11.460   7.200
 4612W        W 5583  10.590  12.960   0.330
 4613W        W 5584  13.450  11.210   8.670
 4614W        W 5585   0.500   2.830   0.120
 4615W        W 5586   4.970   9.690   7.800
 4616W        W 5587   5.340   3.710   6.560
 4617W        W 5588   6.010   2.420  10.230
 4618W        W 5589   6.130  11.840   6.970
 4619W        W 5590   5.350   6.080   8.640
 4620W        W 5591   8.600   4.550  13.840
 4621W        W 5592   6.720   3.790   9.850
 4622W        W 5593   0.550   8.070   5.860
 4623W        W 5594   4.990   8.250  12.430
 4624W        W 5595   4.190   0.310   8.600
 4625W        W 5596  13.610  12.200  11.210
 4626W        W 5597  12.040   1.350   7.180
 4627W        W 5598   3.210  12.640  10.430
 4628W        W 5599  11.880   9.300   9.400
 4629W        W 5600   8.510   4.930   2.940
 4630W        W 5601   5.490   0.150   0.290
 4631W        W 5602   1.270   6.780   8.530
 4632W        W 5603  11.550  10.580   1.820
 4633W        W 5604   4.840   8.950   2.000
 4634W        W 5605  12.100   9.410  10.790
 4635W        W 5606   5.310   7.380  12.320
 4636W        W 5607   6.460   5.680   5.250
 4637W        W 5608   6.590   3.980   8.350
 4638W        W 5609   4.900   2.470  11.600
 4639W        W 5610   4.060  10.360  10.690
 4640W        W 5611   2.040   4.120   7.970
 4641W        W 5612  13.210   6.290   2.780
 4642W        W 5613  13.210   2.070   0.180
 4643W        W 5614   2.810  11.730   8.760
 4644W        W 5615   1.330   4.550   4.480
 4645W        W 5616   8.410   4.910   4.450
 4646W        W 5617   2.040   3.210   3.490
 4647W        W 5618  10.900   8.820  13.000
 4648W        W 5619  11.740   1.710   6.460
 4649W        W 5620   9.200  13.560   6.740
 4650W        W 5621   3.070   1.080   1.370
 4651W        W 5622   6.130   7.490  11.220
 4652W        W 5623  12.000   8.860   2.440
 4653W        W 5624   7.610   7.220   5.850
 4654W        W 5625   4.170   7.470  11.540
 4655W        W 5626  11.980   6.220   5.050
 4656W        W 5627   3.180   2.570   4.580
 4657W        W 5628   1.090   4.650  11.160
 4658W        W 5629   2.950  10.250  13.830
 4659W        W 5630  10.890   1.620  10.960
 4660W        W 5631   7.970  12.800   7.000
 4661W        W 5632   7.160   2.820  10.740
 4662W        W 5633   3.850   8.490   7.830
 4663W        W 5634   4.760   6.070   9.250
 4664W        W 5635   7.760  10.910   6.340
 4665W        W 5636   3.160  10.410   9.010
 4666W        W 5637  10.800  12.990   5.400
 4667W        W 5638   7.200   3.800  10.920
 4668W        W 5639   0.430   6.510  12.320
 4669W        W 5640   5.550   9.910   8.680
 4670W        W 5641   6.850   2.310   5.200
 4671W        W 5642   0.160  12.140  11.370
 4672W        W 5643  12.960   8.540   5.090
 4673W        W 5644  13.500   4.980  10.050
 4674W        W 5645   5.540   8.020   4.320
 4675W        W 5646   2.660  10.860   0.880
 4676W        W 5647   9.840   0.330   7.630
 4677W        W 5648   3.740   3.070   6.670
 4678W        W 5649   3.440   4.950  12.820
 4679W        W 5650   9.680   4.840  10.560
 4680W        W 5651   2.070   9.620   9.270
 4681W        W 5652   9.300  11.410   4.840
 4682W        W 5653   4.200  10.670   3.970
 4683W        W 5654   5.340  10.030   7.870
 4684W        W 5655   9.690   5.660   7.740
 4685W        W 5656  13.370  13.230   3.160
 4686W        W 5657   3.280  11.860  10.120
 4687W        W 5658   4.390   4.400   7.310
 4688W        W 5659  11.620  12.570  10.450
 4689W        W 5660   4.320   9.530   1.730
 4690W        W 5661   7.530   5.340  11.550
 4691W        W 5662   8.690   9.350   0.850
 4692W        W 5663   6.110  10.590   7.660
 4693W        W 5664   7.640  12.850  13.630
 4694W        W 5665   9.510   4.580   8.300
 4695W        W 5666   9.530   7.740   4.820
 4696W        W 5667   8.420  10.040   8.490
 4697W        W 5668   9.960  12.310   6.600
 4698W        W 5669   1.780   2.870   3.840
 4699W        W 5670  12.700   3.640   9.930
 4700W        W 5671  11.090  11.490   1.640
 4701W        W 5672   9.200   0.930   8.140
 4702W        W 5673   8.950   9.700   0.510
 4703W        W 5674   6.430  13.010   1.970
 4704W        W 5675  11.650   8.960   4.980
 4705W        W 5676  13.080   4.270   8.780
 4706W        W 5677  11.740   8.410   6.320
 4707W        W 5678  11.630   0.680   4.760
 4708W        W 5679   9.550   1.830   1.770
 4709W        W 5680  11.590   8.970   7.830
 4710W        W 5681  10.700   0.590   7.930
 4711W        W 5682   8.730   7.950   6.050
 4712W        W 5683   8.320   2.130   5.260
 4713W        W 5684   9.750   5.780   6.550
 4714W        W 5685   9.290   1.480   9.550
 4715W        W 5686   1.930   3.740  10.790
 4716W        W 5687   9.190  11.330   3.950
 4717W        W 5688   9.300  12.630  11.830
 4718W        W 5689   0.660   8.950   9.880
 4719W        W 5690   9.240   3.810  10.250
 4720W        W 5691   1.090   8.710   6.930
 4721W        W 5692  13.250   4.680   3.500
 4722W        W 5693   0.290   2.180  10.150
 4723W        W 5694  11.760   8.810   0.780
 4724W        W 5695   1.620   5.260   6.080
 4725W        W 5696  13.440   7.560   8.360
 4726W        W 5697   7.150   6.670   1.740
 4727W        W 5698  11.180   1.710  13.590
 4728W        W 5699   0.980  10.490   6.740
 4729W        W 5700   0.490   8.570  10.120
 4730W        W 5701   3.280   8.130   6.160
 4731W        W 5702  12.580   4.550   9.880
 4732W        W 5703   8.810   9.710   3.280
 4733W        W 5704   9.330  11.420  13.050
 4734W        W 5705   6.910   2.790   5.610
 4735W        W 5706   7.620   6.740   2.270
 4736W        W 5707   1.060  11.860   9.280
 4737W        W 5708   6.790   2.150   9.900
 4738W        W 5709   5.320   6.800   0.890
 4739W        W 5710   9.680  12.970   4.250
 4740W        W 5711   5.420  12.340  12.620
 4741W        W 5712   6.870  10.140   7.760
 4742W        W 5713   6.480   6.870   9.640
 4743W        W 5714   3.470   6.650   1.430
 4744W        W 5715  11.690   1.910  13.800
 4745W        W 5716   3.420   1.700   1.970
 4746W        W 5717   1.060   7.950   1.580
 4747W        W 5718  11.710   9.460   3.100
 4748W        W 5719   3.520   0.610   6.580
 4749W        W 5720  10.710   4.640   5.910
 4750W        W 5721  12.760   4.920  11.300
 4751W        W 5722   0.700   5.490   8.760
 4752W        W 5723   6.100   4.230   3.220
 4753W        W 5724  12.790   3.820   2.280
 4754W        W 5725  12.870   5.150   4.550
 4755W        W 5726   1.030   7.570   7.930
 4756W        W 5727   6.400  13.760   7.420
 4757W        W 5728   1.730   3.410   5.470
 4758W        W 5729   0.180  10.530  10.750
 4759W        W 5730   1.320  11.740   6.050
 4760W        W 5731   1.700   6.060  12.140
 4761W        W 5732   7.380   9.870   2.990
 4762W        W 5733   7.000   2.870  12.810
 4763W        W 5734   2.480   1.090   6.530
 4764W        W 5735  11.710  13.090   3.080
 4765W        W 5736   9.740   0.230  11.060
 4766W        W 5737   3.180  12.130  10.760
 4767W        W 5738  10.040  12.850   3.930
 4768W        W 5739  13.240   4.640   6.260
 4769W        W 5740   9.870   3.070   6.000
 4770W        W 5741   0.170   8.710   2.630
 4771W        W 5742   3.660   3.240  11.230
 4772W        W 5743   1.580   1.980  10.330
 4773W        W 5744   1.800   7.950  12.490
 4774W        W 5745   2.650  10.530   8.840
 4775W        W 5746   6.020   3.630  13.780
 4776W        W 5747   6.800   2.930   6.320
 4777W        W 5748   8.910  10.940  11.460
 4778W        W 5749   5.330   3.040   7.230
 4779W        W 5750  12.970   0.470  13.590
 4780W        W 5751   3.890   4.260   5.240
 4781W        W 5752   1.610   2.130   9.840
 4782W        W 5753   9.190   3.900  12.300
 4783W        W 5754  10.540  10.700   2.450
 4784W        W 5755   4.620   7.520   5.680
 4785W        W 5756   3.780  13.400   3.500
 4786W        W 5757   1.140   7.540  11.650
 4787W        W 5758   2.660   6.950  13.420
 4788W        W 5759   1.400  11.290   2.130
 4789W        W 5760   0.720  13.460   1.430
 4790W        W 5761   7.070  11.110  11.150
 4791W        W 5762   3.020   3.580  13.430
 4792W        W 5763   0.710  11.830   1.670
 4793W        W 5764  10.110   5.680   2.450
 4794W        W 5765   0.670  11.740  10.630
 4795W        W 5766  11.810   8.330   2.360
 4796W        W 5767   4.920   2.550   4.350
 4797W        W 5768  11.710  12.510   2.770
 4798W        W 5769   2.530  11.470  11.490
 4799W        W 5770   2.560   8.530   8.660
 4800W        W 5771   5.310   1.920   0.110
 4801W        W 5772   8.810  11.760  11.980
 4802W        W 5773   6.870   8.140   1.070
 4803W        W 5774   2.530   2.710   5.990
 4804W        W 5775  13.190   5.630   5.750
 4805W        W 5776  13.820   9.050   5.080
 4806W        W 5777   4.570   1.220   2.740
 4807W        W 5778  12.690  13.510  13.700
 4808W        W 5779   9.100  11.360  13.490
 4809W        W 5780   0.260   7.980   3.860
 4810W        W 5781   3.770  13.410   2.670
 4811W        W 5782   5.860   6.110   1.900
 4812W        W 5783   9.240   1.320   0.980
 4813W        W 5784   6.340   5.380   9.420
 4814W        W 5785  12.040   3.940  12.300
 4815W        W 5786   0.710   4.660  12.130
 4816W        W 5787  12.310   2.960   1.880
 4817W        W 5788   3.010  13.890  10.320
 4818W        W 5789   0.060  11.250   0.030
 4819W        W 5790   0.060   8.990   1.120
 4820W        W 5791  13.630  12.520   8.790
 4821W        W 5792   5.600   2.280   9.130
 4822W        W 5793   5.530  11.270   0.360
 4823W        W 5794   9.680  10.640  12.700
 4824W        W 5795  13.710  11.390  10.370
 4825W        W 5796  13.040   2.850  11.690
 4826W        W 5797   5.810   7.580   4.490
 4827W        W 5798   5.630   3.840   2.460
 4828W        W 5799   4.390  10.020   1.000
 4829W        W 5800  12.710  12.860   8.250
 4830W        W 5801   1.620  11.200  11.010
 4831W        W 5802   4.100  10.840   5.250
 4832W        W 5803   4.600   9.290   8.800
 4833W        W 5804   9.120   7.050   2.860
 4834W        W 5805   0.580   3.800  10.060
 4835W        W 5806   3.000   9.960  11.120
 4836W        W 5807   8.700   2.710   4.080
 4837W        W 5808   7.930   6.580   2.650
 4838W        W 5809   6.820  12.350   8.560
 4839W        W 5810   9.800   6.060  13.760
 4840W        W 5811   4.110  12.260   0.130
 4841W        W 5812   9.980   2.050   7.150
 4842W        W 5813  13.180   5.220   0.200
 4843W        W 5814   2.860  13.870   4.430
 4844W        W 5815   4.900  11.180   7.670
 4845W        W 5816   4.620  11.540   1.510
 4846W        W 5817  10.010   5.270   5.190
 4847W        W 5818   0.990   8.850  12.380
 4848W        W 5819   6.660  12.500   9.430
 4849W        W 5820   7.410   8.160   5.420
 4850W        W 5821   0.100  12.610   2.590
 4851W        W 5822  11.480   9.430  10.700
 4852W        W 5823   0.930   9.310  12.510
 4853W        W 5824   2.840   0.510   8.670
 4854W        W 5825   5.360   4.820  13.890
 4855W        W 5826   2.990   5.560   1.800
 4856W        W 5827  13.820  12.130   8.460
 4857W        W 5828   9.950  12.060  10.780
 4858W        W 5829   7.790   6.670   9.100
 4859W        W 5830  12.460   4.910   2.840
 4860W        W 5831   4.880  13.160   9.150
 4861W        W 5832  12.470   1.410   1.190
 4862W        W 5833   3.480  12.600   3.960
 4863W        W 5834  13.130  11.970   1.740
 4864W        W 5835  10.520  12.200   9.820
 4865W        W 5836   2.050  12.270   3.580
 4866W        W 5837  13.720  11.960  11.660
 4867W        W 5838  12.290  13.540   0.060
 4868W        W 5839   6.640   1.930   7.170
 4869W        W 5840  10.360  11.010  12.300
 4870W        W 5841  10.400   0.160   7.000
 4871W        W 5842  12.050   2.230   0.400
 4872W        W 5843  10.090   7.750   6.300
 4873W        W 5844   3.560   7.510   2.640
 4874W        W 5845  13.910   7.020  13.160
 4875W        W 5846   7.910   1.010   1.560
 4876W        W 5847   1.970   7.450  10.310
 4877W        W 5848   1.100   0.840  10.810
 4878W        W 5849  11.270   9.790   9.770
 4879W        W 5850  13.790  12.490   9.270
 4880W        W 5851  10.630   3.200   6.910
 4881W        W 5852  10.150  10.640  12.590
 4882W        W 5853   2.220  10.640   2.080
 4883W        W 5854   9.020   3.320   1.910
 4884W        W 5855  12.490   5.760   2.550
 4885W        W 5856  10.130  13.260   4.230
 4886W        W 5857  12.370   8.500   9.380
 4887W        W 5858   1.860   6.720   1.330
 4888W        W 5859   9.710   7.380   5.250
 4889W        W 5860   4.300   4.900   1.990
 4890W        W 5861   9.440   6.820   4.180
 4891W        W 5862   2.220   2.640  10.170
 4892W        W 5863  12.000   0.980   1.080
 4893W        W 5864   8.000   3.810   5.570
 4894W        W 5865   7.820   9.120  10.900
 4895W        W 5866  13.790  10.130   5.770
 4896W        W 5867   6.580   0.760   1.550
 4897W        W 5868  13.630   9.580   9.720
 4898W        W 5869   1.790  11.520   2.110
 4899W        W 5870   6.470   6.000   0.380
 4900W        W 5871   2.090   7.970   3.430
 4901W        W 5872   1.040   1.340   3.400
 4902W        W 5873  10.490   0.460   8.820
 4903W        W 5874  10.320   5.360   5.820
 4904W        W 5875   6.760   0.780  13.270
 4905W        W 5876  11.990   3.650  10.750
 4906W        W 5877   9.360   8.260   4.800
 4907W        W 5878   3.620   8.990  11.630
 4908W        W 5879   0.200  11.320   6.090
 4909W        W 5880   9.850   9.070  13.610
 4910W        W 5881  11.760   2.290   7.310
 4911W        W 5882   4.170   6.330   4.390
 4912W        W 5883   5.810  10.820   8.970
 4913W        W 5884   6.430   7.980   3.340
 4914W        W 5885   4.190  13.640   1.590
 4915W        W 5886   4.990   7.880   4.690
 4916W        W 5887   9.020  13.140   1.090
 4917W        W 5888  13.790   3.580  11.720
 4918W        W 5889   6.330   9.210   1.400
 4919W        W 5890  10.990   9.690   7.740
 4920W        W 5891  13.750  13.200   8.080
 4921W        W 5892   1.790  11.840   3.530
 4922W        W 5893   6.510  11.060   2.200
 4923W        W 5894   1.740   6.120   5.040
 4924W        W 5895  11.000   6.810   3.260
 4925W        W 5896   5.860   0.370  10.690
 4926W        W 5897   6.710   4.500   8.570
 4927W        W 5898  12.080   0.310   2.530
 4928W        W 5899   2.840  10.730  11.690
 4929W        W 5900   4.210   8.360   7.510
 4930W        W 5901   8.550   8.740   2.180
 4931W        W 5902   6.770  11.920   2.210
 4932W        W 5903  11.700   3.020   4.960
 4933W        W 5904   3.260  11.010   2.960
 4934W        W 5905   7.390   1.420   6.090
 4935W        W 5906   9.580   4.250  13.070
 4936W        W 5907   2.430   9.720  11.240
 4937W        W 5908  13.430  10.460  10.210
 4938W        W 5909   2.260   0.750   9.940
 4939W        W 5910   8.450   9.700   5.790
 4940W        W 5911   0.080   7.910   0.260
 4941W        W 5912   8.850   0.560   7.850
 4942W        W 5913   5.020   4.580  10.550
 4943W        W 5914  10.500  10.490   9.650
 4944W        W 5915  10.060   8.680  12.250
 4945W        W 5916   1.840   3.870   4.080
 4946W        W 5917   5.870  13.820   0.470
 4947W        W 5918  10.660  10.440   6.300
 4948W        W 5919   6.080   5.240   0.740
 4949W        W 5920  13.880   5.720   9.340
 4950W        W 5921   7.860   4.120   0.920
 4951W        W 5922  11.650   9.580   1.260
 4952W        W 5923   1.440   8.320   1.580
 4953W        W 5924   6.300   9.090   6.680
 4954W        W 5925   8.050   7.340   1.890
 4955W        W 5926   1.190   0.340  10.850
 4956W        W 5927   0.030   3.060  10.140
 4957W        W 5928   3.350   9.160  12.850
 4958W        W 5929  12.850  12.910   5.740
 4959W        W 5930   2.710   1.550   0.160
 4960W        W 5931   5.910  13.260  12.560
 4961W        W 5932   3.040  12.350   4.040
 4962W        W 5933   6.330   3.480  10.040
 4963W        W 5934   4.430   9.680   7.950
 4964W        W 5935  11.390   5.610   6.980
 4965W        W 5936  12.450  10.210   2.500
 4966W        W 5937   2.410   0.890   4.660
 4967W        W 5938   8.910   4.910   1.710
 4968W        W 5939   7.090   3.550  11.440
 4969W        W 5940   3.920  10.650   8.950
 4970W        W 5941   8.870  12.770   6.170
 4971W        W 5942   0.630  12.740  10.980
 4972W        W 5943   2.330   3.760   7.040
 4973W        W 5944   2.600  12.360   6.180
 4974W        W 5945   7.840   1.760  13.890
 4975W        W 5946   0.840   2.760   8.040
 4976W        W 5947   5.400   1.850   8.980
 4977W        W 5948  13.130   5.090   9.210
 4978W        W 5949   5.280  13.710   2.560
 4979W        W 5950   3.470   2.270   4.860
 4980W        W 5951  11.170   5.220   3.610
 4981W        W 5952   4.900   6.480   0.010
 4982W        W 5953  10.310   4.940   3.470
 4983W        W 5954   0.060   6.740   9.620
 4984W        W 5955   3.840   3.730   0.250
 4985W        W 5956   5.500   1.600   9.920
 4986W        W 5957   2.270  10.070   6.110
 4987W        W 5958   8.760   3.420   7.130
 4988W        W 5959   1.030   7.240   6.720
 4989W        W 5960   2.150   3.180   8.890
 4990W        W 5961  11.770   1.500   7.990
 4991W        W 5962  10.070   9.730   1.030
 4992W        W 5963  10.640   4.090   3.390
 4993W        W 5964   6.700   5.680   8.090
 4994W        W 5965  11.060  10.190   6.070
 4995W        W 5966   2.670   8.680  12.290
 4996W        W 5967   0.960   2.490   2.760
 4997W        W 5968  13.350   9.860   8.730
 4998W        W 5969   0.190   2.800  13.120
 4999W        W 5970   0.960   7.760   4.450
 5000W        W 5971   0.190   7.050  10.080
 5001W        W 5972  12.300  13.920  11.150
 5002W        W 5973   3.410  12.960   4.810
 5003W        W 5974  13.580  13.810  10.710
 5004W        W 5975  11.120  11.010   3.540
 5005W        W 5976  12.360   5.920   1.520
 5006W        W 5977  11.670   6.930   4.870
 5007W        W 5978   2.650   9.300  12.980
 5008W        W 5979   3.680   6.240   8.560
 5009W        W 5980   1.630   3.130  13.670
 5010W        W 5981   5.940   8.370   5.420
 5011W        W 5982   4.640  13.320  10.560
 5012W        W 5983   2.820   8.460   9.760
 5013W        W 5984   0.000  10.750  11.530
 5014W        W 5985   0.310  13.390   0.540
 5015W        W 5986  12.160  13.720  10.640
 5016W        W 5987   7.580   7.930   4.980
 5017W        W 5988  11.540   4.590   6.140
 5018W        W 5989   4.690  10.490   8.360
 5019W        W 5990   9.460   1.650   0.510
 5020W        W 5991  11.310   6.020   4.310
 5021W        W 5992   0.030   4.290   9.410
 5022W        W 5993   3.660   0.390   0.680
 5023W        W 5994   4.250   1.800  13.440
 5024W        W 5995   8.060   5.860   2.970
 5025W        W 5996   4.720   6.150   3.510
 5026W        W 5997   1.880   8.690   7.270
 5027W        W 5998   0.060  10.550   0.310
 5028W        W 5999   1.660   9.930   2.600
 5029W        W 6000  10.190   1.630   6.340
 5030W        W 6001  11.720  10.060   7.360
 5031W        W 6002   1.730   6.800   4.050
 5032W        W 6003   7.380   1.970   9.770
 5033W        W 6004  10.130   2.760   2.720
 5034W        W 6005   4.310   9.170   2.190
 5035W        W 6006  12.030   7.690  11.400
 5036W        W 6007   8.960   4.090   6.570
 5037W        W 6008  13.490  11.070  13.430
 5038W        W 6009  11.390   6.560   4.730
 5039W        W 6010   1.990   2.860   0.950
 5040W        W 6011   6.840   7.680   3.300
 5041W        W 6012   2.340   4.950   4.480
 5042W        W 6013   6.600   1.950  13.280
 5043W        W 6014  10.240  11.840   7.710
 5044W        W 6015  11.730   0.120  11.860
 5045W        W 6016  11.530  10.410   1.290
 5046W        W 6017  12.410   9.620   1.900
 5047W        W 6018   0.310   0.350   4.340
 5048W        W 6019  10.470   9.040  13.270
 5049W        W 6020  12.430   1.630   7.350
 5050W        W 6021   8.480   2.200   0.050
 5051W        W 6022   1.900   2.420  13.040
 5052W        W 6023   7.250   9.290   2.780
 5053W        W 6024   3.530   3.150  13.400
 5054W        W 6025  12.000   2.510  10.860
 5055W        W 6026  13.020   8.440   9.750
 5056W        W 6027   4.320   8.080  11.610
 5057W        W 6028   5.370   0.850   1.990
 5058W        W 6029   0.750  12.200   0.860
 5059W        W 6030   1.630   4.570  10.400
 5060W        W 6031   8.170  10.310   8.800
 5061W        W 6032   1.880   8.780   6.330
 5062W        W 6033   8.220   7.680   7.360
 5063W        W 6034   2.170   0.980   3.320
 5064W        W 6035   6.180   6.480   1.330
 5065W        W 6036   3.300   5.870  13.740
 5066W        W 6037  10.200   0.390  10.770
 5067W        W 6038   7.800   9.940  12.860
 5068W        W 6039   9.230  12.390  12.800
 5069W        W 6040  11.300   5.450   8.010
 5070W        W 6041   6.010   8.860   0.870
 5071W        W 6042  10.600   5.270   7.350
 5072W        W 6043   1.980  12.800  10.930
 5073W        W 6044   6.340   9.510   5.000
 5074W        W 6045  12.910   2.700  11.250
 5075W        W 6046   6.120   1.750   7.000
 5076W        W 6047   9.160   4.350  11.360
 5077W        W 6048  10.790  12.580   9.730
 5078W        W 6049  11.020   5.720   4.560
 5079W        W 6050   9.500   8.280   3.490
 5080W        W 6051   4.830   7.640   0.940
 5081W        W 6052  10.020   0.880  12.030
 5082W        W 6053   0.950   4.480   9.720
 5083W        W 6054   3.700   5.810   9.510
 5084W        W 6055   9.060  10.010   9.080
 5085W        W 6056   1.210   0.240   2.510
 5086W        W 6057   1.990   5.790   8.320
 5087W        W 6058  12.300   2.060  12.930
 5088W        W 6059   8.630   0.330   5.920
 5089W        W 6060   7.820   2.100   8.260
 5090W        W 6061  13.230   5.130  13.580
 5091W        W 6062  12.620  12.620   7.200
 5092W        W 6063  12.390   8.350   0.080
 5093W        W 6064   4.680   3.530  11.150
 5094W        W 6065   1.270   6.480   0.420
 5095W        W 6066   0.290   2.160   8.480
 5096W        W 6067   7.450   1.740   5.510
 5097W        W 6068   2.100  11.050   7.630
 5098W        W 6069   0.390   8.940   4.140
 5099W        W 6070   8.990   7.280   2.310
 5100W        W 6071   1.280   7.470   3.350
 5101W        W 6072   7.350  12.660   8.200
 5102W        W 6073   5.020   2.270   6.740
 5103W        W 6074  12.930   2.320   1.760
 5104W        W 6075   6.790   7.110  10.940
 5105W        W 6076   1.940   1.300   0.960
 5106W        W 6077   8.950  10.750   4.320
 5107W        W 6078   4.940   7.390  11.010
 5108W        W 6079  11.040  11.500  12.900
 5109W        W 6080   8.180   5.030   8.360
 5110W        W 6081   2.300   1.030   2.330
 5111W        W 6082   8.150  10.610   9.180
 5112W        W 6083   4.600   8.290   5.960
 5113W        W 6084   8.680   2.520  11.720
 5114W        W 6085  11.040   8.450   8.560
 5115W        W 6086   3.780  13.030   3.070
 5116W        W 6087   3.070  13.770  12.440
 5117W        W 6088  10.120   7.960   7.920
 5118W        W 6089   4.470   9.440  11.480
 5119W        W 6090  10.930   6.480  13.330
 5120W        W 6091  10.640   1.550   4.440
 5121W        W 6092   1.320   4.530   2.540
 5122W        W 6093   6.130   8.800   0.160
 5123W        W 6094   7.240   5.120   8.000
 5124W        W 6095   4.550   4.880   7.110
 5125W        W 6096   6.300   0.970  13.290
 5126W        W 6097   6.160   6.740   7.750
 5127W        W 6098   5.310   7.480   6.800
 5128W        W 6099   2.970  13.010  11.260
 5129W        W 6100   7.220   0.530  10.750
 5130W        W 6101   4.570   5.500   3.560
 5131W        W 6102   4.170   9.740   7.240
 5132W        W 6103   2.760   0.800  12.970
 5133W        W 6104   9.550   5.270  10.210
 5134W        W 6105  11.280   1.370  10.340
 5135W        W 6106  13.550   5.710   1.070
 5136W        W 6107   7.990   4.230  12.390
 5137W        W 6108  12.440   6.500   6.760
 5138W        W 6109   4.030   6.320   5.400
 5139W        W 6110   1.340   2.130   2.890
 5140W        W 6111   0.190  12.000   3.980
 5141W        W 6112   0.850  10.290   1.670
 5142W        W 6113   6.880  12.800  10.170
 5143W        W 6114  11.230   3.370  12.320
 5144W        W 6115  13.430   4.640  12.700
 5145W        W 6116   9.890   4.570   5.670
 5146W        W 6117  13.760   2.970   6.640
 5147W        W 6118  12.530   4.680   3.370
 5148W        W 6119   8.180  12.600   9.600
 5149W        W 6120   5.160   3.890   2.680
 5150W        W 6121   9.860  11.580   7.900
 5151W        W 6122   0.030   4.790   7.740
 5152W        W 6123   0.560   0.210   9.000
 5153W        W 6124   8.110  13.580   1.230
 5154W        W 6125   5.190   5.540  11.460
 5155W        W 6126   0.760   7.090   3.590
 5156W        W 6127   7.670   4.220   8.680
 5157W        W 6128   5.820   8.960  10.600
 5158W        W 6129   6.000   8.940   1.800
 5159W        W 6130   0.400   8.340   2.980
 5160W        W 6131   3.510  10.340  13.120
 5161W        W 6132   8.470   9.730   9.000
 5162W        W 6133   6.610  12.660   8.900
 5163W        W 6134   5.660   1.390   8.280
 5164W        W 6135   1.660  10.170  10.900
 5165W        W 6136   3.420   9.110   4.230
 5166W        W 6137   3.830   5.510   3.220
 5167W        W 6138  11.840   7.070   3.360
 5168W        W 6139   4.780  11.820   2.750
 5169W        W 6140   7.020  13.780   0.930
 5170W        W 6141   7.860   1.260   7.620
 5171W        W 6142   8.710   3.260  12.560
 5172W        W 6143   2.610   2.840  10.430
 5173W        W 6144   3.320  12.730  12.980
 5174W        W 6145  13.270  11.570   9.580
 5175W        W 6146   5.940   7.370   8.420
 5176W        W 6147  11.390   8.530  12.430
 5177W        W 6148   7.030   3.540   7.700
 5178W        W 6149   9.520   5.040   3.870
 5179W        W 6150   6.340   2.370   4.840
 5180W        W 6151  13.280   9.380   2.300
 5181W        W 6152   9.470   0.990   1.400
 5182W        W 6153  11.700   2.510  13.400
 5183W        W 6154   6.460   9.020  12.160
 5184W        W 6155   4.950  11.930  10.850
 5185W        W 6156   6.160   0.970   3.650
 5186W        W 6157   5.890  12.100   1.120
 5187W        W 6158   9.750   9.240  11.250
 5188W        W 6159   9.860   8.220  13.420
 5189W        W 6160  13.630  12.230   1.720
 5190W        W 6161  13.780   2.030   1.450
 5191W        W 6162   2.710   8.640   0.760
 5192W        W 6163   3.490   3.340   4.620
 5193W        W 6164   9.690  10.160   1.840
 5194W        W 6165   3.000   2.100  11.460
 5195W        W 6166   6.330   8.620  12.410
 5196W        W 6167   4.510  12.620   6.800
 5197W        W 6168   2.890   5.970   7.850
 5198W        W 6169   7.210   9.130   8.970
 5199W        W 6170   3.650   8.120   3.870
 5200W        W 6171   5.090   6.610   5.530
 5201W        W 6172   8.060   6.080   7.150
 5202W        W 6173   9.600   5.630   5.380
 5203W        W 6174  12.310  10.990   4.440
 5204W        W 6175   9.380   5.360   8.010
 5205W        W 6176   6.170  12.140  12.160
 5206W        W 6177   7.520  11.540   6.870
 5207W        W 6178   0.100  13.120   6.200
 5208W        W 6179  12.200   9.740   0.410
 5209W        W 6180   4.020  10.740   2.330
 5210W        W 6181   8.210   4.040   7.710
 5211W        W 6182   3.930   2.830   2.420
 5212W        W 6183  12.910   0.600   2.020
 5213W        W 6184  10.470   8.270   2.520
 5214W        W 6185  10.060   3.000   7.450
 5215W        W 6186   7.510   6.870   7.260
 5216W        W 6187   8.940   4.890   9.410
 5217W        W 6188   4.310   2.670   2.120
 5218W        W 6189   4.100   1.220   7.840
 5219W        W 6190   7.120   8.530   4.180
 5220W        W 6191  13.780   0.770  12.300
 5221W        W 6192   7.640  12.960   9.740
 5222W        W 6193   5.720  12.990   8.790
 5223W        W 6194   5.060   5.400   1.340
 5224W        W 6195   8.190   0.600   6.290
 5225W        W 6196  12.130   6.430  12.840
 5226W        W 6197   5.150   8.880   5.320
 5227W        W 6198   4.880   5.530   3.150
 5228W        W 6199   1.950   6.660  10.860
 5229W        W 6200  10.260  11.600  12.720
 5230W        W 6201   3.270  10.930   2.090
 5231W        W 6202   2.720   4.650   0.320
 5232W        W 6203  13.490   1.170   1.730
 5233W        W 6204   9.480  13.030   7.950
 5234W        W 6205  11.100   2.600  10.510
 5235W        W 6206  10.040   5.240  10.990
 5236W        W 6207  11.690  11.050   7.440
 5237W        W 6208  13.050  13.450   6.650
 5238W        W 6209   7.190   4.670  11.220
 5239W        W 6210   1.440   2.690   5.630
 5240W        W 6211   8.860  12.120   1.660
 5241W        W 6212   1.340   9.140   6.920
 5242W        W 6213  13.770  11.580   1.270
 5243W        W 6214   7.950  12.400  13.540
 5244W        W 6215  11.500  11.740   3.270
 5245W        W 6216  10.120   8.070   9.070
 5246W        W 6217  12.520   4.170   3.630
 5247W        W 6218   4.010   3.310   2.580
 5248W        W 6219   5.160   0.500  12.790
 5249W        W 6220   9.000   3.530   8.810
 5250W        W 6221   0.320   7.760   6.420
 5251W        W 6222   5.780   1.170  10.210
 5252W        W 6223   8.760   0.040   8.060
 5253W        W 6224  13.780  12.750   7.910
 5254W        W 6225   4.210  12.760  10.240
 5255W        W 6226   8.980   1.630   5.000
 5256W        W 6227  11.790  11.660   6.120
 5257W        W 6228   9.500   0.970  12.220
 5258W        W 6229   8.360  11.750   0.760
 5259W        W 6230   0.930   0.910   6.250
 5260W        W 6231  13.860   6.100   5.550
 5261W        W 6232   8.970   0.780   9.580
 5262W        W 6233  12.340   1.760   0.340
 5263W        W 6234  10.490   9.040   9.400
 5264W        W 6235   6.690   6.730   2.930
 5265W        W 6236   3.830  10.370  11.640
 5266W        W 6237   6.720   2.460  13.550
 5267W        W 6238  12.020   3.400   3.850
 5268W        W 6239   2.430   3.020   8.190
 5269W        W 6240   4.490  12.950   0.260
 5270W        W 6241   7.190   5.210   4.170
 5271W        W 6242   7.730  12.720  12.400
 5272W        W 6243   5.240   9.120   2.270
 5273W        W 6244   3.820   2.500  13.910
 5274W        W 6245  12.310   6.280   8.910
 5275W        W 6246   6.720   8.920  10.290
 5276W        W 6247   7.810   1.940  10.800
 5277W        W 6248   6.130  13.010   7.520
 5278W        W 6249   1.610   5.830   8.770
 5279W        W 6250  13.640  10.560   2.410
 5280W        W 6251  13.800   2.480   6.460
 5281W        W 6252   4.670   9.840   6.970
 5282W        W 6253  11.530   8.380   8.550
 5283W        W 6254   7.550  12.270   2.250
 5284W        W 6255   1.870   4.650  13.560
 5285W        W 6256   1.380   1.680   7.350
 5286W        W 6257   3.510   1.710   9.530
 5287W        W 6258   4.890   9.320   6.860
 5288W        W 6259  13.190   9.770   3.060
 5289W        W 6260   7.780   7.290  10.520
 5290W        W 6261   7.000   0.310   8.630
 5291W        W 6262  13.630   7.830   3.860
 5292W        W 6263   2.120   3.420   9.520
 5293W        W 6264   1.950   0.840  12.870
 5294W        W 6265  13.340   5.100  12.770
 5295W        W 6266  11.120   9.950   3.540
 5296W        W 6267   5.230   9.710   2.270
 5297W        W 6268   5.040   7.880   6.970
 5298W        W 6269   0.260   6.030   4.070
 5299W        W 6270  13.120   1.430   2.550
 5300W        W 6271   4.350   3.870   6.720
 5301W        W 6272   3.860   9.450   6.760
 5302W        W 6273   6.740   4.080   6.050
 5303W        W 6274   9.790   1.300   0.410
 5304W        W 6275   9.530   6.800   4.690
 5305W        W 6276   4.540  12.810   7.230
 5306W        W 6277   6.450   5.070   2.490
 5307W        W 6278   2.230   4.730   9.170
 5308W        W 6279   9.460  10.650   4.590
 5309W        W 6280   8.700   2.370   9.620
 5310W        W 6281   8.400  11.960   7.010
 5311W        W 6282   6.080   1.430  13.480
 5312W        W 6283   2.470   3.150   2.650
 5313W        W 6284   8.920   9.240   0.340
 5314W        W 6285  12.420   5.950   2.040
 5315W        W 6286   1.160   5.550  12.850
 5316W        W 6287   7.790  13.690  13.140
 5317W        W 6288  10.020   8.040  11.330
 5318W        W 6289   4.610   8.470  11.090
 5319W        W 6290   1.960   4.480   6.490
 5320W        W 6291  10.380  12.970  10.420
 5321W        W 6292  12.860   4.060   9.680
 5322W        W 6293  10.830  13.150  13.860
 5323W        W 6294  12.280   2.820   6.180
 5324W        W 6295   5.390  12.750   8.300
 5325W        W 6296   5.950  12.320  11.240
 5326W        W 6297   0.510   7.090  10.810
 5327W        W 6298  12.290   8.490  13.430
 5328W        W 6299  12.740   7.070   2.740
 5329W        W 6300   6.560   9.620   7.170
 5330W        W 6301   8.830   8.820  12.850
 5331W        W 6302   0.710   6.300  12.020
 5332W        W 6303   4.430  10.230   2.190
 5333W        W 6304  11.440   4.130   1.500
 5334W        W 6305   6.200   0.650   9.040
 5335W        W 6306   2.400   3.570   4.780
 5336W        W 6307   5.210  10.960  12.410
 5337W        W 6308  10.740   5.860   5.560
 5338W        W 6309   8.940   8.430   3.290
 5339W        W 6310   2.350   8.290   9.880
 5340W        W 6311   7.800   3.640  11.130
 5341W        W 6312   6.690   6.400   2.480
 5342W        W 6313  10.790   9.350  12.300
 5343W        W 6314   7.990   6.130  13.440
 5344W        W 6315  10.750  12.140   8.930
 5345W        W 6316   4.950   5.500  12.420
 5346W        W 6317   5.140   8.650   5.800
 5347W        W 6318   4.880   3.250  11.840
 5348W        W 6319  12.170   8.570   4.310
 5349W        W 6320   5.550   1.640   1.410
 5350W        W 6321  13.230   0.820   8.750
 5351W        W 6322  12.460   3.070  12.790
 5352W        W 6323   1.410   2.800  10.370
 5353W        W 6324   2.440   0.340  11.210
 5354W        W 6325   3.330  13.790   1.390
 5355W        W 6326   5.710  11.030  12.430
 5356W        W 6327   1.480   2.330   2.360
 5357W        W 6328   0.740  11.930   4.790
 5358W        W 6329   3.350   5.860  13.130
 5359W        W 6330   9.420   8.060  13.640
 5360W        W 6331   5.740   8.970   6.670
 5361W        W 6332   2.490   0.930  12.020
 5362W        W 6333   6.010  11.110   9.720
 5363W        W 6334   9.760   3.330   8.770
 5364W        W 6335   3.470   6.360   6.550
 5365W        W 6336   3.510   3.800  12.150
 5366W        W 6337   3.820   3.000   3.420
 5367W        W 6338   6.780   7.640   4.540
 5368W        W 6339   6.710  10.250   1.810
 5369W        W 6340   8.320   1.580   5.890
 5370W        W 6341   5.560   5.650   5.720
 5371W        W 6342   8.600   9.680   3.880
 5372W        W 6343   7.650   1.390   8.080
 5373W        W 6344   4.570   1.290   8.120
 5374W        W 6345  10.060   2.120   4.330
 5375W        W 6346   0.060   9.750  11.400
 5376W        W 6347   1.290   9.750  12.440
 5377W        W 6348   0.420   6.840   4.950
 5378W        W 6349   6.380   9.390   2.980
 5379W        W 6350  10.260  13.840  12.580
 5380W        W 6351   0.280   6.580   0.870
 5381W        W 6352   1.680  12.600  11.790
 5382W        W 6353   1.170   8.540   4.830
 5383W        W 6354   1.330  10.160   8.800
 5384W        W 6355   4.720   3.420   2.050
 5385W        W 6356   0.650  11.950   6.930
 5386W        W 6357   6.100   2.490  13.720
 5387W        W 6358   7.220   6.030   6.040
 5388W        W 6359  11.130  12.810  11.130
 5389W        W 6360  13.450  13.000   0.140
 5390W        W 6361  13.430  12.460   1.300
 5391W        W 6362   0.260   1.420   5.590
 5392W        W 6363   8.440   8.090   0.730
 5393W        W 6364   3.400   3.020  10.700
 5394W        W 6365   8.740  11.070   2.730
 5395W        W 6366   9.950   8.420   3.310
 5396W        W 6367   3.680   0.850   8.900
 5397W        W 6368  10.430   5.280   9.090
 5398W        W 6369   0.770   4.700   7.820
 5399W        W 6370   0.590  10.420  12.210
 5400W        W 6371   9.090   6.090  12.360
 5401W        W 6372   3.810  11.130   8.810
 5402W        W 6373   2.850   7.880  11.900
 5403W        W 6374  10.280   5.580   0.680
 5404W        W 6375   3.940   0.840   6.660
 5405W        W 6376   4.330   1.470   9.120
 5406W        W 6377   5.060   8.820   2.650
 5407W        W 6378   8.200  13.520  10.800
 5408W        W 6379   1.220   5.630  10.510
 5409W        W 6380   9.420   3.690   9.800
 5410W        W 6381  13.580   2.830  13.650
 5411W        W 6382   3.760   7.120  11.200
 5412W        W 6383   6.110   3.720   7.130
 5413W        W 6384   0.410   1.960   1.420
 5414W        W 6385  12.290   8.790   1.720
 5415W        W 6386  11.750  11.700   9.700
 5416W        W 6387   3.000  13.200   0.250
 5417W        W 6388   5.660   8.470   6.380
 5418W        W 6389   9.020   1.530  10.960
 5419W        W 6390   3.030  13.650   0.820
 5420W        W 6391   6.700   6.840   8.090
 5421W        W 6392  12.370  13.110  12.460
 5422W        W 6393  13.180  11.890  13.510
 5423W        W 6394   1.000  10.160   1.200
 5424W        W 6395   7.190   6.260  13.060
 5425W        W 6396   8.540   0.250  13.740
 5426W        W 6397  13.530   6.580   1.520
 5427W        W 6398   9.490   7.280   8.120
 5428W        W 6399   0.070   8.090  11.600
 5429W        W 6400  13.100   2.120   4.580
 5430W        W 6401   8.630   8.000   5.430
 5431W        W 6402  13.610  13.720   8.100
 5432W        W 6403   9.310   4.750   7.300
 5433W        W 6404   3.570   9.890   6.740
 5434W        W 6405   1.980   3.940   1.460
 5435W        W 6406  10.650   8.620   1.570
 5436W        W 6407   5.520  11.450  11.740
 5437W        W 6408   7.120   2.500  10.210
 5438W        W 6409   0.100   3.690   6.040
 5439W        W 6410  13.440   7.470  10.540
 5440W        W 6411   5.380   7.130  10.890
 5441W        W 6412   3.410   7.750  12.340
 5442W        W 6413   1.030  10.720   9.650
 5443W        W 6414   1.230   3.060   6.700
 5444W        W 6415   9.300  12.730   6.530
 5445W        W 6416  12.080   1.490   0.860
 5446W        W 6417   4.970   3.100  11.360
 5447W        W 6418  13.200  13.440   8.250
 5448W        W 6419  11.410   9.610   9.240
 5449W        W 6420   0.330   5.510  10.680
 5450W        W 6421   8.940   1.910   0.010
 5451W        W 6422   5.960  13.360  11.450
 5452W        W 6423   0.620  13.870   1.790
 5453W        W 6424   6.450  12.310  10.220
 5454W        W 6425   8.780   2.950   6.290
 5455W        W 6426   6.720  11.550  10.500
 5456W        W 6427  11.980  10.130   1.160
 5457W        W 6428   5.040  10.640   5.480
 5458W        W 6429   3.850   0.570  10.020
 5459W        W 6430  11.770   8.090  11.230
 5460W        W 6431   1.360   4.820  12.460
 5461W        W 6432  10.420   6.320   4.240
 5462W        W 6433   4.730  13.550   4.200
 5463W        W 6434   6.590  11.350  10.080
 5464W        W 6435  10.970   4.710  11.970
 5465W        W 6436  12.660  13.170   0.210
 5466W        W 6437  12.950  12.420   8.300
 5467W        W 6438   5.240   0.890   4.240
 5468W        W 6439   8.530   0.560   8.720
 5469W        W 6440   9.170   7.400   3.210
 5470W        W 6441   2.570  10.530   6.860
 5471W        W 6442  11.730  12.980  13.690
 5472W        W 6443   2.620   1.900   2.610
 5473W        W 6444  12.620   7.440   9.330
 5474W        W 6445  11.570  11.700   2.770
 5475W        W 6446   2.870   9.530   8.780
 5476W        W 6447  12.230   3.520  13.650
 5477W        W 6448   3.400   3.230  10.220
 5478W        W 6449  12.790  11.410   0.660
 5479W        W 6450   9.060   1.080  10.750
 5480W        W 6451  13.320   2.120  10.620
 5481W        W 6452   9.570   4.300   5.260
 5482W        W 6453  12.160  12.060  13.370
 5483W        W 6454   2.040   3.500   7.360
 5484W        W 6455   6.910   8.700   3.620
 5485W        W 6456  11.000   1.950   0.090
 5486W        W 6457   7.590   6.070   2.120
 5487W        W 6458  10.020   9.550   6.700
 5488W        W 6459  13.760  12.160   2.970
 5489W        W 6460   7.000   6.680  13.400
 5490W        W 6461   0.480   5.400   0.710
 5491W        W 6462  13.470   5.760  13.310
 5492W        W 6463   6.790   7.800   0.440
 5493W        W 6464   0.130  12.550   1.490
 5494W        W 6465   1.610   2.320   8.100
 5495W        W 6466  11.340   9.610  11.440
 5496W        W 6467   1.800  10.380  10.010
 5497W        W 6468  12.210   0.880   7.660
 5498W        W 6469   3.260  12.830   1.390
 5499W        W 6470  12.320   5.890  12.770
 5500W        W 6471  11.120   6.200   1.640
 5501W        W 6472  10.040  11.950   2.350
 5502W        W 6473   2.740   3.250  11.960
 5503W        W 6474   8.480   5.640   9.770
 5504W        W 6475   6.990   2.640   3.170
 5505W        W 6476   8.820   6.380   1.310
 5506W        W 6477   1.660   5.330   8.790
 5507W        W 6478   7.920   6.350  13.860
 5508W        W 6479   0.750   5.500   3.650
 5509W        W 6480   7.130   5.170   4.730
 5510W        W 6481   6.820   6.900   2.100
 5511W        W 6482  13.350   8.080   1.120
 5512W        W 6483   4.680   9.030   8.380
 5513W        W 6484   8.150  11.440  12.660
 5514W        W 6485   3.520   6.180   6.090
 5515W        W 6486  11.220   7.580   3.860
 5516W        W 6487  11.880   0.580  11.890
 5517W        W 6488   9.740  10.090   2.440
 5518W        W 6489   9.190  12.880  11.400
 5519W        W 6490  12.570   6.290   1.220
 5520W        W 6491  13.590   0.660   0.030
 5521W        W 6492   0.360   9.840   7.480
 5522W        W 6493   0.730   3.970   8.070
 5523W        W 6494   0.440   1.730   5.990
 5524W        W 6495  10.910   1.990   6.540
 5525W        W 6496  11.590  13.900   1.400
 5526W        W 6497   5.360   1.210   3.470
 5527W        W 6498  11.030   7.150   4.120
 5528W        W 6499   8.930   1.210   9.350
 5529W        W 6500   5.050  10.200  11.730
 5530W        W 6501  11.060   0.710   0.520
 5531W        W 6502  10.820   3.270   2.760
 5532W        W 6503   9.710  12.800   6.780
 5533W        W 6504   6.790   4.870  12.070
 5534W        W 6505   1.600   0.550   1.260
 5535W        W 6506   9.690  11.570   9.670
 5536W        W 6507  13.320   5.780   4.750
 5537W        W 6508   3.080   8.550   2.870
 5538W        W 6509   9.870   9.390   8.800
 5539W        W 6510   2.900   3.440   3.330
 5540W        W 6511   7.770   8.840   0.340
 5541W        W 6512   8.970   7.850  10.200
 5542W        W 6513   4.230   6.630   7.820
 5543W        W 6514   8.450  12.610   1.860
 5544W        W 6515   8.310   8.640  12.760
 5545W        W 6516   6.330  13.750  11.760
 5546W        W 6517  13.030  13.280   2.440
 5547W        W 6518   3.800   4.590   8.710
 5548W        W 6519  10.680  12.140   7.060
 5549W        W 6520   2.270   8.720   0.390
 5550W        W 6521   6.270   2.920  13.470
 5551W        W 6522  13.020   9.260  11.230
 5552W        W 6523   1.370   0.130   6.520
 5553W        W 6524   6.620   6.580   4.120
 5554W        W 6525  12.340   3.630   5.310
 5555W        W 6526  12.810   3.670  11.360
 5556W        W 6527   9.730   2.560   5.900
 5557W        W 6528  12.440   2.700   2.710
 5558W        W 6529   4.450   2.520  11.840
 5559W        W 6530   6.190   1.310   2.860
 5560W        W 6531  13.350   7.730   9.130
 5561W        W 6532   7.910   2.560   8.590
 5562W        W 6533   8.940   9.050   7.450
 5563W        W 6534   6.170   0.270   9.750
 5564W        W 6535   4.370   5.990   2.880
 5565W        W 6536   3.200   6.250   8.700
 5566W        W 6537  13.710   2.040   8.260
 5567W        W 6538  10.260   7.810   1.450
 5568W        W 6539   5.870  11.850  12.980
 5569W        W 6540   1.790  13.010  13.740
 5570W        W 6541   6.130  11.910  10.870
 5571W        W 6542   7.980   3.530   3.000
 5572W        W 6543   9.650  13.320   7.000
 5573W        W 6544  10.600   7.920   9.140
 5574W        W 6545   3.520   6.130   9.980
 5575W        W 6546   5.880   2.710   0.240
 5576W        W 6547   0.710   9.710   9.610
 5577W        W 6548   3.760  11.810   7.610
 5578W        W 6549   5.410   8.500   2.520
 5579W        W 6550  13.700   0.440   0.920
 5580W        W 6551   6.090   6.790   5.890
 5581W        W 6552  11.290   9.480  11.920
 5582W        W 6553   5.090   4.270   3.150
 5583W        W 6554   7.270   5.010   5.190
 5584W        W 6555   1.930   8.770  11.370
 5585W        W 6556   3.770   7.860   4.600
 5586W        W 6557   7.520   3.300   0.150
 5587W        W 6558  13.120  12.360  13.320
 5588W        W 6559   4.650   0.880  12.770
 5589W        W 6560   7.120   2.500   9.640
 5590W        W 6561   3.630   0.840  11.180
 5591W        W 6562   9.440   9.650   6.500
 5592W        W 6563   7.820  12.710   0.120
 5593W        W 6564   5.440   3.680  12.450
 5594W        W 6565   9.200  11.830   6.060
 5595W        W 6566  13.090   8.460   5.810
 5596W        W 6567   1.870   1.300   3.190
 5597W        W 6568   5.620   9.450   9.210
 5598W        W 6569   9.910   3.740   8.540
 5599W        W 6570  12.420   9.770   2.720
 5600W        W 6571  12.170   2.680   4.270
 5601W        W 6572   3.440   7.390   5.660
 5602W        W 6573  12.580   7.810   8.630
 5603W        W 6574  11.580   9.090   1.790
 5604W        W 6575   2.260   1.150   7.720
 5605W        W 6576  13.820   1.570  12.290
 5606W        W 6577   2.870  10.990   4.450
 5607W        W 6578  12.700   0.400  10.830
 5608W        W 6579  10.220   3.190   7.910
 5609W        W 6580   4.260   0.850   0.400
 5610W        W 6581  11.940   4.220   9.540
 5611W        W 6582   8.800   7.930   8.740
 5612W        W 6583   7.230  13.860   7.730
 5613W        W 6584   5.970   1.480   2.210
 5614W        W 6585   8.440  11.250  10.570
 5615W        W 6586   0.870  11.520   2.980
 5616W        W 6587   2.760   8.530   0.250
 5617W        W 6588   8.940   5.150   4.390
 5618W        W 6589   2.480  11.730   7.990
 5619W        W 6590  13.380   6.150   2.270
 5620W        W 6591   2.230   4.160   4.580
 5621W        W 6592   1.790   8.330  10.380
 5622W        W 6593   1.680   9.690   5.400
 5623W        W 6594  12.460   6.160  10.310
 5624W        W 6595  11.450  10.900   1.410
 5625W        W 6596  13.420   7.890   4.420
 5626W        W 6597   2.100   7.220  10.700
 5627W        W 6598   4.670   6.890   7.810
 5628W        W 6599   8.530   9.790  10.870
 5629W        W 6600   7.360   1.470   8.830
 5630W        W 6601  10.420  12.550   7.400
 5631W        W 6602   0.450   8.780  13.910
 5632W        W 6603  12.220  12.050   5.990
 5633W        W 6604   6.480   6.740  10.630
 5634W        W 6605   3.140  10.730  13.900
 5635W        W 6606   9.700   2.570  11.660
 5636W        W 6607   7.590   5.870   4.950
 5637W        W 6608  11.530   3.350  10.830
 5638W        W 6609   9.310   0.920   7.410
 5639W        W 6610  13.020   5.160   7.380
 5640W        W 6611   4.600   1.150  11.010
 5641W        W 6612   0.640   5.630   5.530
 5642W        W 6613   6.290  12.930  12.800
 5643W        W 6614  13.000  12.200   6.430
 5644W        W 6615   9.200  11.580   2.900
 5645W        W 6616   2.300  12.790   5.880
 5646W        W 6617   0.970   9.240  13.440
 5647W        W 6618   4.270  11.420   3.930
 5648W        W 6619   9.150  10.430  12.950
 5649W        W 6620   9.700   7.110  11.270
 5650W        W 6621   2.710   3.050   1.210
 5651W        W 6622  12.550   4.880  12.330
 5652W        W 6623  11.920  13.110  12.260
 5653W        W 6624  11.220   4.090   9.960
 5654W        W 6625   0.280   0.580   0.130
 5655W        W 6626  12.620   3.440   8.430
 5656W        W 6627   0.170   8.490   9.210
 5657W        W 6628   7.170  13.550   8.150
 5658W        W 6629  12.230  12.870  13.350
 5659W        W 6630  13.500   7.000   0.120
 5660W        W 6631   7.120  12.470  13.070
 5661W        W 6632   6.160   2.820   7.870
 5662W        W 6633   9.080   1.190  11.940
 5663W        W 6634   9.810   9.770   0.290
 5664W        W 6635   8.110   6.540   8.290
 5665W        W 6636   6.950  13.830   7.270
 5666W        W 6637   3.360   8.670   1.530
 5667W        W 6638  10.670  10.240  13.820
 5668W        W 6639  11.040   6.630   0.840
 5669W        W 6640   4.380  11.730   8.230
 5670W        W 6641   8.720   5.550   0.970
 5671W        W 6642   4.910   8.500  10.030
 5672W        W 6643   2.390  13.100   4.970
 5673W        W 6644   0.060   6.670   3.240
 5674W        W 6645   5.670  12.620  13.670
 5675W        W 6646   5.650   6.860   7.550
 5676W        W 6647   3.940  13.340  13.280
 5677W        W 6648   3.570   6.850  10.840
 5678W        W 6649   2.520  10.140  10.960
 5679W        W 6650   3.600   9.560  11.790
 5680W        W 6651  12.440  13.660  13.160
 5681W        W 6652   6.550   1.530  12.640
 5682W        W 6653   6.560  11.620   7.110
 5683W        W 6654   9.280   6.820   2.130
 5684W        W 6655  10.170   6.910   0.390
 5685W        W 6656   5.650   4.370   8.520
 5686W        W 6657   2.080   5.840   4.650
 5687W        W 6658  10.580   7.000   9.510
 5688W        W 6659   2.520  10.990   1.400
 5689W        W 6660   3.940  10.190   2.240
 5690W        W 6661   0.020   9.570  10.180
 5691W        W 6662  12.170  12.650   0.390
 5692W        W 6663  11.600  10.820   3.490
 5693W        W 6664  11.140   0.570   8.180
 5694W        W 6665   5.830   5.700   5.190
 5695W        W 6666   7.790   7.640   2.870
 5696W        W 6667   9.130  11.790   3.790
 5697W        W 6668  13.630   7.720   5.880
 5698W        W 6669   0.900  10.060  12.330
 5699W        W 6670  11.660  13.230   9.840
 5700W        W 6671   0.940   0.710   9.080
 5701W        W 6672  11.500  10.780   4.010
 5702W        W 6673   5.030   1.730   4.910
 5703W        W 6674  11.260   2.750   0.220
 5704W        W 6675  13.900   6.860   1.200
 5705W        W 6676   5.620   5.430  10.580
 5706W        W 6677  10.000  12.280   6.080
 5707W        W 6678   2.530   7.880   0.940
 5708W        W 6679  13.160   0.370   2.830
 5709W        W 6680  11.970   6.440  13.750
 5710W        W 6681  11.420   3.360   6.360
 5711W        W 6682   6.640   5.540   0.890
 5712W        W 6683  13.370  10.830   3.690
 5713W        W 6684   0.310   2.380   3.430
 5714W        W 6685   9.460   6.210  10.900
 5715W        W 6686  10.760   5.080   5.670
 5716W        W 6687   9.020   0.990  12.670
 5717W        W 6688   0.110   5.640   6.170
 5718W        W 6689   2.060  10.820   9.900
 5719W        W 6690   0.300   4.500  10.560
 5720W        W 6691  13.760   4.630  12.310
 5721W        W 6692   3.480  11.050   0.890
 5722W        W 6693   4.940   3.400   4.620
 5723W        W 6694  11.840  12.830   3.930
 5724W        W 6695   1.380  12.150   9.570
 5725W        W 6696   1.260   6.840  13.040
 5726W        W 6697   2.230   9.690   7.930
 5727W        W 6698   9.190   7.950   1.170
 5728W        W 6699   2.880  10.580   4.140
 5729W        W 6700  12.010  11.530   2.580
 5730W        W 6701   2.870   9.740   6.300
 5731W        W 6702   1.960   2.430   7.130
 5732W        W 6703   9.000  10.700   0.540
 5733W        W 6704   8.720  10.370   7.740
 5734W        W 6705  11.970   2.990  10.930
 5735W        W 6706   6.470   6.920   2.520
 5736W        W 6707  11.730  12.780   6.330
 5737W        W 6708  12.630   3.810   8.040
 5738W        W 6709   0.890   1.040  11.420
 5739W        W 6710   7.920   8.770   3.240
 5740W        W 6711   8.720  11.830  13.320
 5741W        W 6712   3.000   4.050   4.990
 5742W        W 6713   3.310  10.200   9.670
 5743W        W 6714   7.210   0.370   9.050
 5744W        W 6715  10.420  12.520  10.180
 5745W        W 6716   1.990   9.320   3.160
 5746W        W 6717   6.310   5.630  13.910
 5747W        W 6718   4.290  12.990  10.700
 5748W        W 6719  13.890   1.450   1.630
 5749W        W 6720   9.910  13.760   4.770
 5750W        W 6721  11.700   8.640   0.240
 5751W        W 6722   4.160  12.880   6.510
 5752W        W 6723   9.380   9.980   1.430
 5753W        W 6724  12.580   7.770   5.420
 5754W        W 6725   9.380   5.760  12.600
 5755W        W 6726   0.950  10.880   6.380
 5756W        W 6727  12.020  11.750  11.160
 5757W        W 6728  10.340   9.120   8.340
 5758W        W 6729   6.420  13.370   7.700
 5759W        W 6730   2.250   7.500   3.830
 5760W        W 6731   2.080   1.270  12.070
 5761W        W 6732   0.750  13.050   8.140
 5762W        W 6733   1.480  10.930   9.970
 5763W        W 6734   8.600   2.710  13.870
 5764W        W 6735   8.500   3.740   9.900
 5765W        W 6736   4.730  12.640   1.140
 5766W        W 6737   7.830  12.130   1.320
 5767W        W 6738   7.640   4.390  11.290
 5768W        W 6739   7.490   4.870  10.390
 5769W        W 6740   0.660   9.480   0.520
 5770W        W 6741   2.870   4.670   0.870
 5771W        W 6742   7.470  12.260   1.680
 5772W        W 6743   1.650   4.590   9.890
 5773W        W 6744   0.570   0.350   6.630
 5774W        W 6745   7.050   3.640  12.850
 5775W        W 6746  13.670   1.560   2.560
 5776W        W 6747   0.060  10.110  13.460
 5777W        W 6748   1.390   7.560   9.140
 5778W        W 6749   3.480   7.030   4.900
 5779W        W 6750   0.350   3.970   9.190
 5780W        W 6751   0.320  11.640  10.290
 5781W        W 6752   5.390   1.950   9.560
 5782W        W 6753   1.170   2.490   3.250
 5783W        W 6754   2.420   0.820   8.520
 5784W        W 6755   2.820   5.290   5.790
 5785W        W 6756   8.400   3.660   2.670
 5786W        W 6757  12.430   9.000   2.760
 5787W        W 6758   1.070  12.780   8.460
 5788W        W 6759   9.290   7.900   3.220
 5789W        W 6760   7.800   2.090   8.780
 5790W        W 6761  11.180   8.260   3.190
 5791W        W 6762  11.580   8.480   8.050
 5792W        W 6763  11.260  10.100   8.870
 5793W        W 6764   4.170   2.320   7.010
 5794W        W 6765  11.850  10.320   4.200
 5795W        W 6766   8.140   6.740   6.690
 5796W        W 6767   4.810  12.810   9.960
 5797W        W 6768   3.140   7.110   9.020
 5798W        W 6769   0.640   3.970   3.340
 5799W        W 6770  11.230  13.630   8.970
 5800W        W 6771  13.420   3.030  10.300
 5801W        W 6772   3.540   8.860   7.600
 5802W        W 6773   0.360   4.820   2.680
 5803W        W 6774   0.090   3.430   7.930
 5804W        W 6775  11.880   6.050   9.770
 5805W        W 6776  10.130   9.020   7.390
 5806W        W 6777   7.830   9.450  13.010
 5807W        W 6778  10.810  12.970   7.080
 5808W        W 6779   2.910   7.920  10.470
 5809W        W 6780   5.870   6.410  13.880
 5810W        W 6781   3.360   6.200   3.320
 5811W        W 6782  10.610   5.930   6.410
 5812W        W 6783   5.590  12.170  10.340
 5813W        W 6784   3.700   5.480   1.200
 5814W        W 6785   1.890   9.430  10.220
 5815W        W 6786  10.630  11.450   7.840
 5816W        W 6787   0.710   0.910  10.090
 5817W        W 6788  10.320   6.410   7.850
 5818W        W 6789   4.130   6.110   8.710
 5819W        W 6790  10.510   5.040   1.370
 5820W        W 6791   0.240   0.860   8.350
 5821W        W 6792  12.590  12.240   1.480
 5822W        W 6793  13.250  12.200   0.900
 5823W        W 6794   6.090  11.050   0.340
 5824W        W 6795   6.450   0.320   8.240
 5825W        W 6796   1.360  10.190   8.340
 5826W        W 6797  11.470   2.560   8.910
 5827W        W 6798   1.700   8.820   8.710
 5828W        W 6799   0.830  10.740   4.960
 5829W        W 6800   1.440   3.230   1.570
 5830W        W 6801   5.540   6.360   0.690
 5831W        W 6802   4.960  11.750  12.920
 5832W        W 6803  12.280   4.920  13.750
 5833W        W 6804   9.120   6.940   5.730
 5834W        W 6805   9.020  11.390  12.320
 5835W        W 6806   9.880   4.380  10.670
 5836W        W 6807   9.980   7.150  10.850
 5837W        W 6808   5.090   3.470  12.730
 5838W        W 6809   0.360   8.130   4.750
 5839W        W 6810   8.850   3.460  10.320
 5840W        W 6811  12.060   0.360   7.600
 5841W        W 6812   3.010  13.200   4.890
 5842W        W 6813   6.240   3.810  11.280
 5843W        W 6814   7.710  11.450   8.140
 5844W        W 6815  10.160   6.320   9.830
 5845W        W 6816  12.670   6.870  12.210
 5846W        W 6817   4.720   8.680   5.070
 5847W        W 6818  10.420  12.630  13.160
 5848W        W 6819   2.580  10.300   0.790
 5849W        W 6820   7.530  13.780   0.850
 5850W        W 6821  12.620   7.100   6.050
 5851W        W 6822  13.210  10.920  12.630
 5852W        W 6823   4.020   1.780   7.790
 5853W        W 6824   4.540   6.920  13.810
 5854W        W 6825   0.550  11.240   3.750
 5855W        W 6826   9.880  11.340   8.370
 5856W        W 6827   4.380   6.400   9.970
 5857W        W 6828  12.780   1.150   8.360
 5858W        W 6829   6.080  13.270   8.010
 5859W        W 6830   5.690   0.430  11.630
 5860W        W 6831   0.730   4.060   4.920
 5861W        W 6832  10.670   9.100   1.400
 5862W        W 6833   0.610   9.340  13.000
 5863W        W 6834   9.010   0.480   8.310
 5864W        W 6835   2.410   8.530  12.920
 5865W        W 6836   5.970  13.420  10.140
 5866W        W 6837  13.420   0.760  11.490
 5867W        W 6838   9.520  12.730   0.590
 5868W        W 6839  10.150  11.010   1.050
 5869W        W 6840   0.270  13.840  12.030
 5870W        W 6841   4.500   0.670   8.820
 5871W        W 6842   9.530   5.810  12.100
 5872W        W 6843   1.220   3.710  12.470
 5873W        W 6844  10.140   2.370   6.780
 5874W        W 6845   7.820   6.000  13.010
 5875W        W 6846   8.180  12.870   1.420
 5876W        W 6847   3.460  11.710  12.220
 5877W        W 6848  12.730   3.530   2.740
 5878W        W 6849   0.480   3.350   0.630
 5879W        W 6850   8.380   7.820  11.500
 5880W        W 6851   8.950  10.500  11.200
 5881W        W 6852   2.030  13.630  10.660
 5882W        W 6853   2.100  11.140   8.800
 5883W        W 6854  13.220  12.150   8.590
 5884W        W 6855   4.410   8.820  10.790
 5885W        W 6856   6.900  11.370   7.460
 5886W        W 6857   2.990  11.970   9.180
 5887W        W 6858  12.030  13.670   4.250
 5888W        W 6859  11.340   3.860   5.050
 5889W        W 6860   6.840   6.800  11.660
 5890W        W 6861   6.500  12.120   7.110
 5891W        W 6862   3.030   6.360  11.130
 5892W        W 6863  13.130   6.970   0.770
 5893W        W 6864  11.550   7.980   5.440
 5894W        W 6865   6.160   5.720   0.740
 5895W        W 6866  13.150  12.800  13.620
 5896W        W 6867  11.760  12.670  13.350
 5897W        W 6868   6.820   9.640   4.960
 5898W        W 6869   5.120   1.480  12.400
 5899W        W 6870   9.480   0.030  10.640
 5900W        W 6871  12.860   0.690   0.920
 5901W        W 6872  13.750   9.490   5.340
 5902W        W 6873   3.710   3.260   7.640
 5903W        W 6874   8.210   2.440   5.620
 5904W        W 6875   7.360   5.610   4.450
 5905W        W 6876   9.480   1.820   9.840
 5906W        W 6877   3.420   5.410  11.930
 5907W        W 6878   7.600   7.420  10.960
 5908W        W 6879   0.060   5.560  10.200
 5909W        W 6880   2.870  12.020  11.100
 5910W        W 6881  10.760   4.140  10.200
 5911W        W 6882   7.770  12.060   8.870
 5912W        W 6883   4.410   8.140   9.120
 5913W        W 6884   5.540   3.650  12.970
 5914W        W 6885   4.230  13.220   1.340
 5915W        W 6886  12.430   0.730   3.940
 5916W        W 6887  13.170  11.140  13.090
 5917W        W 6888   9.530  11.240   7.580
 5918W        W 6889  12.910   0.680  11.750
 5919W        W 6890  12.980   2.940   4.090
 5920W        W 6891   1.700  13.410   8.010
 5921W        W 6892   7.550  12.530   6.940
 5922W        W 6893  12.390  13.220   4.150
 5923W        W 6894  13.710   7.080  11.510
 5924W        W 6895   7.130   7.590  10.070
 5925W        W 6896   7.320   1.080   9.120
 5926W        W 6897   9.970   6.860   3.250
 5927W        W 6898   1.560  13.760   9.350
 5928W        W 6899   1.210   9.490   0.380
 5929W        W 6900   3.040  13.040   1.830
 5930W        W 6901  13.130   8.880  12.900
 5931W        W 6902   8.140   1.560   0.960
 5932W        W 6903   8.590  11.370  10.060
 5933W        W 6904   0.910  10.780   2.070
 5934W        W 6905   8.100   9.970  10.480
 5935W        W 6906  11.690  12.220   9.530
 5936W        W 6907   4.010   6.550  12.890
 5937W        W 6908   7.590  10.410   8.500
 5938W        W 6909   3.960   9.510  11.390
 5939W        W 6910   1.260   1.000  13.170
 5940W        W 6911   8.140   2.540   8.110
 5941W        W 6912   7.590   3.600   8.250
 5942W        W 6913   1.120   8.490   8.200
 5943W        W 6914  12.140  12.260  11.220
 5944W        W 6915   3.050  12.050   5.130
 5945W        W 6916   3.250   6.460   1.870
 5946W        W 6917   8.720   7.710   1.260
 5947W        W 6918   0.230   3.820   4.170
 5948W        W 6919   0.940   7.150   8.860
 5949W        W 6920   3.980   0.660   1.560
 5950W        W 6921   4.990  10.830   0.380
 5951W        W 6922   6.100   8.200  10.410
 5952W        W 6923   5.080  11.910   8.390
 5953W        W 6924  13.370  12.250   0.350
 5954W        W 6925   8.340   6.020   8.510
 5955W        W 6926   2.080  11.640   9.470
 5956W        W 6927   9.440   7.080  10.830
 5957W        W 6928   7.510   4.360   2.750
 5958W        W 6929   1.800   8.030   5.330
 5959W        W 6930   4.930  13.320   1.900
 5960W        W 6931   5.960   8.490   7.470
 5961W        W 6932   0.280   1.170  12.470
 5962W        W 6933  13.310   3.780   2.050
 5963W        W 6934   8.510   6.300   5.380
 5964W        W 6935   0.120   7.920   7.300
 5965W        W 6936   3.070  10.180   8.150
 5966W        W 6937   7.760   6.830  12.070
 5967W        W 6938   4.380  12.310   4.150
 5968W        W 6939   1.390   6.330   8.850
 5969W        W 6940  12.400  11.850  11.480
 5970W        W 6941  13.080  12.700   0.220
 5971W        W 6942   7.540   3.410   4.370
 5972W        W 6943   2.670   5.840  10.210
 5973W        W 6944  11.050   7.490   0.220
 5974W        W 6945   6.980   4.140   1.250
 5975W        W 6946   1.030   5.890   8.100
 5976W        W 6947   4.800   4.180  13.860
 5977W        W 6948   0.430   1.650  12.310
 5978W        W 6949   3.060  10.550   7.280
 5979W        W 6950   9.810   4.050   2.190
 5980W        W 6951   9.900   0.770   1.760
 5981W        W 6952   2.770   6.870   4.600
 5982W        W 6953  11.180  12.100   4.350
 5983W        W 6954  13.650   4.790   0.870
 5984W        W 6955   7.400  13.580  10.910
 5985W        W 6956  12.940  10.710   3.430
 5986W        W 6957  10.220   7.310  10.320
 5987W        W 6958   2.640   3.320   9.640
 5988W        W 6959  11.900   3.660   1.550
 5989W        W 6960  12.600   8.170   9.900
 5990W        W 6961   7.520   3.990  12.200
 5991W        W 6962  11.770   7.870   4.440
 5992W        W 6963   6.290  10.350  10.190
 5993W        W 6964  13.530  10.130  12.330
 5994W        W 6965   0.490  13.210  10.540
 5995W        W 6966   9.500   6.850   2.590
 5996W        W 6967   2.580   8.510   2.330
 5997W        W 6968   5.780   3.890   0.240
 5998W        W 6969   3.560   1.960   7.930
 5999W        W 6970   9.880   6.870   7.370
 6000W        W 6971   3.410  11.660  11.740
 6001W        W 6972   8.200   3.150  12.450
 6002W        W 6973   1.030   5.370   5.850
 6003W        W 6974   1.880   4.860   8.810
 6004W        W 6975   1.800   1.980   5.940
 6005W        W 6976  12.300   9.400  12.890
 6006W        W 6977   0.900   7.080   7.540
 6007W        W 6978   1.950  11.510   3.870
 6008W        W 6979   9.420   6.800  12.330
 6009W        W 6980  13.000   0.560   6.600
 6010W        W 6981  13.890  13.020   1.770
 6011W        W 6982   2.240   4.920  13.370
 6012W        W 6983   5.090   7.990  13.110
 6013W        W 6984   2.010   4.500   3.250
 6014W        W 6985   4.320   8.210   3.650
 6015W        W 6986  11.720  10.800  11.150
 6016W        W 6987   3.990   9.840  12.740
 6017W        W 6988   3.960  12.800   0.060
 6018W        W 6989   9.410   7.590  10.720
 6019W        W 6990  11.570   4.840  11.240
 6020W        W 6991   8.740  12.600   1.430
 6021W        W 6992   0.390  10.250   1.600
 6022W        W 6993  12.190   5.440   9.920
 6023W        W 6994   2.520   7.740   2.590
 6024W        W 6995  11.020   1.110   9.950
 6025W        W 6996   2.910   0.080   8.400
 6026W        W 6997  10.910  12.620   3.450
 6027W        W 6998  11.620   4.230  11.170
 6028W        W 6999   3.640   0.410   1.830
 6029W        W 7000  10.700   9.400   3.150
 6030W        W 7001  11.090  10.810   4.390
 6031W        W 7002  12.630   2.920   4.490
 6032W        W 7003  10.990  13.850   1.630
 6033W        W 7004   2.130  11.180  12.420
 6034W        W 7005   4.160   3.080   7.880
 6035W        W 7006   3.010   2.310   9.090
 6036W        W 7007   8.470   0.080  11.850
 6037W        W 7008   1.000   7.750   2.620
 6038W        W 7009   0.760   1.860   4.190
 6039W        W 7010  10.670   2.270   9.890
 6040W        W 7011   2.170   2.280   9.150
 6041W        W 7012   2.640   3.720  13.050
 6042W        W 7013   9.120   2.040   6.870
 6043W        W 7014  10.090   8.330   3.800
 6044W        W 7015   5.910   1.230   9.650
 6045W        W 7016   7.750   8.930   3.710
 6046W        W 7017  10.330  13.920   9.060
 6047W        W 7018   1.450   6.640  11.510
 6048W        W 7019   9.330   9.300   0.790
 6049W        W 7020   8.060   6.860   0.180
 6050W        W 7021   3.990   8.580   0.490
 6051W        W 7022   0.510   7.950  10.720
 6052W        W 7023  10.620  11.170   5.760
 6053W        W 7024   8.030   6.850   1.930
 6054W        W 7025   8.510   3.450   0.530
 6055W        W 7026  12.970  10.870  13.480
 6056W        W 7027  12.010   2.320   8.170
 6057W        W 7028   9.490   4.820   7.780
 6058W        W 7029   5.800   7.720   2.540
 6059W        W 7030  13.330   0.810   0.810
 6060W        W 7031   2.850  13.350   4.430
 6061W        W 7032   6.240   9.570  12.140
 6062W        W 7033   6.090   7.080   9.260
 6063W        W 7034   8.440   0.750   5.090
 6064W        W 7035   5.520   1.870   2.570
 6065W        W 7036  10.520   8.450   3.400
 6066W        W 7037   8.920  11.630  10.580
 6067W        W 7038  11.990  10.540   0.460
 6068W        W 7039   6.410   0.560   1.080
 6069W        W 7040   5.140  11.200  11.560
 6070W        W 7041   9.360   8.220   8.540
 6071W        W 7042   5.510   3.400   0.170
 6072W        W 7043  10.300   9.560   1.920
 6073W        W 7044  10.210   2.630   5.960
 6074W        W 7045   4.190  13.070   2.800
 6075W        W 7046   4.770   8.370   6.420
 6076W        W 7047   6.650  10.310   8.740
 6077W        W 7048   8.270   7.840   2.910
 6078W        W 7049   2.040   6.910   5.500
 6079W        W 7050   9.170  13.600   2.420
 6080W        W 7051   0.620   3.000  11.740
 6081W        W 7052   4.840   6.370   2.190
 6082W        W 7053   6.100   9.340   3.930
 6083W        W 7054  13.870   7.590   0.900
 6084W        W 7055  10.450  10.950   9.540
 6085W        W 7056   9.850   4.270  12.650
 6086W        W 7057   8.240   2.660  12.630
 6087W        W 7058  11.940  11.160   9.730
 6088W        W 7059   1.440   4.170   4.980
 6089W        W 7060   8.520   1.520   1.360
 6090W        W 7061  10.720  11.980   4.050
 6091W        W 7062  12.710   1.200   5.500
 6092W        W 7063   6.190   3.560   8.400
 6093W        W 7064   5.680   5.930   6.110
 6094W        W 7065   7.400   9.590   8.040
 6095W        W 7066   8.530   3.470   9.500
 6096W        W 7067  12.580   6.900   8.410
 6097W        W 7068   8.570   5.770   3.240
 6098W        W 7069   2.630  13.660  10.030
 6099W        W 7070   0.220  10.140   2.760
 6100W        W 7071   1.580   9.070   6.070
 6101W        W 7072   1.910   6.180   2.150
 6102W        W 7073   6.790   4.810   5.100
 6103W        W 7074  13.590   5.200   0.530
 6104W        W 7075  13.350   4.370   8.000
 6105W        W 7076   4.390   9.960  13.150
 6106W        W 7077  11.640   5.460   6.580
 6107W        W 7078   5.640   8.190   3.850
 6108W        W 7079   2.090   5.740   1.130
 6109W        W 7080   3.170   7.730   8.350
 6110W        W 7081  10.200  13.380  10.960
 6111W        W 7082   7.200   2.550   1.400
 6112W        W 7083  13.850   0.960  11.050
 6113W        W 7084   2.410   5.320  10.620
 6114W        W 7085  11.250   2.920   2.920
 6115W        W 7086   3.870   8.980   2.180
 6116W        W 7087   8.540   7.120   2.510
 6117W        W 7088  12.290   0.470   1.150
 6118W        W 7089   8.000   8.610  11.340
 6119W        W 7090  13.910   0.520   9.600
 6120W        W 7091   7.210  11.860  10.340
 6121W        W 7092   8.010   3.420   0.360
 6122W        W 7093   6.530  12.420   0.170
 6123W        W 7094  10.320   7.920   3.520
 6124W        W 7095   2.280   2.740   3.690
 6125W        W 7096   4.180   6.320   2.030
 6126W        W 7097  12.000   7.430  11.870
 6127W        W 7098   9.500  12.560   9.840
 6128W        W 7099   0.780   6.710   0.560
 6129W        W 7100   9.930   7.800  13.700
 6130W        W 7101  11.270   6.520  11.030
 6131W        W 7102  12.580   1.730   3.620
 6132W        W 7103   9.740   4.480   2.490
 6133W        W 7104   2.140   0.400   2.620
 6134W        W 7105   0.020   7.700  12.500
 6135W        W 7106   4.230   2.610  11.200
 6136W        W 7107   7.040   6.320   2.840
 6137W        W 7108  13.220   7.220  11.170
 6138W        W 7109  12.940  10.200   8.740
 6139W        W 7110   2.830  10.040  12.440
 6140W        W 7111   2.510   1.960   8.330
 6141W        W 7112  12.510  10.160  11.080
 6142W        W 7113  13.580   0.260   5.900
 6143W        W 7114  13.810   2.160  11.330
 6144W        W 7115   9.600   0.520  10.580
 6145W        W 7116   4.350  12.850   9.700
 6146W        W 7117   7.640   5.170  13.280
 6147W        W 7118   4.060  11.690   9.470
 6148W        W 7119   6.870   7.550  12.830
 6149W        W 7120  10.450   5.820   1.730
 6150W        W 7121   7.240   4.560   6.680
 6151W        W 7122  10.490   0.110   9.970
 6152W        W 7123   1.370   8.810  12.070
 6153W        W 7124   1.260   1.280   1.590
 6154W        W 7125   4.900   7.970   2.400
 6155W        W 7126  11.310   3.520  11.430
 6156W        W 7127  13.090  10.520  10.560
 6157W        W 7128   1.140  10.700   3.100
 6158W        W 7129   8.020   4.040   9.870
 6159W        W 7130  10.220   5.720  10.860
 6160W        W 7131  12.790   0.520   1.410
 6161W        W 7132   2.860   8.980   3.430
 6162W        W 7133   7.260   1.710   7.290
 6163W        W 7134  10.860   0.110   6.790
 6164W        W 7135  11.670   1.300   1.650
 6165W        W 7136   7.270   8.120   6.290
 6166W        W 7137   6.840   1.880   6.050
 6167W        W 7138  11.550   5.400  10.780
 6168W        W 7139   8.200   1.070  10.720
 6169W        W 7140  11.030   3.790   2.410
 6170W        W 7141  13.880   0.800  13.550
 6171W        W 7142   6.640  11.140   6.990
 6172W        W 7143  10.110  13.040   7.470
 6173W        W 7144  12.590   8.800  13.760
 6174W        W 7145   3.250   0.840   2.590
 6175W        W 7146  10.330   6.330   6.540
 6176W        W 7147   6.110   7.090   2.040
 6177W        W 7148  13.750  10.640  11.970
 6178W        W 7149  10.990   1.460   6.360
 6179W        W 7150   1.600   3.960   8.240
 6180W        W 7151   8.060   6.240  10.170
 6181W        W 7152   6.950   5.910   0.550
 6182W        W 7153   2.110   3.980  11.980
 6183W        W 7154   9.750  11.000   4.750
 6184W        W 7155   0.750  10.890  12.560
 6185W        W 7156  13.220  12.010   9.380
 6186W        W 7157   3.520   9.360   4.730
 6187W        W 7158   2.990   6.260  13.050
 6188W        W 7159   2.430   7.370  13.620
 6189W        W 7160   6.720   4.520  10.530
 6190W        W 7161   3.570   5.580   9.950
 6191W        W 7162   0.030   6.990   2.780
 6192W        W 7163  10.160  11.570   4.180
 6193W        W 7164  13.120   1.500   9.050
 6194W        W 7165   6.350   7.440   5.310
 6195W        W 7166   0.460   9.300   1.790
 6196W        W 7167  10.150   4.480   2.220
 6197W        W 7168   3.270   6.790   5.940
 6198W        W 7169  10.100   9.160   4.010
 6199W        W 7170   5.260   5.320   7.230
 6200W        W 7171   5.430   7.200   3.750
 6201W        W 7172  12.960   4.480  12.580
 6202W        W 7173   5.820   2.670  12.480
 6203W        W 7174  12.510  11.960   4.710
 6204W        W 7175  10.930   3.420   7.220
 6205W        W 7176  12.300   6.940   3.560
 6206W        W 7177  11.020  10.640   1.230
 6207W        W 7178   4.010   9.520   3.020
 6208W        W 7179   2.590   3.800   3.610
 6209W        W 7180   7.540   4.640   9.640
 6210W        W 7181   7.820   7.350   1.040
 6211W        W 7182   1.310  13.090  13.610
 6212W        W 7183  11.970   5.410   4.550
 6213W        W 7184   3.740   1.670  13.360
 6214W        W 7185   6.490   8.760   1.800
 6215W        W 7186  10.680   3.700   5.870
 6216W        W 7187   4.790  11.990   4.050
 6217W        W 7188   6.190   4.990   5.890
 6218W        W 7189   2.820   8.980   8.300
 6219W        W 7190   5.800  13.470   8.670
 6220W        W 7191   8.900   7.700   9.320
 6221W        W 7192   4.350   7.550  10.430
 6222W        W 7193  11.330  13.140   2.690
 6223W        W 7194   0.790   6.490   4.850
 6224W        W 7195   8.250   4.200   0.110
 6225W        W 7196   6.650   3.080   7.830
 6226W        W 7197   4.540   5.950   7.430
 6227W        W 7198   0.720   6.220   7.540
 6228W        W 7199   9.810   9.910   8.560
 6229W        W 7200   0.260  11.990   0.800
 6230W        W 7201   6.150   0.030   6.940
 6231W        W 7202  13.120   6.790   0.320
 6232W        W 7203  13.580  12.770   7.310
 6233W        W 7204   4.560   5.290   1.410
 6234W        W 7205   9.130   7.850   7.400
 6235W        W 7206   0.550   1.690   0.800
 6236W        W 7207  10.670   8.290  10.560
 6237W        W 7208   7.880   7.170   7.330
 6238W        W 7209   7.310   3.480   9.960
 6239W        W 7210  12.570  12.310   4.140
 6240W        W 7211  13.400   5.660   0.310
 6241W        W 7212  10.560   4.220   7.930
 6242W        W 7213  11.620   3.360   9.300
 6243W        W 7214   1.160   7.380   7.190
 6244W        W 7215  11.100   8.190   7.760
 6245W        W 7216   5.760   4.080  13.650
 6246W        W 7217  12.860   6.810   1.140
 6247W        W 7218   4.020   3.580  11.120
 6248W        W 7219   0.090   0.470   8.890
 6249W        W 7220  10.040   0.330  12.730
 6250W        W 7221  12.430  10.740  13.330
 6251W        W 7222   2.380   3.720   7.640
 6252W        W 7223   6.760   1.440   2.750
 6253W        W 7224   7.230   3.040   1.520
 6254W        W 7225   8.740  12.340   4.030
 6255W        W 7226   3.790   5.550   2.140
 6256W        W 7227   2.870   0.840   4.720
 6257W        W 7228   4.810   7.440   0.430
 6258W        W 7229  13.830   8.180   2.960
 6259W        W 7230   0.510   0.920   4.250
 6260W        W 7231   7.860   9.100   1.840
 6261W        W 7232  12.630  12.300  11.190
 6262W        W 7233   8.930   3.770   2.530
 6263W        W 7234  10.810   8.770  11.190
 6264W        W 7235   7.660   3.660  13.600
 6265W        W 7236   0.490   6.430   6.820
 6266W        W 7237  13.330   2.950   8.160
 6267W        W 7238   5.030  10.700  11.750
 6268W        W 7239   0.840   3.160   1.540
 6269W        W 7240   8.590   7.320   2.950
 6270W        W 7241   3.410   6.390   7.200
 6271W        W 7242   6.630  11.570  11.470
 6272W        W 7243   8.600  10.680   2.030
 6273W        W 7244   2.970   0.440  10.500
 6274W        W 7245  13.810   2.950   1.310
 6275W        W 7246   7.020  12.380   2.050
 6276W        W 7247   1.010   3.990   9.800
 6277W        W 7248   1.080   8.180   6.750
 6278W        W 7249   5.880   7.120  10.010
 6279W        W 7250   4.830   9.240   2.450
 6280W        W 7251   9.400   0.540   9.590
 6281W        W 7252   2.110  10.190   1.030
 6282W        W 7253  10.760  10.810  12.600
 6283W        W 7254  11.750  13.210   4.250
 6284W        W 7255   9.220  10.960   0.890
 6285W        W 7256   1.460  12.990   3.070
 6286W        W 7257   5.890  13.290  13.640
 6287W        W 7258  13.830   6.840   7.590
 6288W        W 7259   7.700   6.960  13.660
 6289W        W 7260   5.790   0.570   4.720
 6290W        W 7261  10.400   3.200  12.150
 6291W        W 7262  11.400   0.270   3.880
 6292W        W 7263   4.450  11.200   8.070
 6293W        W 7264   2.320  11.440   1.220
 6294W        W 7265   3.230   2.740  12.560
 6295W        W 7266   1.330  12.030  10.060
 6296W        W 7267   6.000  12.600  11.800
 6297W        W 7268   0.840   7.260   9.340
 6298W        W 7269  12.540   3.610  12.730
 6299W        W 7270   8.840  12.690   7.220
 6300W        W 7271  12.110   4.930   5.870
 6301W        W 7272  10.090   8.110  13.000
 6302W        W 7273   1.860   7.200   9.000
 6303W        W 7274   7.390  13.670   7.310
 6304W        W 7275   7.910   2.700   6.650
 6305W        W 7276  10.970   8.750   3.210
 6306W        W 7277   1.760   0.480   5.160
 6307W        W 7278  13.850  12.480  11.630
 6308W        W 7279   4.190   6.760   7.350
 6309W        W 7280   1.610   7.390   2.460
 6310W        W 7281   7.290   9.480   7.600
 6311W        W 7282  11.330  13.560   9.540
 6312W        W 7283   3.690   0.870   0.440
 6313W        W 7284  13.820   4.370  11.510
 6314W        W 7285  13.540   3.450  13.200
 6315W        W 7286   0.170   3.610   2.110
 6316W        W 7287   0.390  12.920   3.940
 6317W        W 7288   3.330   4.730   4.820
 6318W        W 7289   2.350   7.360   0.840
 6319W        W 7290  12.350  13.590   6.000
 6320W        W 7291   7.170   9.690  10.170
 6321W        W 7292   5.580  12.640   3.590
 6322W        W 7293   1.360   1.280   3.960
 6323W        W 7294   1.920   0.780   9.570
 6324W        W 7295   1.830   2.110  12.610
 6325W        W 7296  12.320   3.300   4.380
 6326W        W 7297   2.720   3.290   2.140
 6327W        W 7298   5.480  11.840   1.980
 6328W        W 7299   1.390   8.170  10.660
 6329W        W 7300  13.050   1.390  12.220
 6330W        W 7301   9.080  10.190  10.400
 6331W        W 7302  10.130   3.620   7.700
 6332W        W 7303   1.060   8.280   2.370
 6333W        W 7304   1.740  11.900   7.300
 6334W        W 7305   3.820  11.980   2.200
 6335W        W 7306   6.620   8.640   6.830
 6336W        W 7307   7.250   6.010  11.340
 6337W        W 7308   6.380  11.040   6.170
 6338W        W 7309   3.190   2.950  12.060
 6339W        W 7310   6.050   7.820   3.620
 6340W        W 7311   2.020   0.990  13.780
 6341W        W 7312   4.830   6.030   2.560
 6342W        W 7313   9.980  10.330  12.950
 6343W        W 7314   0.310   0.130   9.410
 6344W        W 7315   9.470  10.030  12.810
 6345W        W 7316   1.540   1.260  12.820
 6346W        W 7317   2.000   0.220   5.540
 6347W        W 7318   0.680   7.270   7.080
 6348W        W 7319  13.240   1.050   9.210
 6349W        W 7320  10.040   8.210   4.290
 6350W        W 7321   9.090   1.940   7.390
 6351W        W 7322  11.530   4.380   9.050
 6352W        W 7323   8.170   8.580   4.870
 6353W        W 7324   9.480   1.140  12.730
 6354W        W 7325  12.700   9.400  13.430
 6355W        W 7326  13.230  11.020   0.090
 6356W        W 7327   3.270   6.420  10.650
 6357W        W 7328   8.810   5.400   5.470
 6358W        W 7329   4.690  12.320   9.020
 6359W        W 7330   4.770  11.510   4.210
 6360W        W 7331  11.860   3.970   7.300
 6361W        W 7332   5.850   7.660   6.370
 6362W        W 7333   7.690   1.480  12.010
 6363W        W 7334   3.770  12.240   4.840
 6364W        W 7335  11.940   6.100  10.620
 6365W        W 7336  11.720   8.770   4.450
 6366W        W 7337   1.930   6.170   8.710
 6367W        W 7338  11.870   2.110   5.090
 6368W        W 7339   5.340  10.930   0.730
 6369W        W 7340   5.060  10.330   9.090
 6370W        W 7341   6.050  12.150   8.650
 6371W        W 7342   5.390  12.770  11.910
 6372W        W 7343   9.820  10.030   6.740
 6373W        W 7344   8.060   6.840   5.850
 6374W        W 7345   8.770   1.120   0.840
 6375W        W 7346  11.160   1.720   4.670
 6376W        W 7347   6.220  13.620   9.020
 6377W        W 7348   4.690   1.190   3.560
 6378W        W 7349   6.980   9.820   0.570
 6379W        W 7350   6.980   3.740   6.690
 6380W        W 7351   7.920   7.010   4.210
 6381W        W 7352   4.240  11.210   6.040
 6382W        W 7353   0.200   1.880   0.490
 6383W        W 7354   2.100  13.400   1.920
 6384W        W 7355   8.440   5.450   8.290
 6385W        W 7356   9.030   7.180  13.850
 6386W        W 7357   8.790   0.620   7.340
 6387W        W 7358  12.510  13.440   9.480
 6388W        W 7359  11.070  12.910  12.520
 6389W        W 7360   3.560   2.420   1.390
 6390W        W 7361  12.600   4.380   8.870
 6391W        W 7362   3.230   2.250   1.070
 6392W        W 7363  11.180   0.370   4.300
 6393W        W 7364   2.500   3.390   8.530
 6394W        W 7365  13.670   3.970  11.350
 6395W        W 7366   5.070   5.710   2.200
 6396W        W 7367  11.560  11.470   4.750
 6397W        W 7368   4.070   0.150   1.310
 6398W        W 7369  11.050   3.450   5.050
 6399W        W 7370  10.290   7.900  10.940
 6400W        W 7371   5.880   1.910   1.090
 6401W        W 7372   7.660  10.160   7.270
 6402W        W 7373  10.780   5.280   9.890
 6403W        W 7374  11.510   2.020   4.410
 6404W        W 7375  10.330   8.130   8.430
 6405W        W 7376   0.450   5.190   5.080
 6406W        W 7377   8.170  12.940   0.780
 6407W        W 7378   3.710  10.930  12.540
 6408W        W 7379   1.310  12.370   8.140
 6409W        W 7380   0.320   2.850   6.540
 6410W        W 7381   0.890  12.850  11.440
 6411W        W 7382  12.440   8.070   7.670
 6412W        W 7383   9.040  12.770  13.320
 6413W        W 7384   2.070  13.910   5.060
 6414W        W 7385   8.840  12.380  12.470
 6415W        W 7386  12.750   7.960   1.130
 6416W        W 7387   2.830   0.220   0.370
 6417W        W 7388  11.950   3.650   9.510
 6418W        W 7389   2.310   0.730   5.630
 6419W        W 7390   2.050   8.780   3.840
 6420W        W 7391  10.320   1.210   3.600
 6421W        W 7392   3.500  12.190   2.560
 6422W        W 7393   1.890   9.050  12.270
 6423W        W 7394  10.850   3.900   2.920
 6424W        W 7395   4.340  12.750   5.990
 6425W        W 7396   4.890   4.100   3.590
 6426W        W 7397  10.070   9.210   0.950
 6427W        W 7398   7.020   2.570  11.150
 6428W        W 7399   9.110   7.700  13.810
 6429W        W 7400   9.280   8.850   6.510
 6430W        W 7401  11.740   6.580  10.860
 6431W        W 7402   9.700   7.910   4.320
 6432W        W 7403  13.540   6.020   0.670
 6433W        W 7404   4.960   6.870  11.890
 6434W        W 7405   1.150  12.840   7.920
 6435W        W 7406   6.240   4.300  10.100
 6436W        W 7407   6.380  11.480   9.660
 6437W        W 7408  13.430   7.520  11.590
 6438W        W 7409   1.270  11.960  10.590
 6439W        W 7410   9.530   9.370  13.350
 6440W        W 7411   0.540   6.980  12.340
 6441W        W 7412  10.170  12.890   3.200
 6442W        W 7413   1.020   0.530   9.910
 6443W        W 7414  10.600   1.230   7.180
 6444W        W 7415   9.130   2.110   4.350
 6445W        W 7416  11.400   4.370  12.720
 6446W        W 7417  12.770   2.420  11.650
 6447W        W 7418  12.810  12.460   8.890
 6448W        W 7419   7.940   7.130   3.650
 6449W        W 7420   5.020   5.780   7.080
 6450W        W 7421  10.510   1.290   6.010
 6451W        W 7422   6.300   5.980  13.030
 6452W        W 7423   1.180  12.510   5.880
 6453W        W 7424  12.340   7.390   2.260
 6454W        W 7425  12.320   7.120  11.960
 6455W        W 7426   2.160   7.010   3.130
 6456W        W 7427   1.110   6.680   7.730
 6457W        W 7428   2.280   1.580  10.620
 6458W        W 7429   3.520   9.060   6.590
 6459W        W 7430   2.140   9.870   1.470
 6460W        W 7431   0.370   2.650  10.300
 6461W        W 7432   3.920  10.010   0.780
 6462W        W 7433   4.790  11.750   5.080
 6463W        W 7434   2.540   0.080   7.380
 6464W        W 7435   0.540  12.610  10.240
 6465W        W 7436   5.010   1.190  10.200
 6466W        W 7437   6.240  10.050  11.240
 6467W        W 7438   0.320   4.760   6.110
 6468W        W 7439   9.890   5.210   7.940
 6469W        W 7440  10.450   0.540   2.300
 6470W        W 7441   0.060   4.040  10.570
 6471W        W 7442   8.610   4.050   3.390
 6472W        W 7443   1.280   3.570  11.810
 6473W        W 7444   2.760   7.450   1.090
 6474W        W 7445   3.630   7.320   3.570
 6475W        W 7446   1.880   9.080   9.930
 6476W        W 7447   6.780   9.440   6.680
 6477W        W 7448   5.430  10.500   0.580
 6478W        W 7449   0.860  12.330   5.100
 6479W        W 7450   9.850   6.900   7.870
 6480W        W 7451   4.250   3.320   3.330
 6481W        W 7452   9.280   8.950   7.820
 6482W        W 7453   1.220   2.600   6.520
 6483W        W 7454   4.900  11.510   3.700
 6484W        W 7455   1.120   1.100   6.700
 6485W        W 7456  13.120   2.890   8.930
 6486W        W 7457   9.470   2.850   6.270
 6487W        W 7458   0.430   3.480   8.740
 6488W        W 7459  12.370   8.370   2.500
 6489W        W 7460  12.530   9.410   5.870
 6490W        W 7461  11.290   6.380   0.440
 6491W        W 7462   1.330   4.160  12.550
 6492W        W 7463   2.860  10.950  13.440
 6493W        W 7464   3.740  11.590  10.240
 6494W        W 7465   5.750   9.460   9.930
 6495W        W 7466   0.310   4.160  12.860
 6496W        W 7467   4.100   7.160  10.250
 6497W        W 7468   3.300  12.420   0.760
 6498W        W 7469   6.970   1.530  13.450
 6499W        W 7470  10.660   9.680   4.300
 6500W        W 7471  12.860   2.210   2.730
 6501W        W 7472   7.100   6.480   7.960
 6502W        W 7473   3.920   7.000  13.670
 6503W        W 7474   9.970  11.420   0.790
 6504W        W 7475   7.790   5.380  10.270
 6505W        W 7476   3.160  12.030   3.510
 6506W        W 7477   7.530   5.620  11.130
 6507W        W 7478  12.780  11.220   7.450
 6508W        W 7479   8.850  13.340   9.110
 6509W        W 7480   5.980   8.280  12.640
 6510W        W 7481   3.190   8.830   3.770
 6511W        W 7482   0.090   3.320  12.930
 6512W        W 7483  11.430   6.640   9.080
 6513W        W 7484   7.990  11.190  10.840
 6514W        W 7485  11.800  12.160   1.200
 6515W        W 7486  11.260  11.950  11.880
 6516W        W 7487  12.820  10.440  13.390
 6517W        W 7488   4.170   0.350   0.390
 6518W        W 7489   9.270  10.250   3.290
 6519W        W 7490   3.950   0.320   7.460
 6520W        W 7491   5.610   2.260   0.470
 6521W        W 7492   0.970  13.310   3.330
 6522W        W 7493   3.750   9.030   0.700
 6523W        W 7494  11.030   4.760   2.140
 6524W        W 7495  10.390   3.370   1.860
 6525W        W 7496   6.780  13.840   8.360
 6526W        W 7497   9.290   5.930   9.810
 6527W        W 7498   4.520   4.560   7.990
 6528W        W 7499  12.170  12.500   1.700
 6529W        W 7500   7.910  11.760   7.130
 6530W        W 7501   6.610   2.410  11.470
 6531W        W 7502   2.100   8.390   4.960
 6532W        W 7503   7.410   5.640  10.600
 6533W        W 7504   9.630  11.890   4.730
 6534W        W 7505  12.540   4.350   1.710
 6535W        W 7506   7.990   2.240  13.850
 6536W        W 7507  11.720   1.540  10.110
 6537W        W 7508  10.330  12.340   7.860
 6538W        W 7509   6.410   8.310  10.030
 6539W        W 7510   2.580  12.930   2.450
 6540W        W 7511  11.050   0.270   0.710
 6541W        W 7512   2.800   4.460   7.000
 6542W        W 7513   4.430   5.490   0.130
 6543W        W 7514  12.860  10.900   9.120
 6544W        W 7515  12.540   6.290   5.920
 6545W        W 7516   5.580   8.510   6.880
 6546W        W 7517  10.840   2.940  12.160
 6547W        W 7518  13.770  10.900   4.070
 6548W        W 7519   2.220   9.500  12.670
 6549W        W 7520   7.020   6.010   8.100
 6550W        W 7521   7.610  11.910  12.460
 6551W        W 7522   2.600   9.980   1.290
 6552W        W 7523   7.780   6.170   1.300
 6553W        W 7524  11.780   4.740   9.330
 6554W        W 7525   9.370   8.860   0.460
 6555W        W 7526  10.970   7.660   7.010
 6556W        W 7527  12.000   6.690   6.740
 6557W        W 7528   1.480   1.170   7.320
 6558W        W 7529   5.110  10.530  12.720
 6559W        W 7530   9.710   3.330   3.170
 6560W        W 7531   0.930   6.980   5.100
 6561W        W 7532  13.850  13.470   4.790
 6562W        W 7533   3.940  12.560   8.400
 6563W        W 7534   9.710   2.600  11.080
 6564W        W 7535   5.180   3.400  13.320
 6565W        W 7536   1.360   8.310   3.260
 6566W        W 7537  13.130   9.470  12.760
 6567W        W 7538  13.350  10.730  10.970
 6568W        W 7539   5.230   6.890  12.360
 6569W        W 7540   0.690   6.040   3.710
 6570W        W 7541   1.570  10.220   5.970
 6571W        W 7542   1.930   4.520   7.040
 6572W        W 7543   3.970  13.110  12.370
 6573W        W 7544  11.800  11.930   0.640
 6574W        W 7545  10.910   7.780   7.470
 6575W        W 7546   3.590   5.770   2.570
 6576W        W 7547   5.010   4.960  10.220
 6577W        W 7548   7.990   5.870   7.710
 6578W        W 7549  11.100  13.390  11.620
 6579W        W 7550   4.900   4.200   7.960
 6580W        W 7551   3.430   9.850  10.900
 6581W        W 7552   0.430  11.140  10.910
 6582W        W 7553   2.930   5.480   3.370
 6583W        W 7554   3.110   2.660   1.330
 6584W        W 7555   5.130  13.880   5.040
 6585W        W 7556  12.600   3.980   3.190
 6586W        W 7557  13.520   8.190   2.200
 6587W        W 7558   5.800   8.230   2.260
 6588W        W 7559   7.180   0.070   0.510
 6589W        W 7560  11.150  10.220   1.540
 6590W        W 7561   2.360   6.100   0.340
 6591W        W 7562   6.550  10.960  12.190
 6592W        W 7563  12.000  13.360   7.510
 6593W        W 7564  13.060   3.410  12.480
 6594W        W 7565   0.280   7.590   7.950
 6595W        W 7566   5.100   8.450   8.670
 6596W        W 7567   6.760   5.080   0.310
 6597W        W 7568   3.760   0.970  12.620
 6598W        W 7569   9.160   4.130   2.830
 6599W        W 7570  10.970  10.660   8.000
 6600W        W 7571  10.350  11.510   5.170
 6601W        W 7572  10.170  11.970   0.040
 6602W        W 7573   1.170  13.030  13.160
 6603W        W 7574   5.940  12.750  13.250
 6604W        W 7575   3.700   8.610   4.460
 6605W        W 7576   0.780  11.190   4.720
 6606W        W 7577   7.100   4.430   5.250
 6607W        W 7578   1.330   3.890   1.160
 6608W        W 7579   2.130   9.320   5.300
 6609W        W 7580  10.350   7.430  10.760
 6610W        W 7581  13.430   7.910   8.010
 6611W        W 7582  13.030   7.500   8.700
 6612W        W 7583   6.820   6.630  12.940
 6613W        W 7584   0.020   4.470   2.890
 6614W        W 7585  12.930   6.820  11.000
 6615W        W 7586   5.070   2.020  12.860
 6616W        W 7587   9.260   3.240   4.700
 6617W        W 7588   5.190   8.000   5.780
 6618W        W 7589   7.020   7.100   7.280
 6619W        W 7590  10.560  13.400  10.560
 6620W        W 7591   5.890   7.210   0.650
 6621W        W 7592  10.830  11.510  13.760
 6622W        W 7593   1.370   9.210   1.470
 6623W        W 7594   1.860  12.970   5.800
 6624W        W 7595   0.170   1.460   6.420
 6625W        W 7596   3.910   3.700   6.370
 6626W        W 7597   8.150   2.780  13.670
 6627W        W 7598  11.550  11.780   1.540
 6628W        W 7599   2.210  13.250   3.720
 6629W        W 7600  13.330  10.330   3.680
 6630W        W 7601  13.820   5.850   0.170
 6631W        W 7602   4.440  10.750   3.500
 6632W        W 7603   2.510   4.490   9.540
 6633W        W 7604   5.430   6.940  12.820
 6634W        W 7605   4.230  10.440   4.960
 6635W        W 7606   2.220   9.760  10.460
 6636W        W 7607   9.640   0.780  10.080
 6637W        W 7608  13.660   7.360   3.050
 6638W        W 7609   5.650   0.630   5.720
 6639W        W 7610   8.020   2.910  10.160
 6640W        W 7611   9.970   9.890   6.190
 6641W        W 7612   2.720   5.720  11.690
 6642W        W 7613   4.010   4.310  11.410
 6643W        W 7614   0.920   5.080   0.030
 6644W        W 7615   0.370   5.230   8.030
 6645W        W 7616  13.620   9.070   2.080
 6646W        W 7617   5.010   2.210   6.220
 6647W        W 7618   9.170   3.340  11.200
 6648W        W 7619   7.510   6.850   3.710
 6649W        W 7620   5.340   0.070   4.380
 6650W        W 7621   1.060  12.500  10.910
 6651W        W 7622  11.040   3.080  12.680
 6652W        W 7623   4.010   4.440   9.980
 6653W        W 7624   0.440   7.580   4.640
 6654W        W 7625  12.200  13.800   6.760
 6655W        W 7626   9.950   7.280   6.120
 6656W        W 7627   5.110   9.040   9.940
 6657W        W 7628  10.390  13.300   3.690
 6658W        W 7629  12.710   6.590  13.130
 6659W        W 7630   3.250   6.390   0.660
 6660W        W 7631   6.180   5.270   1.690
 6661W        W 7632   6.070   5.130   4.480
 6662W        W 7633  10.170   8.450  10.560
 6663W        W 7634   9.440  12.060  12.550
 6664W        W 7635   9.000   0.990  13.530
 6665W        W 7636   0.690   6.720   7.240
 6666W        W 7637   7.820   7.070   2.830
 6667W        W 7638   3.860   4.450   7.300
 6668W        W 7639   8.570   7.700  12.710
 6669W        W 7640  13.590   4.430   0.550
 6670W        W 7641   4.530   3.150   6.190
 6671W        W 7642   8.540   2.970   1.660
 6672W        W 7643  12.430   9.650  11.330
 6673W        W 7644  13.770   8.640   2.230
 6674W        W 7645  12.550  11.800   1.620
 6675W        W 7646   9.490   1.780   2.650
 6676W        W 7647  11.730   0.670   9.700
 6677W        W 7648  10.880  11.030   1.600
 6678W        W 7649   6.710   9.760  13.340
 6679W        W 7650   5.440   8.950   8.910
 6680W        W 7651   1.580  10.510   4.130
 6681W        W 7652  13.400  12.740  11.790
 6682W        W 7653  10.610   4.560   1.600
 6683W        W 7654  11.440   5.090   1.860
 6684W        W 7655   2.410  10.300  13.680
 6685W        W 7656   6.600   4.620   3.750
 6686W        W 7657   2.890  12.240  10.270
 6687W        W 7658   1.190   6.340   9.280
 6688W        W 7659   1.820   0.240  10.720
 6689W        W 7660   8.060   9.620   8.140
 6690W        W 7661   5.880   3.220   7.010
 6691W        W 7662   0.040   2.680   0.890
 6692W        W 7663   6.710   2.780  13.180
 6693W        W 7664   6.000  12.270  13.460
 6694W        W 7665  12.760   3.020  13.100
 6695W        W 7666  11.400  12.790   2.300
 6696W        W 7667  10.670   2.830   1.230
 6697W        W 7668   7.140   6.960  11.280
 6698W        W 7669   7.440   3.310  10.890
 6699W        W 7670   6.000   8.780   7.060
 6700W        W 7671   3.700  11.210  10.630
 6701W        W 7672   0.740   3.860   0.740
 6702W        W 7673   9.250   4.160   6.170
 6703W        W 7674  11.790   7.950   8.770
 6704W        W 7675   1.760   3.020   9.200
 6705W        W 7676   7.570   6.970   7.740
 6706W        W 7677  13.840   1.580   0.200
 6707W        W 7678   9.420   8.470   0.820
 6708W        W 7679   3.320   4.790   8.660
 6709W        W 7680  10.090   8.930   3.190
 6710W        W 7681   4.040   2.460   6.070
 6711W        W 7682  12.730   3.980   0.820
 6712W        W 7683   7.750  13.190  10.720
 6713W        W 7684   3.300   4.730   7.330
 6714W        W 7685   4.740  11.540  11.660
 6715W        W 7686  13.110  12.310   5.060
 6716W        W 7687   3.010   7.150  13.100
 6717W        W 7688   9.260   8.000   0.670
 6718W        W 7689   3.400   6.250  12.210
 6719W        W 7690   1.200   8.190  13.580
 6720W        W 7691   6.420   1.280   7.810
 6721W        W 7692   4.350  11.510  11.330
 6722W        W 7693   7.530   6.300   2.540
 6723W        W 7694  13.670   8.090  12.390
 6724W        W 7695   1.240   8.350  10.190
 6725W        W 7696   7.690   1.410   3.480
 6726W        W 7697   5.170   8.760   7.560
 6727W        W 7698  12.220  11.630  11.950
 6728W        W 7699   3.060   9.000   1.950
 6729W        W 7700  13.560  11.140   5.700
 6730W        W 7701  13.800   3.310  10.560
 6731W        W 7702   8.190   1.360   1.870
 6732W        W 7703  12.970   0.010   2.570
 6733W        W 7704   4.920  10.060   1.350
 6734W        W 7705  12.240   5.350   8.240
 6735W        W 7706   7.450   5.990   4.130
 6736W        W 7707  13.740   8.350  10.390
 6737W        W 7708  13.760   1.470   7.310
 6738W        W 7709   8.340  10.620   7.520
 6739W        W 7710   5.770   4.760   4.860
 6740W        W 7711   2.610   3.770   2.270
 6741W        W 7712   3.700  13.900   2.210
 6742W        W 7713   0.720  10.840  10.600
 6743W        W 7714  11.430  13.380  13.000
 6744W        W 7715   0.200   1.010   7.140
 6745W        W 7716   6.350   2.240   6.860
 6746W        W 7717  11.930   3.430  13.110
 6747W        W 7718  10.930  10.910   2.170
 6748W        W 7719  12.990   6.410  11.350
 6749W        W 7720   4.420   4.840   1.100
 6750W        W 7721   8.270  12.030   7.450
 6751W        W 7722  12.760   4.760   1.400
 6752W        W 7723   8.130   0.540  13.480
 6753W        W 7724   7.450   5.630   2.150
 6754W        W 7725   2.010   7.960   4.650
 6755W        W 7726  11.900  12.780   9.170
 6756W        W 7727  12.710  10.520   6.250
 6757W        W 7728   1.520  11.200   5.390
 6758W        W 7729   9.290   3.630   2.120
 6759W        W 7730   6.250   6.520   2.740
 6760W        W 7731   6.420   4.760   1.480
 6761W        W 7732   1.260   9.050   4.770
 6762W        W 7733  11.490   7.260   5.920
 6763W        W 7734  13.510   7.910   0.640
 6764W        W 7735   7.170   9.280   4.920
 6765W        W 7736   9.240   0.560   5.100
 6766W        W 7737   9.230   2.620  12.980
 6767W        W 7738  10.980   8.210   9.040
 6768W        W 7739   1.240   9.380  12.140
 6769W        W 7740   0.570   5.010   4.490
 6770W        W 7741  10.750   6.920   6.450
 6771W        W 7742   6.070  11.440  10.100
 6772W        W 7743   7.860   1.950   9.860
 6773W        W 7744  10.120   2.800  13.290
 6774W        W 7745   5.320   7.200  10.030
 6775W        W 7746   4.420   9.500   0.360
 6776W        W 7747   5.930   8.860   5.660
 6777W        W 7748  13.240   5.650  11.370
 6778W        W 7749   4.650   8.940  11.270
 6779W        W 7750  10.310   3.230   2.760
 6780W        W 7751  12.470   6.480   9.310
 6781W        W 7752   2.660   6.310   9.450
 6782W        W 7753   8.350   2.550   0.360
 6783W        W 7754   6.580   3.670  13.010
 6784W        W 7755   9.320  10.280   5.300
 6785W        W 7756   1.610   8.810   3.590
 6786W        W 7757   7.100   3.340   9.510
 6787W        W 7758  12.180  12.900   7.680
 6788W        W 7759  10.720  11.150  10.380
 6789W        W 7760   5.740   1.970   8.110
 6790W        W 7761   9.370  11.390  13.910
 6791W        W 7762   9.260   8.180   6.250
 6792W        W 7763   6.970   3.180   6.830
 6793W        W 7764   3.740  10.580  12.100
 6794W        W 7765  11.670   9.870   2.320
 6795W        W 7766   1.260  10.740   5.330
 6796W        W 7767   9.430   8.010   8.090
 6797W        W 7768  10.320   9.710   9.530
 6798W        W 7769  10.040   2.900  11.360
 6799W        W 7770   9.420   2.350   6.220
 6800W        W 7771  11.740   0.050   2.690
 6801W        W 7772  13.560  11.750   1.750
 6802W        W 7773   7.080  12.790   8.720
 6803W        W 7774   9.590   3.330   7.750
 6804W        W 7775   1.620  12.760   8.420
 6805W        W 7776   2.120   3.230   4.010
 6806W        W 7777   1.450   6.410   1.190
 6807W        W 7778   7.010   9.680   2.670
 6808W        W 7779  13.600  11.570   9.230
 6809W        W 7780  13.600   3.390   2.280
 6810W        W 7781   9.420   1.000   9.490
 6811W        W 7782   0.870  10.090   8.260
 6812W        W 7783  12.890   7.480   5.930
 6813W        W 7784   8.050  12.220   2.830
 6814W        W 7785   0.570   6.950   5.480
 6815W        W 7786   5.200   9.750   6.940
 6816W        W 7787   7.350  10.710   9.850
 6817W        W 7788   8.600   8.470   4.600
 6818W        W 7789   1.530   8.640   9.970
 6819W        W 7790  12.960   9.110   5.230
 6820W        W 7791   5.110   8.760   6.650
 6821W        W 7792   7.050   7.060  12.700
 6822W        W 7793  10.690   3.480   7.690
 6823W        W 7794   4.150  12.660   3.840
 6824W        W 7795  11.580   1.870  12.170
 6825W        W 7796   9.690  11.960   3.020
 6826W        W 7797   9.070   2.000  11.130
 6827W        W 7798   1.810   9.440   7.760
 6828W        W 7799   4.990   4.920   8.410
 6829W        W 7800   6.520   6.890   4.490
 6830W        W 7801  10.390   1.580   3.910
 6831W        W 7802   4.120   4.130   8.470
 6832W        W 7803  12.020   5.550   8.690
 6833W        W 7804   1.760   1.910  13.090
 6834W        W 7805   2.120   4.940   6.380
 6835W        W 7806   7.930   3.920  11.990
 6836W        W 7807   7.010   2.910   1.070
 6837W        W 7808  10.410  10.870  11.840
 6838W        W 7809  12.590  11.820   6.770
 6839W        W 7810   8.380   4.920   7.050
 6840W        W 7811   7.280   2.200   7.510
 6841W        W 7812   3.080  11.860   4.370
 6842W        W 7813   8.280   5.400   4.430
 6843W        W 7814   2.450   0.210   5.390
 6844W        W 7815  10.930   8.910  12.510
 6845W        W 7816   0.330   4.180   0.830
 6846W        W 7817  10.100   8.760   5.950
 6847W        W 7818   4.460  11.310   9.520
 6848W        W 7819   4.630  13.750  10.780
 6849W        W 7820   7.810  11.630  12.990
 6850W        W 7821   1.200   5.800   4.270
 6851W        W 7822   8.000   0.900  11.260
 6852W        W 7823  13.370   0.170  12.190
 6853W        W 7824   2.790   0.690  13.470
 6854W        W 7825   3.690  13.700  11.320
 6855W        W 7826   0.370  10.710   6.590
 6856W        W 7827   4.360   9.720   9.130
 6857W        W 7828  11.920   2.110   5.570
 6858W        W 7829   2.850   9.770   2.370
 6859W        W 7830  10.650   8.300  13.120
 6860W        W 7831   8.700   7.620   8.200
 6861W        W 7832  10.830   9.460   1.850
 6862W        W 7833   9.600  10.800  10.650
 6863W        W 7834   3.160   1.810   2.740
 6864W        W 7835   8.610   1.980   7.420
 6865W        W 7836   4.160  10.420   6.530
 6866W        W 7837  13.180   9.540  10.720
 6867W        W 7838   4.940  13.440  12.440
 6868W        W 7839  11.570   4.720   7.870
 6869W        W 7840   9.230   1.360   6.100
 6870W        W 7841   1.440   3.860  11.380
 6871W        W 7842   8.760   7.440   4.180
 6872W        W 7843   0.910   1.250   7.150
 6873W        W 7844  13.580   0.710  10.470
 6874W        W 7845   2.330   3.530  12.010
 6875W        W 7846   9.980   7.750  11.730
 6876W        W 7847   5.900   7.380   3.950
 6877W        W 7848  10.340  12.670   6.340
 6878W        W 7849  13.550   5.250   1.720
 6879W        W 7850  11.650   1.960   3.880
 6880W        W 7851   6.820   0.950   7.140
 6881W        W 7852   1.180  11.870   5.080
 6882W        W 7853   8.460   4.680  13.360
 6883W        W 7854   8.130   7.900   5.700
 6884W        W 7855  13.240   9.880   9.950
 6885W        W 7856  13.540  13.170  13.530
 6886W        W 7857  10.470   0.760   3.770
 6887W        W 7858   0.770   0.580  11.040
 6888W        W 7859  12.860   8.380   9.210
 6889W        W 7860   5.490  13.100  13.920
 6890W        W 7861   6.770   4.310   5.660
 6891W        W 7862   8.600   9.980  10.370
 6892W        W 7863  11.990   1.830   9.650
 6893W        W 7864  12.900  12.550  11.970
 6894W        W 7865   1.720  11.300   9.150
 6895W        W 7866   0.140   2.600   6.950
 6896W        W 7867   6.760  13.160  13.500
 6897W        W 7868   4.270   5.540   1.960
 6898W        W 7869   6.630   5.940   2.080
 6899W        W 7870  11.920  13.580   5.030
 6900W        W 7871   2.690  12.390  12.550
 6901W        W 7872   4.330   9.190   7.190
 6902W        W 7873  12.860   1.990  10.730
 6903W        W 7874  11.450  10.170   5.130
 6904W        W 7875  10.850   6.750   8.710
 6905W        W 7876   7.160  12.050   2.450
 6906W        W 7877  11.400  10.130   9.350
 6907W        W 7878   7.400  13.070   9.050
 6908W        W 7879  11.180   9.820   7.010
 6909W        W 7880  10.670  13.080   3.320
 6910W        W 7881   4.460   2.820   7.300
 6911W        W 7882   0.330   5.730   5.080
 6912W        W 7883  11.270  12.910   7.360
 6913W        W 7884   6.780  11.390   0.040
 6914W        W 7885   4.610  13.470  12.950
 6915W        W 7886   5.010   5.030   2.380
 6916W        W 7887  11.540   7.600   1.810
 6917W        W 7888   9.840  12.090  13.490
 6918W        W 7889   9.690   0.300   2.560
 6919W        W 7890   5.390  13.310   6.160
 6920W        W 7891  10.810   7.820   7.990
 6921W        W 7892   6.010   5.230   2.170
 6922W        W 7893   7.590   1.930  12.200
 6923W        W 7894  10.580   1.010   4.290
 6924W        W 7895   4.760   2.370   2.820
 6925W        W 7896   0.630  12.740   7.670
 6926W        W 7897  13.630   2.400   5.860
 6927W        W 7898  13.320   6.390   7.810
 6928W        W 7899   1.330   8.680   1.280
 6929W        W 7900   0.630   9.770   6.920
 6930W        W 7901  11.610   3.110   7.410
 6931W        W 7902  10.100   6.800  13.370
 6932W        W 7903  11.320   9.270  10.100
 6933W        W 7904   5.050   3.080   5.240
 6934W        W 7905   2.200  12.630   4.440
 6935W        W 7906  12.120  11.880   7.160
 6936W        W 7907   0.410   4.160   5.310
 6937W        W 7908   3.510   3.290  12.290
 6938W        W 7909   4.020   1.760   5.360
 6939W        W 7910   3.240   3.870   2.790
 6940W        W 7911  11.680   3.790  13.530
 6941W        W 7912   0.350   0.240   3.130
 6942W        W 7913   0.880  11.960   8.350
 6943W        W 7914  11.640  11.230  13.600
 6944W        W 7915   4.190   4.420   1.410
 6945W        W 7916   8.980   5.530   8.250
 6946W        W 7917  12.070   4.480   5.350
 6947W        W 7918  11.430  10.210  12.390
 6948W        W 7919   7.740   9.730   7.540
 6949W        W 7920   5.020  13.350  10.960
 6950W        W 7921   5.960   5.480   9.080
 6951W        W 7922   3.870   8.700  12.130
 6952W        W 7923  12.750  11.800  12.620
 6953W        W 7924   9.110   7.240  11.880
 6954W        W 7925   6.860  10.700   0.660
 6955W        W 7926   2.200  12.260  12.370
 6956W        W 7927  12.090   5.570  13.040
 6957W        W 7928  12.170   8.670   6.250
 6958W        W 7929  10.430   5.880   8.180
 6959W        W 7930   0.640   3.100   8.400
 6960W        W 7931   8.460   4.610   5.960
 6961W        W 7932   5.790   4.620  11.830
 6962W        W 7933   4.520   8.660   3.440
 6963W        W 7934   2.820  12.680   1.570
 6964W        W 7935  12.500   0.590  13.700
 6965W        W 7936   1.610   2.980   8.650
 6966W        W 7937   3.400   0.940   4.690
 6967W        W 7938  10.370   2.230  10.400
 6968W        W 7939   1.040  11.610  10.260
 6969W        W 7940   2.110   1.710   0.640
 6970W        W 7941   2.280  13.790   2.660
 6971W        W 7942   3.440   9.750   7.630
 6972W        W 7943   6.340   1.000   9.500
 6973W        W 7944   7.350   8.120   9.720
 6974W        W 7945  10.480   1.300   2.930
 6975W        W 7946   9.360   7.490  12.950
 6976W        W 7947   6.010  11.510   7.990
 6977W        W 7948  13.080   9.680  13.300
 6978W        W 7949   5.790   0.720  10.360
 6979W        W 7950  10.460   2.480   0.280
 6980W        W 7951   1.030  11.960  11.020
 6981W        W 7952  13.420  13.320  11.460
 6982W        W 7953   6.650   1.180  13.550
 6983W        W 7954  10.430   6.940   5.840
 6984W        W 7955   5.030   6.810  10.250
 6985W        W 7956   3.560  12.200  12.280
 6986W        W 7957   3.910   0.540  10.540
 6987W        W 7958   2.680   1.230  13.670
 6988W        W 7959   3.220  10.820   4.750
 6989W        W 7960  10.750   5.010   5.100
 6990W        W 7961  11.090  13.760   2.170
 6991W        W 7962   4.140   2.460   0.530
 6992W        W 7963   1.840  12.990   1.690
 6993W        W 7964   2.450  11.540   8.460
 6994W        W 7965   9.250   7.040   6.750
 6995W        W 7966   8.750   5.950   8.290
 6996W        W 7967   8.040   8.670   7.070
 6997W        W 7968   2.990   4.670   9.540
 6998W        W 7969  10.250   8.780   3.730
 6999W        W 7970   0.560   1.560   3.740
 7000W        W 7971   6.380   5.620   2.420
 7001W        W 7972   7.760   3.130   7.210
 7002W        W 7973   4.440   3.570   2.410
 7003W        W 7974  13.670   7.240   2.000
 7004W        W 7975   2.360   8.200   7.820
 7005W        W 7976   6.340  13.550  10.450
 7006W        W 7977   9.690   2.940  12.970
 7007W        W 7978   3.980   3.950   1.290
 7008W        W 7979   6.030  10.630   6.360
 7009W        W 7980   8.160  10.110   0.570
 7010W        W 7981   4.320  12.460  10.640
 7011W        W 7982   1.570   3.600   6.620
 7012W        W 7983   2.950   3.820  13.860
 7013W        W 7984   7.030   9.690  11.650
 7014W        W 7985  12.890  13.130   9.620
 7015W        W 7986  12.280  10.160  11.570
 7016W        W 7987   7.570   0.200   1.250
 7017W        W 7988   5.570  13.690  10.630
 7018W        W 7989   2.900   1.160   3.950
 7019W        W 7990   4.090   6.250  12.040
 7020W        W 7991   4.040   9.680   4.740
 7021W        W 7992  11.260  12.580  13.590
 7022W        W 7993   8.650  11.490   3.400
 7023W        W 7994   6.810  10.620  11.430
 7024W        W 7995   9.570   5.420  11.790
 7025W        W 7996   5.260   0.320   5.390
 7026W        W 7997   1.920  10.230  10.440
 7027W        W 7998   4.950   6.760   2.540
 7028W        W 7999   9.940   3.120  12.400
 7029W        W 8000   5.150   7.330   7.320
 7030W        W 8001   0.300   6.050   7.700
 7031W        W 8002   9.020  10.900   6.770
 7032W        W 8003   4.270   7.270   1.460
 7033W        W 8004   1.620   7.670   2.050
 7034W        W 8005   9.600   6.220  11.780
 7035W        W 8006   2.660  10.680  13.820
 7036W        W 8007   4.340   3.140   1.330
 7037W        W 8008   6.940  10.720  12.380
 7038W        W 8009  12.640   7.800  10.270
 7039W        W 8010  10.430   0.240  13.440
 7040W        W 8011   0.550  13.350   6.130
 7041W        W 8012  12.090   7.900  10.340
 7042W        W 8013   0.850   5.340   7.280
 7043W        W 8014   1.620   7.220  12.880
 7044W        W 8015   2.650   3.840   8.740
 7045W        W 8016  10.350  12.010   4.380
 7046W        W 8017  12.470   3.710   7.520
 7047W        W 8018  13.830   4.110   0.240
 7048W        W 8019   7.640   0.790   1.910
 7049W        W 8020   4.680   3.250   8.850
 7050W        W 8021  12.650  12.840  10.320
 7051W        W 8022   5.860  10.870  11.050
 7052W        W 8023  13.590   4.290   9.070
 7053W        W 8024   1.220  11.630  13.200
 7054W        W 8025   3.560   4.700   3.880
 7055W        W 8026   2.110   1.820   2.900
 7056W        W 8027   3.700  13.700   5.890
 7057W        W 8028   9.380   0.490   7.660
 7058W        W 8029   0.960  10.020   6.590
 7059W        W 8030   9.290   3.600   5.860
 7060W        W 8031  13.280   2.020   7.920
 7061W        W 8032   6.930   9.320  12.000
 7062W        W 8033   2.680  12.620  12.990
 7063W        W 8034  13.250  13.030  13.160
 7064W        W 8035   3.730   9.840   5.880
 7065W        W 8036  10.260   8.740   6.420
 7066W        W 8037  12.320   7.880   2.340
 7067W        W 8038   9.540   6.690  10.460
 7068W        W 8039  12.860   0.190   6.990
 7069W        W 8040  12.180   2.900  12.330
 7070W        W 8041   3.050   4.060  11.480
 7071W        W 8042   9.980   1.750   0.500
 7072W        W 8043   8.140   9.900   6.520
 7073W        W 8044   6.140   8.310   3.020
 7074W        W 8045   7.500   4.840  11.560
 7075W        W 8046   5.110   9.680  12.050
 7076W        W 8047  10.230   2.870   6.960
 7077W        W 8048  10.710   3.550   1.450
 7078W        W 8049  11.330  11.920   1.080
 7079W        W 8050   0.960   4.880   7.280
 7080W        W 8051   1.750   1.510   4.140
 7081W        W 8052  13.200   8.720   4.490
 7082W        W 8053   2.090   3.760   8.910
 7083W        W 8054   5.880  11.110  11.570
 7084W        W 8055   5.460   7.120   0.430
 7085W        W 8056   6.830  11.880   0.070
 7086W        W 8057  10.420   7.680  12.790
 7087W        W 8058   6.940   8.840   4.660
 7088W        W 8059  13.080   1.970   8.860
 7089W        W 8060  12.440   4.230  11.870
 7090W        W 8061  10.880   3.360  11.950
 7091W        W 8062   9.550  12.100  13.040
 7092W        W 8063  10.640   3.260   2.310
 7093W        W 8064   9.420  10.880   0.170
 7094W        W 8065   1.270   2.450  11.730
 7095W        W 8066   1.250   0.690   0.250
 7096W        W 8067  13.600   5.950   2.880
 7097W        W 8068  10.890   1.660  13.060
 7098W        W 8069   7.210   9.180   4.370
 7099W        W 8070   2.700   8.220  11.290
 7100W        W 8071   7.720   6.000  11.460
 7101W        W 8072  12.530  11.550   7.180
 7102W        W 8073   7.920   5.030  12.880
 7103W        W 8074   1.080  12.740   6.870
 7104W        W 8075   7.340   1.550   9.460
 7105W        W 8076   9.890   0.760  10.910
 7106W        W 8077   5.870  13.740   1.060
 7107W        W 8078   5.020   7.880   6.450
 7108W        W 8079   0.450  13.020   2.050
 7109W        W 8080   5.460   1.060  13.000
 7110W        W 8081   3.610   5.090  11.440
 7111W        W 8082  11.600   1.310   1.130
 7112W        W 8083   6.340   2.050   1.120
 7113W        W 8084   6.370   8.070   8.040
 7114W        W 8085   6.600   7.050   7.610
 7115W        W 8086  11.270   8.030   8.250
 7116W        W 8087   2.010   1.500   1.440
 7117W        W 8088   0.070  10.380  12.320
 7118W        W 8089   5.290   9.760   4.520
 7119W        W 8090  13.500   1.850   9.150
 7120W        W 8091   5.530   7.980   6.170
 7121W        W 8092   6.270  12.000   2.410
 7122W        W 8093   6.840   6.840   0.220
 7123W        W 8094  11.710  12.730   9.620
 7124W        W 8095   2.760   1.070   5.480
 7125W        W 8096  10.010   0.190   5.270
 7126W        W 8097   7.580  11.080  11.090
 7127W        W 8098   0.640  10.750   0.600
 7128W        W 8099   2.110   5.640   8.920
 7129W        W 8100   2.840   2.750   6.790
 7130W        W 8101   2.190   3.580  13.320
 7131W        W 8102  10.060  13.770   2.980
 7132W        W 8103  10.320   1.070   5.160
 7133W        W 8104   7.460   0.080  12.930
 7134W        W 8105   2.890   6.220   0.400
 7135W        W 8106  13.480  10.590   7.530
 7136W        W 8107   4.400   9.960   5.070
 7137W        W 8108   5.880   3.890   8.430
 7138W        W 8109   0.350   3.340   4.100
 7139W        W 8110  10.040   6.880  12.330
 7140W        W 8111   1.720   7.780   9.420
 7141W        W 8112  11.100   3.270   2.020
 7142W        W 8113   6.720   2.050  11.890
 7143W        W 8114  10.360   6.640   8.750
 7144W        W 8115   2.480   4.900   2.340
 7145W        W 8116   9.790   8.340   9.420
 7146W        W 8117   5.110   6.830   5.970
 7147W        W 8118   4.730   3.240  12.330
 7148W        W 8119   1.850   1.030   5.990
 7149W        W 8120  13.650   8.620  13.250
 7150W        W 8121   9.170   4.960   6.310
 7151W        W 8122  10.350   9.930   6.540
 7152W        W 8123  13.400   7.360   0.530
 7153W        W 8124   6.910   0.300  13.160
 7154W        W 8125   0.440   2.640   7.740
 7155W        W 8126  10.710   8.880   5.310
 7156W        W 8127  12.150   7.610   9.500
 7157W        W 8128   1.450   4.800   9.430
 7158W        W 8129   5.120  10.550   2.760
 7159W        W 8130   4.320   3.640   8.660
 7160W        W 8131   5.860   5.040   9.330
 7161W        W 8132  13.120   9.620   9.570
 7162W        W 8133  12.130   0.920   3.510
 7163W        W 8134   0.440   2.860   4.150
 7164W        W 8135   9.470  12.210   0.600
 7165W        W 8136   1.510   5.840   7.990
 7166W        W 8137   9.770   3.010  13.640
 7167W        W 8138  10.810  11.630   8.270
 7168W        W 8139   1.960   0.100   3.990
 7169W        W 8140   8.140   7.410   2.640
 7170W        W 8141   7.960   3.980  11.440
 7171W        W 8142  12.480   3.250   6.100
 7172W        W 8143   3.990   6.810   1.780
 7173W        W 8144  11.760   6.350   2.130
 7174W        W 8145   2.950   6.710   0.370
 7175W        W 8146   0.700   0.010   4.510
 7176W        W 8147   8.020   9.680   5.510
 7177W        W 8148   7.130  12.860  13.380
 7178W        W 8149   0.910  11.980  11.520
 7179W        W 8150   4.260   0.830  10.250
 7180W        W 8151   3.230   1.700  10.920
 7181W        W 8152  10.780   8.290   9.670
 7182W        W 8153   7.120  12.150   7.760
 7183W        W 8154   8.160   5.850  12.240
 7184W        W 8155   8.400   1.960   1.730
 7185W        W 8156   3.730  10.850   2.830
 7186W        W 8157   3.860   5.180   1.860
 7187W        W 8158   0.140   0.780   0.930
 7188W        W 8159   5.760   5.680  10.210
 7189W        W 8160   8.710   1.680   2.830
 7190W        W 8161   3.820   4.610   4.880
 7191W        W 8162   1.950  10.060   5.640
 7192W        W 8163   9.120   4.380   8.020
 7193W        W 8164   9.460   1.920   9.320
 7194W        W 8165   3.230   0.090   3.170
 7195W        W 8166  12.590   1.060   9.990
 7196W        W 8167   5.530   3.420  10.660
 7197W        W 8168  13.600   7.360  12.880
 7198W        W 8169   1.690  11.710   5.350
 7199W        W 8170   0.140   5.230  11.730
 7200W        W 8171  12.500   5.860   9.900
 7201W        W 8172   5.810   0.120   6.600
 7202W        W 8173  11.650  13.000   7.670
 7203W        W 8174  13.110   2.360   3.410
 7204W        W 8175   3.920   4.610  11.000
 7205W        W 8176  10.560   9.350   0.330
 7206W        W 8177   0.030   6.190   3.130
 7207W        W 8178  12.980   6.970   8.670
 7208W        W 8179   4.560  12.230  13.830
 7209W        W 8180   7.930  12.640   1.070
 7210W        W 8181   9.320   2.450   3.530
 7211W        W 8182   0.540   2.410   7.280
 7212W        W 8183  13.130   7.160   2.320
 7213W        W 8184  10.230   3.580   6.080
 7214W        W 8185   7.730   1.330   1.080
 7215W        W 8186   8.720  13.890   4.460
 7216W        W 8187  10.110   3.050   3.130
 7217W        W 8188  12.450   0.210   3.240
 7218W        W 8189   8.280  10.020   9.900
 7219W        W 8190  13.490   3.120   3.800
 7220W        W 8191  11.890   9.790  10.490
 7221W        W 8192  11.060  11.420   5.750
 7222W        W 8193   1.510   1.090   6.370
 7223W        W 8194   5.510   5.620  13.780
 7224W        W 8195   3.290  11.580   7.530
 7225W        W 8196  11.790   8.520   4.920
 7226W        W 8197   5.640   7.580   3.440
 7227W        W 8198   6.940   4.070   4.920
 7228W        W 8199   0.480   5.040   7.480
 7229W        W 8200  11.170   1.600   2.740
 7230W        W 8201   4.400   3.820   1.970
 7231W        W 8202   5.270   5.820  10.290
 7232W        W 8203   6.130   2.710   3.430
 7233W        W 8204   7.340   0.750   9.450
 7234W        W 8205  12.010   7.380   4.220
 7235W        W 8206   5.780   4.960   0.270
 7236W        W 8207  13.310   4.240   4.560
 7237W        W 8208   1.540  12.730   3.470
 7238W        W 8209  12.260   7.910   3.700
 7239W        W 8210   9.540  10.730   1.850
 7240W        W 8211   0.120  11.740   1.630
 7241W        W 8212  12.640   0.050  13.820
 7242W        W 8213   1.940   1.280  13.120
 7243W        W 8214   0.610   8.980  13.430
 7244W        W 8215   4.550   1.420   4.720
 7245W        W 8216  11.750   3.480  11.730
 7246W        W 8217  12.080   0.760   4.980
 7247W        W 8218   4.260   1.990   3.530
 7248W        W 8219   4.150   1.170   4.470
 7249W        W 8220   6.310  10.170   0.850
 7250W        W 8221   0.640  12.030   6.380
 7251W        W 8222   5.680   2.320   2.500
 7252W        W 8223  12.850   6.360  10.610
 7253W        W 8224   6.350   6.500   8.280
 7254W        W 8225   8.630   6.570   6.670
 7255W        W 8226   4.640   1.050   9.070
 7256W        W 8227   3.060   1.540   3.690
 7257W        W 8228  12.610  13.810  12.270
 7258W        W 8229   2.990   6.020   4.040
 7259W        W 8230   6.870   0.340  11.860
 7260W        W 8231   1.780   3.460  11.230
 7261W        W 8232  13.050   3.520   1.680
 7262W        W 8233   8.220  10.750   1.140
 7263W        W 8234  12.520   7.630   4.150
 7264W        W 8235  10.720   2.750  13.060
 7265W        W 8236   9.870   0.740  12.510
 7266W        W 8237  10.260  11.240   8.070
 7267W        W 8238  11.130   0.010   1.170
 7268W        W 8239   4.010  12.160   3.850
 7269W        W 8240  11.420   0.260   4.720
 7270W        W 8241   6.700   4.070   0.220
 7271W        W 8242  12.890   4.530   5.920
 7272W        W 8243  10.620   9.310   3.910
 7273W        W 8244   3.580   7.180   1.200
 7274W        W 8245   0.810  10.000   3.760
 7275W        W 8246  12.640  12.130   7.170
 7276W        W 8247   1.510  12.580   7.680
 7277W        W 8248   1.130  11.330   3.900
 7278W        W 8249   3.030   5.130   6.210
 7279W        W 8250   2.880   3.600   4.990
 7280W        W 8251  12.300   7.660   4.590
 7281W        W 8252   4.760   9.050  11.760
 7282W        W 8253  10.330   1.330   0.340
 7283W        W 8254   1.550   9.000   3.070
 7284W        W 8255   6.400   8.100  12.340
 7285W        W 8256   5.200   9.100   9.310
 7286W        W 8257  10.010  10.540  10.620
 7287W        W 8258   5.930   7.690   8.040
 7288W        W 8259  12.350   8.380   5.150
 7289W        W 8260   0.100   1.330  11.940
 7290W        W 8261   1.110   3.260  13.340
 7291W        W 8262   7.600   8.340  11.260
 7292W        W 8263   6.250  10.600   8.820
 7293W        W 8264  12.070   7.300  13.370
 7294W        W 8265   8.680  11.550   8.970
 7295W        W 8266   4.490   4.030   1.520
 7296W        W 8267   1.010  13.710   0.680
 7297W        W 8268  10.170  12.090  11.210
 7298W        W 8269  13.750  11.780   2.560
 7299W        W 8270   8.250   8.860  11.770
 7300W        W 8271   1.240  10.830   3.670
 7301W        W 8272   3.690  13.720   1.730
 7302W        W 8273   3.580   6.020   9.000
 7303W        W 8274   0.060   3.850   1.600
 7304W        W 8275  11.500   2.670   7.100
 7305W        W 8276   5.920   8.240  12.160
 7306W        W 8277   8.000   0.080   1.000
 7307W        W 8278   6.330   2.820  10.600
 7308W        W 8279   4.770  12.160   6.690
 7309W        W 8280   0.900   2.720   4.170
 7310W        W 8281   2.290   4.180   3.590
 7311W        W 8282   1.540   2.850   0.170
 7312W        W 8283  10.880  10.000  12.900
 7313W        W 8284   4.130   1.400   0.420
 7314W        W 8285  11.550   6.040   7.200
 7315W        W 8286   4.000   1.810   9.300
 7316W        W 8287  10.570   6.080   4.710
 7317W        W 8288  13.090   1.620  10.380
 7318W        W 8289  13.240   3.830  11.160
 7319W        W 8290   6.640   9.100   5.030
 7320W        W 8291   5.130   3.630  11.360
 7321W        W 8292   2.020   9.770   3.670
 7322W        W 8293  12.660   3.880  13.620
 7323W        W 8294   5.720   9.570  12.090
 7324W        W 8295   4.610   1.670   3.730
 7325W        W 8296  11.190   3.640   9.210
 7326W        W 8297   9.250  12.200   4.180
 7327W        W 8298   3.410   7.700   6.630
 7328W        W 8299  10.530   8.600   2.030
 7329W        W 8300  11.890  11.740  10.640
 7330W        W 8301  10.990   6.580   4.290
 7331W        W 8302   5.510  13.300   3.650
 7332W        W 8303  13.360   8.190   7.140
 7333W        W 8304   1.650  12.710   4.350
 7334W        W 8305  11.570   1.720   5.000
 7335W        W 8306   0.130  10.040   7.000
 7336W        W 8307   8.480  11.100  12.910
 7337W        W 8308   7.630   9.300   9.170
 7338W        W 8309  11.360   9.960   1.090
 7339W        W 8310  10.420  13.040  11.340
 7340W        W 8311  11.360  10.650  12.790
 7341W        W 8312  11.170  10.090   4.660
 7342W        W 8313   6.980   8.680   1.790
 7343W        W 8314   6.260  11.860   9.350
 7344W        W 8315   9.720   5.150   5.600
 7345W        W 8316   7.230  12.760  12.440
 7346W        W 8317   5.650   2.180   1.500
 7347W        W 8318   0.250  10.990   8.590
 7348W        W 8319  10.210   1.140  12.370
 7349W        W 8320   9.440  13.670   5.000
 7350W        W 8321   2.050   9.140   9.450
 7351W        W 8322   8.710   1.180   2.650
 7352W        W 8323   1.580   1.730   3.050
 7353W        W 8324  10.600   0.240   7.540
 7354W        W 8325  12.010   8.300   1.610
 7355W        W 8326   1.380   9.120   2.010
 7356W        W 8327   6.150   8.560   2.110
 7357W        W 8328  12.050   4.800  12.210
 7358W        W 8329  11.970  11.500   7.660
 7359W        W 8330  12.170   5.260   6.650
 7360W        W 8331   9.430  11.560  12.540
 7361W        W 8332   1.170   4.550   6.410
 7362W        W 8333   0.410   2.330  13.430
 7363W        W 8334  10.640  13.050  10.870
 7364W        W 8335   6.990   6.640   3.310
 7365W        W 8336  11.720  13.050   8.330
 7366W        W 8337  12.350   5.910   5.130
 7367W        W 8338   4.220   5.330   6.950
 7368W        W 8339   6.950   7.360   0.170
 7369W        W 8340   3.220  10.890  11.290
 7370W        W 8341   0.470   6.970   4.050
 7371W        W 8342   4.810   8.830   8.910
 7372W        W 8343   8.920   2.790   3.490
 7373W        W 8344  10.040   3.050   6.460
 7374W        W 8345   1.060   9.880   4.290
 7375W        W 8346  11.090   2.080   4.110
 7376W        W 8347   3.180   3.240  11.610
 7377W        W 8348   9.670   1.290   7.390
 7378W        W 8349  11.070   0.340   7.210
 7379W        W 8350   7.590   8.870  13.780
 7380W        W 8351   3.790   4.930   4.500
 7381W        W 8352   6.460   2.190   6.080
 7382W        W 8353   7.920   4.820  11.260
 7383W        W 8354  13.270  12.250  11.600
 7384W        W 8355   2.820   9.750   0.940
 7385W        W 8356   6.270  11.170   8.800
 7386W        W 8357   3.150   9.040   6.170
 7387W        W 8358  13.650   0.190   8.630
 7388W        W 8359   1.220  10.460   4.890
 7389W        W 8360   9.130  11.860  12.950
 7390W        W 8361  12.650   6.300   0.730
 7391W        W 8362   0.630   4.280  11.870
 7392W        W 8363  12.390   0.530   1.730
 7393W        W 8364  10.440   4.350   7.220
 7394W        W 8365   1.410   2.040   5.040
 7395W        W 8366  13.120   7.820  10.450
 7396W        W 8367  10.990   0.280  10.030
 7397W        W 8368   9.460   4.080  10.770
 7398W        W 8369   3.810   8.590   7.290
 7399W        W 8370   1.540  13.750  13.330
 7400W        W 8371   5.440   6.010   1.170
 7401W        W 8372   3.710   6.290   1.780
 7402W        W 8373   1.400   4.070   4.180
 7403W        W 8374   6.390   0.350  11.750
 7404W        W 8375   9.020  12.570   7.860
 7405W        W 8376  13.570   0.350   7.870
 7406W        W 8377   6.200  12.320   0.670
 7407W        W 8378   6.700   8.140  10.920
 7408W        W 8379  10.910   8.290  11.360
 7409W        W 8380   8.330   7.350  11.270
 7410W        W 8381   5.670   1.810  11.520
 7411W        W 8382   9.010   0.420   5.670
 7412W        W 8383   4.960   9.390  11.300
 7413W        W 8384   1.990   8.910   5.090
 7414W        W 8385   6.930   6.260   5.680
 7415W        W 8386   9.650   3.820   6.190
 7416W        W 8387  10.280   7.210  13.090
 7417W        W 8388   5.530   3.680   1.910
 7418W        W 8389   8.010  12.280  12.300
 7419W        W 8390   4.580   6.880  10.000
 7420W        W 8391   3.680   6.140  11.730
 7421W        W 8392   2.490   0.350   8.240
 7422W        W 8393  12.910   6.120  12.900
 7423W        W 8394   9.080  12.880   0.400
 7424W        W 8395  10.620   0.910   3.280
 7425W        W 8396   2.030  12.510   9.920
 7426W        W 8397   9.490   8.670   8.830
 7427W        W 8398   6.850   0.630   0.280
 7428W        W 8399  12.650   2.400   6.870
 7429W        W 8400   3.780   3.420   5.220
 7430W        W 8401   0.170   4.770   5.260
 7431W        W 8402   4.960   4.900   9.030
 7432W        W 8403   0.470   9.490   6.000
 7433W        W 8404  11.330   3.790   6.660
 7434W        W 8405  10.350   9.250   9.920
 7435W        W 8406  12.710   6.750   9.700
 7436W        W 8407   0.190   1.750  10.430
 7437W        W 8408   4.190   9.730   2.160
 7438W        W 8409   5.830   7.780  12.520
 7439W        W 8410   5.150  12.910   3.490
 7440W        W 8411   1.730   9.400   5.000
 7441W        W 8412   4.240  12.460   4.670
 7442W        W 8413  12.140   4.360   2.060
 7443W        W 8414   9.800  12.200  12.250
 7444W        W 8415   8.170   5.220   0.310
 7445W        W 8416  10.080   2.020   3.110
 7446W        W 8417   5.260   8.630  13.880
 7447W        W 8418   2.040   2.160   5.050
 7448W        W 8419   5.720   7.670   1.250
 7449W        W 8420  10.560   0.470   0.520
 7450W        W 8421   0.150  10.950  13.330
 7451W        W 8422  12.490   6.090  13.900
 7452W        W 8423   1.190  11.650   1.660
 7453W        W 8424   9.920   7.540   1.070
 7454W        W 8425  11.630   3.790   0.750
 7455W        W 8426   8.200   0.960   5.500
 7456W        W 8427   7.780   3.730   1.290
 7457W        W 8428   0.920   5.810   1.660
 7458W        W 8429   0.810   0.320   3.020
 7459W        W 8430   6.410   5.430   0.400
 7460W        W 8431   1.410   7.220  13.780
 7461W        W 8432   0.940  12.780   8.930
 7462W        W 8433   0.190  12.950   6.670
 7463W        W 8434   3.220   3.000   5.860
 7464W        W 8435   7.520   3.420   1.640
 7465W        W 8436  13.220   6.180   1.240
 7466W        W 8437  13.780   0.130   3.060
 7467W        W 8438   3.030   3.190  12.580
 7468W        W 8439   4.180  13.720  11.050
 7469W        W 8440  10.450   9.890   6.050
 7470W        W 8441   7.690   0.870   5.500
 7471W        W 8442   6.940   1.480   6.370
 7472W        W 8443   6.440   6.130  10.830
 7473W        W 8444   6.350   1.840   8.060
 7474W        W 8445   2.890  12.250   7.370
 7475W        W 8446   0.810  10.310  11.420
 7476W        W 8447  12.710   1.260   4.070
 7477W        W 8448   0.700   3.630   2.870
 7478W        W 8449   0.100   6.590   4.600
 7479W        W 8450   6.830   8.780   7.740
 7480W        W 8451   3.790   7.000   9.170
 7481W        W 8452  12.250  12.010   8.800
 7482W        W 8453  11.920   1.470   0.220
 7483W        W 8454   4.660   9.500   7.360
 7484W        W 8455   9.840   8.300  12.580
 7485W        W 8456   7.030   3.680   7.190
 7486W        W 8457   5.360   3.370  11.790
 7487W        W 8458   5.100   4.480   5.000
 7488W        W 8459  11.020   2.030   1.200
 7489W        W 8460   7.190  10.210  11.300
 7490W        W 8461   3.900   2.420   1.000
 7491W        W 8462   9.510  13.670  13.130
 7492W        W 8463   5.520  11.470   2.410
 7493W        W 8464  12.690  13.890   9.210
 7494W        W 8465  10.550   6.300  12.610
 7495W        W 8466  12.970  10.170  10.210
 7496W        W 8467  12.350   7.370   2.730
 7497W        W 8468  10.800   8.790   9.010
 7498W        W 8469   8.270   6.890   2.810
 7499W        W 8470   9.350  12.590   8.900
 7500W        W 8471   8.940  12.340   2.640
 7501W        W 8472   2.330   4.670  13.800
 7502W        W 8473   8.430  12.600  13.570
 7503W        W 8474   8.050   7.460   8.890
 7504W        W 8475   0.590   2.480   4.890
 7505W        W 8476   8.880   4.740   3.340
 7506W        W 8477   3.210   6.980   0.960
 7507W        W 8478   5.090   8.400  11.010
 7508W        W 8479   5.680  13.130   8.280
 7509W        W 8480   9.270   3.710   6.450
 7510W        W 8481   9.290   2.160  13.730
 7511W        W 8482  10.330   3.290   5.680
 7512W        W 8483   5.340   2.960   5.710
 7513W        W 8484   8.010   8.200  13.790
 7514W        W 8485   0.740  12.100   4.230
 7515W        W 8486   9.340  12.570   0.160
 7516W        W 8487   9.590  11.490   8.730
 7517W        W 8488   6.620   3.470  11.510
 7518W        W 8489   0.180   5.210   2.370
 7519W        W 8490   2.540   5.240   6.250
 7520W        W 8491  12.010   7.930   7.500
 7521W        W 8492   7.650  12.800   8.600
 7522W        W 8493   1.840  12.460   8.070
 7523W        W 8494   8.050   2.330   2.590
 7524W        W 8495   3.500   0.280   5.260
 7525W        W 8496   7.160   4.730   1.520
 7526W        W 8497   9.400   8.220  12.230
 7527W        W 8498   8.600   8.890   0.480
 7528W        W 8499  13.600   0.310   5.370
 7529W        W 8500   6.540   8.410   2.740
 7530W        W 8501   3.810   3.840   7.270
 7531W        W 8502   4.230  10.530   1.850
 7532W        W 8503   4.820   0.660  10.380
 7533W        W 8504  10.940   8.270   1.940
 7534W        W 8505   0.650   4.930  11.310
 7535W        W 8506   9.080   1.040   2.340
 7536W        W 8507  11.040   9.710   1.410
 7537W        W 8508   9.310   2.790   2.660
 7538W        W 8509   9.770   9.620   9.300
 7539W        W 8510  12.160   1.810   3.900
 7540W        W 8511  10.140   4.010   3.600
 7541W        W 8512   9.760   9.230  12.470
 7542W        W 8513   2.480   7.140   1.860
 7543W        W 8514  10.880   1.680   4.020
 7544W        W 8515   6.440  10.640   0.340
 7545W        W 8516   3.140  13.230   9.330
 7546W        W 8517   4.980   2.310  13.870
 7547W        W 8518   2.980   3.630   1.890
 7548W        W 8519   0.930   3.210   7.550
 7549W        W 8520   8.060   6.630   9.850
 7550W        W 8521   0.400   0.930   5.650
 7551W        W 8522   9.530   1.450   9.090
 7552W        W 8523   7.360   6.760   6.770
 7553W        W 8524   3.780  12.040  13.590
 7554W        W 8525   5.380   2.480   4.430
 7555W        W 8526   7.000   1.070   1.450
 7556W        W 8527   4.510   1.810   9.550
 7557W        W 8528  10.130   4.570   7.970
 7558W        W 8529  13.360   5.640   3.950
 7559W        W 8530   1.320   1.130   0.650
 7560W        W 8531  11.750   7.380  12.980
 7561W        W 8532   7.900   5.360   5.610
 7562W        W 8533   7.980   2.270   6.850
 7563W        W 8534  11.120   4.230   6.740
 7564W        W 8535   6.290   4.000   5.670
 7565W        W 8536  12.160  10.440   5.680
 7566W        W 8537  12.550   5.520   4.280
 7567W        W 8538   3.890   8.950  12.530
 7568W        W 8539   4.350   2.800  12.330
 7569W        W 8540   6.580  12.510  12.600
 7570W        W 8541   9.120   5.190  10.010
 7571W        W 8542  11.890   0.290  13.430
 7572W        W 8543  10.780   2.140   8.260
 7573W        W 8544   0.160   0.050   5.200
 7574W        W 8545   0.030  12.660  10.460
 7575W        W 8546   3.560  12.630   5.280
 7576W        W 8547   2.410   6.100   5.050
 7577W        W 8548   2.430   9.590   6.140
 7578W        W 8549   8.490  13.890  10.690
 7579W        W 8550   0.110  12.910   8.860
 7580W        W 8551  13.420  13.770   2.830
 7581W        W 8552  10.600  11.470  13.160
 7582W        W 8553   1.980   8.650   9.680
 7583W        W 8554  10.980  10.230   2.330
 7584W        W 8555  12.000  11.430   8.800
 7585W        W 8556  12.130   2.150   1.970
 7586W        W 8557   9.410   0.520  12.590
 7587W        W 8558   5.670   7.930   1.850
 7588W        W 8559   8.830   9.760   8.710
 7589W        W 8560   0.160  11.900  13.640
 7590W        W 8561  12.560   4.210  12.800
 7591W        W 8562   0.170   8.600  13.540
 7592W        W 8563  11.460  10.410   7.540
 7593W        W 8564   6.450  10.030   1.350
 7594W        W 8565  11.990   1.190   5.550
 7595W        W 8566   9.780  11.160   0.080
 7596W        W 8567   9.640   1.250   6.360
 7597W        W 8568  13.610   9.670   3.300
 7598W        W 8569   4.840   8.440   3.130
 7599W        W 8570   7.200   8.680   6.240
 7600W        W 8571   8.340   6.130   4.540
 7601W        W 8572   8.630   2.450   8.090
 7602W        W 8573   8.020   6.380   9.430
 7603W        W 8574   7.430   4.360   4.050
 7604W        W 8575   7.460   6.580   0.890
 7605W        W 8576   6.670  10.520   7.010
 7606W        W 8577  11.190   4.770   5.780
 7607W        W 8578   2.510  12.190   9.080
 7608W        W 8579   4.500  13.240  10.050
 7609W        W 8580  11.470   6.740   0.040
 7610W        W 8581   4.140   8.080   0.430
 7611W        W 8582   8.870   0.510  12.700
 7612W        W 8583   5.000   2.110   1.980
 7613W        W 8584   0.070   5.640   2.100
 7614W        W 8585   0.400  13.600  10.190
 7615W        W 8586   6.040   4.620   6.230
 7616W        W 8587   8.920  10.190  13.690
 7617W        W 8588   1.230   4.500   7.530
 7618W        W 8589   4.950   3.750   9.440
 7619W        W 8590   3.450   1.360  11.320
 7620W        W 8591  11.890   9.760   2.770
 7621W        W 8592   0.560   0.610   6.120
 7622W        W 8593   9.490  10.100  10.080
 7623W        W 8594   9.060   7.310   7.400
 7624W        W 8595   3.150   3.490   2.380
 7625W        W 8596   0.740  10.420  10.940
 7626W        W 8597   3.430   1.500   1.250
 7627W        W 8598   6.750   8.050   4.780
 7628W        W 8599  13.620   6.880   0.620
 7629W        W 8600   5.300   8.560   3.010
 7630W        W 8601   1.510  12.100   1.440
 7631W        W 8602   0.510   1.080   4.750
 7632W        W 8603  12.210  10.860  10.820
 7633W        W 8604   1.100   7.080   8.040
 7634W        W 8605   2.280   4.140  10.290
 7635W        W 8606   5.310  12.130  11.140
 7636W        W 8607   2.160   1.530   2.330
 7637W        W 8608   6.440   8.720   1.260
 7638W        W 8609   2.420   1.360  11.290
 7639W        W 8610   2.570   9.820   9.080
 7640W        W 8611   3.290   5.700   4.220
 7641W        W 8612  10.030   2.310  11.320
 7642W        W 8613   3.750  12.480   2.190
 7643W        W 8614   5.180  13.820  10.850
 7644W        W 8615   9.760   6.630  12.040
 7645W        W 8616   2.790   2.540   7.380
 7646W        W 8617   2.420  11.940   0.420
 7647W        W 8618   4.490  11.370   5.270
 7648W        W 8619   1.140  13.650   4.490
 7649W        W 8620  10.170   8.510   4.770
 7650W        W 8621   6.580   9.540   1.140
 7651W        W 8622   5.660   0.280   0.830
 7652W        W 8623   0.360   4.520   5.670
 7653W        W 8624  10.460   1.420  10.820
 7654W        W 8625  11.130   9.690  13.160
 7655W        W 8626   8.880   0.840   5.410
 7656W        W 8627   8.770   4.900   5.290
 7657W        W 8628   9.980   1.660   7.390
 7658W        W 8629   0.990  10.560   8.470
 7659W        W 8630  13.820  11.190   8.300
 7660W        W 8631  13.200   4.740   0.610
 7661W        W 8632  10.430  13.130   5.880
 7662W        W 8633   6.640   5.950   7.090
 7663W        W 8634   2.420   2.410  13.160
 7664W        W 8635   3.040   2.360  12.860
 7665W        W 8636   4.100  12.380  13.510
 7666W        W 8637   7.150   0.240  10.070
 7667W        W 8638   0.130   1.560   2.950
 7668W        W 8639   6.650   0.520  11.310
 7669W        W 8640   7.990  10.210   8.350
 7670W        W 8641   3.450   0.750   1.360
 7671W        W 8642   1.650   6.200   7.120
 7672W        W 8643  11.260  13.570   3.580
 7673W        W 8644   0.500   8.640  12.310
 7674W        W 8645  10.530   9.790   0.610
 7675W        W 8646  13.710   3.950   2.270
 7676W        W 8647   8.430   2.690   2.720
 7677W        W 8648   4.220   0.480   7.080
 7678W        W 8649   6.760   6.320   1.370
 7679W        W 8650   6.400   8.020   5.290
 7680W        W 8651   9.040   7.950  12.980
 7681W        W 8652  12.060  12.150  10.320
 7682W        W 8653   2.580  13.850   0.700
 7683W        W 8654   7.420   3.820   2.410
 7684W        W 8655   6.810  11.520   9.480
 7685W        W 8656   5.700  10.360   5.960
 7686W        W 8657   4.240   3.360  10.700
 7687W        W 8658   3.670   5.000  13.420
 7688W        W 8659   0.040   6.220   9.700
 7689W        W 8660  11.320   8.620   2.780
 7690W        W 8661  13.200   5.430   0.750
 7691W        W 8662   3.850   6.310   7.440
 7692W        W 8663   0.720  10.650   7.170
 7693W        W 8664   5.700   2.820   4.550
 7694W        W 8665   2.210   2.840  12.680
 7695W        W 8666   2.820   9.240   0.780
 7696W        W 8667   6.510  12.890   0.900
 7697W        W 8668  10.390   0.100   5.590
 7698W        W 8669   4.050  13.910   7.080
 7699W        W 8670   1.950   4.730   0.800
 7700W        W 8671   5.680   3.620   3.710
 7701W        W 8672   5.600   8.510   7.880
 7702W        W 8673  13.480   2.820   4.920
 7703W        W 8674  10.100  11.840   9.470
 7704W        W 8675   1.270  11.360  12.790
 7705W        W 8676   3.710   3.790   4.310
 7706W        W 8677  13.830  13.420  12.610
 7707W        W 8678   4.200  10.320  11.290
 7708W        W 8679  10.140  11.860  13.160
 7709W        W 8680   8.290   2.290   9.900
 7710W        W 8681   5.660   2.100   3.010
 7711W        W 8682   5.210   9.160  10.590
 7712W        W 8683   5.660   3.770   7.890
 7713W        W 8684   7.880  13.620   7.490
 7714W        W 8685  10.750   9.850  11.280
 7715W        W 8686  10.160   5.600   1.420
 7716W        W 8687  13.760   6.460   5.130
 7717W        W 8688  10.590   1.930  10.720
 7718W        W 8689   5.590   7.920   7.660
 7719W        W 8690   2.670   5.390  12.030
 7720W        W 8691  13.180   2.990   0.450
 7721W        W 8692   7.580  13.120  11.190
 7722W        W 8693   4.620  12.330  11.930
 7723W        W 8694   6.360  12.580  11.370
 7724W        W 8695   7.850   0.690   6.650
 7725W        W 8696   6.840   9.400  13.640
 7726W        W 8697  11.800   2.440  11.310
 7727W        W 8698   3.500   3.130   0.570
 7728W        W 8699   4.540   7.010   5.870
 7729W        W 8700  10.100   3.450   2.250
 7730W        W 8701   6.530  10.530   2.620
 7731W        W 8702  10.550   7.290   4.130
 7732W        W 8703  11.120  13.620   8.140
 7733W        W 8704   4.460   1.500   5.310
 7734W        W 8705   4.500  12.230   2.800
 7735W        W 8706   3.560   9.540   6.370
 7736W        W 8707  13.450   4.810   7.700
 7737W        W 8708   6.730   2.950  10.920
 7738W        W 8709  12.870   5.680   4.610
 7739W        W 8710   0.910  12.840   9.450
 7740W        W 8711  10.660  12.010   8.030
 7741W        W 8712  12.180  13.750   8.240
 7742W        W 8713   2.510   2.910   0.750
 7743W        W 8714   9.960  13.440   0.960
 7744W        W 8715  12.130   6.120   5.620
 7745W        W 8716   8.460   3.940   5.390
 7746W        W 8717  12.370   5.700  10.380
 7747W        W 8718   6.000   9.860  13.790
 7748W        W 8719   2.110  10.730  12.540
 7749W        W 8720   4.950   0.340   1.360
 7750W        W 8721   5.150   3.300   9.280
 7751W        W 8722   2.140  10.590   8.610
 7752W        W 8723   2.110   5.390   4.540
 7753W        W 8724   2.590   2.510   3.270
 7754W        W 8725   0.780   8.000   7.970
 7755W        W 8726  10.330   1.270  13.650
 7756W        W 8727   2.890  12.060   2.690
 7757W        W 8728   1.290  13.250   0.730
 7758W        W 8729   5.890   5.370   9.740
 7759W        W 8730   2.960  13.130   0.840
 7760W        W 8731   2.500   1.530   8.560
 7761W        W 8732  13.690  13.300   1.110
 7762W        W 8733  13.630  10.040  11.310
 7763W        W 8734   5.640  13.210  11.890
 7764W        W 8735  13.920   9.920   0.850
 7765W        W 8736  13.010  12.760   9.990
 7766W        W 8737   4.470  12.150   0.540
 7767W        W 8738   9.110   9.500   3.930
 7768W        W 8739   1.130   2.720   7.010
 7769W        W 8740   2.990   9.290  10.260
 7770W        W 8741   0.150   4.250   8.890
 7771W        W 8742  13.600   6.890  10.950
 7772W        W 8743   4.710  13.480   1.450
 7773W        W 8744   2.150  10.700   1.600
 7774W        W 8745   7.440   3.020   4.700
 7775W        W 8746  13.570   9.620   0.340
 7776W        W 8747   1.540   1.340   4.570
 7777W        W 8748   4.740   2.870   2.140
 7778W        W 8749  13.280   5.450   4.390
 7779W        W 8750   9.670   7.650  11.150
 7780W        W 8751   8.750   2.700   0.750
 7781W        W 8752   3.060   1.300   2.650
 7782W        W 8753   3.470   4.220   4.770
 7783W        W 8754   2.200  11.720  13.120
 7784W        W 8755   2.120   0.750   6.730
 7785W        W 8756   7.080  12.240   0.850
 7786W        W 8757   0.130   1.580   4.100
 7787W        W 8758   1.340  10.220   9.780
 7788W        W 8759  12.280   1.000   6.850
 7789W        W 8760   3.020   7.010   1.970
 7790W        W 8761   1.180  12.560  13.560
 7791W        W 8762   0.160   9.810   3.220
 7792W        W 8763  12.460   9.880   1.030
 7793W        W 8764   4.760   9.770   2.630
 7794W        W 8765   3.200   4.020  13.070
 7795W        W 8766   2.630  12.430   0.190
 7796W        W 8767   4.670   3.150   8.030
 7797W        W 8768   7.960   7.170   1.490
 7798W        W 8769   9.840   4.310   3.390
 7799W        W 8770   1.270   4.490  12.100
 7800W        W 8771   5.380   6.600   2.320
 7801W        W 8772  11.200  11.380   1.130
 7802W        W 8773   0.550   8.130   2.580
 7803W        W 8774  13.290  10.980  10.430
 7804W        W 8775   5.850  12.370  12.980
 7805W        W 8776  10.420   0.130  13.010
 7806W        W 8777   0.370  12.690   8.070
 7807W        W 8778   7.510   2.950   3.330
 7808W        W 8779   7.240   5.760   1.020
 7809W        W 8780  11.430  12.770  10.020
 7810W        W 8781   8.470   2.070   5.820
 7811W        W 8782   1.650  13.530   3.760
 7812W        W 8783   9.840   3.860   5.170
 7813W        W 8784   3.640  10.810   9.310
 7814W        W 8785  10.340  12.340   0.340
 7815W        W 8786  13.070   0.600  10.550
 7816W        W 8787   6.670   8.940  13.540
 7817W        W 8788   4.200   2.090  10.960
 7818W        W 8789   8.730  13.330   5.530
 7819W        W 8790  13.680  10.870   7.040
 7820W        W 8791   7.990   4.300   4.310
 7821W        W 8792   8.440   5.780   6.430
 7822W        W 8793  10.920   3.660  11.110
 7823W        W 8794   2.300   1.680  12.850
 7824W        W 8795  12.790  13.790   3.580
 7825W        W 8796   8.640   5.170   4.880
 7826W        W 8797  10.960   0.270  12.830
 7827W        W 8798   3.570   5.650   1.690
 7828W        W 8799  11.030   4.250   2.240
 7829W        W 8800   4.100   9.950   6.730
 7830W        W 8801  13.300   8.980  11.540
 7831W        W 8802   7.990   3.300   7.650
 7832W        W 8803   2.100  13.290   2.360
 7833W        W 8804  13.760   1.690   5.370
 7834W        W 8805   8.920   3.220  13.760
 7835W        W 8806   8.690   9.290  10.840
 7836W        W 8807   3.800   5.860  11.140
 7837W        W 8808   2.190   8.730  10.120
 7838W        W 8809   7.140   5.220   5.690
 7839W        W 8810   4.180   3.670   8.160
 7840W        W 8811  12.260  10.620   2.690
 7841W        W 8812   1.780   2.660  12.570
 7842W        W 8813   6.420   3.590   1.550
 7843W        W 8814   0.160   1.090   1.300
 7844W        W 8815   4.970   9.550  12.510
 7845W        W 8816  11.220  12.320   0.180
 7846W        W 8817  11.010   1.820   2.180
 7847W        W 8818  13.090   2.380   5.610
 7848W        W 8819  12.550  13.340   8.280
 7849W        W 8820   7.160   5.100   6.970
 7850W        W 8821   3.120  12.660   4.410
 7851W        W 8822   3.530   7.290   0.670
 7852W        W 8823   7.140   4.030  11.910
 7853W        W 8824   2.870   2.970   6.290
 7854W        W 8825   5.410   7.610  13.050
 7855W        W 8826   1.370   5.870  11.110
 7856W        W 8827   9.350  11.530   7.180
 7857W        W 8828   4.240  12.020   9.090
 7858W        W 8829  13.590  12.170   6.820
 7859W        W 8830   2.090  11.400   0.100
 7860W        W 8831   9.660   3.960   8.910
 7861W        W 8832   1.880   0.280   7.340
 7862W        W 8833   0.590   6.250   0.590
 7863W        W 8834   1.060   2.850  12.030
 7864W        W 8835   3.660   5.040   9.020
 7865W        W 8836   9.860   8.930   8.540
 7866W        W 8837   9.160  13.270  11.070
 7867W        W 8838   5.920   4.160  12.020
 7868W        W 8839  11.950  11.690   5.640
 7869W        W 8840   9.830   6.480   6.340
 7870W        W 8841   8.610   7.390  13.610
 7871W        W 8842  11.510   1.980   2.700
 7872W        W 8843  11.710   2.600   7.760
 7873W        W 8844   9.120   3.040  11.750
 7874W        W 8845  10.100   8.310   5.590
 7875W        W 8846   4.050   3.940  12.360
 7876W        W 8847  10.080   4.880  13.480
 7877W        W 8848  10.430   9.540   5.680
 7878W        W 8849   4.650   2.640   5.340
 7879W        W 8850  11.970   5.160   2.800
 7880W        W 8851   1.510  10.330   7.500
 7881W        W 8852  11.740   9.270   7.330
 7882W        W 8853   0.420   8.030   3.330
 7883W        W 8854   3.810   2.500   6.530
 7884W        W 8855   5.470   7.230   4.230
 7885W        W 8856   8.520   9.460   1.290
 7886W        W 8857   0.350   1.370   8.350
 7887W        W 8858   0.840   7.780   5.100
 7888W        W 8859   9.480   1.090  13.430
 7889W        W 8860   7.010   4.080   2.150
 7890W        W 8861  13.480   5.120   8.860
 7891W        W 8862   1.430   5.660  12.010
 7892W        W 8863  11.920   6.520   3.630
 7893W        W 8864   2.310   9.420   9.770
 7894W        W 8865  11.820  12.480   2.270
 7895W        W 8866  12.950   0.030   3.130
 7896W        W 8867  11.700   2.400   2.210
 7897W        W 8868  12.760   9.200  12.980
 7898W        W 8869   7.140   2.490   0.780
 7899W        W 8870  12.080   0.500   4.560
 7900W        W 8871   0.990  13.080   6.130
 7901W        W 8872   9.560   5.530   8.980
 7902W        W 8873   7.290  13.670  13.280
 7903W        W 8874  11.190   1.910  10.060
 7904W        W 8875   9.990   8.120  12.140
 7905W        W 8876  11.730   0.500   1.260
 7906W        W 8877   3.480   7.400   8.900
 7907W        W 8878   3.720   5.410   4.400
 7908W        W 8879   9.540  11.140   2.200
 7909W        W 8880   1.620   2.710   6.860
 7910W        W 8881  13.360  10.560  13.620
 7911W        W 8882  12.300   4.080   6.580
 7912W        W 8883   1.820   5.560  12.280
 7913W        W 8884  13.600  11.940  13.850
 7914W        W 8885   0.730  12.010  10.140
 7915W        W 8886   7.690  10.850   0.860
 7916W        W 8887  13.480   6.490   4.630
[truncated: 614,912 more chars]
