# Supplementary material for: Cryptochrome magnetoreception: Time course of photoactivation from non-equilibrium coarse-grained molecular dynamics
Source: Comput Struct Biotechnol J. 2024 Nov 10;26:58–69. doi: 10.1016/j.csbj.2024.11.001 (PMC11725172; doi:10.1016/j.csbj.2024.11.001)
Supplement: Supplementary file 2 — Analysis codes and cg-MD simulation inputs (including initial molecular structures, parameters and topology files) and outputs (final molecular structures) of the 20 replicas. [file mmc2.zip › cg-md/15/production.gro]

Title of the system in water
22551
    1MET     BB    1   1.321   1.144   2.159 -0.0334  0.3692  0.0673
    1MET    SC1    2   1.459   1.429   2.217  0.1950  0.2207  0.1650
    2PRO     BB    3   1.306   1.006   2.463  0.0954  0.0727 -0.0134
    2PRO    SC1    4   1.396   1.235   2.687 -0.0457 -0.0914 -0.4741
    3HIS     BB    5   1.049   0.911   2.580  0.2652  0.1131  0.1503
    3HIS    SC1    6   0.972   1.008   2.873 -0.2592  0.1800  0.1377
    3HIS    SC2    7   1.043   0.957   3.128 -0.0746 -0.0081  0.0519
    3HIS    SC3    8   0.838   0.823   3.015 -0.0066 -0.0943  0.0297
    4ARG     BB    9   1.031   0.606   2.571  0.4054 -0.1033  0.0380
    4ARG    SC1   10   1.115   0.519   2.260 -0.1330 -0.1238  0.1265
    4ARG    SC2   11   1.348   0.673   2.026 -0.0735 -0.1770  0.1695
    4ARG    SCP   12   1.242   0.658   2.002  0.0320 -0.6219 -0.1442
    5THR     BB   13   0.706   0.415   2.574 -0.3415  0.2341  0.1715
    5THR    SC1   14   0.526   0.530   2.669 -0.1820 -0.0302  0.0380
    5THR    SCP   15   0.391   0.563   2.686 -0.0842 -0.3748  0.1013
    5THR    SCN   16   0.660   0.496   2.651  0.1228  0.0967  0.6271
    6ILE     BB   17   0.621   0.072   2.500 -0.1543 -0.0217 -0.1739
    6ILE    SC1   18   0.891   0.003   2.365  0.0940  0.1092  0.2391
    7HIS     BB   19   0.422  -0.041   2.369 -0.0356 -0.0569 -0.1796
    7HIS    SC1   20   0.166  -0.129   2.498  0.1523  0.0790  0.1248
    7HIS    SC2   21  -0.083  -0.106   2.598  0.0203  0.0524 -0.1852
    7HIS    SC3   22   0.058  -0.333   2.639 -0.0402  0.0317 -0.0855
    8LEU     BB   23   0.497  -0.393   2.266  0.0028 -0.0566 -0.1218
    8LEU    SC1   24   0.773  -0.501   2.244 -0.1537  0.0515 -0.1390
    9PHE     BB   25   0.255  -0.545   2.206  0.1732  0.0880  0.0725
    9PHE    SC1   26   0.036  -0.384   2.075  0.0894  0.0306 -0.1273
    9PHE    SC2   27  -0.121  -0.172   2.131  0.1800  0.0699 -0.0180
    9PHE    SC3   28  -0.194  -0.347   1.939 -0.1514 -0.0821  0.2368
   10ARG     BB   29   0.016  -0.818   2.302 -0.2130  0.0998  0.0918
   10ARG    SC1   30   0.129  -1.138   2.220 -0.1623  0.1039 -0.0548
   10ARG    SC2   31   0.225  -1.381   2.381 -0.1299 -0.1008  0.3564
   10ARG    SCP   32   0.145  -1.351   2.311  0.1179  0.1507  0.1581
   11LYS     BB   33  -0.196  -0.712   2.460 -0.0342 -0.2985 -0.2588
   11LYS    SC1   34  -0.243  -0.956   2.692  0.0746  0.0291 -0.3214
   11LYS    SC2   35  -0.320  -1.197   2.645  0.0812  0.2387  0.2727
   11LYS    SCP   36  -0.298  -1.183   2.538 -0.0170 -0.3844  0.1273
   12GLY     BB   37  -0.383  -0.568   2.344 -0.0812 -0.1388 -0.1841
   13LEU     BB   38  -0.568  -0.393   2.308 -0.2117 -0.5173 -0.1184
   13LEU    SC1   39  -0.626  -0.190   2.024 -0.0626  0.0331 -0.0975
   14ARG     BB   40  -0.709  -0.144   2.452 -0.1742  0.2257 -0.1227
   14ARG    SC1   41  -1.029  -0.211   2.418  0.3054  0.0948  0.0135
   14ARG    SC2   42  -1.290  -0.139   2.495  0.0274  0.3567 -0.2151
   14ARG    SCP   43  -1.369  -0.165   2.566 -0.0450 -0.1248 -0.4331
   15LEU     BB   44  -0.592   0.048   2.559  0.0838  0.0228  0.1058
   15LEU    SC1   45  -0.373   0.201   2.361  0.0123  0.0838 -0.1652
   16HIS     BB   46  -0.529   0.156   2.848  0.0693  0.0114  0.2137
   16HIS    SC1   47  -0.569   0.462   2.789  0.1405  0.0979  0.1920
   16HIS    SC2   48  -0.546   0.693   2.652 -0.1025 -0.0506 -0.1115
   16HIS    SC3   49  -0.553   0.697   2.922 -0.0648  0.2901 -0.1100
   17ASP     BB   50  -0.726  -0.047   3.051  0.1032  0.0594 -0.2924
   17ASP    SC1   51  -0.967  -0.130   2.890  0.2859  0.1490  0.1981
   17ASP    SCN   52  -0.972  -0.105   2.783  0.5126 -0.3365  0.0474
   18ASN     BB   53  -0.623  -0.125   3.278  0.1353  0.0575  0.0801
   18ASN    SC1   54  -0.781   0.014   3.557  0.1130 -0.1684  0.1305
   18ASN    SCP   55  -0.645   0.013   3.523 -0.2475  0.2783  0.1069
   18ASN    SCN   56  -0.917   0.015   3.590 -0.3812  0.1529 -0.3910
   19PRO     BB   57  -0.356  -0.065   3.347 -0.3881 -0.4347  0.2262
   19PRO    SC1   58  -0.296   0.086   3.608  0.0310 -0.1054  0.0920
   20THR     BB   59  -0.054  -0.007   3.101 -0.0386 -0.1039  0.0863
   20THR    SC1   60   0.079  -0.222   3.103 -0.0616 -0.0690  0.1337
   20THR    SCP   61   0.062  -0.273   2.974  0.5693  0.0159 -0.2678
   20THR    SCN   62   0.096  -0.170   3.232 -0.5993 -0.0270 -0.0433
   21LEU     BB   63  -0.043   0.291   3.032 -0.0231  0.1279  0.3422
   21LEU    SC1   64  -0.293   0.411   3.224  0.0411  0.2287  0.1325
   22LEU     BB   65  -0.082   0.423   2.756 -0.4117  0.0599  0.1376
   22LEU    SC1   66   0.107   0.374   2.505  0.0187  0.0034 -0.0065
   23ALA     BB   67  -0.073   0.764   2.719  0.0384  0.0008  0.1773
   24ALA     BB   68  -0.146   0.956   2.830 -0.2599 -0.0683 -0.0463
   25LEU     BB   69  -0.127   1.018   3.182 -0.2114 -0.0198 -0.0471
   25LEU    SC1   70  -0.322   0.844   3.384 -0.0768 -0.0571 -0.0578
   26GLU     BB   71   0.112   1.256   3.152 -0.1617  0.1547 -0.1027
   26GLU    SC1   72  -0.099   1.467   3.455  0.1208 -0.0735 -0.2187
   26GLU    SCN   73  -0.047   1.531   3.382 -0.0575  0.0225 -0.2704
   27SER     BB   74   0.238   1.306   2.850  0.3289 -0.1771 -0.0618
   27SER    SC1   75   0.275   1.556   2.824 -0.3450 -0.4482 -0.2302
   27SER    SCP   76   0.415   1.562   2.820  0.0980  0.3004  0.1191
   27SER    SCN   77   0.135   1.550   2.828  0.0900 -0.0889 -0.3279
   28SER     BB   78   0.424   1.033   2.721 -0.2652  0.0958  0.0820
   28SER    SC1   79   0.331   0.873   2.941 -0.1472 -0.0388  0.0394
   28SER    SCP   80   0.191   0.881   2.948 -0.1097 -0.0735  0.3523
   28SER    SCN   81   0.471   0.864   2.935 -0.1096  0.0929  0.0328
   29GLU     BB   82   0.621   1.035   2.562 -0.0394  0.3694  0.0791
   29GLU    SC1   83   0.774   1.367   2.665  0.1038 -0.1575 -0.0887
   29GLU    SCN   84   0.687   1.368   2.732  0.1630  0.2987  0.0169
   30THR     BB   85   0.695   0.828   2.238  0.1707  0.1162 -0.3350
   30THR    SC1   86   0.898   0.921   2.131 -0.2037  0.0685 -0.0771
   30THR    SCP   87   0.975   1.012   2.058  0.1638 -0.1544  0.1832
   30THR    SCN   88   0.821   0.830   2.204 -0.1884  0.0866  0.1249
   31ILE     BB   89   0.394   0.720   2.215 -0.3541  0.1890  0.2176
   31ILE    SC1   90   0.187   0.897   2.363 -0.2816  0.4070  0.0643
   32TYR     BB   91   0.436   0.403   2.102 -0.1300 -0.2323 -0.2090
   32TYR    SC1   92   0.712   0.381   1.990 -0.2275  0.0744 -0.1035
   32TYR    SC2   93   0.933   0.251   1.906 -0.1758 -0.0997  0.2807
   32TYR    SC3   94   0.884   0.502   1.820  0.0764 -0.1231  0.0531
   33PRO     BB   95   0.259   0.152   1.911 -0.1780 -0.1503 -0.1206
   33PRO    SC1   96   0.017   0.255   2.015  0.4592 -0.2221 -0.1259
   34VAL     BB   97   0.395  -0.192   1.821  0.1303 -0.0543  0.0597
   34VAL    SC1   98   0.654  -0.144   1.846  0.0449  0.4006  0.1515
   35TYR     BB   99   0.305  -0.418   1.614  0.2572 -0.0945 -0.1658
   35TYR    SC1  100   0.005  -0.471   1.562 -0.2537  0.3247 -0.2730
   35TYR    SC2  101  -0.141  -0.676   1.660  0.2403  0.0830 -0.0076
   35TYR    SC3  102  -0.115  -0.644   1.393 -0.1193  0.0102 -0.0562
   36VAL     BB  103   0.335  -0.794   1.572 -0.1642  0.0534  0.0866
   36VAL    SC1  104   0.241  -0.848   1.813 -0.3363  0.1276  0.0377
   37LEU     BB  105   0.367  -1.011   1.356 -0.0539  0.3999 -0.2192
   37LEU    SC1  106   0.066  -1.100   1.221 -0.0434  0.0795 -0.1120
   38ASP     BB  107   0.564  -1.196   1.481  0.1941  0.0690  0.0184
   38ASP    SC1  108   0.829  -1.100   1.519 -0.0036 -0.2136  0.0228
   38ASP    SCN  109   0.808  -1.192   1.462 -0.1793 -0.1492 -0.0230
   39ARG     BB  110   0.586  -1.483   1.352  0.3116 -0.2089  0.0776
   39ARG    SC1  111   0.509  -1.572   1.037  0.0876 -0.2987 -0.0056
   39ARG    SC2  112   0.710  -1.567   0.738 -0.0806 -0.1929 -0.3011
   39ARG    SCP  113   0.682  -1.478   0.679 -0.0753 -0.0598 -0.1119
   40ARG     BB  114   0.696  -1.631   1.682  0.0092  0.0190 -0.2384
   40ARG    SC1  115   1.004  -1.639   1.613  0.0050 -0.0304  0.2979
   40ARG    SC2  116   1.195  -1.439   1.464  0.1103 -0.0402 -0.0666
   40ARG    SCP  117   1.265  -1.425   1.381  0.1777  0.0506  0.0043
   41PHE     BB  118   0.522  -1.485   1.860  0.0877  0.3646 -0.1746
   41PHE    SC1  119   0.559  -1.231   1.961  0.2532 -0.1408 -0.1441
   41PHE    SC2  120   0.625  -1.199   2.221  0.0360 -0.1126 -0.0905
   41PHE    SC3  121   0.614  -0.985   2.057 -0.1724 -0.0796 -0.0364
   42LEU     BB  122   0.193  -1.567   1.865 -0.1281  0.0797 -0.0399
   42LEU    SC1  123   0.094  -1.280   1.688 -0.2178  0.3199  0.2392
   43ALA     BB  124   0.145  -1.772   2.060  0.2626  0.1130 -0.2340
   44SER     BB  125   0.437  -1.890   2.175  0.1544  0.3955  0.0405
   44SER    SC1  126   0.620  -1.744   2.276  0.1252  0.0982 -0.0308
   44SER    SCP  127   0.750  -1.783   2.242 -0.1468  0.1969 -0.1386
   44SER    SCN  128   0.490  -1.704   2.309  0.0239  0.1986  0.6052
   45ALA     BB  129   0.522  -2.097   1.912  0.0348  0.1906 -0.0107
   46MET     BB  130   0.308  -2.057   1.628  0.1934 -0.0966 -0.0749
   46MET    SC1  131   0.496  -1.963   1.362  0.0251 -0.3633  0.1511
   47HIS     BB  132  -0.014  -2.169   1.693  0.0541  0.0597  0.2293
   47HIS    SC1  133   0.117  -2.449   1.790 -0.0514 -0.0317 -0.2050
   47HIS    SC2  134   0.134  -2.714   1.839 -0.2640 -0.0098  0.0074
   47HIS    SC3  135   0.296  -2.542   1.970 -0.1303 -0.0322 -0.1259
   48ILE     BB  136  -0.202  -2.231   1.402 -0.0943 -0.1904 -0.0631
   48ILE    SC1  137   0.023  -2.192   1.192 -0.1101  0.4784  0.0213
   49GLY     BB  138  -0.464  -2.372   1.220 -0.3635 -0.0609  0.2705
   50ALA     BB  139  -0.751  -2.264   1.198 -0.1509 -0.0031 -0.0570
   51LEU     BB  140  -0.909  -2.026   1.305 -0.2201 -0.1026 -0.0479
   51LEU    SC1  141  -1.131  -2.083   1.546 -0.1736 -0.2698  0.0998
   52ARG     BB  142  -0.789  -1.784   1.472 -0.2243 -0.1394  0.1484
   52ARG    SC1  143  -0.575  -1.883   1.719  0.0027 -0.1296  0.2199
   52ARG    SC2  144  -0.335  -1.846   1.937  0.0394 -0.1298  0.0489
   52ARG    SCP  145  -0.249  -1.909   1.964  0.3345  0.1563 -0.1412
   53TRP     BB  146  -0.612  -1.629   1.240  0.1493 -0.2188  0.1964
   53TRP    SC1  147  -0.342  -1.661   1.354 -0.0006  0.1026 -0.1085
   53TRP    SC2  148  -0.115  -1.748   1.473 -0.1231 -0.1497 -0.0533
   53TRP    SC3  149  -0.101  -1.590   1.254  0.1067 -0.2531 -0.1165
   53TRP    SC4  150   0.125  -1.662   1.384 -0.0254 -0.2117  0.1439
   54HIS     BB  151  -0.787  -1.351   1.183  0.0238  0.0504 -0.0759
   54HIS    SC1  152  -0.820  -1.324   0.870  0.1161 -0.0864 -0.0594
   54HIS    SC2  153  -0.988  -1.198   0.701  0.0652 -0.1459 -0.0536
   54HIS    SC3  154  -0.726  -1.135   0.702  0.0189  0.0527  0.0407
   55PHE     BB  155  -0.868  -1.203   1.382 -0.0276  0.2007  0.3935
   55PHE    SC1  156  -1.027  -1.354   1.573 -0.2692 -0.0439 -0.1274
   55PHE    SC2  157  -1.247  -1.321   1.726 -0.1051  0.1991  0.0637
   55PHE    SC3  158  -1.086  -1.534   1.765 -0.2851  0.0384 -0.0547
   56LEU     BB  159  -0.654  -0.915   1.436 -0.0876 -0.2381  0.0312
   56LEU    SC1  160  -0.336  -1.102   1.426 -0.0994  0.1238  0.1987
   57LEU     BB  161  -0.734  -0.817   1.166 -0.0047  0.1594 -0.1211
   57LEU    SC1  162  -0.459  -0.727   1.053  0.2603  0.1900  0.0448
   58GLN     BB  163  -0.979  -0.704   1.132 -0.2054 -0.3813  0.2362
   58GLN    SC1  164  -0.935  -0.675   0.732  0.0679 -0.2261 -0.1427
   58GLN    SCP  165  -0.881  -0.770   0.819 -0.1156  0.2327  0.3122
   58GLN    SCN  166  -0.988  -0.579   0.644  0.2251 -0.2598 -0.4892
   59SER     BB  167  -1.081  -0.474   1.370  0.0512  0.0246 -0.1052
   59SER    SC1  168  -0.968  -0.509   1.585 -0.2224  0.0317  0.1351
   59SER    SCP  169  -0.924  -0.399   1.511  0.2142  0.0845 -0.0206
   59SER    SCN  170  -1.013  -0.619   1.659  0.4492  0.2690  0.4109
   60LEU     BB  171  -1.192  -0.225   1.217  0.0383 -0.3970  0.0494
   60LEU    SC1  172  -1.506  -0.217   1.278  0.0875 -0.1400  0.0050
   61GLU     BB  173  -1.070   0.020   1.295 -0.2358 -0.1082  0.2441
   61GLU    SC1  174  -1.104   0.383   1.266  0.0718 -0.3681  0.4660
   61GLU    SCN  175  -1.030   0.463   1.254 -0.0473 -0.2890 -0.3113
   62ASPP    BB  176  -0.882  -0.013   1.564  0.2168  0.1752 -0.0083
   62ASPP   SC1  177  -1.046  -0.125   1.809 -0.0313 -0.1738  0.0996
   63LEU     BB  178  -0.584  -0.128   1.533 -0.1609  0.1017 -0.1868
   63LEU    SC1  179  -0.546  -0.440   1.442  0.3211 -0.3490 -0.0579
   64HIS     BB  180  -0.474  -0.019   1.278 -0.1524  0.2316  0.1163
   64HIS    SC1  181  -0.244  -0.204   1.144  0.1478  0.1352 -0.1576
   64HIS    SC2  182  -0.156  -0.424   1.014 -0.0624 -0.1601  0.1807
   64HIS    SC3  183   0.016  -0.275   1.160 -0.0018 -0.3849  0.3453
   65LYS     BB  184  -0.531   0.290   1.180 -0.0417 -0.0089  0.0483
   65LYS    SC1  185  -0.737   0.231   0.935  0.0506 -0.0178 -0.0727
   65LYS    SC2  186  -0.979   0.106   0.804 -0.0031 -0.1112 -0.3061
   65LYS    SCP  187  -0.984   0.014   0.863  0.4170 -0.0096 -0.0764
   66ASN     BB  188  -0.615   0.478   1.384  0.2875 -0.1553 -0.2160
   66ASN    SC1  189  -0.737   0.784   1.224 -0.0051  0.0931 -0.1144
   66ASN    SCP  190  -0.791   0.656   1.241 -0.2875  0.2828  0.3346
   66ASN    SCN  191  -0.682   0.911   1.207 -0.3001  0.2329 -0.1373
   67LEU     BB  192  -0.616   0.488   1.652 -0.0081  0.3086  0.3288
   67LEU    SC1  193  -0.449   0.286   1.812  0.1137  0.2594 -0.1263
   68SER     BB  194  -0.946   0.525   1.768  0.0096  0.0507 -0.0737
   68SER    SC1  195  -1.152   0.396   1.783 -0.0478  0.3478 -0.0909
   68SER    SCP  196  -1.023   0.413   1.835 -0.0212  0.2080 -0.1432
   68SER    SCN  197  -1.281   0.380   1.731 -0.0213  0.1259 -0.1180
   69ARG     BB  198  -0.950   0.841   1.691 -0.0069 -0.1428 -0.0161
   69ARG    SC1  199  -1.252   0.838   1.551  0.1123 -0.1600  0.1296
   69ARG    SC2  200  -1.506   0.630   1.424  0.0095  0.2894  0.0350
   69ARG    SCP  201  -1.615   0.613   1.421  0.0386  0.0691 -0.2807
   70LEU     BB  202  -0.691   0.984   1.742  0.0050 -0.1186  0.0840
   70LEU    SC1  203  -0.791   1.305   1.772 -0.3512 -0.1434 -0.4428
   71GLY     BB  204  -0.416   0.989   1.667 -0.2531 -0.2697 -0.1635
   72ALA     BB  205  -0.261   0.712   1.660  0.2816  0.1605 -0.0147
   73ARG     BB  206  -0.113   0.518   1.466 -0.0397 -0.1261  0.3978
   73ARG    SC1  207  -0.151   0.665   1.160 -0.0541  0.1681  0.1965
   73ARG    SC2  208  -0.288   0.954   1.125 -0.0770 -0.2831 -0.1404
   73ARG    SCP  209  -0.300   1.004   1.222  0.2892 -0.1150 -0.1653
   74LEU     BB  210   0.103   0.239   1.421  0.0654 -0.0314 -0.3606
   74LEU    SC1  211  -0.121   0.067   1.542  0.1943 -0.2556  0.2078
   75LEU     BB  212   0.369   0.015   1.436 -0.1168  0.2192 -0.0759
   75LEU    SC1  213   0.558   0.232   1.586 -0.0279 -0.0211  0.0985
   76VAL     BB  214   0.603  -0.179   1.214 -0.2287  0.0393 -0.1283
   76VAL    SC1  215   0.812  -0.135   1.370 -0.2037  0.0796 -0.1728
   77ILE     BB  216   0.525  -0.591   1.199 -0.1016 -0.0137  0.0677
   77ILE    SC1  217   0.280  -0.691   1.038  0.1152 -0.0991 -0.2169
   78GLN     BB  218   0.750  -0.797   1.101 -0.1457  0.0897  0.2911
   78GLN    SC1  219   0.572  -1.009   0.858 -0.0623 -0.0186 -0.2494
   78GLN    SCP  220   0.574  -1.149   0.866 -0.2708 -0.0106 -0.2443
   78GLN    SCN  221   0.569  -0.869   0.849 -0.0286  0.0029 -0.1362
   79GLY     BB  222   1.042  -0.815   1.132 -0.2194 -0.0381  0.1555
   80GLU     BB  223   1.278  -0.941   1.282 -0.1094  0.3011  0.1615
   80GLU    SC1  224   1.435  -1.181   1.038  0.2775  0.2077 -0.0190
   80GLU    SCN  225   1.536  -1.186   0.994  0.4161  0.4631  0.2366
   81TYR     BB  226   1.341  -0.891   1.632 -0.1198  0.0993  0.0728
   81TYR    SC1  227   1.033  -0.706   1.653  0.1853  0.0853 -0.0102
   81TYR    SC2  228   0.828  -0.661   1.823  0.0232 -0.0073 -0.1774
   81TYR    SC3  229   0.821  -0.558   1.573  0.2502  0.1109 -0.1370
   82GLU     BB  230   1.542  -0.856   1.838  0.3821 -0.2651 -0.3083
   82GLU    SC1  231   1.862  -0.726   1.782  0.0027 -0.4413  0.1069
   82GLU    SCN  232   1.899  -0.698   1.682 -0.0308 -0.2217  0.1510
   83SER     BB  233   1.364  -0.640   2.051  0.1580  0.0711  0.0752
   83SER    SC1  234   1.201  -0.762   2.159  0.0357  0.1426  0.3014
   83SER    SCP  235   1.271  -0.762   2.037 -0.0274  0.4626 -0.3937
   83SER    SCN  236   1.132  -0.762   2.281  0.0951 -0.2400 -0.3027
   84VAL     BB  237   1.348  -0.375   1.860  0.2590  0.0243 -0.3589
   84VAL    SC1  238   1.109  -0.262   1.876  0.3265  0.1482 -0.2093
   85LEU     BB  239   1.610  -0.295   1.706  0.0154  0.1034  0.0594
   85LEU    SC1  240   1.607  -0.063   1.465 -0.0730 -0.2922  0.0259
   86ARG     BB  241   1.996  -0.232   1.859  0.2405 -0.1699 -0.0393
   86ARG    SC1  242   2.054   0.087   1.831 -0.1255 -0.1173  0.5159
   86ARG    SC2  243   2.225   0.266   1.640 -0.0983 -0.1603  0.7513
   86ARG    SCP  244   2.122   0.276   1.604  0.1308 -0.0073 -0.0997
   87ASP     BB  245   2.048  -0.379   2.105 -0.0726  0.2685  0.3944
   87ASP    SC1  246   2.218  -0.160   2.270  0.3223  0.1127 -0.3634
   87ASP    SCN  247   2.309  -0.222   2.261  0.4601  0.1686  0.2163
   88HIS     BB  248   1.794  -0.462   2.245  0.1355  0.1577 -0.0739
   88HIS    SC1  249   1.829  -0.773   2.308  0.0526 -0.1385 -0.0699
   88HIS    SC2  250   1.854  -1.028   2.224  0.2700 -0.0313 -0.3477
   88HIS    SC3  251   1.953  -0.955   2.464  0.1212 -0.2248 -0.2230
   89VAL     BB  252   1.545  -0.266   2.316 -0.0132  0.0739 -0.0222
   89VAL    SC1  253   1.285  -0.312   2.334  0.0364 -0.2521 -0.0791
   90GLN     BB  254   1.654   0.010   2.217 -0.1495 -0.1203  0.0660
   90GLN    SC1  255   1.335   0.107   2.080  0.0101 -0.2071 -0.0399
   90GLN    SCP  256   1.347   0.137   2.216 -0.3271  0.4790  0.1021
   90GLN    SCN  257   1.322   0.077   1.944  0.3875  0.0071  0.1135
   91LYS     BB  258   1.817   0.279   2.209  0.0021 -0.2883  0.1003
   91LYS    SC1  259   2.115   0.410   2.195  0.0938 -0.4848 -0.0407
   91LYS    SC2  260   2.232   0.652   2.175 -0.0971  0.1368  0.1978
   91LYS    SCP  261   2.333   0.655   2.218 -0.0743 -0.1689  0.1905
   92TRP     BB  262   1.623   0.497   2.380 -0.1890 -0.1236  0.3858
   92TRP    SC1  263   1.789   0.761   2.421  0.2683 -0.2256  0.0688
   92TRP    SC2  264   1.793   1.031   2.414  0.2787 -0.2176  0.3016
   92TRP    SC3  265   1.799   0.890   2.183  0.1751 -0.0191  0.1743
   92TRP    SC4  266   1.846   1.156   2.180 -0.0872  0.0334  0.3445
   93ASN     BB  267   1.464   0.426   2.597  0.1059 -0.1345  0.0696
   93ASN    SC1  268   1.298   0.138   2.616 -0.1785 -0.1540  0.0805
   93ASN    SCP  269   1.302   0.050   2.725  0.0371  0.1996  0.1565
   93ASN    SCN  270   1.295   0.226   2.508 -0.1903  0.0731  0.0569
   94ILE     BB  271   1.347   0.617   2.832 -0.1196  0.0274  0.1679
   94ILE    SC1  272   1.569   0.812   2.925 -0.0557  0.0751 -0.0781
   95THR     BB  273   1.154   0.462   3.030 -0.0596 -0.0561 -0.1057
   95THR    SC1  274   1.151   0.474   3.300  0.0300  0.0685  0.0870
   95THR    SCP  275   1.058   0.422   3.391  0.1625 -0.1874  0.0809
   95THR    SCN  276   1.245   0.526   3.210 -0.2168  0.6820  0.1354
   96GLN     BB  277   0.904   0.245   2.967 -0.2927  0.0738 -0.1144
   96GLN    SC1  278   0.584   0.409   3.183 -0.1031 -0.1908  0.1438
   96GLN    SCP  279   0.493   0.508   3.145 -0.2424 -0.2602  0.4054
   96GLN    SCN  280   0.675   0.310   3.221  0.3565 -0.0453 -0.3444
   97VAL     BB  281   0.854  -0.022   2.908 -0.0623 -0.1161  0.0777
   97VAL    SC1  282   0.975  -0.212   2.769  0.2306  0.1608 -0.0597
   98THR     BB  283   0.487  -0.098   2.878  0.1360  0.1785 -0.0051
   98THR    SC1  284   0.363   0.119   2.911  0.1707  0.0824  0.5389
   98THR    SCP  285   0.456   0.016   2.931 -0.0902 -0.0114 -0.1587
   98THR    SCN  286   0.271   0.222   2.892 -0.1947 -0.0546  0.0891
   99LEU     BB  287   0.493  -0.390   2.886 -0.0559  0.0369  0.0417
   99LEU    SC1  288   0.674  -0.590   2.689 -0.0390  0.3507  0.1651
  100ASP     BB  289   0.344  -0.664   3.016  0.3711  0.1292 -0.3040
  100ASP    SC1  290   0.053  -0.720   2.929 -0.6606 -0.0111 -0.0245
  100ASP    SCN  291   0.068  -0.640   2.856 -0.2015  0.0247  0.0791
  101ALA     BB  292   0.410  -0.904   3.196 -0.0019  0.0609 -0.2313
  102GLU     BB  293   0.433  -1.179   3.056 -0.2323  0.0403 -0.1166
  102GLU    SC1  294   0.115  -1.279   2.911 -0.0540 -0.3750  0.3224
  102GLU    SCN  295   0.056  -1.262   3.002 -0.2103 -0.4123  0.2320
  103MET     BB  296   0.618  -1.309   3.009 -0.1133 -0.0546 -0.0617
  103MET    SC1  297   0.547  -1.522   2.689  0.0300 -0.0923 -0.4058
  104GLU     BB  298   0.756  -1.523   3.238  0.1764 -0.3849 -0.1505
  104GLU    SC1  299   0.501  -1.466   3.504 -0.5486 -0.3113 -0.0721
  104GLU    SCN  300   0.522  -1.503   3.605 -0.0776 -0.1658 -0.0935
  105PRO     BB  301   0.915  -1.693   3.017  0.2432  0.2077  0.3125
  105PRO    SC1  302   0.741  -1.916   2.897 -0.1383  0.0608 -0.1930
  106PHE     BB  303   1.141  -1.544   2.870 -0.2821  0.0386 -0.0144
  106PHE    SC1  304   1.237  -1.287   2.974  0.1571 -0.1070  0.0928
  106PHE    SC2  305   1.100  -1.157   3.168 -0.1367  0.1211 -0.2546
  106PHE    SC3  306   1.324  -1.048   3.064  0.0578 -0.0319 -0.0084
  107TYR     BB  307   1.045  -1.466   2.579  0.0549  0.0669  0.0235
  107TYR    SC1  308   0.967  -1.213   2.607 -0.0846 -0.1863  0.0270
  107TYR    SC2  309   0.902  -0.987   2.475 -0.1180 -0.4267 -0.3853
  107TYR    SC3  310   0.855  -1.007   2.740 -0.2606 -0.0141 -0.3727
  108LYS     BB  311   1.272  -1.633   2.281 -0.0552 -0.0835 -0.0637
  108LYS    SC1  312   1.037  -1.442   2.074 -0.2999  0.0921 -0.2348
  108LYS    SC2  313   1.050  -1.186   1.959 -0.1262  0.1028  0.0251
  108LYS    SCP  314   1.010  -1.142   2.052 -0.0234  0.0513  0.0964
  109GLU     BB  315   1.583  -1.590   2.196  0.2638  0.3054  0.0619
  109GLU    SC1  316   1.577  -1.331   1.870  0.0789  0.1486  0.1457
  109GLU    SCN  317   1.550  -1.230   1.904 -0.1125  0.1204  0.0862
  110MET     BB  318   1.802  -1.509   2.307 -0.0292  0.0119 -0.0037
  110MET    SC1  319   1.944  -1.898   2.372  0.2567  0.0626 -0.0350
  111GLU     BB  320   1.803  -1.402   2.583  0.1439 -0.0134 -0.2107
  111GLU    SC1  321   2.109  -1.530   2.800 -0.6145 -0.0195 -0.1226
  111GLU    SCN  322   2.046  -1.440   2.795 -0.1855  0.3077 -0.3766
  112ALA     BB  323   1.653  -1.264   2.743 -0.0545 -0.0931 -0.0539
  113ASN     BB  324   1.418  -1.034   2.578 -0.0137 -0.2832  0.1965
  113ASN    SC1  325   1.423  -1.156   2.313  0.0447 -0.2564  0.4336
  113ASN    SCP  326   1.436  -1.278   2.246  0.3994  0.1586 -0.0540
  113ASN    SCN  327   1.410  -1.034   2.381 -0.0979  0.1983 -0.2019
  114ILE     BB  328   1.460  -0.741   2.636  0.0102 -0.1975 -0.1552
  114ILE    SC1  329   1.180  -0.641   2.725  0.2169  0.0273  0.2746
  115ARG     BB  330   1.727  -0.675   2.842  0.1884  0.4142 -0.2073
  115ARG    SC1  331   1.761  -0.863   3.067  0.0516  0.0375 -0.0841
  115ARG    SC2  332   1.897  -1.156   3.170  0.0525  0.1138  0.1168
  115ARG    SCP  333   1.845  -1.251   3.154 -0.2594  0.2745  0.1131
  116ARG     BB  334   1.892  -0.464   2.776  0.0944  0.0324  0.0818
  116ARG    SC1  335   2.151  -0.539   2.604  0.2298 -0.3192 -0.1186
  116ARG    SC2  336   2.423  -0.609   2.465 -0.2933 -0.1664  0.0328
  116ARG    SCP  337   2.447  -0.502   2.462  0.0094 -0.2121  0.2724
  117LEU     BB  338   1.763  -0.223   2.760 -0.1213 -0.0095 -0.1189
  117LEU    SC1  339   1.478  -0.258   2.843  0.2524  0.1347 -0.0734
  118GLY     BB  340   1.874   0.017   2.656  0.1015  0.2257  0.1958
  119ALA     BB  341   2.031   0.219   2.652  0.1701  0.2350  0.1023
  120GLU     BB  342   1.952   0.507   2.770  0.2744 -0.1564 -0.1186
  120GLU    SC1  343   2.300   0.720   2.732  0.2029  0.0687 -0.3104
  120GLU    SCN  344   2.259   0.644   2.664  0.0092 -0.2412  0.1058
  121LEU     BB  345   1.789   0.373   3.033 -0.0491  0.0434 -0.2071
  121LEU    SC1  346   1.989   0.461   3.256  0.0840  0.1453  0.4710
  122GLY     BB  347   1.581   0.250   3.012  0.1669 -0.1631 -0.0224
  123PHE     BB  348   1.435   0.086   3.231 -0.1268  0.1306 -0.0624
  123PHE    SC1  349   1.616   0.040   3.504  0.0999 -0.1814  0.0159
  123PHE    SC2  350   1.647   0.041   3.772  0.0309 -0.0475  0.0240
  123PHE    SC3  351   1.683   0.268   3.631 -0.1271 -0.0717 -0.0574
  124GLU     BB  352   1.156  -0.041   3.211 -0.0951 -0.0145 -0.3089
  124GLU    SC1  353   1.044   0.054   3.562 -0.3994 -0.0499  0.0985
  124GLU    SCN  354   1.101  -0.040   3.564 -0.4723 -0.1263  0.7443
  125VAL     BB  355   1.168  -0.363   3.205  0.1228 -0.2368  0.1740
  125VAL    SC1  356   1.339  -0.565   3.221  0.1917 -0.2202 -0.2547
  126LEU     BB  357   0.830  -0.444   3.197 -0.0188 -0.1576  0.1595
  126LEU    SC1  358   0.828  -0.749   3.119 -0.2504 -0.1040 -0.1050
  127SER     BB  359   0.569  -0.253   3.364 -0.0443 -0.0522  0.0744
  127SER    SC1  360   0.595  -0.038   3.359 -0.0567 -0.0862 -0.0283
  127SER    SCP  361   0.733  -0.063   3.366  0.0887 -0.0842  0.0609
  127SER    SCN  362   0.458  -0.013   3.351  0.1356  0.0981 -0.3289
  128ARG     BB  363   0.427  -0.550   3.457 -0.0746  0.3682 -0.0639
  128ARG    SC1  364   0.701  -0.626   3.641  0.2267  0.1723 -0.0005
  128ARG    SC2  365   0.896  -0.415   3.783 -0.0924 -0.2182 -0.0340
  128ARG    SCP  366   0.863  -0.312   3.804  0.1829 -0.1133 -0.0694
  129VAL     BB  367   0.167  -0.526   3.492 -0.0296 -0.1036  0.5348
  129VAL    SC1  368   0.017  -0.322   3.570 -0.0734  0.1356 -0.1145
  130GLY     BB  369  -0.019  -0.756   3.416  0.0670  0.2607  0.3511
  131HIS     BB  370  -0.313  -0.609   3.331  0.0637  0.0565  0.0322
  131HIS    SC1  371  -0.405  -0.523   3.038  0.0663  0.2577 -0.1569
  131HIS    SC2  372  -0.364  -0.359   2.827 -0.1859 -0.0508 -0.4555
  131HIS    SC3  373  -0.587  -0.512   2.839 -0.1791 -0.0373  0.0424
  132SER     BB  374  -0.528  -0.523   3.549 -0.2251 -0.1568 -0.2208
  132SER    SC1  375  -0.433  -0.355   3.717  0.0095  0.0955  0.0755
  132SER    SCP  376  -0.385  -0.485   3.696 -0.0139  0.1989 -0.0178
  132SER    SCN  377  -0.480  -0.225   3.739 -0.3833  0.0172  0.3381
  133LEU     BB  378  -0.709  -0.716   3.749 -0.1814  0.0623 -0.2376
  133LEU    SC1  379  -0.906  -0.875   3.579  0.2486  0.2183 -0.1353
  134TYR     BB  380  -0.693  -0.728   4.025 -0.0221  0.1434  0.4034
  134TYR    SC1  381  -0.521  -0.967   4.121  0.0037 -0.0744 -0.1179
  134TYR    SC2  382  -0.446  -1.225   4.143 -0.0915 -0.0872  0.0842
  134TYR    SC3  383  -0.292  -1.030   4.248  0.0192 -0.0528 -0.1351
  135ASP     BB  384  -0.545  -0.498   4.158  0.3244  0.0998 -0.0638
  135ASP    SC1  385  -0.766  -0.355   4.337  0.0875  0.3110  0.2012
  135ASP    SCN  386  -0.813  -0.258   4.360 -0.0578  0.4339 -0.4197
  136THR     BB  387  -0.177  -0.514   4.100  0.1779  0.0673  0.1083
  136THR    SC1  388  -0.100  -0.655   3.901  0.2144  0.0936  0.1168
  136THR    SCP  389  -0.022  -0.771   3.893 -0.0701  0.1840 -0.0499
  136THR    SCN  390  -0.179  -0.540   3.909  0.1380  0.3217  0.0502
  137LYS     BB  391  -0.045  -0.595   4.387 -0.0908 -0.2231 -0.2716
  137LYS    SC1  392   0.184  -0.356   4.390  0.0816 -0.0025  0.3197
  137LYS    SC2  393   0.333  -0.131   4.426 -0.0536  0.1972  0.2648
  137LYS    SCP  394   0.441  -0.148   4.424 -0.1114 -0.3473  0.3790
  138ARG     BB  395  -0.187  -0.650   4.613  0.1555  0.1221  0.1049
  138ARG    SC1  396  -0.443  -0.481   4.674  0.3021 -0.0908  0.3808
  138ARG    SC2  397  -0.542  -0.227   4.848  0.1285 -0.0950 -0.2448
  138ARG    SCP  398  -0.517  -0.229   4.956 -0.3925 -0.1521 -0.0999
  139ILE     BB  399  -0.189  -0.943   4.726 -0.1328 -0.2527  0.1657
  139ILE    SC1  400  -0.337  -0.873   4.990 -0.0596 -0.1960  0.1920
  140LEU     BB  401   0.128  -1.045   4.867 -0.1452 -0.0677  0.0402
  140LEU    SC1  402   0.162  -1.093   5.173  0.3127 -0.1410 -0.1088
  141ASP     BB  403   0.311  -0.887   4.690 -0.0435  0.1350 -0.2175
  141ASP    SC1  404   0.383  -0.597   4.726 -0.1045  0.2125 -0.1080
  141ASP    SCN  405   0.401  -0.537   4.636 -0.2578  0.0365 -0.2650
  142LEU     BB  406   0.382  -0.972   4.369 -0.0840  0.2195  0.0358
  142LEU    SC1  407   0.157  -0.935   4.182  0.1602 -0.0991 -0.2756
  143ASN     BB  408   0.480  -1.307   4.256 -0.1654  0.0661 -0.0078
  143ASN    SC1  409   0.597  -1.422   4.026  0.1293  0.0738  0.0925
  143ASN    SCP  410   0.497  -1.512   3.990 -0.5288 -0.0659  0.2287
  143ASN    SCN  411   0.698  -1.331   4.062 -0.5353  0.0500 -0.0326
  144GLY     BB  412   0.634  -1.372   4.541 -0.0718 -0.0010 -0.0373
  145GLY     BB  413   0.423  -1.435   4.777 -0.0466 -0.1384 -0.0342
  146SER     BB  414   0.136  -1.476   4.690 -0.2691  0.2903  0.2309
  146SER    SC1  415   0.047  -1.348   4.502  0.0109  0.1656 -0.1375
  146SER    SCP  416   0.058  -1.236   4.584  0.2373 -0.2813  0.1895
  146SER    SCN  417   0.035  -1.461   4.420  0.7049 -0.0880 -0.1639
  147PRO     BB  418  -0.070  -1.769   4.713  0.2191  0.1860 -0.1925
  147PRO    SC1  419  -0.011  -1.917   4.982 -0.0352  0.1486  0.0130
  148PRO     BB  420  -0.221  -1.843   4.477  0.0656 -0.0679  0.1827
  148PRO    SC1  421  -0.210  -1.658   4.265  0.1187  0.0142 -0.1692
  149LEU     BB  422  -0.458  -1.989   4.556  0.2575  0.3233  0.0316
  149LEU    SC1  423  -0.362  -2.224   4.783 -0.2725 -0.0407 -0.2155
  150THR     BB  424  -0.808  -2.004   4.597 -0.2522  0.1048  0.3226
  150THR    SC1  425  -0.827  -2.159   4.819  0.0007  0.1379  0.0838
  150THR    SCP  426  -0.848  -2.056   4.912 -0.1906  0.0107 -0.2367
  150THR    SCN  427  -0.805  -2.262   4.727 -0.2192 -0.3051  0.0947
  151TYR     BB  428  -1.017  -1.935   4.413  0.0108  0.0361 -0.0205
  151TYR    SC1  429  -1.218  -2.184   4.409  0.2198  0.0616 -0.0285
  151TYR    SC2  430  -1.384  -2.345   4.549  0.1435  0.3015  0.1646
  151TYR    SC3  431  -1.422  -2.308   4.284  0.0737  0.1198  0.1480
  152LYS     BB  432  -1.249  -1.702   4.537  0.1486 -0.0778  0.0871
  152LYS    SC1  433  -1.526  -1.798   4.458  0.1836  0.1746 -0.1152
  152LYS    SC2  434  -1.708  -1.980   4.591 -0.5034 -0.3076  0.2249
  152LYS    SCP  435  -1.735  -1.937   4.688 -0.4336 -0.0039  0.1187
  153ARG     BB  436  -1.136  -1.428   4.477 -0.0984  0.1845  0.4001
  153ARG    SC1  437  -1.308  -1.202   4.377 -0.3300  0.3059  0.0641
  153ARG    SC2  438  -1.512  -0.953   4.333  0.2243  0.1591  0.2675
  153ARG    SCP  439  -1.530  -0.918   4.436  0.1876  0.5106  0.1564
  154PHE     BB  440  -0.852  -1.433   4.393 -0.1695 -0.0417 -0.0764
  154PHE    SC1  441  -0.865  -1.296   4.112 -0.3133  0.0095  0.1268
  154PHE    SC2  442  -0.992  -1.081   4.008  0.1132  0.3350  0.2482
  154PHE    SC3  443  -0.806  -1.213   3.862 -0.0976  0.0833  0.1995
  155LEU     BB  444  -0.637  -1.530   4.547  0.0562  0.1499 -0.0099
  155LEU    SC1  445  -0.406  -1.326   4.609 -0.2748 -0.2557 -0.1251
  156HIS     BB  446  -0.747  -1.532   4.869 -0.0687  0.3087 -0.1414
  156HIS    SC1  447  -0.655  -1.705   5.078 -0.1415 -0.0524 -0.0860
  156HIS    SC2  448  -0.536  -1.702   5.321  0.0515  0.0201 -0.1791
  156HIS    SC3  449  -0.514  -1.920   5.162 -0.1551 -0.0650 -0.0952
  157ILE     BB  450  -0.773  -1.238   4.959 -0.3133  0.0516 -0.0211
  157ILE    SC1  451  -0.706  -1.135   5.244  0.0256  0.0343 -0.0911
  158LEU     BB  452  -1.018  -1.078   4.815 -0.0258  0.1573 -0.0876
  158LEU    SC1  453  -1.285  -1.164   5.015  0.1783 -0.2720  0.2475
  159SER     BB  454  -0.886  -0.945   4.545 -0.3221  0.0947  0.3032
  159SER    SC1  455  -0.621  -0.913   4.595 -0.1918 -0.0304  0.0545
  159SER    SCP  456  -0.532  -0.962   4.691 -0.1420  0.0313  0.2181
  159SER    SCN  457  -0.711  -0.865   4.498  0.3169 -0.0570 -0.2775
  160GLN     BB  458  -1.087  -0.715   4.511 -0.0504  0.5224 -0.1399
  160GLN    SC1  459  -1.155  -0.645   4.160 -0.1481 -0.2058 -0.3676
  160GLN    SCP  460  -1.058  -0.626   4.060  0.0472 -0.0081 -0.3568
  160GLN    SCN  461  -1.251  -0.664   4.260  0.3999 -0.0001 -0.0020
  161LEU     BB  462  -1.037  -0.466   4.749  0.2780  0.2214  0.0074
  161LEU    SC1  463  -1.226  -0.465   5.017 -0.1444 -0.2327 -0.0862
  162GLY     BB  464  -1.175  -0.213   4.586 -0.0583 -0.0661  0.3827
  163ASP     BB  465  -1.398  -0.265   4.355 -0.1693  0.3385 -0.0329
  163ASP    SC1  466  -1.582  -0.495   4.469 -0.1826  0.0721  0.2193
  163ASP    SCN  467  -1.573  -0.399   4.416  0.0725 -0.0256  0.0673
  164PRO     BB  468  -1.402  -0.216   4.022  0.5785 -0.3736 -0.0214
  164PRO    SC1  469  -1.586  -0.409   3.923 -0.0133 -0.2639  0.3235
  165GLU     BB  470  -1.439   0.046   3.749 -0.0596  0.2599  0.0477
  165GLU    SC1  471  -1.792   0.238   3.867 -0.3632 -0.1413  0.0903
  165GLU    SCN  472  -1.718   0.171   3.914  0.1168  0.4119  0.2453
  166VAL     BB  473  -1.233   0.289   3.636  0.0761  0.0225  0.0408
  166VAL    SC1  474  -1.075   0.453   3.771 -0.0959  0.3018 -0.0873
  167PRO     BB  475  -1.280   0.234   3.309  0.0158 -0.0931 -0.1442
  167PRO    SC1  476  -1.172  -0.062   3.312 -0.0864 -0.3721 -0.1934
  168VAL     BB  477  -1.006   0.347   3.129  0.0164  0.0425 -0.0885
  168VAL    SC1  478  -0.815   0.453   3.280  0.0313 -0.0696 -0.0277
  169ARG     BB  479  -1.025   0.382   2.835  0.1313  0.2212  0.0086
  169ARG    SC1  480  -1.065   0.717   2.855  0.0672 -0.4631  0.2156
  169ARG    SC2  481  -0.957   0.969   2.815  0.1047 -0.1443 -0.0081
  169ARG    SCP  482  -0.853   0.936   2.805  0.0110 -0.4258 -0.1945
  170ASN     BB  483  -1.052   0.342   2.537  0.0893  0.1757  0.0601
  170ASN    SC1  484  -1.337   0.481   2.481  0.0318 -0.5244  0.1888
  170ASN    SCP  485  -1.407   0.364   2.448  0.0285  0.1130  0.0033
  170ASN    SCN  486  -1.267   0.598   2.513  0.1106  0.2170 -0.5043
  171LEU     BB  487  -0.875   0.447   2.316 -0.1522  0.0255 -0.1560
  171LEU    SC1  488  -0.827   0.223   2.114  0.1676 -0.0335 -0.2539
  172THR     BB  489  -0.999   0.809   2.281  0.0718 -0.1501  0.0421
  172THR    SC1  490  -1.225   0.782   2.130 -0.3427 -0.0255 -0.0217
  172THR    SCP  491  -1.231   0.679   2.224 -0.1293 -0.0286  0.2005
  172THR    SCN  492  -1.219   0.886   2.035  0.2127 -0.0016  0.2457
  173ALA     BB  493  -0.770   0.995   2.252  0.0576  0.1099  0.1487
  174GLU     BB  494  -0.771   1.238   2.438 -0.2341 -0.0216  0.2536
  174GLU    SC1  495  -1.084   1.434   2.367 -0.0305  0.3034  0.2367
  174GLU    SCN  496  -1.110   1.490   2.458 -0.1742  0.0694  0.3493
  175ASP     BB  497  -0.522   1.175   2.645  0.1195  0.3682 -0.1134
  175ASP    SC1  498  -0.552   1.174   2.918  0.1447 -0.3258 -0.3795
  175ASP    SCN  499  -0.649   1.183   2.970  0.1379 -0.0684 -0.4260
  176PHE     BB  500  -0.287   1.099   2.375 -0.0259 -0.1469 -0.1654
  176PHE    SC1  501  -0.322   0.869   2.222  0.2101 -0.1243  0.3277
  176PHE    SC2  502  -0.445   0.667   2.092  0.1078  0.1935 -0.0932
  176PHE    SC3  503  -0.187   0.642   2.167  0.0618 -0.1331 -0.0280
  177GLN     BB  504  -0.083   1.305   2.456  0.2214  0.1823  0.0823
  177GLN    SC1  505  -0.323   1.627   2.417  0.1629  0.3685  0.0335
  177GLN    SCP  506  -0.378   1.738   2.483  0.2399 -0.2401  0.0900
  177GLN    SCN  507  -0.268   1.517   2.351  0.2965 -0.2579  0.1663
  178ARG     BB  508   0.154   1.424   2.342  0.0316 -0.2227  0.1782
  178ARG    SC1  509   0.034   1.600   2.066  0.0867  0.1663  0.0672
  178ARG    SC2  510   0.164   1.592   1.783 -0.0801  0.1872  0.1899
  178ARG    SCP  511   0.184   1.485   1.796 -0.2104  0.0438 -0.4439
  179CYS     BB  512   0.439   1.351   2.242  0.0011  0.1801  0.2663
  179CYS    SC1  513   0.532   1.671   2.310  0.0161  0.0259 -0.0257
  180MET     BB  514   0.461   1.214   1.953  0.0166 -0.1407 -0.1633
  180MET    SC1  515   0.662   0.986   1.691 -0.2575  0.3084  0.0861
  181SER     BB  516   0.226   1.090   1.860  0.1797 -0.2240 -0.0231
  181SER    SC1  517   0.009   1.077   1.916 -0.0919  0.3199  0.0334
  181SER    SCP  518   0.105   1.113   2.011  0.4520  0.5945 -0.7320
  181SER    SCN  519  -0.087   1.040   1.821  0.0287 -0.3914 -0.0134
  182PRO     BB  520   0.201   0.861   1.555  0.0470 -0.2229  0.0973
  182PRO    SC1  521   0.284   0.624   1.680 -0.1132  0.3316 -0.2156
  183GLU     BB  522   0.220   0.976   1.338 -0.0934 -0.2700 -0.1686
  183GLU    SC1  523  -0.085   1.276   1.422  0.0472  0.5003  0.0262
  183GLU    SCN  524  -0.188   1.247   1.448  0.1278  0.2926  0.1439
  184PRO     BB  525   0.181   1.041   1.045 -0.0659 -0.1385  0.1898
  184PRO    SC1  526   0.131   1.308   0.982  0.1857 -0.4072 -0.0366
  185GLY     BB  527   0.106   0.861   0.764 -0.0138  0.1174  0.0385
  186LEU     BB  528   0.179   0.629   0.602  0.1287  0.0676 -0.1497
  186LEU    SC1  529   0.003   0.592   0.351  0.4300 -0.0829 -0.0001
  187ALA     BB  530   0.484   0.551   0.544 -0.2103 -0.0565  0.2588
  188GLU     BB  531   0.637   0.319   0.573  0.0035 -0.3063  0.1403
  188GLU    SC1  532   0.850   0.283   0.283  0.0720  0.2443  0.2411
  188GLU    SCN  533   0.803   0.275   0.382  0.0118 -0.1511  0.1973
  189ARG     BB  534   0.682   0.163   0.840  0.1055  0.0127 -0.0775
  189ARG    SC1  535   0.917   0.248   1.057  0.5442 -0.2591  0.1423
  189ARG    SC2  536   1.190   0.431   1.069 -0.5390 -0.0752 -0.0170
  189ARG    SCP  537   1.243   0.475   1.155 -0.0643 -0.1941 -0.2195
  190TYR     BB  538   0.493  -0.057   0.882 -0.2328 -0.0161  0.0285
  190TYR    SC1  539   0.167   0.077   0.963 -0.0803  0.0189 -0.1397
  190TYR    SC2  540  -0.088   0.157   1.005 -0.0964 -0.0314 -0.1419
  190TYR    SC3  541   0.020   0.176   0.759 -0.1437 -0.1379 -0.1716
  191ARG     BB  542   0.381  -0.281   0.747 -0.0802  0.0172 -0.0923
  191ARG    SC1  543   0.580  -0.529   0.691 -0.2705 -0.2748 -0.0811
  191ARG    SC2  544   0.882  -0.665   0.646 -0.2031  0.0455 -0.0409
  191ARG    SCP  545   0.849  -0.619   0.551 -0.4522  0.0334  0.0325
  192VAL     BB  546   0.120  -0.408   0.608  0.3363  0.1616  0.0970
  192VAL    SC1  547  -0.058  -0.254   0.486  0.0895 -0.2632 -0.0987
  193PRO     BB  548   0.095  -0.720   0.605 -0.2599 -0.2517  0.2335
  193PRO    SC1  549  -0.101  -0.888   0.736  0.0066  0.0105 -0.0901
  194VAL     BB  550   0.061  -0.892   0.302  0.1875  0.2328  0.2344
  194VAL    SC1  551  -0.171  -0.791   0.223  0.1903  0.1910  0.1734
  195PRO     BB  552   0.349  -0.757   0.168 -0.0377 -0.2139 -0.2739
  195PRO    SC1  553   0.379  -0.488   0.235 -0.1601 -0.2025  0.1879
  196ALA     BB  554   0.603  -0.913   0.339 -0.2034 -0.2005 -0.2709
  197ASP     BB  555   0.549  -1.229   0.427 -0.3009 -0.1406  0.1534
  197ASP    SC1  556   0.720  -1.414   0.265 -0.1393 -0.0004 -0.2404
  197ASP    SCN  557   0.726  -1.310   0.230  0.1989  0.0449 -0.0928
  198LEU     BB  558   0.245  -1.423   0.514 -0.1042  0.1816  0.0487
  198LEU    SC1  559   0.177  -1.311   0.792  0.1415 -0.0644 -0.0719
  199GLU     BB  560  -0.005  -1.437   0.343 -0.4054 -0.1205  0.1761
  199GLU    SC1  561  -0.069  -1.820   0.458 -0.1087  0.0572 -0.3459
  199GLU    SCN  562  -0.017  -1.733   0.501  0.1495 -0.2100 -0.0606
  200ILE     BB  563  -0.250  -1.271   0.462 -0.0634  0.0604 -0.2552
  200ILE    SC1  564  -0.469  -1.157   0.275 -0.3529 -0.1097 -0.0292
  201PRO     BB  565  -0.325  -1.459   0.772 -0.1314 -0.0026  0.0281
  201PRO    SC1  566  -0.322  -1.265   0.975 -0.1617 -0.2901 -0.2033
  202PRO     BB  567  -0.655  -1.730   0.657 -0.0800  0.1126  0.2720
  202PRO    SC1  568  -0.689  -1.585   0.433  0.3998  0.0326  0.0783
  203GLN     BB  569  -0.883  -1.845   0.865 -0.0456 -0.1517 -0.1469
  203GLN    SC1  570  -1.116  -2.169   0.808 -0.0555 -0.2351  0.1113
  203GLN    SCP  571  -1.003  -2.096   0.846  0.1419  0.4268 -0.1404
  203GLN    SCN  572  -1.230  -2.242   0.770  0.2013  0.2687 -0.0182
  204SER     BB  573  -1.221  -1.676   0.924  0.0517  0.0002 -0.1228
  204SER    SC1  574  -1.184  -1.655   1.171 -0.1343  0.1239  0.1971
  204SER    SCP  575  -1.161  -1.718   1.048 -0.3488  0.0620 -0.3186
  204SER    SCN  576  -1.206  -1.592   1.294 -0.3262 -0.1302 -0.2132
  205LEU     BB  577  -1.495  -1.610   0.820 -0.0740  0.0014  0.0007
  205LEU    SC1  578  -1.509  -1.328   0.644  0.0571 -0.3470 -0.1067
  206SER     BB  579  -1.673  -1.557   1.114  0.0557  0.0710  0.0670
  206SER    SC1  580  -1.915  -1.588   1.105  0.0465 -0.0269  0.2177
  206SER    SCP  581  -1.789  -1.549   1.152 -0.1455 -0.0054  0.2649
  206SER    SCN  582  -2.041  -1.628   1.058 -0.1340  0.2591 -0.0019
  207PRO     BB  583  -1.568  -1.439   1.404  0.1495  0.2775 -0.0364
  207PRO    SC1  584  -1.514  -1.711   1.553  0.1954  0.0499 -0.0307
  208TRP     BB  585  -1.661  -1.160   1.453  0.2503  0.0794  0.2340
  208TRP    SC1  586  -1.880  -1.189   1.611  0.0087 -0.1465 -0.0229
  208TRP    SC2  587  -2.122  -1.203   1.730  0.1039 -0.0074  0.1937
  208TRP    SC3  588  -2.028  -1.414   1.590 -0.0919 -0.1043  0.2043
  208TRP    SC4  589  -2.267  -1.430   1.715 -0.2229  0.2042  0.0074
  209THR     BB  590  -1.537  -0.904   1.466 -0.1189  0.1802  0.0212
  209THR    SC1  591  -1.283  -0.928   1.417  0.1662  0.2752  0.0069
  209THR    SCP  592  -1.327  -0.845   1.313  0.0742 -0.0059  0.0602
  209THR    SCN  593  -1.239  -1.012   1.520  0.1622 -0.0491 -0.0109
  210GLY     BB  594  -1.490  -0.512   1.605  0.1414  0.0341 -0.1179
  211GLY     BB  595  -1.402  -0.485   1.791  0.2652 -0.1263 -0.3136
  212GLU     BB  596  -1.457  -0.285   2.049  0.2191 -0.1959 -0.1059
  212GLU    SC1  597  -1.425   0.130   2.101  0.3683 -0.0174 -0.4936
  212GLU    SCN  598  -1.416   0.030   2.145  0.1587  0.0807 -0.1898
  213THR     BB  599  -1.717  -0.351   2.215 -0.0566  0.1469 -0.0080
  213THR    SC1  600  -1.671  -0.429   2.457  0.3890  0.1260  0.2081
  213THR    SCP  601  -1.717  -0.525   2.367 -0.0977  0.5647 -0.0902
  213THR    SCN  602  -1.625  -0.332   2.547 -0.1350  0.1907  0.3467
  214GLU     BB  603  -1.870  -0.651   2.119 -0.3244  0.1431  0.0140
  214GLU    SC1  604  -1.936  -0.725   1.747  0.0514  0.2125  0.1699
  214GLU    SCN  605  -1.995  -0.757   1.834 -0.2216  0.0983 -0.0403
  215GLY     BB  606  -1.954  -0.818   2.387 -0.3488  0.3338 -0.0422
  216LEU     BB  607  -1.947  -1.065   2.381  0.1017  0.0469 -0.1731
  216LEU    SC1  608  -1.662  -1.171   2.532  0.1431 -0.2102 -0.2730
  217ARG     BB  609  -2.216  -1.260   2.292  0.2264  0.0373  0.0526
  217ARG    SC1  610  -2.403  -1.063   2.122  0.0260 -0.5460 -0.2262
  217ARG    SC2  611  -2.372  -0.770   2.122 -0.5444 -0.3482 -0.1129
  217ARG    SCP  612  -2.344  -0.790   2.227  0.1106  0.1966 -0.1179
  218ARG     BB  613  -2.146  -1.447   2.593  0.1753  0.1162 -0.0587
  218ARG    SC1  614  -1.901  -1.582   2.400  0.2854 -0.0345  0.1028
  218ARG    SC2  615  -1.954  -1.605   2.076 -0.6808  0.0811  0.4500
  218ARG    SCP  616  -1.961  -1.692   2.010  0.1321  0.0780  0.2697
  219LEU     BB  617  -2.106  -1.294   2.830 -0.1871  0.0041  0.0907
  219LEU    SC1  618  -1.815  -1.283   2.984  0.2973 -0.1840  0.2385
  220GLU     BB  619  -2.318  -1.076   2.907 -0.0439 -0.0377  0.1466
  220GLU    SC1  620  -2.416  -0.874   2.598  0.2554 -0.1900  0.1165
  220GLU    SCN  621  -2.448  -0.864   2.494  0.0546  0.0782  0.1951
  221GLN     BB  622  -2.317  -1.039   3.243 -0.2272 -0.0812 -0.2341
  221GLN    SC1  623  -2.353  -0.699   3.337 -0.0936  0.1365 -0.0691
  221GLN    SCP  624  -2.356  -0.567   3.290  0.1211  0.1534  0.0035
  221GLN    SCN  625  -2.349  -0.831   3.383  0.3254  0.2793  0.3684
  222HIS     BB  626  -2.400  -1.296   3.363 -0.2536 -0.3280  0.1424
  222HIS    SC1  627  -2.343  -1.534   3.178  0.2130 -0.0635  0.0862
  222HIS    SC2  628  -2.434  -1.788   3.181 -0.0697  0.0343  0.3089
  222HIS    SC3  629  -2.460  -1.638   2.958  0.1696 -0.1509  0.1502
  223LEU     BB  630  -2.765  -1.226   3.294  0.0399 -0.3204  0.1224
  223LEU    SC1  631  -2.753  -1.226   2.984  0.1537 -0.2465  0.0172
  224THR     BB  632  -3.055  -1.202   3.422  0.2899  0.1501 -0.0379
  224THR    SC1  633  -3.227  -1.032   3.329  0.2006  0.2336 -0.0504
  224THR    SCP  634  -3.189  -1.061   3.460 -0.6499  0.4736  0.4099
  224THR    SCN  635  -3.264  -1.003   3.197  0.0886  0.4151  0.1646
  225ASP     BB  636  -3.141  -1.185   3.774  0.0328  0.2839  0.0075
  225ASP    SC1  637  -3.244  -0.891   3.808  0.3029  0.2988 -0.2488
  225ASP    SCN  638  -3.137  -0.868   3.800  0.3510  0.2458  0.0995
  226GLN     BB  639  -3.098  -1.460   3.961 -0.1073  0.1101  0.3793
  226GLN    SC1  640  -3.472  -1.345   4.098  0.1209  0.3601 -0.0336
  226GLN    SCP  641  -3.472  -1.442   4.198 -0.1254  0.4296  0.3848
  226GLN    SCN  642  -3.471  -1.248   3.997  0.3268 -0.0181 -0.0740
  227GLY     BB  643  -3.141  -1.727   3.895  0.3040  0.3661 -0.0258
  228TRP     BB  644  -3.067  -1.876   3.657 -0.2419  0.0342  0.0605
  228TRP    SC1  645  -3.028  -1.703   3.405 -0.0397 -0.4295 -0.2085
  228TRP    SC2  646  -3.105  -1.616   3.162  0.0277  0.4326  0.0470
  228TRP    SC3  647  -2.852  -1.700   3.200 -0.0382  0.0938 -0.2129
  228TRP    SC4  648  -2.943  -1.658   2.950 -0.4117 -0.3723 -0.1688
  229VAL     BB  649  -2.873  -2.169   3.711  0.0871 -0.1299  0.1430
  229VAL    SC1  650  -2.683  -2.106   3.537 -0.0721 -0.1270 -0.0335
  230ALA     BB  651  -2.950  -2.212   4.010 -0.0615  0.0571  0.2178
  231ASN     BB  652  -2.998  -2.503   4.255  0.0337  0.0696 -0.1512
  231ASN    SC1  653  -3.229  -2.449   4.311  0.1559  0.0739 -0.4542
  231ASN    SCP  654  -3.099  -2.396   4.314 -0.0849 -0.1106  0.2867
  231ASN    SCN  655  -3.359  -2.501   4.308 -0.0790 -0.1319  0.3829
  232PHE     BB  656  -2.785  -2.754   4.254 -0.0223 -0.0617  0.0387
  232PHE    SC1  657  -2.663  -2.986   4.440 -0.0196  0.1180  0.1690
  232PHE    SC2  658  -2.633  -3.122   4.671  0.0360 -0.0425  0.0689
  232PHE    SC3  659  -2.495  -3.197   4.451 -0.0061  0.1172 -0.0135
  233THR     BB  660  -2.810  -2.861   3.940  0.0698 -0.1725  0.3490
  233THR    SC1  661  -2.688  -3.067   3.848  0.0544 -0.0951  0.0094
  233THR    SCP  662  -2.657  -3.176   3.930  0.0599  0.2513  0.1395
  233THR    SCN  663  -2.719  -2.958   3.766  0.3456  0.3612  0.1720
  234LYS     BB  664  -2.953  -2.674   3.729 -0.0697  0.1246  0.2658
  234LYS    SC1  665  -3.245  -2.599   3.739 -0.1085 -0.1712 -0.3050
  234LYS    SC2  666  -3.353  -2.388   3.801 -0.2383 -0.0704 -0.0109
  234LYS    SCP  667  -3.371  -2.457   3.884 -0.0453  0.1678  0.2498
  235PRO     BB  668  -2.820  -2.573   3.420 -0.2705 -0.0334  0.2454
  235PRO    SC1  669  -3.024  -2.373   3.303  0.0608  0.1284 -0.1270
  236ARG     BB  670  -2.525  -2.570   3.375  0.0669 -0.2163  0.3017
  236ARG    SC1  671  -2.320  -2.369   3.292  0.1221 -0.1514  0.0477
  236ARG    SC2  672  -2.095  -2.161   3.239 -0.1501 -0.0094 -0.2725
  236ARG    SCP  673  -2.125  -2.265   3.221 -0.2158 -0.0349 -0.0433
  237THR     BB  674  -2.336  -2.833   3.543 -0.0534  0.2061 -0.3161
  237THR    SC1  675  -2.087  -2.783   3.640 -0.0899 -0.1347 -0.0384
  237THR    SCP  676  -2.062  -2.916   3.674  0.1488  0.0393  0.1517
  237THR    SCN  677  -2.112  -2.649   3.606 -0.2066 -0.0442  0.0596
  238ILE     BB  678  -2.440  -3.053   3.385 -0.0952 -0.1494 -0.3449
  238ILE    SC1  679  -2.377  -3.312   3.542 -0.2928  0.1008  0.1721
  239PRO     BB  680  -2.746  -3.094   3.210 -0.1414 -0.1779  0.1520
  239PRO    SC1  681  -2.922  -3.076   3.435 -0.0004  0.2302 -0.2755
  240ASN     BB  682  -2.725  -2.813   2.970  0.1891 -0.0251 -0.0762
  240ASN    SC1  683  -2.949  -2.695   2.931 -0.4530 -0.1220 -0.0092
  240ASN    SCP  684  -2.928  -2.831   2.905 -0.0044 -0.1092 -0.4333
  240ASN    SCN  685  -2.971  -2.559   2.956 -0.0539 -0.1503 -0.2502
  241SER     BB  686  -2.396  -2.722   2.912 -0.0657 -0.0306  0.4289
  241SER    SC1  687  -2.219  -2.816   3.060  0.2842  0.2009  0.1342
  241SER    SCP  688  -2.338  -2.753   3.021  0.3021 -0.1134 -0.2646
  241SER    SCN  689  -2.100  -2.878   3.099  0.3492  0.1423  0.0254
  242LEU     BB  690  -2.377  -2.502   2.755 -0.5267 -0.1494  0.3739
  242LEU    SC1  691  -2.163  -2.441   2.507 -0.1500  0.1443  0.1085
  243LEU     BB  692  -2.496  -2.205   2.763 -0.2044  0.1546  0.1534
  243LEU    SC1  693  -2.707  -2.223   2.961  0.0136  0.0355  0.3224
  244PRO     BB  694  -2.488  -2.031   2.486 -0.2668 -0.3511 -0.1900
  244PRO    SC1  695  -2.735  -1.885   2.513 -0.0435  0.1309  0.0579
  245SER     BB  696  -2.246  -1.950   2.406  0.3476 -0.1695 -0.0986
  245SER    SC1  697  -2.097  -2.038   2.234  0.0168 -0.2289 -0.2751
  245SER    SCP  698  -2.153  -2.152   2.295  0.1581  0.1225 -0.3938
  245SER    SCN  699  -2.042  -1.925   2.174  0.1023  0.0198 -0.6451
  246THR     BB  700  -2.091  -1.912   2.776  0.0758 -0.2918 -0.0465
  246THR    SC1  701  -2.001  -2.127   2.783  0.0648 -0.1035  0.0658
  246THR    SCP  702  -1.950  -2.003   2.742 -0.0041  0.1086  0.1913
  246THR    SCN  703  -2.053  -2.250   2.824 -0.2039  0.1855  0.1779
  247THR     BB  704  -1.902  -1.730   3.008  0.0899 -0.2245  0.2241
  247THR    SC1  705  -1.842  -1.670   3.242 -0.5106 -0.2922  0.2796
  247THR    SCP  706  -1.723  -1.736   3.278  0.0341 -0.2334 -0.0701
  247THR    SCN  707  -1.961  -1.605   3.207  0.0426 -0.1687  0.0184
  248GLY     BB  708  -1.620  -1.702   2.758  0.0423 -0.1607 -0.4021
  249LEU     BB  709  -1.365  -1.621   2.786 -0.2575 -0.0949  0.2226
  249LEU    SC1  710  -1.333  -1.350   2.920 -0.1184 -0.0044  0.0159
  250SER     BB  711  -1.202  -1.679   2.479  0.3001  0.1013 -0.2308
  250SER    SC1  712  -1.087  -1.893   2.509  0.1361  0.3050 -0.0846
  250SER    SCP  713  -1.074  -1.935   2.642  0.5258 -0.4108 -0.1619
  250SER    SCN  714  -1.100  -1.850   2.376 -0.3076 -0.0941 -0.0097
  251PRO     BB  715  -1.313  -1.441   2.247 -0.1232 -0.3061 -0.3427
  251PRO    SC1  716  -1.481  -1.604   2.087  0.2672 -0.0152  0.3592
  252TYR     BB  717  -1.170  -1.183   2.335  0.2613 -0.0496 -0.2596
  252TYR    SC1  718  -1.004  -1.079   2.061 -0.1491 -0.0378 -0.0363
  252TYR    SC2  719  -0.822  -1.084   1.861 -0.0712 -0.0348  0.0341
  252TYR    SC3  720  -1.041  -0.927   1.840 -0.1766 -0.2011 -0.1458
  253PHE     BB  721  -0.949  -1.221   2.524 -0.0478  0.0942  0.1328
  253PHE    SC1  722  -0.889  -1.091   2.786 -0.1161 -0.0627  0.0216
  253PHE    SC2  723  -0.756  -0.893   2.913 -0.1475 -0.0401  0.0192
  253PHE    SC3  724  -0.992  -0.982   3.011 -0.2125  0.0339 -0.0682
  254SER     BB  725  -0.660  -1.353   2.332 -0.0796  0.0399  0.1711
  254SER    SC1  726  -0.729  -1.566   2.213  0.1107  0.0781 -0.0840
  254SER    SCP  727  -0.762  -1.691   2.160 -0.5905  0.3282 -0.2453
  254SER    SCN  728  -0.695  -1.441   2.267 -0.1351  0.2724 -0.3784
  255MET     BB  729  -0.554  -1.054   2.231 -0.1436 -0.1747  0.0983
  255MET    SC1  730  -0.268  -1.033   1.961  0.2544  0.1047 -0.1387
  256GLY     BB  731  -0.650  -0.833   2.349  0.1662 -0.1788 -0.5692
  257CYS     BB  732  -0.906  -0.731   2.373  0.0164  0.1044 -0.0441
  257CYS    SC1  733  -0.978  -0.552   2.136  0.4848  0.1234 -0.2738
  258LEU     BB  734  -1.150  -0.620   2.664  0.2626 -0.4840  0.2386
  258LEU    SC1  735  -1.364  -0.863   2.703  0.0111  0.1456 -0.0429
  259SER     BB  736  -1.293  -0.523   2.970  0.1533 -0.0876 -0.2969
  259SER    SC1  737  -1.505  -0.412   2.947 -0.4439 -0.2288 -0.0685
  259SER    SCP  738  -1.577  -0.470   3.052 -0.4153 -0.1521  0.0173
  259SER    SCN  739  -1.433  -0.354   2.842 -0.0267 -0.1961  0.2503
  260VAL     BB  740  -1.370  -0.751   3.329 -0.2068  0.2103 -0.3066
  260VAL    SC1  741  -1.461  -0.942   3.169  0.2210 -0.1497 -0.1435
  261ARG     BB  742  -1.364  -0.473   3.466  0.2664 -0.0494 -0.1954
  261ARG    SC1  743  -1.138  -0.462   3.669  0.3101  0.0804 -0.0276
  261ARG    SC2  744  -0.950  -0.298   3.843  0.0809 -0.2418 -0.4560
  261ARG    SCP  745  -0.853  -0.271   3.887  0.1366 -0.3874 -0.4832
  262THR     BB  746  -1.717  -0.315   3.361 -0.1745  0.6017 -0.0534
  262THR    SC1  747  -1.763  -0.059   3.366 -0.2032  0.1746 -0.0359
  262THR    SCP  748  -1.748  -0.075   3.504  0.2583 -0.0908 -0.0057
  262THR    SCN  749  -1.778  -0.043   3.227 -0.0908 -0.1988  0.0148
  263PHE     BB  750  -1.862  -0.616   3.386 -0.0376 -0.3315  0.0340
  263PHE    SC1  751  -1.921  -0.692   3.111 -0.1090  0.0798  0.0946
  263PHE    SC2  752  -1.863  -0.793   2.868 -0.1367  0.1989  0.0379
  263PHE    SC3  753  -2.079  -0.634   2.900 -0.0240  0.3420  0.0989
  264PHE     BB  754  -1.878  -0.743   3.626  0.0901  0.0139 -0.3357
  264PHE    SC1  755  -1.630  -0.874   3.756  0.0779  0.0108  0.0741
  264PHE    SC2  756  -1.516  -1.118   3.778  0.0391 -0.0067  0.0823
  264PHE    SC3  757  -1.366  -0.895   3.807  0.1225 -0.0280 -0.1606
  265GLN     BB  758  -2.067  -0.683   3.841 -0.1412  0.1747  0.0164
  265GLN    SC1  759  -1.923  -0.675   4.200  0.0268  0.0814 -0.3272
  265GLN    SCP  760  -1.881  -0.608   4.315  0.0009 -0.2354  0.2986
  265GLN    SCN  761  -1.966  -0.741   4.085  0.4585 -0.0269 -0.0069
  266ARG     BB  762  -2.275  -0.984   3.855  0.3447  0.0234  0.1884
  266ARG    SC1  763  -2.562  -0.895   3.727  0.0251 -0.4806 -0.0871
  266ARG    SC2  764  -2.852  -0.758   3.573 -0.0958  0.0178  0.1019
  266ARG    SCP  765  -2.953  -0.800   3.588 -0.0218 -0.3488 -0.2561
  267LEU     BB  766  -2.093  -1.191   3.827 -0.1597 -0.0673 -0.2157
  267LEU    SC1  767  -1.984  -1.283   3.541 -0.0683 -0.1024  0.0959
  268SER     BB  768  -1.913  -1.178   4.078 -0.1408  0.0547 -0.2429
  268SER    SC1  769  -1.720  -1.359   4.152 -0.0978 -0.0133 -0.1480
  268SER    SCP  770  -1.788  -1.437   4.056  0.1884 -0.0260 -0.3948
  268SER    SCN  771  -1.653  -1.282   4.247 -0.0592 -0.4306  0.1368
  269ASN     BB  772  -2.095  -1.121   4.374  0.1440 -0.1359  0.1649
  269ASN    SC1  773  -2.019  -0.910   4.628  0.3197 -0.1084 -0.0465
  269ASN    SCP  774  -2.076  -1.019   4.561  0.0166 -0.1554  0.0701
  269ASN    SCN  775  -1.963  -0.800   4.694 -0.2889  0.1340 -0.1298
  270ILE     BB  776  -2.341  -1.321   4.288  0.1088  0.1721 -0.0322
  270ILE    SC1  777  -2.523  -1.212   4.513 -0.1599 -0.0977 -0.1120
  271TYR     BB  778  -2.204  -1.596   4.182 -0.1688  0.1098  0.1310
  271TYR    SC1  779  -2.228  -1.664   3.842  0.1816  0.0629 -0.3502
  271TYR    SC2  780  -2.218  -1.689   3.573  0.0096 -0.1709 -0.3371
  271TYR    SC3  781  -2.248  -1.908   3.729  0.0589 -0.0326 -0.1285
  272ALA     BB  782  -2.047  -1.713   4.406 -0.3141  0.1456  0.0075
  273GLN     BB  783  -2.295  -1.836   4.612 -0.0705  0.0722  0.0743
  273GLN    SC1  784  -2.135  -2.139   4.735 -0.0634  0.0360 -0.0838
  273GLN    SCP  785  -2.123  -2.275   4.768  0.1898  0.2761  0.2902
  273GLN    SCN  786  -2.147  -2.004   4.701  0.2861  0.1770 -0.1764
  274ALA     BB  787  -2.598  -1.696   4.624 -0.0805  0.0078 -0.0625
  275LYS     BB  788  -2.756  -1.597   4.377 -0.0551  0.2763  0.0513
  275LYS    SC1  789  -2.988  -1.526   4.436  0.1352 -0.0494 -0.2842
  275LYS    SC2  790  -3.137  -1.329   4.485 -0.1738 -0.1032  0.2868
  275LYS    SCP  791  -3.047  -1.373   4.439 -0.0109 -0.1411  0.6123
  276HIS     BB  792  -2.657  -1.814   4.142 -0.1699  0.0029  0.1866
  276HIS    SC1  793  -2.671  -1.646   3.900  0.2637 -0.0179  0.0785
  276HIS    SC2  794  -2.698  -1.531   3.657 -0.1236 -0.2903 -0.0173
  276HIS    SC3  795  -2.596  -1.389   3.863 -0.0509  0.0334 -0.2679
  277HIS     BB  796  -2.507  -2.025   4.220  0.3988  0.1784 -0.2503
  277HIS    SC1  797  -2.420  -2.199   3.970  0.1756 -0.0717  0.0315
  277HIS    SC2  798  -2.525  -2.445   3.928 -0.1069  0.0663 -0.0966
  277HIS    SC3  799  -2.317  -2.359   3.778 -0.0192 -0.0853 -0.0636
  278SER     BB  800  -2.533  -2.280   4.442 -0.0567 -0.0715  0.0802
  278SER    SC1  801  -2.714  -2.287   4.634 -0.0806 -0.2454 -0.2316
  278SER    SCP  802  -2.703  -2.423   4.606 -0.1228 -0.1532  0.1090
  278SER    SCN  803  -2.726  -2.150   4.663  0.0411 -0.1323  0.0805
  279LEU     BB  804  -2.297  -2.545   4.410  0.1240  0.0342 -0.0802
  279LEU    SC1  805  -2.371  -2.720   4.646  0.1752 -0.1619 -0.1589
  280PRO     BB  806  -2.153  -2.670   4.185 -0.0178  0.1015  0.2094
  280PRO    SC1  807  -2.293  -2.892   4.087 -0.0790  0.1009  0.1421
  281PRO     BB  808  -1.864  -2.684   4.084 -0.0104  0.0606 -0.0907
  281PRO    SC1  809  -1.636  -2.834   4.107 -0.0932 -0.3211 -0.1729
  282VAL     BB  810  -1.825  -2.409   3.886 -0.0729 -0.1540 -0.1274
  282VAL    SC1  811  -1.586  -2.434   3.773 -0.0687  0.0906 -0.1785
  283SER     BB  812  -1.903  -2.146   4.068  0.1617 -0.2436  0.1669
  283SER    SC1  813  -2.035  -2.198   4.256 -0.0051  0.0336 -0.0697
  283SER    SCP  814  -2.024  -2.209   4.117 -0.2749 -0.0377  0.1244
  283SER    SCN  815  -2.046  -2.187   4.395 -0.0380 -0.0747  0.1486
  284LEU     BB  816  -1.683  -1.870   4.047  0.1726 -0.1271 -0.0024
  284LEU    SC1  817  -1.745  -1.639   3.800  0.0623 -0.0143 -0.1540
  285GLN     BB  818  -1.344  -1.891   4.026  0.0845  0.0722 -0.2253
  285GLN    SC1  819  -1.296  -1.525   3.946  0.0212  0.0187 -0.3328
  285GLN    SCP  820  -1.222  -1.638   3.906 -0.0145 -0.4998  0.2118
  285GLN    SCN  821  -1.370  -1.413   3.985  0.2555 -0.3869  0.4111
  286GLY     BB  822  -1.282  -2.043   3.764 -0.0881 -0.2215  0.0244
  287GLN     BB  823  -1.406  -1.941   3.501  0.4990 -0.0556  0.0581
  287GLN    SC1  824  -1.755  -2.036   3.559  0.3727 -0.2378  0.0295
  287GLN    SCP  825  -1.748  -2.010   3.421  0.0787  0.3584 -0.3010
  287GLN    SCN  826  -1.762  -2.061   3.696 -0.0454  0.1029 -0.3526
  288LEU     BB  827  -1.356  -1.698   3.327 -0.0017  0.0459  0.3604
  288LEU    SC1  828  -1.508  -1.420   3.405  0.1279 -0.0874  0.4273
  289LEU     BB  829  -1.063  -1.582   3.514  0.0485 -0.0800 -0.0726
  289LEU    SC1  830  -1.077  -1.293   3.370 -0.0425 -0.1960  0.0632
  290TRP     BB  831  -0.775  -1.717   3.503 -0.0655 -0.0622 -0.0629
  290TRP    SC1  832  -0.770  -1.966   3.657  0.1391  0.1067 -0.0868
  290TRP    SC2  833  -0.655  -2.209   3.642  0.1310  0.0826  0.1798
  290TRP    SC3  834  -0.893  -2.165   3.523  0.2282  0.0218 -0.0442
  290TRP    SC4  835  -0.781  -2.410   3.512  0.3051  0.0521  0.0532
  291ARG     BB  836  -0.596  -1.449   3.418 -0.2171 -0.1775  0.1016
  291ARG    SC1  837  -0.608  -1.125   3.291  0.4877  0.2282  0.0314
  291ARG    SC2  838  -0.331  -1.069   3.132  0.0006  0.4764  0.0015
  291ARG    SCP  839  -0.310  -1.095   3.237 -0.1916 -0.0521 -0.0605
  292GLU     BB  840  -0.399  -1.398   3.632  0.1631 -0.1041  0.0700
  292GLU    SC1  841  -0.339  -1.036   3.696 -0.0259 -0.1275 -0.2211
  292GLU    SCN  842  -0.241  -1.081   3.721  0.0021  0.0492  0.0275
  293PHE     BB  843  -0.372  -1.602   3.808  0.2698  0.3218  0.2845
  293PHE    SC1  844  -0.614  -1.625   4.004  0.0936  0.0339  0.1320
  293PHE    SC2  845  -0.654  -1.860   4.130  0.2598 -0.0304  0.0693
  293PHE    SC3  846  -0.862  -1.729   4.019  0.1514 -0.0987  0.1885
  294PHE     BB  847  -0.199  -1.851   3.712 -0.2165  0.2866 -0.0766
  294PHE    SC1  848  -0.294  -2.062   3.917 -0.0289 -0.1591 -0.1188
  294PHE    SC2  849  -0.429  -2.233   4.078 -0.0640 -0.2324 -0.2253
  294PHE    SC3  850  -0.161  -2.209   4.101 -0.1162  0.0836  0.1455
  295TYR     BB  851   0.040  -1.689   3.596 -0.3042 -0.0170 -0.0315
  295TYR    SC1  852   0.152  -1.739   3.342  0.1496 -0.1396 -0.0009
  295TYR    SC2  853   0.127  -1.910   3.134 -0.0308 -0.1141 -0.0019
  295TYR    SC3  854   0.296  -1.700   3.117  0.0568 -0.1890 -0.0695
  296THR     BB  855   0.104  -1.507   3.898 -0.2998 -0.2645 -0.1710
  296THR    SC1  856   0.010  -1.302   3.957  0.1062  0.2731  0.1232
  296THR    SCP  857  -0.049  -1.395   3.871 -0.2313  0.5708  0.2231
  296THR    SCN  858   0.069  -1.209   4.044  0.1415  0.2228  0.3597
  297VAL     BB  859   0.227  -1.803   4.058 -0.2829 -0.0581 -0.0580
  297VAL    SC1  860   0.240  -1.778   4.322  0.0876 -0.0576 -0.0712
  298ALA     BB  861   0.423  -1.862   3.858  0.2510 -0.0418 -0.1915
  299SER     BB  862   0.596  -1.883   3.685  0.2000 -0.3141  0.0432
  299SER    SC1  863   0.639  -1.972   3.431  0.0190 -0.1087 -0.2177
  299SER    SCP  864   0.635  -1.834   3.457  0.0067 -0.0434 -0.0661
  299SER    SCN  865   0.644  -2.109   3.404  0.4592 -0.0005 -0.2582
  300ALA     BB  866   0.892  -1.776   3.789  0.1373 -0.0741  0.0979
  301THR     BB  867   0.964  -1.886   4.080 -0.1966  0.2402 -0.0684
  301THR    SC1  868   1.087  -1.824   4.271  0.2273 -0.0097  0.5154
  301THR    SCP  869   0.974  -1.754   4.315  0.3964  0.0700 -0.3684
  301THR    SCN  870   1.200  -1.893   4.226  0.5307  0.1096 -0.0991
  302GLN     BB  871   0.877  -2.229   4.009  0.1601  0.0191 -0.3899
  302GLN    SC1  872   1.028  -2.327   4.341 -0.0704  0.0606 -0.1622
  302GLN    SCP  873   1.120  -2.340   4.236 -0.5662  0.2708 -0.3317
  302GLN    SCN  874   0.936  -2.313   4.446 -0.1063 -0.1415  0.1516
  303ASN     BB  875   0.669  -2.357   3.924 -0.1089  0.0014 -0.0193
  303ASN    SC1  876   0.389  -2.306   4.072 -0.1928 -0.1943 -0.1364
  303ASN    SCP  877   0.378  -2.168   4.092 -0.0088  0.2061 -0.1821
  303ASN    SCN  878   0.399  -2.444   4.052 -0.2955  0.1861 -0.2155
  304PHE     BB  879   0.563  -2.463   3.618 -0.2846 -0.1864  0.1611
  304PHE    SC1  880   0.287  -2.388   3.606  0.0143 -0.0096 -0.0887
  304PHE    SC2  881   0.034  -2.361   3.696 -0.0995 -0.1601 -0.3543
  304PHE    SC3  882   0.140  -2.174   3.533  0.1224  0.1362  0.1098
  305THR     BB  883   0.679  -2.718   3.462  0.0296  0.2222  0.0321
  305THR    SC1  884   0.808  -2.635   3.244 -0.1403  0.3841 -0.3061
  305THR    SCP  885   0.843  -2.501   3.220 -0.0675  0.3109 -0.5565
  305THR    SCN  886   0.773  -2.768   3.268  0.3158  0.2908 -0.0097
  306GLN     BB  887   0.675  -2.928   3.668  0.0375  0.4206 -0.0982
  306GLN    SC1  888   0.364  -3.152   3.590  0.0267  0.1761  0.3114
  306GLN    SCP  889   0.277  -3.156   3.700 -0.2687  0.5729  0.0960
  306GLN    SCN  890   0.450  -3.147   3.481 -0.2255 -0.2314  0.0683
  307MET     BB  891   0.754  -2.943   3.931  0.2368 -0.0990  0.1606
  307MET    SC1  892   1.121  -3.123   3.907 -0.2108 -0.1243 -0.1677
  308ALA     BB  893   0.758  -2.811   4.166 -0.0610 -0.0697  0.2353
  309GLY     BB  894   0.654  -2.679   4.391  0.1263 -0.1801 -0.0836
  310ASN     BB  895   0.577  -2.475   4.533 -0.0621  0.4546  0.2434
  310ASN    SC1  896   0.677  -2.362   4.762  0.0911  0.0263 -0.0849
  310ASN    SCP  897   0.768  -2.268   4.713  0.2654  0.1984  0.1034
  310ASN    SCN  898   0.585  -2.455   4.811  0.3153  0.1183  0.0452
  311PRO     BB  899   0.231  -2.484   4.518  0.2678  0.2318  0.0644
  311PRO    SC1  900   0.130  -2.200   4.584  0.2617 -0.1585 -0.1004
  312ILE     BB  901   0.127  -2.760   4.390 -0.0663  0.0175 -0.0967
  312ILE    SC1  902  -0.124  -2.641   4.252  0.0186  0.1131 -0.1700
  313CYS     BB  903   0.252  -2.923   4.193 -0.0788  0.2748  0.1130
  313CYS    SC1  904   0.313  -2.769   3.933  0.0195 -0.1646  0.3514
  314LEU     BB  905   0.321  -3.268   4.133 -0.0343  0.1208  0.2366
  314LEU    SC1  906   0.595  -3.404   4.211  0.1359  0.2502  0.1104
  315GLN     BB  907   0.169  -3.454   3.937 -0.2573  0.3072  0.1013
  315GLN    SC1  908  -0.123  -3.649   4.102 -0.4282  0.0711 -0.0801
  315GLN    SCP  909  -0.096  -3.554   4.202 -0.4060  0.3548 -0.1896
  315GLN    SCN  910  -0.150  -3.743   4.002  0.1155  0.3120 -0.3053
  316ILE     BB  911   0.303  -3.706   3.801 -0.0381  0.1376 -0.0138
  316ILE    SC1  912   0.486  -3.845   4.009 -0.2165 -0.1284 -0.0297
  317HIS     BB  913   0.416  -3.696   3.534  0.0229  0.2187  0.0412
  317HIS    SC1  914   0.671  -3.580   3.608 -0.0194 -0.1120  0.0857
  317HIS    SC2  915   0.774  -3.407   3.788 -0.2027 -0.1157  0.1967
  317HIS    SC3  916   0.879  -3.422   3.540  0.0176 -0.0720  0.2851
  318TRP     BB  917   0.445  -3.998   3.369  0.1699 -0.0818 -0.1719
  318TRP    SC1  918   0.246  -4.162   3.517 -0.0503 -0.2832 -0.1391
  318TRP    SC2  919   0.025  -4.235   3.654  0.0440  0.2839  0.3644
  318TRP    SC3  920   0.012  -4.034   3.474  0.0221 -0.1535 -0.1519
  318TRP    SC4  921  -0.201  -4.090   3.630 -0.2372 -0.2217 -0.5198
  319TYR     BB  922   0.395  -4.064   3.050  0.0704 -0.4930 -0.0671
  319TYR    SC1  923   0.346  -4.367   3.052  0.3342 -0.1238 -0.0041
  319TYR    SC2  924   0.382  -4.634   3.071 -0.1019 -0.1940 -0.0597
  319TYR    SC3  925   0.206  -4.534   2.892 -0.1462  0.1138  0.1478
  320GLU     BB  926   0.651  -4.064   2.886 -0.0592  0.0471  0.1843
  320GLU    SC1  927   0.884  -4.158   3.197  0.0645 -0.0899 -0.1458
  320GLU    SCN  928   0.886  -4.048   3.198 -0.3138 -0.0613 -0.3935
  321ASP     BB  929   0.698  -4.084   2.478  0.2628  0.2754 -0.0901
  321ASP    SC1  930   0.644  -3.783   2.392  0.0525 -0.5763  0.4778
  321ASP    SCN  931   0.721  -3.801   2.316 -0.3624 -0.0561 -0.1733
  322ALA     BB  932   0.516  -4.386   2.418  0.0192  0.1056 -0.1866
  323GLU     BB  933   0.335  -4.433   2.196 -0.2807  0.0944 -0.0798
  323GLU    SC1  934   0.444  -4.733   2.002 -0.2623  0.3073 -0.1932
  323GLU    SCN  935   0.467  -4.813   2.075 -0.1744  0.2807 -0.2490
  324ARG     BB  936   0.268  -4.078   2.091  0.0619  0.1019 -0.0740
  324ARG    SC1  937   0.519  -3.991   1.918  0.1152 -0.0292  0.0479
  324ARG    SC2  938   0.833  -3.858   1.959  0.5186  0.2490  0.1612
  324ARG    SCP  939   0.820  -3.751   1.941  0.3455  0.2333  0.1801
  325LEU     BB  940  -0.040  -4.144   2.152 -0.1314 -0.2132  0.0442
  325LEU    SC1  941  -0.217  -4.012   2.374 -0.4547  0.3017 -0.0293
  326HIS     BB  942  -0.375  -4.071   1.947 -0.2375 -0.3404 -0.1579
  326HIS    SC1  943  -0.225  -4.058   1.707 -0.0201  0.0244  0.0514
  326HIS    SC2  944  -0.211  -3.943   1.464 -0.2594 -0.0899 -0.0198
  326HIS    SC3  945  -0.123  -4.196   1.499 -0.0781 -0.0182  0.0506
  327LYS     BB  946  -0.588  -3.965   2.119 -0.0534  0.1667 -0.0298
  327LYS    SC1  947  -0.737  -4.114   2.335 -0.1504  0.0252  0.0636
  327LYS    SC2  948  -0.874  -4.291   2.413  0.2132  0.1725 -0.4394
  327LYS    SCP  949  -0.871  -4.202   2.479  0.0221 -0.1538  0.0748
  328TRP     BB  950  -0.748  -3.728   1.974 -0.1511  0.3222 -0.2190
  328TRP    SC1  951  -0.935  -3.547   2.150  0.0500  0.0279 -0.2077
  328TRP    SC2  952  -1.043  -3.309   2.220 -0.0231 -0.1462  0.3208
  328TRP    SC3  953  -0.775  -3.335   2.201 -0.0188  0.0008  0.1471
  328TRP    SC4  954  -0.886  -3.090   2.220 -0.1636 -0.0308 -0.2217
  329LYS     BB  955  -0.552  -3.663   1.694 -0.2392  0.1947  0.3220
  329LYS    SC1  956  -0.394  -3.342   1.775 -0.2582 -0.2910 -0.0135
  329LYS    SC2  957  -0.256  -3.161   1.630 -0.0808 -0.0874 -0.0160
  329LYS    SCP  958  -0.299  -3.093   1.555  0.2907 -0.0257 -0.1950
  330THR     BB  959  -0.715  -3.925   1.518 -0.0601 -0.0953  0.1736
  330THR    SC1  960  -0.617  -3.847   1.282  0.0156 -0.0592 -0.2902
  330THR    SCP  961  -0.685  -3.951   1.217  0.2397  0.0698  0.1820
  330THR    SCN  962  -0.549  -3.743   1.346  0.4014  0.0404  0.0616
  331ALA     BB  963  -0.860  -4.105   1.683  0.0394 -0.1109  0.1533
  332GLN     BB  964  -0.809  -4.333   1.894 -0.1151  0.2588  0.2491
  332GLN    SC1  965  -0.538  -4.574   1.837  0.2595 -0.3462 -0.0917
  332GLN    SCP  966  -0.468  -4.608   1.953 -0.4861 -0.0528  0.0084
  332GLN    SCN  967  -0.607  -4.539   1.720 -0.3666 -0.3595 -0.1601
  333THR     BB  968  -1.086  -4.546   1.909  0.0328 -0.1863  0.1034
  333THR    SC1  969  -1.046  -4.742   1.773 -0.0438 -0.2209 -0.2117
  333THR    SCP  970  -1.155  -4.699   1.851  0.1838 -0.0933 -0.0154
  333THR    SCN  971  -0.938  -4.785   1.696  0.3249 -0.1178  0.1927
  334GLY     BB  972  -1.260  -4.535   2.137 -0.1545  0.1264 -0.2653
  335PHE     BB  973  -1.447  -4.387   2.273  0.2935 -0.2665  0.0484
  335PHE    SC1  974  -1.639  -4.488   2.519  0.0553  0.2952 -0.1340
  335PHE    SC2  975  -1.892  -4.461   2.610  0.1262  0.0553  0.1496
  335PHE    SC3  976  -1.703  -4.572   2.767  0.3674  0.0611 -0.1272
  336PRO     BB  977  -1.628  -4.171   2.155  0.0316  0.0242  0.1425
  336PRO    SC1  978  -1.905  -4.260   2.121  0.4067 -0.1915 -0.0819
  337TRP     BB  979  -1.727  -3.866   2.354 -0.0067 -0.0915  0.2352
  337TRP    SC1  980  -1.961  -3.693   2.189  0.0506  0.1152 -0.0698
  337TRP    SC2  981  -2.184  -3.542   2.165 -0.0980 -0.0987 -0.0583
  337TRP    SC3  982  -1.951  -3.427   2.237 -0.1904  0.1373 -0.1257
  337TRP    SC4  983  -2.178  -3.282   2.236 -0.3218 -0.0644 -0.1562
  338ILE     BB  984  -1.500  -3.685   2.260  0.0031  0.2469  0.1689
  338ILE    SC1  985  -1.481  -3.399   2.379  0.0362  0.1496  0.4027
  339ASP     BB  986  -1.328  -3.797   2.038  0.0017 -0.2307 -0.1497
  339ASP    SC1  987  -1.146  -4.033   2.123 -0.6439 -0.3566 -0.0014
  339ASP    SCN  988  -1.168  -4.051   2.229 -0.1823  0.2136  0.2422
  340ALA     BB  989  -1.304  -3.633   1.846  0.0759  0.0738  0.0751
  341ILE     BB  990  -1.058  -3.563   1.647 -0.0710 -0.0414 -0.0539
  341ILE    SC1  991  -0.927  -3.294   1.727 -0.0286 -0.1874  0.3940
  342MET     BB  992  -1.052  -3.593   1.340 -0.2660 -0.0903 -0.1476
  342MET    SC1  993  -1.152  -3.903   1.277  0.2116  0.0535  0.1051
  343THR     BB  994  -1.059  -3.297   1.144  0.0354  0.0194 -0.1577
  343THR    SC1  995  -1.180  -3.313   0.949 -0.1068 -0.1120 -0.1756
  343THR    SCP  996  -1.311  -3.273   0.919  0.3530  0.2139 -0.2518
  343THR    SCN  997  -1.049  -3.352   0.979  0.2467  0.0446  0.0056
  344GLN     BB  998  -1.025  -3.008   1.317  0.2397  0.0942  0.0083
  344GLN    SC1  999  -0.687  -2.852   1.275  0.3199  0.0671 -0.3462
  344GLN    SCP 1000  -0.727  -2.814   1.404 -0.5504 -0.0653  0.0358
  344GLN    SCN 1001  -0.647  -2.890   1.146 -0.3508  0.3521 -0.0340
  345LEU     BB 1002  -1.292  -2.841   1.506  0.0757  0.0027 -0.2687
  345LEU    SC1 1003  -1.257  -2.962   1.814  0.2802 -0.0427 -0.0608
  346ARG     BB 1004  -1.633  -2.754   1.475 -0.1137  0.2823 -0.2741
  346ARG    SC1 1005  -1.891  -2.926   1.437 -0.2089  0.0633  0.2588
  346ARG    SC2 1006  -2.195  -2.888   1.384  0.2097 -0.0194 -0.1811
  346ARG    SCP 1007  -2.111  -2.925   1.325 -0.1324  0.1156 -0.8511
  347GLN     BB 1008  -1.726  -2.452   1.457  0.4913  0.0170  0.0012
  347GLN    SC1 1009  -2.007  -2.515   1.169  0.1031 -0.2888  0.0079
  347GLN    SCP 1010  -1.874  -2.475   1.188  0.1043  0.1633 -0.0032
  347GLN    SCN 1011  -2.140  -2.555   1.150  0.1077  0.0551  0.1878
  348GLU     BB 1012  -1.633  -2.240   1.582  0.3901  0.1996 -0.2642
  348GLU    SC1 1013  -1.794  -1.982   1.801  0.4579  0.1136  0.1217
  348GLU    SCN 1014  -1.792  -1.890   1.860  0.3200  0.0674  0.2010
  349GLY     BB 1015  -1.342  -2.447   1.771  0.1215  0.2574 -0.0367
  350TRP     BB 1016  -1.516  -2.611   1.956 -0.0401 -0.1070  0.0648
  350TRP    SC1 1017  -1.816  -2.476   1.934 -0.1645  0.0553 -0.6218
  350TRP    SC2 1018  -2.045  -2.507   2.075  0.0944  0.0295 -0.1886
  350TRP    SC3 1019  -1.975  -2.690   1.889 -0.0475 -0.1695 -0.0499
  350TRP    SC4 1020  -2.189  -2.733   2.047  0.1494 -0.0693  0.2544
  351ILE     BB 1021  -1.547  -2.666   2.283 -0.0809  0.0258 -0.1038
  351ILE    SC1 1022  -1.367  -2.908   2.358 -0.1392  0.0723  0.2007
  352HIS     BB 1023  -1.645  -2.516   2.557 -0.0131  0.0235 -0.0251
  352HIS    SC1 1024  -1.625  -2.233   2.396 -0.2084 -0.0864 -0.0177
  352HIS    SC2 1025  -1.639  -1.972   2.331  0.2463  0.0280  0.2932
  352HIS    SC3 1026  -1.541  -2.150   2.153 -0.2239  0.0302  0.0164
  353HIS     BB 1027  -1.845  -2.622   2.781 -0.0800  0.1495  0.0222
  353HIS    SC1 1028  -1.755  -2.627   3.053 -0.0533  0.1608 -0.0420
  353HIS    SC2 1029  -1.786  -2.816   3.243 -0.1376 -0.0930 -0.3022
  353HIS    SC3 1030  -1.808  -2.555   3.308  0.0936 -0.1621  0.0854
  354LEU     BB 1031  -1.944  -2.952   2.703  0.0742  0.0124  0.0213
  354LEU    SC1 1032  -1.925  -2.900   2.405  0.2148 -0.1475  0.0401
  355ALA     BB 1033  -1.680  -3.132   2.714 -0.1116  0.2697  0.2116
  356ARG     BB 1034  -1.479  -3.056   2.920  0.1653  0.1821 -0.0413
  356ARG    SC1 1035  -1.333  -2.784   2.900 -0.1019  0.5375  0.0491
  356ARG    SC2 1036  -1.180  -2.568   2.879  0.4366  0.1445  0.1185
  356ARG    SCP 1037  -1.183  -2.598   2.985 -0.4792  0.2608  0.2141
  357HIS     BB 1038  -1.490  -3.412   3.072  0.0074 -0.0389 -0.0415
  357HIS    SC1 1039  -1.748  -3.297   3.248  0.1928 -0.3368  0.2431
  357HIS    SC2 1040  -2.012  -3.261   3.206  0.2742 -0.1175 -0.1211
  357HIS    SC3 1041  -1.911  -3.239   3.455 -0.0541 -0.2496  0.0295
  358ALA     BB 1042  -1.364  -3.524   2.788  0.0499 -0.2099 -0.5298
  359VAL     BB 1043  -1.084  -3.437   2.714 -0.0809 -0.1122  0.0076
  359VAL    SC1 1044  -1.059  -3.173   2.697  0.3162 -0.1475 -0.0693
  360ALA     BB 1045  -0.858  -3.563   2.987  0.1691 -0.1585  0.3270
  361CYS     BB 1046  -0.944  -3.857   3.106 -0.0090 -0.0242 -0.2156
  361CYS    SC1 1047  -1.228  -3.867   3.131  0.0126 -0.0507 -0.1181
  362PHE     BB 1048  -0.821  -4.103   2.871  0.1986 -0.0457  0.0854
  362PHE    SC1 1049  -1.059  -4.304   2.928  0.1925 -0.2554 -0.1747
  362PHE    SC2 1050  -1.187  -4.463   3.105 -0.1826  0.0874 -0.1237
  362PHE    SC3 1051  -1.320  -4.362   2.892  0.0071  0.4307 -0.0875
  363LEU     BB 1052  -0.558  -3.964   2.805  0.2243  0.2171  0.1137
  363LEU    SC1 1053  -0.633  -3.708   2.572 -0.1860 -0.1942 -0.5881
  364THR     BB 1054  -0.424  -3.905   3.189  0.0141 -0.3210 -0.0141
  364THR    SC1 1055  -0.458  -3.668   3.179 -0.0164  0.0934 -0.0315
  364THR    SCP 1056  -0.485  -3.533   3.156  0.0667 -0.0182  0.2297
  364THR    SCN 1057  -0.432  -3.804   3.201  0.5007 -0.0358 -0.2814
  365ARG     BB 1058  -0.612  -4.092   3.354 -0.0765  0.0518  0.0807
  365ARG    SC1 1059  -0.753  -3.924   3.544  0.1133 -0.1297 -0.1258
  365ARG    SC2 1060  -1.066  -4.023   3.576  0.0611  0.3239 -0.1240
  365ARG    SCP 1061  -0.994  -4.104   3.595  0.1123  0.3760 -0.0910
  366GLY     BB 1062  -0.645  -4.371   3.148  0.0812 -0.2743 -0.1332
  367ASP     BB 1063  -0.459  -4.483   2.885 -0.1072 -0.2896 -0.1059
  367ASP    SC1 1064  -0.709  -4.640   2.739 -0.1159 -0.1178 -0.5568
  367ASP    SCN 1065  -0.608  -4.683   2.745 -0.0239 -0.0856  0.6329
  368LEU     BB 1066  -0.245  -4.322   2.756  0.0832  0.2709 -0.3705
  368LEU    SC1 1067  -0.024  -4.471   2.528  0.1489 -0.1128  0.1905
  369TRP     BB 1068  -0.113  -4.147   3.024 -0.1247 -0.1068  0.3676
  369TRP    SC1 1069  -0.088  -4.390   3.231 -0.3444 -0.1063 -0.0697
  369TRP    SC2 1070   0.045  -4.572   3.379 -0.2239  0.1028  0.0838
  369TRP    SC3 1071  -0.129  -4.654   3.190  0.0640 -0.1758 -0.0716
  369TRP    SC4 1072  -0.009  -4.835   3.350  0.2326  0.0080  0.0136
  370ILE     BB 1073   0.019  -3.785   3.053  0.2641 -0.3596  0.0940
  370ILE    SC1 1074  -0.127  -3.726   2.785  0.1156 -0.2546  0.1963
  371SER     BB 1075   0.272  -3.543   3.006 -0.0445  0.0382  0.3639
  371SER    SC1 1076   0.400  -3.618   2.817  0.2278  0.0127  0.2834
  371SER    SCP 1077   0.472  -3.727   2.869  0.4897  0.1344 -0.2023
  371SER    SCN 1078   0.329  -3.510   2.765  0.3832  0.1778  0.0278
  372TRP     BB 1079   0.131  -3.242   3.053 -0.0680  0.3320  0.2977
  372TRP    SC1 1080  -0.043  -3.298   3.324  0.0161 -0.0093 -0.2408
  372TRP    SC2 1081  -0.225  -3.343   3.518 -0.0174  0.0059 -0.2687
  372TRP    SC3 1082  -0.043  -3.532   3.459  0.0859  0.0578 -0.1226
  372TRP    SC4 1083  -0.245  -3.588   3.629  0.1347  0.0877 -0.0544
  373GLU     BB 1084   0.303  -3.043   2.896  0.2143 -0.0076  0.0302
  373GLU    SC1 1085   0.301  -2.770   3.148 -0.0234 -0.4858 -0.4408
  373GLU    SCN 1086   0.255  -2.787   3.049 -0.2126 -0.3630 -0.3811
  374GLU     BB 1087   0.295  -3.182   2.589 -0.3993  0.2518 -0.0142
  374GLU    SC1 1088   0.410  -2.893   2.323  0.0421  0.4147 -0.2636
  374GLU    SCN 1089   0.314  -2.892   2.376  0.2695 -0.0392  0.2361
  375GLY     BB 1090  -0.041  -3.245   2.535  0.2304 -0.0485 -0.2027
  376MET     BB 1091  -0.125  -2.913   2.591  0.2001 -0.2040 -0.0929
  376MET    SC1 1092  -0.128  -2.826   2.918  0.2094 -0.2430 -0.0060
  377LYS     BB 1093  -0.059  -2.796   2.366  0.0248 -0.1661 -0.0564
  377LYS    SC1 1094   0.098  -2.547   2.442  0.2349  0.0586 -0.1389
  377LYS    SC2 1095   0.230  -2.543   2.689 -0.4890 -0.1408 -0.1721
  377LYS    SCP 1096   0.163  -2.514   2.772 -0.2869  0.5215 -0.1851
  378VAL     BB 1097  -0.274  -2.906   2.085 -0.0588  0.3278  0.4636
  378VAL    SC1 1098  -0.395  -3.093   2.227 -0.4090  0.0805 -0.1238
  379PHE     BB 1099  -0.468  -2.632   2.169 -0.0390 -0.2524  0.1767
  379PHE    SC1 1100  -0.652  -2.672   2.385  0.0546 -0.1641 -0.0714
  379PHE    SC2 1101  -0.583  -2.768   2.628 -0.1461 -0.1819 -0.0203
  379PHE    SC3 1102  -0.842  -2.766   2.551 -0.1055 -0.0042 -0.1606
  380GLU     BB 1103  -0.340  -2.367   1.975 -0.3081 -0.1719 -0.0017
  380GLU    SC1 1104  -0.138  -2.203   2.171  0.3437 -0.2570 -0.2128
  380GLU    SCN 1105  -0.147  -2.134   2.087  0.0450  0.0195  0.0239
  381GLU     BB 1106  -0.428  -2.358   1.744  0.2163 -0.0575 -0.1120
  381GLU    SC1 1107  -0.319  -2.688   1.620 -0.1115 -0.2776 -0.1761
  381GLU    SCN 1108  -0.380  -2.751   1.553 -0.6136  0.1219 -0.1589
  382LEU     BB 1109  -0.769  -2.385   1.692  0.1058 -0.1239  0.0600
  382LEU    SC1 1110  -0.927  -2.558   1.528  0.2185  0.1892  0.1762
  383LEU     BB 1111  -0.844  -2.314   1.950  0.2320  0.1910 -0.0114
  383LEU    SC1 1112  -0.997  -2.607   2.023 -0.1370  0.3552 -0.0545
  384LEU     BB 1113  -0.802  -2.105   2.068 -0.1170  0.4648 -0.0418
  384LEU    SC1 1114  -1.047  -1.933   2.045  0.2531 -0.0117  0.1241
  385ASP     BB 1115  -0.649  -2.031   2.325  0.1552  0.1016 -0.2651
  385ASP    SC1 1116  -0.755  -2.226   2.609 -0.1758  0.1482  0.4188
  385ASP    SCN 1117  -0.645  -2.232   2.604 -0.1700 -0.3377 -0.3176
  386ALA     BB 1118  -0.397  -1.915   2.445 -0.0430 -0.1653  0.0579
  387ASP     BB 1119  -0.259  -1.721   2.419 -0.0265 -0.2073 -0.1604
  387ASP    SC1 1120  -0.209  -1.482   2.246  0.0362 -0.0545  0.3905
  387ASP    SCN 1121  -0.197  -1.377   2.275 -0.3077  0.0668  0.1543
  388TYR     BB 1122  -0.089  -1.622   2.685 -0.0442  0.0148 -0.2080
  388TYR    SC1 1123   0.150  -1.826   2.670 -0.0438  0.1224  0.4316
  388TYR    SC2 1124   0.311  -2.026   2.754  0.0044  0.0096  0.0883
  388TYR    SC3 1125   0.136  -2.069   2.552 -0.2164  0.2278  0.2272
  389SER     BB 1126  -0.264  -1.708   2.905 -0.0636 -0.0370 -0.0571
  389SER    SC1 1127  -0.245  -1.530   3.096  0.0238  0.3397  0.1892
  389SER    SCP 1128  -0.163  -1.551   2.985 -0.4184 -0.1548 -0.7494
  389SER    SCN 1129  -0.328  -1.509   3.208  0.1644  0.3469 -0.3797
  390ILE     BB 1130  -0.383  -1.986   2.969 -0.1277  0.4036 -0.0049
  390ILE    SC1 1131  -0.412  -1.954   3.276  0.1253  0.0811  0.0584
  391ASN     BB 1132  -0.150  -2.217   2.885 -0.1035  0.0087 -0.1875
  391ASN    SC1 1133  -0.301  -2.317   2.633 -0.0127 -0.1832 -0.3174
  391ASN    SCP 1134  -0.377  -2.210   2.582  0.1963  0.4169  0.1715
  391ASN    SCN 1135  -0.226  -2.423   2.683  0.0034  0.2036  0.0212
  392ALA     BB 1136  -0.024  -2.383   3.094  0.0015  0.0560  0.2757
  393GLY     BB 1137  -0.275  -2.411   3.310  0.0306  0.0105 -0.0327
  394ASN     BB 1138  -0.477  -2.669   3.216 -0.3065  0.0369  0.1266
  394ASN    SC1 1139  -0.703  -2.507   3.010 -0.0623  0.3419 -0.1747
  394ASN    SCP 1140  -0.643  -2.416   2.923 -0.4630 -0.2284  0.1365
  394ASN    SCN 1141  -0.764  -2.599   3.098 -0.5751 -0.3715 -0.0864
  395TRP     BB 1142  -0.494  -2.930   3.355  0.2622 -0.0187  0.2169
  395TRP    SC1 1143  -0.446  -3.151   3.149 -0.2237  0.0315  0.0157
  395TRP    SC2 1144  -0.390  -3.274   2.915  0.2001  0.1038  0.0699
  395TRP    SC3 1145  -0.575  -3.078   2.923 -0.1075 -0.1679 -0.1184
  395TRP    SC4 1146  -0.551  -3.231   2.702  0.0639 -0.4004  0.0569
  396MET     BB 1147  -0.536  -2.941   3.617  0.3872  0.1441  0.0149
  396MET    SC1 1148  -0.405  -2.635   3.821 -0.0384 -0.1540  0.0312
  397TRP     BB 1149  -0.810  -2.925   3.754  0.0336  0.3104  0.1307
  397TRP    SC1 1150  -0.942  -2.697   3.810 -0.0632 -0.1023  0.1315
  397TRP    SC2 1151  -1.081  -2.472   3.865  0.0720 -0.0017  0.0676
  397TRP    SC3 1152  -0.833  -2.505   3.967  0.1379 -0.0243 -0.0980
  397TRP    SC4 1153  -0.968  -2.276   4.014  0.2498  0.0491 -0.1299
  398LEU     BB 1154  -0.955  -3.197   3.790 -0.2564  0.0188 -0.0169
  398LEU    SC1 1155  -1.185  -3.128   3.995 -0.0985 -0.1444 -0.0686
  399SER     BB 1156  -0.733  -3.436   3.694  0.3806  0.0550 -0.1060
  399SER    SC1 1157  -0.749  -3.438   3.467  0.2325  0.0589  0.1802
  399SER    SCP 1158  -0.767  -3.386   3.595  0.0529 -0.1427  0.0572
  399SER    SCN 1159  -0.732  -3.490   3.338 -0.1240  0.3453 -0.1771
  400ALA     BB 1160  -0.544  -3.371   3.945 -0.0665  0.2376 -0.2705
  401SER     BB 1161  -0.271  -3.101   4.036  0.2471  0.2659  0.1417
  401SER    SC1 1162  -0.074  -3.060   3.907  0.2872 -0.3238  0.0312
  401SER    SCP 1163  -0.160  -2.979   3.831 -0.2176 -0.0072  0.1959
  401SER    SCN 1164   0.012  -3.141   3.982  0.3405  0.1224 -0.2639
  402ALA     BB 1165  -0.523  -2.937   4.157 -0.2359 -0.1873 -0.1358
  403PHE     BB 1166  -0.704  -2.995   4.303 -0.5050  0.3792  0.2768
  403PHE    SC1 1167  -0.930  -2.795   4.293 -0.0043  0.0933 -0.2876
  403PHE    SC2 1168  -1.168  -2.707   4.201 -0.1056 -0.0060 -0.1252
  403PHE    SC3 1169  -1.022  -2.552   4.367 -0.2138 -0.0777  0.0402
  404PHE     BB 1170  -0.858  -3.243   4.353  0.0518 -0.0274  0.1809
  404PHE    SC1 1171  -1.061  -3.167   4.548  0.0681 -0.0792  0.0467
  404PHE    SC2 1172  -1.268  -2.998   4.508  0.0954  0.0096  0.2638
  404PHE    SC3 1173  -1.288  -3.194   4.693  0.0330 -0.2829 -0.0436
  405HIS     BB 1174  -0.953  -3.507   4.223 -0.0713  0.2250 -0.0002
  405HIS    SC1 1175  -1.134  -3.635   4.423  0.1213  0.0259 -0.1885
  405HIS    SC2 1176  -1.213  -3.816   4.607  0.2660  0.0424 -0.1081
  405HIS    SC3 1177  -1.370  -3.761   4.394  0.0779  0.0525  0.0309
  406HIS     BB 1178  -1.003  -3.745   3.972 -0.1448  0.1454  0.0931
  406HIS    SC1 1179  -1.191  -3.614   3.765  0.2166 -0.2031 -0.2222
  406HIS    SC2 1180  -1.432  -3.499   3.723  0.1362 -0.1984  0.2076
  406HIS    SC3 1181  -1.268  -3.549   3.514 -0.0022  0.3032 -0.0370
  407TYR     BB 1182  -0.997  -4.038   4.091  0.1971 -0.0517 -0.1377
  407TYR    SC1 1183  -0.821  -4.058   4.346 -0.3137  0.1462  0.1818
  407TYR    SC2 1184  -0.786  -4.196   4.575  0.0623 -0.2382 -0.0926
  407TYR    SC3 1185  -0.682  -3.948   4.550  0.1680 -0.2616  0.0927
  408THR     BB 1186  -1.250  -4.215   4.004 -0.0126 -0.0946  0.2059
  408THR    SC1 1187  -1.346  -4.282   4.242 -0.0773 -0.0190  0.1769
  408THR    SCP 1188  -1.446  -4.185   4.258 -0.0701  0.0356  0.1872
  408THR    SCN 1189  -1.246  -4.379   4.226 -0.0928  0.0989 -0.4909
  409ARG     BB 1190  -1.390  -4.395   3.756  0.1571 -0.3736  0.1813
  409ARG    SC1 1191  -1.634  -4.511   3.925  0.1218 -0.3410  0.2578
  409ARG    SC2 1192  -1.781  -4.785   4.034  0.0739  0.0100 -0.1102
  409ARG    SCP 1193  -1.749  -4.709   4.107 -0.4424  0.1635 -0.0042
  410ILE     BB 1194  -1.435  -4.299   3.464 -0.2483 -0.0699 -0.2589
  410ILE    SC1 1195  -1.638  -4.463   3.298 -0.1545 -0.2606 -0.1879
  411PHE     BB 1196  -1.548  -3.979   3.473 -0.0527  0.0973  0.2157
  411PHE    SC1 1197  -1.613  -3.934   3.766  0.1779 -0.0388  0.0457
  411PHE    SC2 1198  -1.557  -3.797   3.992 -0.0521  0.1029  0.0203
  411PHE    SC3 1199  -1.728  -4.006   3.999  0.0013  0.0577 -0.0098
  412CYS     BB 1200  -1.679  -3.846   3.238 -0.0360 -0.2355  0.2783
  412CYS    SC1 1201  -1.970  -3.750   3.304  0.0700  0.1205 -0.1672
  413PRO     BB 1202  -1.759  -4.095   3.066  0.0630 -0.0441  0.0137
  413PRO    SC1 1203  -1.674  -4.037   2.825  0.1219 -0.0719  0.1632
  414VAL     BB 1204  -2.080  -4.191   3.071 -0.0450  0.1335 -0.3089
  414VAL    SC1 1205  -2.083  -4.456   3.075 -0.0902  0.1322  0.1480
  415ARG     BB 1206  -2.388  -4.034   3.065  0.2131 -0.1663  0.0771
  415ARG    SC1 1207  -2.632  -4.130   2.918 -0.3552  0.1276 -0.2484
  415ARG    SC2 1208  -2.761  -4.058   2.685 -0.1387  0.1052 -0.0114
  415ARG    SCP 1209  -2.813  -4.152   2.661  0.0707 -0.0305  0.0439
  416PHE     BB 1210  -2.367  -3.742   3.006  0.0753 -0.2640  0.0156
  416PHE    SC1 1211  -2.130  -3.628   2.861 -0.0249  0.3832  0.2441
  416PHE    SC2 1212  -2.046  -3.473   2.656 -0.1595  0.0588 -0.0672
  416PHE    SC3 1213  -1.866  -3.611   2.803 -0.0984 -0.3987 -0.5401
  417GLY     BB 1214  -2.564  -3.567   3.192  0.1678  0.0564  0.1890
  418LYS     BB 1215  -2.863  -3.647   3.101 -0.3004 -0.0620 -0.1163
  418LYS    SC1 1216  -3.047  -3.542   3.331 -0.1689 -0.1965 -0.2149
  418LYS    SC2 1217  -3.212  -3.637   3.490  0.1458 -0.4293 -0.2053
  418LYS    SCP 1218  -3.117  -3.679   3.528  0.2485 -0.0830 -0.0394
  419ARG     BB 1219  -2.877  -3.557   2.762  0.1253 -0.1531 -0.1909
  419ARG    SC1 1220  -2.580  -3.424   2.701  0.0739  0.2436  0.0221
  419ARG    SC2 1221  -2.376  -3.213   2.826 -0.0019  0.0050  0.4656
  419ARG    SCP 1222  -2.467  -3.261   2.785  0.1167  0.1380 -0.0227
  420THR     BB 1223  -3.033  -3.601   2.549 -0.2350 -0.4303 -0.1463
  420THR    SC1 1224  -3.261  -3.745   2.542  0.3400 -0.1780 -0.1644
  420THR    SCP 1225  -3.335  -3.626   2.554  0.3712 -0.0050  0.0480
  420THR    SCN 1226  -3.187  -3.863   2.531  0.0256 -0.1921 -0.4313
  421ASP     BB 1227  -2.961  -3.444   2.261  0.1710  0.2498 -0.0682
  421ASP    SC1 1228  -2.641  -3.365   2.208  0.6081  0.0126 -0.6121
  421ASP    SCN 1229  -2.582  -3.433   2.271  0.0793 -0.3662 -0.4642
  422PRO     BB 1230  -3.070  -3.659   1.954  0.0094  0.2379 -0.1675
  422PRO    SC1 1231  -3.374  -3.675   1.998 -0.0582 -0.0351 -0.2346
  423GLU     BB 1232  -2.820  -3.690   1.776  0.0911  0.1170  0.3137
  423GLU    SC1 1233  -3.032  -3.640   1.444 -0.0139 -0.1231 -0.5419
  423GLU    SCN 1234  -2.933  -3.687   1.439  0.0997  0.0215 -0.1155
  424GLY     BB 1235  -2.550  -3.623   1.776 -0.1740 -0.3312  0.0393
  425GLN     BB 1236  -2.394  -3.435   1.615 -0.2616 -0.2061  0.0016
  425GLN    SC1 1237  -2.395  -3.094   1.813 -0.2346 -0.1403  0.1986
  425GLN    SCP 1238  -2.421  -3.140   1.943  0.3322  0.3507 -0.0410
  425GLN    SCN 1239  -2.369  -3.048   1.683  0.3714 -0.1464 -0.2203
  426TYR     BB 1240  -2.040  -3.446   1.638 -0.1892 -0.1644 -0.2033
  426TYR    SC1 1241  -1.899  -3.301   1.845  0.0292  0.1244  0.0100
  426TYR    SC2 1242  -1.775  -3.075   1.925  0.1398  0.0479  0.0562
  426TYR    SC3 1243  -1.630  -3.296   1.869  0.0339 -0.0051 -0.0112
  427ILE     BB 1244  -1.980  -3.792   1.621  0.0112 -0.2324 -0.1247
  427ILE    SC1 1245  -1.722  -3.841   1.786 -0.1181 -0.2092  0.0870
  428ARG     BB 1246  -2.111  -3.806   1.304 -0.2973  0.1122 -0.0916
  428ARG    SC1 1247  -2.407  -3.794   1.302  0.1943 -0.2189  0.1611
  428ARG    SC2 1248  -2.625  -3.571   1.160  0.3330  0.1956  0.3681
  428ARG    SCP 1249  -2.668  -3.470   1.156  0.0035  0.0677  0.3933
  429LYS     BB 1250  -1.932  -3.776   1.143 -0.1490 -0.3992  0.0277
  429LYS    SC1 1251  -1.946  -3.601   0.930  0.0993  0.3835 -0.1403
  429LYS    SC2 1252  -1.938  -3.399   0.786  0.6336  0.0303  0.0782
  429LYS    SCP 1253  -1.970  -3.316   0.850  0.0733 -0.0344 -0.0604
  430TYR     BB 1254  -1.630  -3.796   1.304 -0.4412  0.0114 -0.0417
  430TYR    SC1 1255  -1.594  -3.492   1.370  0.2717 -0.0757  0.0378
  430TYR    SC2 1256  -1.467  -3.262   1.434 -0.1092  0.1792 -0.0844
  430TYR    SC3 1257  -1.597  -3.284   1.199 -0.0460 -0.1810 -0.0924
  431LEU     BB 1258  -1.597  -4.089   1.325 -0.0789  0.0226 -0.2614
  431LEU    SC1 1259  -1.624  -4.143   1.025 -0.1636  0.1623 -0.0250
  432PRO     BB 1260  -1.876  -4.290   1.422 -0.0634 -0.1581  0.0684
  432PRO    SC1 1261  -1.963  -4.224   1.678  0.3068  0.0072  0.0144
  433VAL     BB 1262  -1.996  -4.421   1.220 -0.0742  0.2921 -0.0249
  433VAL    SC1 1263  -1.902  -4.575   1.026  0.4501  0.1069  0.3531
  434LEU     BB 1264  -2.306  -4.305   1.182  0.3445  0.0854 -0.0296
  434LEU    SC1 1265  -2.397  -4.382   0.866 -0.0803 -0.0637 -0.0072
  435LYS     BB 1266  -2.430  -4.288   1.507  0.0590 -0.0783  0.0363
  435LYS    SC1 1267  -2.702  -4.189   1.512 -0.2199 -0.1716  0.0839
  435LYS    SC2 1268  -2.935  -4.126   1.553 -0.1616 -0.3329 -0.1536
  435LYS    SCP 1269  -2.937  -4.102   1.445 -0.1108  0.0702 -0.0830
  436ASN     BB 1270  -2.346  -4.578   1.602  0.1036  0.2639 -0.2350
  436ASN    SC1 1271  -2.172  -4.617   1.788  0.1223  0.0448  0.2317
  436ASN    SCP 1272  -2.058  -4.695   1.814 -0.1259 -0.0195 -0.4019
  436ASN    SCN 1273  -2.286  -4.540   1.763 -0.1995 -0.2702 -0.8914
  437PHE     BB 1274  -2.486  -4.755   1.413  0.0396 -0.0217 -0.0288
  437PHE    SC1 1275  -2.404  -4.809   1.131  0.3624  0.1707  0.0830
  437PHE    SC2 1276  -2.545  -4.919   0.928  0.1503  0.1414  0.2439
  437PHE    SC3 1277  -2.282  -4.869   0.897  0.1058  0.2026 -0.0627
  438PRO     BB 1278  -2.827  -4.661   1.361 -0.1927  0.0322  0.0453
  438PRO    SC1 1279  -2.848  -4.524   1.133 -0.1673 -0.0909  0.0361
  439THR     BB 1280  -2.950  -4.627   1.623 -0.0950  0.0148  0.2902
  439THR    SC1 1281  -3.185  -4.521   1.710 -0.1686  0.0702  0.1501
  439THR    SCP 1282  -3.119  -4.637   1.753  0.3170  0.2204  0.5340
  439THR    SCN 1283  -3.251  -4.405   1.667 -0.0632 -0.1497  0.0545
  440LYS     BB 1284  -2.741  -4.606   1.867  0.1901 -0.1981  0.0089
  440LYS    SC1 1285  -2.874  -4.819   2.029  0.1382 -0.0240 -0.4762
  440LYS    SC2 1286  -2.941  -4.925   2.263  0.0262  0.1299  0.0870
  440LYS    SCP 1287  -2.895  -5.009   2.209 -0.0659 -0.0021  0.2043
  441TYR     BB 1288  -2.703  -4.325   1.945 -0.2393  0.1450 -0.1197
  441TYR    SC1 1289  -2.966  -4.228   2.060 -0.1538  0.1225 -0.1282
  441TYR    SC2 1290  -3.207  -4.129   1.989 -0.2235  0.2021  0.2036
  441TYR    SC3 1291  -3.114  -4.092   2.240  0.1235  0.1467  0.0885
  442ILE     BB 1292  -2.428  -4.272   1.992 -0.1585 -0.0108  0.4449
  442ILE    SC1 1293  -2.278  -4.005   1.947 -0.1557 -0.0839 -0.0259
  443TYR     BB 1294  -2.364  -4.339   2.337 -0.2306  0.0142  0.3389
  443TYR    SC1 1295  -2.269  -4.092   2.430  0.2038  0.1306  0.1016
  443TYR    SC2 1296  -2.119  -4.027   2.645  0.3592  0.0937  0.0054
  443TYR    SC3 1297  -2.293  -3.848   2.543  0.0755  0.0150  0.3331
  444GLU     BB 1298  -2.493  -4.658   2.314 -0.3100 -0.1489  0.0943
  444GLU    SC1 1299  -2.825  -4.498   2.489  0.0793  0.0907 -0.1327
  444GLU    SCN 1300  -2.864  -4.523   2.589  0.0790  0.2560 -0.0881
  445PRO     BB 1301  -2.278  -4.856   2.232  0.1072  0.3303  0.2668
  445PRO    SC1 1302  -1.999  -4.717   2.232 -0.3180 -0.0881  0.0821
  446TRP     BB 1303  -2.301  -5.104   2.338 -0.1769 -0.1425  0.0179
  446TRP    SC1 1304  -2.166  -5.135   2.614 -0.1671 -0.0110  0.0563
  446TRP    SC2 1305  -2.048  -5.168   2.854  0.1127  0.0752 -0.0647
  446TRP    SC3 1306  -2.079  -4.920   2.752 -0.3908  0.0763  0.0653
  446TRP    SC4 1307  -1.952  -4.954   2.988 -0.1410  0.1835 -0.0502
  447THR     BB 1308  -2.583  -5.317   2.350  0.1109 -0.4137  0.0713
  447THR    SC1 1309  -2.515  -5.477   2.558  0.0127 -0.2809 -0.2288
  447THR    SCP 1310  -2.599  -5.480   2.445 -0.1497 -0.0015 -0.1111
  447THR    SCN 1311  -2.431  -5.475   2.670  0.2327  0.1666 -0.3886
  448ALA     BB 1312  -2.797  -5.373   2.144  0.2063 -0.2727  0.0376
  449SER     BB 1313  -3.069  -5.353   1.941  0.0170 -0.1645  0.2098
  449SER    SC1 1314  -3.157  -5.604   1.955 -0.3277 -0.1452 -0.0426
  449SER    SCP 1315  -3.176  -5.471   1.916  0.4543 -0.0643  0.5415
  449SER    SCN 1316  -3.139  -5.737   1.995  0.1655 -0.2888 -0.0195
  450GLU     BB 1317  -3.056  -5.140   1.739 -0.2465 -0.0215 -0.3662
  450GLU    SC1 1318  -3.396  -5.006   1.890 -0.1145  0.2842  0.0256
  450GLU    SCN 1319  -3.503  -4.982   1.903 -0.2240 -0.1047 -0.0320
  451GLU     BB 1320  -2.961  -5.132   1.528 -0.0118 -0.1371  0.2058
  451GLU    SC1 1321  -3.161  -5.473   1.404  0.2570 -0.3776  0.3727
  451GLU    SCN 1322  -3.246  -5.533   1.369  0.0984 -0.2080  0.4545
  452GLU     BB 1323  -2.639  -5.244   1.486 -0.0175 -0.1450  0.0389
  452GLU    SC1 1324  -2.563  -5.074   1.831  0.0305  0.0528 -0.0677
  452GLU    SCN 1325  -2.522  -5.075   1.729  0.5725  0.0746  0.1193
  453GLN     BB 1326  -2.652  -5.519   1.503  0.1054  0.1210  0.0979
  453GLN    SC1 1327  -2.767  -5.515   1.102  0.0219 -0.1933 -0.0084
  453GLN    SCP 1328  -2.758  -5.379   1.130 -0.1997  0.0840 -0.1236
  453GLN    SCN 1329  -2.776  -5.652   1.073  0.2253  0.0494 -0.1222
  454ARG     BB 1330  -2.766  -5.727   1.709  0.1178 -0.0691 -0.0148
  454ARG    SC1 1331  -3.027  -5.929   1.579  0.1783 -0.1090  0.0208
  454ARG    SC2 1332  -3.367  -5.882   1.590 -0.3349  0.1988 -0.0693
  454ARG    SCP 1333  -3.320  -5.786   1.566  0.2117  0.0455  0.2026
  455GLN     BB 1334  -2.662  -5.827   1.958  0.1253 -0.0415  0.0109
  455GLN    SC1 1335  -2.495  -6.132   1.774 -0.3983  0.1333  0.0745
  455GLN    SCP 1336  -2.393  -6.212   1.825  0.0871  0.1754 -0.3854
  455GLN    SCN 1337  -2.597  -6.051   1.723 -0.0925  0.0110 -0.2916
  456ALA     BB 1338  -2.455  -5.736   2.093  0.1729  0.2454  0.2966
  457GLY     BB 1339  -2.288  -5.491   1.924 -0.0696 -0.1728  0.2012
  458CYS     BB 1340  -2.247  -5.527   1.656 -0.0337 -0.1795  0.1839
  458CYS    SC1 1341  -2.106  -5.809   1.611 -0.3415  0.0370 -0.0324
  459ILE     BB 1342  -2.122  -5.294   1.450  0.0504  0.2270 -0.0586
  459ILE    SC1 1343  -2.272  -5.313   1.179  0.0839 -0.1269 -0.0568
  460ILE     BB 1344  -2.077  -5.084   1.564  0.1064  0.0558  0.2445
  460ILE    SC1 1345  -1.967  -4.825   1.433  0.0774  0.0161  0.1412
  461GLY     BB 1346  -2.007  -5.091   1.893  0.1217 -0.4738  0.2273
  462ARG     BB 1347  -1.809  -5.322   1.894 -0.2197  0.1789 -0.2123
  462ARG    SC1 1348  -1.770  -5.609   1.908 -0.1491  0.1416  0.3748
  462ARG    SC2 1349  -1.673  -5.927   2.128  0.0767 -0.2644 -0.0564
  462ARG    SCP 1350  -1.623  -6.017   2.169 -0.1606 -0.2589  0.2888
  463ASP     BB 1351  -1.662  -5.315   1.552  0.1110  0.1924 -0.4081
  463ASP    SC1 1352  -1.684  -5.626   1.404  0.2876 -0.0939  0.5373
  463ASP    SCN 1353  -1.592  -5.684   1.419  0.3867 -0.0489  0.1922
  464TYR     BB 1354  -1.518  -5.073   1.545  0.2003  0.0650  0.0587
  464TYR    SC1 1355  -1.455  -4.846   1.377 -0.1738  0.1382  0.1754
  464TYR    SC2 1356  -1.467  -4.720   1.139  0.1641  0.0300  0.0946
  464TYR    SC3 1357  -1.492  -4.579   1.369 -0.0481  0.1515  0.0001
  465PRO     BB 1358  -1.502  -4.886   1.827 -0.2353 -0.0250  0.0658
  465PRO    SC1 1359  -1.684  -4.649   1.838  0.1915  0.0232  0.1014
  466PHE     BB 1360  -1.413  -5.063   2.081  0.2208 -0.2120 -0.1001
  466PHE    SC1 1361  -1.569  -4.993   2.297  0.0259 -0.1056 -0.0639
  466PHE    SC2 1362  -1.783  -5.127   2.392 -0.1144  0.1266 -0.0429
  466PHE    SC3 1363  -1.633  -4.978   2.559  0.1026 -0.0828 -0.0464
  467PRO     BB 1364  -1.138  -5.087   2.214 -0.1978 -0.0660 -0.0113
  467PRO    SC1 1365  -1.009  -5.348   2.176  0.0041  0.0897 -0.0180
  468MET     BB 1366  -0.923  -4.843   2.333 -0.2532  0.1091  0.1146
  468MET    SC1 1367  -1.152  -4.748   2.599  0.0960  0.3005  0.1535
  469VAL     BB 1368  -0.672  -4.909   2.203 -0.4186 -0.2429  0.1399
  469VAL    SC1 1369  -0.616  -5.085   2.012 -0.1395  0.0299 -0.0383
  470ASN     BB 1370  -0.415  -4.727   2.322  0.2742 -0.1787 -0.1299
  470ASN    SC1 1371  -0.472  -4.467   2.279  0.3998  0.0460  0.2268
  470ASN    SCP 1372  -0.424  -4.554   2.377 -0.4400 -0.3874 -0.4874
  470ASN    SCN 1373  -0.519  -4.380   2.180  0.2704  0.2567 -0.3092
  471HIS     BB 1374  -0.240  -4.916   2.505 -0.2230 -0.2005  0.0162
  471HIS    SC1 1375  -0.458  -5.185   2.513 -0.0496 -0.3034 -0.1594
  471HIS    SC2 1376  -0.709  -5.186   2.613  0.0937 -0.0923  0.2225
  471HIS    SC3 1377  -0.571  -5.417   2.592 -0.1433 -0.2159 -0.0338
  472LYS     BB 1378  -0.196  -4.870   2.760  0.1948  0.2337 -0.3691
  472LYS    SC1 1379   0.063  -4.990   2.893  0.1173  0.1417 -0.0193
  472LYS    SC2 1380   0.172  -5.161   3.007  0.3493 -0.6567 -0.0590
  472LYS    SCP 1381   0.120  -5.175   2.912 -0.0745 -0.0932  0.0333
  473GLU     BB 1382  -0.418  -5.020   3.009 -0.0539  0.1441 -0.1468
  473GLU    SC1 1383  -0.274  -5.359   3.011  0.0275  0.3807 -0.0019
  473GLU    SCN 1384  -0.194  -5.427   3.045 -0.2459  0.0570  0.0485
  474ALA     BB 1385  -0.518  -4.908   3.281 -0.1510  0.1435  0.1465
  475SER     BB 1386  -0.814  -4.835   3.210 -0.1114  0.0306 -0.0870
  475SER    SC1 1387  -0.900  -4.944   2.995 -0.0576  0.0616  0.0072
  475SER    SCP 1388  -0.985  -4.836   3.021 -0.2117  0.0601 -0.3159
  475SER    SCN 1389  -0.814  -5.052   2.969  0.1223  0.2149  0.0835
  476ASP     BB 1390  -0.953  -4.781   3.443  0.1873 -0.3048 -0.0350
  476ASP    SC1 1391  -0.935  -4.479   3.567  0.0354  0.1421 -0.2707
  476ASP    SCN 1392  -0.974  -4.388   3.615 -0.1286  0.0150 -0.1527
  477ARG     BB 1393  -0.836  -4.968   3.716  0.0623  0.1816  0.3537
  477ARG    SC1 1394  -0.778  -5.235   3.550 -0.2596 -0.0014  0.4382
  477ARG    SC2 1395  -0.541  -5.454   3.484  0.1745 -0.1132 -0.3034
  477ARG    SCP 1396  -0.534  -5.349   3.453  0.5789 -0.0996 -0.2210
  478ASN     BB 1397  -0.561  -4.893   3.887 -0.0633 -0.2152  0.0931
  478ASN    SC1 1398  -0.295  -4.964   3.730 -0.1095  0.1216  0.1524
  478ASN    SCP 1399  -0.196  -4.920   3.819 -0.1551  0.5591 -0.0734
  478ASN    SCN 1400  -0.394  -5.008   3.641  0.0055  0.3644 -0.1606
  479LEU     BB 1401  -0.634  -4.594   4.002  0.1378  0.1079  0.2009
  479LEU    SC1 1402  -0.891  -4.522   4.202  0.0132  0.0310 -0.3976
  480GLN     BB 1403  -0.562  -4.316   3.853  0.2555  0.0755 -0.2083
  480GLN    SC1 1404  -0.444  -4.532   3.579 -0.5573  0.3042 -0.4275
  480GLN    SCP 1405  -0.535  -4.572   3.677 -0.2486 -0.1838 -0.5622
  480GLN    SCN 1406  -0.352  -4.492   3.481 -0.0405  0.0532 -0.2790
  481LEU     BB 1407  -0.443  -4.146   4.056 -0.3040 -0.1863 -0.0802
  481LEU    SC1 1408  -0.532  -3.843   3.983 -0.0901 -0.0536 -0.0153
  482MET     BB 1409  -0.305  -4.200   4.282 -0.0470  0.0563 -0.1591
  482MET    SC1 1410   0.049  -4.130   4.131  0.1857  0.0221  0.0377
  483ARG     BB 1411  -0.330  -4.354   4.506 -0.0351 -0.0980  0.1534
  483ARG    SC1 1412  -0.475  -4.643   4.478  0.3256 -0.1376  0.1649
  483ARG    SC2 1413  -0.497  -4.939   4.455 -0.0799 -0.0133  0.7631
  483ARG    SCP 1414  -0.534  -5.025   4.512 -0.5153 -0.2468  0.2274
  484ARG     BB 1415  -0.305  -4.217   4.781 -0.1833 -0.1301  0.0226
  484ARG    SC1 1416  -0.526  -4.342   4.961 -0.0478  0.0312  0.0459
  484ARG    SC2 1417  -0.765  -4.546   4.896 -0.2097  0.0294 -0.3678
  484ARG    SCP 1418  -0.834  -4.505   4.970 -0.0413 -0.3545  0.0501
  485VAL     BB 1419  -0.232  -3.901   4.788  0.2460 -0.1045 -0.1017
  485VAL    SC1 1420  -0.114  -3.806   4.570 -0.0406  0.0940 -0.1763
  486ARG     BB 1421  -0.382  -3.751   4.989 -0.2427  0.0965  0.0608
  486ARG    SC1 1422  -0.392  -3.916   5.276 -0.1002  0.1640 -0.4697
  486ARG    SC2 1423  -0.204  -4.101   5.508 -0.0475 -0.3325 -0.1521
  486ARG    SCP 1424  -0.242  -4.106   5.611 -0.0474  0.3056 -0.0795
  487GLU     BB 1425  -0.383  -3.446   5.130  0.0948  0.1337 -0.2164
  487GLU    SC1 1426  -0.746  -3.458   5.331  0.2303  0.2687 -0.0412
  487GLU    SCN 1427  -0.739  -3.465   5.221 -0.0473  0.6724 -0.1077
  488GLU     BB 1428  -0.141  -3.308   5.051  0.1075 -0.3810  0.1240
  488GLU    SC1 1429  -0.067  -3.137   5.430 -0.0977  0.2551  0.3032
  488GLU    SCN 1430  -0.166  -3.114   5.472 -0.2385 -0.2171  0.2869
  489GLN     BB 1431   0.085  -3.423   4.898 -0.3971 -0.0388 -0.0487
  489GLN    SC1 1432   0.361  -3.260   5.109 -0.2480  0.0067  0.0036
  489GLN    SCP 1433   0.344  -3.306   5.240 -0.1389 -0.1769 -0.1180
  489GLN    SCN 1434   0.378  -3.214   4.978  0.1057  0.0774 -0.0018
  490ARG     BB 1435   0.160  -3.232   4.640 -0.1286  0.2277  0.2988
  490ARG    SC1 1436   0.410  -3.045   4.686  0.0300 -0.0352  0.1526
  490ARG    SC2 1437   0.463  -2.797   4.937  0.2022 -0.0476  0.2164
  490ARG    SCP 1438   0.471  -2.712   4.868  0.0077 -0.1995 -0.0107
  491GLY     BB 1439  -0.060  -3.290   4.449  0.1133  0.2109  0.1828
  492THR     BB 1440  -0.366  -3.330   4.520  0.0059  0.0162  0.0036
  492THR    SC1 1441  -0.465  -3.530   4.410 -0.2763  0.0771 -0.1053
  492THR    SCP 1442  -0.410  -3.598   4.519 -0.1665 -0.0749  0.2803
  492THR    SCN 1443  -0.520  -3.462   4.301 -0.0795  0.2282  0.4203
  493ALA     BB 1444  -0.421  -3.133   4.709 -0.1072  0.1053  0.0006
  494GLN     BB 1445  -0.348  -2.885   4.705 -0.0359  0.0780 -0.0679
  494GLN    SC1 1446  -0.013  -2.759   4.881 -0.1771 -0.2235  0.2865
  494GLN    SCP 1447  -0.078  -2.843   4.789  0.4105 -0.0187  0.1421
  494GLN    SCN 1448   0.052  -2.675   4.972 -0.2793  0.4207  0.2668
  495LEU     BB 1449  -0.622  -2.673   4.704  0.3256 -0.0670 -0.0043
  495LEU    SC1 1450  -0.536  -2.495   4.449  0.3452 -0.1548 -0.0065
  496THR     BB 1451  -0.880  -2.777   4.794  0.0791  0.1042  0.1030
  496THR    SC1 1452  -1.088  -2.613   4.845 -0.2921 -0.2280  0.2067
  496THR    SCP 1453  -1.223  -2.637   4.816  0.2733 -0.3159 -0.2262
  496THR    SCN 1454  -0.953  -2.589   4.873  0.0778  0.1397  0.4389
  497ARG     BB 1455  -0.839  -3.066   4.958 -0.0241 -0.0170 -0.2245
  497ARG    SC1 1456  -0.673  -3.010   5.168  0.4405  0.0726 -0.2209
  497ARG    SC2 1457  -0.378  -2.820   5.224  0.0313  0.1848  0.3197
  497ARG    SCP 1458  -0.403  -2.915   5.274  0.1323 -0.0783 -0.0830
  998FAD   FLA1 1459  12.315  10.949   3.626 -0.2155  0.2107  0.1589
  998FAD   FLA2 1460  12.600  10.849   3.389 -0.0967 -0.1624  0.0215
  998FAD   FLA3 1461  12.629  11.056   3.428  0.0231 -0.2959  0.1533
  998FAD   FLA4 1462  12.867  10.790   3.178 -0.1771  0.1351  0.2326
  998FAD   FLA5 1463  12.967  11.060   3.184 -0.2053  0.1473  0.1579
  998FAD   RIB1 1464  12.627  11.375   3.375 -0.0124  0.0809 -0.0247
  998FAD   RIB2 1465  12.632  11.563   3.294 -0.1972  0.1035  0.0131
  998FAD   PO4B 1466  12.353  11.744   3.069  0.1500 -0.1359  0.0439
  998FAD   PO4A 1467  12.522  11.775   2.827 -0.2564 -0.2909 -0.2720
  998FAD   RBS1 1468  12.840  11.960   3.014 -0.1233  0.1461  0.0469
  998FAD   RBS2 1469  13.049  11.857   3.061 -0.1865 -0.1189 -0.2245
  998FAD   ADN3 1470  13.016  12.273   2.988 -0.1036 -0.0707  0.1505
  998FAD   ADN2 1471  13.173  12.250   2.752 -0.1190  0.2280  0.1071
  998FAD   ADN1 1472  13.235  12.447   2.864  0.4423 -0.2720  0.7690
    1MET     CA 1473   1.321   1.144   2.159  0.2298  0.2578 -0.1632
    2PRO     CA 1474   1.306   1.006   2.463 -0.2438  0.3949  0.1976
    3HIS     CA 1475   1.049   0.911   2.580  0.1546  0.0036  0.0964
    4ARG     CA 1476   1.031   0.606   2.571  0.0326  0.0452 -0.0136
    5THR     CA 1477   0.706   0.415   2.574  0.0572 -0.2705 -0.4558
    6ILE     CA 1478   0.621   0.072   2.500  0.0229  0.1449  0.1748
    7HIS     CA 1479   0.422  -0.041   2.369 -0.0186 -0.1253 -0.1112
    8LEU     CA 1480   0.497  -0.393   2.266  0.2412 -0.1124  0.3573
    9PHE     CA 1481   0.255  -0.545   2.206 -0.2378 -0.0351  0.1290
   10ARG     CA 1482   0.016  -0.818   2.302  0.1028 -0.2604 -0.0432
   11LYS     CA 1483  -0.196  -0.712   2.460 -0.0900  0.2954 -0.2489
   12GLY     CA 1484  -0.383  -0.568   2.344  0.5149 -0.1100 -0.0562
   13LEU     CA 1485  -0.568  -0.393   2.308  0.2210  0.0872  0.1390
   14ARG     CA 1486  -0.709  -0.144   2.452  0.4425  0.0820  0.2002
   15LEU     CA 1487  -0.592   0.048   2.559 -0.0046  0.0418 -0.0550
   16HIS     CA 1488  -0.529   0.156   2.848  0.2137 -0.0712 -0.0477
   17ASP     CA 1489  -0.726  -0.047   3.051 -0.0415  0.2946  0.0843
   18ASN     CA 1490  -0.623  -0.125   3.278  0.0935  0.0418  0.1963
   19PRO     CA 1491  -0.356  -0.065   3.347 -0.1963 -0.2232  0.3158
   20THR     CA 1492  -0.054  -0.007   3.101  0.2055 -0.0291  0.0284
   21LEU     CA 1493  -0.043   0.291   3.032  0.3705 -0.0668  0.0498
   22LEU     CA 1494  -0.082   0.423   2.756  0.1284 -0.0184  0.1397
   23ALA     CA 1495  -0.073   0.764   2.719  0.0324 -0.3845  0.0507
   24ALA     CA 1496  -0.146   0.956   2.830  0.0379 -0.0742  0.0119
   25LEU     CA 1497  -0.127   1.018   3.182  0.0084 -0.0416 -0.2512
   26GLU     CA 1498   0.112   1.256   3.152  0.3094  0.2090 -0.1071
   27SER     CA 1499   0.238   1.306   2.850 -0.1985  0.0301  0.2219
   28SER     CA 1500   0.424   1.033   2.721  0.1512 -0.2622  0.2637
   29GLU     CA 1501   0.621   1.035   2.562  0.1913 -0.1248 -0.1215
   30THR     CA 1502   0.695   0.828   2.238 -0.0844  0.0116  0.0795
   31ILE     CA 1503   0.394   0.720   2.215  0.1317 -0.1788  0.3189
   32TYR     CA 1504   0.436   0.403   2.102 -0.0927 -0.1654  0.2448
   33PRO     CA 1505   0.259   0.152   1.911  0.1620  0.2969  0.2691
   34VAL     CA 1506   0.395  -0.192   1.821  0.0366  0.1628  0.0217
   35TYR     CA 1507   0.305  -0.418   1.614 -0.0750  0.0478  0.3280
   36VAL     CA 1508   0.335  -0.794   1.572 -0.1445  0.2518 -0.1214
   37LEU     CA 1509   0.367  -1.011   1.356 -0.0363  0.2348 -0.0759
   38ASP     CA 1510   0.564  -1.196   1.481 -0.0948  0.1760  0.0756
   39ARG     CA 1511   0.586  -1.483   1.352  0.2071 -0.2467  0.0376
   40ARG     CA 1512   0.696  -1.631   1.682 -0.1007  0.3359  0.0974
   41PHE     CA 1513   0.522  -1.485   1.860 -0.0752 -0.0638  0.1661
   42LEU     CA 1514   0.193  -1.567   1.865 -0.0268  0.0818  0.1784
   43ALA     CA 1515   0.145  -1.772   2.060  0.1266 -0.0543 -0.1831
   44SER     CA 1516   0.437  -1.890   2.175 -0.1502  0.4024 -0.0601
   45ALA     CA 1517   0.522  -2.097   1.912  0.1961  0.0622 -0.0393
   46MET     CA 1518   0.308  -2.057   1.628  0.2122  0.2456 -0.4404
   47HIS     CA 1519  -0.014  -2.169   1.693  0.1173  0.0369 -0.3191
   48ILE     CA 1520  -0.202  -2.231   1.402 -0.1855 -0.0285  0.2836
   49GLY     CA 1521  -0.464  -2.372   1.220  0.0251 -0.3515 -0.0289
   50ALA     CA 1522  -0.751  -2.264   1.198 -0.2000  0.1583 -0.1814
   51LEU     CA 1523  -0.909  -2.026   1.305  0.0859 -0.1183  0.0832
   52ARG     CA 1524  -0.789  -1.784   1.472  0.1088 -0.4429 -0.1761
   53TRP     CA 1525  -0.612  -1.629   1.240  0.2139 -0.1465  0.1809
   54HIS     CA 1526  -0.787  -1.351   1.183 -0.0980 -0.3536 -0.3918
   55PHE     CA 1527  -0.868  -1.203   1.382  0.0279 -0.1659  0.0431
   56LEU     CA 1528  -0.654  -0.915   1.436 -0.1126 -0.1317  0.2125
   57LEU     CA 1529  -0.734  -0.817   1.166 -0.0259  0.1501 -0.3352
   58GLN     CA 1530  -0.979  -0.704   1.132 -0.0907 -0.1242  0.0204
   59SER     CA 1531  -1.081  -0.474   1.370 -0.1112 -0.0116 -0.2506
   60LEU     CA 1532  -1.192  -0.225   1.217  0.0299  0.1213  0.1441
   61GLU     CA 1533  -1.070   0.020   1.295 -0.0341  0.3754  0.1119
   62ASPP    CA 1534  -0.882  -0.013   1.564  0.3722  0.0027 -0.1261
   63LEU     CA 1535  -0.584  -0.128   1.533  0.1421 -0.2897  0.0359
   64HIS     CA 1536  -0.474  -0.019   1.278 -0.0320  0.2431 -0.2627
   65LYS     CA 1537  -0.531   0.290   1.180 -0.2620 -0.1208 -0.2244
   66ASN     CA 1538  -0.615   0.478   1.384 -0.0960  0.2238 -0.0653
   67LEU     CA 1539  -0.616   0.488   1.652  0.1908 -0.2527  0.1119
   68SER     CA 1540  -0.946   0.525   1.768  0.1341 -0.3040  0.3011
   69ARG     CA 1541  -0.950   0.841   1.691  0.2581  0.0668 -0.0433
   70LEU     CA 1542  -0.691   0.984   1.742  0.0091 -0.0893 -0.1005
   71GLY     CA 1543  -0.416   0.989   1.667 -0.2711  0.0982 -0.2667
   72ALA     CA 1544  -0.261   0.712   1.660  0.0925  0.0224  0.1200
   73ARG     CA 1545  -0.113   0.518   1.466 -0.3361 -0.0818 -0.0622
   74LEU     CA 1546   0.103   0.239   1.421  0.2263  0.0860 -0.5764
   75LEU     CA 1547   0.369   0.015   1.436 -0.2433  0.0448 -0.2648
   76VAL     CA 1548   0.603  -0.179   1.214 -0.0974 -0.0483 -0.0409
   77ILE     CA 1549   0.525  -0.591   1.199 -0.1008 -0.0662  0.1562
   78GLN     CA 1550   0.750  -0.797   1.101 -0.2032 -0.2349 -0.2156
   79GLY     CA 1551   1.042  -0.815   1.132 -0.1762  0.2794 -0.0570
   80GLU     CA 1552   1.278  -0.941   1.282  0.1282  0.0393  0.2151
   81TYR     CA 1553   1.341  -0.891   1.632  0.1839 -0.1684 -0.2472
   82GLU     CA 1554   1.542  -0.856   1.838 -0.0424  0.0240  0.0977
   83SER     CA 1555   1.364  -0.640   2.051 -0.6998  0.1317 -0.1289
   84VAL     CA 1556   1.348  -0.375   1.860  0.0015 -0.0551  0.1385
   85LEU     CA 1557   1.610  -0.295   1.706  0.1631 -0.1244  0.2039
   86ARG     CA 1558   1.996  -0.232   1.859  0.2385  0.1334 -0.3687
   87ASP     CA 1559   2.048  -0.379   2.105  0.4043  0.1393 -0.3952
   88HIS     CA 1560   1.794  -0.462   2.245 -0.1219  0.1424 -0.2385
   89VAL     CA 1561   1.545  -0.266   2.316  0.3450 -0.2230  0.4295
   90GLN     CA 1562   1.654   0.010   2.217  0.2426  0.0832  0.1612
   91LYS     CA 1563   1.817   0.279   2.209  0.3860  0.1965 -0.1534
   92TRP     CA 1564   1.623   0.497   2.380  0.0919 -0.1508  0.2321
   93ASN     CA 1565   1.464   0.426   2.597 -0.0740 -0.2236 -0.2493
   94ILE     CA 1566   1.347   0.617   2.832 -0.1846  0.1998 -0.0660
   95THR     CA 1567   1.154   0.462   3.030 -0.1648  0.1273 -0.0305
   96GLN     CA 1568   0.904   0.245   2.967 -0.0407  0.0813  0.0496
   97VAL     CA 1569   0.854  -0.022   2.908  0.2707 -0.0397  0.0837
   98THR     CA 1570   0.487  -0.098   2.878 -0.0005 -0.1746 -0.0690
   99LEU     CA 1571   0.493  -0.390   2.886 -0.3408 -0.0726 -0.1392
  100ASP     CA 1572   0.344  -0.664   3.016 -0.0267 -0.0199 -0.1529
  101ALA     CA 1573   0.410  -0.904   3.196 -0.0230 -0.0119 -0.0739
  102GLU     CA 1574   0.433  -1.179   3.056 -0.2837 -0.0816  0.0784
  103MET     CA 1575   0.618  -1.309   3.009  0.0360  0.1783  0.2447
  104GLU     CA 1576   0.756  -1.523   3.238 -0.1557  0.1209  0.1077
  105PRO     CA 1577   0.915  -1.693   3.017 -0.1156 -0.2731 -0.2037
  106PHE     CA 1578   1.141  -1.544   2.870  0.0698 -0.2444  0.0769
  107TYR     CA 1579   1.045  -1.466   2.579  0.1194  0.0421  0.1054
  108LYS     CA 1580   1.272  -1.633   2.281  0.2492  0.0278  0.0354
  109GLU     CA 1581   1.583  -1.590   2.196 -0.0402 -0.3508  0.2486
  110MET     CA 1582   1.802  -1.509   2.307  0.1572 -0.0011 -0.1027
  111GLU     CA 1583   1.803  -1.402   2.583 -0.0202 -0.1369 -0.0860
  112ALA     CA 1584   1.653  -1.264   2.743  0.0353  0.1341  0.0807
  113ASN     CA 1585   1.418  -1.034   2.578 -0.2876  0.2673  0.1014
  114ILE     CA 1586   1.460  -0.741   2.636  0.3888  0.1674  0.3210
  115ARG     CA 1587   1.727  -0.675   2.842 -0.2164 -0.2554 -0.1717
  116ARG     CA 1588   1.892  -0.464   2.776 -0.0520  0.0177  0.1391
  117LEU     CA 1589   1.763  -0.223   2.760 -0.2212  0.0591  0.1981
  118GLY     CA 1590   1.874   0.017   2.656 -0.0309  0.0136 -0.1840
  119ALA     CA 1591   2.031   0.219   2.652  0.0496  0.0283 -0.0059
  120GLU     CA 1592   1.952   0.507   2.770 -0.6197  0.1426  0.3898
  121LEU     CA 1593   1.789   0.373   3.033  0.0405  0.1669  0.2470
  122GLY     CA 1594   1.581   0.250   3.012  0.0670  0.0927 -0.2384
  123PHE     CA 1595   1.435   0.086   3.231  0.0153  0.1499  0.0444
  124GLU     CA 1596   1.156  -0.041   3.211  0.2564 -0.1354 -0.0430
  125VAL     CA 1597   1.168  -0.363   3.205 -0.0590 -0.2323  0.0118
  126LEU     CA 1598   0.830  -0.444   3.197  0.1692  0.0388 -0.0718
  127SER     CA 1599   0.569  -0.253   3.364  0.0236 -0.1837  0.1324
  128ARG     CA 1600   0.427  -0.550   3.457 -0.2022  0.2193  0.0475
  129VAL     CA 1601   0.167  -0.526   3.492  0.1062  0.0559 -0.0705
  130GLY     CA 1602  -0.019  -0.756   3.416 -0.1430  0.0418  0.2099
  131HIS     CA 1603  -0.313  -0.609   3.331  0.1260 -0.1948 -0.2400
  132SER     CA 1604  -0.528  -0.523   3.549 -0.3038  0.1837  0.1787
  133LEU     CA 1605  -0.709  -0.716   3.749 -0.0895  0.1114  0.0379
  134TYR     CA 1606  -0.693  -0.728   4.025 -0.0789 -0.0992 -0.1564
  135ASP     CA 1607  -0.545  -0.498   4.158 -0.0354 -0.2388  0.0358
  136THR     CA 1608  -0.177  -0.514   4.100  0.1284 -0.0755  0.0493
  137LYS     CA 1609  -0.045  -0.595   4.387  0.1005 -0.2285 -0.0959
  138ARG     CA 1610  -0.187  -0.650   4.613  0.0214  0.3039  0.3075
  139ILE     CA 1611  -0.189  -0.943   4.726 -0.0800  0.0885 -0.0906
  140LEU     CA 1612   0.128  -1.045   4.867 -0.3120  0.3725 -0.0402
  141ASP     CA 1613   0.311  -0.887   4.690 -0.1304  0.0303 -0.0626
  142LEU     CA 1614   0.382  -0.972   4.369 -0.0050  0.1054  0.0964
  143ASN     CA 1615   0.480  -1.307   4.256  0.1112  0.0681  0.1859
  144GLY     CA 1616   0.634  -1.372   4.541  0.0915  0.2322  0.0555
  145GLY     CA 1617   0.423  -1.435   4.777  0.0738  0.1800  0.2096
  146SER     CA 1618   0.136  -1.476   4.690 -0.0318  0.3543  0.2506
  147PRO     CA 1619  -0.070  -1.769   4.713  0.1963 -0.0460 -0.0231
  148PRO     CA 1620  -0.221  -1.843   4.477 -0.1529 -0.0547 -0.0291
  149LEU     CA 1621  -0.458  -1.989   4.556  0.1682  0.2987  0.0239
  150THR     CA 1622  -0.808  -2.004   4.597  0.0258 -0.0289 -0.2165
  151TYR     CA 1623  -1.017  -1.935   4.413  0.1793 -0.3139 -0.0444
  152LYS     CA 1624  -1.249  -1.702   4.537 -0.1059  0.0765  0.0616
  153ARG     CA 1625  -1.136  -1.428   4.477 -0.0215 -0.2173 -0.1407
  154PHE     CA 1626  -0.852  -1.433   4.393 -0.2442 -0.0437 -0.2113
  155LEU     CA 1627  -0.637  -1.530   4.547  0.2760 -0.1331  0.0964
  156HIS     CA 1628  -0.747  -1.532   4.869  0.0586 -0.0291  0.0632
  157ILE     CA 1629  -0.773  -1.238   4.959 -0.3728 -0.0070  0.0765
  158LEU     CA 1630  -1.018  -1.078   4.815  0.2229 -0.0196 -0.1369
  159SER     CA 1631  -0.886  -0.945   4.545  0.0566  0.0471  0.1742
  160GLN     CA 1632  -1.087  -0.715   4.511 -0.1065 -0.0035  0.4164
  161LEU     CA 1633  -1.037  -0.466   4.749 -0.0763  0.1929  0.0229
  162GLY     CA 1634  -1.175  -0.213   4.586 -0.1279  0.1618  0.4352
  163ASP     CA 1635  -1.398  -0.265   4.355  0.0391 -0.2293  0.0491
  164PRO     CA 1636  -1.402  -0.216   4.022  0.0571  0.0203  0.3454
  165GLU     CA 1637  -1.439   0.046   3.749  0.1483  0.1171  0.2384
  166VAL     CA 1638  -1.233   0.289   3.636  0.0202 -0.2099  0.1797
  167PRO     CA 1639  -1.280   0.234   3.309  0.2447 -0.0668  0.0994
  168VAL     CA 1640  -1.006   0.347   3.129  0.3169 -0.0340 -0.0934
  169ARG     CA 1641  -1.025   0.382   2.835 -0.0516 -0.0245  0.1890
  170ASN     CA 1642  -1.052   0.342   2.537 -0.1327 -0.1145 -0.1039
  171LEU     CA 1643  -0.875   0.447   2.316  0.1931 -0.0444  0.0985
  172THR     CA 1644  -0.999   0.809   2.281  0.0905  0.0262  0.0944
  173ALA     CA 1645  -0.770   0.995   2.252  0.0659 -0.1421  0.0761
  174GLU     CA 1646  -0.771   1.238   2.438 -0.0142 -0.0598 -0.1010
  175ASP     CA 1647  -0.522   1.175   2.645  0.1447  0.3478  0.1357
  176PHE     CA 1648  -0.287   1.099   2.375 -0.2721  0.1233  0.1067
  177GLN     CA 1649  -0.083   1.305   2.456 -0.2692  0.0867 -0.3491
  178ARG     CA 1650   0.154   1.424   2.342 -0.3286  0.3673  0.2406
  179CYS     CA 1651   0.439   1.351   2.242 -0.0880  0.3021  0.0322
  180MET     CA 1652   0.461   1.214   1.953 -0.1316  0.0052  0.0532
  181SER     CA 1653   0.226   1.090   1.860 -0.3333  0.1198 -0.0227
  182PRO     CA 1654   0.201   0.861   1.555 -0.0302  0.3919  0.0275
  183GLU     CA 1655   0.220   0.976   1.338 -0.0987  0.0766 -0.1716
  184PRO     CA 1656   0.181   1.041   1.045  0.1248 -0.0808 -0.0374
  185GLY     CA 1657   0.106   0.861   0.764  0.0885  0.2683 -0.1110
  186LEU     CA 1658   0.179   0.629   0.602 -0.0040  0.3099  0.0397
  187ALA     CA 1659   0.484   0.551   0.544  0.1066  0.1912  0.1506
  188GLU     CA 1660   0.637   0.319   0.573  0.0084 -0.0079 -0.4244
  189ARG     CA 1661   0.682   0.163   0.840  0.1996  0.0850 -0.2335
  190TYR     CA 1662   0.493  -0.057   0.882  0.4354 -0.2298 -0.0741
  191ARG     CA 1663   0.381  -0.281   0.747 -0.0348  0.0013  0.3576
  192VAL     CA 1664   0.120  -0.408   0.608  0.1914  0.2664  0.2449
  193PRO     CA 1665   0.095  -0.720   0.605  0.0595  0.2247  0.2726
  194VAL     CA 1666   0.061  -0.892   0.302 -0.4845 -0.2399 -0.3268
  195PRO     CA 1667   0.349  -0.757   0.168  0.0686 -0.0595  0.1960
  196ALA     CA 1668   0.603  -0.913   0.339  0.2571 -0.1691 -0.1607
  197ASP     CA 1669   0.549  -1.229   0.427  0.1068  0.1728 -0.2032
  198LEU     CA 1670   0.245  -1.423   0.514 -0.0484  0.0887  0.2107
  199GLU     CA 1671  -0.005  -1.437   0.343  0.0931  0.1536 -0.0871
  200ILE     CA 1672  -0.250  -1.271   0.462 -0.0401  0.0858 -0.2248
  201PRO     CA 1673  -0.325  -1.459   0.772 -0.3246 -0.0343  0.2642
  202PRO     CA 1674  -0.655  -1.730   0.657 -0.0170 -0.0159  0.0738
  203GLN     CA 1675  -0.883  -1.845   0.865  0.3213  0.1754  0.0032
  204SER     CA 1676  -1.221  -1.676   0.924 -0.0599  0.0479  0.1483
  205LEU     CA 1677  -1.495  -1.610   0.820  0.0532 -0.3397  0.1502
  206SER     CA 1678  -1.673  -1.557   1.114  0.6198 -0.2375  0.0744
  207PRO     CA 1679  -1.568  -1.439   1.404  0.1386  0.0661  0.0089
  208TRP     CA 1680  -1.661  -1.160   1.453 -0.0050  0.0341  0.0150
  209THR     CA 1681  -1.537  -0.904   1.466  0.1441  0.4236 -0.3587
  210GLY     CA 1682  -1.490  -0.512   1.605  0.0844 -0.1573  0.2351
  211GLY     CA 1683  -1.402  -0.485   1.791 -0.0559  0.0984  0.2114
  212GLU     CA 1684  -1.457  -0.285   2.049 -0.1074 -0.0633 -0.0123
  213THR     CA 1685  -1.717  -0.351   2.215 -0.1237 -0.1166  0.2356
  214GLU     CA 1686  -1.870  -0.651   2.119 -0.1041  0.2461 -0.0348
  215GLY     CA 1687  -1.954  -0.818   2.387 -0.0749  0.4692  0.1303
  216LEU     CA 1688  -1.947  -1.065   2.381 -0.2453 -0.1764  0.0806
  217ARG     CA 1689  -2.216  -1.260   2.292 -0.1817 -0.0451 -0.2534
  218ARG     CA 1690  -2.146  -1.447   2.593  0.0623 -0.0705  0.1669
  219LEU     CA 1691  -2.106  -1.294   2.830  0.1389  0.1027 -0.0796
  220GLU     CA 1692  -2.318  -1.076   2.907 -0.0541 -0.3138 -0.1221
  221GLN     CA 1693  -2.317  -1.039   3.243 -0.1873  0.2026 -0.0379
  222HIS     CA 1694  -2.400  -1.296   3.363 -0.3384 -0.4066  0.2017
  223LEU     CA 1695  -2.765  -1.226   3.294  0.4032  0.2490 -0.1557
  224THR     CA 1696  -3.055  -1.202   3.422  0.0972  0.0969 -0.1616
  225ASP     CA 1697  -3.141  -1.185   3.774 -0.0419 -0.1352 -0.0967
  226GLN     CA 1698  -3.098  -1.460   3.961  0.0313 -0.0256 -0.0855
  227GLY     CA 1699  -3.141  -1.727   3.895 -0.0614  0.1966 -0.0987
  228TRP     CA 1700  -3.067  -1.876   3.657 -0.1634 -0.2482  0.1658
  229VAL     CA 1701  -2.873  -2.169   3.711 -0.0548 -0.0329  0.0187
  230ALA     CA 1702  -2.950  -2.212   4.010  0.1970  0.1463  0.1619
  231ASN     CA 1703  -2.998  -2.503   4.255  0.1607 -0.0306  0.1636
  232PHE     CA 1704  -2.785  -2.754   4.254 -0.5274 -0.1711 -0.0068
  233THR     CA 1705  -2.810  -2.861   3.940 -0.3445 -0.0505  0.2795
  234LYS     CA 1706  -2.953  -2.674   3.729  0.1441 -0.0151 -0.2323
  235PRO     CA 1707  -2.820  -2.573   3.420 -0.4952  0.0501 -0.2973
  236ARG     CA 1708  -2.525  -2.570   3.375 -0.0103 -0.2024  0.4385
  237THR     CA 1709  -2.336  -2.833   3.543 -0.0078 -0.0424  0.0442
  238ILE     CA 1710  -2.440  -3.053   3.385  0.1759  0.1731 -0.1121
  239PRO     CA 1711  -2.746  -3.094   3.210  0.2017 -0.4817 -0.1225
  240ASN     CA 1712  -2.725  -2.813   2.970 -0.1114  0.1250 -0.1165
  241SER     CA 1713  -2.396  -2.722   2.912 -0.0342 -0.1691  0.2962
  242LEU     CA 1714  -2.377  -2.502   2.755  0.0206  0.1359  0.0996
  243LEU     CA 1715  -2.496  -2.205   2.763 -0.2148  0.0340 -0.2522
  244PRO     CA 1716  -2.488  -2.031   2.486 -0.2264 -0.0484  0.1173
  245SER     CA 1717  -2.246  -1.950   2.406 -0.1106 -0.0532 -0.0135
  246THR     CA 1718  -2.091  -1.912   2.776 -0.2816  0.1898 -0.0383
  247THR     CA 1719  -1.902  -1.730   3.008 -0.0551  0.1875  0.0336
  248GLY     CA 1720  -1.620  -1.702   2.758  0.1095 -0.2821  0.2030
  249LEU     CA 1721  -1.365  -1.621   2.786  0.2029 -0.2446 -0.0075
  250SER     CA 1722  -1.202  -1.679   2.479 -0.0340  0.0220 -0.1034
  251PRO     CA 1723  -1.313  -1.441   2.247  0.0800 -0.1657 -0.1959
  252TYR     CA 1724  -1.170  -1.183   2.335 -0.1418  0.0612 -0.0584
  253PHE     CA 1725  -0.949  -1.221   2.524  0.1034 -0.0216  0.1213
  254SER     CA 1726  -0.660  -1.353   2.332 -0.4114 -0.3054 -0.1709
  255MET     CA 1727  -0.554  -1.054   2.231 -0.0471 -0.1448  0.2362
  256GLY     CA 1728  -0.650  -0.833   2.349 -0.1800 -0.1214 -0.0698
  257CYS     CA 1729  -0.906  -0.731   2.373  0.2072 -0.1914  0.0418
  258LEU     CA 1730  -1.150  -0.620   2.664  0.0480 -0.0610  0.1662
  259SER     CA 1731  -1.293  -0.523   2.970  0.0055  0.1085 -0.0533
  260VAL     CA 1732  -1.370  -0.751   3.329  0.1043  0.0850 -0.2781
  261ARG     CA 1733  -1.364  -0.473   3.466  0.1451 -0.1734 -0.1378
  262THR     CA 1734  -1.717  -0.315   3.361  0.1550 -0.0655  0.0212
  263PHE     CA 1735  -1.862  -0.616   3.386  0.0445  0.3748 -0.0705
  264PHE     CA 1736  -1.878  -0.743   3.626  0.0588 -0.0238  0.2025
  265GLN     CA 1737  -2.067  -0.683   3.841 -0.2257 -0.1991 -0.1159
  266ARG     CA 1738  -2.275  -0.984   3.855  0.1341 -0.2149 -0.1123
  267LEU     CA 1739  -2.093  -1.191   3.827  0.1991 -0.0276  0.0193
  268SER     CA 1740  -1.913  -1.178   4.078  0.1257  0.0974 -0.1378
  269ASN     CA 1741  -2.095  -1.121   4.374  0.0949 -0.0305  0.0530
  270ILE     CA 1742  -2.341  -1.321   4.288 -0.2466  0.1091  0.0463
  271TYR     CA 1743  -2.204  -1.596   4.182  0.1824 -0.3145  0.0482
  272ALA     CA 1744  -2.047  -1.713   4.406  0.2699  0.0713 -0.1995
  273GLN     CA 1745  -2.295  -1.836   4.612  0.0091  0.1303  0.2378
  274ALA     CA 1746  -2.598  -1.696   4.624 -0.1914  0.1120  0.4572
  275LYS     CA 1747  -2.756  -1.597   4.377  0.2727 -0.0689 -0.1353
  276HIS     CA 1748  -2.657  -1.814   4.142  0.0267 -0.0982  0.0530
  277HIS     CA 1749  -2.507  -2.025   4.220  0.0023  0.1275 -0.0998
  278SER     CA 1750  -2.533  -2.280   4.442  0.3496 -0.1573  0.0764
  279LEU     CA 1751  -2.297  -2.545   4.410 -0.2908  0.3386 -0.1907
  280PRO     CA 1752  -2.153  -2.670   4.185 -0.0526  0.0665 -0.2928
  281PRO     CA 1753  -1.864  -2.684   4.084 -0.1317 -0.2102  0.0028
  282VAL     CA 1754  -1.825  -2.409   3.886  0.2553  0.0803  0.3560
  283SER     CA 1755  -1.903  -2.146   4.068  0.1337  0.1000 -0.0146
  284LEU     CA 1756  -1.683  -1.870   4.047  0.1675  0.0798 -0.1140
  285GLN     CA 1757  -1.344  -1.891   4.026  0.2440 -0.3447  0.0703
  286GLY     CA 1758  -1.282  -2.043   3.764  0.1073 -0.0508 -0.1550
  287GLN     CA 1759  -1.406  -1.941   3.501 -0.2065  0.2943 -0.0562
  288LEU     CA 1760  -1.356  -1.698   3.327 -0.0972 -0.1429 -0.0594
  289LEU     CA 1761  -1.063  -1.582   3.514  0.1083  0.0325  0.2632
  290TRP     CA 1762  -0.775  -1.717   3.503 -0.0397 -0.1503  0.1595
  291ARG     CA 1763  -0.596  -1.449   3.418 -0.3765 -0.2296  0.1024
  292GLU     CA 1764  -0.399  -1.398   3.632 -0.2513 -0.1730 -0.3655
  293PHE     CA 1765  -0.372  -1.602   3.808  0.0981  0.3242  0.0945
  294PHE     CA 1766  -0.199  -1.851   3.712  0.1564 -0.0894 -0.2498
  295TYR     CA 1767   0.040  -1.689   3.596 -0.0334 -0.3331  0.0873
  296THR     CA 1768   0.104  -1.507   3.898 -0.2461  0.0925 -0.0173
  297VAL     CA 1769   0.227  -1.803   4.058 -0.2381 -0.1108  0.1334
  298ALA     CA 1770   0.423  -1.862   3.858  0.0712 -0.0266 -0.1617
  299SER     CA 1771   0.596  -1.883   3.685 -0.1444  0.1308 -0.2699
  300ALA     CA 1772   0.892  -1.776   3.789 -0.2988 -0.4449  0.0949
  301THR     CA 1773   0.964  -1.886   4.080 -0.1269  0.0146  0.3197
  302GLN     CA 1774   0.877  -2.229   4.009  0.2274 -0.0337 -0.2138
  303ASN     CA 1775   0.669  -2.357   3.924 -0.1474  0.0249 -0.0825
  304PHE     CA 1776   0.563  -2.463   3.618  0.1131 -0.0539 -0.2001
  305THR     CA 1777   0.679  -2.718   3.462 -0.0089  0.2850  0.2540
  306GLN     CA 1778   0.675  -2.928   3.668  0.0043  0.1980  0.0022
  307MET     CA 1779   0.754  -2.943   3.931  0.1319  0.2212  0.0526
  308ALA     CA 1780   0.758  -2.811   4.166  0.1098 -0.2179  0.0743
  309GLY     CA 1781   0.654  -2.679   4.391 -0.1355 -0.0240 -0.2082
  310ASN     CA 1782   0.577  -2.475   4.533  0.2016 -0.2112 -0.0748
  311PRO     CA 1783   0.231  -2.484   4.518 -0.1292  0.2473 -0.1153
  312ILE     CA 1784   0.127  -2.760   4.390  0.1919  0.0786  0.0963
  313CYS     CA 1785   0.252  -2.923   4.193 -0.0586 -0.1159  0.0254
  314LEU     CA 1786   0.321  -3.268   4.133 -0.2493  0.1793 -0.0967
  315GLN     CA 1787   0.169  -3.454   3.937  0.0801  0.2327  0.0958
  316ILE     CA 1788   0.303  -3.706   3.801 -0.1155  0.0052 -0.1615
  317HIS     CA 1789   0.416  -3.696   3.534 -0.2369  0.2343  0.0265
  318TRP     CA 1790   0.445  -3.998   3.369 -0.1465  0.2285  0.1612
  319TYR     CA 1791   0.395  -4.064   3.050 -0.2210 -0.0498 -0.2164
  320GLU     CA 1792   0.651  -4.064   2.886 -0.2216  0.3787 -0.0716
  321ASP     CA 1793   0.698  -4.084   2.478 -0.2559  0.0157  0.1452
  322ALA     CA 1794   0.516  -4.386   2.418 -0.1189  0.1677 -0.2481
  323GLU     CA 1795   0.335  -4.433   2.196  0.0843  0.1478  0.3790
  324ARG     CA 1796   0.268  -4.078   2.091  0.2456  0.1536  0.0871
  325LEU     CA 1797  -0.040  -4.144   2.152 -0.1074  0.1701 -0.1081
  326HIS     CA 1798  -0.375  -4.071   1.947  0.0360  0.0407  0.1747
  327LYS     CA 1799  -0.588  -3.965   2.119  0.0092  0.0957 -0.1139
  328TRP     CA 1800  -0.748  -3.728   1.974  0.0755  0.3480  0.0511
  329LYS     CA 1801  -0.552  -3.663   1.694 -0.0271  0.1452 -0.1661
  330THR     CA 1802  -0.715  -3.925   1.518  0.1859  0.1406  0.0911
  331ALA     CA 1803  -0.860  -4.105   1.683 -0.1121 -0.1028 -0.0697
  332GLN     CA 1804  -0.809  -4.333   1.894  0.1293  0.1013  0.2644
  333THR     CA 1805  -1.086  -4.546   1.909 -0.0952  0.1256 -0.0709
  334GLY     CA 1806  -1.260  -4.535   2.137 -0.0152 -0.0495  0.2123
  335PHE     CA 1807  -1.447  -4.387   2.273 -0.5484 -0.0897 -0.0409
  336PRO     CA 1808  -1.628  -4.171   2.155  0.0864 -0.0835 -0.2696
  337TRP     CA 1809  -1.727  -3.866   2.354 -0.0670  0.1725 -0.0186
  338ILE     CA 1810  -1.500  -3.685   2.260 -0.2805 -0.0398 -0.2224
  339ASP     CA 1811  -1.328  -3.797   2.038  0.2730 -0.1034  0.3262
  340ALA     CA 1812  -1.304  -3.633   1.846  0.3702  0.1613  0.1218
  341ILE     CA 1813  -1.058  -3.563   1.647  0.0550  0.0358 -0.1883
  342MET     CA 1814  -1.052  -3.593   1.340  0.1500  0.1253  0.0937
  343THR     CA 1815  -1.059  -3.297   1.144 -0.2742 -0.1019 -0.2541
  344GLN     CA 1816  -1.025  -3.008   1.317 -0.2743  0.0099  0.0262
  345LEU     CA 1817  -1.292  -2.841   1.506  0.1852 -0.0663  0.1765
  346ARG     CA 1818  -1.633  -2.754   1.475  0.0836 -0.2130 -0.2772
  347GLN     CA 1819  -1.726  -2.452   1.457  0.2047  0.1044 -0.0692
  348GLU     CA 1820  -1.633  -2.240   1.582  0.0205 -0.3156  0.1905
  349GLY     CA 1821  -1.342  -2.447   1.771  0.1414 -0.0884  0.0058
  350TRP     CA 1822  -1.516  -2.611   1.956  0.2929  0.0237 -0.2351
  351ILE     CA 1823  -1.547  -2.666   2.283  0.0653  0.0810  0.1700
  352HIS     CA 1824  -1.645  -2.516   2.557  0.1656  0.0434 -0.1167
  353HIS     CA 1825  -1.845  -2.622   2.781  0.5645  0.0835 -0.0701
  354LEU     CA 1826  -1.944  -2.952   2.703 -0.0024 -0.0498  0.1830
  355ALA     CA 1827  -1.680  -3.132   2.714  0.2748  0.0643 -0.0074
  356ARG     CA 1828  -1.479  -3.056   2.920  0.1632  0.1468  0.3292
  357HIS     CA 1829  -1.490  -3.412   3.072  0.0973  0.1460 -0.3243
  358ALA     CA 1830  -1.364  -3.524   2.788 -0.5077  0.0819 -0.1129
  359VAL     CA 1831  -1.084  -3.437   2.714  0.1914  0.3295 -0.1726
  360ALA     CA 1832  -0.858  -3.563   2.987 -0.2481  0.2168  0.1550
  361CYS     CA 1833  -0.944  -3.857   3.106  0.0988 -0.2659  0.1262
  362PHE     CA 1834  -0.821  -4.103   2.871  0.1446 -0.0567  0.1485
  363LEU     CA 1835  -0.558  -3.964   2.805 -0.2448  0.0263  0.1698
  364THR     CA 1836  -0.424  -3.905   3.189 -0.0254 -0.0291 -0.0383
  365ARG     CA 1837  -0.612  -4.092   3.354  0.0572  0.3978  0.2574
  366GLY     CA 1838  -0.645  -4.371   3.148  0.0866 -0.3570  0.1006
  367ASP     CA 1839  -0.459  -4.483   2.885 -0.0801 -0.2412 -0.4125
  368LEU     CA 1840  -0.245  -4.322   2.756 -0.0047 -0.1328 -0.0832
  369TRP     CA 1841  -0.113  -4.147   3.024 -0.1243 -0.0669  0.1879
  370ILE     CA 1842   0.019  -3.785   3.053  0.2409 -0.1601  0.3453
  371SER     CA 1843   0.272  -3.543   3.006 -0.0145 -0.2385  0.0252
  372TRP     CA 1844   0.131  -3.242   3.053  0.0738 -0.1016  0.1610
  373GLU     CA 1845   0.303  -3.043   2.896  0.0170  0.1310  0.2228
  374GLU     CA 1846   0.295  -3.182   2.589 -0.2696 -0.0083  0.3485
  375GLY     CA 1847  -0.041  -3.245   2.535 -0.0744  0.0579 -0.0199
  376MET     CA 1848  -0.125  -2.913   2.591 -0.3608  0.0782 -0.2450
  377LYS     CA 1849  -0.059  -2.796   2.366  0.3770  0.1554  0.2539
  378VAL     CA 1850  -0.274  -2.906   2.085 -0.2757 -0.1290  0.1771
  379PHE     CA 1851  -0.468  -2.632   2.169 -0.0370 -0.2771 -0.1526
  380GLU     CA 1852  -0.340  -2.367   1.975 -0.1209 -0.0523  0.0189
  381GLU     CA 1853  -0.428  -2.358   1.744  0.1575  0.1535  0.0859
  382LEU     CA 1854  -0.769  -2.385   1.692  0.3497  0.1946 -0.1111
  383LEU     CA 1855  -0.844  -2.314   1.950  0.0048 -0.1863 -0.4492
  384LEU     CA 1856  -0.802  -2.105   2.068 -0.1217 -0.4055 -0.0438
  385ASP     CA 1857  -0.649  -2.031   2.325 -0.3059  0.0125  0.0695
  386ALA     CA 1858  -0.397  -1.915   2.445  0.1878 -0.0079  0.0297
  387ASP     CA 1859  -0.259  -1.721   2.419 -0.1479  0.1029 -0.1791
  388TYR     CA 1860  -0.089  -1.622   2.685 -0.0578 -0.2483  0.2093
  389SER     CA 1861  -0.264  -1.708   2.905  0.1597 -0.0884  0.0842
  390ILE     CA 1862  -0.383  -1.986   2.969 -0.0432 -0.1597  0.0678
  391ASN     CA 1863  -0.150  -2.217   2.885 -0.2459  0.1340 -0.4468
  392ALA     CA 1864  -0.024  -2.383   3.094 -0.1846 -0.1586 -0.2117
  393GLY     CA 1865  -0.275  -2.411   3.310  0.0224 -0.1264  0.3425
  394ASN     CA 1866  -0.477  -2.669   3.216 -0.0321 -0.3505  0.0576
  395TRP     CA 1867  -0.494  -2.930   3.355  0.1652  0.1111 -0.0627
  396MET     CA 1868  -0.536  -2.941   3.617 -0.3181 -0.2198 -0.0116
  397TRP     CA 1869  -0.810  -2.925   3.754 -0.2216  0.1659  0.0639
  398LEU     CA 1870  -0.955  -3.197   3.790 -0.0364 -0.0041  0.2631
  399SER     CA 1871  -0.733  -3.436   3.694  0.0308 -0.1392  0.0345
  400ALA     CA 1872  -0.544  -3.371   3.945 -0.0102  0.0753 -0.1275
  401SER     CA 1873  -0.271  -3.101   4.036  0.0513  0.0215 -0.0569
  402ALA     CA 1874  -0.523  -2.937   4.157  0.2743  0.2195  0.2852
  403PHE     CA 1875  -0.704  -2.995   4.303  0.0136 -0.0189  0.3225
  404PHE     CA 1876  -0.858  -3.243   4.353 -0.2260 -0.2673  0.2454
  405HIS     CA 1877  -0.953  -3.507   4.223 -0.2137 -0.1713  0.0179
  406HIS     CA 1878  -1.003  -3.745   3.972  0.1314  0.0121 -0.0423
  407TYR     CA 1879  -0.997  -4.038   4.091 -0.3315  0.0152  0.2047
  408THR     CA 1880  -1.250  -4.215   4.004  0.0089  0.2902  0.2207
  409ARG     CA 1881  -1.390  -4.395   3.756  0.0666 -0.1921  0.1086
  410ILE     CA 1882  -1.435  -4.299   3.464 -0.0298  0.1416  0.0833
  411PHE     CA 1883  -1.548  -3.979   3.473 -0.1969 -0.1891 -0.1133
  412CYS     CA 1884  -1.679  -3.846   3.238  0.2953  0.0719  0.3568
  413PRO     CA 1885  -1.759  -4.095   3.066 -0.2141  0.0543 -0.0577
  414VAL     CA 1886  -2.080  -4.191   3.071  0.1027  0.0245  0.0168
  415ARG     CA 1887  -2.388  -4.034   3.065 -0.0138 -0.2383 -0.0414
  416PHE     CA 1888  -2.367  -3.742   3.006 -0.2360 -0.3246 -0.1709
  417GLY     CA 1889  -2.564  -3.567   3.192 -0.2952  0.1094 -0.0748
  418LYS     CA 1890  -2.863  -3.647   3.101 -0.0303  0.1571  0.0880
  419ARG     CA 1891  -2.877  -3.557   2.762 -0.1204 -0.2317 -0.1884
  420THR     CA 1892  -3.033  -3.601   2.549 -0.0932  0.1677  0.1666
  421ASP     CA 1893  -2.961  -3.444   2.261 -0.1369  0.3508 -0.0302
  422PRO     CA 1894  -3.070  -3.659   1.954  0.2448 -0.4336 -0.2463
  423GLU     CA 1895  -2.820  -3.690   1.776 -0.0794  0.2848 -0.1341
  424GLY     CA 1896  -2.550  -3.623   1.776 -0.3269  0.1097 -0.2313
  425GLN     CA 1897  -2.394  -3.435   1.615 -0.2187 -0.0817  0.2368
  426TYR     CA 1898  -2.040  -3.446   1.638  0.1193  0.0878  0.2160
  427ILE     CA 1899  -1.980  -3.792   1.621  0.0379 -0.0031  0.0926
  428ARG     CA 1900  -2.111  -3.806   1.304 -0.1857  0.2880  0.0356
  429LYS     CA 1901  -1.932  -3.776   1.143 -0.0886 -0.0852  0.3716
  430TYR     CA 1902  -1.630  -3.796   1.304  0.0563  0.0229  0.2727
  431LEU     CA 1903  -1.597  -4.089   1.325 -0.1785  0.0170  0.5239
  432PRO     CA 1904  -1.876  -4.290   1.422 -0.0692  0.2481  0.0754
  433VAL     CA 1905  -1.996  -4.421   1.220  0.1295 -0.0254 -0.0866
  434LEU     CA 1906  -2.306  -4.305   1.182  0.4149 -0.1836 -0.1755
  435LYS     CA 1907  -2.430  -4.288   1.507 -0.0626  0.1424 -0.1894
  436ASN     CA 1908  -2.346  -4.578   1.602 -0.0719 -0.3278  0.1190
  437PHE     CA 1909  -2.486  -4.755   1.413 -0.3202  0.1017  0.2213
  438PRO     CA 1910  -2.827  -4.661   1.361 -0.2372 -0.1599  0.0037
  439THR     CA 1911  -2.950  -4.627   1.623 -0.0415  0.0245 -0.2033
  440LYS     CA 1912  -2.741  -4.606   1.867  0.1083  0.1127  0.0825
  441TYR     CA 1913  -2.703  -4.325   1.945 -0.0881 -0.1055 -0.1302
  442ILE     CA 1914  -2.428  -4.272   1.992 -0.0072 -0.0068  0.1387
  443TYR     CA 1915  -2.364  -4.339   2.337  0.0612 -0.2561  0.0763
  444GLU     CA 1916  -2.493  -4.658   2.314  0.0726  0.3027  0.3462
  445PRO     CA 1917  -2.278  -4.856   2.232  0.0349  0.1303  0.0449
  446TRP     CA 1918  -2.301  -5.104   2.338 -0.0215  0.0100 -0.0292
  447THR     CA 1919  -2.583  -5.317   2.350  0.1122 -0.0109 -0.1787
  448ALA     CA 1920  -2.797  -5.373   2.144 -0.4526  0.0771 -0.1493
  449SER     CA 1921  -3.069  -5.353   1.941 -0.2785 -0.0024 -0.0867
  450GLU     CA 1922  -3.056  -5.140   1.739 -0.2242 -0.3432  0.0525
  451GLU     CA 1923  -2.961  -5.132   1.528 -0.1013 -0.0090 -0.4923
  452GLU     CA 1924  -2.639  -5.244   1.486 -0.1317 -0.0669 -0.2586
  453GLN     CA 1925  -2.652  -5.519   1.503  0.2627 -0.0306  0.0812
  454ARG     CA 1926  -2.766  -5.727   1.709 -0.1188  0.1730 -0.1665
  455GLN     CA 1927  -2.662  -5.827   1.958  0.0485  0.0841  0.2397
  456ALA     CA 1928  -2.455  -5.736   2.093  0.1761  0.2777 -0.0567
  457GLY     CA 1929  -2.288  -5.491   1.924  0.1167  0.2552  0.1840
  458CYS     CA 1930  -2.247  -5.527   1.656  0.2422 -0.0235 -0.0952
  459ILE     CA 1931  -2.122  -5.294   1.450  0.1720  0.4251 -0.0384
  460ILE     CA 1932  -2.077  -5.084   1.564 -0.3097  0.2720 -0.0155
  461GLY     CA 1933  -2.007  -5.091   1.893  0.1411  0.3268 -0.1494
  462ARG     CA 1934  -1.809  -5.322   1.894 -0.0596 -0.0689  0.5157
  463ASP     CA 1935  -1.662  -5.315   1.552  0.1272 -0.0740 -0.1953
  464TYR     CA 1936  -1.518  -5.073   1.545 -0.1082  0.0697  0.0558
  465PRO     CA 1937  -1.502  -4.886   1.827  0.0114  0.0010  0.0031
  466PHE     CA 1938  -1.413  -5.063   2.081  0.3716  0.0124 -0.0254
  467PRO     CA 1939  -1.138  -5.087   2.214  0.2606  0.0112  0.1356
  468MET     CA 1940  -0.923  -4.843   2.333 -0.0811 -0.1029 -0.0922
  469VAL     CA 1941  -0.672  -4.909   2.203 -0.1471 -0.1116  0.0449
  470ASN     CA 1942  -0.415  -4.727   2.322 -0.2128 -0.2194  0.0891
  471HIS     CA 1943  -0.240  -4.916   2.505 -0.3536  0.1508 -0.3524
  472LYS     CA 1944  -0.196  -4.870   2.760 -0.0269 -0.1426  0.0413
  473GLU     CA 1945  -0.418  -5.020   3.009 -0.1049 -0.1227 -0.0783
  474ALA     CA 1946  -0.518  -4.908   3.281 -0.3384  0.3216 -0.0309
  475SER     CA 1947  -0.814  -4.835   3.210  0.1853 -0.1993  0.2538
  476ASP     CA 1948  -0.953  -4.781   3.443 -0.0032  0.0259 -0.0765
  477ARG     CA 1949  -0.836  -4.968   3.716 -0.2524 -0.2589 -0.3956
  478ASN     CA 1950  -0.561  -4.893   3.887  0.0807 -0.1098  0.1684
  479LEU     CA 1951  -0.634  -4.594   4.002  0.1085  0.3318  0.0019
  480GLN     CA 1952  -0.562  -4.316   3.853  0.3305 -0.1584  0.2257
  481LEU     CA 1953  -0.443  -4.146   4.056  0.2203  0.1622 -0.1733
  482MET     CA 1954  -0.305  -4.200   4.282  0.4130 -0.0731 -0.1255
  483ARG     CA 1955  -0.330  -4.354   4.506  0.0967 -0.1474 -0.1880
  484ARG     CA 1956  -0.305  -4.217   4.781  0.0764  0.1800  0.0736
  485VAL     CA 1957  -0.232  -3.901   4.788  0.1761  0.1451  0.1194
  486ARG     CA 1958  -0.382  -3.751   4.989 -0.2030 -0.4197 -0.1463
  487GLU     CA 1959  -0.383  -3.446   5.130  0.4421  0.3620  0.0771
  488GLU     CA 1960  -0.141  -3.308   5.051  0.0033 -0.0778 -0.2209
  489GLN     CA 1961   0.085  -3.423   4.898 -0.1964  0.1779  0.1553
  490ARG     CA 1962   0.160  -3.232   4.640  0.0262  0.3310  0.0545
  491GLY     CA 1963  -0.060  -3.290   4.449  0.0933  0.1454  0.1113
  492THR     CA 1964  -0.366  -3.330   4.520  0.0093  0.1024 -0.2092
  493ALA     CA 1965  -0.421  -3.133   4.709  0.1326 -0.0952  0.0734
  494GLN     CA 1966  -0.348  -2.885   4.705  0.2581 -0.2093  0.1425
  495LEU     CA 1967  -0.622  -2.673   4.704  0.0730 -0.0845  0.2467
  496THR     CA 1968  -0.880  -2.777   4.794  0.0574  0.0397 -0.1075
  497ARG     CA 1969  -0.839  -3.066   4.958 -0.0844 -0.4132  0.0678
  999W        W 1970   6.786   7.192   2.386  0.0559  0.2264 -0.0946
 1000W        W 1971  12.493   6.018   9.608 -0.2341 -0.1296  0.1258
 1001W        W 1972   3.412   7.231  12.575  0.3254  0.1174  0.1227
 1002W        W 1973   5.972   6.387   5.857 -0.0411 -0.2132  0.0722
 1003W        W 1974  10.681  13.475   8.802  0.1490  0.3483 -0.0050
 1004W        W 1975   2.405  11.782   9.060  0.2108  0.0147  0.3386
 1005W        W 1976  13.740   7.696   7.626 -0.1320 -0.0076  0.0294
 1006W        W 1977  12.715   9.155   3.985 -0.3143 -0.1121 -0.1710
 1007W        W 1978   1.922   3.482   7.830 -0.4552  0.2223 -0.0276
 1008W        W 1979   4.638   5.035   8.863 -0.3380 -0.3062  0.0007
 1009W        W 1980   6.759  12.097   5.463 -0.0113 -0.3718  0.0709
 1010W        W 1981   3.696  12.564  13.473 -0.0343  0.1792 -0.0555
 1011W        W 1982   1.320   9.276   4.058  0.0066 -0.1153 -0.3418
 1012W        W 1983  11.385   7.919  11.177  0.1236  0.0201  0.3987
 1013W        W 1984   5.057  13.159  13.684 -0.0081 -0.2009  0.1099
 1014W        W 1985   9.648   0.049   7.793  0.2948  0.2676 -0.1575
 1015W        W 1986   3.698   1.966   8.773 -0.0546 -0.0370  0.2377
 1016W        W 1987  12.119  10.811   9.338  0.1501 -0.2947 -0.3522
 1017W        W 1988   0.434   2.668   3.507 -0.2434  0.3248 -0.0577
 1018W        W 1989  11.059   0.119   1.730 -0.1927  0.0311 -0.3937
 1019W        W 1990  13.399  10.990   9.043  0.1898  0.0826 -0.1542
 1020W        W 1991   7.014   1.160  13.003 -0.1223 -0.3593 -0.2885
 1021W        W 1992   9.991  12.998   9.100  0.1538 -0.4210  0.2132
 1022W        W 1993   1.374   8.712   4.466 -0.0049  0.1392 -0.1088
 1023W        W 1994   4.524  11.095   6.347  0.0370 -0.0644  0.0228
 1024W        W 1995   6.563   4.945   4.282  0.0323 -0.4121 -0.1110
 1025W        W 1996  11.353  13.207  10.317  0.0446  0.1771  0.0581
 1026W        W 1997   0.242   8.857   1.590 -0.1144 -0.0319  0.4073
 1027W        W 1998   1.333  11.223  11.989  0.1348 -0.1576 -0.1343
 1028W        W 1999  12.684   7.632   0.382 -0.0366 -0.0479  0.1149
 1029W        W 2000  10.756   6.934  13.445 -0.0165  0.1101 -0.3598
 1030W        W 2001   8.452   7.618  12.601  0.3150  0.1734  0.0254
 1031W        W 2002   0.782   4.572  12.291  0.4066  0.0482  0.2701
 1032W        W 2003  12.740  11.345  12.775  0.1620 -0.1848 -0.1667
 1033W        W 2004   7.261   2.082   8.956  0.0950  0.1650  0.0325
 1034W        W 2005  12.344   5.338   7.139 -0.0021 -0.0563 -0.1797
 1035W        W 2006   6.601   1.142  11.912 -0.3441 -0.0892 -0.1886
 1036W        W 2007   3.328  12.112   4.085 -0.3361 -0.0597 -0.1051
 1037W        W 2008   3.159  11.567   3.354 -0.1520  0.1458  0.0218
 1038W        W 2009   7.124   7.825  11.702  0.0873  0.0591  0.0252
 1039W        W 2010   8.675   1.949   4.754 -0.2088 -0.0732  0.0361
 1040W        W 2011   2.546  12.691   6.346  0.3213  0.1339 -0.2996
 1041W        W 2012   6.755   2.580   2.902 -0.0344  0.0644 -0.0004
 1042W        W 2013   9.139   2.668  11.583 -0.0243  0.0330  0.1839
 1043W        W 2014   1.078   6.465  10.193  0.3219  0.4111 -0.3685
 1044W        W 2015   7.579   2.073   1.261 -0.1178  0.3384  0.0847
 1045W        W 2016   4.023   9.648   6.401 -0.4493 -0.0226  0.2673
 1046W        W 2017   2.162  11.992  11.053  0.0626  0.1516 -0.0561
 1047W        W 2018   5.430   7.368   4.561 -0.2184 -0.3344  0.0932
 1048W        W 2019   8.893   9.243   9.410 -0.0015 -0.3492 -0.0871
 1049W        W 2020   0.799   0.335   6.799 -0.1343  0.1371  0.3692
 1050W        W 2021   6.943  13.575  10.101  0.2637  0.1590 -0.2193
 1051W        W 2022   1.720   5.165  13.708 -0.0273  0.3033 -0.2733
 1052W        W 2023   6.751   5.850   4.523  0.3695 -0.4237 -0.0766
 1053W        W 2024   9.165   0.072   9.392 -0.1764 -0.0156 -0.1592
 1054W        W 2025   3.099   8.519   4.277 -0.1348  0.0861  0.1695
 1055W        W 2026   6.269  12.711   7.967 -0.1372  0.0720  0.1389
 1056W        W 2027   7.562   8.684   9.877 -0.3485 -0.1938  0.1246
 1057W        W 2028  13.073   6.682   5.098 -0.3437 -0.0182 -0.0168
 1058W        W 2029  12.466  13.027  12.184  0.1315  0.0144  0.0736
 1059W        W 2030   7.255  10.027   2.372 -0.1486 -0.1447 -0.2103
 1060W        W 2031   7.899   6.009  13.361 -0.1333  0.1722 -0.0210
 1061W        W 2032   9.408  10.124   3.343  0.1554  0.1707  0.0518
 1062W        W 2033  12.891  10.868   6.422  0.1585 -0.1466 -0.1934
 1063W        W 2034   6.713  12.526   1.881 -0.1164 -0.0848  0.3252
 1064W        W 2035  13.822  10.200   0.524 -0.0567  0.0495  0.0757
 1065W        W 2036  10.650   1.156   1.840 -0.1480 -0.2934 -0.0480
 1066W        W 2037   7.043   2.147   5.216  0.2714  0.2762  0.1899
 1067W        W 2038   0.579   0.919  13.736 -0.0836 -0.0024 -0.1690
 1068W        W 2039   8.319   2.462   7.433  0.0592  0.0087  0.2650
 1069W        W 2040  13.349   8.092   9.972  0.0650  0.0846  0.3971
 1070W        W 2041   7.748   3.938   0.363 -0.0026  0.0564  0.1102
 1071W        W 2042  11.301   3.343   7.227  0.1773  0.0450  0.2779
 1072W        W 2043   8.996  12.716   0.313  0.1787  0.1629 -0.0287
 1073W        W 2044   9.993   8.747   3.859  0.1921  0.0273 -0.2373
 1074W        W 2045   4.507   7.592   7.220  0.0757 -0.2191 -0.1067
 1075W        W 2046  12.270   5.668  13.420  0.2642 -0.1426 -0.0329
 1076W        W 2047   7.473   2.485   2.313 -0.1161  0.0843  0.3724
 1077W        W 2048   5.676   9.852   2.561 -0.0564  0.1345 -0.1896
 1078W        W 2049   6.130   0.079   3.673  0.1242 -0.0398  0.0816
 1079W        W 2050   5.054   3.397   8.029 -0.1492 -0.3568  0.0169
 1080W        W 2051   0.982   1.593  10.830  0.2332 -0.0472  0.3290
 1081W        W 2052  10.676   4.816   0.535  0.0721  0.2429  0.0492
 1082W        W 2053  10.263   1.998   8.278 -0.2009  0.1992  0.0245
 1083W        W 2054   4.664   7.276  13.648 -0.3239 -0.1185  0.1519
 1084W        W 2055  11.200   7.766   5.526 -0.2988 -0.1074 -0.1715
 1085W        W 2056   3.297   2.634   2.790  0.2324 -0.1434 -0.2056
 1086W        W 2057   1.647  13.181   0.275 -0.0915  0.0482 -0.0338
 1087W        W 2058   7.786  13.850   6.943  0.3556  0.1804 -0.1285
 1088W        W 2059  10.378   1.860  11.180 -0.1436  0.3311 -0.0168
 1089W        W 2060   3.649   5.289  11.124 -0.0985  0.1031  0.1023
 1090W        W 2061   3.185   0.938  11.074  0.1249  0.0598  0.0126
 1091W        W 2062   0.595   6.874  11.159 -0.1268 -0.3119  0.2613
 1092W        W 2063   6.032   3.854   9.061  0.4275 -0.2827  0.2831
 1093W        W 2064   2.983   7.151   7.836 -0.0753  0.3372  0.1599
 1094W        W 2065   1.476  10.385  11.579 -0.1920 -0.2175  0.0625
 1095W        W 2066  12.246   7.722   9.934  0.0497 -0.0279  0.0246
 1096W        W 2067   8.978  11.642  12.968  0.3276 -0.2469  0.2457
 1097W        W 2068   4.148   5.898  10.530 -0.1134 -0.2079  0.1672
 1098W        W 2069   4.463   3.090   1.464 -0.2502  0.2883 -0.2372
 1099W        W 2070   6.112   5.827   5.302 -0.1935  0.3055 -0.5362
 1100W        W 2071   6.683  10.772   8.565  0.3158  0.2747  0.1347
 1101W        W 2072   8.818   0.065  10.939 -0.0318 -0.0760 -0.2405
 1102W        W 2073   4.372  12.868   5.177 -0.0031  0.1580 -0.1783
 1103W        W 2074   9.992   8.731   2.994 -0.0287 -0.0961  0.0342
 1104W        W 2075   9.352   1.714   0.518  0.1259 -0.2208 -0.1447
 1105W        W 2076  10.855   1.145   8.477 -0.1505 -0.0120 -0.0531
 1106W        W 2077   8.757   4.148   3.445  0.1642 -0.2330 -0.0797
 1107W        W 2078   2.707   4.435  11.285  0.1187  0.2802  0.0290
 1108W        W 2079   1.677   7.478   2.541  0.2541 -0.3098  0.1414
 1109W        W 2080   8.711   7.369  11.500  0.0408 -0.1085  0.1027
 1110W        W 2081  10.443   0.166   2.033  0.0067  0.1873  0.1219
 1111W        W 2082  12.927   6.685   9.915  0.1019 -0.2361 -0.2641
 1112W        W 2083   2.039   9.805   6.576  0.0042  0.0713  0.1555
 1113W        W 2084   5.520   0.938   0.930  0.0619  0.0920 -0.2206
 1114W        W 2085  11.487  10.273   7.780  0.2400 -0.2810  0.0316
 1115W        W 2086   5.389  10.174   6.797 -0.3905 -0.0331  0.3835
 1116W        W 2087  13.217  10.521   6.417  0.4007 -0.0545  0.2372
 1117W        W 2088   0.345   3.761   8.440  0.3447 -0.0922  0.1788
 1118W        W 2089  10.542  13.203   2.122 -0.0732 -0.1827  0.0527
 1119W        W 2090   3.490  10.171   8.641  0.0276 -0.0435 -0.1845
 1120W        W 2091   8.650  13.564  10.063 -0.0517 -0.2733 -0.1396
 1121W        W 2092   8.328  13.282   8.127 -0.0645 -0.0475 -0.1860
 1122W        W 2093   9.937   4.471  13.865 -0.1346 -0.0080 -0.0905
 1123W        W 2094   7.424   8.544   3.186  0.0689  0.0624 -0.1569
 1124W        W 2095   1.291   4.638   5.928  0.3743  0.2776 -0.2905
 1125W        W 2096   4.943   6.865   5.824  0.2534  0.2587 -0.0205
 1126W        W 2097   6.956  13.705  12.466  0.2202 -0.1867  0.1283
 1127W        W 2098   1.681   3.627   2.822  0.0730 -0.1000  0.3864
 1128W        W 2099  11.649   3.532   0.025 -0.4572  0.1789  0.0224
 1129W        W 2100   5.969  13.325   8.834  0.0909 -0.1053  0.1905
 1130W        W 2101   3.564   5.035   2.332 -0.2482  0.2170 -0.0557
 1131W        W 2102  11.849   6.444   7.773  0.0324  0.1451 -0.5844
 1132W        W 2103  12.715   8.733   7.214  0.1575  0.3135  0.0021
 1133W        W 2104   6.252  12.045  12.976 -0.0809  0.4061  0.3399
 1134W        W 2105   8.932   9.278  11.406  0.0266 -0.1946  0.3147
 1135W        W 2106  11.498  12.705   9.497 -0.0768 -0.0805  0.1686
 1136W        W 2107  12.862   2.163   1.704  0.0209  0.3317 -0.0441
 1137W        W 2108   7.578  12.802   3.732 -0.2749  0.0897 -0.0356
 1138W        W 2109   0.929  10.206   4.411 -0.3524 -0.3606 -0.0354
 1139W        W 2110   4.077   9.917   5.908 -0.0961  0.3822  0.1699
 1140W        W 2111  13.902   2.103  12.918  0.1163 -0.1980  0.2943
 1141W        W 2112   6.830  10.374  13.469  0.1085 -0.2251 -0.0864
 1142W        W 2113   4.697   5.513  11.003  0.2378  0.1992 -0.2130
 1143W        W 2114   2.891   1.578   6.285  0.0033 -0.0803 -0.0231
 1144W        W 2115   4.138  12.910  12.301 -0.0995 -0.2090  0.1067
 1145W        W 2116   3.859   2.855  11.968 -0.1699  0.0124  0.0760
 1146W        W 2117   2.396   0.032  13.453 -0.3823 -0.0819 -0.1809
 1147W        W 2118   3.430   1.156  12.005 -0.2412  0.0560 -0.0187
 1148W        W 2119  10.136   1.875  13.027 -0.2374  0.1308 -0.0024
 1149W        W 2120   0.404   6.320  10.628 -0.0712 -0.0498  0.1331
 1150W        W 2121   0.770   9.357   2.788  0.0287  0.2812  0.1169
 1151W        W 2122   0.618   7.331   7.525  0.2584 -0.1910 -0.3504
 1152W        W 2123   6.044   5.934   2.886  0.0617 -0.0728 -0.0512
 1153W        W 2124  11.515  13.645   5.021 -0.1544  0.3633 -0.0622
 1154W        W 2125  10.777  12.448  11.792  0.0515  0.0865  0.0318
 1155W        W 2126   0.933   5.730   8.961  0.4155 -0.2807  0.3196
 1156W        W 2127   0.122   4.029   8.079  0.1479 -0.2976  0.1815
 1157W        W 2128   3.181   8.730  12.579 -0.1898 -0.0954  0.0354
 1158W        W 2129   3.180  13.326   1.886 -0.0169 -0.3954 -0.0287
 1159W        W 2130   2.464   8.817   8.405 -0.1185  0.0607 -0.1780
 1160W        W 2131  12.478   0.890   9.657  0.0500 -0.0186 -0.2925
 1161W        W 2132   9.154   1.966   1.262  0.1254 -0.0639 -0.1504
 1162W        W 2133   4.404   7.843  13.390  0.2326  0.0689 -0.1815
 1163W        W 2134   3.410   3.792   3.609  0.0470 -0.2855 -0.0044
 1164W        W 2135   5.309   3.125   2.193  0.2071 -0.0766 -0.2198
 1165W        W 2136   0.152   7.002   1.730 -0.0994 -0.1223 -0.0736
 1166W        W 2137   7.116   4.221   4.134  0.1724 -0.1245  0.1064
 1167W        W 2138  12.447   0.205   0.922 -0.1151  0.3742  0.4075
 1168W        W 2139   1.436   8.279  11.783 -0.3729 -0.1572  0.2970
 1169W        W 2140   1.171   6.497  10.887 -0.0501 -0.0091 -0.3327
 1170W        W 2141  13.674   4.287  10.966  0.1998  0.0178 -0.4392
 1171W        W 2142  13.024   6.874   3.947  0.0411 -0.0340 -0.0425
 1172W        W 2143   3.453  13.767   7.778 -0.0159 -0.0444  0.2290
 1173W        W 2144   5.436   4.335   1.432 -0.0244  0.0678  0.0436
 1174W        W 2145  12.265   9.022   7.947  0.0934  0.2111 -0.0219
 1175W        W 2146   6.262   6.400   9.671 -0.3033 -0.1041 -0.0011
 1176W        W 2147   2.549   3.676  13.426 -0.0547 -0.0683 -0.3065
 1177W        W 2148   1.321   8.215   3.064 -0.3153 -0.1043 -0.0317
 1178W        W 2149   9.069   6.314  13.508 -0.2395  0.0709 -0.1008
 1179W        W 2150  10.748   3.302   5.796 -0.2430  0.1288 -0.1100
 1180W        W 2151  12.888   4.828   3.501 -0.1791  0.1737 -0.0599
 1181W        W 2152   1.302   5.484   1.737 -0.2308  0.1163  0.0990
 1182W        W 2153   1.388   8.128   9.357 -0.0363 -0.0943 -0.0389
 1183W        W 2154   0.676   6.971  12.020  0.1867 -0.0455 -0.1837
 1184W        W 2155  10.553   0.585   6.731 -0.2282  0.0027  0.0574
 1185W        W 2156   9.894   7.507  10.925 -0.1064 -0.1481 -0.1297
 1186W        W 2157   4.433   5.771   6.798 -0.2222 -0.1453  0.1155
 1187W        W 2158   7.839  13.236   7.405  0.2779 -0.0695  0.0319
 1188W        W 2159   8.964   9.978  13.910  0.1223 -0.0159  0.4106
 1189W        W 2160   5.660   6.042  12.940  0.0127 -0.1816  0.3631
 1190W        W 2161   4.308   3.973  12.466  0.1574 -0.2171 -0.3250
 1191W        W 2162   9.576  13.673   3.644 -0.2393  0.2588  0.2544
 1192W        W 2163   6.667   3.910   7.598  0.0913  0.1567  0.1975
 1193W        W 2164  12.954  10.846  11.340 -0.2155 -0.2244 -0.0247
 1194W        W 2165   1.097   6.798  11.290 -0.2789  0.2107 -0.2929
 1195W        W 2166  10.800   6.413  13.891 -0.2769  0.3389 -0.0585
 1196W        W 2167  12.543   8.638   1.122 -0.4859  0.2409 -0.1176
 1197W        W 2168   6.555  11.546   2.482 -0.1612  0.0015 -0.2218
 1198W        W 2169  12.053  13.096   6.703  0.0319  0.2091 -0.1941
 1199W        W 2170  11.040  10.514   0.296 -0.3465 -0.2406 -0.0051
 1200W        W 2171   3.139   0.945   1.470  0.0436 -0.2187 -0.0610
 1201W        W 2172  11.844   7.597   9.623  0.0797  0.1111 -0.0691
 1202W        W 2173   5.714   8.365   9.518 -0.1474 -0.0755  0.1202
 1203W        W 2174   8.691  12.557  12.962  0.1344  0.0437  0.0772
 1204W        W 2175   8.856  10.490   2.029 -0.0515 -0.0219 -0.0743
 1205W        W 2176   6.726  11.685   3.932 -0.0731 -0.1573  0.0799
 1206W        W 2177   9.595   6.115   2.527  0.2289  0.3090  0.1904
 1207W        W 2178  10.953   3.873   4.093 -0.1541 -0.1463  0.2661
 1208W        W 2179   8.331   9.092  13.164  0.0389 -0.2386 -0.0864
 1209W        W 2180   6.151   6.844   8.258 -0.0168 -0.0794 -0.3148
 1210W        W 2181   2.754   0.987   5.036 -0.0154  0.0894  0.1271
 1211W        W 2182  12.472  12.645  10.789  0.4246  0.3048 -0.2117
 1212W        W 2183   9.114   8.877   8.906 -0.0656 -0.1044 -0.1039
 1213W        W 2184  12.874   4.052   0.340  0.0906  0.1327  0.0629
 1214W        W 2185  11.169  13.093   9.517  0.2033 -0.1782 -0.1689
 1215W        W 2186   2.524   9.669  13.871  0.0360 -0.1685  0.0062
 1216W        W 2187   6.425   8.076   6.727  0.1386  0.0673 -0.0226
 1217W        W 2188   0.007  13.459  13.800 -0.0981  0.2510  0.3259
 1218W        W 2189   8.639   0.133   6.299  0.1128 -0.0133 -0.0886
 1219W        W 2190  12.007  11.254  10.984 -0.0314 -0.0179  0.1351
 1220W        W 2191  10.574  13.601   1.369 -0.0988  0.0031  0.1020
 1221W        W 2192   8.708  13.668   2.923 -0.0127 -0.3138  0.2086
 1222W        W 2193  13.577  10.395  12.573  0.1939 -0.0749 -0.2726
 1223W        W 2194  10.104  13.762   2.242  0.1786  0.0585  0.1612
 1224W        W 2195   3.721   4.112   4.958 -0.2257 -0.3434  0.0897
 1225W        W 2196   0.943   3.200   2.351 -0.0288  0.4989  0.4734
 1226W        W 2197  12.748  11.270  11.187 -0.1452 -0.3493 -0.0032
 1227W        W 2198  12.893  11.576  12.348  0.0210 -0.1817 -0.0943
 1228W        W 2199   0.363   5.040   2.728 -0.0551  0.1293  0.0263
 1229W        W 2200   9.658  10.595   3.203 -0.1625 -0.0587 -0.0049
 1230W        W 2201  12.648   0.328   7.961 -0.1503  0.2076 -0.2126
 1231W        W 2202   9.206  11.011   6.370  0.0415  0.4610  0.2250
 1232W        W 2203   1.089  10.567  11.830  0.1108 -0.0217 -0.1670
 1233W        W 2204   6.878   9.895   1.770  0.0476 -0.4197 -0.1628
 1234W        W 2205  13.787   0.322   9.371  0.0922  0.3207  0.3394
 1235W        W 2206   6.081   5.604   6.657 -0.1156  0.2148  0.0946
 1236W        W 2207   8.392  11.472   0.506 -0.0011  0.3852 -0.0735
 1237W        W 2208   3.143   1.404  12.545 -0.0846  0.1144  0.1731
 1238W        W 2209   5.041   0.104   2.042 -0.1864  0.3580  0.2219
 1239W        W 2210   1.922   0.766   9.945  0.0814  0.0366  0.0004
 1240W        W 2211   7.752   5.882   3.268 -0.2272 -0.0586 -0.2286
 1241W        W 2212   8.049  13.039  11.355  0.0191 -0.0683  0.0454
 1242W        W 2213  12.784   7.182   4.264  0.0904 -0.0810 -0.1064
 1243W        W 2214  11.431  11.342   1.111  0.3770  0.0372  0.0108
 1244W        W 2215   5.212   6.377   7.496  0.0744  0.0519 -0.2173
 1245W        W 2216  12.197   0.821   4.915  0.0801 -0.0460  0.1039
 1246W        W 2217   5.987   0.007   7.782  0.3294 -0.0175  0.2640
 1247W        W 2218   2.520   6.018   3.774 -0.1677  0.0638  0.3782
 1248W        W 2219   9.549   7.917   6.735 -0.0895 -0.4166  0.0850
 1249W        W 2220   8.877   5.831  11.368 -0.2243  0.1544  0.0407
 1250W        W 2221  12.075  13.679   0.956 -0.2072 -0.1614 -0.1256
 1251W        W 2222   0.023  12.957   7.147  0.0337 -0.2156 -0.1549
 1252W        W 2223   6.568  12.332   0.705  0.0498 -0.1714  0.1680
 1253W        W 2224   4.692  11.096   8.785  0.2428 -0.2864 -0.0396
 1254W        W 2225   7.477  11.920   0.706  0.1603 -0.0256 -0.3279
 1255W        W 2226  12.301   8.231   6.961 -0.1502  0.1531  0.0362
 1256W        W 2227  11.342  13.891   5.651 -0.3165  0.1944  0.3661
 1257W        W 2228  13.578   6.896  12.733 -0.1294  0.0019 -0.1842
 1258W        W 2229   6.205   5.798   2.018  0.1471 -0.2546 -0.0011
 1259W        W 2230   6.640   3.962  13.728 -0.2141  0.0552  0.1714
 1260W        W 2231   1.795  12.176  11.628 -0.3102  0.0028  0.0145
 1261W        W 2232  11.063  13.837   7.825 -0.4203  0.0865  0.0361
 1262W        W 2233  10.354   8.465   5.757 -0.2574  0.0050 -0.1589
 1263W        W 2234   2.286   9.727   6.148  0.0020  0.0346  0.1307
 1264W        W 2235  12.450   4.309   0.722  0.4822  0.2422  0.0512
 1265W        W 2236   6.494  10.895   0.930 -0.0994  0.0896 -0.1699
 1266W        W 2237  11.804   5.140   3.186 -0.0938  0.4631  0.1070
 1267W        W 2238   2.615  13.818  10.207  0.0990  0.0293 -0.0003
 1268W        W 2239  12.914   7.125   8.225  0.1396 -0.0674  0.2093
 1269W        W 2240  12.283   5.718   9.229 -0.1397  0.1295  0.0711
 1270W        W 2241   8.994   7.986   8.651 -0.0795 -0.1558 -0.0467
 1271W        W 2242  10.769  13.576   7.572 -0.2429 -0.1298 -0.2286
 1272W        W 2243   8.718   3.059   6.283 -0.0742 -0.2143 -0.2691
 1273W        W 2244  11.475  11.293   6.185 -0.2230 -0.3473  0.3684
 1274W        W 2245   2.307   9.817  10.164  0.1891  0.2865  0.0683
 1275W        W 2246  11.156  13.173   0.674 -0.2638  0.0522 -0.0293
 1276W        W 2247   4.061  11.292   6.112 -0.1848 -0.0548  0.2090
 1277W        W 2248   9.132   1.516   8.774 -0.1201  0.0918  0.1209
 1278W        W 2249  11.798  11.462  13.119  0.1328  0.3509  0.0031
 1279W        W 2250   3.259   8.513   6.084 -0.0701  0.3789 -0.0349
 1280W        W 2251  11.386   4.931   4.200 -0.2815  0.1130  0.1856
 1281W        W 2252   0.391   6.328   6.199  0.1770 -0.0817 -0.1519
 1282W        W 2253   2.877   6.695  13.181  0.4149  0.4736 -0.1466
 1283W        W 2254   5.899   8.519  11.540  0.2243  0.0217  0.2782
 1284W        W 2255   3.227  10.179  11.585 -0.0158 -0.0072 -0.0519
 1285W        W 2256   5.560   5.449   8.776 -0.1343  0.0621 -0.3292
 1286W        W 2257   0.650   0.940   6.292 -0.0228  0.0566 -0.1280
 1287W        W 2258   9.153   0.949   2.599 -0.0490  0.3801  0.2720
 1288W        W 2259  13.208  11.279   5.720 -0.0467 -0.1734  0.2241
 1289W        W 2260   9.239   2.783   0.632 -0.1350  0.3092  0.1234
 1290W        W 2261   3.945  13.819   7.827  0.0321 -0.1295 -0.1009
 1291W        W 2262   6.581  11.787   0.606 -0.0768  0.1545  0.1471
 1292W        W 2263  13.396   6.510  10.019 -0.2625 -0.0981  0.2670
 1293W        W 2264   9.339   9.177   8.156  0.3145 -0.2976  0.1288
 1294W        W 2265   7.552   7.538   0.998  0.0209  0.1040  0.4257
 1295W        W 2266   8.222   5.793  12.023  0.1414 -0.1210  0.1284
 1296W        W 2267   0.440   6.331   6.706 -0.0496 -0.1966 -0.2042
 1297W        W 2268   6.925   4.668   9.962  0.0473  0.1652 -0.0855
 1298W        W 2269   0.279   7.289   9.243  0.5194  0.1099  0.2512
 1299W        W 2270  11.424   5.973   6.592  0.1272  0.1938  0.0773
 1300W        W 2271  11.080   0.595   4.759  0.1383  0.1970  0.1007
 1301W        W 2272   5.157  13.607   9.769  0.0342 -0.0686 -0.2394
 1302W        W 2273   0.917   2.572   5.632 -0.1789 -0.3365 -0.2985
 1303W        W 2274   3.942   1.499   8.573 -0.0523 -0.1628 -0.0793
 1304W        W 2275   0.265   4.854   6.887 -0.2279  0.0564 -0.0554
 1305W        W 2276   5.604  13.327   1.422  0.2927  0.0404 -0.0425
 1306W        W 2277  11.427   8.782  13.704 -0.2474  0.1570  0.1724
 1307W        W 2278   9.588   2.556   7.151 -0.2207  0.2562  0.0659
 1308W        W 2279   9.271  13.260   3.706  0.0682 -0.3393  0.0504
 1309W        W 2280   6.186  10.110  12.775  0.1406 -0.1015  0.1264
 1310W        W 2281   3.670   1.355   8.140 -0.0221  0.1311 -0.1481
 1311W        W 2282   8.521   0.630   6.577 -0.0886 -0.0758  0.0703
 1312W        W 2283  12.159   4.911   1.750  0.0651  0.0279  0.0184
 1313W        W 2284   7.331   0.609   2.599 -0.0606  0.2891 -0.0278
 1314W        W 2285  12.804  10.900   7.452  0.2371 -0.2350 -0.0731
 1315W        W 2286  12.721   9.855   0.651  0.2705  0.0647 -0.2593
 1316W        W 2287   3.067   5.684   2.661  0.4357 -0.4029  0.1263
 1317W        W 2288   1.712   9.645   1.515  0.0051  0.1285  0.0253
 1318W        W 2289  13.652   3.125  13.755 -0.1186  0.1234 -0.1302
 1319W        W 2290   2.001   2.273   3.019  0.0546  0.2514  0.0651
 1320W        W 2291   2.851   5.074   8.001  0.0812  0.2974 -0.0450
 1321W        W 2292   2.638   3.945   3.044  0.0777 -0.1353  0.0347
 1322W        W 2293  13.599  10.124   8.346  0.0920  0.1777 -0.1493
 1323W        W 2294   4.061  12.592   8.594  0.0537 -0.0886 -0.1602
 1324W        W 2295   1.573  13.404   6.326 -0.0869 -0.0005  0.2586
 1325W        W 2296  13.441   2.022  12.573 -0.1543 -0.1940  0.3492
 1326W        W 2297   5.384   8.732   3.460  0.0895 -0.0928 -0.0750
 1327W        W 2298  12.039   6.809   3.735  0.1215  0.3277  0.0288
 1328W        W 2299  11.517  12.762   0.827 -0.1347 -0.1802  0.2354
 1329W        W 2300  11.319   4.582  10.217  0.1057 -0.0322  0.2604
 1330W        W 2301  11.030   7.134   8.339 -0.2432  0.2334 -0.1918
 1331W        W 2302   3.477   6.334   0.079  0.0810 -0.1839  0.2377
 1332W        W 2303   5.664  13.782   4.614  0.1715 -0.2985  0.3746
 1333W        W 2304   6.774   2.462   0.651  0.2294 -0.0565  0.1948
 1334W        W 2305   9.517   6.494  13.329 -0.0372 -0.0647 -0.2183
 1335W        W 2306  11.250  10.821   1.283  0.0927 -0.0915 -0.1384
 1336W        W 2307   6.002   6.326  10.755 -0.1757 -0.0362 -0.2594
 1337W        W 2308  10.356   7.357   8.194  0.2000  0.1144  0.1438
 1338W        W 2309  10.536   9.560   6.825  0.3439  0.1017  0.0091
 1339W        W 2310   7.270   8.132   8.200  0.2947 -0.1127 -0.0349
 1340W        W 2311   9.982   5.343  10.271  0.0593 -0.0858  0.0013
 1341W        W 2312  13.019   4.666   1.520 -0.0537  0.3655 -0.0221
 1342W        W 2313  11.906   0.075  13.786  0.0513 -0.2264  0.0008
 1343W        W 2314   8.826   4.858   7.570  0.0608  0.0861 -0.0173
 1344W        W 2315  13.801   1.149   4.415  0.0325  0.0588  0.0524
 1345W        W 2316  11.951   6.111   2.829 -0.2115  0.0492 -0.2557
 1346W        W 2317  12.851   9.745  10.941 -0.1486 -0.2554  0.0308
 1347W        W 2318   0.004  11.543  12.337  0.0693  0.0211 -0.2851
 1348W        W 2319   9.034  13.053   9.350 -0.0541  0.0156 -0.2495
 1349W        W 2320  13.291   4.642   3.755  0.0374  0.0576 -0.1821
 1350W        W 2321   8.605  10.403   5.826 -0.0693  0.0303  0.0275
 1351W        W 2322  11.191   2.855   5.169 -0.2740 -0.2081  0.1922
 1352W        W 2323  12.129   1.930  10.548  0.2491 -0.1369  0.1169
 1353W        W 2324   3.871  13.402   5.624 -0.0307  0.2577 -0.0197
 1354W        W 2325  13.207   6.917  10.246  0.2103  0.1413 -0.0143
 1355W        W 2326  11.149   0.663   4.245 -0.2303  0.0351 -0.1425
 1356W        W 2327   9.894   8.374   3.337  0.0655 -0.4207 -0.2750
 1357W        W 2328   2.833  12.402   1.297  0.0608  0.2375  0.0927
 1358W        W 2329   3.987   3.242   9.147 -0.1959 -0.0520 -0.2551
 1359W        W 2330  13.103   5.930  11.710  0.0146  0.0277  0.1046
 1360W        W 2331  10.129   5.171   5.038  0.0502 -0.2889  0.0225
 1361W        W 2332   5.267  13.435   5.470 -0.0440 -0.0691 -0.1643
 1362W        W 2333   6.929  10.351   7.763 -0.1119  0.0352  0.0535
 1363W        W 2334   4.024   8.607   4.832 -0.1214  0.0813  0.1224
 1364W        W 2335   4.244   5.489  10.176 -0.0937 -0.0773  0.2617
 1365W        W 2336   2.241   2.916   3.700 -0.0005  0.2955  0.1831
 1366W        W 2337   6.801  11.194  13.180 -0.3142 -0.0578 -0.0116
 1367W        W 2338   5.116   5.117  10.028 -0.3077 -0.5043 -0.2896
 1368W        W 2339   0.395   1.333   5.355  0.2017  0.0315  0.0900
 1369W        W 2340   5.490   4.533   4.788  0.0251 -0.2866  0.1686
 1370W        W 2341  11.427   2.362   3.115  0.0069 -0.1461 -0.0494
 1371W        W 2342  13.444  12.683   6.261 -0.3341  0.1054 -0.0008
 1372W        W 2343  13.898  11.764   9.583 -0.0045  0.0862  0.0508
 1373W        W 2344  12.145  13.613  10.262  0.0333  0.0682 -0.0895
 1374W        W 2345   1.597   0.372   1.716 -0.3833  0.1513 -0.2867
 1375W        W 2346   1.832   7.506   2.002 -0.0105  0.0091  0.1096
 1376W        W 2347   5.831   4.740   3.643  0.0046 -0.1451  0.2796
 1377W        W 2348   1.478  12.922   4.445 -0.0758 -0.0853  0.0308
 1378W        W 2349  12.779   3.402   3.876  0.1012  0.0018 -0.1902
 1379W        W 2350   6.385  13.729  11.301 -0.1279 -0.4499  0.1402
 1380W        W 2351   2.143   8.448   1.173 -0.3055  0.2770  0.0456
 1381W        W 2352   4.369   7.835   8.982 -0.0991 -0.0522 -0.2157
 1382W        W 2353   6.974   6.007   1.261  0.0827  0.0694  0.1026
 1383W        W 2354   6.233   2.356   6.647 -0.1085 -0.5066  0.0869
 1384W        W 2355   3.953   8.087   2.806 -0.1555 -0.0957  0.0551
 1385W        W 2356  11.548   5.051  10.115  0.1219 -0.0017 -0.0401
 1386W        W 2357   5.296   3.230  11.055  0.2093  0.0140 -0.1130
 1387W        W 2358  11.494   9.230   6.108 -0.2216 -0.0837  0.0267
 1388W        W 2359   9.650  10.770  12.147 -0.1375 -0.1695  0.0489
 1389W        W 2360  11.818  11.647  13.597  0.0529  0.0194  0.0537
 1390W        W 2361  12.505   0.064   2.886 -0.1658 -0.0970 -0.2025
 1391W        W 2362   9.982   7.745   8.936  0.4364 -0.1486 -0.1434
 1392W        W 2363   0.640   1.299   3.176 -0.0806 -0.0757 -0.0438
 1393W        W 2364   4.544   5.324   9.286  0.1281  0.2636  0.1104
 1394W        W 2365   3.834   8.662   0.163  0.0187 -0.0430 -0.1850
 1395W        W 2366   5.458  12.478   3.979  0.0092  0.1263  0.2852
 1396W        W 2367   5.227   3.680  13.487  0.0654 -0.2301 -0.0262
 1397W        W 2368   5.431   2.918   0.585 -0.1068  0.0862  0.0063
 1398W        W 2369   9.764   8.285   1.143 -0.2457 -0.2603  0.0326
 1399W        W 2370   6.242   1.354  12.268 -0.0386 -0.0123  0.1992
 1400W        W 2371   3.941   7.856   3.994  0.3505 -0.0168  0.2634
 1401W        W 2372   7.802   0.076   0.285  0.0028  0.0307 -0.2838
 1402W        W 2373   4.783   6.468  12.653 -0.2994  0.3422 -0.1765
 1403W        W 2374   6.180  12.303   4.732  0.2813  0.0436 -0.3276
 1404W        W 2375   7.265   0.864  11.591  0.4414  0.1418  0.3669
 1405W        W 2376  12.225   6.061   4.245 -0.3766 -0.0692  0.0684
 1406W        W 2377   9.305   5.352   0.507  0.1975  0.0168  0.0949
 1407W        W 2378  13.764   8.794   2.028 -0.0031  0.1315 -0.2424
 1408W        W 2379  10.020   1.757   1.744 -0.1474 -0.0526  0.0484
 1409W        W 2380   5.942   7.601   9.345 -0.0134 -0.1206  0.2227
 1410W        W 2381   4.813   6.589   0.586 -0.1368  0.1311 -0.2040
 1411W        W 2382   7.902   8.558   6.665  0.1796  0.4220  0.0418
 1412W        W 2383  10.071   8.124   1.586  0.2734 -0.3569  0.1574
 1413W        W 2384  10.652   9.640  11.653 -0.1030 -0.0823  0.1971
 1414W        W 2385   8.942   1.968  12.515  0.1499  0.2600  0.0226
 1415W        W 2386   5.597  11.011   4.988 -0.0867 -0.1777  0.0461
 1416W        W 2387   5.358   3.991  10.729  0.1606 -0.1265  0.0329
 1417W        W 2388  11.522   8.998   0.401  0.2512  0.3142 -0.0598
 1418W        W 2389   1.020   1.480   8.909  0.1697 -0.1419  0.1532
 1419W        W 2390   5.399  11.165   9.372  0.0224 -0.1715 -0.2969
 1420W        W 2391   5.459   2.902   6.317 -0.0755 -0.2383  0.1871
 1421W        W 2392   4.212   5.892   6.383  0.1329 -0.1425  0.2477
 1422W        W 2393   8.978   5.709   3.910  0.3186 -0.3581 -0.0091
 1423W        W 2394   2.197  12.809   6.740 -0.2139  0.1517 -0.1680
 1424W        W 2395  12.800  12.416  11.479  0.1298 -0.0567  0.1092
 1425W        W 2396   2.603   6.985   5.944  0.2506  0.0354  0.2214
 1426W        W 2397   1.035   6.766   1.690  0.1309  0.0186  0.0238
 1427W        W 2398   6.004  11.255   5.074 -0.0449 -0.0910  0.0602
 1428W        W 2399   8.529   7.778   4.175  0.1604  0.0224 -0.1014
 1429W        W 2400   1.118   0.989   9.224  0.0521 -0.1913 -0.1542
 1430W        W 2401   1.460   9.188   0.328 -0.3197  0.1137 -0.1206
 1431W        W 2402  13.162   6.843  13.781  0.1360 -0.0828  0.0769
 1432W        W 2403   1.574  13.023   8.940  0.1469  0.1581 -0.0768
 1433W        W 2404  10.089   8.590   4.802 -0.0076  0.1959  0.3354
 1434W        W 2405   9.898   5.800   2.252  0.0573 -0.1657  0.1120
 1435W        W 2406  12.354   3.151   9.454 -0.0278  0.2812  0.1567
 1436W        W 2407   5.585  10.860   8.174 -0.0526  0.0717  0.2171
 1437W        W 2408   4.052   0.626   9.687 -0.3080 -0.3560  0.0977
 1438W        W 2409   6.637   6.782  12.718 -0.0436 -0.1045  0.0445
 1439W        W 2410  10.566   7.084   8.776  0.2270  0.1154 -0.2317
 1440W        W 2411  11.928  10.135   5.712 -0.2372  0.0706  0.2544
 1441W        W 2412  11.664   2.009  10.466  0.0342 -0.1601 -0.0477
 1442W        W 2413  11.414   5.075   4.984  0.0435 -0.1363 -0.1843
 1443W        W 2414   1.103   0.330   4.376 -0.0336  0.0833  0.0477
 1444W        W 2415   7.510   5.831   4.184 -0.2578  0.3702 -0.2261
 1445W        W 2416   8.153   5.588  13.086 -0.0053  0.1780  0.1659
 1446W        W 2417   7.845   4.708   0.859 -0.0186  0.1287  0.0788
 1447W        W 2418   3.095  12.049   7.344  0.2587 -0.1742 -0.0108
 1448W        W 2419   3.156  12.673   2.561  0.0779 -0.0606 -0.6223
 1449W        W 2420   3.184   7.127   6.138  0.1079 -0.1815 -0.0057
 1450W        W 2421   2.814   0.919   0.625  0.0861 -0.4413 -0.0734
 1451W        W 2422  11.044   0.734   0.545 -0.0858 -0.0074 -0.3678
 1452W        W 2423  12.112   0.604   2.448  0.0227 -0.1852 -0.0331
 1453W        W 2424   5.678   6.927   4.521  0.0094 -0.0423 -0.2153
 1454W        W 2425   1.703  12.180  11.001  0.1419 -0.1111 -0.2124
 1455W        W 2426  13.654   4.201   5.263  0.1256  0.0934  0.2804
 1456W        W 2427   0.523   5.882   6.743  0.0429  0.1809 -0.1598
 1457W        W 2428  13.213   5.596  13.271 -0.1445  0.3294  0.3237
 1458W        W 2429  12.511   7.782   5.847 -0.1079 -0.3329  0.0965
 1459W        W 2430   4.770   3.261  11.157 -0.2291  0.0434  0.0794
 1460W        W 2431   8.062  10.531  10.206  0.0131  0.1991  0.1727
 1461W        W 2432   3.540  11.676  12.111  0.1286  0.0613 -0.3325
 1462W        W 2433  12.227  12.710   8.940  0.0302  0.1078  0.2338
 1463W        W 2434   6.587   5.630   0.238 -0.0906 -0.0863  0.0385
 1464W        W 2435   8.296   5.518   2.853 -0.0427  0.0101  0.2054
 1465W        W 2436   8.567   9.162   3.238  0.0780 -0.1750 -0.1299
 1466W        W 2437   0.710   6.552   4.247 -0.2533 -0.3254  0.1479
 1467W        W 2438   5.765   6.733   9.095 -0.0620 -0.0549  0.1486
 1468W        W 2439   4.828   2.234   4.075  0.2820 -0.2404  0.1753
 1469W        W 2440   9.983   4.088   2.774 -0.0908  0.3001 -0.0981
 1470W        W 2441   2.212   0.373   5.647 -0.3049  0.1956  0.2145
 1471W        W 2442   7.936   9.144   3.491  0.5309 -0.1943  0.3162
 1472W        W 2443   6.107   1.973  13.220  0.0719 -0.0811 -0.0202
 1473W        W 2444   9.769  12.556   5.538 -0.3335  0.0539  0.2474
 1474W        W 2445   7.596   1.681  12.720 -0.0745  0.0855 -0.1493
 1475W        W 2446   9.455   4.430   3.929 -0.1816  0.0273  0.0543
 1476W        W 2447  11.927   1.639  11.400  0.2344  0.0719 -0.0153
 1477W        W 2448   5.762   1.127   3.042 -0.3442  0.2884  0.1853
 1478W        W 2449   5.788  10.032  11.036 -0.1486  0.0582 -0.3196
 1479W        W 2450  12.267  11.856  11.732 -0.0327 -0.1886 -0.1546
 1480W        W 2451   7.357   0.274   5.731  0.0246 -0.3609 -0.2705
 1481W        W 2452   0.169   0.186   3.470  0.2481 -0.2046 -0.1247
 1482W        W 2453   3.287   8.890   0.644  0.0326  0.0910  0.1145
 1483W        W 2454   7.518   9.744  13.363  0.1931  0.1678  0.2257
 1484W        W 2455   2.319  11.240   6.605 -0.0468  0.0724 -0.1880
 1485W        W 2456   1.615   2.690   7.778 -0.0690  0.3546 -0.1136
 1486W        W 2457   8.474  12.881   1.148 -0.0304 -0.2651  0.0648
 1487W        W 2458   7.329  12.840   4.567  0.1169  0.1054  0.0418
 1488W        W 2459  11.747   0.489   6.420  0.3314  0.3025  0.3806
 1489W        W 2460   2.459   6.591   7.332  0.4184 -0.1364 -0.0086
 1490W        W 2461  11.196   0.503   2.513 -0.2894  0.0580 -0.1902
 1491W        W 2462   2.940  13.451   3.776 -0.2787  0.0454 -0.2264
 1492W        W 2463   1.858  12.467   0.221  0.0753  0.0944 -0.1394
 1493W        W 2464   8.029  10.225   7.293  0.0843 -0.0246  0.1567
 1494W        W 2465   1.815  12.912  12.190  0.0577 -0.1938  0.0447
 1495W        W 2466  12.671   9.686  13.289  0.1062  0.3775  0.0442
 1496W        W 2467   0.499   4.500   3.377  0.0310  0.0866 -0.1973
 1497W        W 2468   8.162   4.238   0.745  0.0325 -0.1358 -0.1027
 1498W        W 2469   7.340   9.612   8.965  0.1334  0.2040 -0.0029
 1499W        W 2470   0.013   7.839   7.141  0.1390 -0.1322 -0.0627
 1500W        W 2471  10.738  11.025   4.587 -0.1487 -0.4173 -0.0753
 1501W        W 2472   1.087   8.667   2.702 -0.1925 -0.1889 -0.1017
 1502W        W 2473   0.662  13.336   5.724 -0.3335  0.1545 -0.0617
 1503W        W 2474   8.778   4.270   9.780 -0.1673  0.3928 -0.1081
 1504W        W 2475  12.722   9.571   8.531 -0.1914  0.1892 -0.2486
 1505W        W 2476   7.575   0.181   3.311 -0.2893 -0.0504  0.1957
 1506W        W 2477   8.304  10.698  13.303  0.0100 -0.0952 -0.1779
 1507W        W 2478   4.973   7.256   1.165  0.0694  0.1334 -0.0890
 1508W        W 2479   7.586   2.411  10.499  0.0969 -0.0255 -0.0399
 1509W        W 2480   8.580   8.153   3.326 -0.1392 -0.1196  0.0653
 1510W        W 2481  10.803  13.081   5.289 -0.1762  0.0824 -0.2038
 1511W        W 2482   3.326  10.692   3.723 -0.1404  0.0978 -0.1533
 1512W        W 2483   6.180   6.329   5.399 -0.1945  0.1410  0.1285
 1513W        W 2484  10.258  11.504   5.181  0.0625  0.1410 -0.5154
 1514W        W 2485   7.548   8.354   9.465 -0.1955  0.3074  0.4028
 1515W        W 2486   0.366   4.471   4.731 -0.1011  0.1947  0.1597
 1516W        W 2487  13.035   7.575   9.333 -0.0969  0.1933  0.1793
 1517W        W 2488  10.304  13.815  12.150  0.0742 -0.0710  0.2578
 1518W        W 2489   3.863   5.881   3.896 -0.0051 -0.0250 -0.0854
 1519W        W 2490  11.467   3.965  12.967  0.0575 -0.0607  0.0456
 1520W        W 2491  11.506  13.289  11.690  0.1106  0.3013 -0.1169
 1521W        W 2492  11.344  12.097   7.022 -0.2582 -0.4424  0.1138
 1522W        W 2493  11.624   6.768  10.408 -0.0744  0.1119  0.1809
 1523W        W 2494  10.459   1.747   2.975 -0.2437 -0.1654  0.0020
 1524W        W 2495   6.403   3.410   8.998 -0.1087  0.3152 -0.2340
 1525W        W 2496   2.194  10.285   7.501 -0.0700 -0.1552 -0.1847
 1526W        W 2497   0.108   6.053  12.090 -0.1754 -0.1810  0.1097
 1527W        W 2498  12.512   7.067   0.991 -0.3459 -0.0374  0.1317
 1528W        W 2499   9.349  10.815  10.056 -0.2691 -0.2062 -0.0768
 1529W        W 2500   9.497   2.336   8.937 -0.1006  0.0850 -0.2317
 1530W        W 2501   4.549   2.466  10.580  0.0134 -0.2986  0.0738
 1531W        W 2502   4.128   5.044  12.381  0.1361  0.3540  0.1930
 1532W        W 2503   4.117  12.907  13.262 -0.0979  0.1173 -0.0128
 1533W        W 2504   3.049   6.805   5.168 -0.2470 -0.1304 -0.0969
 1534W        W 2505  10.596   5.683   7.939  0.0223  0.3925 -0.2334
 1535W        W 2506   7.354  11.451  11.882 -0.2995 -0.0013 -0.0295
 1536W        W 2507   7.364   7.624   3.384 -0.1373 -0.2586 -0.3151
 1537W        W 2508   2.281  11.234   8.891 -0.2001  0.1140  0.3405
 1538W        W 2509   5.069   9.578  12.046  0.1261  0.0682 -0.1495
 1539W        W 2510  13.018   4.812   2.557  0.2631 -0.2106  0.0102
 1540W        W 2511  11.303   8.526   9.642  0.1090 -0.4551  0.1622
 1541W        W 2512   9.767  13.537  11.564 -0.1352 -0.0466  0.2129
 1542W        W 2513  13.026   4.075  11.224 -0.0866  0.0807  0.1807
 1543W        W 2514   0.264   1.146   6.805  0.3892 -0.1842 -0.1356
 1544W        W 2515  13.229   7.970   3.851 -0.0996  0.1449 -0.2050
 1545W        W 2516  11.522  10.823   7.918  0.1522  0.0598 -0.0647
 1546W        W 2517   5.993   7.087   0.096  0.1591  0.4771  0.3867
 1547W        W 2518   0.484   5.514   5.226 -0.0773  0.0374  0.0149
 1548W        W 2519  11.954   5.551   0.551 -0.1781 -0.1530 -0.1414
 1549W        W 2520   9.602   0.792  13.273 -0.2000  0.2418 -0.2840
 1550W        W 2521   8.325   1.885  10.645 -0.4149  0.0821  0.1233
 1551W        W 2522   2.957   2.042   7.517  0.0579  0.1332  0.1357
 1552W        W 2523   4.676  11.809  11.986 -0.0489 -0.0017 -0.0835
 1553W        W 2524   4.407  13.902   6.405  0.0014 -0.0259  0.0720
 1554W        W 2525   2.514   1.283   5.365  0.0359  0.3226 -0.0617
 1555W        W 2526   3.522   3.338  13.756  0.0264  0.2304  0.1799
 1556W        W 2527  12.742   1.744   0.448  0.1507  0.1269 -0.0870
 1557W        W 2528   3.071  10.740   5.600 -0.0312  0.1013  0.3214
 1558W        W 2529  13.778   8.592   6.957  0.1887 -0.3537 -0.2836
 1559W        W 2530   6.832  12.221   8.722 -0.0793 -0.0058 -0.4386
 1560W        W 2531   7.259   5.176   2.693  0.0842  0.0639  0.0125
 1561W        W 2532   5.218  13.802   5.801 -0.1301 -0.0720  0.3439
 1562W        W 2533   0.218   8.819   0.137 -0.0483  0.1222 -0.0344
 1563W        W 2534   1.761  12.868   7.008  0.0082  0.3238 -0.2639
 1564W        W 2535   8.780   8.053  10.262  0.0810  0.1567  0.1232
 1565W        W 2536   1.599   3.458   1.020 -0.0296 -0.2373 -0.1034
 1566W        W 2537   0.189  12.548  10.920  0.3546  0.0728  0.1236
 1567W        W 2538   5.259   3.058   4.623  0.2887 -0.1327 -0.0748
 1568W        W 2539   3.112  12.726  10.520 -0.0401 -0.1711  0.0763
 1569W        W 2540   8.847  12.271   5.638 -0.0039 -0.1981  0.0542
 1570W        W 2541   1.874   1.248   0.393 -0.1025 -0.0417  0.0468
 1571W        W 2542   4.380   3.948   1.280  0.0810 -0.1295  0.1606
 1572W        W 2543   0.270   2.035  11.479  0.3865  0.0135  0.0116
 1573W        W 2544  13.813   1.623  12.814 -0.2420 -0.1147  0.6696
 1574W        W 2545  13.258   9.015   7.839  0.1344 -0.1077 -0.2933
 1575W        W 2546  11.924   5.051   3.874 -0.0390 -0.0181 -0.2035
 1576W        W 2547  10.615   6.854   8.150 -0.1786  0.1059  0.0988
 1577W        W 2548  10.263  10.679   1.090 -0.0224 -0.2150  0.0765
 1578W        W 2549   7.778   0.364   5.970  0.0758 -0.0060  0.4073
 1579W        W 2550   8.075   2.976   1.362 -0.3074 -0.1323  0.1037
 1580W        W 2551   2.649   7.610   3.976  0.2634 -0.2112 -0.1764
 1581W        W 2552   6.682   5.196   8.630  0.2151  0.1043  0.1168
 1582W        W 2553   6.310   4.282   8.699  0.0553  0.2916 -0.2147
 1583W        W 2554   4.155   6.193   2.529 -0.3239  0.3408  0.1639
 1584W        W 2555   4.811   7.146   5.338  0.0806 -0.0458  0.1195
 1585W        W 2556   0.637   9.715   7.908  0.0934 -0.2211  0.4018
 1586W        W 2557   1.029  12.600   3.706  0.3978 -0.1161 -0.3110
 1587W        W 2558  12.709   0.519  11.449  0.0533  0.2704 -0.4745
 1588W        W 2559  12.478   4.603   5.987  0.1509 -0.1466 -0.0388
 1589W        W 2560   5.126   1.748   0.918  0.0632 -0.0015  0.1505
 1590W        W 2561   3.299   5.616  10.958  0.1609  0.1015  0.2670
 1591W        W 2562   2.149   3.062  12.309 -0.1374 -0.0355  0.1873
 1592W        W 2563   8.945   0.536   2.358 -0.0435  0.0744  0.2997
 1593W        W 2564   1.436   6.289   0.726 -0.0355 -0.0430 -0.0574
 1594W        W 2565   3.170  12.236   8.921  0.2836  0.2469 -0.0568
 1595W        W 2566   3.587   9.447  11.185 -0.1608 -0.2236  0.2268
 1596W        W 2567  12.107   3.452   1.753 -0.0523  0.0571  0.0255
 1597W        W 2568   2.961  11.802   8.729 -0.3181 -0.2980  0.2855
 1598W        W 2569  10.973   2.439   3.383 -0.1448 -0.0562 -0.2067
 1599W        W 2570   1.386   5.828   6.393 -0.2761  0.4110  0.0224
 1600W        W 2571   1.912   7.545   7.010  0.2345  0.1881 -0.2235
 1601W        W 2572   9.768   8.422  10.659 -0.4146  0.0052  0.4923
 1602W        W 2573  10.966   8.262   9.982 -0.2817  0.2232 -0.1270
 1603W        W 2574   6.853   5.379   7.050  0.0174 -0.0043  0.1573
 1604W        W 2575   9.222   9.217   0.450 -0.0862  0.2132  0.0583
 1605W        W 2576   4.329  12.333   2.550  0.2529 -0.0936 -0.1280
 1606W        W 2577  13.377   6.581   9.039  0.3060 -0.1460  0.1201
 1607W        W 2578   9.798  10.788  10.566  0.0193 -0.1439  0.0560
 1608W        W 2579  10.584   6.129   6.659  0.0640  0.0265 -0.3158
 1609W        W 2580   4.062   1.998  11.191  0.1227  0.2359 -0.1304
 1610W        W 2581   9.335   6.500   1.661  0.2183 -0.0895  0.0459
 1611W        W 2582   7.938   5.963   2.323  0.1983 -0.0094 -0.4215
 1612W        W 2583   4.433   3.079   0.449 -0.0237 -0.0407  0.0857
 1613W        W 2584   8.743   6.497  13.826 -0.1204 -0.0677 -0.1585
 1614W        W 2585  12.821   3.947   2.720 -0.0007  0.0744  0.2968
 1615W        W 2586  10.797   6.046   7.704  0.2463 -0.0524  0.0650
 1616W        W 2587   9.208  12.267  11.134 -0.0628 -0.1630 -0.0843
 1617W        W 2588   8.068   0.328   3.274  0.0791  0.2135 -0.1865
 1618W        W 2589   9.811   3.509   4.384  0.1674  0.1534 -0.3622
 1619W        W 2590  12.033   6.276   9.779 -0.1913 -0.1393  0.1132
 1620W        W 2591   6.147   7.503   3.678 -0.1170 -0.0682 -0.0374
 1621W        W 2592   8.195   2.616  11.982  0.1236 -0.0534  0.0042
 1622W        W 2593   9.127   1.636   1.670  0.0213 -0.1208 -0.0855
 1623W        W 2594   3.474   4.669  12.990 -0.1626 -0.2796  0.0555
 1624W        W 2595   8.980   0.103   2.545 -0.1382  0.0250  0.2013
 1625W        W 2596   5.688   8.395   1.179  0.0816  0.1949  0.1418
 1626W        W 2597   0.775   8.472   5.443 -0.2621  0.1057  0.0248
 1627W        W 2598   6.650   6.022  10.362 -0.3652 -0.1806  0.0026
 1628W        W 2599   1.090   2.209   3.529 -0.1245  0.0154  0.0268
 1629W        W 2600  12.908   8.234  10.261  0.0646 -0.0508 -0.3228
 1630W        W 2601  13.742  13.652   7.163  0.0740 -0.0453  0.1106
 1631W        W 2602  11.501   8.824  12.145 -0.1479 -0.0081  0.2347
 1632W        W 2603  12.922   1.408   3.126 -0.2450  0.2617  0.2845
 1633W        W 2604   1.665   2.224  10.357 -0.1804  0.1613 -0.0130
 1634W        W 2605   6.332   3.371   4.611  0.1136 -0.2725  0.0465
 1635W        W 2606   1.308   4.359  12.098  0.1865  0.2340 -0.1085
 1636W        W 2607   1.600  12.817  13.281  0.1760 -0.0253 -0.0720
 1637W        W 2608   3.177   2.639   7.012  0.1398 -0.0826  0.3598
 1638W        W 2609   8.399   9.168  12.709 -0.1038  0.1550 -0.0035
 1639W        W 2610   9.198   9.619   6.227  0.1992  0.1285  0.0350
 1640W        W 2611  10.893   0.973   2.340 -0.2146 -0.2218  0.1517
 1641W        W 2612   9.997   0.253  12.153  0.2147  0.0185 -0.3238
 1642W        W 2613   5.448   1.162   1.504  0.1939 -0.2656 -0.2985
 1643W        W 2614   0.932   0.716  10.197  0.1165 -0.3509  0.1005
 1644W        W 2615  11.635   7.738   0.732  0.0825 -0.1476 -0.0486
 1645W        W 2616   6.054  12.096  12.013 -0.1435 -0.1800 -0.0306
 1646W        W 2617  11.165   4.072  11.457 -0.0298  0.0408  0.1899
 1647W        W 2618   8.754   9.312   1.731  0.3034 -0.0719  0.0448
 1648W        W 2619   1.980  10.750   9.231  0.1426 -0.1755  0.0654
 1649W        W 2620  10.817   6.682  11.514  0.1652 -0.0891 -0.0669
 1650W        W 2621   7.196   8.725  11.700 -0.1511  0.0552 -0.5098
 1651W        W 2622   6.728  11.324   6.812  0.0946 -0.3151 -0.0064
 1652W        W 2623   8.694   0.251   0.240 -0.0002 -0.3006  0.0898
 1653W        W 2624   1.637   6.073   8.431 -0.1947  0.0030  0.2505
 1654W        W 2625   0.818   7.144   4.799 -0.3263  0.1707 -0.2749
 1655W        W 2626   2.557   1.611   0.073  0.0296  0.3049 -0.4918
 1656W        W 2627   9.826   5.963   8.195 -0.0253  0.6301  0.0254
 1657W        W 2628   6.573   8.129  13.373  0.1304  0.1226 -0.0113
 1658W        W 2629   3.982   9.387   9.181  0.1591  0.1984 -0.0865
 1659W        W 2630  13.470   5.766   9.491  0.0696 -0.0131  0.1938
 1660W        W 2631   9.640  10.697   1.872 -0.1069  0.1240  0.2721
 1661W        W 2632   8.054   2.080   3.063 -0.0806 -0.3494  0.1366
 1662W        W 2633   0.500  11.339   5.739  0.1908 -0.1811  0.1519
 1663W        W 2634  13.212  13.388  10.164 -0.0046 -0.2901  0.1748
 1664W        W 2635  12.636   3.063  11.446  0.0166  0.0767 -0.1941
 1665W        W 2636   3.862   3.044   7.439  0.1445  0.1220 -0.0487
 1666W        W 2637   7.503   0.124  11.149 -0.0532  0.2073 -0.1093
 1667W        W 2638  11.134   2.190  11.325 -0.0186 -0.1669 -0.0392
 1668W        W 2639   2.770   3.052   8.663 -0.0648 -0.3524  0.0781
 1669W        W 2640   7.851   1.175   4.577 -0.0288  0.2600  0.1813
 1670W        W 2641   1.339   6.985  11.781  0.0220 -0.0206  0.0609
 1671W        W 2642   9.797   9.875  10.535  0.0138  0.1803  0.2946
 1672W        W 2643   2.899   2.878   5.237  0.1181 -0.2123  0.0012
 1673W        W 2644  10.760   6.974   7.145  0.0892  0.1175  0.3043
 1674W        W 2645   7.526   3.626   5.583 -0.0414 -0.4301  0.3649
 1675W        W 2646  10.832   4.118   9.517 -0.3391  0.1410 -0.1117
 1676W        W 2647   9.311   4.296   7.506 -0.1716  0.2270  0.0408
 1677W        W 2648   3.512   1.742   1.077  0.3340 -0.0772  0.1641
 1678W        W 2649   0.375   9.692   8.756 -0.0325 -0.1910 -0.0464
 1679W        W 2650   5.462   9.201  10.257 -0.0359  0.0439 -0.0755
 1680W        W 2651   5.455   9.717  10.056 -0.0674 -0.3150 -0.1161
 1681W        W 2652   7.978  11.233   8.371 -0.1936 -0.1842 -0.0995
 1682W        W 2653   9.961  13.258   4.823 -0.4138 -0.1874  0.2891
 1683W        W 2654  12.486   4.565  12.761  0.2545  0.0685 -0.0301
 1684W        W 2655   8.000  12.543  11.705  0.0390  0.2161 -0.1017
 1685W        W 2656  12.702   0.431   6.480 -0.1264  0.2076  0.3636
 1686W        W 2657   1.141  13.833   8.104  0.4134 -0.0427 -0.0715
 1687W        W 2658   6.296   7.764   1.039  0.0105 -0.1185 -0.1412
 1688W        W 2659  11.212   7.208   2.030  0.2969 -0.0530 -0.0400
 1689W        W 2660   1.593   1.036  11.206  0.1107 -0.0218  0.2838
 1690W        W 2661  12.387  12.809   8.032 -0.0249  0.0163 -0.0783
 1691W        W 2662   2.219   6.565   1.261  0.0799  0.1033  0.1606
 1692W        W 2663   4.436   7.968   0.009 -0.0274  0.0116 -0.1504
 1693W        W 2664   5.504   7.983   0.241 -0.0020 -0.2919  0.0143
 1694W        W 2665   6.944   3.441  13.540  0.1630  0.2769  0.2442
 1695W        W 2666   0.053   0.249   4.573  0.2175  0.0424 -0.3588
 1696W        W 2667   7.746  11.294   9.195  0.3170 -0.1054 -0.0593
 1697W        W 2668   8.533   2.480   0.096  0.0948 -0.0090 -0.0147
 1698W        W 2669   9.864  11.756  13.117  0.2657  0.0963  0.1459
 1699W        W 2670  11.130  11.276   9.047 -0.0691  0.2374 -0.2343
 1700W        W 2671  13.150   5.970   8.202 -0.0752  0.1516 -0.1373
 1701W        W 2672   9.771   6.980  10.840  0.0444 -0.1637 -0.1914
 1702W        W 2673   1.580   6.967   6.672  0.0973  0.1190 -0.3426
 1703W        W 2674   2.134   7.021   7.238 -0.2542  0.1631  0.1871
 1704W        W 2675   5.579   3.798   3.368 -0.0007  0.1692  0.0107
 1705W        W 2676  11.689   8.103   9.588 -0.0251  0.0364 -0.1441
 1706W        W 2677   5.004   6.136   0.831 -0.0402  0.0842  0.1054
 1707W        W 2678   3.877   7.387   7.869  0.0389 -0.2488 -0.1124
 1708W        W 2679   1.227  10.320   8.734 -0.0054 -0.1981  0.0626
 1709W        W 2680   3.006   5.630   7.297  0.2339 -0.0481  0.2620
 1710W        W 2681   8.741  13.340   1.028  0.0138  0.0122 -0.1173
 1711W        W 2682  12.078   2.471  11.055  0.2328 -0.3700  0.1415
 1712W        W 2683   7.268   9.009  13.858 -0.1880 -0.0502 -0.0288
 1713W        W 2684   9.513   5.492   1.954  0.1030 -0.1051  0.0604
 1714W        W 2685   9.372   3.442  12.653 -0.2452  0.3053 -0.0710
 1715W        W 2686  11.843   6.936   4.812  0.3404  0.2465  0.1458
 1716W        W 2687   2.315   0.289   5.170  0.2020  0.2581 -0.3113
 1717W        W 2688  13.224   6.841   3.509 -0.0595 -0.0961 -0.2079
 1718W        W 2689   9.517   1.304  10.251  0.0638  0.2589 -0.0465
 1719W        W 2690   8.174   0.023  12.832 -0.4187 -0.2547 -0.0380
 1720W        W 2691  11.559  10.552  12.855 -0.0697  0.2376  0.1635
 1721W        W 2692   8.027   9.359   9.458  0.3551  0.2209  0.0589
 1722W        W 2693   8.532   0.313   7.929  0.0596  0.0390  0.1402
 1723W        W 2694   0.906  13.891   9.920  0.0890  0.1443  0.1750
 1724W        W 2695   3.810   8.552  10.953 -0.0258  0.0978  0.0359
 1725W        W 2696  11.328  12.495  11.698 -0.0821  0.2010  0.3609
 1726W        W 2697   4.941  11.395   9.547  0.1419 -0.0672 -0.1013
 1727W        W 2698   7.404   7.499  11.403 -0.3008  0.1202 -0.2001
 1728W        W 2699   6.872   5.708  11.299 -0.0330  0.2238 -0.1933
 1729W        W 2700   5.886   2.841   9.057 -0.0001 -0.2200  0.0700
 1730W        W 2701   9.335   7.019   5.816  0.2570  0.3204  0.0962
 1731W        W 2702   8.412  12.472   4.101  0.1997  0.0261  0.0399
 1732W        W 2703  12.320   6.633  11.994  0.0071 -0.1425 -0.2077
 1733W        W 2704   0.993   8.353  13.851  0.1361  0.0908 -0.1409
 1734W        W 2705   4.476  11.567   6.175  0.0866 -0.0593 -0.0516
 1735W        W 2706  10.153   3.407   1.271 -0.0088 -0.2239  0.2505
 1736W        W 2707   4.165   4.439   6.961  0.0007 -0.0533  0.0030
 1737W        W 2708   0.839  10.914   9.253  0.1515 -0.1375  0.0647
 1738W        W 2709   8.403  13.632   1.689 -0.0197 -0.3237 -0.3870
 1739W        W 2710   0.867  13.359   0.037  0.0860 -0.0565  0.2085
 1740W        W 2711   8.676  12.048   3.833 -0.3610 -0.0207  0.0257
 1741W        W 2712  10.937   8.981   5.038 -0.0692 -0.0035  0.0376
 1742W        W 2713  11.955  13.142  11.470 -0.1224 -0.1520 -0.3000
 1743W        W 2714  11.279  10.214  11.531 -0.4523  0.4204 -0.5400
 1744W        W 2715   4.472   9.019   9.379  0.1207  0.2278  0.2345
 1745W        W 2716   6.156  13.168  11.146 -0.0928  0.0459 -0.0785
 1746W        W 2717   6.548   3.011   3.555 -0.3481  0.0103  0.1164
 1747W        W 2718   2.419   0.252  11.930 -0.1089 -0.2212  0.3265
 1748W        W 2719   7.946   5.118  13.199  0.1437 -0.1279 -0.3506
 1749W        W 2720   6.104  10.432   1.657  0.1867 -0.0258  0.1825
 1750W        W 2721   9.337   9.604   0.691  0.0077  0.1265  0.2002
 1751W        W 2722   9.958  13.000  12.764  0.3134 -0.3097 -0.1701
 1752W        W 2723  10.016  11.067  11.990  0.0130 -0.4190 -0.3763
 1753W        W 2724   6.370   9.274   7.025  0.0439 -0.3008  0.0454
 1754W        W 2725   9.418  13.668  13.836 -0.0821 -0.1788 -0.0229
 1755W        W 2726   2.332   0.818  12.818 -0.2814 -0.0711 -0.3834
 1756W        W 2727   8.541   1.415  12.531  0.1540 -0.2444  0.0307
 1757W        W 2728  10.213   1.716   4.416 -0.2523  0.1236  0.2397
 1758W        W 2729   0.499   6.342   9.299 -0.1097  0.2785  0.1885
 1759W        W 2730   3.740   5.959   7.449  0.2248  0.4107 -0.0963
 1760W        W 2731   2.383   4.479  13.752  0.1007  0.0770  0.0028
 1761W        W 2732  11.699   2.148   7.224  0.0366  0.1607  0.1952
 1762W        W 2733  11.199   9.594   8.658 -0.4092 -0.1340  0.2646
 1763W        W 2734   5.084   9.005   8.968  0.0883  0.1115  0.3157
 1764W        W 2735   4.557  10.170   9.402 -0.2993  0.0764  0.1456
 1765W        W 2736   8.786   2.577   6.126  0.1334 -0.1406 -0.1265
 1766W        W 2737   9.570   6.861   6.497  0.0626 -0.0865 -0.2069
 1767W        W 2738   3.597   3.572  12.678 -0.1338 -0.1440 -0.2032
 1768W        W 2739  10.144   2.315   3.714  0.0055 -0.0781  0.3291
 1769W        W 2740  13.750   8.842   9.640  0.1668 -0.1172 -0.0927
 1770W        W 2741   2.177   8.817   2.440 -0.0718  0.3178  0.0540
 1771W        W 2742   2.475  12.041   3.040  0.1709 -0.1348  0.1682
 1772W        W 2743  12.452   0.186  10.139 -0.0539 -0.0348  0.2450
 1773W        W 2744   0.487   7.395  12.315  0.0972  0.1628 -0.1447
 1774W        W 2745   9.934   1.932   1.243 -0.0023  0.0007 -0.1176
 1775W        W 2746   7.802   8.461   5.639  0.0511  0.0202  0.0385
 1776W        W 2747   7.695   5.783  11.810  0.1163  0.0108 -0.1825
 1777W        W 2748   7.858   1.654   4.563 -0.1953  0.2988  0.2641
 1778W        W 2749  10.761   7.371   3.263 -0.0444  0.0760  0.0881
 1779W        W 2750   9.321   1.216   1.890  0.0373  0.0963  0.0475
 1780W        W 2751   4.633   0.308   5.593 -0.1268  0.3285 -0.0121
 1781W        W 2752   4.580   5.881   1.225  0.2418 -0.2344 -0.0965
 1782W        W 2753  12.002  10.379  10.367  0.2354  0.1384  0.2165
 1783W        W 2754   4.520   6.584   3.868  0.1528 -0.1325 -0.0452
 1784W        W 2755   9.372   5.938  12.389 -0.1051  0.1292  0.1159
 1785W        W 2756   0.366  10.669   9.002  0.3812 -0.0551 -0.3232
 1786W        W 2757  10.468   5.759   8.898 -0.0527 -0.1392  0.2701
 1787W        W 2758  11.816   4.652   4.194 -0.1104 -0.0492 -0.2981
 1788W        W 2759   2.543   6.465   6.144 -0.0002 -0.1854  0.0459
 1789W        W 2760  12.410  13.091   6.164 -0.0547  0.1536 -0.2076
 1790W        W 2761   2.151  12.534   7.188  0.1007  0.0120 -0.0849
 1791W        W 2762   1.677  10.240  11.037  0.1212  0.0862 -0.1209
 1792W        W 2763   1.947  12.251   4.559 -0.1684  0.1432 -0.1456
 1793W        W 2764   1.785   7.103   9.341 -0.1020 -0.0948  0.1163
 1794W        W 2765   6.725  10.089   1.347  0.0174 -0.2801  0.1924
 1795W        W 2766   9.839  12.189   4.626 -0.1576  0.4352 -0.1051
 1796W        W 2767   7.025   0.668   8.238  0.1001  0.1315 -0.0233
 1797W        W 2768   4.412   2.701   9.682  0.1646 -0.1373 -0.2231
 1798W        W 2769   4.224   6.847   6.629  0.0011 -0.0202 -0.3556
 1799W        W 2770   5.352   3.128  10.502  0.0240 -0.2343  0.0060
 1800W        W 2771   4.906   5.531   5.723  0.3782 -0.0538 -0.0760
 1801W        W 2772  10.506  13.320   5.675  0.1556  0.0520  0.1443
 1802W        W 2773  12.785  12.295  11.019 -0.2407 -0.2925  0.2026
 1803W        W 2774  13.004   0.156  11.303 -0.1580  0.0841  0.2534
 1804W        W 2775   3.408  13.487   2.316 -0.4804  0.0571 -0.1011
 1805W        W 2776   5.434   2.874   4.108 -0.0718 -0.1782 -0.0036
 1806W        W 2777   7.092  10.847   3.022  0.0175  0.1797  0.1831
 1807W        W 2778   0.436  12.012   4.833  0.2590 -0.0513 -0.2559
 1808W        W 2779  10.805   8.956   9.199  0.0968  0.2625  0.0741
 1809W        W 2780  12.556   0.432   5.198 -0.2775  0.1645 -0.0834
 1810W        W 2781   9.699   6.641   4.786 -0.0693  0.0818 -0.1915
 1811W        W 2782   9.677   3.928   3.825 -0.5441  0.1739  0.0710
 1812W        W 2783   6.588   1.674  13.130 -0.3455 -0.4061 -0.0955
 1813W        W 2784   7.427  10.788   8.382 -0.0897 -0.1809 -0.0273
 1814W        W 2785   9.927   9.043   4.988  0.0734  0.0547 -0.1010
 1815W        W 2786  10.918   9.011  13.575  0.1480  0.1518  0.2954
 1816W        W 2787   6.589   3.096   3.026 -0.0685  0.0994 -0.1152
 1817W        W 2788  13.149   7.286  11.887 -0.1219  0.1430  0.2157
 1818W        W 2789  11.561   8.588   0.726 -0.1787 -0.6694  0.4149
 1819W        W 2790   3.505  12.002  12.549 -0.1823  0.1503 -0.1122
 1820W        W 2791   9.454   0.890  11.744  0.0427  0.1447 -0.1876
 1821W        W 2792  10.327   8.307  11.199 -0.0765  0.1622 -0.1749
 1822W        W 2793  10.018   5.737   5.151  0.0993  0.2040 -0.5111
 1823W        W 2794   1.212   4.084   8.401 -0.0358  0.2912  0.2915
 1824W        W 2795   5.662   0.130   6.793  0.1277 -0.3168 -0.2118
 1825W        W 2796   2.377   9.708   2.236  0.0925  0.2636  0.1246
 1826W        W 2797   3.381   3.394   9.906 -0.0408  0.4530  0.1574
 1827W        W 2798  12.094  10.755  10.872  0.1543  0.0218  0.1209
 1828W        W 2799  12.571   4.086   5.949 -0.2621 -0.0082 -0.0269
 1829W        W 2800  13.887   1.841   6.123 -0.0947  0.4232 -0.2225
 1830W        W 2801  10.514   1.459   6.560  0.0283 -0.0816  0.4854
 1831W        W 2802  13.799   6.636  11.951  0.2378 -0.0484 -0.0371
 1832W        W 2803  10.078   3.071   4.437  0.0566  0.3169  0.2294
 1833W        W 2804   6.910   1.920  10.851  0.1115  0.0497  0.1936
 1834W        W 2805  12.396  11.884   1.149  0.0398  0.0975 -0.0585
 1835W        W 2806   9.758   7.336   3.087 -0.1285 -0.1830  0.0392
 1836W        W 2807  11.533   7.919   2.489 -0.3382  0.0314 -0.1089
 1837W        W 2808   1.311   5.734   9.310 -0.4860  0.1979  0.0309
 1838W        W 2809   6.611  13.540   1.853 -0.1992  0.0482 -0.0679
 1839W        W 2810   6.293   9.799   8.536 -0.0148 -0.0469 -0.0144
 1840W        W 2811   2.864  12.162   1.736 -0.2020 -0.2953 -0.2477
 1841W        W 2812   9.890   0.513   9.912  0.0662  0.0644 -0.1524
 1842W        W 2813   7.893  13.470   1.730  0.0501  0.1509  0.0373
 1843W        W 2814   1.806   6.496   6.616 -0.0670 -0.1155 -0.0166
 1844W        W 2815   5.541   4.498   1.950 -0.0044 -0.1595  0.0854
 1845W        W 2816   4.415   1.344  11.832  0.2657 -0.0099 -0.0430
 1846W        W 2817   8.419   1.544   4.625 -0.2765 -0.0389 -0.0095
 1847W        W 2818   5.034  11.513   2.960 -0.2207  0.0077 -0.0876
 1848W        W 2819  12.014  12.651   6.834 -0.2716 -0.0055 -0.1712
 1849W        W 2820   9.981   3.518   9.572 -0.1809  0.0858  0.3118
 1850W        W 2821  13.767   3.565  13.526  0.0603  0.0961 -0.0112
 1851W        W 2822  10.961   7.748   4.155 -0.1559 -0.0882 -0.1481
 1852W        W 2823  11.267   5.605   1.729 -0.0410 -0.0750 -0.0661
 1853W        W 2824   9.454   2.629   3.802  0.0860  0.1257  0.0233
 1854W        W 2825  10.846   7.985   8.292 -0.1824 -0.1166 -0.0874
 1855W        W 2826   7.615   3.929   2.950  0.0760 -0.0495 -0.2743
 1856W        W 2827   7.631   6.652   0.045  0.0824  0.1832 -0.3711
 1857W        W 2828   4.887   3.938  13.226  0.1989 -0.2196  0.0276
 1858W        W 2829   2.521   1.712   2.686 -0.0799 -0.1855 -0.1136
 1859W        W 2830   6.779   4.803   9.063  0.0277  0.0646  0.2232
 1860W        W 2831  10.356   1.439  12.836  0.3269  0.0013 -0.0902
 1861W        W 2832   0.049   1.771  13.325 -0.0985  0.1838  0.0289
 1862W        W 2833   6.178   2.527  13.026  0.1680  0.1992 -0.0188
 1863W        W 2834   0.782   8.843   1.493  0.0879  0.0264 -0.0361
 1864W        W 2835   8.733   6.293   3.383  0.0915 -0.0128 -0.0345
 1865W        W 2836   1.186   9.863   2.251 -0.1713  0.0349  0.2340
 1866W        W 2837   0.058   3.275   6.392  0.1027  0.0055  0.5031
 1867W        W 2838   0.664  13.902   9.362 -0.0662  0.1225 -0.0567
 1868W        W 2839   3.576   2.939   6.859  0.1667  0.3973 -0.2006
 1869W        W 2840  11.517   2.706  13.628  0.1070  0.4106  0.0974
 1870W        W 2841  10.793   0.873   5.089  0.2340  0.1354  0.1610
 1871W        W 2842   5.905   5.834   3.689 -0.1081  0.0056 -0.0997
 1872W        W 2843   9.228   1.642  10.554 -0.3259 -0.1141  0.0958
 1873W        W 2844   6.460   4.093   4.603 -0.0690  0.2426  0.0503
 1874W        W 2845   1.324   2.415  12.225 -0.2198 -0.3605 -0.1583
 1875W        W 2846   8.286   4.964   5.913 -0.2313 -0.0131 -0.0180
 1876W        W 2847   2.934   3.580   3.283  0.0363 -0.0644 -0.1042
 1877W        W 2848   2.327   0.838   9.052  0.0296  0.2040 -0.0534
 1878W        W 2849  11.456  10.476   0.612  0.0247 -0.1654  0.2262
 1879W        W 2850   9.351  11.260   1.103  0.2075 -0.3240  0.2738
 1880W        W 2851   1.406  12.180  10.201  0.0947  0.2801 -0.0790
 1881W        W 2852   6.191  11.010   4.123 -0.2578  0.0636  0.0362
 1882W        W 2853  11.270   5.568  12.891  0.1964  0.0411  0.1875
 1883W        W 2854   9.400   3.588   1.789  0.1780  0.4174  0.2647
 1884W        W 2855   1.216  12.540   0.160 -0.1261 -0.0048 -0.0049
 1885W        W 2856   1.829   8.606   4.317 -0.0532  0.2426  0.3546
 1886W        W 2857   6.276   1.901  12.280 -0.2646 -0.0137 -0.1611
 1887W        W 2858   4.971  11.449   8.444  0.1326  0.3092 -0.2069
 1888W        W 2859  11.610  13.609   4.146  0.0402  0.0633  0.0017
 1889W        W 2860  10.419  11.498   2.653  0.1232  0.1597  0.1484
 1890W        W 2861  13.637   3.335   2.647 -0.3898  0.2212 -0.2522
 1891W        W 2862  13.859  10.961   8.929  0.0315 -0.3008  0.1275
 1892W        W 2863  12.297  12.814   1.979  0.1692  0.0455 -0.3310
 1893W        W 2864  10.985  10.812  13.217 -0.0240  0.0450 -0.1315
 1894W        W 2865   9.333   5.359   6.938  0.0173 -0.2376 -0.2475
 1895W        W 2866   6.624   0.113   8.492  0.2403  0.1164  0.1217
 1896W        W 2867   2.515  10.743   6.813  0.3581  0.0435  0.0596
 1897W        W 2868  11.576   5.738  10.151  0.0561 -0.1509 -0.0110
 1898W        W 2869   7.503   1.126   8.763 -0.2016  0.2386 -0.0998
 1899W        W 2870   8.932   7.021   7.342 -0.0438 -0.0916 -0.0041
 1900W        W 2871   4.331  12.242   8.204 -0.0070  0.0549 -0.3559
 1901W        W 2872  10.381   4.081   6.094  0.0725  0.3639 -0.1814
 1902W        W 2873   7.606  12.939   4.172  0.0804 -0.0081 -0.0940
 1903W        W 2874   3.397   6.206   9.282 -0.0863  0.0856  0.0869
 1904W        W 2875  11.902   0.449   7.621 -0.3654  0.1437 -0.0507
 1905W        W 2876   2.470   7.017   7.628 -0.1000 -0.0759  0.0118
 1906W        W 2877   3.462   6.327  10.977 -0.0691 -0.0973  0.3188
 1907W        W 2878   0.980   3.221  10.370 -0.1670  0.0204  0.1318
 1908W        W 2879  12.087   4.481   3.834 -0.1431  0.1760  0.1776
 1909W        W 2880   3.816  11.215  13.729 -0.1562  0.0031  0.0187
 1910W        W 2881   5.101  12.240   4.897  0.1233  0.0479  0.0242
 1911W        W 2882   1.596   9.487   6.713 -0.0477 -0.0767 -0.3334
 1912W        W 2883   0.934   9.247   1.121 -0.4001  0.0353  0.4086
 1913W        W 2884   0.842   3.139   9.769 -0.0322 -0.1131 -0.0314
 1914W        W 2885   5.180   3.749   9.839 -0.0079  0.0789 -0.1926
 1915W        W 2886  13.436   2.004   0.851 -0.2612  0.1879 -0.1776
 1916W        W 2887   3.638   4.830   2.919 -0.1709  0.1557 -0.0296
 1917W        W 2888   5.517  11.538   5.063  0.1067 -0.1124 -0.0700
 1918W        W 2889   5.756  11.449   0.178  0.1395  0.1452  0.1202
 1919W        W 2890  10.247   5.493   5.503 -0.2471  0.3453  0.1467
 1920W        W 2891   4.582   6.003   1.746  0.0119  0.1699 -0.2007
 1921W        W 2892  11.869   9.343   0.522 -0.1579  0.4502 -0.5158
 1922W        W 2893   4.889  11.274   0.006  0.0474 -0.1790 -0.3922
 1923W        W 2894  11.414  13.165   5.840  0.2717 -0.1040  0.1502
 1924W        W 2895   2.929   3.265  10.081 -0.1808  0.0005  0.3506
 1925W        W 2896   8.557   8.293   9.850 -0.1547  0.1778  0.0504
 1926W        W 2897   6.752  11.150   1.297 -0.1974  0.0626 -0.2057
 1927W        W 2898   6.420   4.773   7.561  0.1153  0.3869  0.0608
 1928W        W 2899   3.292   6.416  13.192  0.2711  0.0897 -0.3146
 1929W        W 2900   6.617   9.128   5.432 -0.0045 -0.4035 -0.1266
 1930W        W 2901   3.789  13.681   5.059 -0.2060  0.0144  0.1853
 1931W        W 2902   7.085   2.430  10.383 -0.1950  0.0855 -0.1308
 1932W        W 2903   7.966  12.740   6.259 -0.0966  0.0375 -0.0003
 1933W        W 2904   3.612  10.894   1.841 -0.1902 -0.0132 -0.2216
 1934W        W 2905   0.105   6.763  13.042  0.0535 -0.1021 -0.2065
 1935W        W 2906   5.260  13.162  11.504 -0.1493 -0.2471 -0.2542
 1936W        W 2907  10.168   0.012  12.981 -0.3052  0.0693  0.2070
 1937W        W 2908   1.419  11.848  11.221 -0.1023  0.2040 -0.0948
 1938W        W 2909   7.236   2.567   0.589  0.1016 -0.5172 -0.1492
 1939W        W 2910   3.436   8.492   8.380  0.0312  0.0922 -0.0662
 1940W        W 2911   4.843  11.908  11.480 -0.1379 -0.0232  0.2276
 1941W        W 2912   8.079   9.864   1.983 -0.0373  0.2016 -0.2249
 1942W        W 2913   5.905  11.687   5.371  0.1660 -0.2568  0.1651
 1943W        W 2914   6.079  11.329   7.009  0.0759 -0.1468 -0.1212
 1944W        W 2915   1.022  10.472  11.320 -0.1294 -0.0085 -0.0136
 1945W        W 2916   3.397   8.238   4.534  0.2118 -0.2340  0.0876
 1946W        W 2917  13.410  12.729   9.522 -0.2993  0.3078  0.0151
 1947W        W 2918   0.453   6.738   9.528 -0.0933  0.1231 -0.1723
 1948W        W 2919   3.708   2.656   7.215 -0.1639  0.3087 -0.1957
 1949W        W 2920   3.928  11.344  11.297 -0.0924 -0.2069  0.2583
 1950W        W 2921   2.130  11.089   1.248  0.1615  0.1175  0.1779
 1951W        W 2922   9.240   8.062   4.979 -0.1102  0.0728  0.2997
 1952W        W 2923  13.034   6.584   7.051 -0.0743 -0.0954 -0.2542
 1953W        W 2924   7.996   8.069   4.701 -0.4729 -0.2017 -0.2879
 1954W        W 2925   5.325   1.838   6.632 -0.2452  0.2197  0.3336
 1955W        W 2926   1.810  12.343   6.849  0.1978  0.2004  0.0283
 1956W        W 2927   9.235   8.916  11.595  0.0786 -0.2112  0.0441
 1957W        W 2928   9.481   5.379   4.438 -0.0307 -0.0633 -0.1464
 1958W        W 2929   2.810   5.432  12.670  0.1094  0.0647  0.0522
 1959W        W 2930   1.118   3.724  11.119 -0.1055  0.1999  0.2101
 1960W        W 2931   2.078  10.584   0.002 -0.1647  0.1159  0.2077
 1961W        W 2932   7.258   7.200   2.599 -0.0903  0.1933 -0.1493
 1962W        W 2933   8.194  10.130   4.664 -0.1601  0.0687 -0.0440
 1963W        W 2934  11.799   2.429  13.057 -0.0880 -0.0664 -0.2436
 1964W        W 2935   1.661   3.285   4.709  0.1784  0.1586 -0.0756
 1965W        W 2936  11.437  11.403   5.710  0.0321  0.0679  0.0060
 1966W        W 2937  12.611  11.776   6.357 -0.3493 -0.0205 -0.1633
 1967W        W 2938  12.645  13.490   0.269  0.0835 -0.6150 -0.1757
 1968W        W 2939   5.555  13.521   9.105 -0.0327  0.4236 -0.3911
 1969W        W 2940  12.377   5.170  13.413  0.1457 -0.1775  0.4767
 1970W        W 2941  13.570  13.047   8.431 -0.0797  0.3861  0.2033
 1971W        W 2942   8.433  13.746   3.838 -0.2501 -0.2254  0.2005
 1972W        W 2943   9.484  12.455  12.837  0.4613  0.1715 -0.0822
 1973W        W 2944   9.251  13.781  10.917 -0.4931  0.0114  0.0602
 1974W        W 2945  11.364   0.169  13.142 -0.0827  0.1329 -0.1099
 1975W        W 2946   7.541  13.825   8.066 -0.2665 -0.2389  0.2134
 1976W        W 2947   9.113   8.600  13.902 -0.0194  0.0278 -0.2741
 1977W        W 2948   8.509   1.535   2.667 -0.1685  0.0222  0.1986
 1978W        W 2949   0.693   2.455   8.509 -0.1982 -0.0928  0.2946
 1979W        W 2950   0.133  11.541   7.527  0.3703 -0.0343  0.0386
 1980W        W 2951   4.205   5.316   8.849 -0.3900 -0.0381  0.0869
 1981W        W 2952   8.175   3.534   6.240  0.0589 -0.0460  0.3893
 1982W        W 2953   7.808   0.291   2.039  0.0596  0.1409  0.0678
 1983W        W 2954   6.631  11.285   0.605  0.1283 -0.2243 -0.4034
 1984W        W 2955  10.178   8.935   0.124  0.0336  0.2409 -0.1168
 1985W        W 2956   4.705   8.753   9.811 -0.3305 -0.2688  0.3276
 1986W        W 2957   9.675  11.043   0.254  0.0299 -0.1982 -0.0676
 1987W        W 2958   2.358   8.100   5.588  0.0641  0.2827 -0.0593
 1988W        W 2959   7.687   5.418   2.558 -0.0697 -0.0794 -0.4622
 1989W        W 2960   5.014   5.288  13.250 -0.0160 -0.1977 -0.3041
 1990W        W 2961   5.032   0.487   5.024  0.1555 -0.0038 -0.0358
 1991W        W 2962   8.996   1.793   4.350  0.2618 -0.1632  0.0917
 1992W        W 2963   8.606   6.917   1.158 -0.1957  0.2993 -0.0105
 1993W        W 2964   1.479   6.178  10.213 -0.0249 -0.2198  0.0315
 1994W        W 2965  12.912   2.443   0.019 -0.1787 -0.3533 -0.1044
 1995W        W 2966   6.846   4.540   7.678  0.1849  0.0972 -0.0864
 1996W        W 2967   7.876  10.729  11.138  0.1685 -0.2443  0.2037
 1997W        W 2968   8.052   7.930   1.607  0.0003  0.1411 -0.1290
 1998W        W 2969   9.503   9.183   6.292 -0.2048  0.1164 -0.1986
 1999W        W 2970   1.148   9.680   4.639  0.0128 -0.0471 -0.1347
 2000W        W 2971  10.461  10.309   9.120  0.2293 -0.0948 -0.2007
 2001W        W 2972   6.637   1.230   2.600  0.1318 -0.2615  0.2472
 2002W        W 2973   8.939   2.529   6.630 -0.0799  0.1572  0.3428
 2003W        W 2974   5.923   9.692   1.082  0.0067  0.0015 -0.1112
 2004W        W 2975   2.490   3.135   5.438 -0.4778 -0.1382 -0.1489
 2005W        W 2976   4.149   6.782   3.490 -0.1816  0.1413  0.2847
 2006W        W 2977  10.939  10.314   6.197 -0.3035  0.0890 -0.2573
 2007W        W 2978   1.951   9.308   7.983 -0.1025 -0.1634 -0.1123
 2008W        W 2979  10.477   6.480  13.474 -0.0840 -0.0871  0.1533
 2009W        W 2980   2.735   4.577   9.844 -0.0602 -0.1522  0.2109
 2010W        W 2981   8.222   6.873   5.079  0.0498 -0.3039  0.0209
 2011W        W 2982   7.449  11.713   0.193  0.0598  0.1833 -0.1224
 2012W        W 2983   9.444   8.876   7.801 -0.1738  0.2098  0.2430
 2013W        W 2984   3.501  11.297   7.646  0.1694  0.3199 -0.0646
 2014W        W 2985   2.961   8.633   0.873 -0.0816  0.3199  0.0667
 2015W        W 2986   5.826   2.089   1.713  0.1907 -0.1194  0.2006
 2016W        W 2987   9.656   8.675   0.189 -0.4415  0.0080 -0.2715
 2017W        W 2988  12.747   7.699   8.939  0.1485 -0.0433 -0.1170
 2018W        W 2989  12.214  11.887   8.462  0.2357 -0.0757  0.1399
 2019W        W 2990  11.756   3.237   5.947  0.2939 -0.1983 -0.1104
 2020W        W 2991   4.268   6.375   6.871  0.5776  0.0869 -0.2121
 2021W        W 2992   9.014   1.925   9.912  0.3227 -0.0979 -0.1501
 2022W        W 2993   6.985   9.594  10.964  0.0017 -0.0556 -0.1307
 2023W        W 2994   3.517   8.112   2.551 -0.2193 -0.1646 -0.1023
 2024W        W 2995   2.450   1.180  10.854 -0.3302 -0.0509 -0.1747
 2025W        W 2996   5.507  12.681  10.524 -0.0935 -0.0476  0.2371
 2026W        W 2997   3.242   0.977   9.484  0.0516  0.2360  0.1968
 2027W        W 2998   3.828  13.807   5.990  0.0365 -0.0740 -0.2935
 2028W        W 2999   2.122   4.306  11.752 -0.0833  0.0437 -0.0860
 2029W        W 3000   1.559  13.703   7.763  0.1520 -0.1756 -0.2976
 2030W        W 3001   8.608  12.331  12.388 -0.3064 -0.0594 -0.0924
 2031W        W 3002   1.530   4.022  10.006  0.1817 -0.2505 -0.1807
 2032W        W 3003   4.187   8.171  10.778  0.0339  0.1529 -0.2838
 2033W        W 3004   1.398  12.378   6.110  0.0447 -0.1152  0.4401
 2034W        W 3005   1.194   1.982   1.011  0.0228 -0.0956  0.3084
 2035W        W 3006   7.321  12.710   8.297  0.1377  0.0802  0.0619
 2036W        W 3007   3.526   8.167   9.871  0.0252  0.2436 -0.0393
 2037W        W 3008   7.706  11.013   0.821 -0.2764  0.2797 -0.4704
 2038W        W 3009   8.342   2.319  13.081  0.0945 -0.1960 -0.1655
 2039W        W 3010   6.361   7.873   4.014 -0.1802 -0.4323 -0.2094
 2040W        W 3011   1.229  11.253   9.212 -0.0813  0.2331 -0.3118
 2041W        W 3012  13.293   6.035   5.418 -0.1291  0.0006  0.1332
 2042W        W 3013   8.212  10.083   5.984  0.1932  0.1244  0.0283
 2043W        W 3014   5.638   4.790   1.575  0.1768 -0.1047 -0.1216
 2044W        W 3015   9.521   3.883  11.405  0.2130  0.2370  0.1513
 2045W        W 3016   5.156  13.918   4.756 -0.3733  0.2651 -0.1099
 2046W        W 3017   8.844   3.642   6.883 -0.4654  0.0655  0.0757
 2047W        W 3018   9.583   5.515   0.943  0.2414 -0.1958  0.0546
 2048W        W 3019   6.758  11.850   3.392  0.4166  0.1366  0.2297
 2049W        W 3020   0.155   9.319   9.669 -0.1414 -0.0102  0.0084
 2050W        W 3021  13.332   4.925   4.209  0.0275  0.0613  0.0358
 2051W        W 3022   6.523   8.202   5.017  0.0058 -0.1213 -0.1583
 2052W        W 3023   1.749  13.546   3.287 -0.0774  0.1032  0.0109
 2053W        W 3024  11.868   0.256  11.497 -0.2103  0.1938  0.0137
 2054W        W 3025  10.306   3.534   7.564 -0.2875 -0.1884 -0.2847
 2055W        W 3026   9.244  13.702   4.074 -0.1408 -0.1561 -0.1009
 2056W        W 3027  11.293   6.917   0.868  0.0483  0.0330 -0.0127
 2057W        W 3028   8.658   4.643   1.503 -0.2835 -0.6740  0.2259
 2058W        W 3029  12.766   6.857  10.963  0.2099 -0.1444 -0.1100
 2059W        W 3030   1.455  13.782   6.054  0.2194 -0.2258  0.0297
 2060W        W 3031   1.968   3.269   9.854  0.0541  0.0821  0.1193
 2061W        W 3032  11.591  13.300   0.860  0.2621  0.3174  0.1432
 2062W        W 3033   7.115   7.832  11.197 -0.1784 -0.0254 -0.3314
 2063W        W 3034   6.267   4.793   8.043 -0.0741  0.2249  0.1588
 2064W        W 3035   5.715   0.712  10.947 -0.1388 -0.1480  0.0860
 2065W        W 3036   3.403   8.862  11.681 -0.2067  0.3149  0.0061
 2066W        W 3037   5.451   6.124  13.417 -0.2448  0.1511  0.2388
 2067W        W 3038   5.791  12.618   2.085  0.2459 -0.1080  0.3218
 2068W        W 3039   3.804   5.545   7.874 -0.2746 -0.1234 -0.2595
 2069W        W 3040   1.565   1.034   4.651  0.0991  0.0297  0.1185
 2070W        W 3041  10.643   6.168  10.276 -0.0094 -0.0408  0.1888
 2071W        W 3042   9.291   2.522   7.886  0.0333 -0.0524  0.4174
 2072W        W 3043  11.944   7.777   5.880 -0.0070 -0.4348 -0.2525
 2073W        W 3044   3.017  13.369   0.902 -0.2881 -0.0064  0.0753
 2074W        W 3045   4.579   4.405   8.716  0.1242  0.2062 -0.0665
 2075W        W 3046   6.372  12.207   1.565 -0.2093  0.2200 -0.1801
 2076W        W 3047   1.575   2.125   8.644 -0.1316 -0.0821 -0.1749
 2077W        W 3048  11.291   8.064  13.303 -0.0726 -0.1562 -0.1346
 2078W        W 3049   5.252   0.943   7.851  0.0867 -0.0941 -0.4556
 2079W        W 3050  11.466   3.669  13.460  0.2007 -0.0224  0.0167
 2080W        W 3051   5.896  12.570  11.781 -0.0387  0.0535 -0.1398
 2081W        W 3052  13.431   6.462  12.452  0.2293 -0.1622  0.0010
 2082W        W 3053   0.435   0.392   9.115  0.1058  0.0352 -0.1210
 2083W        W 3054   1.723   9.206   6.310  0.0055 -0.1412 -0.1053
 2084W        W 3055   3.342  12.602  11.079 -0.4844 -0.1647  0.1726
 2085W        W 3056   4.222   2.308   5.323 -0.0090 -0.0461  0.1579
 2086W        W 3057  11.439   1.119   3.697  0.1066 -0.2154  0.0008
 2087W        W 3058   7.358   0.629  11.184 -0.1221  0.3296  0.1357
 2088W        W 3059   9.829   8.102  11.036  0.2052  0.0752 -0.1640
 2089W        W 3060  11.116  13.329   1.945  0.0888  0.1730  0.0532
 2090W        W 3061   7.143   8.553  10.245 -0.1061  0.4541  0.4132
 2091W        W 3062   1.563  12.310  12.935 -0.1755  0.1119 -0.0706
 2092W        W 3063   9.322   3.006  13.111  0.2054  0.1249 -0.0171
 2093W        W 3064  12.166   3.464  11.309  0.0593 -0.0380 -0.2349
 2094W        W 3065   6.729   5.775   3.366  0.1293 -0.0886 -0.0937
 2095W        W 3066   1.345   9.723   9.606 -0.2191 -0.4392 -0.4055
 2096W        W 3067  10.166   6.270   5.282 -0.1819 -0.1321 -0.0970
 2097W        W 3068  11.446   7.816   8.897  0.1025  0.1505 -0.0962
 2098W        W 3069   7.996  11.582  12.662  0.3073  0.1204 -0.1458
 2099W        W 3070   2.409   7.380  10.032 -0.0164  0.2007  0.3189
 2100W        W 3071   0.777   3.522   0.088  0.3362  0.1390 -0.0701
 2101W        W 3072  11.118   5.515   6.831 -0.1652  0.2029 -0.0851
 2102W        W 3073   9.147   2.512   2.438 -0.1583 -0.1362  0.0042
 2103W        W 3074   9.045   8.740   9.386 -0.1436  0.0110 -0.2434
 2104W        W 3075   0.064   0.687   8.434  0.0510 -0.2739  0.2373
 2105W        W 3076  12.561   4.945  11.341  0.1309 -0.1442  0.1395
 2106W        W 3077   3.470  11.851   8.569 -0.1170  0.2865  0.1536
 2107W        W 3078   2.956   9.835   8.268 -0.3853 -0.0993  0.2850
 2108W        W 3079   7.938   1.524   6.185 -0.0287 -0.2123 -0.1672
 2109W        W 3080   1.544   7.828  11.605 -0.0702  0.1218  0.0622
 2110W        W 3081  11.362   9.125   7.456  0.2757 -0.0597  0.0409
 2111W        W 3082  12.649   8.600   6.750 -0.1989  0.0869  0.2678
 2112W        W 3083   5.034   1.274   4.437  0.1555 -0.0253  0.3094
 2113W        W 3084   1.409   3.799  12.097 -0.1825 -0.0561  0.3043
 2114W        W 3085   1.195   6.299   3.471  0.1126  0.2338 -0.0440
 2115W        W 3086  10.012   6.863   1.455 -0.2212  0.0488  0.3739
 2116W        W 3087  11.606  12.023   5.154 -0.0384  0.1773  0.2599
 2117W        W 3088   4.872   8.987   8.437 -0.2101 -0.2217  0.1662
 2118W        W 3089   6.878   1.934   3.713  0.1834  0.0472 -0.3658
 2119W        W 3090   9.573   4.032   1.137 -0.3215  0.2246 -0.1569
 2120W        W 3091   6.214   1.353  13.097 -0.0048 -0.2092  0.2213
 2121W        W 3092  11.946   0.725   1.272 -0.0845  0.0943 -0.0583
 2122W        W 3093   9.016  11.840   4.718 -0.1161 -0.0207  0.0371
 2123W        W 3094   6.792   3.801   0.758 -0.0351 -0.0085  0.1377
 2124W        W 3095  10.398  12.432  10.972  0.1326 -0.0241  0.0293
 2125W        W 3096   6.666   4.595   3.766  0.0078  0.0130  0.2031
 2126W        W 3097   3.426   3.339   7.805 -0.2525 -0.1132  0.0638
 2127W        W 3098   3.265   2.415  11.156 -0.0433 -0.0186  0.3412
 2128W        W 3099   6.334  13.260   2.578 -0.2481 -0.0618 -0.1089
 2129W        W 3100   3.291   2.493   5.386  0.0507  0.0577  0.0910
 2130W        W 3101   4.544  13.193  13.293 -0.0478  0.1238 -0.1922
 2131W        W 3102  10.397  10.188  11.190 -0.4669 -0.1097  0.3193
 2132W        W 3103   3.096   0.148  12.936 -0.1471 -0.1551 -0.0598
 2133W        W 3104   5.609   0.891   7.482  0.0907  0.2776 -0.0165
 2134W        W 3105   3.239   9.859   0.743  0.0857  0.0301 -0.0783
 2135W        W 3106   0.984  11.583   1.064  0.1475  0.1024 -0.0442
 2136W        W 3107   4.348  11.398   2.789  0.0110  0.1192  0.0030
 2137W        W 3108   1.466   9.741   3.891  0.0706 -0.0647 -0.3887
 2138W        W 3109   3.020   7.449   8.777 -0.1773  0.0607 -0.2182
 2139W        W 3110   7.264   0.608   1.511 -0.1933 -0.2114  0.0221
 2140W        W 3111  11.403  13.494   3.660 -0.0651 -0.1222 -0.1999
 2141W        W 3112   1.615   1.707  13.022  0.0048 -0.1072  0.3137
 2142W        W 3113   4.140   0.313   2.419  0.2348  0.3052 -0.0083
 2143W        W 3114   9.530   7.237   9.443  0.0720 -0.1245  0.2412
 2144W        W 3115   9.628   3.117   7.154  0.0501  0.1775  0.2127
 2145W        W 3116   0.946  13.248  11.043  0.0406 -0.1263  0.1206
 2146W        W 3117   8.286   9.342   7.611  0.0489 -0.1083  0.1416
 2147W        W 3118   3.524  12.211   7.516  0.1571  0.4871 -0.1671
 2148W        W 3119  11.674   4.907  11.092 -0.1217  0.1755 -0.0761
 2149W        W 3120  12.535   7.739   3.298 -0.1965 -0.1213  0.3919
 2150W        W 3121   8.171  13.499   4.897 -0.1488 -0.0108  0.0017
 2151W        W 3122   1.748   4.727   5.748 -0.2215 -0.1172 -0.2162
 2152W        W 3123   7.383  11.250   2.215  0.1491  0.1210 -0.1530
 2153W        W 3124   5.023   1.132  10.593  0.2712 -0.0382  0.2046
 2154W        W 3125  11.385   6.928   5.121  0.1852  0.2223  0.0412
 2155W        W 3126   5.713   3.313   0.206  0.0286 -0.0061 -0.0699
 2156W        W 3127  10.195   9.753  11.335  0.2954 -0.0107  0.0651
 2157W        W 3128   7.094   4.284   8.444  0.1104 -0.0893  0.3346
 2158W        W 3129   2.243  10.869  11.021 -0.2076  0.1627 -0.2083
 2159W        W 3130   1.714   9.510  11.659  0.0402  0.0590 -0.0322
 2160W        W 3131   8.472   5.142   7.740  0.0899  0.2864 -0.1387
 2161W        W 3132   3.609   4.794   3.482  0.1845  0.0539 -0.3058
 2162W        W 3133   0.941   3.435   1.078 -0.0391 -0.1890 -0.3844
 2163W        W 3134   8.839   2.468  12.610 -0.1995  0.0928 -0.3111
 2164W        W 3135   8.664   9.653   4.925  0.0988 -0.0894  0.1608
 2165W        W 3136   5.865  10.630   6.033  0.2915 -0.0669  0.0142
 2166W        W 3137   4.912  12.860   8.148 -0.0542 -0.0190  0.3235
 2167W        W 3138   4.783   5.671  12.320 -0.2146  0.2294  0.2607
 2168W        W 3139   4.463   5.754   5.950 -0.0797 -0.1438  0.2047
 2169W        W 3140   4.735   9.300   9.727  0.2804 -0.2035  0.1168
 2170W        W 3141   6.026  13.684   5.008  0.1509  0.0048  0.1773
 2171W        W 3142   1.878   0.681  11.581  0.0065  0.1750  0.1995
 2172W        W 3143   1.102  11.419  12.391 -0.2599 -0.0092 -0.0752
 2173W        W 3144  13.567  11.291   9.378  0.0528 -0.0957  0.1142
 2174W        W 3145   1.883   1.039   3.706 -0.0299  0.1033 -0.1968
 2175W        W 3146   7.347   6.210   6.413 -0.2263  0.0219  0.1617
 2176W        W 3147  11.664  12.726   8.967 -0.0747  0.0148  0.0126
 2177W        W 3148   6.896   3.749  12.371 -0.2295  0.0721  0.1409
 2178W        W 3149   9.337  13.823  11.439 -0.1978 -0.0169  0.0191
 2179W        W 3150   6.948  11.682  11.138  0.1224  0.2045 -0.0255
 2180W        W 3151   6.689  10.380   7.234  0.1261 -0.1028  0.2342
 2181W        W 3152   8.965  10.335   6.701 -0.0908  0.0453 -0.0277
 2182W        W 3153   2.784   6.211   2.705 -0.0623  0.1683 -0.0199
 2183W        W 3154   6.306   1.279   3.132  0.0739 -0.3427  0.3068
 2184W        W 3155   0.774  11.116  13.300  0.1107  0.1405  0.1704
 2185W        W 3156   7.359   7.546  13.472  0.2071 -0.1660 -0.1829
 2186W        W 3157   5.110  12.365   3.269  0.0192  0.1421 -0.1585
 2187W        W 3158  11.078   2.379   5.041 -0.1505  0.2410  0.0202
 2188W        W 3159   5.201  12.936   5.623  0.0943  0.4738  0.2722
 2189W        W 3160   5.887  11.203  13.082  0.1466  0.1584 -0.0556
 2190W        W 3161  13.703   9.301   5.218  0.1837  0.0670 -0.1495
 2191W        W 3162   2.990   2.149   0.347 -0.3118 -0.4330  0.1434
 2192W        W 3163   8.505   2.783  12.812 -0.0727  0.1599  0.1375
 2193W        W 3164  10.510   7.554   0.867 -0.0769  0.1222 -0.0097
 2194W        W 3165   7.576   0.760   8.174 -0.0093 -0.0686  0.3570
 2195W        W 3166   5.775  13.450   6.400  0.0869 -0.2272  0.0179
 2196W        W 3167   9.933   1.135   9.226  0.0988 -0.0891 -0.2608
 2197W        W 3168   3.312   5.176   2.814  0.0269  0.2766  0.1634
 2198W        W 3169   0.919  13.822   4.614  0.1733  0.3635  0.2561
 2199W        W 3170  12.859   9.608   6.706  0.1336  0.0785  0.0994
 2200W        W 3171   1.117   9.508   5.650  0.1441  0.0156  0.1064
 2201W        W 3172   2.643   7.305   3.442  0.1197 -0.2651 -0.2774
 2202W        W 3173   3.827   5.664   3.399  0.1684 -0.0650  0.0132
 2203W        W 3174   0.081   4.700   3.104  0.0254 -0.0186  0.0217
 2204W        W 3175  10.610   2.032   2.553  0.1335 -0.0025 -0.1261
 2205W        W 3176   1.907   9.626   3.110 -0.3338 -0.1544 -0.0735
 2206W        W 3177  13.620   5.868   6.760 -0.0027  0.0810  0.0177
 2207W        W 3178   7.376   1.955  10.741 -0.3256  0.0449  0.3583
 2208W        W 3179   9.768   5.437   9.569 -0.1387  0.3575  0.0344
 2209W        W 3180  10.484   3.072  11.462 -0.0785  0.1859  0.0697
 2210W        W 3181  10.752   6.937   3.891 -0.0249 -0.0235  0.0602
 2211W        W 3182   4.049  13.134   4.611  0.0136 -0.2181 -0.2637
 2212W        W 3183  11.981  12.460   9.317  0.0103  0.1462  0.0430
 2213W        W 3184   3.376   2.244   2.539 -0.1351 -0.0616 -0.0200
 2214W        W 3185   0.733  10.114  13.911  0.1532 -0.0406 -0.1660
 2215W        W 3186   9.952   4.661   6.978  0.2741  0.0797  0.1434
 2216W        W 3187   0.681  10.779   3.219  0.3001 -0.2028  0.2752
 2217W        W 3188   9.041   3.950   6.180 -0.2207  0.2096 -0.1485
 2218W        W 3189  13.084   4.305  11.753  0.0890  0.1154  0.5867
 2219W        W 3190  13.706  11.658  11.879  0.1661  0.3126 -0.0076
 2220W        W 3191   8.272   3.067   5.936  0.1097 -0.1519  0.0098
 2221W        W 3192  11.189  11.568  10.128  0.4024  0.2465  0.3537
 2222W        W 3193   8.324  10.862  13.762 -0.0341 -0.1264 -0.2413
 2223W        W 3194   4.013  12.509   3.815 -0.0522  0.0469  0.1609
 2224W        W 3195   7.479  10.286   6.821 -0.0362 -0.0766  0.0279
 2225W        W 3196   3.341   1.475   4.799  0.0177  0.0861  0.1344
 2226W        W 3197   1.241   7.844   7.423 -0.4037 -0.0855 -0.0494
 2227W        W 3198   7.236  12.605   9.093  0.1185 -0.1283  0.0738
 2228W        W 3199   4.275  10.153   3.924 -0.3891 -0.4700  0.0235
 2229W        W 3200  12.075   0.631   7.176 -0.1279 -0.1205  0.1753
 2230W        W 3201  10.117  10.605   7.419  0.1802  0.1987 -0.1236
 2231W        W 3202   2.557   7.217   2.631  0.2355 -0.0068  0.1349
 2232W        W 3203   5.509  11.862   4.730  0.0401  0.0229  0.0363
 2233W        W 3204   6.024   9.217  10.918 -0.3034 -0.1664  0.0285
 2234W        W 3205   7.081   0.804   8.744 -0.0866  0.0846  0.0924
 2235W        W 3206   5.630  13.770  12.703  0.1513  0.1727  0.1301
 2236W        W 3207   7.953   5.877   1.736 -0.3299  0.0812  0.1440
 2237W        W 3208   5.397   8.110   5.847  0.0049 -0.4043  0.1404
 2238W        W 3209   4.001   0.660   2.815 -0.1416 -0.1385  0.1434
 2239W        W 3210   2.453   1.171   9.552  0.0109  0.2496 -0.0217
 2240W        W 3211  10.391   9.604   9.151  0.0365  0.1455  0.0356
 2241W        W 3212   3.510   6.127   6.643  0.3828  0.0858  0.0593
 2242W        W 3213   3.892   8.813   8.082  0.1842 -0.2243 -0.1169
 2243W        W 3214   5.364   2.780   7.041 -0.0926 -0.0854 -0.0592
 2244W        W 3215   4.684   0.507  12.279 -0.5508  0.3516  0.1369
 2245W        W 3216   3.734   2.908   5.897 -0.0801 -0.2984 -0.2313
 2246W        W 3217  13.783  11.388  10.995  0.0599  0.4718  0.1984
 2247W        W 3218   8.780   5.392  12.584 -0.0818  0.0426 -0.1733
 2248W        W 3219  11.458   6.102  11.214 -0.0468  0.2695  0.1173
 2249W        W 3220   2.282   6.701   5.699 -0.1019  0.1861  0.3069
 2250W        W 3221  10.317   0.883   4.827  0.1817  0.0837 -0.1380
 2251W        W 3222   0.476  12.597   9.868  0.2275  0.4670 -0.0731
 2252W        W 3223   2.552   6.235   6.960 -0.1311  0.0908  0.2349
 2253W        W 3224   4.132   7.758   8.116  0.2164  0.0945  0.0782
 2254W        W 3225   4.334   8.773   0.608  0.2484 -0.1375 -0.0038
 2255W        W 3226   3.355   1.237   1.899  0.0413 -0.0874 -0.5057
 2256W        W 3227   5.568   6.969   6.789 -0.0733  0.2874 -0.1024
 2257W        W 3228   2.907  12.439  10.895  0.0088 -0.2696  0.0904
 2258W        W 3229   6.349  11.626   9.164  0.0675 -0.1123 -0.2311
 2259W        W 3230   2.654  12.871   2.446 -0.1133  0.0420  0.0116
 2260W        W 3231   3.647   7.169   1.454  0.2439  0.0698 -0.2012
 2261W        W 3232   7.535   6.052   2.015 -0.0085 -0.2479 -0.0115
 2262W        W 3233   6.615  13.311   3.006  0.0367  0.2146  0.2859
 2263W        W 3234  10.790   0.823  10.972 -0.1396  0.0472  0.1528
 2264W        W 3235   3.393   1.859   2.856  0.0219  0.3822 -0.3274
 2265W        W 3236  10.616  13.382   3.296 -0.0459 -0.1257 -0.0500
 2266W        W 3237   5.234  13.076  10.738  0.1276  0.2621 -0.0251
 2267W        W 3238  12.493  11.610  10.827 -0.0331 -0.2267  0.0932
 2268W        W 3239  13.739   7.501  13.805 -0.0819  0.1226 -0.0496
 2269W        W 3240   7.856   0.765   8.621  0.2513  0.1269  0.3497
 2270W        W 3241  13.561   6.264   5.766  0.1261  0.1768  0.0176
 2271W        W 3242  11.176   1.919   3.264 -0.0452 -0.3773 -0.1665
 2272W        W 3243   1.735   1.722   0.855  0.2124  0.0457  0.1189
 2273W        W 3244  13.503   0.805   6.094 -0.1148 -0.1738  0.4595
 2274W        W 3245   0.932  10.310   5.818  0.0431 -0.0755  0.3391
 2275W        W 3246  10.661  10.628  10.935 -0.2026  0.0221 -0.0016
 2276W        W 3247   5.416  12.366   1.898  0.3181  0.1566  0.0905
 2277W        W 3248   4.900   2.820  12.431  0.1170 -0.2416  0.1277
 2278W        W 3249  13.549  11.191   0.851  0.5019 -0.1452 -0.5521
 2279W        W 3250   6.578  13.778  10.859  0.0245  0.3707 -0.3023
 2280W        W 3251   1.516   9.161   7.574  0.1529 -0.1359 -0.1421
 2281W        W 3252   0.802   8.316   4.968 -0.0221  0.0108 -0.0733
 2282W        W 3253   8.632   7.044   6.486 -0.0909  0.2585 -0.2436
 2283W        W 3254   8.814   1.505   1.131  0.2578  0.0937  0.0241
 2284W        W 3255   1.137  13.907   6.940 -0.2056 -0.0766  0.0328
 2285W        W 3256   8.090  11.643   4.513 -0.0542  0.3443  0.0045
 2286W        W 3257   7.645  11.994   7.438 -0.1814  0.0192  0.1379
 2287W        W 3258   2.294   0.389   7.467  0.0205  0.0134  0.0384
 2288W        W 3259  13.223   2.908   5.560 -0.1955 -0.1274 -0.2089
 2289W        W 3260  11.134  10.018   6.571 -0.0550  0.1198 -0.0826
 2290W        W 3261   0.633   5.306  13.878 -0.0721  0.1579  0.8083
 2291W        W 3262  10.936  10.156  11.047  0.1300  0.2199  0.3128
 2292W        W 3263   4.267   8.161   1.897  0.1798  0.2325 -0.2692
 2293W        W 3264  12.706   1.745   8.251  0.1443 -0.0411  0.0382
 2294W        W 3265   6.336  12.663   3.311  0.2804  0.2866  0.0187
 2295W        W 3266  11.897  10.274   3.784 -0.0473  0.1523  0.2364
 2296W        W 3267   6.239   1.378   4.330  0.0368  0.1032 -0.0818
 2297W        W 3268   1.541   4.566   0.410  0.0884 -0.2063 -0.2744
 2298W        W 3269   1.138   7.343  10.186 -0.0338 -0.0409 -0.1513
 2299W        W 3270  11.918   6.828  11.557  0.0777  0.1304 -0.1903
 2300W        W 3271  12.239   1.872   0.559  0.0147 -0.1389 -0.3733
 2301W        W 3272  10.729   7.691   9.943 -0.2742 -0.1552  0.1617
 2302W        W 3273   4.963   3.258  10.086  0.0386 -0.1361 -0.0487
 2303W        W 3274   2.556   0.661   0.271 -0.1291  0.2533  0.3914
 2304W        W 3275   8.040   3.498   5.708  0.0563  0.0018 -0.2330
 2305W        W 3276   9.981   1.567   3.133  0.3062 -0.0066  0.2091
 2306W        W 3277   5.768   3.376   3.363  0.1351 -0.2916 -0.3089
 2307W        W 3278   4.783  13.201   0.401  0.1012  0.1073 -0.1900
 2308W        W 3279  12.647   8.045   1.266  0.3983  0.0217 -0.1599
 2309W        W 3280  12.058  11.666   7.054 -0.0105  0.1467  0.0170
 2310W        W 3281   2.911   8.188   8.199  0.1155 -0.1895  0.0422
 2311W        W 3282   4.547   4.017  13.561  0.0501 -0.1798  0.1416
 2312W        W 3283   6.344   7.037   2.134 -0.0036  0.0858 -0.1637
 2313W        W 3284   5.805   3.504   3.903  0.0822  0.1666 -0.0015
 2314W        W 3285   9.064  10.396   3.096  0.2129  0.0480  0.1827
 2315W        W 3286  12.597   1.988  10.339  0.0158  0.0699 -0.1147
 2316W        W 3287   9.436   3.523  13.867  0.0919 -0.2645 -0.1391
 2317W        W 3288   4.673   4.294   5.264 -0.0320 -0.2380 -0.2287
 2318W        W 3289  10.493  11.633  12.321 -0.2795 -0.4112  0.0466
 2319W        W 3290   1.939   3.536   2.407  0.1305 -0.3334 -0.2133
 2320W        W 3291   7.341   6.675   2.726  0.0707  0.0714  0.3702
 2321W        W 3292   2.775  12.733   6.775  0.2069 -0.0998 -0.1632
 2322W        W 3293   7.159   3.785   9.470 -0.0423  0.2882  0.1760
 2323W        W 3294  11.392   4.119  11.016 -0.2957  0.0218 -0.1150
 2324W        W 3295  10.372   0.471   1.033  0.5480 -0.0189 -0.1707
 2325W        W 3296   0.575   4.302  11.251  0.4347  0.3188  0.0515
 2326W        W 3297   5.217   0.076  10.126 -0.0696  0.2302  0.0867
 2327W        W 3298   8.638   9.323   2.402  0.0308  0.1383 -0.1153
 2328W        W 3299  12.319   5.324   1.985  0.2030 -0.1441  0.0028
 2329W        W 3300   6.110   2.336   4.019 -0.0550  0.0442  0.2252
 2330W        W 3301   1.882   7.115   9.972  0.0047 -0.3763  0.3305
 2331W        W 3302  10.908  12.524   0.829  0.0208  0.0176  0.1330
 2332W        W 3303   7.598   6.236   2.913 -0.1131  0.2945 -0.1199
 2333W        W 3304   3.687   6.284   3.025  0.0798 -0.0953 -0.0394
 2334W        W 3305   4.889   1.862   6.970  0.0050 -0.2519  0.1985
 2335W        W 3306   8.950   9.880   9.391  0.1102  0.2269  0.0701
 2336W        W 3307   7.619   0.268  13.626 -0.0012  0.0108 -0.0386
 2337W        W 3308   2.423   5.546   4.012 -0.2876  0.0208  0.0620
 2338W        W 3309   1.797   6.818  10.768 -0.1554  0.5043  0.2090
 2339W        W 3310   9.808   9.599   0.449 -0.1036 -0.3350  0.0821
 2340W        W 3311   8.018   9.935   7.931 -0.0652  0.0299 -0.2793
 2341W        W 3312   6.466   4.426   0.763 -0.1166  0.3977 -0.1211
 2342W        W 3313   5.705   6.993  12.825 -0.0844  0.0408 -0.1719
 2343W        W 3314   4.156  10.966  10.523 -0.0898 -0.0449 -0.1123
 2344W        W 3315  11.402   1.804   6.519 -0.3085  0.0986  0.0893
 2345W        W 3316   0.862   6.344   9.693 -0.2632 -0.0092 -0.1556
 2346W        W 3317   3.990   4.685   9.608  0.1401 -0.1929  0.2722
 2347W        W 3318  10.095   0.445   4.974 -0.4011  0.0899 -0.0773
 2348W        W 3319   7.628   3.502   9.819 -0.2934  0.0496 -0.1760
 2349W        W 3320   5.638   4.919   1.065 -0.1184  0.4032 -0.2081
 2350W        W 3321   6.665   3.728   8.141  0.3505  0.0410 -0.2588
 2351W        W 3322   0.869   7.769  13.149 -0.2162  0.0279 -0.1514
 2352W        W 3323   2.435  10.505   4.413 -0.2082 -0.1297  0.0235
 2353W        W 3324  10.367   7.090   0.538  0.1518 -0.1872 -0.1262
 2354W        W 3325   4.630   9.217   5.123  0.4446  0.0039 -0.0360
 2355W        W 3326  10.716   8.020   5.979  0.2429 -0.0187 -0.2267
 2356W        W 3327   6.909   2.635   9.914  0.1177  0.0767  0.0407
 2357W        W 3328  12.239   4.987  12.981 -0.2778  0.0204 -0.1581
 2358W        W 3329  12.957   0.126   4.894 -0.1329 -0.0260 -0.0608
 2359W        W 3330   9.233   0.367  11.120 -0.2950  0.0095 -0.0315
 2360W        W 3331   5.644  13.724   8.058 -0.1826 -0.4349  0.0575
 2361W        W 3332   3.874   6.546   4.599  0.3098 -0.2347  0.0140
 2362W        W 3333   8.278   2.132   4.976 -0.2032 -0.0505  0.4394
 2363W        W 3334   6.333   0.487   8.276  0.5411 -0.4795 -0.0331
 2364W        W 3335  10.533   4.561   2.183 -0.1029  0.2627  0.0893
 2365W        W 3336   9.922   4.338   6.073 -0.3757 -0.3521  0.2707
 2366W        W 3337   8.463   5.155   4.975  0.0261  0.0318 -0.3324
 2367W        W 3338   3.582   3.560   9.429 -0.2667 -0.0646  0.0132
 2368W        W 3339   3.191   5.817   6.397 -0.0079  0.1854 -0.0290
 2369W        W 3340   8.571   6.382  10.441  0.0573  0.1368 -0.0574
 2370W        W 3341   4.438   2.319   3.765  0.2547 -0.0582  0.1735
 2371W        W 3342   0.825   8.931   0.699 -0.2735  0.1716  0.0917
 2372W        W 3343   3.372   0.426   7.128 -0.0802 -0.1464 -0.0601
 2373W        W 3344   9.117  12.362   8.652  0.2531 -0.0356 -0.0285
 2374W        W 3345   3.626  10.344   4.429 -0.1247 -0.0189  0.2477
 2375W        W 3346   0.837   0.443  13.707  0.0730  0.1552  0.1949
 2376W        W 3347   7.149   8.331  11.375 -0.3915 -0.0423  0.1662
 2377W        W 3348   6.129   4.656   0.402  0.1105  0.1276  0.0404
 2378W        W 3349   1.133  11.702  10.279 -0.0646  0.3893 -0.0168
 2379W        W 3350   3.157  12.413   9.766 -0.3275 -0.1804 -0.1050
 2380W        W 3351   3.057   1.640   0.142  0.2752  0.0293 -0.0514
 2381W        W 3352   3.509   9.452   0.000 -0.0045  0.1582  0.1338
 2382W        W 3353   3.644   6.638  10.586  0.0518  0.2141  0.0631
 2383W        W 3354   3.710   4.718   9.241  0.1528  0.0604  0.3296
 2384W        W 3355   6.673   1.529  10.492 -0.3907  0.0689 -0.2421
 2385W        W 3356   4.685  12.343   6.732 -0.1412  0.0040 -0.0777
 2386W        W 3357   6.209  10.262   7.183 -0.2399 -0.2579 -0.0824
 2387W        W 3358   6.735   3.394   2.640 -0.1781 -0.0413 -0.0683
 2388W        W 3359   3.165   3.094   2.450 -0.0069  0.1889 -0.2784
 2389W        W 3360   0.793   0.154   7.312  0.2945 -0.2250 -0.0747
 2390W        W 3361   3.250   4.236  11.664  0.2483  0.0529  0.0406
 2391W        W 3362   9.982   4.867   6.413 -0.0368 -0.1570 -0.0832
 2392W        W 3363   6.159   9.132   7.453 -0.2134  0.0626 -0.0386
 2393W        W 3364  12.934  11.275   6.189  0.0274  0.0316 -0.0945
 2394W        W 3365   0.842   0.803   0.312 -0.1392  0.3399 -0.0539
 2395W        W 3366   6.080  10.995   2.451 -0.0985 -0.0990  0.0970
 2396W        W 3367  10.653  12.055  13.472  0.3674  0.1668 -0.1090
 2397W        W 3368  13.023   8.725   8.868 -0.2086  0.2069  0.0587
 2398W        W 3369   9.714   7.744   9.334  0.1417 -0.1213 -0.1290
 2399W        W 3370   2.945   7.551   7.012  0.1828  0.2231  0.0853
 2400W        W 3371   7.816   9.518   2.290 -0.1258  0.0078 -0.2132
 2401W        W 3372  12.999   7.025   5.519  0.1080 -0.2210  0.0483
 2402W        W 3373  13.422   5.505   3.025 -0.2471  0.0629 -0.0139
 2403W        W 3374   5.227   1.223   9.314  0.0933 -0.0488  0.2905
 2404W        W 3375  13.225   1.699   8.979  0.1320  0.0512  0.1935
 2405W        W 3376  10.242   6.935   2.283  0.0135 -0.1560  0.0872
 2406W        W 3377   6.050  12.885   4.691 -0.0206  0.1186  0.1894
 2407W        W 3378   1.330  10.837   1.572  0.1392 -0.0335 -0.1401
 2408W        W 3379   0.828   7.523   4.463 -0.0669  0.2523  0.0563
 2409W        W 3380   7.566   4.886   8.014  0.1284 -0.3210 -0.1050
 2410W        W 3381   6.773   2.204  12.194  0.0997  0.3364 -0.0247
 2411W        W 3382   7.376   5.213   7.342 -0.1696  0.1515  0.1335
 2412W        W 3383   0.514   9.026  12.969 -0.0277 -0.2270 -0.1052
 2413W        W 3384  11.551  10.761  11.129  0.3255  0.0786  0.2097
 2414W        W 3385   5.098   3.355   4.965 -0.1147  0.1234 -0.0196
 2415W        W 3386   0.239   1.999   6.539 -0.2424 -0.1193  0.1287
 2416W        W 3387   6.965  13.543   4.879  0.3609  0.0621  0.0001
 2417W        W 3388   8.312   0.787   3.483 -0.0740 -0.2284  0.1647
 2418W        W 3389   4.847   2.134  11.251 -0.2066  0.0005 -0.1584
 2419W        W 3390   6.742   7.001   6.048  0.2248  0.1058  0.3533
 2420W        W 3391   6.644   2.159  10.441  0.1268  0.1990  0.1920
 2421W        W 3392  12.438   3.250   9.960  0.2157  0.0766  0.0094
 2422W        W 3393  12.843   8.711   1.729  0.1414 -0.2585 -0.2064
 2423W        W 3394   2.670   4.947  12.803 -0.3616 -0.0105 -0.0521
 2424W        W 3395   7.333   4.333   0.972 -0.0014 -0.1659  0.1703
 2425W        W 3396  10.378   5.549   4.857 -0.0731  0.0783  0.3365
 2426W        W 3397   4.709   4.185   7.717 -0.0295  0.0776 -0.1642
 2427W        W 3398   5.339   3.826   6.003 -0.0933 -0.0900 -0.0245
 2428W        W 3399  12.703   0.225   0.383  0.1567 -0.1615 -0.0395
 2429W        W 3400   1.659   0.572   9.472 -0.1888  0.3491 -0.0386
 2430W        W 3401  10.194   2.370  12.369 -0.1891 -0.1504 -0.2972
 2431W        W 3402   6.116   9.223   1.179  0.2166 -0.2229 -0.2281
 2432W        W 3403   1.143  10.779  12.966 -0.1908  0.0739 -0.1884
 2433W        W 3404   4.858  13.592  13.120 -0.0662 -0.0399  0.0049
 2434W        W 3405   7.817   5.366  10.740  0.1744  0.1349 -0.0345
 2435W        W 3406   5.094   1.241   5.442  0.1164 -0.1411 -0.0334
 2436W        W 3407   3.301   1.713  12.145  0.0771 -0.2469 -0.2249
 2437W        W 3408   5.505   0.406   9.526  0.0197 -0.1043 -0.1511
 2438W        W 3409   1.234   7.408  10.741 -0.3497 -0.0982  0.1036
 2439W        W 3410   6.924  10.511   3.729 -0.0597  0.0304 -0.0787
 2440W        W 3411   5.412   7.986  11.877  0.0726 -0.2204 -0.1177
 2441W        W 3412   5.169   6.152   7.054 -0.2325 -0.1574  0.0097
 2442W        W 3413   1.510   2.340  10.804  0.1652  0.0371 -0.5601
 2443W        W 3414   4.050   5.388   6.096 -0.3511 -0.1391  0.1060
 2444W        W 3415   2.456   7.034   3.118 -0.0211  0.4375  0.0605
 2445W        W 3416  11.850   9.396   7.591  0.0999 -0.1890  0.1958
 2446W        W 3417   2.378   4.581   5.655 -0.2110  0.1357 -0.1185
 2447W        W 3418   4.710   6.082   0.411 -0.1235  0.0237 -0.0268
 2448W        W 3419   1.935   1.642   0.110  0.3715 -0.2028  0.2894
 2449W        W 3420   5.268   4.161   5.266  0.0901  0.2002 -0.1711
 2450W        W 3421   4.070   9.409  11.623 -0.0927 -0.1968 -0.0063
 2451W        W 3422  13.015   4.266   3.597  0.2854  0.1465 -0.4025
 2452W        W 3423   0.956   3.950  13.635 -0.1518  0.2971 -0.0659
 2453W        W 3424   0.228   2.026   8.980  0.0444 -0.2611  0.1672
 2454W        W 3425   9.866   9.901   0.029 -0.2208  0.2491  0.0784
 2455W        W 3426   5.656  13.176  10.981 -0.0517  0.0479  0.0205
 2456W        W 3427  13.324   1.144   6.359  0.2646 -0.1963  0.3056
 2457W        W 3428   3.847   0.453   1.821  0.2058 -0.4109  0.1247
 2458W        W 3429   8.305  12.488   5.376  0.0266  0.1495  0.1058
 2459W        W 3430  12.902  13.141   7.640 -0.2089  0.3062 -0.1566
 2460W        W 3431   3.790   8.155  12.455 -0.0754 -0.0785  0.1872
 2461W        W 3432   3.039  12.586   1.711  0.3384  0.0529 -0.1574
 2462W        W 3433   7.484   4.420  12.438  0.0599 -0.1249 -0.0040
 2463W        W 3434   4.780   0.313  10.299 -0.0780  0.0678  0.0959
 2464W        W 3435   3.236  10.593   1.394 -0.2148 -0.2341 -0.0120
 2465W        W 3436  10.857  10.404  13.490 -0.1187  0.0909 -0.2901
 2466W        W 3437   5.447   9.668   6.958 -0.1596  0.2120 -0.1228
 2467W        W 3438   2.069   8.504   8.574 -0.0543  0.1482  0.3161
 2468W        W 3439   0.922   1.512  10.323  0.1149  0.0412 -0.2024
 2469W        W 3440   2.921   3.549   3.926 -0.1660 -0.3184 -0.2252
 2470W        W 3441   7.942   1.937   5.291 -0.0002 -0.2443  0.1758
 2471W        W 3442   2.375   1.195   0.359  0.2052  0.1189 -0.0451
 2472W        W 3443   3.516   7.452   8.659  0.0616  0.0025 -0.0630
 2473W        W 3444   3.678   2.338  11.962  0.0962 -0.3587  0.1739
 2474W        W 3445   8.040   8.463   9.749 -0.0577  0.1114 -0.1161
 2475W        W 3446  11.209   3.813   5.652  0.0286  0.3316 -0.2237
 2476W        W 3447   1.681  13.421   9.202  0.1045 -0.0208 -0.1276
 2477W        W 3448   6.976   1.117  10.313  0.2064  0.1638  0.1643
 2478W        W 3449   9.147  13.678   1.188 -0.2047  0.0029  0.2179
 2479W        W 3450   9.505   6.888   0.235 -0.0178 -0.3034  0.3858
 2480W        W 3451   6.926   0.115   5.147  0.0979 -0.2849 -0.1811
 2481W        W 3452  13.001   5.041  11.038 -0.1897  0.1498 -0.0400
 2482W        W 3453  10.779  13.729   8.333 -0.2092  0.0168 -0.3462
 2483W        W 3454   1.242   3.435   1.463  0.1193 -0.1266 -0.2521
 2484W        W 3455   0.699   5.098  12.222  0.0418  0.1361 -0.4580
 2485W        W 3456   3.873   8.788   9.241 -0.1805 -0.0301 -0.0241
 2486W        W 3457   2.977   7.285   9.307 -0.3888 -0.3663 -0.1220
 2487W        W 3458   7.345  13.401  10.687  0.1269 -0.0968 -0.1027
 2488W        W 3459   0.987   6.436   0.586 -0.2811  0.1100  0.0452
 2489W        W 3460   6.167   9.967   3.327  0.1866  0.3106  0.3618
 2490W        W 3461   7.813  10.337  12.655  0.3601 -0.4150  0.0441
 2491W        W 3462   1.019   2.217   6.934  0.2411  0.0058 -0.2416
 2492W        W 3463  10.773   7.694  12.504  0.1107  0.3598  0.3258
 2493W        W 3464   3.782   6.617  12.981 -0.3512 -0.3314 -0.0231
 2494W        W 3465   4.610   1.382   3.390 -0.0055 -0.1351  0.1073
 2495W        W 3466  12.616  13.555   9.385  0.0959  0.0806  0.2028
 2496W        W 3467   8.017   3.848   8.496  0.3419  0.2915 -0.0688
 2497W        W 3468   7.420   3.290  10.826  0.0775 -0.1005  0.2291
 2498W        W 3469   6.186   9.872   4.737  0.1945 -0.1490 -0.0450
 2499W        W 3470   8.992   6.726   0.780 -0.1167 -0.1188 -0.0883
 2500W        W 3471  13.847   5.568   9.234 -0.2571  0.2552  0.0624
 2501W        W 3472   6.691   3.897   6.739  0.0781  0.1167 -0.3123
 2502W        W 3473   3.732   6.635   6.717 -0.0889  0.1915 -0.0049
 2503W        W 3474   4.242   6.911   9.964 -0.0817 -0.0241 -0.1348
 2504W        W 3475   9.123  13.564   2.335  0.2263  0.1797  0.0221
 2505W        W 3476  12.251   6.181   5.229 -0.2393 -0.0214  0.4214
 2506W        W 3477   5.215  10.961   3.438  0.1610  0.0165  0.2143
 2507W        W 3478  11.739   1.858   9.448  0.1142 -0.0984 -0.0918
 2508W        W 3479   8.780   6.051   7.313  0.2237  0.0657  0.0536
 2509W        W 3480   0.866   1.674   0.719  0.1105 -0.0866 -0.2606
 2510W        W 3481   5.698   7.175   8.947  0.1591 -0.0886  0.3666
 2511W        W 3482  13.583   6.900   3.994 -0.4247 -0.0758 -0.3465
 2512W        W 3483   9.319   3.523   4.300 -0.1568  0.1192 -0.3453
 2513W        W 3484  11.499   8.051   5.831 -0.1570  0.1682  0.1970
 2514W        W 3485   5.639  13.309   0.460 -0.1305  0.0586  0.0172
 2515W        W 3486   2.089   4.337   8.323  0.0262  0.0096 -0.0858
 2516W        W 3487   2.455   7.617   1.722 -0.1290 -0.1004  0.1827
 2517W        W 3488  12.965   9.173   5.771 -0.4775  0.0063 -0.2261
 2518W        W 3489   7.889   0.010  10.868  0.0664  0.1669 -0.0127
 2519W        W 3490  10.248   4.501   0.345  0.2207 -0.0068 -0.3877
 2520W        W 3491   1.134   9.499   3.629 -0.1750 -0.0853  0.0064
 2521W        W 3492   6.322   4.057   1.106  0.0162 -0.0569 -0.0697
 2522W        W 3493  12.978   5.132   3.852 -0.2151 -0.2949  0.0035
 2523W        W 3494   8.110   3.293   9.670  0.2255 -0.1722  0.0449
 2524W        W 3495   4.582   0.611   7.770  0.1018  0.3442  0.1576
 2525W        W 3496   0.823   0.688  10.763 -0.1297  0.1099  0.0145
 2526W        W 3497  11.506   8.908   3.696 -0.0389 -0.1932  0.0772
 2527W        W 3498   6.726   6.799  13.648 -0.0650 -0.0737  0.1480
 2528W        W 3499  13.220   2.003   0.374 -0.1577  0.1256 -0.1706
 2529W        W 3500   1.482  10.026   6.424  0.3798  0.4591 -0.1198
 2530W        W 3501   6.173  11.893   2.514  0.3099 -0.1130 -0.0934
 2531W        W 3502   4.424   1.602   8.618 -0.0844 -0.3058 -0.0060
 2532W        W 3503   7.367  13.645  11.530  0.0858  0.0119 -0.0428
 2533W        W 3504   5.037  11.327   6.221 -0.1509 -0.0684  0.1652
 2534W        W 3505  12.906   1.439   4.726 -0.2283  0.0860 -0.2517
 2535W        W 3506   5.110   1.412  13.666 -0.0326  0.0108  0.0849
 2536W        W 3507   4.883   9.936  11.361  0.1028  0.0360 -0.2426
 2537W        W 3508   2.615   7.655   9.196 -0.0817  0.1051  0.0010
 2538W        W 3509   8.510   6.979   9.182 -0.0178  0.3349  0.0050
 2539W        W 3510   3.564   6.630   9.633  0.0506 -0.2582 -0.0838
 2540W        W 3511  10.103   6.157   2.593  0.0956 -0.2393  0.2547
 2541W        W 3512  10.950   2.732  13.550 -0.3762  0.1858  0.0322
 2542W        W 3513   7.694  11.481   0.552  0.2095 -0.2462  0.2452
 2543W        W 3514  11.466   0.235   7.487  0.0134 -0.1657 -0.2125
 2544W        W 3515   2.612  12.011   6.991 -0.0382 -0.1167  0.1591
 2545W        W 3516   5.762  11.103  10.925 -0.3105 -0.0540 -0.0928
 2546W        W 3517   5.202   6.749   0.373  0.0545  0.3418 -0.0714
 2547W        W 3518  11.370   8.818  10.067 -0.0941  0.0871  0.1326
 2548W        W 3519   5.852   8.692  10.004 -0.1309  0.0861  0.3221
 2549W        W 3520   3.612  13.868   8.230  0.1350 -0.1426 -0.2928
 2550W        W 3521   4.384   4.583   9.158  0.0243 -0.0757  0.1374
 2551W        W 3522   9.801   3.088  12.550  0.0502  0.0240  0.1101
 2552W        W 3523   7.860   7.610  13.769  0.1521 -0.1312 -0.0121
 2553W        W 3524   1.329   3.627   8.111 -0.2546 -0.0506 -0.2952
 2554W        W 3525   2.670   2.908   7.218 -0.0629 -0.1690  0.0090
 2555W        W 3526  13.518   3.030  12.260  0.2762  0.2264 -0.0077
 2556W        W 3527   2.143   7.932   7.415  0.2839 -0.0692  0.1308
 2557W        W 3528   2.805   6.799   3.453  0.0899  0.0694  0.0986
 2558W        W 3529  11.775   5.170   5.827  0.0730  0.1794  0.1199
 2559W        W 3530   3.695   0.766   5.371  0.0391  0.2412 -0.0464
 2560W        W 3531   8.759   5.198   0.618 -0.1585 -0.1384 -0.0060
 2561W        W 3532   9.858   9.204   5.468  0.0512  0.1948 -0.1363
 2562W        W 3533  12.711  12.678   8.878 -0.1626 -0.2368  0.0815
 2563W        W 3534   6.376   7.862   8.988 -0.2085 -0.1733 -0.0866
 2564W        W 3535  13.917   5.286  11.801 -0.1043  0.4072 -0.0733
 2565W        W 3536   7.597   0.718   6.523 -0.1467 -0.4110  0.0931
 2566W        W 3537   3.451   7.854   5.650  0.1493 -0.2691  0.1364
 2567W        W 3538   6.408  11.505   8.636  0.1561  0.0652  0.1322
 2568W        W 3539  12.957  10.420   7.365 -0.0306 -0.2510 -0.2330
 2569W        W 3540   6.102   6.317   8.215 -0.0257 -0.1401 -0.0481
 2570W        W 3541  13.905   7.712   9.422  0.1538  0.1470 -0.1193
 2571W        W 3542   5.955   7.585   4.133  0.0781  0.2801  0.0502
 2572W        W 3543   7.650   4.299   6.365  0.1176 -0.0204  0.0205
 2573W        W 3544   2.199   9.786   9.154  0.1206  0.0101 -0.2834
 2574W        W 3545   3.607  11.387   5.885 -0.0257 -0.0797 -0.1541
 2575W        W 3546   4.644  10.682   5.597  0.1988 -0.1597 -0.0470
 2576W        W 3547   3.177  11.208   4.785 -0.0073 -0.2454 -0.0111
 2577W        W 3548   7.099  11.621   0.532 -0.1099 -0.0464 -0.1799
 2578W        W 3549   3.333  12.936   7.618 -0.0693  0.1957  0.1752
 2579W        W 3550   7.617   8.976   8.032 -0.3909 -0.2009  0.2835
 2580W        W 3551   1.546   4.564   9.918  0.0939  0.1591  0.0110
 2581W        W 3552   7.656   1.555   3.576  0.2211 -0.2055  0.2047
 2582W        W 3553   7.358   5.518   6.915  0.2640  0.2777 -0.1636
 2583W        W 3554   5.756   8.295   6.154  0.2145  0.0404 -0.1033
 2584W        W 3555   2.324   4.467   7.738 -0.0157 -0.1127 -0.1185
 2585W        W 3556  13.056   2.406  10.409 -0.2063  0.2938  0.0106
 2586W        W 3557   2.024   7.968   4.864  0.1037 -0.0366 -0.0347
 2587W        W 3558  10.411   4.368   9.248 -0.0220  0.2127 -0.0432
 2588W        W 3559   3.509   9.076  12.881  0.1274  0.0387  0.2305
 2589W        W 3560   7.073   8.313   5.712 -0.2175  0.3430 -0.2286
 2590W        W 3561   1.598   0.582   7.348 -0.0460  0.1033  0.3880
 2591W        W 3562  10.340  10.250   9.723 -0.0736 -0.2083  0.1187
 2592W        W 3563   4.598   3.676   9.163 -0.1804  0.0401 -0.2926
 2593W        W 3564   2.851  10.848   2.442  0.2098 -0.3129  0.4327
 2594W        W 3565   2.017   9.021   8.469  0.0550  0.1746 -0.2242
 2595W        W 3566   7.699  12.247   2.468 -0.2207  0.2756  0.1659
 2596W        W 3567   0.041   0.454  11.373 -0.0078  0.1537  0.0181
 2597W        W 3568   6.781   6.734   1.832 -0.1952  0.0977  0.3256
 2598W        W 3569   9.837   4.818  12.231 -0.3283  0.1027  0.0524
 2599W        W 3570   9.628  13.788   4.461  0.1204 -0.0037 -0.1778
 2600W        W 3571   0.191   9.253   8.923  0.4501  0.0282  0.0161
 2601W        W 3572   4.761  13.473   1.376  0.1811 -0.1658 -0.3218
 2602W        W 3573   0.208   7.943   5.471  0.1255 -0.1545 -0.1572
 2603W        W 3574   1.851  10.768   1.559  0.0266 -0.1196  0.2621
 2604W        W 3575   8.637  11.572   4.417  0.2167  0.0913 -0.0262
 2605W        W 3576   5.657   5.540   4.897 -0.3417 -0.0645  0.2006
 2606W        W 3577  10.476   3.400   1.737  0.3199  0.0832 -0.0028
 2607W        W 3578   0.102   4.881   7.891 -0.1632  0.1274  0.0896
 2608W        W 3579   9.941   4.686   9.599  0.1324  0.0834  0.2100
 2609W        W 3580   0.728  12.893  13.760 -0.3069 -0.0668  0.1256
 2610W        W 3581  13.252   0.084  13.339  0.1693 -0.1777 -0.1809
 2611W        W 3582   3.308   4.714   4.003 -0.0923  0.1703  0.1284
 2612W        W 3583   8.232   7.273   8.681 -0.1725  0.0409 -0.1329
 2613W        W 3584   2.704  10.087   7.712  0.0344  0.0744  0.0014
 2614W        W 3585   8.189   8.745   5.234  0.1491  0.0430 -0.0559
 2615W        W 3586  13.424   2.300   3.272 -0.0099  0.0930  0.4801
 2616W        W 3587  12.955   9.522   7.671 -0.2309  0.2403 -0.3190
 2617W        W 3588   7.669   6.338   0.778 -0.0399 -0.0765  0.1837
 2618W        W 3589   9.219  12.773   6.824 -0.4752 -0.4686 -0.0685
 2619W        W 3590  11.610  11.556  10.446  0.0152  0.2536  0.2426
 2620W        W 3591  13.889  13.888  11.246  0.2777  0.1693  0.1210
 2621W        W 3592   3.503  10.612   2.859 -0.0428  0.1018 -0.3514
 2622W        W 3593  10.940   1.972   6.262  0.2345 -0.1476 -0.1680
 2623W        W 3594  13.346   7.519   3.215 -0.0586 -0.2279  0.1379
 2624W        W 3595   1.490   7.202   7.829  0.3628  0.0280 -0.3047
 2625W        W 3596   3.057   9.101   1.027 -0.1436 -0.0888  0.0107
 2626W        W 3597  10.831   7.251  10.534 -0.0321  0.0033  0.1349
 2627W        W 3598   1.718  13.299   4.779  0.0526  0.1880 -0.0352
 2628W        W 3599   5.041   5.886   3.971 -0.1161  0.0592 -0.0557
 2629W        W 3600   7.687  11.335   1.308  0.1908 -0.3157 -0.1556
 2630W        W 3601   2.958  12.363   9.337  0.0069 -0.0788  0.0766
 2631W        W 3602  12.948   5.578   5.682 -0.1685 -0.0945  0.1610
 2632W        W 3603  12.410  11.149   8.905  0.1400 -0.0049 -0.0784
 2633W        W 3604   4.982  10.905  10.440 -0.1648 -0.1339 -0.0184
 2634W        W 3605   0.683   1.646  12.958 -0.1859 -0.0473  0.2146
 2635W        W 3606   1.561   7.033   2.827  0.2206 -0.1132  0.0766
 2636W        W 3607   9.220   8.203  12.970  0.0146  0.4482  0.0684
 2637W        W 3608  13.594   1.354  10.774 -0.0030 -0.3123  0.1701
 2638W        W 3609   3.213   5.909  13.016 -0.0189 -0.2703 -0.0240
 2639W        W 3610   0.949  12.451  13.595  0.0322 -0.1155  0.1213
 2640W        W 3611   1.632  10.374   8.472 -0.1061  0.2166 -0.2304
 2641W        W 3612   9.886   5.532  11.549  0.0332 -0.3802 -0.0103
 2642W        W 3613  12.052   6.631   2.016  0.3688  0.0456 -0.0525
 2643W        W 3614   9.234   5.221   9.415  0.2675 -0.3776 -0.2565
 2644W        W 3615   8.980   6.389   4.641 -0.3576 -0.0286 -0.1485
 2645W        W 3616   2.367   4.705   8.150  0.1418 -0.1590  0.0017
 2646W        W 3617  12.373   9.805   8.256  0.2509  0.4151  0.1535
 2647W        W 3618   1.018  11.253   4.784  0.2958  0.2245 -0.2133
 2648W        W 3619  11.799   8.925  12.875  0.1284  0.0518  0.2566
 2649W        W 3620   9.593   3.490  11.924 -0.0923  0.0361 -0.2151
 2650W        W 3621  12.854   4.716   9.650  0.2198 -0.0269  0.0154
 2651W        W 3622   3.529   0.033  11.002 -0.0529  0.0428 -0.0568
 2652W        W 3623   0.557  10.226   6.092  0.0353 -0.1676  0.1937
 2653W        W 3624  10.015  10.058  13.509  0.0170 -0.3849  0.0904
 2654W        W 3625   5.312   3.473   3.067 -0.2302 -0.2912 -0.3267
 2655W        W 3626  13.151   9.398  12.376 -0.0589  0.3854 -0.0376
 2656W        W 3627   4.385  12.404   0.139  0.0012  0.1125 -0.2719
 2657W        W 3628   0.594  12.754   8.535  0.1617 -0.0842  0.1632
 2658W        W 3629   3.381   1.082   4.479 -0.0477 -0.2565 -0.2105
 2659W        W 3630   9.439   1.695  11.233 -0.3143 -0.0150 -0.3480
 2660W        W 3631   2.065   0.841   0.155 -0.0617 -0.0079  0.0867
 2661W        W 3632  13.809   8.129  12.129 -0.3537 -0.0368  0.1600
 2662W        W 3633  11.054   9.375   3.062  0.1065  0.5075 -0.1337
 2663W        W 3634   9.574   9.568   4.466  0.3356  0.2863  0.4483
 2664W        W 3635   6.017  10.953   3.598 -0.0007  0.0682  0.1595
 2665W        W 3636   5.209   9.996  11.761  0.0193  0.4325 -0.1862
 2666W        W 3637   7.816  10.648  11.891 -0.0389  0.0836 -0.1844
 2667W        W 3638   8.157   4.014  11.953 -0.0406  0.0448  0.3369
 2668W        W 3639   7.761   6.876   6.905  0.3199 -0.0559 -0.2288
 2669W        W 3640   3.076  13.411   9.982 -0.1769 -0.1082  0.0982
 2670W        W 3641   2.753   5.165   1.362  0.0731  0.4607 -0.2129
 2671W        W 3642  11.384   8.657   7.754 -0.1860  0.0734  0.1630
 2672W        W 3643   2.560   9.053   9.655 -0.2604 -0.0191 -0.3275
 2673W        W 3644   2.106   4.972  13.038 -0.1026  0.0341 -0.2224
 2674W        W 3645  12.338   3.284  10.870 -0.2972 -0.2085 -0.0322
 2675W        W 3646  13.300  12.676  13.664  0.1564  0.1903 -0.2204
 2676W        W 3647  12.433  10.094  10.941 -0.0809 -0.2001  0.0037
 2677W        W 3648   5.137   5.028   8.050 -0.2181  0.0765  0.2236
 2678W        W 3649  12.199   4.943   9.482  0.0298  0.1340  0.1557
 2679W        W 3650  13.864  10.275  12.110 -0.0538  0.1474 -0.1034
 2680W        W 3651   4.492   0.359   8.395 -0.0730 -0.1897  0.0575
 2681W        W 3652   1.841   5.254   3.227  0.1397 -0.2263  0.1121
 2682W        W 3653   2.404   0.869   5.742 -0.1654 -0.1379 -0.0941
 2683W        W 3654   0.421  11.587   8.516 -0.1421 -0.2549  0.1343
 2684W        W 3655   8.478   8.407  11.396  0.1376 -0.0316  0.0215
 2685W        W 3656   1.718   8.003   8.518  0.1531 -0.1805  0.0752
 2686W        W 3657   8.377   7.031   9.659  0.2255 -0.2078  0.1873
 2687W        W 3658   6.731   6.642   8.136 -0.0568 -0.1476 -0.2161
 2688W        W 3659   2.744  10.143  10.225  0.0999 -0.1970 -0.0706
 2689W        W 3660   1.415   1.890   6.931  0.5692  0.1123  0.2189
 2690W        W 3661   4.252  13.415   1.068  0.1412 -0.0491 -0.2183
 2691W        W 3662   4.145  12.470   3.013 -0.1775  0.0155  0.0961
 2692W        W 3663   6.363   6.813   3.177  0.0214  0.1979 -0.0227
 2693W        W 3664   4.424   1.881  11.581 -0.2772  0.1430  0.2407
 2694W        W 3665   6.265   1.731  12.744 -0.0444 -0.1129  0.1791
 2695W        W 3666   7.964   5.663   4.038  0.0151  0.1148  0.3161
 2696W        W 3667  10.806   1.902   8.603  0.0089  0.0157 -0.1619
 2697W        W 3668   6.968   2.381  13.625  0.1579  0.2632  0.1653
 2698W        W 3669   4.132  13.163  12.725  0.0731  0.1536 -0.2825
 2699W        W 3670   7.301   2.698  11.840 -0.3375 -0.0284 -0.1379
 2700W        W 3671  12.328  13.085   5.445 -0.1134 -0.0234  0.0563
 2701W        W 3672   7.665   9.325   4.435  0.0610  0.1249  0.2179
 2702W        W 3673   0.792   2.098  12.767  0.0191 -0.1834 -0.1180
 2703W        W 3674   7.256   2.152   0.071 -0.4558 -0.0691 -0.0588
 2704W        W 3675   5.893   0.387  13.832  0.0269  0.0195 -0.0972
 2705W        W 3676  13.385   7.898   9.524 -0.0370  0.2687  0.1758
 2706W        W 3677   3.668   6.135  11.381  0.2295  0.0178 -0.0242
 2707W        W 3678   0.759  11.663   0.224 -0.3963  0.0389  0.0512
 2708W        W 3679   1.278   4.487   9.454  0.2038  0.0439 -0.1501
 2709W        W 3680   1.485  13.877   4.662 -0.2387  0.2883  0.0021
 2710W        W 3681   2.467  10.657   9.857 -0.1728 -0.1075 -0.2604
 2711W        W 3682  13.240   0.074  11.842  0.2428  0.1289  0.3811
 2712W        W 3683  11.539   0.928  13.849  0.0562  0.0163 -0.0732
 2713W        W 3684  11.897  10.975   7.679  0.0991  0.0622  0.3180
 2714W        W 3685   7.933   3.072  13.754  0.1272 -0.2752 -0.3158
 2715W        W 3686  13.745  13.041  12.352  0.1819  0.0210  0.0104
 2716W        W 3687   9.239   0.795   3.607 -0.2449  0.0592  0.0458
 2717W        W 3688   9.215   5.420   3.040 -0.0905  0.0658  0.2765
 2718W        W 3689   4.915   7.363   8.356 -0.1514 -0.0839  0.0493
 2719W        W 3690   5.449   4.165   6.950  0.2768  0.0622  0.2750
 2720W        W 3691   8.296   0.651   5.015  0.0629  0.2505  0.0416
 2721W        W 3692  13.269   6.005   0.195 -0.0829  0.0607  0.0867
 2722W        W 3693   7.998   9.594   4.145 -0.1488 -0.2013  0.0723
 2723W        W 3694   2.468   9.491   5.487 -0.0272 -0.0319 -0.2497
 2724W        W 3695   2.224   1.416   4.371  0.0947 -0.0076 -0.2796
 2725W        W 3696  11.071   9.239  10.228  0.2292 -0.0261  0.2117
 2726W        W 3697   3.957  12.988   3.765 -0.0695  0.3212  0.1242
 2727W        W 3698   0.670   6.236   0.292 -0.1446  0.1365  0.3186
 2728W        W 3699   9.045   0.199   1.494 -0.0209  0.0356 -0.2848
 2729W        W 3700   5.756   5.241   1.395  0.2065 -0.0063 -0.1918
 2730W        W 3701  10.018  11.196  13.704 -0.1831  0.1327 -0.3067
 2731W        W 3702  11.151   7.158  13.236  0.2305 -0.1771  0.3789
 2732W        W 3703   8.004   6.000  12.853 -0.1824  0.1687 -0.0407
 2733W        W 3704   2.837   5.899  12.548 -0.2915 -0.0223 -0.2519
 2734W        W 3705  11.003   7.757   3.651 -0.0547  0.1753  0.0441
 2735W        W 3706   7.730   5.106   7.010 -0.0800  0.1567 -0.0627
 2736W        W 3707   2.640   9.350   6.163 -0.1901  0.2297 -0.1482
 2737W        W 3708   8.512   4.936  10.375 -0.0113  0.1485  0.1145
 2738W        W 3709  12.035   0.187   1.167 -0.3276  0.0572 -0.2495
 2739W        W 3710   7.318   4.634   6.124 -0.6187  0.0346  0.0229
 2740W        W 3711   1.461  11.003   5.668  0.3062 -0.4279 -0.0703
 2741W        W 3712  11.812   2.643  11.534  0.1681 -0.0157 -0.0231
 2742W        W 3713   4.099   3.391   5.684  0.1870  0.0774 -0.1984
 2743W        W 3714   0.972   2.172   5.391 -0.0252 -0.3114 -0.0674
 2744W        W 3715   2.871   3.408   6.317  0.0376 -0.3108  0.0771
 2745W        W 3716   3.751  12.210   9.749 -0.0483 -0.0339 -0.1122
 2746W        W 3717   3.540   7.436   0.123 -0.0370 -0.0889  0.1127
 2747W        W 3718   4.303   6.570   4.371  0.0813  0.0279  0.0614
 2748W        W 3719   5.520   5.601   4.099  0.0282 -0.0932 -0.2981
 2749W        W 3720   6.993   7.235  11.292 -0.1443 -0.0647 -0.3332
 2750W        W 3721   3.894  12.787   9.062  0.1608  0.0369 -0.1260
 2751W        W 3722   6.391  13.173   8.209  0.3347 -0.0657  0.0882
 2752W        W 3723   2.450   3.345   1.372 -0.2987  0.2574 -0.0492
 2753W        W 3724   7.693  11.154  12.155  0.0099  0.0207  0.0581
 2754W        W 3725   9.842   2.870   1.440 -0.2454 -0.1349  0.1116
 2755W        W 3726   0.308   5.692   9.591 -0.0902 -0.2230  0.0093
 2756W        W 3727   2.048   0.001   3.178  0.0602  0.1255 -0.0633
 2757W        W 3728  10.155  12.732   1.469 -0.1771  0.2022  0.1367
 2758W        W 3729  10.101   8.553   6.642 -0.0066  0.2349  0.3051
 2759W        W 3730   2.827  10.707   8.514  0.1200 -0.1291  0.1852
 2760W        W 3731   9.757  10.212   7.854 -0.1658  0.0644 -0.0744
 2761W        W 3732  11.642   0.779   3.395  0.0978 -0.0455 -0.2569
 2762W        W 3733   3.881   8.584   8.715 -0.1616  0.0809  0.1077
 2763W        W 3734   9.545   9.109   9.956 -0.0494  0.0580 -0.0813
 2764W        W 3735   5.993   2.943   5.330 -0.2414 -0.0463  0.0346
 2765W        W 3736  13.133   8.521   6.912 -0.2664  0.0047 -0.0524
 2766W        W 3737  12.034   1.471   4.328  0.1427 -0.3168  0.0438
 2767W        W 3738   2.429  10.453   9.383 -0.2905  0.1646 -0.1952
 2768W        W 3739   1.271   1.813  13.918 -0.1207  0.1824  0.0053
 2769W        W 3740   0.638   1.786   5.463  0.1636  0.1306 -0.0979
 2770W        W 3741   7.235   0.622   9.409  0.0419  0.2004 -0.1672
 2771W        W 3742   8.535  12.417   9.522 -0.1480  0.2008 -0.1556
 2772W        W 3743   6.380  12.984   2.066  0.1985  0.1085 -0.0833
 2773W        W 3744   1.923   0.738   1.757 -0.1830 -0.0846  0.3491
 2774W        W 3745   3.895  12.827   0.525  0.4058 -0.1038  0.3593
 2775W        W 3746  10.545   7.848   4.477  0.0018  0.0587 -0.1730
 2776W        W 3747   8.467   7.301   5.280  0.2499 -0.1943  0.5589
 2777W        W 3748   6.388  11.134  11.511 -0.0240  0.2776 -0.2448
 2778W        W 3749   6.158   2.564  10.415  0.1796  0.1407 -0.0323
 2779W        W 3750  12.563  10.043  10.387  0.2103  0.0927 -0.2410
 2780W        W 3751   9.363   5.103   8.949 -0.2850  0.2598 -0.0152
 2781W        W 3752  12.700   8.560   0.507  0.3034  0.3856 -0.1894
 2782W        W 3753   5.642   0.096   3.457  0.0090  0.1367  0.0576
 2783W        W 3754   1.299  10.638   0.698  0.1606 -0.3406  0.1888
 2784W        W 3755   1.372   7.828   2.675 -0.3161  0.1116  0.1585
 2785W        W 3756   7.181  11.581  13.027  0.4416 -0.2591 -0.0070
 2786W        W 3757   6.496   0.787   2.853  0.1105  0.0347 -0.2001
 2787W        W 3758   5.871  11.246   5.981  0.1878  0.3728 -0.2849
 2788W        W 3759   8.703   2.484   9.583  0.1814  0.0021 -0.3062
 2789W        W 3760  10.082   2.966   1.871 -0.0742 -0.0583 -0.2647
 2790W        W 3761  12.043  10.993  13.189  0.0127 -0.0215 -0.1874
 2791W        W 3762   9.352   5.097   5.937  0.1223  0.2213  0.0963
 2792W        W 3763   4.159   7.894  11.274 -0.0982  0.2584 -0.2836
 2793W        W 3764   9.657  13.054   4.461 -0.0785 -0.2524  0.2458
 2794W        W 3765  13.242   5.959   1.995 -0.2301 -0.0561  0.2071
 2795W        W 3766   1.671   3.212  12.330 -0.0143 -0.0496 -0.2321
 2796W        W 3767   0.264  10.218  11.729  0.2710  0.0821 -0.0009
 2797W        W 3768   0.914   8.382   2.303 -0.0219  0.1941 -0.3340
 2798W        W 3769   9.396   6.626   2.218 -0.2142  0.0657 -0.2276
 2799W        W 3770   9.167   9.245   4.250  0.1184  0.2027  0.1017
 2800W        W 3771  10.409   0.634   5.286  0.1996 -0.0413  0.0556
 2801W        W 3772  13.750  11.479  10.418  0.0617  0.1063  0.1996
 2802W        W 3773  11.205   0.529  12.860  0.2947  0.0691  0.2004
 2803W        W 3774   4.742   0.639  11.181  0.0524 -0.1437  0.1042
 2804W        W 3775   8.657   3.307   3.402 -0.3259  0.1517 -0.1826
 2805W        W 3776  12.505  10.203   7.927  0.0011  0.0435  0.3858
 2806W        W 3777   0.368   7.691  10.372 -0.0182  0.1541 -0.1075
 2807W        W 3778   1.948   7.999   5.840 -0.1397 -0.2190 -0.3728
 2808W        W 3779  13.351   9.024   1.457  0.1684  0.0858  0.3107
 2809W        W 3780  12.873   4.414   8.788 -0.0590 -0.0949  0.0140
 2810W        W 3781   6.420   5.001  12.798  0.2668  0.1130  0.1961
 2811W        W 3782   4.791   8.786   7.118  0.2701 -0.0125 -0.0652
 2812W        W 3783  10.275   4.753   8.021 -0.1327  0.3204  0.1713
 2813W        W 3784   3.844  10.792  13.435  0.0537 -0.0113  0.0360
 2814W        W 3785   0.617  11.441  11.506 -0.1080  0.1502  0.0560
 2815W        W 3786   0.632   0.341  10.066  0.0154 -0.0987  0.0116
 2816W        W 3787   4.441   5.337   4.847  0.3280  0.1537 -0.0087
 2817W        W 3788  10.911   0.408   5.264  0.1833  0.0999  0.1163
 2818W        W 3789  12.836   4.567   0.124  0.1338  0.0686 -0.1782
 2819W        W 3790   7.584   0.810  12.930  0.1556 -0.1037  0.2023
 2820W        W 3791   5.298   5.920   3.528  0.1638 -0.4600  0.0942
 2821W        W 3792  10.399   4.503   2.809 -0.0169 -0.0075  0.0204
 2822W        W 3793   5.344  12.228  10.392  0.0688 -0.1819 -0.0748
 2823W        W 3794   4.672   4.880  13.151 -0.0064 -0.4534  0.1781
 2824W        W 3795   1.836  10.232   5.768 -0.0861  0.3512  0.0755
 2825W        W 3796   2.958  12.520   3.539 -0.0393 -0.0443 -0.4752
 2826W        W 3797  12.787   8.408   5.226 -0.1166 -0.1291  0.4357
 2827W        W 3798   3.115   3.788   6.069  0.0557 -0.4857 -0.2157
 2828W        W 3799  10.533  11.841   1.808  0.1119 -0.0153  0.0985
 2829W        W 3800   5.595  12.757   2.581  0.1356 -0.2255  0.0867
 2830W        W 3801  13.031  12.378   9.601  0.1354 -0.1432  0.2298
 2831W        W 3802   6.606   9.868  13.452 -0.0825 -0.0480  0.0911
 2832W        W 3803  10.925  13.269   6.000  0.1393  0.2706  0.0706
 2833W        W 3804  12.713  11.488   5.283 -0.2094 -0.3347  0.0578
 2834W        W 3805   0.602  12.305  10.962  0.0863 -0.2972 -0.1788
 2835W        W 3806   1.931  12.582   3.692  0.1746  0.0486 -0.3915
 2836W        W 3807   2.865   1.211   9.801  0.1886  0.1055  0.2012
 2837W        W 3808   7.497   7.717   7.023  0.1252 -0.0564  0.0669
 2838W        W 3809   2.659   7.580  12.851 -0.0523 -0.1161 -0.3241
 2839W        W 3810  11.635   2.989   3.233  0.0030 -0.1144  0.0639
 2840W        W 3811   4.796   1.161  11.010 -0.1863 -0.0218  0.2020
 2841W        W 3812   7.761  10.192   3.390 -0.2878  0.0971 -0.1780
 2842W        W 3813   1.066   2.247   2.623 -0.2571  0.2317  0.2380
 2843W        W 3814   5.662   9.121   5.303  0.0164  0.0849  0.2157
 2844W        W 3815   8.224   1.126   4.909 -0.2710 -0.0903 -0.0970
 2845W        W 3816   4.815   4.407  13.342  0.0870 -0.0247 -0.1976
 2846W        W 3817   6.935   6.555  10.865  0.0355 -0.0151  0.0227
 2847W        W 3818   8.058   5.553   0.614  0.0846  0.1277  0.0960
 2848W        W 3819   1.753   2.329   1.256  0.2421  0.1140  0.3167
 2849W        W 3820  11.898   9.040   8.407 -0.0556  0.1370  0.1435
 2850W        W 3821   5.163   1.924   2.733  0.0974 -0.1170 -0.1997
 2851W        W 3822   9.687  13.891  10.657 -0.2573  0.2718 -0.0913
 2852W        W 3823   2.619  11.705   4.158  0.3519 -0.1025  0.0135
 2853W        W 3824  10.006   6.915   0.846  0.1416  0.2033  0.0132
 2854W        W 3825   0.852   4.863  11.388  0.0595 -0.1337 -0.1153
 2855W        W 3826   9.351  13.329   8.350 -0.1000 -0.1038  0.0645
 2856W        W 3827   4.333  11.763  11.555 -0.0634 -0.2830  0.0754
 2857W        W 3828  13.613   8.698   5.468 -0.1765 -0.0826 -0.2316
 2858W        W 3829   3.946   1.664   9.614 -0.2433 -0.1592  0.1164
 2859W        W 3830   6.089   0.048  13.370 -0.0586  0.2850 -0.4686
 2860W        W 3831   2.037   8.662  11.610 -0.0407  0.2318  0.1194
 2861W        W 3832  12.322   5.125   5.675 -0.0428 -0.0883  0.0574
 2862W        W 3833   1.120   2.065  10.984  0.1621  0.0861  0.1518
 2863W        W 3834   0.313   0.031   0.342  0.0195 -0.2708  0.0483
 2864W        W 3835   5.305   9.773  11.014  0.0757 -0.0842  0.1728
 2865W        W 3836   0.251  12.703   7.546  0.2462 -0.0397 -0.1167
 2866W        W 3837   5.027  10.322   6.435  0.0129 -0.3166  0.0119
 2867W        W 3838   3.443  12.578   8.523 -0.1661 -0.2639 -0.1413
 2868W        W 3839   6.369   5.586   3.779 -0.0115 -0.0242  0.2448
 2869W        W 3840  13.515  12.311   9.768 -0.2242 -0.2775 -0.1152
 2870W        W 3841   5.915  11.275   9.311 -0.2058 -0.2882  0.0331
 2871W        W 3842  13.082   7.120  10.700 -0.1178  0.1942 -0.0185
 2872W        W 3843  10.569   3.967   2.765  0.1913  0.0787 -0.1824
 2873W        W 3844   7.923   2.604   6.118  0.4283 -0.0206  0.0329
 2874W        W 3845  11.598  12.125  11.264 -0.3964 -0.0952  0.0330
 2875W        W 3846   9.521   5.367  11.930  0.1746  0.1408  0.2277
 2876W        W 3847  13.430   8.560   6.512 -0.2638 -0.3017 -0.1533
 2877W        W 3848   1.615   1.257   5.490 -0.2312 -0.0623 -0.4030
 2878W        W 3849  12.948   7.247   3.311  0.0952  0.0463 -0.0973
 2879W        W 3850   6.059   5.918   9.347 -0.0790 -0.0405 -0.1958
 2880W        W 3851   2.803   4.234   6.211 -0.1129 -0.1012 -0.1357
 2881W        W 3852   8.054   0.088   7.884  0.0511  0.0410 -0.2935
 2882W        W 3853   8.474   7.961   2.876 -0.0416 -0.1877 -0.2665
 2883W        W 3854   6.445   2.054   9.150  0.0547  0.2144  0.1437
 2884W        W 3855  13.548   8.187   6.966  0.1475  0.1558  0.1477
 2885W        W 3856   1.898  12.227   4.054  0.3459 -0.0862  0.1188
 2886W        W 3857   2.231  13.143   8.168 -0.0364  0.1687 -0.0497
 2887W        W 3858   8.480   5.155  13.324  0.1200  0.0396  0.1088
 2888W        W 3859   6.424   7.048   7.857  0.0725  0.1373 -0.0147
 2889W        W 3860  10.964   1.708   2.816  0.0562  0.0004 -0.1536
 2890W        W 3861  13.761   1.303   6.154 -0.1888  0.1821  0.0986
 2891W        W 3862   5.941  11.188   8.161  0.2857 -0.0225 -0.2501
 2892W        W 3863  12.439  12.003  11.306  0.0217  0.4201 -0.1303
 2893W        W 3864   1.341   1.455   9.306 -0.3329  0.0683  0.2941
 2894W        W 3865   2.042   6.060  11.039 -0.0746 -0.2116 -0.0809
 2895W        W 3866   5.538  10.118  12.665 -0.2161  0.0764 -0.0315
 2896W        W 3867   4.838   8.599   4.263 -0.1894  0.1519  0.0769
 2897W        W 3868   2.500   5.135   4.290  0.0774  0.0565 -0.2408
 2898W        W 3869   4.015  11.279   0.281 -0.1133 -0.1612  0.0013
 2899W        W 3870  10.370   7.067   3.164 -0.0525 -0.0259  0.1021
 2900W        W 3871   4.515   1.554   6.840  0.0382 -0.0567  0.2055
 2901W        W 3872   8.733   9.210   6.975  0.1167 -0.0521 -0.3374
 2902W        W 3873   9.127   9.534   9.106  0.0512  0.0853  0.0907
 2903W        W 3874   9.802   4.712  13.488 -0.1767 -0.1338  0.2457
 2904W        W 3875   8.913   4.490   7.250  0.0563 -0.0145 -0.2455
 2905W        W 3876  12.900   9.419   1.328 -0.0985 -0.1120 -0.1362
 2906W        W 3877  11.873   4.957   5.242  0.0094  0.2350 -0.1753
 2907W        W 3878   2.978   1.218   5.522 -0.0345 -0.3110  0.1864
 2908W        W 3879  10.427   3.905  10.718 -0.0473  0.3154 -0.1411
 2909W        W 3880   5.941   5.821   5.817  0.0493  0.0532  0.1989
 2910W        W 3881   5.860   8.898   1.430  0.1332 -0.2833  0.1482
 2911W        W 3882   8.000   7.655  12.827  0.1902 -0.0074  0.1947
 2912W        W 3883   5.157   0.609   7.481 -0.2693 -0.0832  0.0994
 2913W        W 3884   4.504   8.388   5.505 -0.1250  0.1430  0.0669
 2914W        W 3885   4.096  12.986   1.343  0.0467  0.1055  0.0207
 2915W        W 3886   7.090   9.838  13.652 -0.0752  0.1215  0.3329
 2916W        W 3887   2.744   4.255  13.466 -0.1883 -0.2316 -0.3669
 2917W        W 3888  13.763  12.829   6.619 -0.1320 -0.2027  0.0328
 2918W        W 3889  13.458   0.815   6.782 -0.3234 -0.1184 -0.3491
 2919W        W 3890   1.742  11.902   7.695  0.0427  0.0264 -0.1028
 2920W        W 3891   2.854   3.037   1.172 -0.1545 -0.1670 -0.0104
 2921W        W 3892  11.248  10.381  13.798 -0.0600  0.0729  0.3457
 2922W        W 3893   7.414   5.083   6.345 -0.1758 -0.0167 -0.1937
 2923W        W 3894  10.456   1.510   0.497 -0.2052 -0.2296 -0.1259
 2924W        W 3895   3.928  10.474   6.672 -0.1908  0.3816  0.3047
 2925W        W 3896   4.369  10.645  10.798  0.1491  0.0904 -0.3028
 2926W        W 3897   2.051   7.118   8.799  0.2465 -0.1186 -0.1841
 2927W        W 3898  13.264   7.788   0.213  0.2278 -0.0710  0.0309
 2928W        W 3899   7.735   1.941   7.466 -0.2400  0.2787  0.0235
 2929W        W 3900   6.162  13.442   6.782  0.0005  0.1757  0.0216
 2930W        W 3901  13.412   4.668  11.710 -0.0474 -0.2459 -0.5733
 2931W        W 3902  11.903   2.325   8.561  0.4236  0.1125  0.0312
 2932W        W 3903  11.338   2.276   6.383  0.1194  0.0850  0.1257
 2933W        W 3904   9.860   2.423  13.609  0.2400  0.2330  0.2557
 2934W        W 3905  12.438   5.542   5.166 -0.0247 -0.1827  0.0932
 2935W        W 3906   3.858   6.549   2.667  0.0798  0.1075 -0.2459
 2936W        W 3907  12.173   9.621  13.188  0.1920  0.3370  0.0693
 2937W        W 3908  10.027  12.277  10.589 -0.0496  0.0133 -0.2155
 2938W        W 3909   0.700  13.359   9.200 -0.0590  0.1964  0.2407
 2939W        W 3910   3.134   9.854   8.776  0.4327 -0.1624 -0.0125
 2940W        W 3911   2.999   8.974   6.139 -0.0389  0.1936 -0.1740
 2941W        W 3912   4.554  12.273  12.731  0.0774  0.0945  0.0514
 2942W        W 3913   4.234   7.204   4.490  0.4064 -0.1424  0.0992
 2943W        W 3914  13.503  11.722   6.622 -0.0081 -0.1442  0.0424
 2944W        W 3915   3.895   9.944   4.198  0.2084  0.0188  0.3682
 2945W        W 3916   5.547   8.665   1.741  0.2191 -0.1408 -0.2784
 2946W        W 3917   7.942   4.167   6.786  0.1597  0.0008  0.1043
 2947W        W 3918  11.191   0.086   8.345  0.1476 -0.1182  0.3617
 2948W        W 3919   8.241   6.484   5.451  0.1789 -0.3552 -0.0382
 2949W        W 3920   2.085   2.073   0.470  0.0458  0.0140 -0.1518
 2950W        W 3921   9.130   6.933  12.687 -0.2596  0.2789 -0.0451
 2951W        W 3922  13.096   5.445  12.831 -0.1376  0.1213  0.2067
 2952W        W 3923   2.310   4.419  10.946 -0.0025 -0.3272 -0.1365
 2953W        W 3924   6.288   5.101  10.297 -0.1625 -0.0089 -0.1398
 2954W        W 3925   0.431   1.692   9.438  0.1133  0.0494 -0.1263
 2955W        W 3926   2.446  12.484   3.714 -0.0551  0.3389  0.0347
 2956W        W 3927   7.726   3.856  10.143  0.0032  0.1350  0.0311
 2957W        W 3928   6.219   0.943   7.962 -0.0969 -0.0935 -0.1374
 2958W        W 3929   4.570   3.276  11.658 -0.0685  0.3468 -0.2063
 2959W        W 3930  13.869   4.184   0.438 -0.0387 -0.1340  0.1274
 2960W        W 3931   4.041  13.753   0.752  0.1586  0.0315 -0.0708
 2961W        W 3932   2.694  12.031   0.437 -0.1190  0.0373 -0.0383
 2962W        W 3933   2.166  11.584   7.612 -0.0848  0.0751 -0.0997
 2963W        W 3934  11.523   8.344   9.106 -0.2457  0.1125 -0.1188
 2964W        W 3935   3.131   6.089  11.388 -0.0618  0.0363 -0.0268
 2965W        W 3936   0.935  11.915   6.593  0.0117 -0.0756  0.2341
 2966W        W 3937   6.255  11.094  13.491  0.2695 -0.0163  0.2153
 2967W        W 3938  13.566   0.245   4.856  0.1809  0.3650  0.0076
 2968W        W 3939   4.731  10.632  11.779 -0.0209  0.1741  0.1598
 2969W        W 3940   3.497  11.094   1.404 -0.0003 -0.0680  0.0446
 2970W        W 3941  10.680   4.836   7.708  0.1583  0.1508  0.2585
 2971W        W 3942   8.364   3.094  10.336  0.3949  0.0008 -0.2009
 2972W        W 3943   3.696   3.304  12.312  0.1701  0.0071  0.1284
 2973W        W 3944   5.975   2.118  10.204 -0.0072 -0.3692 -0.1820
 2974W        W 3945  10.949   2.986   7.149  0.1143 -0.1055 -0.0794
 2975W        W 3946   6.606   5.732   1.738  0.2680 -0.1149  0.0494
 2976W        W 3947   6.340   3.934   0.630  0.3348 -0.0640 -0.2880
 2977W        W 3948   5.559   8.054  12.341 -0.0409 -0.0094  0.0430
 2978W        W 3949  13.237  12.853  12.440  0.2738 -0.0262 -0.0363
 2979W        W 3950   3.144   5.389  10.484 -0.1591  0.1043  0.0209
 2980W        W 3951   7.309   7.826  12.158 -0.0852  0.1217 -0.1190
 2981W        W 3952   7.503  12.310   9.449 -0.0478  0.0434  0.0109
 2982W        W 3953   3.248   5.440   6.824  0.0777 -0.2136  0.3012
 2983W        W 3954   2.965   8.810  11.394 -0.0361 -0.0078  0.1197
 2984W        W 3955   6.421   1.495  13.677  0.1156  0.0784  0.1482
 2985W        W 3956   9.723   0.615   6.473 -0.1070  0.2035  0.0153
 2986W        W 3957   6.230   5.460  12.616  0.1372  0.1569  0.0579
 2987W        W 3958   3.717   1.118   1.265  0.0311 -0.2152  0.0945
 2988W        W 3959   6.913   0.236  10.211  0.2311 -0.0594 -0.0792
 2989W        W 3960   9.337   0.225   7.045 -0.1478 -0.0582  0.0187
 2990W        W 3961   6.946   3.820   2.385  0.0508  0.0368 -0.3788
 2991W        W 3962   2.172   8.596   9.702  0.1424  0.1357  0.0675
 2992W        W 3963   5.346   1.824  12.631 -0.2219  0.3164 -0.0421
 2993W        W 3964   6.691   6.240   7.560 -0.1187  0.0265  0.1088
 2994W        W 3965   8.432   5.651   9.690 -0.1814 -0.1024  0.3833
 2995W        W 3966   8.879  12.743  12.129  0.1341  0.2135  0.2773
 2996W        W 3967  13.274   3.645  13.456 -0.0343  0.0965  0.2460
 2997W        W 3968   8.838   4.198   6.827 -0.1251  0.3347  0.0349
 2998W        W 3969   8.334  13.203   1.865 -0.1805  0.2078  0.0286
 2999W        W 3970   4.485  13.645   0.295 -0.0557  0.1980  0.2335
 3000W        W 3971  10.364   6.236   8.927 -0.1904 -0.2590  0.0768
 3001W        W 3972   7.121  13.691  10.996  0.1976 -0.0079 -0.0489
 3002W        W 3973  10.887  12.050  10.258 -0.1384  0.1364 -0.0899
 3003W        W 3974   7.769   2.071   3.536  0.1328  0.3381 -0.4138
 3004W        W 3975   1.168   9.713   2.752  0.0728 -0.1009  0.0310
 3005W        W 3976   9.327   7.248  13.613  0.1366 -0.2039  0.2051
 3006W        W 3977   9.290  10.408  13.865  0.1199  0.0748 -0.3562
 3007W        W 3978   6.888  12.157   0.293  0.0607  0.0157 -0.1489
 3008W        W 3979   9.922   1.573   0.375  0.2134 -0.1345 -0.0844
 3009W        W 3980   6.629   4.396   8.246 -0.0207 -0.0982  0.3317
 3010W        W 3981  13.301   7.992   8.785  0.4536  0.2279 -0.1177
 3011W        W 3982  12.636   5.021   2.279 -0.1768 -0.1141 -0.0348
 3012W        W 3983   8.681   5.637   6.552 -0.0490 -0.1808  0.4533
 3013W        W 3984   9.474   6.847   1.211  0.0310  0.0136 -0.4977
 3014W        W 3985   5.175   2.139   4.546 -0.0304  0.0697 -0.2935
 3015W        W 3986   4.536   9.375  12.780 -0.0543 -0.2498  0.0525
 3016W        W 3987  12.105   2.805  12.905 -0.2006 -0.2090  0.1245
 3017W        W 3988   8.486   6.971   7.566 -0.0125 -0.3160  0.0862
 3018W        W 3989   9.843   6.524   2.427  0.4180  0.0583  0.0434
 3019W        W 3990  13.322   1.588  13.868  0.1105  0.4557  0.0897
 3020W        W 3991   2.404   5.727  12.490  0.1942 -0.2393 -0.1712
 3021W        W 3992   7.560   8.979  12.045  0.1845 -0.1169 -0.2434
 3022W        W 3993  12.459   0.732   4.494  0.2297  0.0618  0.0755
 3023W        W 3994   7.868   9.363   1.765  0.0799  0.4034 -0.3703
 3024W        W 3995   9.739  11.437  11.288  0.1243 -0.1102 -0.4297
 3025W        W 3996   3.956   0.000  12.519 -0.1705 -0.2435 -0.1482
 3026W        W 3997   4.900   7.405  12.560 -0.1920  0.0488  0.1482
 3027W        W 3998   2.790  12.264   6.522 -0.1162  0.0365  0.0839
 3028W        W 3999   1.175   8.381   4.032  0.5343  0.2599  0.0149
 3029W        W 4000   4.676  13.260   8.521  0.1173 -0.1137  0.2237
 3030W        W 4001   8.539   8.470   8.001  0.0040 -0.2696  0.1468
 3031W        W 4002   9.016   8.895   1.622 -0.0832 -0.1456 -0.2176
 3032W        W 4003   5.751   9.864  11.653 -0.2449 -0.1498  0.0774
 3033W        W 4004  11.146   5.857  13.403 -0.1463 -0.0262  0.0693
 3034W        W 4005   5.034   9.840   6.658  0.1840  0.0391 -0.2844
 3035W        W 4006   6.464   8.117  12.884 -0.1233  0.1370 -0.1420
 3036W        W 4007  10.676  11.909   2.315 -0.1723 -0.0736  0.0617
 3037W        W 4008   2.413   1.676   6.252  0.4760  0.1104 -0.2025
 3038W        W 4009  12.679   2.778  10.232 -0.0317  0.1012 -0.1800
 3039W        W 4010  12.340   7.972   7.688 -0.1722 -0.2142  0.0869
 3040W        W 4011   7.639  12.645   3.257  0.1397 -0.0362  0.0149
 3041W        W 4012  13.324   3.503  10.458  0.1207 -0.2935  0.3544
 3042W        W 4013   2.205   7.427   7.487 -0.0488 -0.2240  0.2766
 3043W        W 4014   8.459  10.979   3.727 -0.0471 -0.2437 -0.1755
 3044W        W 4015   6.026   7.347   5.954 -0.0802 -0.1290 -0.4026
 3045W        W 4016  12.872   0.755   7.936  0.3807  0.1794  0.2225
 3046W        W 4017   0.247   1.363   5.846 -0.1189 -0.3099  0.2940
 3047W        W 4018   5.183  13.327   1.145  0.0810  0.0914 -0.0156
 3048W        W 4019   4.341   8.653   9.077 -0.3000 -0.1985 -0.1141
 3049W        W 4020   4.437   9.769   2.226 -0.0457  0.1956 -0.4693
 3050W        W 4021   9.316   8.036  12.509  0.2309  0.0768 -0.0949
 3051W        W 4022  11.400   0.124   0.196  0.1034  0.0532 -0.0911
 3052W        W 4023   6.244   0.984   3.953  0.2295  0.1329 -0.0204
 3053W        W 4024   6.159   5.382   5.090 -0.2071  0.1316  0.0362
 3054W        W 4025  13.102   2.892  12.040  0.2006  0.2126  0.1521
 3055W        W 4026   1.799   8.506   5.544 -0.1243 -0.2567  0.1192
 3056W        W 4027   8.746   2.069   9.349  0.0863  0.3320  0.1824
 3057W        W 4028  11.513  10.043   0.837 -0.1480  0.0343 -0.0388
 3058W        W 4029   7.054  12.141  12.188 -0.1465  0.1574 -0.1014
 3059W        W 4030  10.533  10.523   0.574 -0.0814 -0.2394 -0.1741
 3060W        W 4031   5.183  13.253   9.388 -0.0478  0.2761 -0.0609
 3061W        W 4032  13.510  13.609  11.584 -0.1700 -0.3027 -0.0057
 3062W        W 4033   9.288   4.769   7.504 -0.0591  0.0175 -0.1000
 3063W        W 4034  12.099   8.946  12.217 -0.0089 -0.1303  0.0000
 3064W        W 4035  13.593  10.366   2.227  0.0861 -0.2247 -0.0477
 3065W        W 4036   1.664  10.519   3.138  0.3635 -0.2748 -0.0615
 3066W        W 4037  11.902   5.380   9.387 -0.0344 -0.0156  0.1643
 3067W        W 4038  12.510  13.146   2.210 -0.0882  0.0294 -0.0821
 3068W        W 4039  10.989   3.093   1.097 -0.3897 -0.2144  0.3404
 3069W        W 4040   9.565   0.842   9.003 -0.1909  0.0340  0.0232
 3070W        W 4041   9.070  13.017   1.231  0.0274 -0.1962 -0.3587
 3071W        W 4042   0.154   3.127  10.693  0.1154 -0.1318 -0.1932
 3072W        W 4043   7.700   1.988   6.057  0.3602  0.0941 -0.3743
 3073W        W 4044   8.186   4.555  10.388  0.0158  0.1837  0.1099
 3074W        W 4045   5.571   8.569   7.908  0.1361  0.0347 -0.0034
 3075W        W 4046   8.826   2.484   5.527  0.0552 -0.0142  0.0045
 3076W        W 4047  12.825  10.450   9.285 -0.0534  0.1080  0.4424
 3077W        W 4048  12.274   5.248   3.055  0.0357  0.1313 -0.0321
 3078W        W 4049   6.300  10.314   5.019  0.0806  0.1139  0.0986
 3079W        W 4050   8.845   4.889   8.624  0.3721 -0.0176  0.2709
 3080W        W 4051   9.515   1.877   3.653  0.1277  0.3406 -0.0030
 3081W        W 4052   6.959  12.801  11.854  0.0696  0.0466 -0.3363
 3082W        W 4053   3.146   6.475  10.592 -0.0545  0.0684  0.1489
 3083W        W 4054   8.469   2.366   1.073  0.2428  0.3093  0.1681
 3084W        W 4055   5.191  13.087   0.671 -0.0103 -0.1416  0.0394
 3085W        W 4056   8.038  12.217  10.031 -0.2967  0.2310  0.2200
 3086W        W 4057   2.872   9.407   8.431  0.0887  0.3169 -0.0926
 3087W        W 4058  12.502   5.539   6.036 -0.1491  0.2064  0.4730
 3088W        W 4059   7.411  10.921   4.604  0.0276 -0.1507  0.0557
 3089W        W 4060   7.791   2.280  11.026  0.0652 -0.0936  0.3670
 3090W        W 4061   1.364  10.834   8.687  0.0198  0.3056 -0.5131
 3091W        W 4062   1.970  12.478  10.094 -0.0293 -0.2891 -0.1993
 3092W        W 4063   0.081   6.083   7.013 -0.2689 -0.4252 -0.2591
 3093W        W 4064   7.571   2.369  13.129 -0.0564 -0.0580 -0.1513
 3094W        W 4065   1.996  11.741  11.432  0.0869  0.2820 -0.0063
 3095W        W 4066   2.394   5.228   6.257  0.0719  0.1422  0.1276
 3096W        W 4067   7.340   1.048   5.613 -0.1048  0.0537 -0.3399
 3097W        W 4068   5.582  10.984   2.774 -0.1182  0.0870  0.0980
 3098W        W 4069   1.740   0.291   5.897  0.0085 -0.0526 -0.0365
 3099W        W 4070   7.730   9.838   2.662 -0.0340  0.4321 -0.0841
 3100W        W 4071   7.113  10.639   1.664 -0.0738  0.0554 -0.0703
 3101W        W 4072   8.106   8.011   9.333 -0.3388 -0.0629  0.0108
 3102W        W 4073   2.868  12.084   7.843 -0.1556 -0.2227 -0.0848
 3103W        W 4074  12.912   0.594   0.693  0.2625  0.2422 -0.1570
 3104W        W 4075   3.863   2.793   5.065  0.0812 -0.4441 -0.0723
 3105W        W 4076   0.422   9.232   1.351 -0.1213  0.1495  0.0562
 3106W        W 4077  12.939   1.361   8.561  0.1103  0.2284  0.1744
 3107W        W 4078   0.923   3.336  12.764 -0.0338  0.0051  0.1239
 3108W        W 4079   4.166   5.922   1.534  0.1480  0.0076  0.1480
 3109W        W 4080   7.729  10.957   2.379 -0.2038  0.4344  0.0436
 3110W        W 4081   8.450  12.028   4.596 -0.0569  0.0731  0.1459
 3111W        W 4082   0.059   0.849  13.808 -0.2715  0.0912 -0.0242
 3112W        W 4083   8.827   8.071   4.699 -0.0349 -0.2869  0.1750
 3113W        W 4084  12.892   8.160  13.278 -0.1185  0.1181  0.0605
 3114W        W 4085   6.256  10.535   4.284  0.0906 -0.1524  0.1080
 3115W        W 4086   6.138   4.642   9.533 -0.0534 -0.0482 -0.2028
 3116W        W 4087   0.933   4.444   4.587  0.1566  0.1291 -0.0587
 3117W        W 4088  11.162   1.159   1.971  0.3221  0.3049 -0.0274
 3118W        W 4089   6.712  12.593  11.506 -0.0051  0.2427  0.1132
 3119W        W 4090  11.086  13.227  11.275 -0.1409  0.2992  0.4067
 3120W        W 4091   6.764  12.470   2.996 -0.0305  0.2432  0.0657
 3121W        W 4092   5.071   4.380   4.786 -0.0954  0.3046 -0.1490
 3122W        W 4093  10.349  13.462  11.169 -0.0466 -0.1078 -0.0121
 3123W        W 4094   5.144  13.009   8.968 -0.2060 -0.0610 -0.0261
 3124W        W 4095  11.011   3.638   1.009  0.0847 -0.0253  0.1661
 3125W        W 4096  11.065   6.448   5.982  0.0845  0.0826  0.2902
 3126W        W 4097   8.909   0.962   2.073 -0.0105 -0.2581  0.0054
 3127W        W 4098  11.384   1.129   0.495  0.0109  0.3469  0.1773
 3128W        W 4099  10.344   4.356   7.546 -0.0056 -0.1537 -0.2575
 3129W        W 4100   3.182   0.228   5.503  0.0320  0.2528  0.0593
 3130W        W 4101  11.848   4.380  11.160 -0.2539 -0.3100  0.0787
 3131W        W 4102   9.164  13.255   5.895  0.1684  0.0700 -0.0394
 3132W        W 4103   7.657  10.023   4.943  0.0479 -0.1062 -0.4194
 3133W        W 4104  11.084  13.581  13.441 -0.0652 -0.0573  0.1064
 3134W        W 4105  13.438   6.240   7.059  0.2094  0.1201  0.0332
 3135W        W 4106   6.273   9.647  12.470  0.1412 -0.3457 -0.0554
 3136W        W 4107   3.568   0.681   9.736  0.1729 -0.3006 -0.1811
 3137W        W 4108  12.995   5.162  12.352  0.2569 -0.0080 -0.2505
 3138W        W 4109  11.788   6.303  13.904  0.0455  0.1149 -0.0683
 3139W        W 4110  12.653   3.849   5.098 -0.1459 -0.2216  0.0534
 3140W        W 4111  11.734   6.868   6.223 -0.2317  0.1016  0.0421
 3141W        W 4112   5.308  11.675  12.166  0.0409  0.0168 -0.3954
 3142W        W 4113   4.804   5.454   8.123 -0.1345  0.0699 -0.0577
 3143W        W 4114  13.215   8.156  12.002 -0.2299 -0.0817 -0.0827
 3144W        W 4115  13.127   1.354   6.769  0.1238 -0.0556  0.2888
 3145W        W 4116   6.969   2.376   3.975 -0.0193 -0.0925 -0.0888
 3146W        W 4117   0.870   2.705  13.561  0.1381 -0.1410 -0.0337
 3147W        W 4118   1.536   5.382   7.248  0.0527 -0.1566  0.1947
 3148W        W 4119  10.025   3.003  11.603  0.1093  0.1986 -0.0234
 3149W        W 4120  10.964   2.403   8.577 -0.0317 -0.0943  0.0505
 3150W        W 4121   4.457   4.094   6.571  0.0880 -0.1323  0.0156
 3151W        W 4122   2.527  13.186  13.596 -0.0559  0.3298 -0.0438
 3152W        W 4123  12.939   7.330  13.469  0.1546  0.0690  0.0027
 3153W        W 4124   7.508  11.403   2.826  0.1772  0.0736  0.3422
 3154W        W 4125  13.457   9.612   9.405  0.0249 -0.1306 -0.1091
 3155W        W 4126   1.061   9.459   8.744 -0.1418  0.2622 -0.1730
 3156W        W 4127   8.437   2.144   5.439  0.3150  0.1366  0.0040
 3157W        W 4128   6.459   6.243  11.287 -0.1370 -0.0043 -0.0004
 3158W        W 4129  10.799   1.629   2.268  0.2969 -0.0889 -0.2447
 3159W        W 4130   8.557  10.918  12.937  0.2192 -0.0454 -0.1136
 3160W        W 4131   0.922  11.428   7.470  0.0266 -0.0873 -0.0256
 3161W        W 4132  10.457   3.770   9.559  0.1710 -0.0311 -0.0352
 3162W        W 4133  11.784  10.029   7.441 -0.0196  0.1557 -0.0571
 3163W        W 4134   5.295   1.745   8.566 -0.0055 -0.1478  0.2059
 3164W        W 4135   2.322   8.246   5.100 -0.1113  0.1816 -0.0683
 3165W        W 4136   7.613   5.435   5.443  0.2323 -0.0024  0.0939
 3166W        W 4137   9.048   8.626  12.602  0.1191  0.1225 -0.1887
 3167W        W 4138   3.482   8.651  12.185  0.1343 -0.2097 -0.1274
 3168W        W 4139  12.212   4.179   5.669 -0.4269 -0.2757 -0.0122
 3169W        W 4140   3.620   4.007   5.591  0.1481 -0.1397 -0.1042
 3170W        W 4141   6.310   8.213   8.595  0.1984 -0.1816  0.0251
 3171W        W 4142  10.553   5.852  11.605  0.0693  0.2512 -0.2169
 3172W        W 4143   6.471  12.019   4.429  0.3266  0.0432  0.1849
 3173W        W 4144  11.965   0.968   4.519  0.2850 -0.2034  0.0015
 3174W        W 4145  11.839   1.247   1.299  0.0909  0.0503  0.1485
 3175W        W 4146   1.574  12.190   1.154 -0.0115 -0.0986 -0.1158
 3176W        W 4147   9.320   9.575   0.113  0.0870  0.0076 -0.0425
 3177W        W 4148   4.518   7.471   5.582  0.2987  0.0470 -0.1213
 3178W        W 4149   5.277   6.702   7.872  0.0540  0.2665 -0.5337
 3179W        W 4150  11.167   2.142   4.506 -0.0464  0.2339 -0.2307
 3180W        W 4151   9.846  10.072   9.809  0.2219 -0.1476 -0.2348
 3181W        W 4152   6.628   3.435   8.550 -0.3716 -0.2093  0.1632
 3182W        W 4153   9.484  13.294  11.919 -0.0733  0.1279 -0.2469
 3183W        W 4154   1.910   6.680   1.641  0.0307  0.0583  0.0156
 3184W        W 4155   6.785   3.671   9.076  0.1956 -0.0619  0.2408
 3185W        W 4156   9.423   8.016   8.298 -0.0675 -0.4008 -0.3515
 3186W        W 4157   9.215  12.519  13.242  0.0177  0.0180  0.1202
 3187W        W 4158   4.809   4.002   8.859 -0.1885 -0.2280 -0.1012
 3188W        W 4159  13.591   8.794   8.200 -0.1212 -0.0139 -0.1923
 3189W        W 4160   5.218   5.371  12.446 -0.1920 -0.0316  0.1861
 3190W        W 4161   3.931   7.946   1.007  0.1453  0.1139 -0.0967
 3191W        W 4162   8.221   8.817   0.399  0.1735 -0.0837 -0.1415
 3192W        W 4163  11.780   9.463  12.965  0.3303  0.0656  0.2867
 3193W        W 4164  12.725  13.862  13.362 -0.2015 -0.2932 -0.0270
 3194W        W 4165   8.104  10.398   9.605 -0.0984 -0.2036  0.0808
 3195W        W 4166  13.014   8.028  12.483 -0.1864 -0.2212  0.1174
 3196W        W 4167   1.522   9.982   2.982  0.0057  0.2421 -0.0039
 3197W        W 4168   6.530  13.464   4.605  0.0119  0.1209  0.0952
 3198W        W 4169   9.889   0.473  12.917  0.1908  0.2805  0.4627
 3199W        W 4170   8.708   5.253   3.016 -0.1640  0.2012  0.2288
 3200W        W 4171  13.007   1.291  12.161  0.3876  0.0359 -0.0265
 3201W        W 4172  12.617   1.337   6.634 -0.1019 -0.1543 -0.0584
 3202W        W 4173   2.018  11.169   7.847 -0.0153  0.2426 -0.0387
 3203W        W 4174   2.220   1.562   0.698  0.6469  0.2300  0.2022
 3204W        W 4175   6.065   4.675   8.945 -0.0812  0.1786  0.3947
 3205W        W 4176   7.679   8.881  13.639  0.2905  0.1583 -0.3853
 3206W        W 4177   0.531  11.808   6.256  0.2310  0.1240 -0.0182
 3207W        W 4178   5.168   9.690  10.501 -0.0232  0.2048 -0.1789
 3208W        W 4179   1.653   6.763   6.218 -0.1734 -0.0971 -0.1843
 3209W        W 4180  13.185  11.698  11.921 -0.1124  0.2374  0.0113
 3210W        W 4181  12.633   3.978   8.980  0.1164  0.0003  0.0093
 3211W        W 4182   7.510   1.252   8.230  0.2751 -0.1779  0.2669
 3212W        W 4183  13.351   8.299   0.106  0.1720  0.2416 -0.1365
 3213W        W 4184   5.771   3.185  10.962 -0.0868  0.2298 -0.0699
 3214W        W 4185  10.039  10.501   3.539 -0.1912 -0.1135 -0.0708
 3215W        W 4186   6.561   9.398  10.605  0.0445  0.1666  0.4329
 3216W        W 4187   9.787   9.741   7.981  0.3320  0.1817  0.0999
 3217W        W 4188   6.059   2.227   9.477  0.0550 -0.1469  0.2908
 3218W        W 4189   4.444   5.002   0.889 -0.0669 -0.0246  0.0476
 3219W        W 4190   6.721   8.223   0.959  0.3245  0.1119  0.1561
 3220W        W 4191   3.747   7.570  11.228 -0.1862 -0.1645  0.2379
 3221W        W 4192  10.666   9.966   6.640  0.0755 -0.0297  0.1758
 3222W        W 4193   2.096  12.588  13.166 -0.1035  0.0593 -0.1429
 3223W        W 4194   0.007  12.587  12.214  0.0720 -0.1524 -0.1936
 3224W        W 4195   3.202  11.509   6.239 -0.0901  0.3778 -0.1388
 3225W        W 4196   9.708  12.721  10.420  0.0881  0.1109 -0.2557
 3226W        W 4197   2.125  12.641   1.155  0.1529  0.1720 -0.0372
 3227W        W 4198   3.810  12.721   3.370 -0.0943  0.1805  0.1358
 3228W        W 4199   7.797  13.816   9.797  0.1140 -0.2699 -0.0845
 3229W        W 4200   9.485  10.746   1.222 -0.1257 -0.3153  0.1770
 3230W        W 4201   3.339  11.250   1.930  0.0383 -0.2762 -0.1344
 3231W        W 4202   7.177   4.696  10.537 -0.1976 -0.0132 -0.1265
 3232W        W 4203   1.876  13.575   3.784  0.0100  0.3031  0.1665
 3233W        W 4204   1.491   2.217   3.232 -0.2836  0.0595  0.0446
 3234W        W 4205   0.584   2.038   5.014  0.1024 -0.0934 -0.0360
 3235W        W 4206   4.919   3.075   0.668  0.0358 -0.2100  0.1592
 3236W        W 4207   8.135   4.979  10.718  0.1620 -0.1446  0.0477
 3237W        W 4208   1.509   4.947   6.701 -0.0386 -0.0748 -0.0602
 3238W        W 4209  12.434   6.923  11.589 -0.1977 -0.1028  0.0411
 3239W        W 4210   9.937  13.756  13.408 -0.0628  0.1874 -0.2716
 3240W        W 4211   8.507  13.438   0.525 -0.0005  0.2833 -0.2910
 3241W        W 4212   5.448   0.625   1.711  0.1192 -0.0227 -0.2992
 3242W        W 4213   6.044  13.703   5.987 -0.1771  0.1322  0.1638
 3243W        W 4214   8.058   5.122   4.742 -0.0593  0.1592  0.1242
 3244W        W 4215   3.399  12.700  11.962 -0.2278 -0.1365  0.0490
 3245W        W 4216   6.862   4.139   1.530 -0.1632  0.2479 -0.0753
 3246W        W 4217   1.630   7.069   5.099  0.0156 -0.0134 -0.1216
 3247W        W 4218   0.819   4.883   6.872  0.1521  0.1917  0.1218
 3248W        W 4219  12.073   3.226   8.299  0.2768  0.2082  0.0532
 3249W        W 4220  13.001  13.285   9.683 -0.0946  0.0802 -0.0827
 3250W        W 4221  11.095   8.877   6.283 -0.0714  0.1812  0.2958
 3251W        W 4222   9.440   9.900  13.632  0.0106  0.0380  0.1381
 3252W        W 4223  10.939  12.715   9.692  0.2582 -0.4338  0.4901
 3253W        W 4224   8.679   0.618  10.341  0.0244 -0.1529  0.0194
 3254W        W 4225  10.821  12.608   1.515  0.0778  0.1474  0.1581
 3255W        W 4226   7.178   6.744   5.693 -0.0962 -0.3218 -0.2853
 3256W        W 4227   0.336   1.943  10.305 -0.0962 -0.1891 -0.1371
 3257W        W 4228  11.350   7.285   3.036 -0.0998 -0.0273  0.1773
 3258W        W 4229   3.847  13.004  11.014  0.0779  0.1880  0.1411
 3259W        W 4230  11.117   8.164   3.404 -0.2040  0.0830 -0.2247
 3260W        W 4231  13.565  13.105  11.724 -0.1888 -0.0229 -0.4401
 3261W        W 4232  12.981   2.496   4.533 -0.0373  0.1563  0.1308
 3262W        W 4233   5.737   9.669   3.191  0.0358 -0.0170 -0.0882
 3263W        W 4234   6.800   4.552   1.943  0.1869  0.2244 -0.1973
 3264W        W 4235   2.069  10.076   0.840 -0.0968  0.0401 -0.0187
 3265W        W 4236   6.897  13.692  13.305 -0.0822 -0.0232  0.2236
 3266W        W 4237  13.898   8.843   1.126  0.1413 -0.0701  0.1643
 3267W        W 4238   1.559   1.860   1.364 -0.0719 -0.1136 -0.0662
 3268W        W 4239   0.342   0.351   9.670 -0.0362  0.1306  0.0656
 3269W        W 4240   4.117   2.449  10.760  0.1620  0.0541  0.0181
 3270W        W 4241  10.063   1.983   2.788  0.5414  0.0499 -0.1141
 3271W        W 4242  11.258   7.751   9.745 -0.0434 -0.0853 -0.1346
 3272W        W 4243   7.497   3.208   4.901  0.0194  0.5643  0.2308
 3273W        W 4244  11.075   5.592   9.540  0.2029  0.1402  0.3542
 3274W        W 4245   9.735   7.776   0.316 -0.1766 -0.1987 -0.0538
 3275W        W 4246   6.967  13.408   6.055 -0.0167 -0.1473 -0.2067
 3276W        W 4247   7.576   6.505   9.395 -0.2216 -0.0896 -0.0234
 3277W        W 4248  12.036   2.507   4.834 -0.2250  0.2737 -0.0816
 3278W        W 4249   8.657   9.557  12.261  0.0867 -0.0399  0.0298
 3279W        W 4250   5.344   6.994   2.601  0.1647  0.1388  0.0774
 3280W        W 4251   5.825  13.474   7.595 -0.0930 -0.3616  0.4908
 3281W        W 4252   2.158  13.501  13.485  0.0717 -0.0351  0.0580
 3282W        W 4253   0.343   7.219   8.717  0.2212  0.0947  0.1653
 3283W        W 4254  12.876   3.217   9.750 -0.0518 -0.0306  0.3868
 3284W        W 4255   4.971   2.905   7.989  0.0610  0.1067  0.1958
 3285W        W 4256   4.813  11.262  12.927 -0.0366 -0.1614 -0.2993
 3286W        W 4257   0.762   5.399   5.607 -0.0340  0.1385  0.0305
 3287W        W 4258   0.146   6.365   1.678 -0.0153  0.3160 -0.4994
 3288W        W 4259   8.868  11.455  13.759  0.2928  0.1878 -0.0035
 3289W        W 4260  12.701   5.139   4.845  0.0573  0.0379 -0.0652
 3290W        W 4261  10.637   9.614   3.318 -0.0937 -0.2853  0.1534
 3291W        W 4262  12.255   8.579   3.225  0.1204 -0.1121  0.0474
 3292W        W 4263   8.903  13.497   8.066 -0.3037  0.2878  0.0540
 3293W        W 4264  12.327   1.291   6.226  0.2602  0.1418 -0.0698
 3294W        W 4265   1.847   6.622   8.561 -0.0810  0.0102 -0.0886
 3295W        W 4266   6.703   9.248   3.903  0.0190  0.0395  0.1961
 3296W        W 4267   7.135   9.534  11.458  0.1440  0.1337 -0.0669
 3297W        W 4268  10.368   2.396   2.898 -0.0687 -0.0201  0.0916
 3298W        W 4269   6.845   8.628   6.496 -0.0378 -0.1643  0.1521
 3299W        W 4270  12.837   0.127   9.398  0.0145 -0.0316 -0.0639
 3300W        W 4271  11.300   4.604   5.107 -0.0785  0.0832  0.2255
 3301W        W 4272   2.390   6.942   0.064  0.1556  0.0174  0.1134
 3302W        W 4273   9.624   6.886  11.255  0.1840  0.2684 -0.2412
 3303W        W 4274   0.819   9.550   2.035 -0.2107  0.0487  0.1364
 3304W        W 4275   2.287   3.924   5.553 -0.1006  0.1809 -0.1387
 3305W        W 4276   5.107   4.591   2.180  0.0866 -0.2022  0.2268
 3306W        W 4277  13.786   1.952   3.293 -0.0347  0.1960 -0.1181
 3307W        W 4278   9.216   9.608   3.404 -0.1572 -0.1754 -0.0133
 3308W        W 4279   1.454   8.734   3.018 -0.1771 -0.0341 -0.1441
 3309W        W 4280  13.629   0.620  13.206  0.1782 -0.0131  0.1939
 3310W        W 4281  12.910   0.920  13.671 -0.0570  0.0642  0.0152
 3311W        W 4282   7.406   0.187   5.222 -0.2736 -0.0489 -0.2367
 3312W        W 4283  11.994   8.464   4.695  0.1587  0.0693 -0.0891
 3313W        W 4284   7.420  10.866   7.072 -0.3513  0.1237  0.2649
 3314W        W 4285   6.348   2.660   0.477 -0.0085 -0.0059 -0.0288
 3315W        W 4286  11.440   7.266   4.711  0.0949 -0.2612 -0.0436
 3316W        W 4287   7.157   5.719   9.870  0.2032  0.3419 -0.1656
 3317W        W 4288   3.422  13.175  11.224  0.2652 -0.2437  0.0392
 3318W        W 4289   7.997   1.548   5.011  0.1340 -0.0050 -0.1304
 3319W        W 4290   4.166   0.148   5.719 -0.0309 -0.1242 -0.1820
 3320W        W 4291   4.050  11.218  13.322 -0.2567  0.2123 -0.2706
 3321W        W 4292   8.016   1.731  13.751 -0.0476  0.0561  0.0587
 3322W        W 4293   6.482   9.472   5.786 -0.2589  0.0613  0.0076
 3323W        W 4294  11.168   3.090   7.651  0.0471 -0.1331 -0.0875
 3324W        W 4295  13.397   4.532   2.388  0.2581  0.1264 -0.1851
 3325W        W 4296   6.567   7.495  12.085  0.1371  0.0787 -0.1530
 3326W        W 4297  13.633  11.490   8.303 -0.0334 -0.1418  0.4135
 3327W        W 4298   6.829  12.065   1.883  0.1748  0.0492 -0.0775
 3328W        W 4299   1.067   2.683   9.623 -0.1044  0.1077  0.0272
 3329W        W 4300   4.194   5.164   9.771 -0.0283 -0.3138  0.0076
 3330W        W 4301   4.790   3.061   1.158  0.1307  0.1619 -0.0123
 3331W        W 4302   6.307   9.731   7.993 -0.0329 -0.0057  0.4110
 3332W        W 4303   7.613   4.813  12.065  0.0085  0.0544 -0.1047
 3333W        W 4304   1.571   7.483   8.998 -0.2306  0.0431 -0.0841
 3334W        W 4305  13.141   8.441   3.079  0.0352  0.0029 -0.0959
 3335W        W 4306   8.250   1.323   9.273 -0.1866 -0.2528  0.1583
 3336W        W 4307  11.728   1.870   4.452 -0.0651 -0.0779 -0.1738
 3337W        W 4308   2.874  10.785  10.841 -0.1266  0.1825 -0.2826
 3338W        W 4309   2.017  11.912   9.485 -0.3003  0.1376  0.1422
 3339W        W 4310   0.783  13.456  10.296 -0.4177  0.0655  0.1851
 3340W        W 4311   3.795   8.403   7.267  0.1545 -0.0560 -0.1074
 3341W        W 4312   1.725   8.442  13.390 -0.2496  0.0029  0.0388
 3342W        W 4313   7.664  11.701   3.256  0.0763 -0.1109  0.0187
 3343W        W 4314   5.698  12.201  11.537  0.0883  0.0963 -0.2360
 3344W        W 4315   5.809  12.088   0.163 -0.1712 -0.1244 -0.3417
 3345W        W 4316  13.915  12.567  11.722  0.0487 -0.3228  0.0391
 3346W        W 4317   0.768  12.391   5.141  0.4292 -0.1008 -0.0532
 3347W        W 4318   5.302   9.973   8.850  0.0254 -0.2088 -0.0238
 3348W        W 4319   5.936   3.640  12.797  0.2624  0.2631  0.3504
 3349W        W 4320   0.812   6.478  13.320 -0.1764  0.2178 -0.1238
 3350W        W 4321   8.616   4.757   8.090 -0.1923  0.2089  0.0705
 3351W        W 4322   7.797  11.583  11.490 -0.4386  0.0494 -0.1344
 3352W        W 4323   3.836   4.353   2.529 -0.2003  0.2466  0.0308
 3353W        W 4324   5.330  12.731  11.213  0.0377 -0.0185 -0.2717
 3354W        W 4325   4.533  13.582   3.764  0.0543 -0.2046  0.3891
 3355W        W 4326   6.444  13.004   4.402 -0.2629  0.3488 -0.0957
 3356W        W 4327   2.624   0.247   3.440  0.1616  0.0758 -0.1270
 3357W        W 4328  10.488   8.723   2.783 -0.4202  0.1309 -0.2989
 3358W        W 4329   0.106   7.399   0.968  0.1051 -0.1363  0.0697
 3359W        W 4330   2.438   2.610   8.567  0.0600 -0.1860 -0.2720
 3360W        W 4331   3.034  12.748   6.258  0.0863  0.0654 -0.1844
 3361W        W 4332   0.044   6.119   9.426 -0.1443 -0.0423 -0.0495
 3362W        W 4333   4.151   7.320  13.690  0.1914  0.0068 -0.0974
 3363W        W 4334  10.605   6.698  10.990  0.0856 -0.1409 -0.0972
 3364W        W 4335  11.219   9.272   9.092 -0.0034  0.0094  0.1236
 3365W        W 4336   6.590  13.774   4.178 -0.1773 -0.0857  0.1174
 3366W        W 4337  10.526   0.903   0.690 -0.1607  0.0995 -0.0080
 3367W        W 4338  10.510   5.239   7.523 -0.0590  0.1332  0.0819
 3368W        W 4339   8.739  11.027   6.043 -0.0191  0.2521  0.0421
 3369W        W 4340   8.776  13.007   4.000  0.1087  0.1046 -0.1275
 3370W        W 4341  12.545   3.807  11.634  0.3173 -0.0569 -0.1354
 3371W        W 4342   6.919   3.870   4.430 -0.1890 -0.2528 -0.1073
 3372W        W 4343  10.250   4.688   4.323 -0.1310 -0.1303 -0.0717
 3373W        W 4344   1.403   7.956  10.752 -0.2576  0.0084  0.2774
 3374W        W 4345   9.599   7.839   5.238  0.0365  0.0666  0.1741
 3375W        W 4346   1.838   1.726  10.660  0.0927  0.0382  0.0135
 3376W        W 4347   6.981   7.567  10.295 -0.0218  0.0094  0.2859
 3377W        W 4348   1.024   4.789  11.906  0.1015 -0.1486 -0.2526
 3378W        W 4349   3.279   2.557   9.236  0.3207  0.2577 -0.0614
 3379W        W 4350  12.257   1.313  12.492  0.0170 -0.0792  0.2756
 3380W        W 4351   3.941   6.123   5.948  0.1740  0.0675  0.1022
 3381W        W 4352   4.246   8.617   7.272 -0.1180 -0.1009  0.0803
 3382W        W 4353  11.786   2.113   6.266 -0.2580  0.3789 -0.2014
 3383W        W 4354   0.088   6.478   7.661 -0.0858 -0.2650  0.1810
 3384W        W 4355  12.542   3.314   2.057  0.0827  0.1920 -0.0845
 3385W        W 4356   3.599   9.425   6.456  0.1109  0.0522 -0.0602
 3386W        W 4357  11.214   1.372   2.451 -0.1536  0.0255 -0.1350
 3387W        W 4358   3.292   1.044  13.854  0.1101  0.0842 -0.2143
 3388W        W 4359   0.322  12.892  10.493  0.0950 -0.0362 -0.0461
 3389W        W 4360   3.114   2.249   9.643  0.0784  0.1688 -0.0158
 3390W        W 4361   8.424   9.122   9.301  0.0087 -0.1331  0.2787
 3391W        W 4362  10.717   1.063   6.797 -0.0908 -0.0051  0.0170
 3392W        W 4363  12.256   3.469   5.224 -0.0131 -0.1313 -0.1424
 3393W        W 4364   9.931   1.037  11.546  0.0061  0.0401 -0.3485
 3394W        W 4365   5.266  11.819  11.694 -0.0656 -0.1618 -0.1660
 3395W        W 4366   8.382   9.272  11.330 -0.2493  0.0668  0.1206
 3396W        W 4367   8.987  13.128   6.405  0.3019 -0.0712  0.2408
 3397W        W 4368   0.716   9.774   1.420 -0.1056  0.1993  0.0108
 3398W        W 4369  12.527   2.079  12.929 -0.0834  0.1529 -0.0649
 3399W        W 4370   9.397   6.551   3.688 -0.1207 -0.0575 -0.0565
 3400W        W 4371   4.945  13.513  11.301  0.0255 -0.3424  0.0593
 3401W        W 4372  10.513   9.133  12.289 -0.1822  0.0707  0.0078
 3402W        W 4373   0.998   3.968   7.889  0.1678 -0.2311 -0.1436
 3403W        W 4374   3.912  13.293   8.002 -0.2585 -0.2669 -0.2350
 3404W        W 4375  10.603   9.731  10.988 -0.1565 -0.2491  0.1501
 3405W        W 4376  11.801   4.121   8.444  0.0792  0.2298 -0.1772
 3406W        W 4377   5.678   2.780  10.432  0.2138 -0.0298 -0.0698
 3407W        W 4378   6.835   4.778   0.933 -0.0752  0.1216 -0.2738
 3408W        W 4379   6.162   3.339   2.154 -0.2587 -0.2173  0.3045
 3409W        W 4380   4.691  11.588   1.570 -0.0431 -0.0589  0.0654
 3410W        W 4381   7.021   9.537   7.174  0.0496  0.0349 -0.1152
 3411W        W 4382   0.686   1.400  12.539 -0.3182 -0.4198  0.0446
 3412W        W 4383   3.359  11.506  12.949  0.0212 -0.1826  0.0231
 3413W        W 4384  12.790   8.253   5.766  0.1338 -0.2510 -0.1397
 3414W        W 4385   5.755   0.674   5.949 -0.1941  0.0103 -0.0726
 3415W        W 4386   8.512   4.874  12.335  0.1225 -0.4229  0.2342
 3416W        W 4387   1.639   6.186   4.549 -0.2425  0.0260  0.1567
 3417W        W 4388  10.131   9.369   8.732 -0.0947  0.1247  0.4070
 3418W        W 4389   2.911   4.554   6.563 -0.2236 -0.0550  0.0028
 3419W        W 4390   3.686   8.415  10.303 -0.1035  0.3823  0.0359
 3420W        W 4391   9.838  11.664   9.513 -0.0618  0.2803  0.1126
 3421W        W 4392   9.101   0.050   8.886 -0.0237 -0.1118  0.1265
 3422W        W 4393   1.514   7.219   1.139 -0.0917  0.0455  0.2782
 3423W        W 4394   1.517   4.880  12.022 -0.2353 -0.3548  0.1320
 3424W        W 4395   1.433  11.102   2.500  0.2405  0.1837 -0.3670
 3425W        W 4396   9.196   2.473   9.819  0.0344  0.1070 -0.0543
 3426W        W 4397   1.290   4.018   6.833 -0.2823  0.2225  0.1169
 3427W        W 4398   1.314   3.207   3.397 -0.0751 -0.0338 -0.0874
 3428W        W 4399   5.965   1.152  12.699 -0.1255  0.0563  0.1997
 3429W        W 4400   8.449  13.169  13.773 -0.1325 -0.3100 -0.0692
 3430W        W 4401   7.420   2.366   5.990  0.2918  0.1995  0.1101
 3431W        W 4402   2.794   4.549   7.862 -0.2537 -0.0067  0.0704
 3432W        W 4403   3.159   9.481   6.223  0.2024 -0.1158 -0.0394
 3433W        W 4404   9.141   3.286   7.117 -0.0480  0.1903  0.0143
 3434W        W 4405  10.138   1.529   8.231 -0.1114 -0.2020  0.1006
 3435W        W 4406   3.574   3.372   0.369  0.1981 -0.1700 -0.0867
 3436W        W 4407   0.796  10.670  10.527 -0.1589  0.1691 -0.0378
 3437W        W 4408   8.592  10.672  10.135  0.1123  0.2247  0.2564
 3438W        W 4409  13.118   3.352   5.783 -0.0623 -0.0483 -0.3531
 3439W        W 4410   8.877  13.850  12.362  0.2427  0.1126  0.0920
 3440W        W 4411   4.978   4.331   5.755  0.0048 -0.0580 -0.0626
 3441W        W 4412   7.717   1.626   0.819 -0.2282  0.1930  0.1831
 3442W        W 4413  11.958   6.345  11.920 -0.1491 -0.2239 -0.1736
 3443W        W 4414   9.594   4.093   4.794  0.3724  0.2207  0.1005
 3444W        W 4415   2.215   4.763  12.574  0.1225 -0.1282  0.0522
 3445W        W 4416   3.281  12.555   4.977  0.0566  0.0564  0.0532
 3446W        W 4417   1.388   1.603  11.106 -0.0227  0.0841  0.0143
 3447W        W 4418   2.787  10.219   8.710  0.2049  0.3304 -0.2782
 3448W        W 4419   2.810   7.816  13.736  0.1302 -0.0628  0.3197
 3449W        W 4420   7.998   3.406   0.968  0.2272 -0.1744  0.0316
 3450W        W 4421   6.729   0.078   4.679 -0.1286 -0.1804 -0.3528
 3451W        W 4422   6.013   8.267   7.861  0.0596  0.1131 -0.2590
 3452W        W 4423   8.875   0.063  13.705  0.1399 -0.1072  0.1484
 3453W        W 4424   2.703   6.383  12.406 -0.0733  0.1833 -0.2416
 3454W        W 4425   8.753   7.572  11.044  0.2330  0.1203 -0.0756
 3455W        W 4426   6.859   8.770   8.970  0.1561  0.1645  0.2423
 3456W        W 4427   7.725   8.502   1.178  0.3755  0.2165  0.0780
 3457W        W 4428  11.918   0.691   3.833 -0.0965  0.1321 -0.0140
 3458W        W 4429   8.522   7.729   6.832  0.1376 -0.0885 -0.1647
 3459W        W 4430  10.010  12.065   1.819  0.0942 -0.2139  0.4395
 3460W        W 4431  13.473   9.149   5.662 -0.0533 -0.1089  0.1333
 3461W        W 4432   0.434   2.843   4.422  0.1703 -0.0378  0.0388
 3462W        W 4433   5.637   1.466   5.879  0.0443 -0.1985 -0.0970
 3463W        W 4434   3.391   1.424   9.613 -0.1033  0.0275 -0.3210
 3464W        W 4435  13.216   7.600   9.910 -0.3349 -0.1345 -0.0705
 3465W        W 4436  10.587   0.929   3.559 -0.2893 -0.2310  0.0877
 3466W        W 4437   8.895  12.586  10.251 -0.1905 -0.0089  0.0964
 3467W        W 4438   9.744   6.361   1.461 -0.1300  0.3581 -0.2150
 3468W        W 4439   9.992   9.325   4.547 -0.2617  0.2196 -0.2113
 3469W        W 4440   4.961   2.339   6.766  0.1333  0.3214 -0.0627
 3470W        W 4441  12.557   7.846   2.596 -0.2554 -0.3224 -0.1006
 3471W        W 4442   3.236  11.874  11.636 -0.0441 -0.1609 -0.1869
 3472W        W 4443   9.944   8.216   8.100  0.1465 -0.0737  0.2136
 3473W        W 4444   5.143  13.828   7.901  0.2041 -0.0451 -0.1524
 3474W        W 4445   3.002   7.983   3.839  0.0762 -0.0423 -0.1171
 3475W        W 4446   0.606  11.069   7.646  0.2530  0.3008  0.0056
 3476W        W 4447   8.349   6.186   1.423 -0.0924  0.0994  0.2058
 3477W        W 4448  12.183   8.981   8.878 -0.1547 -0.1316 -0.1248
 3478W        W 4449   7.070   6.169   5.285  0.3580  0.6191  0.0414
 3479W        W 4450   3.138   3.808   7.726 -0.2537 -0.1691 -0.3226
 3480W        W 4451  10.167  12.010   5.388 -0.1446 -0.0743  0.1869
 3481W        W 4452  11.433   9.392  12.052  0.0938  0.1059  0.1877
 3482W        W 4453   5.919  12.230   6.640  0.0607  0.0378  0.1257
 3483W        W 4454  11.412   8.456   0.221  0.0763  0.2335  0.1221
 3484W        W 4455   8.894   4.714  13.251  0.0123 -0.0880 -0.0735
 3485W        W 4456   5.863   2.204   8.969 -0.2735  0.0406 -0.1351
 3486W        W 4457   6.529   6.298  12.607 -0.1626 -0.0354 -0.0834
 3487W        W 4458  11.229   3.437   8.198 -0.0312 -0.0016 -0.2214
 3488W        W 4459   3.177   8.527   7.972  0.1108  0.1270 -0.0536
 3489W        W 4460   5.355   0.876   5.686 -0.0983 -0.0624 -0.0304
 3490W        W 4461   4.478   2.953   7.988 -0.1076 -0.0662 -0.1895
 3491W        W 4462   2.222   8.736   5.288  0.3645  0.1939  0.1908
 3492W        W 4463   6.080   3.619   0.197  0.1877 -0.0675 -0.1083
 3493W        W 4464  12.927   8.413   0.955 -0.0076 -0.0148 -0.1295
 3494W        W 4465  10.976   0.730  10.181  0.2619  0.2697 -0.1138
 3495W        W 4466   6.035   4.177   4.939 -0.1448  0.0797  0.1219
 3496W        W 4467  13.445   8.443   8.970 -0.1974  0.0811 -0.1459
 3497W        W 4468  11.810   0.569   5.038  0.0332  0.0716  0.1679
 3498W        W 4469   0.970  13.511   8.727  0.2328 -0.2246  0.0890
 3499W        W 4470   7.965   1.611  11.923  0.1843 -0.2192 -0.1145
 3500W        W 4471   8.819  13.210   0.220  0.0800  0.2027  0.1157
 3501W        W 4472  13.078   2.140   9.137 -0.0593 -0.1889 -0.1618
 3502W        W 4473   3.247   8.536  10.066 -0.0406 -0.0855 -0.2978
 3503W        W 4474   2.902   9.412   3.252 -0.2278 -0.1861 -0.0925
 3504W        W 4475  13.859   5.585  12.285  0.3112  0.0364 -0.0234
 3505W        W 4476   3.070   0.544   3.834 -0.1395  0.0108 -0.0300
 3506W        W 4477   5.720   6.675   5.150  0.0992  0.2245  0.1579
 3507W        W 4478   3.439  12.000   6.117  0.3113  0.3340 -0.2096
 3508W        W 4479   6.832   1.064   6.789 -0.2484 -0.1345 -0.2953
 3509W        W 4480   2.172  10.534  12.976  0.2629 -0.0580  0.3207
 3510W        W 4481   5.238   4.812  11.579 -0.0777  0.0324 -0.2742
 3511W        W 4482   4.152   5.050   9.290 -0.1215  0.2953  0.1496
 3512W        W 4483   5.327   2.840  10.075 -0.0195 -0.1397 -0.1228
 3513W        W 4484  10.980   2.528   7.076 -0.2543 -0.0629 -0.1624
 3514W        W 4485  13.228   5.752   0.643  0.0717 -0.1128 -0.0117
 3515W        W 4486   0.779   2.074   1.188  0.3103  0.2037 -0.1741
 3516W        W 4487   8.287   9.007  13.710 -0.1703  0.0294 -0.0927
 3517W        W 4488  10.532  12.991   7.741  0.0271  0.2795  0.1107
 3518W        W 4489   4.000   7.579  13.160  0.4272 -0.0635 -0.1294
 3519W        W 4490   4.410  11.855  12.489  0.0491 -0.3625  0.0715
 3520W        W 4491  13.552  12.357   0.044  0.0067  0.1968  0.0695
 3521W        W 4492   8.358   3.599   8.787  0.1099 -0.0117  0.0493
 3522W        W 4493   5.467   8.692  10.290  0.1812 -0.1503 -0.1026
 3523W        W 4494  13.810   0.151  11.746 -0.5131 -0.0268  0.4240
 3524W        W 4495   7.751   3.974  13.785 -0.1666  0.2040  0.0180
 3525W        W 4496  12.282   7.641   3.711  0.0786  0.1660  0.3096
 3526W        W 4497   4.378   7.359   2.293  0.0481  0.3123  0.3298
 3527W        W 4498   0.228  12.417  10.405  0.2735  0.0001  0.1528
 3528W        W 4499   0.806   0.728   0.866 -0.0815 -0.2207  0.2093
 3529W        W 4500   8.559   4.035   8.583  0.1293 -0.1177 -0.0857
 3530W        W 4501   2.373  11.550  11.694 -0.2664  0.1993  0.0745
 3531W        W 4502  10.896   5.085  11.930 -0.2606  0.3554  0.1604
 3532W        W 4503   4.222   0.843   1.809  0.0629  0.1653  0.1723
 3533W        W 4504   8.503   3.157   3.916 -0.2586  0.3330  0.3083
 3534W        W 4505  11.597   9.738  12.536  0.2546  0.1871 -0.1143
 3535W        W 4506   1.117  10.234  13.590 -0.1709  0.0239  0.4609
 3536W        W 4507   4.058   2.200   9.678 -0.1994 -0.3737 -0.0703
 3537W        W 4508  11.829   4.472  10.314  0.1267  0.1109 -0.1596
 3538W        W 4509   4.725   2.745  10.141 -0.0216  0.1764  0.0284
 3539W        W 4510   2.687  10.541   0.024 -0.3121 -0.1688 -0.0778
 3540W        W 4511   5.034   4.842   4.677 -0.2057 -0.0423 -0.0267
 3541W        W 4512  12.727   6.431   5.432 -0.1024  0.1293  0.1815
 3542W        W 4513   7.043   0.129  13.682 -0.1322 -0.3703 -0.0761
 3543W        W 4514   1.714  13.378  11.557 -0.2873 -0.3299  0.2648
 3544W        W 4515  12.575  13.226  11.195  0.1450  0.0054  0.0740
 3545W        W 4516  10.336  13.100   3.034  0.5396 -0.1194 -0.2890
 3546W        W 4517   5.467   7.642  13.828  0.1492  0.0415 -0.0174
 3547W        W 4518   4.332   3.755  10.398  0.1053 -0.1364 -0.0551
 3548W        W 4519   4.663   0.397   1.228  0.0845 -0.0877 -0.2280
 3549W        W 4520  11.091   4.904   7.343 -0.3238 -0.2403 -0.2265
 3550W        W 4521  11.500   2.587   7.374 -0.0443 -0.2540 -0.2593
 3551W        W 4522   2.877  12.368   2.291  0.2776 -0.0678  0.2399
 3552W        W 4523   2.118   9.358  13.303 -0.0160  0.2261  0.0144
 3553W        W 4524  10.495   0.360   3.512 -0.1558  0.1869  0.1154
 3554W        W 4525   3.839   5.103   0.346 -0.0021 -0.2588  0.1176
 3555W        W 4526  10.159   0.151  10.661  0.0298  0.0188 -0.2763
 3556W        W 4527   1.889   9.264   9.038  0.2547  0.0394  0.1891
 3557W        W 4528   6.118  12.529   0.310 -0.0614  0.0570 -0.1000
 3558W        W 4529  10.115   8.078   4.708  0.1362  0.1411 -0.0591
 3559W        W 4530   1.795   3.952   2.072  0.2934  0.0931 -0.0988
 3560W        W 4531  13.787  13.644   6.236 -0.1809 -0.0511 -0.0579
 3561W        W 4532   6.138   3.034  12.800  0.1156  0.1564  0.3713
 3562W        W 4533  10.149  10.030   8.125  0.4794 -0.1593 -0.3090
 3563W        W 4534  10.808   5.736   6.491  0.0534  0.2825  0.3557
 3564W        W 4535   4.948   3.216  11.979 -0.1975 -0.0218  0.1938
 3565W        W 4536   5.978  10.781   7.854 -0.1049  0.0906  0.0610
 3566W        W 4537   4.206   8.477   8.342  0.1356 -0.0484 -0.2352
 3567W        W 4538   4.275   7.101  11.619 -0.2024 -0.0859  0.0910
 3568W        W 4539   0.174  11.171   7.846  0.0635  0.1589 -0.2326
 3569W        W 4540  12.289   5.910   8.024 -0.1187 -0.2956 -0.0861
 3570W        W 4541  13.183  11.934  10.142  0.0663 -0.1722  0.1659
 3571W        W 4542   4.326   6.233   7.784  0.1498  0.0826  0.2094
 3572W        W 4543   9.634   5.112  13.144  0.0105 -0.0375 -0.1614
 3573W        W 4544   4.390  12.903   8.787  0.1507  0.3366  0.3139
 3574W        W 4545   1.823  10.047   0.409 -0.0150 -0.0812 -0.3215
 3575W        W 4546   0.669   4.887   5.541 -0.1521 -0.0570  0.5329
 3576W        W 4547  10.332   2.675   4.025 -0.1035 -0.0048  0.0674
 3577W        W 4548   0.861   7.647  10.496 -0.1946 -0.0305  0.1038
 3578W        W 4549   4.514  12.161   9.182  0.2869 -0.2168  0.2039
 3579W        W 4550   9.698   9.162   8.955 -0.2228 -0.0892 -0.1222
 3580W        W 4551   4.914  13.355   5.902  0.2280 -0.2621 -0.1714
 3581W        W 4552  12.334   3.505   2.919 -0.0818  0.1354  0.0969
 3582W        W 4553   7.739   1.689   3.100  0.2899 -0.1427 -0.0833
 3583W        W 4554   0.492  10.630  11.064  0.1368 -0.1547  0.1191
 3584W        W 4555   2.904  10.348   4.713  0.3655  0.0067  0.0505
 3585W        W 4556   6.307   1.777   8.297  0.1196 -0.2437  0.4005
 3586W        W 4557   8.250  12.413   5.853  0.1674  0.1071 -0.2425
 3587W        W 4558   7.064   3.331   8.265 -0.0673  0.0815 -0.2222
 3588W        W 4559   9.177  10.588   1.687 -0.0071  0.0651 -0.0562
 3589W        W 4560   3.801   7.401  11.703  0.0817 -0.0635  0.0093
 3590W        W 4561   2.414   9.347   0.381  0.3577 -0.0843 -0.3590
 3591W        W 4562   2.582   5.988   6.254 -0.1518  0.3007 -0.4154
 3592W        W 4563   4.897  10.261   5.174  0.0441  0.0283  0.2435
 3593W        W 4564   6.649  10.573   2.642  0.2758 -0.0305  0.2656
 3594W        W 4565   3.750   6.980   4.395  0.0049 -0.0879 -0.0300
 3595W        W 4566   7.682   8.902   5.343  0.0297  0.0543 -0.0263
 3596W        W 4567   0.609   3.217   4.793  0.0832 -0.3396  0.3016
 3597W        W 4568   4.353   7.719  10.634 -0.0343 -0.0193 -0.4116
 3598W        W 4569   6.219  11.617  11.977 -0.1019  0.0862 -0.0341
 3599W        W 4570   2.737   3.134  12.916  0.0009 -0.0384  0.1163
 3600W        W 4571   9.279  10.327  12.132  0.0044  0.0867  0.1899
 3601W        W 4572   3.268   3.553   2.370  0.0670 -0.0710 -0.0556
 3602W        W 4573   8.614   5.144   9.471  0.0152 -0.0595 -0.1978
 3603W        W 4574   6.929   4.655  11.517  0.0948 -0.1664 -0.0903
 3604W        W 4575   9.330  11.162   4.169  0.2491  0.1804  0.2436
 3605W        W 4576   5.996  11.849   4.903 -0.1966 -0.2478  0.0328
 3606W        W 4577   6.224   9.711   6.789 -0.1831  0.1039  0.2636
 3607W        W 4578   2.082  13.242   0.536  0.2445  0.3753 -0.3432
 3608W        W 4579   7.512   3.009   2.610 -0.0446  0.3418 -0.2650
 3609W        W 4580   3.660   3.476   1.469 -0.0889 -0.2335  0.1116
 3610W        W 4581  11.878  10.374   6.575  0.3109  0.0766  0.0845
 3611W        W 4582   6.073   1.137  13.581 -0.1306  0.0260 -0.0011
 3612W        W 4583   2.092   4.732  10.462  0.0040 -0.0979  0.1865
 3613W        W 4584  10.232  11.473  11.206 -0.0033 -0.1944  0.3040
 3614W        W 4585  12.947  12.924   6.252 -0.1992  0.0150  0.0427
 3615W        W 4586   1.219  12.667   5.298  0.0200  0.1529  0.0593
 3616W        W 4587   1.788   8.466   6.979  0.3380  0.0516 -0.1315
 3617W        W 4588   9.270   0.766   4.137  0.0114  0.0656 -0.1112
 3618W        W 4589  10.633  10.902   0.243 -0.3278  0.0292  0.0556
 3619W        W 4590   3.756   6.075  13.679  0.0345 -0.1191  0.0708
 3620W        W 4591   0.280   4.279   2.028 -0.1007 -0.0843 -0.0492
 3621W        W 4592  10.884   6.398   4.185 -0.1977  0.0838  0.0905
 3622W        W 4593   4.889   3.472   4.516 -0.1103  0.2406  0.0083
 3623W        W 4594  13.761  13.300   6.663 -0.0374  0.0613  0.3524
 3624W        W 4595   2.500   1.217   7.348 -0.2042 -0.0384 -0.0627
 3625W        W 4596   5.090   0.168   9.607 -0.1270  0.0126 -0.3132
 3626W        W 4597   1.166   0.304  13.136 -0.0834  0.1430  0.0053
 3627W        W 4598   0.552   3.680   7.325  0.2916 -0.1041  0.2283
 3628W        W 4599   5.592   7.490   3.734 -0.2028  0.1122  0.0229
 3629W        W 4600   8.939  11.018   1.806 -0.0134 -0.0703  0.0177
 3630W        W 4601   2.618   9.827  11.042 -0.1198  0.2990  0.0420
 3631W        W 4602   6.618   7.375  10.637  0.0145 -0.1482  0.1546
 3632W        W 4603  11.712  10.825  10.123 -0.0793  0.2181 -0.2990
 3633W        W 4604   0.812   9.958   8.368 -0.0534  0.1117 -0.0277
 3634W        W 4605   8.891   3.587   1.865 -0.0918  0.1402  0.0716
 3635W        W 4606   0.564   6.055  13.247 -0.2713  0.1943  0.0216
 3636W        W 4607   4.300  13.125   4.063 -0.0898  0.2670 -0.1893
 3637W        W 4608   7.806   5.906  12.322 -0.4141  0.0058 -0.0462
 3638W        W 4609   4.720   0.933   1.213  0.1024  0.1557  0.1013
 3639W        W 4610   3.041   4.378   4.310  0.5562  0.2280  0.1857
 3640W        W 4611   7.038   3.812   5.679  0.2379  0.1902 -0.4422
 3641W        W 4612   9.145   4.473   5.989 -0.0280  0.2667 -0.1178
 3642W        W 4613  10.352  12.803   2.444 -0.0643  0.0094  0.2769
 3643W        W 4614  13.496   0.303  11.405 -0.1150  0.3741 -0.1091
 3644W        W 4615   0.890   5.679   4.323 -0.4355  0.1073 -0.0334
 3645W        W 4616   9.609   5.903   7.762  0.0604 -0.1319  0.0421
 3646W        W 4617  12.352  10.738   7.971  0.1074  0.3755  0.2912
 3647W        W 4618   6.783   6.368   4.656 -0.3081  0.2689 -0.3513
 3648W        W 4619   1.488   2.496   0.332  0.4926 -0.0816  0.2497
 3649W        W 4620  13.771   6.085  12.526  0.4798 -0.0424 -0.0054
 3650W        W 4621   5.421   8.261   9.964  0.1257 -0.0636 -0.0591
 3651W        W 4622   0.115  10.113   6.825 -0.2822 -0.0514  0.2537
 3652W        W 4623   4.530   2.425  13.172  0.0983  0.0901  0.1348
 3653W        W 4624  11.457  12.949   6.678  0.0414 -0.1635 -0.1967
 3654W        W 4625   4.641   4.106  12.023  0.0346  0.1583  0.0566
 3655W        W 4626   3.659   0.095  13.834  0.0263  0.1024 -0.2051
 3656W        W 4627   7.938   9.133   1.175  0.1698 -0.0630 -0.2807
 3657W        W 4628   3.031   2.608   0.124 -0.1758  0.1051 -0.1130
 3658W        W 4629  10.013   6.650  13.287 -0.1730 -0.1390  0.2144
 3659W        W 4630  11.569   5.390   5.420 -0.0529  0.2243  0.1404
 3660W        W 4631   9.414   1.121   2.996  0.0182  0.4434  0.2961
 3661W        W 4632   4.964  10.172   1.071 -0.2388 -0.0550 -0.1287
 3662W        W 4633   0.826   3.870  13.104  0.3108 -0.1075 -0.4337
 3663W        W 4634   5.988   3.741   6.281 -0.0133  0.0852 -0.5163
 3664W        W 4635   8.494   7.267   0.722 -0.2687  0.3071 -0.4224
 3665W        W 4636  11.286   1.520   1.600 -0.1121 -0.0936 -0.5606
 3666W        W 4637   5.242   9.961   3.946  0.0693 -0.1630 -0.1414
 3667W        W 4638   8.677   6.834  12.888 -0.0643  0.1048 -0.1489
 3668W        W 4639   5.800   3.143  12.433  0.1026 -0.0408  0.2481
 3669W        W 4640   8.432   1.721   6.883  0.2161 -0.2076  0.0659
 3670W        W 4641   5.050   8.987  13.529 -0.0556 -0.0845 -0.3119
 3671W        W 4642   5.714   9.412   1.475  0.2533 -0.1203  0.0956
 3672W        W 4643   2.993  11.434   2.825  0.2337  0.0136  0.0122
 3673W        W 4644   2.937   7.034   4.383 -0.3269 -0.0121 -0.2045
 3674W        W 4645   5.296   9.492   4.441  0.1354 -0.2132 -0.2295
 3675W        W 4646  10.681   4.563   4.559 -0.0227  0.0941 -0.1175
 3676W        W 4647   8.982   7.784  12.798  0.2285  0.0496 -0.3183
 3677W        W 4648   3.450  12.851   1.742  0.1731 -0.0790  0.0623
 3678W        W 4649   3.057   6.958   5.666 -0.2928  0.5342  0.0565
 3679W        W 4650  12.873   9.666   5.822  0.2150 -0.1586  0.0039
 3680W        W 4651   5.711   6.920  11.519 -0.2757 -0.1221  0.2331
 3681W        W 4652   6.734   2.869   4.081 -0.0701  0.0525  0.1911
 3682W        W 4653   9.237   2.753   5.727 -0.0568 -0.0335 -0.0987
 3683W        W 4654   8.570   8.135  13.131  0.0152 -0.2235 -0.3120
 3684W        W 4655   5.536   7.515   8.166  0.3586 -0.1626  0.0438
 3685W        W 4656   5.623   3.141  13.617  0.2099 -0.1339 -0.0972
 3686W        W 4657   6.969   2.849   2.093 -0.0206  0.4014 -0.0970
 3687W        W 4658   2.695   9.679  10.449  0.0401  0.0446 -0.0274
 3688W        W 4659   9.611   1.091  12.210  0.0047 -0.1630 -0.1760
 3689W        W 4660   4.514  10.305   8.372  0.1664  0.1396  0.0763
 3690W        W 4661   0.586   3.100   1.950  0.0007 -0.0548  0.0764
 3691W        W 4662  13.097   2.244  11.743  0.1920 -0.1019 -0.0121
 3692W        W 4663   1.108   2.314  13.900 -0.1685 -0.2023  0.1188
 3693W        W 4664  13.019   3.663   8.116 -0.0493  0.1113  0.1188
 3694W        W 4665   1.080   8.396   1.713  0.1795  0.0776  0.3277
 3695W        W 4666   3.327  12.162   5.622 -0.4179 -0.0562  0.0119
 3696W        W 4667  11.076  12.465   6.358  0.2952 -0.0572 -0.3556
 3697W        W 4668  11.186   5.883   1.325  0.0311 -0.5631  0.0460
 3698W        W 4669   1.036   4.600   5.072 -0.1455 -0.0036 -0.0077
 3699W        W 4670  12.931   9.832   8.111 -0.1036  0.2551  0.3613
 3700W        W 4671   0.910   2.775  10.185 -0.0331  0.0158 -0.1277
 3701W        W 4672  11.878   5.005  13.751 -0.0396 -0.1763 -0.1559
 3702W        W 4673  12.681   6.338  10.986 -0.0994  0.4861  0.0534
 3703W        W 4674   3.132  10.847  12.376  0.0331 -0.0775 -0.1164
 3704W        W 4675   8.619   8.600   0.026  0.1886  0.0853 -0.0637
 3705W        W 4676   7.812   8.084  10.662 -0.0883 -0.1259 -0.0032
 3706W        W 4677   0.048   5.133   8.307  0.0216  0.0003  0.0626
 3707W        W 4678   1.897   5.922  12.235  0.0693  0.2285  0.2106
 3708W        W 4679   2.927   1.846   2.363 -0.1308 -0.0041 -0.0294
 3709W        W 4680   6.095   2.367   6.152  0.0128 -0.1736 -0.0896
 3710W        W 4681  10.850   2.692   1.442 -0.1162  0.0494  0.4271
 3711W        W 4682   2.773   0.353   9.674  0.4284  0.1502  0.0878
 3712W        W 4683   5.209  10.920   8.578  0.3207  0.1546  0.3081
 3713W        W 4684   3.198   7.693   2.923 -0.2067 -0.4261  0.0352
 3714W        W 4685  13.582   7.954   0.588  0.1748  0.0197  0.4059
 3715W        W 4686   6.623   9.003   7.625 -0.2817  0.1318 -0.0735
 3716W        W 4687  10.484   2.495   7.120  0.0162 -0.0941 -0.2389
 3717W        W 4688   4.404   0.194   0.666 -0.0815 -0.0464  0.2417
 3718W        W 4689  11.654  11.890  12.143  0.4084  0.2883  0.3208
 3719W        W 4690   2.836   4.960   0.877 -0.2712 -0.1960  0.0975
 3720W        W 4691   2.132  11.840   4.372  0.0225  0.1488  0.3016
 3721W        W 4692   8.235  12.494   9.099 -0.0073 -0.0067  0.0031
 3722W        W 4693  11.371  11.508   8.657 -0.0166 -0.1023  0.1092
 3723W        W 4694  10.393   2.235   8.672  0.0099 -0.2404  0.0937
 3724W        W 4695  12.366   9.423   0.605  0.4281  0.1276 -0.0316
 3725W        W 4696  12.730   3.254   0.214  0.0660  0.0462  0.1503
 3726W        W 4697   0.875  11.591  11.921  0.0998  0.2064 -0.3015
 3727W        W 4698   5.362  10.542   5.055  0.1947  0.4454 -0.0886
 3728W        W 4699   5.762   4.332  13.517 -0.0551  0.3356 -0.0431
 3729W        W 4700   8.658  12.529   7.930  0.3050 -0.1389 -0.1109
 3730W        W 4701   7.325  12.907  13.716 -0.3783 -0.1917 -0.1702
 3731W        W 4702   8.981   8.487  12.148 -0.0914  0.3605 -0.0602
 3732W        W 4703  10.174   5.917  12.860  0.0977 -0.1279 -0.3398
 3733W        W 4704   3.913   2.121   6.490 -0.3396 -0.0064  0.0634
 3734W        W 4705   0.796   9.908   3.691  0.0057 -0.1158 -0.0325
 3735W        W 4706   6.956  10.054   0.493 -0.0497 -0.3895  0.3378
 3736W        W 4707   4.931   7.981   6.855  0.0823 -0.0819 -0.1053
 3737W        W 4708   4.250   8.139   4.715 -0.1885 -0.0236  0.2001
 3738W        W 4709   4.288   2.684   2.378 -0.3693  0.0265  0.0392
 3739W        W 4710   6.643   8.629  11.018  0.0199 -0.0130 -0.0124
 3740W        W 4711  12.240   2.878  11.219 -0.1203 -0.0826 -0.1032
 3741W        W 4712  10.205   4.403   1.393 -0.2974  0.2586 -0.1898
 3742W        W 4713  13.392  13.728   7.525  0.1042 -0.1478 -0.4101
 3743W        W 4714  11.658   7.028   1.824 -0.1621  0.0847  0.1583
 3744W        W 4715   6.188  13.043   6.346 -0.0434  0.1334 -0.0676
 3745W        W 4716   9.366   1.666   7.845 -0.2080  0.1239 -0.3305
 3746W        W 4717   2.574  11.613   7.921 -0.1106 -0.0626  0.1068
 3747W        W 4718   6.674   6.273   2.539  0.1788  0.0743 -0.0583
 3748W        W 4719  10.861   1.294   7.662 -0.1342 -0.1198 -0.0662
 3749W        W 4720   5.949  10.913  11.328 -0.1814 -0.2926  0.0463
 3750W        W 4721  10.833   5.976   1.687  0.1246  0.2105 -0.0036
 3751W        W 4722   6.930   9.678   3.963 -0.0721  0.2538 -0.1074
 3752W        W 4723  13.345   6.738   2.569  0.1529 -0.2628 -0.1221
 3753W        W 4724   6.744   8.129  11.032 -0.2519  0.1294 -0.3651
 3754W        W 4725   3.290   2.717   1.019 -0.0464  0.1706 -0.3404
 3755W        W 4726   3.599   2.027  10.997 -0.1011  0.0828  0.0604
 3756W        W 4727  12.855  13.229   5.892  0.2718  0.3161 -0.2240
 3757W        W 4728   8.686   2.983   8.479 -0.0857 -0.0878  0.0227
 3758W        W 4729  12.321   6.903   8.717  0.1262  0.0411 -0.0934
 3759W        W 4730   2.888   4.215   6.945  0.3449  0.0108 -0.2285
 3760W        W 4731   4.515   9.910   7.877  0.0336 -0.2102  0.1287
 3761W        W 4732  12.444  10.616  13.220 -0.1337 -0.3236  0.0140
 3762W        W 4733   0.330   7.425   7.097 -0.0295  0.4437  0.0208
 3763W        W 4734   3.336  11.200   3.673  0.4869 -0.2287  0.0859
 3764W        W 4735   6.635  12.676   8.974 -0.2855  0.0510  0.0368
 3765W        W 4736   0.059  13.083  10.851  0.0914  0.0966  0.0908
 3766W        W 4737  13.578   3.767   2.389 -0.1719  0.4285 -0.1094
 3767W        W 4738  13.681   5.385  13.407 -0.1802  0.3019  0.0090
 3768W        W 4739   8.775   2.502   2.841  0.0313  0.1990 -0.0828
 3769W        W 4740   8.291   5.121   8.317  0.1546  0.1932  0.2327
 3770W        W 4741   3.704   9.503  10.633  0.0219  0.3562  0.1640
 3771W        W 4742   8.558   0.043   5.602 -0.1172 -0.1704 -0.0470
 3772W        W 4743   9.896   7.861   3.303  0.0262 -0.0684 -0.0469
 3773W        W 4744   7.858  10.812   9.743  0.0387  0.0254  0.0925
 3774W        W 4745   7.107   3.850   3.307 -0.2521 -0.0423  0.1872
 3775W        W 4746  12.314   6.031  11.204 -0.3607 -0.1670 -0.2936
 3776W        W 4747  10.877   7.494   9.459  0.0425  0.1188  0.1606
 3777W        W 4748   4.458   6.297   3.467 -0.0334 -0.2380  0.0051
 3778W        W 4749   8.313   7.987   8.174 -0.3934 -0.1628 -0.1729
 3779W        W 4750   8.597   8.734  13.477 -0.0028  0.1932 -0.2160
 3780W        W 4751  10.020   9.243   6.053  0.0825  0.3262  0.3404
 3781W        W 4752   3.442   7.646  13.272  0.5645  0.0345  0.1183
 3782W        W 4753  10.093  11.371   6.006  0.0215  0.0266 -0.0998
 3783W        W 4754   8.846   4.418  11.300  0.3183 -0.3243  0.2705
 3784W        W 4755   8.468   0.137  12.183 -0.1195  0.0022  0.2356
 3785W        W 4756   9.220   7.897   0.382 -0.0880 -0.0329 -0.3102
 3786W        W 4757   0.974  11.210   8.818 -0.0325 -0.3483 -0.1999
 3787W        W 4758  10.545  13.293   6.475 -0.1074  0.0587  0.3400
 3788W        W 4759   9.913   7.433  10.421 -0.2948  0.2781 -0.4034
 3789W        W 4760  12.423   8.870  13.535 -0.1875  0.0349  0.0080
 3790W        W 4761   2.228   7.988  12.213  0.2276  0.0937 -0.1271
 3791W        W 4762   2.353   2.569  10.893  0.0194  0.0935 -0.2502
 3792W        W 4763   9.037   3.984  13.034  0.3066  0.1052 -0.1064
 3793W        W 4764   9.096   2.308   0.853 -0.0897 -0.0974  0.1215
 3794W        W 4765   2.065  12.097   1.050 -0.2572 -0.2365 -0.0964
 3795W        W 4766   6.423   3.686   7.228  0.1668 -0.0191 -0.1734
 3796W        W 4767   9.824   3.093  13.416 -0.2291 -0.0881 -0.0287
 3797W        W 4768   1.053   5.662   1.317  0.0210  0.4618 -0.0719
 3798W        W 4769   5.108   3.876  12.457  0.0748 -0.2633  0.2027
 3799W        W 4770   4.339   0.322  10.737  0.0464 -0.0683  0.2610
 3800W        W 4771  13.618   8.939  13.905 -0.0069  0.0565  0.1771
 3801W        W 4772   6.305  12.674   1.617  0.2294 -0.2213 -0.0998
 3802W        W 4773  10.377   5.398   9.895 -0.0370 -0.0806  0.2226
 3803W        W 4774   1.788  10.243   8.946 -0.0237 -0.0303  0.0216
 3804W        W 4775  13.076   3.762  12.677  0.0052  0.1471 -0.1216
 3805W        W 4776  12.009   5.907  13.770  0.1962  0.2336 -0.1570
 3806W        W 4777   6.607  12.052   7.374 -0.6051 -0.1049 -0.0676
 3807W        W 4778  13.804  12.350  13.510 -0.0770  0.1507  0.1071
 3808W        W 4779  10.208  10.059   7.593  0.3647 -0.1769 -0.0386
 3809W        W 4780   8.550   7.864   5.345 -0.2905 -0.0345  0.2288
 3810W        W 4781   5.654   0.140   4.034 -0.2509  0.1323  0.2049
 3811W        W 4782   3.344   1.799   0.555 -0.0841  0.0004 -0.2624
 3812W        W 4783   7.512   8.274  11.066 -0.1704 -0.1465  0.2210
 3813W        W 4784   3.214   9.574   1.154 -0.1846  0.0709 -0.1400
 3814W        W 4785  10.283   7.444   5.901 -0.1730 -0.0173 -0.0109
 3815W        W 4786   9.510   2.001   0.876 -0.0669  0.0649  0.0250
 3816W        W 4787   9.875   1.093  10.529  0.5817  0.0834  0.3690
 3817W        W 4788   8.954   1.953   5.149  0.2677  0.2318  0.0726
 3818W        W 4789   2.212   0.060   0.005 -0.1014  0.1212 -0.0572
 3819W        W 4790  13.869   7.203   5.081 -0.0041  0.1599 -0.3302
 3820W        W 4791  12.082   4.154   9.910  0.0170 -0.0946  0.0407
 3821W        W 4792   2.251  13.835   6.467  0.0786  0.0683 -0.4165
 3822W        W 4793  10.364   4.292  13.719  0.3073  0.1992  0.0529
 3823W        W 4794   3.258   1.667   7.765  0.2581 -0.0460  0.2265
 3824W        W 4795   2.058  12.956  13.484  0.1810 -0.0493  0.0180
 3825W        W 4796   9.835   2.071  12.172 -0.0591  0.0984 -0.1085
 3826W        W 4797  10.802  10.348   8.793 -0.0640 -0.2771 -0.4354
 3827W        W 4798   5.623   8.419   3.822  0.1569 -0.5427 -0.1070
 3828W        W 4799  10.865   0.659   9.215 -0.2754 -0.0288  0.0406
 3829W        W 4800  13.705  11.246   0.413  0.0216 -0.1730  0.0180
 3830W        W 4801   7.537   4.641   1.303  0.1172  0.0540  0.1258
 3831W        W 4802   1.301   8.847   1.225 -0.2430  0.1375  0.4412
 3832W        W 4803  12.329  11.426   9.973 -0.0349  0.0625  0.1295
 3833W        W 4804   6.016  13.194   0.820  0.0107 -0.1305 -0.3403
 3834W        W 4805  13.242  11.111   7.680 -0.0398 -0.2743 -0.1797
 3835W        W 4806   3.812   8.432   1.194  0.0747  0.0378  0.1539
 3836W        W 4807  11.177  12.512   6.873  0.1051  0.0474 -0.1977
 3837W        W 4808   4.491  10.971  12.557  0.1261  0.1509 -0.0237
 3838W        W 4809   1.060  12.540  10.152 -0.0038 -0.1205  0.3990
 3839W        W 4810  11.649  10.595   0.129  0.0768 -0.0646  0.2525
 3840W        W 4811   7.119   3.125   6.878 -0.4284 -0.3948 -0.1049
 3841W        W 4812  12.602  12.702   1.079 -0.1224 -0.3058  0.2653
 3842W        W 4813   8.425   4.304  11.171 -0.0951 -0.1465  0.1621
 3843W        W 4814  10.286   1.624   5.645  0.0627 -0.3889  0.1217
 3844W        W 4815   4.506  10.204  13.147 -0.0220  0.0083  0.3217
 3845W        W 4816  11.868  10.635   5.602  0.0646 -0.0931 -0.2403
 3846W        W 4817   9.751   2.565   1.901 -0.1924  0.1188  0.0572
 3847W        W 4818   2.211   7.164   1.709  0.0565  0.1555  0.1571
 3848W        W 4819   3.244   8.888  13.210 -0.0300  0.2168 -0.0987
 3849W        W 4820   8.070   5.116   7.308  0.2376 -0.0553 -0.3035
 3850W        W 4821  10.181   6.532  10.528 -0.0339  0.0192  0.0937
 3851W        W 4822   0.970   1.625   1.387  0.0829 -0.3454  0.0353
 3852W        W 4823   2.550   7.347   6.683  0.0158 -0.2147  0.0716
 3853W        W 4824   8.610   1.950   1.202 -0.0405  0.1228  0.0812
 3854W        W 4825  13.656   1.468   3.917  0.3076 -0.0781 -0.1817
 3855W        W 4826   1.871   4.514  11.329 -0.0426 -0.1457  0.2679
 3856W        W 4827   3.176   6.472   3.364  0.1065  0.0183  0.0570
 3857W        W 4828  11.519   4.573   3.863 -0.2592 -0.2622  0.1998
 3858W        W 4829   3.144   3.622   0.085  0.5313  0.0581  0.0454
 3859W        W 4830  12.879   1.693   9.890  0.1138 -0.0963 -0.1030
 3860W        W 4831  13.405   7.970   3.394  0.0523  0.2065  0.3303
 3861W        W 4832   8.406  13.366   3.312  0.1207 -0.1249 -0.1359
 3862W        W 4833   2.677   3.995   4.217 -0.0595  0.0909  0.1318
 3863W        W 4834   1.218  10.307   6.659  0.1498 -0.0695  0.1426
 3864W        W 4835   9.760   5.446   0.276 -0.2880  0.0210 -0.0415
 3865W        W 4836   9.962   6.849   3.224 -0.2088 -0.2408  0.2431
 3866W        W 4837  11.194   9.764  11.783 -0.0616 -0.2768  0.1256
 3867W        W 4838   9.709  13.469   7.838 -0.0431 -0.0879  0.0490
 3868W        W 4839   9.082   4.313  13.415 -0.0925  0.2465 -0.1273
 3869W        W 4840   0.724   7.702  11.872 -0.5100  0.0423  0.2115
 3870W        W 4841   1.829   0.207   7.580 -0.1680  0.2934 -0.2141
 3871W        W 4842   8.330   7.875   7.278 -0.1867 -0.3046 -0.1989
 3872W        W 4843   7.208   8.979   6.344 -0.2010 -0.3062 -0.0565
 3873W        W 4844  12.044   6.744   3.161  0.1453 -0.1130  0.2098
 3874W        W 4845   7.780   6.917  13.221 -0.0784  0.0504 -0.0881
 3875W        W 4846  13.405   9.542   1.343 -0.1510  0.2716  0.2221
 3876W        W 4847  13.904   6.637  13.772  0.0158  0.3067  0.2209
 3877W        W 4848   1.884   0.223  11.406  0.0638  0.2244 -0.0295
 3878W        W 4849   7.689  12.931   7.720  0.0233 -0.3362 -0.3608
 3879W        W 4850   2.608  11.101   2.806 -0.1459 -0.0451  0.0398
 3880W        W 4851   8.809  10.188   8.607 -0.1435 -0.0208  0.2276
 3881W        W 4852  13.774  12.829  13.743  0.2507 -0.1516 -0.0342
 3882W        W 4853   1.039   3.750   7.125 -0.1028  0.0091 -0.0237
 3883W        W 4854   3.417   8.419   5.600 -0.2063  0.1657  0.0676
 3884W        W 4855   7.846  10.583   6.224  0.0230  0.1093  0.1558
 3885W        W 4856   4.912   2.640  10.965  0.1612  0.1364  0.0608
 3886W        W 4857   7.026   1.177   8.319  0.1260 -0.0673  0.1596
 3887W        W 4858   5.935  13.023   1.759  0.1093 -0.4361 -0.0293
 3888W        W 4859  10.914   1.602   8.186 -0.0474 -0.2391 -0.0494
 3889W        W 4860   6.879   2.128   2.774 -0.0816  0.2445  0.0884
 3890W        W 4861   7.599  13.570  11.102  0.1711  0.0319 -0.1501
 3891W        W 4862   7.306  12.119   4.954  0.2191  0.2522  0.2506
 3892W        W 4863   9.644   5.553  11.113 -0.0081  0.4045 -0.3528
 3893W        W 4864   5.612  10.522   6.450 -0.2261 -0.2354  0.3206
 3894W        W 4865  13.479  12.997   9.927  0.1038 -0.1492 -0.0957
 3895W        W 4866   0.307   6.034   4.863 -0.0380  0.0685 -0.0534
 3896W        W 4867  10.879   2.679  10.126  0.0998 -0.0887 -0.0731
 3897W        W 4868   2.356   2.474   3.355 -0.0383 -0.0326  0.1516
 3898W        W 4869   9.936   3.588   7.923 -0.0608  0.0290  0.1759
 3899W        W 4870   9.668   5.878  12.773 -0.0249 -0.1445 -0.0701
 3900W        W 4871   4.611   8.975  10.808  0.2651 -0.2556  0.0674
 3901W        W 4872   9.412  10.619   6.672 -0.2460  0.1026 -0.1655
 3902W        W 4873   3.010   2.362  13.006 -0.1130  0.0311 -0.1020
 3903W        W 4874   3.980   6.142   3.470 -0.0759 -0.2004  0.0513
 3904W        W 4875   8.300   9.554   1.674 -0.0417 -0.0083  0.1175
 3905W        W 4876   9.597   7.433  10.055  0.0656  0.0629  0.1619
 3906W        W 4877  13.832   0.023   7.737 -0.1518 -0.2023  0.1158
 3907W        W 4878  10.369   2.845   9.198  0.2142 -0.3008 -0.2669
 3908W        W 4879   1.287   0.218   9.475 -0.1014  0.0112 -0.2431
 3909W        W 4880   1.374  12.656  12.168 -0.3261  0.0005  0.3530
 3910W        W 4881   7.246  12.811  13.198 -0.0882  0.0945  0.1130
 3911W        W 4882   9.863   8.183  11.842 -0.1760  0.1066  0.1431
 3912W        W 4883  13.081   4.200   4.484 -0.2617  0.0275  0.1855
 3913W        W 4884   1.978   2.865   9.588  0.1087 -0.0942  0.1245
 3914W        W 4885   0.470   1.231   4.136 -0.0971  0.1087  0.3065
 3915W        W 4886  12.379   1.077   9.215 -0.2635 -0.0171  0.0448
 3916W        W 4887  10.424   4.766   9.671  0.2377  0.1743  0.0914
 3917W        W 4888   2.636   0.590   5.408  0.1979  0.2070  0.0071
 3918W        W 4889  12.590   7.410   4.766  0.0195  0.1845 -0.1763
 3919W        W 4890  10.569   4.762   7.195  0.1488 -0.2078 -0.1659
 3920W        W 4891  11.669   3.654   6.158  0.0903 -0.3370 -0.1806
 3921W        W 4892   5.140  13.919  12.802  0.1417 -0.0041  0.1979
 3922W        W 4893  13.163   5.900   7.683 -0.2619 -0.0813  0.3314
 3923W        W 4894   0.440   0.727   6.724  0.1668  0.0218  0.0813
 3924W        W 4895   1.610   7.105   7.158  0.1566  0.0063  0.0260
 3925W        W 4896   1.937   0.104   8.057 -0.0209  0.1888  0.1297
 3926W        W 4897   7.636  13.261  13.599 -0.3275  0.0951 -0.1636
 3927W        W 4898   9.995   8.297  10.215 -0.0062  0.1778  0.0506
 3928W        W 4899   6.442   4.890   2.104  0.0258  0.2711  0.2327
 3929W        W 4900   8.960   4.681   4.121 -0.3422 -0.1819 -0.2540
 3930W        W 4901   6.690  13.188  13.562  0.0512  0.3395  0.0827
 3931W        W 4902   6.315  13.727  11.845 -0.2461 -0.0347 -0.2187
 3932W        W 4903  11.241   0.130  10.259  0.0860 -0.0420 -0.0703
 3933W        W 4904   8.014   4.183  12.443 -0.1268  0.3892  0.4382
 3934W        W 4905   8.072   9.627   3.170  0.0455 -0.0753 -0.0852
 3935W        W 4906   8.274   5.671   1.438  0.0230 -0.1145  0.0453
 3936W        W 4907   0.588   5.963   2.559 -0.0630 -0.0077 -0.3480
 3937W        W 4908  10.064  11.501  11.750  0.2282 -0.3123  0.2214
 3938W        W 4909  10.835   3.681   7.895 -0.0881 -0.3251 -0.2215
 3939W        W 4910   6.378   9.176   9.706  0.0116 -0.0866  0.1979
 3940W        W 4911   5.390   5.169  12.908 -0.1457  0.0560  0.0492
 3941W        W 4912  10.563  12.683   2.899 -0.1111  0.0040 -0.0116
 3942W        W 4913  10.624   3.099  10.276  0.3759 -0.0647 -0.2854
 3943W        W 4914   1.779  10.053   7.519 -0.0000  0.1029 -0.0083
 3944W        W 4915   4.246   8.145   1.360 -0.1347  0.3935 -0.0786
 3945W        W 4916  13.441   4.288   0.213  0.3018 -0.1125  0.1947
 3946W        W 4917   3.757   3.368   3.091 -0.2548  0.0541  0.1569
 3947W        W 4918   2.280   3.090   8.517 -0.3050 -0.0762  0.0967
 3948W        W 4919   1.791   5.540   5.704  0.1717  0.0551 -0.3557
 3949W        W 4920  11.718   9.793   9.854 -0.1671 -0.7301  0.1812
 3950W        W 4921   1.172   9.722   1.697  0.0069  0.1533  0.0110
 3951W        W 4922   1.003   0.838   6.709  0.0181 -0.1521 -0.0850
 3952W        W 4923   7.538   8.051   1.377 -0.2788  0.0757 -0.2159
 3953W        W 4924   1.008  13.703   0.907 -0.1398 -0.3342  0.1872
 3954W        W 4925   6.003  13.708   9.767 -0.0945 -0.1013  0.0518
 3955W        W 4926   5.240   1.684  13.121  0.0023  0.0262 -0.0969
 3956W        W 4927   7.182   1.077  11.089 -0.0215 -0.0272  0.1278
 3957W        W 4928  11.171   1.298   0.059  0.0742  0.1654 -0.0244
 3958W        W 4929   6.456   7.540   9.375  0.0093 -0.0340  0.3355
 3959W        W 4930   9.729   6.109   5.029  0.1294 -0.2778  0.1227
 3960W        W 4931  13.564  13.871   6.651  0.1024  0.3813 -0.4094
 3961W        W 4932   8.322   8.012  12.337  0.0557 -0.1068 -0.1175
 3962W        W 4933  10.329  11.456   3.176  0.2249  0.0503  0.0748
 3963W        W 4934  12.161   6.941   9.239 -0.2189  0.0315  0.1708
 3964W        W 4935   7.309  12.032  13.775 -0.2302 -0.2013 -0.2414
 3965W        W 4936   3.230   0.292   0.903 -0.0087  0.0660  0.3468
 3966W        W 4937  12.452   6.011  13.001  0.1499  0.0482  0.0550
 3967W        W 4938   2.925  12.813  12.037  0.0985  0.0006 -0.0799
 3968W        W 4939  10.807   5.101   2.023 -0.0829 -0.3599 -0.0588
 3969W        W 4940   2.159   1.351   8.341 -0.0169 -0.1080 -0.4156
 3970W        W 4941   2.364   6.565   1.727 -0.2588 -0.0718  0.0516
 3971W        W 4942  12.443   3.784  10.150  0.0506 -0.0525  0.0022
 3972W        W 4943  12.157   4.048   2.891 -0.2250  0.2133 -0.1056
 3973W        W 4944   6.815   5.453   9.568  0.0623  0.1101 -0.2698
 3974W        W 4945  12.127   0.630   5.398  0.0010  0.1314  0.1018
 3975W        W 4946   8.513   3.078  11.751  0.1173 -0.1555 -0.0714
 3976W        W 4947  10.883   5.573  11.792  0.1523  0.2880 -0.0255
 3977W        W 4948   4.429   5.630   9.662  0.4318 -0.2254 -0.1708
 3978W        W 4949   3.826  10.388   5.023  0.1494  0.1907 -0.0011
 3979W        W 4950   7.105   1.283  11.878 -0.4016  0.2788 -0.2971
 3980W        W 4951   8.457   7.470   9.111 -0.1668  0.0377  0.1004
 3981W        W 4952   0.842   9.983   8.897 -0.1197 -0.1098  0.0678
 3982W        W 4953  12.223   3.170   3.788 -0.0869 -0.1633 -0.1023
 3983W        W 4954   8.496  11.221  13.484  0.1818  0.2342 -0.2582
 3984W        W 4955   2.465  11.260   3.296 -0.0135 -0.3702  0.1769
 3985W        W 4956  11.701   2.114  11.671 -0.0625  0.0156  0.1895
 3986W        W 4957   0.702   7.304   9.608 -0.1093  0.0131  0.0882
 3987W        W 4958   8.494  11.630   1.374  0.3862  0.1734 -0.0233
 3988W        W 4959  11.553   0.826  13.307 -0.0510 -0.1797 -0.2407
 3989W        W 4960   5.895  13.171   5.127  0.1863  0.0037 -0.5440
 3990W        W 4961   2.485   6.079   1.867  0.0835 -0.2890  0.3279
 3991W        W 4962   3.361  11.453  10.571  0.1199 -0.1361 -0.0352
 3992W        W 4963   3.378  13.280  10.691  0.0928 -0.1653 -0.2030
 3993W        W 4964  10.457  11.535   5.664 -0.0036  0.2438  0.2544
 3994W        W 4965  12.379   4.510   9.726  0.1295  0.0005  0.0237
 3995W        W 4966   3.044  13.473   9.447  0.0238 -0.2090  0.1106
 3996W        W 4967   6.873   0.286   1.586 -0.0908 -0.0596  0.1371
 3997W        W 4968   6.651  11.861  11.822  0.1875  0.0062  0.3186
 3998W        W 4969   7.041   9.126   5.088  0.1645  0.1345 -0.2441
 3999W        W 4970   8.500  11.649   7.314  0.1728 -0.0492  0.0598
 4000W        W 4971   0.138   2.867   6.675  0.2666 -0.2528  0.1975
 4001W        W 4972   3.186   6.557  12.288  0.0130 -0.0959 -0.1941
 4002W        W 4973   8.973  10.694  11.367 -0.0309  0.0414 -0.1297
 4003W        W 4974   6.579  10.684   5.409 -0.0874 -0.0008 -0.2594
 4004W        W 4975  13.760   3.042   0.353  0.0880 -0.1897 -0.3533
 4005W        W 4976   0.295   3.851  10.518 -0.0333  0.0798  0.0922
 4006W        W 4977   2.896   8.913   1.939  0.2112  0.2950  0.0277
 4007W        W 4978   4.190   4.301   6.135 -0.0735 -0.0954  0.0463
 4008W        W 4979   1.672   4.706   1.299 -0.0831 -0.4060 -0.0817
 4009W        W 4980   5.415  11.597   3.633  0.3214  0.0256  0.0679
 4010W        W 4981  13.410  11.425   6.144  0.2666 -0.1260  0.0339
 4011W        W 4982   4.930  13.185   6.841  0.2779 -0.0906 -0.2420
 4012W        W 4983  11.396   5.929   2.233 -0.1562 -0.3415 -0.0066
 4013W        W 4984  11.534   9.448  11.449 -0.0362 -0.0195 -0.1250
 4014W        W 4985   2.416  11.751   6.511  0.1178  0.0650  0.2835
 4015W        W 4986   7.288   6.229   7.519  0.0829  0.0258 -0.1058
 4016W        W 4987   5.538  11.442   7.141  0.1445  0.1421  0.0859
 4017W        W 4988   8.863   6.147   1.471  0.1317 -0.1210 -0.0790
 4018W        W 4989   3.275  11.909   6.614 -0.3219 -0.0447 -0.1376
 4019W        W 4990  10.639   5.592   0.225 -0.3279 -0.0524 -0.1940
 4020W        W 4991   7.814   9.614   3.663  0.4199  0.0072 -0.2664
 4021W        W 4992   3.426   9.496   4.877 -0.0211 -0.2053  0.2146
 4022W        W 4993   9.228  11.544   1.792 -0.4857 -0.1171 -0.0289
 4023W        W 4994   6.635  10.757  12.237  0.2236  0.2813 -0.0182
 4024W        W 4995   0.176   4.720   8.662  0.0752 -0.0523  0.0228
 4025W        W 4996   7.380  13.906   6.504 -0.2989 -0.0579 -0.1771
 4026W        W 4997   2.768  10.857  13.039  0.0578  0.4844  0.0018
 4027W        W 4998   5.228   8.612   2.529  0.3479 -0.4323  0.0721
 4028W        W 4999   3.303   3.310   3.364  0.3873 -0.2742  0.0458
 4029W        W 5000   0.388  10.483   5.583 -0.1110 -0.2362  0.0782
 4030W        W 5001   0.976   5.187   3.420  0.3910  0.1107 -0.0051
 4031W        W 5002   5.241  11.431   1.580  0.0828 -0.3215 -0.2068
 4032W        W 5003  12.018  10.216   9.852  0.1561 -0.1547  0.2985
 4033W        W 5004   6.662   0.650  10.399 -0.0209  0.1029  0.1571
 4034W        W 5005   5.926  12.565   6.238 -0.1437 -0.2892  0.2011
 4035W        W 5006   3.811   1.407   4.472 -0.0631 -0.0595  0.0524
 4036W        W 5007   7.804   3.128   6.908 -0.0970 -0.0258  0.0559
 4037W        W 5008  12.581   8.101   0.766 -0.0619  0.4468 -0.0534
 4038W        W 5009   3.150   1.382   8.129 -0.2823 -0.3322  0.1450
 4039W        W 5010   1.875  13.248  13.145  0.0179 -0.0386  0.1448
 4040W        W 5011   5.974   1.672   1.238  0.2294  0.0391 -0.0739
 4041W        W 5012   0.157   0.011  13.824 -0.2242  0.2340  0.0304
 4042W        W 5013   3.179   6.063  12.197 -0.2988 -0.0100 -0.0380
 4043W        W 5014   7.740   2.987   9.615 -0.1770  0.2759  0.3756
 4044W        W 5015   8.661   1.455   4.187 -0.1266 -0.0773  0.0198
 4045W        W 5016   4.101  10.691   5.461 -0.0038 -0.2344  0.0472
 4046W        W 5017   9.175  13.342  11.444  0.1187 -0.5366 -0.1326
 4047W        W 5018  13.270   5.167  13.549 -0.1913  0.1620  0.0060
 4048W        W 5019   1.043   5.901  10.281 -0.1136  0.1674 -0.0603
 4049W        W 5020   0.066   5.036   9.117 -0.0685 -0.0346 -0.1705
 4050W        W 5021   2.282   7.410   4.724  0.0642 -0.1489  0.0963
 4051W        W 5022   9.075  13.687   5.556 -0.0208  0.0354  0.2255
 4052W        W 5023   3.603   6.137  10.337  0.0373  0.3861  0.2223
 4053W        W 5024   1.072   5.425   8.004  0.2304 -0.0958 -0.0680
 4054W        W 5025   9.547   1.935   1.583 -0.1126 -0.1151  0.2621
 4055W        W 5026   7.615   6.445   6.761  0.0940 -0.3156 -0.3031
 4056W        W 5027   1.224   9.927   1.221 -0.2399 -0.2956 -0.1420
 4057W        W 5028  11.489  10.916   0.855  0.0466 -0.0699 -0.0821
 4058W        W 5029   8.646   9.116   3.836  0.1097  0.3174 -0.1278
 4059W        W 5030   9.753   0.560   5.881 -0.1003  0.2045  0.2725
 4060W        W 5031   0.350   8.012   9.946  0.2551  0.2246 -0.2480
 4061W        W 5032   0.583  13.495  13.518  0.1943  0.0720 -0.0101
 4062W        W 5033   9.310  10.810   5.388  0.0247  0.0071  0.3525
 4063W        W 5034   7.848  10.872   0.018 -0.0908 -0.0650  0.1593
 4064W        W 5035   5.365   2.290   0.706  0.3041  0.2706 -0.0844
 4065W        W 5036  12.860   9.700  11.450  0.1666 -0.0772  0.1091
 4066W        W 5037   9.760  13.391   2.617 -0.2073  0.1436  0.1351
 4067W        W 5038  11.663   4.193  11.581 -0.1746  0.1713  0.1284
 4068W        W 5039   2.203   6.954   9.607  0.1078  0.1913  0.2075
 4069W        W 5040  13.409  10.266  10.570 -0.1976  0.2736 -0.1348
 4070W        W 5041   6.053   8.275   7.040 -0.1676 -0.0896 -0.1368
 4071W        W 5042   8.746   9.840   5.959 -0.1423 -0.2192  0.3348
 4072W        W 5043   2.782   8.792   7.052 -0.1129 -0.0033 -0.1189
 4073W        W 5044   9.508  13.092  10.801  0.1189 -0.0811 -0.3909
 4074W        W 5045  11.413   2.027  12.229 -0.1582  0.3567 -0.3849
 4075W        W 5046   2.539   7.455   7.881 -0.1402  0.2705 -0.0434
 4076W        W 5047   8.803   0.361  11.390  0.0521  0.0966 -0.2105
 4077W        W 5048   6.752   4.363  13.469  0.1850 -0.0428 -0.2761
 4078W        W 5049   3.150   9.521   9.155  0.0402 -0.2335 -0.4567
 4079W        W 5050   2.690   6.162   9.876 -0.1497  0.0358 -0.0727
 4080W        W 5051   7.100   8.484  10.818 -0.0424  0.1870 -0.0225
 4081W        W 5052  13.334   7.379  11.462 -0.1239 -0.2659  0.3143
 4082W        W 5053   6.751   1.354   7.638  0.0222  0.3696  0.4329
 4083W        W 5054  12.602   9.265  12.171 -0.0661 -0.0682 -0.2012
 4084W        W 5055   4.633  10.908   2.085 -0.2185  0.1541  0.2564
 4085W        W 5056   3.330   3.378   6.583  0.4403 -0.3493 -0.0125
 4086W        W 5057   9.798  12.041   3.585  0.0410 -0.1431 -0.2074
 4087W        W 5058   7.627   7.466   2.370  0.2210 -0.0602 -0.0670
 4088W        W 5059  10.480   8.658   2.330 -0.1948 -0.0079  0.2785
 4089W        W 5060  11.964   3.909   6.499  0.0297  0.1596 -0.0033
 4090W        W 5061   9.387   3.314   8.765 -0.2810  0.0410  0.0488
 4091W        W 5062   4.652   3.886   0.865 -0.3197  0.1171  0.0581
 4092W        W 5063  12.160  11.359   0.376  0.3531 -0.3591 -0.0293
 4093W        W 5064   2.853  11.962  13.399  0.0148  0.3660 -0.3348
 4094W        W 5065   8.747   0.342   1.848 -0.2164 -0.0686 -0.0646
 4095W        W 5066   7.037   1.254   5.970  0.2151 -0.0640  0.0266
 4096W        W 5067   0.468   5.586  13.485  0.1137  0.0772  0.1733
 4097W        W 5068  12.777   9.057   7.576 -0.1006  0.2470  0.2775
 4098W        W 5069   3.550  10.374  12.444  0.2590 -0.1172  0.3657
 4099W        W 5070   7.721   9.243   9.086 -0.0529 -0.1722 -0.1859
 4100W        W 5071  12.033  12.776   0.127  0.0354 -0.2201 -0.2026
 4101W        W 5072   9.586   3.604   6.315  0.1995  0.3578  0.2022
 4102W        W 5073   1.727  13.335   1.319 -0.2246 -0.0937  0.0904
 4103W        W 5074  13.107   7.536   4.545  0.4727 -0.3816 -0.0617
 4104W        W 5075   6.294   7.658   2.060 -0.1437 -0.0940 -0.1269
 4105W        W 5076   6.972   4.310   3.520 -0.0322  0.1185 -0.1639
 4106W        W 5077   2.229   4.010   0.041 -0.3450  0.2183  0.1773
 4107W        W 5078  11.962   7.668   3.381  0.0493 -0.2323  0.0172
 4108W        W 5079  10.401   7.463  10.691 -0.1386  0.3890 -0.2904
 4109W        W 5080   7.735  12.090  10.407 -0.1421  0.0678  0.3332
 4110W        W 5081   3.327   6.111   2.532 -0.2499  0.0691 -0.3608
 4111W        W 5082  10.144   7.128   0.131 -0.1031  0.1591  0.0536
 4112W        W 5083   0.409   2.226   6.128 -0.0420 -0.0809 -0.1223
 4113W        W 5084  13.845   7.693   5.149 -0.0431  0.0018 -0.2074
 4114W        W 5085   2.756  13.551   4.531 -0.2592  0.2268 -0.1541
 4115W        W 5086   1.459   0.401  11.738  0.0609 -0.2986  0.1542
 4116W        W 5087   6.144   8.314   3.803 -0.0993 -0.0430 -0.0091
 4117W        W 5088   2.436   2.686   1.864  0.0521 -0.2753 -0.2608
 4118W        W 5089   3.851   1.139   9.508  0.2158  0.0228 -0.0614
 4119W        W 5090   7.841   4.384   3.658 -0.1087 -0.0628  0.3231
 4120W        W 5091   4.617  10.351  13.651 -0.3466 -0.2550 -0.0373
 4121W        W 5092   9.247   2.878   6.790  0.3196 -0.0839  0.0988
 4122W        W 5093   7.731   0.172   7.479  0.1819  0.0756  0.2683
 4123W        W 5094   5.341   7.254   7.120  0.0547  0.0195 -0.1844
 4124W        W 5095   0.496   5.924  11.090 -0.0073  0.4079  0.0570
 4125W        W 5096   5.668   0.479   0.825 -0.0372 -0.0753 -0.0005
 4126W        W 5097   2.637   3.625  11.254  0.1183 -0.1936  0.4523
 4127W        W 5098   1.068   6.891   2.244  0.0516 -0.2532 -0.0437
 4128W        W 5099   0.731   4.555   5.943 -0.0277 -0.3260  0.1131
 4129W        W 5100   0.887   4.680   1.603  0.0695  0.0588  0.1645
 4130W        W 5101   3.059   0.266   4.657 -0.3869  0.0461  0.0559
 4131W        W 5102   8.434   8.677   4.154 -0.1577 -0.2488 -0.2025
 4132W        W 5103   3.727   3.453   6.077  0.1100  0.0281 -0.1255
 4133W        W 5104   8.861  11.716  10.268  0.1036  0.1889  0.0955
 4134W        W 5105  13.289   5.148   3.358 -0.1076  0.0856 -0.2565
 4135W        W 5106   9.233   8.438   1.265 -0.0050 -0.1941 -0.0893
 4136W        W 5107  13.579   3.185   5.946  0.2264  0.1003  0.2874
 4137W        W 5108  11.824  13.726   3.743 -0.4109  0.3990 -0.0401
 4138W        W 5109   2.589  11.064   7.205  0.1402  0.2759  0.1046
 4139W        W 5110   9.185   9.896  12.812  0.1103  0.0236 -0.1402
 4140W        W 5111   8.877   8.016  12.161 -0.0877  0.1976  0.2276
 4141W        W 5112   8.623   1.179   5.245 -0.1182 -0.1027  0.3444
 4142W        W 5113   8.659  11.854  12.531  0.1025  0.3511  0.0390
 4143W        W 5114   3.022   6.178   3.765 -0.6074 -0.0069  0.1826
 4144W        W 5115   7.879   5.759  10.382 -0.1342 -0.1484 -0.1026
 4145W        W 5116   2.589   5.987   8.013 -0.0744 -0.2483  0.0416
 4146W        W 5117   2.650   3.356  13.807  0.2005 -0.0378 -0.0524
 4147W        W 5118   3.923   9.643   4.819 -0.1124  0.3292 -0.1866
 4148W        W 5119  11.154   6.834  12.495  0.3598  0.1090  0.0466
 4149W        W 5120   2.363   3.085   6.406  0.1833 -0.2886 -0.0136
 4150W        W 5121   5.614  12.439  10.981 -0.0769 -0.0983 -0.1218
 4151W        W 5122  10.200   6.236  10.965 -0.1388  0.6084 -0.0614
 4152W        W 5123  12.413   3.208   7.752 -0.0827  0.0645  0.0787
 4153W        W 5124   8.131   8.668   1.405 -0.2276  0.1435 -0.0287
 4154W        W 5125  10.064   1.764   8.669 -0.0748  0.1328  0.0805
 4155W        W 5126   6.571  10.376   1.793  0.0936  0.3771  0.0453
 4156W        W 5127  11.100  12.745   9.133  0.1668  0.2687 -0.1315
 4157W        W 5128  12.316  12.826  12.795  0.0349 -0.1167 -0.0011
 4158W        W 5129   5.816   4.052  13.901 -0.1604 -0.0362 -0.1145
 4159W        W 5130   4.420   9.227   8.367 -0.0488 -0.0167 -0.3791
 4160W        W 5131   6.916  11.794   5.045 -0.1011 -0.3423  0.2680
 4161W        W 5132  10.207   5.799  11.218  0.0391  0.2172 -0.1651
 4162W        W 5133   5.272   0.362   5.613  0.0161  0.1691 -0.0902
 4163W        W 5134   1.798   5.487   6.772 -0.1176 -0.1180  0.0900
 4164W        W 5135   9.213   2.937   4.210  0.1729  0.3197 -0.0362
 4165W        W 5136   2.037   9.310   2.276 -0.1660  0.1042 -0.1265
 4166W        W 5137  10.320   7.917   7.529  0.3947 -0.2214  0.0035
 4167W        W 5138   9.496   1.418   5.741 -0.2026 -0.0858  0.0411
 4168W        W 5139   2.942   9.384   4.660  0.0148 -0.0348 -0.1971
 4169W        W 5140   2.891   0.883  10.304 -0.0756  0.1297  0.1198
 4170W        W 5141   4.296   9.581   5.246  0.4738  0.0379 -0.3430
 4171W        W 5142  10.451  12.205   2.755  0.2098  0.2208  0.0393
 4172W        W 5143   0.975  10.898   2.385 -0.1258  0.3878 -0.0132
 4173W        W 5144   4.559   7.305   0.692 -0.2105 -0.0817 -0.0895
 4174W        W 5145   7.200  12.609   6.860 -0.2738 -0.0336 -0.1274
 4175W        W 5146   3.052   0.027   9.392 -0.0992  0.4503 -0.3834
 4176W        W 5147  10.274   6.959   3.638  0.1299 -0.1478  0.0281
 4177W        W 5148   8.887  12.736   9.719  0.0682  0.0652  0.2952
 4178W        W 5149  10.524   0.760   8.228 -0.1296 -0.1628  0.1515
 4179W        W 5150   2.721   0.884  13.176 -0.1988 -0.2765 -0.0702
 4180W        W 5151  10.559  10.721   2.557 -0.1789 -0.0943 -0.0564
 4181W        W 5152  12.575   8.871  11.478 -0.2732  0.0494  0.3265
 4182W        W 5153   8.705   0.279  10.025  0.2951 -0.1518  0.2016
 4183W        W 5154   3.971   4.374   1.622 -0.0460 -0.1432  0.2366
 4184W        W 5155   5.967   7.630   8.543  0.0348 -0.2245 -0.2533
 4185W        W 5156   0.273   4.836   7.418  0.3100  0.2266  0.0453
 4186W        W 5157   8.982  11.643  11.198  0.0794 -0.0640 -0.4069
 4187W        W 5158   2.677   2.947  13.477  0.0745  0.0712  0.1428
 4188W        W 5159  11.715  11.756   8.254  0.1304 -0.2886 -0.0423
 4189W        W 5160   8.079   5.938   0.994 -0.2715  0.1247  0.0145
 4190W        W 5161   2.656   9.062   5.093  0.0473 -0.3465  0.0773
 4191W        W 5162  11.318   1.994   0.378  0.0188 -0.1794  0.0888
 4192W        W 5163  11.905   8.575   5.146 -0.1884 -0.0946 -0.1311
 4193W        W 5164   4.998   0.511   8.085 -0.2111 -0.1328 -0.0002
 4194W        W 5165   1.398   5.880   9.805  0.2381 -0.1486 -0.0581
 4195W        W 5166   7.782   3.818   0.990  0.0444 -0.2028  0.0423
 4196W        W 5167   1.121   3.697   9.010 -0.3090  0.1303  0.1468
 4197W        W 5168   3.877  12.281   5.745 -0.1965 -0.0630 -0.2960
 4198W        W 5169   6.003   2.096   6.938  0.0244 -0.1850 -0.0917
 4199W        W 5170   1.878   6.131   5.630 -0.0801 -0.1190  0.4086
 4200W        W 5171  11.389   5.360   7.396 -0.2012  0.1923 -0.0208
 4201W        W 5172   7.657   3.314   5.965 -0.1222 -0.0628 -0.0756
 4202W        W 5173   4.595   1.090   4.635  0.3209  0.0770  0.2307
 4203W        W 5174   5.591  10.945   7.273  0.0569  0.0026  0.0535
 4204W        W 5175  12.601   8.761  12.006  0.1515 -0.0625  0.0201
 4205W        W 5176   4.405   1.611  11.035  0.5136  0.2264  0.1408
 4206W        W 5177   5.203   8.551   1.290  0.1384 -0.0798 -0.0180
 4207W        W 5178   5.219   3.611   2.055 -0.2127 -0.0510  0.0795
 4208W        W 5179   3.418   9.088   7.134 -0.0733  0.1689  0.0390
 4209W        W 5180   7.524   3.804   8.181  0.1646  0.2744  0.3893
 4210W        W 5181   5.483   1.782  13.629 -0.0085  0.3730  0.0302
 4211W        W 5182  12.570   9.002   6.432 -0.1267  0.0842 -0.0388
 4212W        W 5183   7.780   7.625   3.934 -0.2976 -0.2646 -0.1099
 4213W        W 5184   1.778  13.140   4.040 -0.1659 -0.0429 -0.1000
 4214W        W 5185   4.953  12.693  11.541 -0.0738 -0.0400 -0.1861
 4215W        W 5186  12.507   1.311   3.437 -0.2642  0.1800  0.0478
 4216W        W 5187   8.273   5.200  12.681  0.1793  0.0751 -0.0303
 4217W        W 5188   8.900   3.671  12.617 -0.1024 -0.2982 -0.2934
 4218W        W 5189  10.988   0.969   7.995 -0.4867 -0.0848  0.1728
 4219W        W 5190  13.807   3.591   6.017 -0.1778 -0.2307  0.0453
 4220W        W 5191   1.880  11.747   5.906  0.2261 -0.0075 -0.1625
 4221W        W 5192   1.821   3.082   7.493 -0.1771 -0.0017 -0.2766
 4222W        W 5193   6.253  13.358   7.286  0.0480  0.0832 -0.0376
 4223W        W 5194  13.864  13.161   8.904 -0.2044  0.1217  0.0751
 4224W        W 5195  10.551  11.693   7.638  0.1981  0.2057 -0.0277
 4225W        W 5196  12.107   5.420   1.501 -0.1360 -0.0178  0.2665
 4226W        W 5197   3.625  12.134   5.177  0.1185  0.0765  0.1112
 4227W        W 5198  11.642   3.045   7.471  0.1562  0.0671  0.1975
 4228W        W 5199   4.085   5.471   3.901 -0.2667 -0.0293  0.1664
 4229W        W 5200   1.177   2.571   8.149  0.4748 -0.0999  0.0713
 4230W        W 5201   9.311  11.530  11.588 -0.0940  0.1231 -0.1793
 4231W        W 5202   7.617   7.479   5.381 -0.2809  0.0242  0.4164
 4232W        W 5203   5.081   0.022   6.425 -0.4274  0.1178  0.2940
 4233W        W 5204   3.566   0.882   2.137  0.1780 -0.0929 -0.4876
 4234W        W 5205   9.955  12.574   3.311 -0.2668  0.0488  0.1054
 4235W        W 5206   1.423   7.907  12.969 -0.1045  0.2195  0.1078
 4236W        W 5207   5.353   1.513   8.093 -0.2442  0.1829 -0.1407
 4237W        W 5208   9.084   1.441  11.009  0.1508 -0.1512  0.0774
 4238W        W 5209   2.390   1.634   5.728  0.1902 -0.2154  0.1806
 4239W        W 5210   1.447   6.286   2.734 -0.0654  0.3186 -0.0336
 4240W        W 5211   3.317  12.236   2.708 -0.0808  0.0041  0.0227
 4241W        W 5212  10.979  11.214   1.203 -0.1826  0.1126  0.1673
 4242W        W 5213   1.191   7.342   7.417 -0.1155  0.3476  0.0803
 4243W        W 5214   5.798   7.634   4.808  0.0489 -0.1757  0.1557
 4244W        W 5215   6.906   4.929  13.060 -0.1644 -0.4268 -0.1513
 4245W        W 5216  12.593   2.432   6.907  0.2112  0.0842  0.1106
 4246W        W 5217   8.147  10.831   6.612 -0.1739 -0.1152 -0.0289
 4247W        W 5218   2.120   6.856  12.123 -0.2041  0.1028 -0.2425
 4248W        W 5219   3.383   6.175   0.489 -0.0075 -0.1659  0.0961
 4249W        W 5220   5.650   9.224   4.280 -0.0172  0.2042 -0.0704
 4250W        W 5221   3.602  10.278   7.995  0.1592  0.1904 -0.3018
 4251W        W 5222   9.694   0.379   0.425 -0.0622  0.0536  0.1185
 4252W        W 5223   6.928   2.082   4.356 -0.0637  0.0268 -0.0566
 4253W        W 5224  12.039   3.606   9.877  0.1637  0.0823  0.2657
 4254W        W 5225   5.839  11.730   5.857 -0.1584  0.1369 -0.1510
 4255W        W 5226   4.629   6.919  10.486 -0.1693 -0.3058 -0.2753
 4256W        W 5227  10.141   0.284   5.953  0.0235 -0.1471  0.0660
 4257W        W 5228   0.685  11.572  13.643 -0.4019 -0.0759 -0.1152
 4258W        W 5229   3.632  10.855  12.485 -0.0452  0.1932  0.2219
 4259W        W 5230  13.341   0.150  13.841  0.5047 -0.0589 -0.1568
 4260W        W 5231  10.469   9.299   9.557 -0.0998 -0.1398  0.0533
 4261W        W 5232   2.750   4.699  12.334 -0.0170 -0.1458  0.3387
 4262W        W 5233  10.619   6.336   7.349  0.1185  0.3536  0.0118
 4263W        W 5234   7.508   0.413   7.823  0.0989 -0.2117 -0.0151
 4264W        W 5235   1.979   0.491  10.467  0.0354  0.0021  0.0349
 4265W        W 5236   1.457  13.335   8.570  0.1323  0.3916  0.1569
 4266W        W 5237   2.307   7.262  11.430  0.0859 -0.2357  0.0819
 4267W        W 5238   8.618   2.243  12.177  0.2108  0.0414 -0.0478
 4268W        W 5239   0.267   9.193   3.769 -0.0502  0.0710 -0.1941
 4269W        W 5240   5.331   0.343  13.644 -0.0229 -0.0057 -0.0450
 4270W        W 5241  10.466   3.338   9.409  0.3347  0.0450  0.3207
 4271W        W 5242  12.902   3.427   7.596 -0.0906  0.3987 -0.0709
 4272W        W 5243   6.928   9.873   4.436 -0.1566 -0.1434  0.0670
 4273W        W 5244  11.632   5.316   1.495  0.0594  0.1654 -0.0780
 4274W        W 5245   6.461   6.497   8.524  0.1323 -0.2001 -0.1646
 4275W        W 5246  11.338   2.967   1.466 -0.2404 -0.0481 -0.1048
 4276W        W 5247  13.756   0.539  10.405  0.0497 -0.2356  0.0380
 4277W        W 5248   1.958   3.298   1.327  0.2473 -0.0820  0.2436
 4278W        W 5249   9.750  10.952  11.048 -0.1437  0.0930 -0.4530
 4279W        W 5250   7.856   5.106  11.361 -0.0010  0.1432  0.0712
 4280W        W 5251   2.666  13.645   6.767  0.0104  0.1466 -0.0531
 4281W        W 5252   3.112   4.208  13.840 -0.5235 -0.0640  0.0277
 4282W        W 5253   6.474   1.810   4.497  0.1068 -0.1948 -0.1505
 4283W        W 5254   9.611   4.387  11.453  0.0213 -0.2123 -0.0196
 4284W        W 5255   2.580  13.032   5.477 -0.1156  0.0741 -0.0213
 4285W        W 5256  10.289   1.449   9.120 -0.2263  0.0353 -0.0394
 4286W        W 5257   0.306   0.283   8.186 -0.3997 -0.1967 -0.2840
 4287W        W 5258  11.346  11.742   1.350 -0.2595  0.0106  0.1752
 4288W        W 5259   7.706   2.039   9.102 -0.0138 -0.2036 -0.2731
 4289W        W 5260   1.891   5.342   7.620 -0.1004 -0.4956  0.1485
 4290W        W 5261  11.735   8.910   4.299  0.2807 -0.0640 -0.2494
 4291W        W 5262   4.952   2.696  11.873 -0.0172  0.0165  0.0408
 4292W        W 5263   2.949   4.970   9.656  0.0773  0.2051 -0.0557
 4293W        W 5264   9.432   3.216   9.260 -0.3560  0.0538  0.0188
 4294W        W 5265   0.860   2.364   3.107 -0.0890  0.1575 -0.1542
 4295W        W 5266   8.136  13.631  12.030 -0.2366  0.0969 -0.2365
 4296W        W 5267   6.837   0.136  11.168 -0.0496 -0.0639  0.3252
 4297W        W 5268  13.501   8.128   7.892  0.0584  0.6323  0.0102
 4298W        W 5269   6.395   8.901  10.735 -0.0163  0.0196  0.0753
 4299W        W 5270   9.578  10.973   2.907  0.2293  0.1153  0.0514
 4300W        W 5271  13.619   2.020   2.829 -0.0878  0.1047 -0.2793
 4301W        W 5272   4.717   8.396   8.820  0.0010 -0.1435 -0.0606
 4302W        W 5273   5.639  13.521   4.192 -0.2273  0.1408 -0.1382
 4303W        W 5274   7.274  13.594   9.765 -0.1913 -0.1988  0.2034
 4304W        W 5275   2.671   4.107  12.570  0.0544  0.0435  0.0781
 4305W        W 5276   1.427  11.098  12.673 -0.1617  0.1651 -0.3427
 4306W        W 5277   0.952   0.162   8.906  0.0671  0.0676 -0.1991
 4307W        W 5278   7.907  11.555  11.977 -0.0337 -0.0062 -0.1842
 4308W        W 5279   6.846   7.096   3.081  0.1735  0.0328 -0.0351
 4309W        W 5280   2.093   8.866   6.781 -0.2615 -0.1209  0.2192
 4310W        W 5281   9.296  10.073   8.023  0.1321  0.0577  0.0722
 4311W        W 5282  10.925   3.713  11.727 -0.0994 -0.3815 -0.0375
 4312W        W 5283  12.121   5.061  11.610 -0.0140 -0.3137  0.1385
 4313W        W 5284   1.482   3.592   1.916  0.3077 -0.1156  0.3125
 4314W        W 5285  13.081   3.122   4.555 -0.1633  0.0885 -0.0011
 4315W        W 5286   0.334   0.809   8.809  0.2212 -0.0088 -0.0015
 4316W        W 5287   5.796   9.576   9.645 -0.0673  0.1216  0.0436
 4317W        W 5288   6.920   4.430  13.003  0.0941  0.0529  0.1177
 4318W        W 5289   8.143   0.585   6.246 -0.2512  0.0882 -0.2802
 4319W        W 5290  10.261   1.946   2.123  0.1520 -0.0234 -0.0333
 4320W        W 5291   3.469   2.664  13.191 -0.1102  0.0755 -0.0111
 4321W        W 5292   5.903   5.423   8.221  0.2447  0.0975 -0.0823
 4322W        W 5293   2.545   3.313   3.558  0.0385  0.2916 -0.3284
 4323W        W 5294   6.482   2.384   9.995 -0.1318 -0.0333 -0.0345
 4324W        W 5295   1.208   6.795   0.900 -0.0158 -0.1340  0.0822
 4325W        W 5296   7.472   7.779   4.348 -0.0532  0.0250 -0.1290
 4326W        W 5297   0.836   0.584   4.018  0.1621  0.0890  0.1785
 4327W        W 5298   8.839   1.910   5.595  0.0118  0.0884 -0.0270
 4328W        W 5299  13.073   3.566   0.380  0.2508 -0.0998  0.0462
 4329W        W 5300  10.468  12.729   1.960 -0.2685 -0.1076 -0.1158
 4330W        W 5301   0.027   5.871   8.757  0.1046 -0.1619  0.0080
 4331W        W 5302   6.553   5.733   7.897  0.2878  0.6192  0.2925
 4332W        W 5303   4.987   2.346  13.396  0.0573 -0.0006 -0.0140
 4333W        W 5304   4.887   1.893   1.329 -0.0238  0.0956 -0.0014
 4334W        W 5305   0.461   2.610   3.003  0.1360 -0.1067 -0.1114
 4335W        W 5306   2.911   2.580   8.821  0.3930  0.0231  0.0235
 4336W        W 5307   5.514  11.382   8.393 -0.0861  0.0725 -0.1844
 4337W        W 5308   9.564  12.980  11.393 -0.1466  0.1698 -0.2464
 4338W        W 5309   4.922   6.861   7.444 -0.0209  0.2772  0.0816
 4339W        W 5310   5.182   2.579   5.301  0.0662  0.1479  0.0529
 4340W        W 5311  11.220   7.636  10.764 -0.0288  0.1210  0.0986
 4341W        W 5312   1.751   2.544   5.043  0.0041 -0.0289  0.1538
 4342W        W 5313  12.065  10.989   0.943 -0.0481 -0.1605  0.0105
 4343W        W 5314   9.077  11.440   6.755 -0.0352  0.4680  0.3104
 4344W        W 5315   9.346   7.452  12.780  0.0197 -0.0935 -0.0654
 4345W        W 5316   3.702  10.254   7.523  0.1575  0.2920 -0.0607
 4346W        W 5317   3.938   4.161   6.532  0.1643 -0.0049 -0.3561
 4347W        W 5318   2.543   9.563   1.219 -0.2216  0.1234 -0.1121
 4348W        W 5319  13.125   8.715  11.407 -0.0699 -0.3121  0.0920
 4349W        W 5320   1.150   3.412  12.345 -0.0121 -0.0994 -0.0599
 4350W        W 5321  11.641  12.557   4.848 -0.1776  0.2823  0.1564
 4351W        W 5322   0.997   7.846   4.850 -0.0742  0.3283 -0.1418
 4352W        W 5323  13.686  11.073  10.051  0.2613  0.0255 -0.0681
 4353W        W 5324   9.635   9.039  12.390  0.0188  0.2489 -0.2605
 4354W        W 5325  13.759  10.655   5.952  0.1287  0.1778 -0.0798
 4355W        W 5326   5.926   7.180   5.027 -0.4906 -0.1720  0.0591
 4356W        W 5327  13.131   3.625   9.788 -0.1618 -0.0396  0.0601
 4357W        W 5328  10.899  11.440   5.351 -0.0336 -0.4415 -0.0404
 4358W        W 5329   9.279   2.075   4.092  0.3586 -0.0683  0.0602
 4359W        W 5330   9.628  12.551   6.021 -0.1209 -0.1379 -0.1986
 4360W        W 5331   0.990   7.305   8.025 -0.1488  0.0624  0.3468
 4361W        W 5332   6.868   4.177   1.022  0.4518 -0.0056  0.1855
 4362W        W 5333   2.506   3.070  10.188 -0.2226  0.0193 -0.2254
 4363W        W 5334   7.737  10.096   6.426 -0.1931 -0.0227  0.3058
 4364W        W 5335  12.193  13.696   8.786 -0.0806  0.3456 -0.3109
 4365W        W 5336  13.244   7.275   3.796  0.0705 -0.1195 -0.1061
 4366W        W 5337   6.103  12.845   8.979  0.0167 -0.0283  0.0687
 4367W        W 5338   6.198  13.866   8.258  0.2076 -0.2147 -0.1246
 4368W        W 5339   7.071   4.841  13.907 -0.0383  0.0353  0.1117
 4369W        W 5340  13.044  13.515  11.410  0.2154 -0.1374  0.4482
 4370W        W 5341   0.511   3.996   7.721  0.1280 -0.2099 -0.5047
 4371W        W 5342   7.338  10.475   5.071 -0.0750 -0.0866 -0.2085
 4372W        W 5343  12.442   4.740   8.749  0.1235  0.2266 -0.3735
 4373W        W 5344   0.336   0.747  10.907  0.0618 -0.1524 -0.1132
 4374W        W 5345   1.462   1.594   6.512  0.1882  0.1719 -0.0663
 4375W        W 5346   1.642   2.396  13.666 -0.0446 -0.2342 -0.0462
 4376W        W 5347   9.314   0.253   0.076 -0.0399 -0.2096 -0.1332
 4377W        W 5348   3.121  12.206  11.269 -0.0299  0.0724 -0.2078
 4378W        W 5349   0.048   0.502   6.009  0.3604  0.2594  0.1185
 4379W        W 5350   2.692   7.635   7.440  0.0657 -0.0683  0.1815
 4380W        W 5351   1.964   1.036   9.356 -0.3734  0.1742  0.1930
 4381W        W 5352   1.478  11.871   6.893 -0.1937 -0.3332  0.1427
 4382W        W 5353  11.739   0.778   1.852  0.3255 -0.0237 -0.1511
 4383W        W 5354   5.844   4.175   9.501 -0.0437  0.1117  0.1810
 4384W        W 5355   5.703   2.398   3.231  0.0397 -0.1410 -0.3159
 4385W        W 5356   0.112   9.274   0.355 -0.1329 -0.3264  0.6579
 4386W        W 5357  13.896   5.015  12.772  0.1667 -0.0652 -0.1316
 4387W        W 5358   0.319  13.703  10.893  0.0057 -0.2010 -0.1808
 4388W        W 5359   3.030   0.439   6.225  0.0739  0.2626  0.1201
 4389W        W 5360  12.463   3.881  13.631  0.1474 -0.0527 -0.3164
 4390W        W 5361   9.920  11.481   2.366  0.0919  0.1598  0.0485
 4391W        W 5362   7.933  11.085   3.610  0.1653 -0.0947  0.0786
 4392W        W 5363   2.996   1.034   3.629  0.0030 -0.1143  0.5217
 4393W        W 5364   5.064   4.893   5.635  0.0852 -0.6085 -0.1097
 4394W        W 5365   2.527   6.936   1.072 -0.0042  0.1854 -0.3488
 4395W        W 5366  10.366   3.243   2.716 -0.0775  0.0120 -0.0967
 4396W        W 5367   8.799   8.880   4.337  0.2201  0.1180 -0.3363
 4397W        W 5368  10.691  13.329  11.634  0.2482 -0.0994  0.0882
 4398W        W 5369   4.574  10.757   9.135 -0.1691  0.0212  0.0723
 4399W        W 5370   5.459   5.659  11.562 -0.2391  0.1095 -0.1730
 4400W        W 5371   7.387   4.393  11.716 -0.1482 -0.1610 -0.3468
 4401W        W 5372  13.336  10.001  11.223  0.2410  0.1285 -0.2449
 4402W        W 5373   4.754   6.780   9.128  0.1348 -0.0028 -0.0965
 4403W        W 5374   8.680   1.056   4.744  0.0379 -0.6452  0.1946
 4404W        W 5375   2.259  10.435   1.581 -0.1324 -0.0253  0.1213
 4405W        W 5376   8.160   6.454   9.637  0.3916  0.0988 -0.0994
 4406W        W 5377  11.309   6.863  11.474  0.1300  0.2082  0.1783
 4407W        W 5378  11.731   3.292  12.502  0.1159  0.0976 -0.0514
 4408W        W 5379  13.849   5.910   3.321 -0.2393  0.1288 -0.1968
 4409W        W 5380   5.459   1.277  12.863 -0.2160 -0.0599 -0.0580
 4410W        W 5381   1.094   1.497   3.045 -0.0149 -0.0985  0.0468
 4411W        W 5382   4.752  11.998   6.297 -0.1185 -0.0311  0.3582
 4412W        W 5383   5.966  12.128   4.310  0.0469 -0.0683  0.1048
 4413W        W 5384  11.209   4.515  13.822 -0.1091 -0.2235  0.2324
 4414W        W 5385   5.766   7.851   1.170 -0.3217 -0.0379  0.3060
 4415W        W 5386   7.770   6.511  13.527 -0.2396 -0.1671 -0.1757
 4416W        W 5387  12.786   7.105  12.844 -0.0503  0.2358 -0.0298
 4417W        W 5388   2.482   4.073   8.246 -0.0640 -0.1149 -0.0695
 4418W        W 5389  13.405   4.401   1.755 -0.1027  0.0251  0.1262
 4419W        W 5390   6.871   1.943  12.598  0.1349 -0.0172  0.2038
 4420W        W 5391   7.233   6.897   0.125 -0.0883  0.4741 -0.0161
 4421W        W 5392  13.293   2.520   5.279  0.0679  0.0840  0.0706
 4422W        W 5393   7.876  12.808   8.226 -0.0059 -0.0486 -0.4582
 4423W        W 5394   2.378   9.820   7.437 -0.1003  0.4520 -0.1610
 4424W        W 5395  10.072  13.464   8.808 -0.4325 -0.0127  0.1640
 4425W        W 5396   3.821   4.803   8.335  0.0110 -0.0716  0.3923
 4426W        W 5397  10.620  10.927   4.104  0.0307 -0.1110 -0.0268
 4427W        W 5398   7.147   1.929  12.231 -0.2052  0.1979  0.1417
 4428W        W 5399   2.353   3.612   6.316 -0.2845 -0.0755  0.1747
 4429W        W 5400  10.759   5.037   4.204 -0.3671 -0.1693 -0.2231
 4430W        W 5401  10.571   8.538   3.942 -0.0102 -0.3141  0.0035
 4431W        W 5402  11.960   6.096   6.851 -0.0853  0.0475  0.3123
 4432W        W 5403   7.887  12.249   6.150  0.0717 -0.0978 -0.1166
 4433W        W 5404   9.938   6.585   3.626  0.0464  0.0677  0.0593
 4434W        W 5405   5.758   1.256  10.131 -0.0425  0.5251  0.2450
 4435W        W 5406   1.648   6.097   9.402 -0.1593  0.1600 -0.0563
 4436W        W 5407   4.261   2.015   8.843  0.0941  0.0006 -0.2183
 4437W        W 5408  13.536   4.275   3.523  0.1954 -0.1063 -0.1808
 4438W        W 5409   9.593  12.767   7.737  0.0558 -0.2249 -0.0910
 4439W        W 5410   3.802   1.946   3.337  0.0522  0.0837 -0.4647
 4440W        W 5411   1.774   0.299   0.050  0.0351 -0.0345 -0.1014
 4441W        W 5412  10.626   2.318   3.761 -0.0452  0.2917 -0.0440
 4442W        W 5413   2.506   7.828   4.879  0.0198 -0.0337  0.0829
 4443W        W 5414  11.572   9.286  10.040 -0.0254 -0.1420  0.1160
 4444W        W 5415   1.950   3.281   5.714  0.2462 -0.1087 -0.1521
 4445W        W 5416   2.627  10.409  12.906 -0.1329  0.4589 -0.2870
 4446W        W 5417  12.275   1.535   2.336  0.1936  0.2012  0.1449
 4447W        W 5418   3.956  13.594   8.460 -0.0020  0.1877  0.0333
 4448W        W 5419   7.232   3.723   6.146 -0.1350 -0.0216 -0.1558
 4449W        W 5420   4.863  10.750   5.162 -0.2079 -0.0299  0.2880
 4450W        W 5421   8.569  12.856   6.253 -0.0490 -0.2558 -0.1035
 4451W        W 5422   4.867   5.976  11.457 -0.0614  0.1747 -0.0901
 4452W        W 5423   8.868   9.170   8.428 -0.4170  0.0337  0.0808
 4453W        W 5424   7.873  13.079   4.816  0.0132 -0.0274 -0.2220
 4454W        W 5425   3.952   4.707  12.116  0.2506 -0.0980 -0.3620
 4455W        W 5426   7.951  13.846  11.438  0.2269 -0.2031  0.0299
 4456W        W 5427   3.653   7.718   8.261 -0.0944  0.1700  0.0497
 4457W        W 5428   0.043   6.339   5.221  0.1985  0.2063  0.0993
 4458W        W 5429   1.899   9.177  10.768  0.1984  0.1924 -0.1227
 4459W        W 5430  11.775  12.148  11.700  0.4092 -0.3303 -0.1643
 4460W        W 5431   2.046   2.174   8.372 -0.2129 -0.1630 -0.4108
 4461W        W 5432   4.588   8.257   6.484  0.1993 -0.1792 -0.0562
 4462W        W 5433  10.063  11.046  11.395 -0.0033 -0.0779 -0.2948
 4463W        W 5434   6.204   3.965   3.109  0.0489 -0.0510  0.1734
 4464W        W 5435   6.045   1.609   2.223  0.1596  0.0441  0.1188
 4465W        W 5436   7.125   0.243  10.794 -0.0018 -0.4556 -0.0771
 4466W        W 5437   4.484   5.296   3.491 -0.3997  0.0529  0.0544
 4467W        W 5438   1.601   9.430   5.781 -0.0801  0.1277  0.1977
 4468W        W 5439   9.615  11.168  11.728 -0.1203  0.0907  0.1495
 4469W        W 5440  10.033   4.622  12.748 -0.0810 -0.1832 -0.1129
 4470W        W 5441   0.156   7.351   7.595  0.2239 -0.1986 -0.0171
 4471W        W 5442  11.689  11.491   1.585 -0.1184 -0.4913  0.2144
 4472W        W 5443   6.192   3.132   2.554  0.1643  0.0472 -0.1750
 4473W        W 5444  10.653   6.349   4.649  0.0018  0.2320  0.2245
 4474W        W 5445   0.633   1.211  10.044  0.0192 -0.1804  0.0967
 4475W        W 5446   4.400   9.874   1.378 -0.0516 -0.0146 -0.0214
 4476W        W 5447  13.872  12.032  13.110 -0.2042 -0.2210  0.1081
 4477W        W 5448  13.260   9.915  11.735 -0.1655 -0.0795 -0.2082
 4478W        W 5449  12.284  13.222   0.060 -0.3543 -0.0167  0.0531
 4479W        W 5450   1.201   3.804  12.730  0.2212  0.1146  0.3920
 4480W        W 5451   9.290   6.765  13.735  0.0208  0.1589 -0.0115
 4481W        W 5452   6.626  13.733   2.378 -0.0656 -0.0775  0.0690
 4482W        W 5453   2.555  10.656   7.485  0.2023  0.0007  0.0349
 4483W        W 5454   6.490  11.106   2.211 -0.0551  0.0817 -0.4147
 4484W        W 5455   3.677   9.759   1.072 -0.0788 -0.1757  0.2042
 4485W        W 5456   6.686   7.558  11.099 -0.0952  0.1669  0.3171
 4486W        W 5457  10.215   0.321  12.591 -0.0370 -0.1105  0.0264
 4487W        W 5458  13.780   9.347  10.598  0.3025 -0.0126  0.3414
 4488W        W 5459   6.900   3.561  11.582 -0.0029  0.1226 -0.0104
 4489W        W 5460   6.581   2.488   8.694  0.3063 -0.1410 -0.0795
 4490W        W 5461   2.450   5.667   4.481  0.2798  0.4306  0.2374
 4491W        W 5462   1.345   8.698   6.301 -0.0810 -0.0847  0.2576
 4492W        W 5463   7.181   4.671  13.412  0.0330  0.2330  0.2511
 4493W        W 5464   8.248   0.722   2.887  0.1900 -0.2545  0.0923
 4494W        W 5465   1.068  11.502  13.254  0.0842 -0.2581 -0.2864
 4495W        W 5466   9.918   3.786   5.376  0.2042  0.0509 -0.0047
 4496W        W 5467  12.392  13.761   8.001 -0.0596 -0.0054  0.0204
 4497W        W 5468  10.313  12.491   8.506  0.1184  0.1308 -0.1330
 4498W        W 5469  11.666   9.886  11.316  0.0623 -0.0278  0.2051
 4499W        W 5470   0.332   6.126   8.467  0.0898  0.1998 -0.0103
 4500W        W 5471   9.997   3.177   7.539 -0.0365 -0.3070  0.2540
 4501W        W 5472  11.677   8.045  12.699  0.1875  0.0041 -0.0380
 4502W        W 5473  12.299   0.261   8.975 -0.1187 -0.1751  0.1524
 4503W        W 5474   0.512   5.070   1.440 -0.1586 -0.0048  0.0799
 4504W        W 5475   4.575   3.678   5.860  0.2908  0.0694  0.0755
 4505W        W 5476  13.345   9.692   8.426 -0.1923  0.3349 -0.0023
 4506W        W 5477   2.335  12.007   3.852 -0.1255  0.0380  0.2731
 4507W        W 5478   1.539   8.896  10.942  0.0531 -0.1008  0.3299
 4508W        W 5479   8.321  13.445  12.981  0.2178  0.2497  0.2516
 4509W        W 5480   9.692   0.731   9.507 -0.0688  0.1347  0.0870
 4510W        W 5481   2.066  13.300   6.287  0.1214 -0.0652 -0.1549
 4511W        W 5482   5.554   8.584  11.108 -0.3373  0.0981  0.2339
 4512W        W 5483   1.502   3.569  13.501 -0.1237 -0.1055 -0.2030
 4513W        W 5484   3.600   0.463  12.707 -0.1833  0.2773 -0.1531
 4514W        W 5485  13.444   9.101  10.889  0.0281 -0.3520 -0.0446
 4515W        W 5486   6.017   7.203   7.596 -0.1168  0.2725  0.0387
 4516W        W 5487  12.393  11.670   8.978  0.0588  0.1515  0.0632
 4517W        W 5488   2.027   9.457  11.213  0.0532 -0.0490  0.2436
 4518W        W 5489  11.643  13.263   5.405  0.0398 -0.0375 -0.0852
 4519W        W 5490   5.390   9.974   6.307  0.0237 -0.2635  0.2246
 4520W        W 5491   1.275   8.332   7.226 -0.0859  0.1140 -0.2108
 4521W        W 5492   6.015   6.467   0.520 -0.1691 -0.5730  0.0423
 4522W        W 5493   1.468   5.446  11.694 -0.1464 -0.4031 -0.0245
 4523W        W 5494   0.447   7.178   5.657 -0.0738  0.2583  0.0368
 4524W        W 5495   9.148   3.973   7.132 -0.3390 -0.2883 -0.0937
 4525W        W 5496   6.665   7.864   0.539  0.2598 -0.1353 -0.1662
 4526W        W 5497  13.906   1.793   0.794  0.0656  0.3005  0.1723
 4527W        W 5498  10.157  10.481   8.310  0.5792  0.0357  0.1296
 4528W        W 5499   9.722  11.155   8.669 -0.1561 -0.1403 -0.3497
 4529W        W 5500   3.805   6.964  11.509 -0.1885 -0.1146 -0.1841
 4530W        W 5501   4.036   2.441  12.346  0.1362  0.0369 -0.2401
 4531W        W 5502   8.842  12.758   1.598 -0.1933 -0.3967 -0.0416
 4532W        W 5503  13.820  11.502   7.047  0.0163  0.1087 -0.2648
 4533W        W 5504  10.467   9.080   4.828 -0.1008 -0.1187 -0.0131
 4534W        W 5505   6.424   0.594   0.506 -0.0756  0.0563  0.0023
 4535W        W 5506  12.999   0.551   6.900  0.4342 -0.0058  0.1768
 4536W        W 5507   2.009   6.416   6.130 -0.2250 -0.1313  0.2188
 4537W        W 5508   7.605   6.545   7.761  0.2046 -0.0022 -0.0653
 4538W        W 5509  10.408   1.168   3.135  0.1936  0.0022 -0.2316
 4539W        W 5510   3.626  13.241   4.231 -0.1305 -0.2183  0.0629
 4540W        W 5511  12.499   1.611  13.902 -0.0743 -0.1898 -0.0534
 4541W        W 5512  10.214  12.517   8.992 -0.3235  0.1691 -0.0918
 4542W        W 5513   8.720   5.481   7.496 -0.0989 -0.2201  0.3324
 4543W        W 5514  11.694   2.105  12.668  0.1605 -0.1112  0.0165
 4544W        W 5515   1.564   8.906   2.537  0.2597 -0.0107 -0.3186
 4545W        W 5516  12.413   0.828   0.209  0.4569  0.2976 -0.0664
 4546W        W 5517  11.546   2.127   3.581  0.0397 -0.2893  0.0997
 4547W        W 5518   7.311  10.500  10.714  0.3057  0.0134 -0.2266
 4548W        W 5519   3.346   9.589  12.853 -0.0961  0.1813 -0.1693
 4549W        W 5520   9.530   7.353   0.148  0.1195 -0.1220 -0.0920
 4550W        W 5521   0.374   2.172   8.012 -0.1376  0.0001  0.3354
 4551W        W 5522   7.665   2.020   4.854  0.0676  0.0275  0.0560
 4552W        W 5523   9.254   5.360  12.414 -0.0654 -0.0803  0.1671
 4553W        W 5524   6.597   5.221   7.787  0.1655 -0.2517  0.2637
 4554W        W 5525   5.732   2.958   2.428  0.1949 -0.2254  0.0991
 4555W        W 5526   9.950   5.078   4.550 -0.0820 -0.1312  0.2287
 4556W        W 5527   0.437   8.197   6.457 -0.3196 -0.1812  0.0561
 4557W        W 5528   8.536   8.436   2.811 -0.0360 -0.1790 -0.2306
 4558W        W 5529   1.468  13.906   1.051  0.1958  0.1305  0.0387
 4559W        W 5530   1.360  10.430   1.251  0.0173 -0.0312 -0.0909
 4560W        W 5531   5.966   7.198   6.541  0.2629 -0.4688 -0.0401
 4561W        W 5532   4.076   0.506   7.770  0.0242 -0.0787 -0.2979
 4562W        W 5533   6.115   9.430   4.024 -0.0526  0.2189 -0.0274
 4563W        W 5534   2.539  11.977  12.673 -0.1878 -0.0978  0.0190
 4564W        W 5535  12.672   2.217   4.198 -0.0825  0.0901  0.0106
 4565W        W 5536   7.261   3.560   4.702  0.2696 -0.2465 -0.1073
 4566W        W 5537  11.784  11.276   0.112 -0.0101  0.2859  0.0473
 4567W        W 5538  10.323   2.655  10.224  0.1012  0.0690  0.1562
 4568W        W 5539   0.854   9.296   1.596 -0.5018 -0.2023  0.0514
 4569W        W 5540   1.379   6.703   3.144 -0.3288  0.0074  0.4801
 4570W        W 5541   1.473   7.155  11.330 -0.0765 -0.0160  0.0418
 4571W        W 5542  13.200   5.538   6.674 -0.4342  0.0073 -0.0013
 4572W        W 5543   4.231   3.619   6.780  0.3017 -0.2748  0.2303
 4573W        W 5544   0.167   6.996   3.244  0.2437 -0.0942  0.3783
 4574W        W 5545   8.607   3.728   1.529  0.1061 -0.1416 -0.2115
 4575W        W 5546   6.689   6.274   9.884 -0.0434  0.0668  0.2410
 4576W        W 5547   8.195  13.191   0.885  0.1339 -0.0138 -0.1316
 4577W        W 5548   0.113   1.900   2.471  0.1936  0.2487  0.0125
 4578W        W 5549   1.503   7.202   3.306 -0.1367  0.1938  0.2440
 4579W        W 5550   0.404   2.712  13.496  0.0749  0.1648 -0.1345
 4580W        W 5551   5.857   0.541  11.745 -0.0249 -0.1267  0.0280
 4581W        W 5552   4.746   4.663   1.113 -0.1280  0.2734 -0.0608
 4582W        W 5553  12.921   5.962   2.859  0.2469  0.1702  0.3631
 4583W        W 5554   1.909  10.316   2.722 -0.0040 -0.0156 -0.0844
 4584W        W 5555  12.845  11.963   6.790 -0.0774  0.4262  0.1619
 4585W        W 5556   7.730  13.359   8.164  0.6758 -0.1867  0.1399
 4586W        W 5557   3.196   7.068  13.425 -0.0863  0.0222  0.1335
 4587W        W 5558  11.579   2.429  11.970  0.1270 -0.0576 -0.0390
 4588W        W 5559   1.625   2.432   9.674  0.0663 -0.2878  0.2215
 4589W        W 5560   6.062  11.301   3.240 -0.1519 -0.1222  0.2376
 4590W        W 5561   0.245   8.318   8.882 -0.1240  0.0732 -0.0522
 4591W        W 5562   1.957   1.828   4.276  0.1003 -0.1601  0.0561
 4592W        W 5563   8.085   5.571   5.235  0.0814  0.0373  0.1126
 4593W        W 5564  12.456   8.863   0.111  0.2169  0.0145 -0.0241
 4594W        W 5565   7.351   8.397   1.768  0.2418 -0.0759  0.2879
 4595W        W 5566   4.702   2.770  11.367 -0.1941  0.0306  0.0423
 4596W        W 5567  10.729  11.744  13.874 -0.0204 -0.0345  0.1926
 4597W        W 5568  12.973   9.773  10.431  0.1818 -0.3317 -0.0274
 4598W        W 5569   0.045   3.779   4.278  0.3607  0.0172 -0.0550
 4599W        W 5570   9.807  13.293  13.781 -0.1727 -0.1587 -0.0183
 4600W        W 5571   8.897   9.960  11.870 -0.2119 -0.0671 -0.0669
 4601W        W 5572   3.938   0.214   6.437 -0.0314 -0.1963  0.0862
 4602W        W 5573   0.033  11.582  11.440  0.0063 -0.2480 -0.0586
 4603W        W 5574  10.205   8.241  12.804 -0.4500 -0.1778 -0.0954
 4604W        W 5575   5.106   8.552   3.797  0.0457  0.2052 -0.2278
 4605W        W 5576   4.342   4.377   0.091  0.0057  0.0426  0.1207
 4606W        W 5577  12.759   1.809   9.311 -0.4442 -0.0456 -0.4966
 4607W        W 5578   6.489  13.690   5.056 -0.1079 -0.0817 -0.1824
 4608W        W 5579  13.364   6.142   1.052  0.1052  0.4426 -0.3818
 4609W        W 5580   5.597   7.461   7.518  0.3337  0.1733  0.0624
 4610W        W 5581   5.247  13.266   8.049  0.4133  0.2818 -0.2067
 4611W        W 5582   8.788   7.956  13.829  0.3150  0.0402 -0.0062
 4612W        W 5583  11.077   1.175   9.375  0.0275  0.1876 -0.2364
 4613W        W 5584   0.842   9.223  11.983  0.1589  0.1062  0.0147
 4614W        W 5585   7.132   3.473   0.592 -0.2578  0.1601  0.0733
 4615W        W 5586   7.080   4.659   6.572  0.1752 -0.0382  0.0424
 4616W        W 5587   1.174   1.181   9.958  0.0020  0.1440 -0.3692
 4617W        W 5588  11.933   6.121   5.637  0.3139  0.1887  0.0940
 4618W        W 5589  13.170   3.028   0.286  0.2016 -0.1500 -0.0192
 4619W        W 5590   3.275   1.284   1.014  0.1844 -0.1197  0.2792
 4620W        W 5591  12.994   1.675   1.034 -0.2453 -0.1046 -0.0652
 4621W        W 5592   8.198  10.820   4.232  0.0982 -0.0992  0.1767
 4622W        W 5593   2.406   7.248  11.944 -0.3018  0.0724  0.3603
 4623W        W 5594   3.089  11.152  13.243 -0.3180  0.0160 -0.2435
 4624W        W 5595   4.204   5.542  12.485  0.0440  0.1782  0.0009
 4625W        W 5596  12.938   4.611   4.179  0.2516 -0.1027 -0.3278
 4626W        W 5597   5.390   2.141   5.197  0.1667  0.1803 -0.0739
 4627W        W 5598   4.241  13.743   5.347 -0.1216  0.1096  0.0538
 4628W        W 5599   4.909   6.428  13.581 -0.0272 -0.3262 -0.0055
 4629W        W 5600  12.365  10.971   8.447  0.0340  0.0512  0.1385
 4630W        W 5601  13.871  12.990   6.061  0.0762 -0.2587 -0.0937
 4631W        W 5602   3.172  11.939  10.805  0.2828 -0.1684  0.1158
 4632W        W 5603   9.892   9.028  13.524  0.2735  0.1958 -0.1421
 4633W        W 5604   0.190   6.847   6.017  0.1774  0.0575 -0.3784
 4634W        W 5605  12.752   2.728   1.690 -0.1351  0.1220  0.0488
 4635W        W 5606   0.672   7.338   0.043  0.0933  0.0270 -0.1448
 4636W        W 5607   2.941   3.666   1.303 -0.2040  0.2020 -0.0229
 4637W        W 5608   4.983   1.849  13.528 -0.0186  0.0487  0.0384
 4638W        W 5609   5.038   9.335   1.950  0.0560 -0.0755 -0.0652
 4639W        W 5610   0.003   1.516   6.576  0.1683  0.1056 -0.2416
 4640W        W 5611   8.637  12.965   3.518  0.1451  0.0474 -0.1377
 4641W        W 5612  11.779  11.111   5.419 -0.0641 -0.3149  0.0138
 4642W        W 5613   5.155   3.059   8.460 -0.0422 -0.1145 -0.3504
 4643W        W 5614  12.142   6.806   5.897 -0.1117  0.0134 -0.2494
 4644W        W 5615   0.057   7.656  12.238 -0.5786 -0.0980 -0.0189
 4645W        W 5616   2.362   3.441   8.990  0.0249  0.2589  0.1712
 4646W        W 5617   2.584   9.044   6.590 -0.0156 -0.0194  0.2138
 4647W        W 5618   1.837   2.698  10.104  0.2380  0.1042  0.3183
 4648W        W 5619   1.554   3.863   6.249 -0.1058 -0.1516  0.0095
 4649W        W 5620   3.972   0.183   0.342  0.0102  0.1471 -0.2433
 4650W        W 5621  11.467  10.128   9.492  0.1117 -0.0575 -0.2650
 4651W        W 5622  10.382   9.548   5.809 -0.4211  0.1243  0.0465
 4652W        W 5623   9.418  11.932   7.910 -0.2280  0.1303 -0.0143
 4653W        W 5624   2.684   6.251   9.313 -0.0904  0.1344 -0.2065
 4654W        W 5625   2.185   1.124  12.466  0.2457 -0.1949 -0.0745
 4655W        W 5626   4.096  10.687   8.927 -0.0736  0.0678 -0.1380
 4656W        W 5627   3.799   4.755  12.600  0.0080  0.0588 -0.1329
 4657W        W 5628  13.893  12.623   9.674  0.1069  0.2562  0.1690
 4658W        W 5629   4.388   9.787  10.901  0.1712 -0.5319  0.1922
 4659W        W 5630   8.052   1.203   8.187  0.2147  0.1985 -0.1842
 4660W        W 5631  11.719  11.064   7.094 -0.1803 -0.1172  0.3118
 4661W        W 5632   8.370   9.767   6.354  0.3871 -0.0853 -0.4987
 4662W        W 5633   4.870   3.344   0.247  0.0213 -0.0766 -0.2013
 4663W        W 5634   1.848   5.631   9.767 -0.0148 -0.0830  0.0465
 4664W        W 5635   7.884   1.780  10.793 -0.2068 -0.0773  0.1542
 4665W        W 5636   4.274   1.287   3.759 -0.3187 -0.0084 -0.2783
 4666W        W 5637   5.100   7.467   9.570  0.5721  0.2330  0.1165
 4667W        W 5638   9.582  13.830   2.439  0.1022 -0.0078  0.0509
 4668W        W 5639   5.492   9.185   7.267  0.0007 -0.1430  0.3541
 4669W        W 5640   8.361   7.194   3.350  0.1865  0.1650 -0.0982
 4670W        W 5641   8.996   1.709  11.399  0.2809  0.0540 -0.0889
 4671W        W 5642   7.955   6.543   0.412  0.3106 -0.3074 -0.0902
 4672W        W 5643  13.800   1.603  11.759  0.2605  0.0428  0.3145
 4673W        W 5644   8.012  11.238   9.622 -0.2756  0.0234  0.1137
 4674W        W 5645   5.208  12.384   5.363  0.0455  0.2091  0.2139
 4675W        W 5646   9.491   5.209  11.456  0.0715  0.0229 -0.4433
 4676W        W 5647   8.525   1.254   9.887 -0.2003  0.1021  0.1453
 4677W        W 5648   2.206  12.737   8.603  0.1890  0.1912  0.1393
 4678W        W 5649   3.403  12.653   9.057  0.0127 -0.3580 -0.0310
 4679W        W 5650  13.609  11.213  11.580 -0.2465  0.0932  0.1660
 4680W        W 5651   2.143   0.735   0.751 -0.3048  0.1489  0.2556
 4681W        W 5652   2.858   3.388   7.794 -0.1813 -0.2949  0.0011
 4682W        W 5653  10.405   1.808   3.930 -0.0470 -0.2153 -0.0100
 4683W        W 5654   6.198   8.763   7.893 -0.3998  0.2067  0.0273
 4684W        W 5655   8.293  10.567   7.079 -0.2025  0.1465  0.0754
 4685W        W 5656   7.612  12.489  13.709  0.1739  0.1377  0.0461
 4686W        W 5657   3.579   4.016  13.672 -0.2138 -0.0946  0.2284
 4687W        W 5658   3.239  10.901   9.313  0.1884  0.2430  0.0889
 4688W        W 5659  12.802  10.002  12.894 -0.2789 -0.4020 -0.0864
 4689W        W 5660   1.364   4.007   1.753 -0.0922  0.2280  0.4695
 4690W        W 5661   4.547  11.560  11.095  0.0452  0.1412 -0.2968
 4691W        W 5662   2.455   7.333   0.501 -0.1344  0.1294  0.2237
 4692W        W 5663   4.706   8.461   2.938 -0.2273 -0.0775 -0.1283
 4693W        W 5664  11.163  10.740  10.759 -0.1108  0.2841 -0.1584
 4694W        W 5665   0.176   1.613   8.024  0.0689  0.4456  0.2880
 4695W        W 5666   3.979   1.637   4.092 -0.1461  0.0145  0.0179
 4696W        W 5667  12.920   1.538  10.416  0.0472 -0.2232 -0.0244
 4697W        W 5668   3.449   3.545   5.674  0.0249 -0.0399  0.3462
 4698W        W 5669   2.201   0.340   6.164 -0.1623  0.1153 -0.2723
 4699W        W 5670  11.023   6.777  12.944  0.0574  0.2470 -0.0658
 4700W        W 5671   3.262   5.597   3.127  0.2440 -0.0487 -0.1054
 4701W        W 5672   2.303   8.759  13.478  0.3159 -0.2652  0.0313
 4702W        W 5673   9.206   7.645   4.641 -0.1555  0.1402  0.1661
 4703W        W 5674   5.515   6.427   0.713  0.0009 -0.2509 -0.1730
 4704W        W 5675   9.195  11.279  12.034  0.2267  0.0165  0.2053
 4705W        W 5676   2.998  10.904  11.353 -0.1129  0.2172 -0.1877
 4706W        W 5677  11.191  12.308   1.657 -0.0323 -0.3788 -0.1602
 4707W        W 5678   8.366   8.214   0.221 -0.0622 -0.0226  0.1178
 4708W        W 5679   0.195   2.037   2.966  0.0169  0.0619  0.1626
 4709W        W 5680   4.530   3.142  12.383  0.3186 -0.1420  0.2582
 4710W        W 5681   3.451   1.113   5.632  0.0339 -0.2720  0.1382
 4711W        W 5682   5.976   6.900   2.466 -0.2046 -0.0368  0.0766
 4712W        W 5683   9.162   6.102   6.995  0.1079  0.2594 -0.0484
 4713W        W 5684   3.866   6.071   0.262 -0.0977  0.2450  0.1315
 4714W        W 5685   9.246   5.796   7.415 -0.2652  0.0859 -0.0378
 4715W        W 5686  12.292  11.886  13.609  0.1438  0.0731 -0.1903
 4716W        W 5687   7.366   6.661  13.063  0.0797  0.2190 -0.0073
 4717W        W 5688   5.909  13.023   4.187  0.0128 -0.1588  0.1266
 4718W        W 5689  12.868   6.466   8.270  0.0126 -0.2384  0.0428
 4719W        W 5690   0.222   8.370   4.258 -0.1079  0.2699 -0.0293
 4720W        W 5691   3.241   9.079   4.992  0.0896  0.1258 -0.2274
 4721W        W 5692   0.636   7.746   0.961 -0.1449 -0.0032  0.0973
 4722W        W 5693   8.524   5.957   3.709 -0.1364  0.1296 -0.0770
 4723W        W 5694  12.617   8.213   3.031  0.3273  0.3795  0.3085
 4724W        W 5695   1.648   1.275  13.837  0.2701  0.0129  0.4432
 4725W        W 5696   7.007   2.519   2.473  0.2303  0.1137  0.0048
 4726W        W 5697   7.770  12.312   2.946  0.3059  0.0663  0.3174
 4727W        W 5698  12.260   9.839   4.699 -0.0849  0.3374 -0.1261
 4728W        W 5699  10.693   4.355   0.660  0.1263  0.0668 -0.1617
 4729W        W 5700   6.067   1.382   0.679 -0.0431  0.0919 -0.1869
 4730W        W 5701   5.454  12.450  12.855 -0.1277  0.0221 -0.1768
 4731W        W 5702   7.734   4.625  13.248  0.0096 -0.3675  0.2298
 4732W        W 5703   7.182  10.052  11.428 -0.1939  0.1507  0.2763
 4733W        W 5704   1.820  11.442   5.524  0.0035 -0.1152 -0.1358
 4734W        W 5705  10.164  10.854   5.134  0.3663  0.3858 -0.0631
 4735W        W 5706   6.732  12.790   6.866  0.1348 -0.0448 -0.0499
 4736W        W 5707   4.318  12.856   7.525  0.0562  0.1744  0.2415
 4737W        W 5708   4.758   0.152   8.744 -0.4490 -0.2933  0.0572
 4738W        W 5709  12.818   3.756   3.553  0.3653 -0.3319  0.0263
 4739W        W 5710  12.328   5.482   9.645  0.1194  0.1839 -0.0583
 4740W        W 5711   9.136  10.504   0.802 -0.2838  0.2086  0.1701
 4741W        W 5712   0.139   0.136  10.117 -0.0066 -0.0958 -0.0378
 4742W        W 5713   2.630   6.952  11.170 -0.3302 -0.2303  0.0638
 4743W        W 5714   1.424   5.378   1.162 -0.3669 -0.3287  0.0481
 4744W        W 5715   3.206   1.071   3.086  0.1866 -0.1061 -0.0415
 4745W        W 5716   1.091   3.086   5.898 -0.1111 -0.3246  0.1832
 4746W        W 5717   9.269   4.130   3.594  0.1540  0.2078  0.3097
 4747W        W 5718  11.250  10.048   2.227 -0.1709 -0.1225 -0.1170
 4748W        W 5719   1.106  11.946   6.077 -0.2021 -0.2659 -0.5526
 4749W        W 5720  12.540   2.518   8.394 -0.0380 -0.0363 -0.0144
 4750W        W 5721   8.953   8.763   0.904  0.0558  0.0146 -0.2498
 4751W        W 5722   5.429   4.762  12.582 -0.1091  0.0284 -0.0080
 4752W        W 5723   1.585   0.662   3.380  0.3642  0.0291  0.0282
 4753W        W 5724   7.614  13.006  10.455  0.2532 -0.0900  0.0277
 4754W        W 5725  12.144  10.490   0.304  0.3349  0.0152  0.6495
 4755W        W 5726  10.721  10.124   0.352 -0.0263  0.1814  0.1390
 4756W        W 5727  10.178   6.112   0.729  0.1319 -0.1597 -0.0125
 4757W        W 5728  11.134   7.700   3.201 -0.0258 -0.0855 -0.2962
 4758W        W 5729  13.129   5.139   1.798 -0.0256 -0.0384  0.0645
 4759W        W 5730   6.038  13.813   3.190  0.1694  0.0171 -0.1466
 4760W        W 5731   5.317   0.480   4.586  0.4481 -0.2617 -0.4353
 4761W        W 5732  10.123  11.823   2.879  0.2753  0.0613  0.1738
 4762W        W 5733  10.234  13.565   4.281 -0.0658 -0.1174  0.1569
 4763W        W 5734  11.593   2.973   0.985  0.1942  0.2398  0.0002
 4764W        W 5735   2.271   9.979   3.224 -0.0299 -0.0077 -0.0062
 4765W        W 5736   9.145  11.293   8.904  0.1215 -0.0169  0.0309
 4766W        W 5737  11.136  13.897  12.112 -0.0537 -0.0209 -0.0706
 4767W        W 5738   6.286   1.526   3.887 -0.1314 -0.0556 -0.2298
 4768W        W 5739  11.224   2.854   2.904 -0.3302  0.0447 -0.2580
 4769W        W 5740   8.344   2.877   0.916 -0.2383 -0.0866 -0.0206
 4770W        W 5741   7.660   8.837   6.001 -0.0474 -0.1641  0.0215
 4771W        W 5742   0.106   8.239   2.934 -0.0595 -0.1129  0.2136
 4772W        W 5743   0.863   7.042   7.137 -0.2571  0.1494 -0.1248
 4773W        W 5744  13.872   6.095  11.107 -0.2020 -0.0328  0.0247
 4774W        W 5745   5.386   2.792  13.339  0.0605 -0.2301  0.0712
 4775W        W 5746   2.675  13.881  11.596 -0.0909 -0.1138  0.0710
 4776W        W 5747   1.272  11.843   0.725  0.1116 -0.1130  0.1147
 4777W        W 5748  13.545   6.922   5.380 -0.0776  0.2026 -0.0089
 4778W        W 5749  10.381   5.011   6.075 -0.0232  0.3741  0.1955
 4779W        W 5750   1.485  11.268  13.183  0.1855 -0.0144 -0.0898
 4780W        W 5751   8.888   0.889   9.954  0.0471  0.2410  0.1837
 4781W        W 5752   5.132   8.278   7.790 -0.1639  0.2168  0.1708
 4782W        W 5753   8.201   2.115   3.837  0.3409  0.0108 -0.2047
 4783W        W 5754   8.295   1.561   1.009 -0.1511  0.1080 -0.0685
 4784W        W 5755   9.108   4.397   0.394  0.1609  0.0939  0.0366
 4785W        W 5756   0.869  10.710   8.816  0.0208 -0.1542 -0.1918
 4786W        W 5757   9.975   1.214   5.561  0.3577 -0.1768  0.0162
 4787W        W 5758   7.492   1.548  12.214  0.2895 -0.2512  0.0971
 4788W        W 5759  10.389   5.493   2.099 -0.2345 -0.2163 -0.1315
 4789W        W 5760   0.750  11.032   6.480 -0.0041 -0.0818  0.1294
 4790W        W 5761   2.614   5.346   2.577 -0.1794 -0.3681  0.1771
 4791W        W 5762   4.239   2.502   8.069  0.3433 -0.0992  0.1608
 4792W        W 5763   9.182   4.891   0.716  0.2422 -0.0864 -0.2660
 4793W        W 5764   6.682   7.744   4.736  0.1442 -0.4114  0.0998
 4794W        W 5765   4.067   2.234   7.265  0.2310  0.2023 -0.0269
 4795W        W 5766   2.035   1.188   1.527  0.1293  0.0041 -0.0757
 4796W        W 5767   5.979  11.206   7.525  0.1449 -0.0731 -0.2608
 4797W        W 5768   3.426   6.921   0.047 -0.0142 -0.0164 -0.1268
 4798W        W 5769  13.720   8.183   4.342  0.1267  0.0779 -0.0185
 4799W        W 5770   7.421   0.870  12.056  0.1861  0.2951 -0.1300
 4800W        W 5771  10.322   2.208   4.281  0.0002  0.0294  0.0208
 4801W        W 5772   6.454  10.496   1.246 -0.0431 -0.1952 -0.0805
 4802W        W 5773  13.729   0.888   7.528  0.0849 -0.1047 -0.0193
 4803W        W 5774  11.341  11.764   9.151  0.3051  0.0513  0.1338
 4804W        W 5775   6.794   4.529  11.017 -0.1650  0.1707 -0.1000
 4805W        W 5776   3.842  11.961   3.836 -0.1228  0.2514 -0.1585
 4806W        W 5777   2.124   0.767   5.270  0.3328 -0.2948 -0.0523
 4807W        W 5778   7.265   2.682  13.323 -0.0521  0.0001  0.0241
 4808W        W 5779   4.429   0.225   0.088 -0.0597  0.2170 -0.0926
 4809W        W 5780   4.866   0.087  13.366 -0.0007 -0.1509  0.1161
 4810W        W 5781   2.834   9.947   1.042  0.2005  0.1604 -0.1158
 4811W        W 5782  11.079   8.236   6.988 -0.0801 -0.1181  0.0265
 4812W        W 5783   5.001  10.956   6.561 -0.0425 -0.4186 -0.2645
 4813W        W 5784   7.950   5.513   7.554  0.0670 -0.1411  0.0153
 4814W        W 5785  12.785   7.294   5.883 -0.0165 -0.2751  0.0459
 4815W        W 5786   3.871   8.098   8.978  0.0339  0.0071 -0.0141
 4816W        W 5787   1.371   5.963  13.634 -0.2557  0.0580 -0.3910
 4817W        W 5788  10.006   9.051   6.532 -0.2464  0.2545  0.0845
 4818W        W 5789  12.839  11.414   7.757  0.3005 -0.3817  0.0797
 4819W        W 5790   8.827   8.955  12.338  0.0099 -0.2579  0.0240
 4820W        W 5791   2.082  13.917   4.110 -0.0200  0.3651 -0.1277
 4821W        W 5792   1.483   4.265   5.801  0.2970 -0.1091 -0.1632
 4822W        W 5793   5.481   6.683   8.621 -0.0877 -0.1676 -0.0490
 4823W        W 5794   5.328   1.600   7.136  0.0998 -0.0226 -0.2652
 4824W        W 5795  11.889   6.234   8.826 -0.2183  0.2331  0.2874
 4825W        W 5796   5.944   1.088   6.106 -0.1421  0.1470  0.1506
[truncated: 1,156,127 more chars]
