# Supplementary material for: Cryptochrome magnetoreception: Time course of photoactivation from non-equilibrium coarse-grained molecular dynamics
Source: Comput Struct Biotechnol J. 2024 Nov 10;26:58–69. doi: 10.1016/j.csbj.2024.11.001 (PMC11725172; doi:10.1016/j.csbj.2024.11.001)
Supplement: Supplementary file 2 — Analysis codes and cg-MD simulation inputs (including initial molecular structures, parameters and topology files) and outputs (final molecular structures) of the 20 replicas. [file mmc2.zip › cg-md/16/mus_16.gro]

Title of the system in water t= 17000000.00000 step= 850000000
22551
    1MET     BB    1   0.780   6.290  13.120
    1MET    SC1    2   0.590   6.180  12.770
    2PRO     BB    3   1.170   6.230  13.100
    2PRO    SC1    4   1.220   6.540  13.140
    3HIS     BB    5   1.240   5.980  13.180
    3HIS    SC1    6   1.540   5.930  13.220
    3HIS    SC2    7   1.780   6.060  13.200
    3HIS    SC3    8   1.770   5.800  13.280
    4ARG     BB    9   1.190   5.700  12.940
    4ARG    SC1   10   0.880   5.820  12.920
    4ARG    SC2   11   0.640   5.810  13.210
    4ARG    SCP   12   0.730   5.830  13.150
    5THR     BB   13   1.300   5.400  12.990
    5THR    SC1   14   1.390   5.370  13.210
    5THR    SCP   15   1.510   5.300  13.170
    5THR    SCN   16   1.280   5.430  13.260
    6ILE     BB   17   1.290   5.080  12.740
    6ILE    SC1   18   1.130   5.120  12.480
    7HIS     BB   19   1.210   4.720  12.740
    7HIS    SC1   20   1.440   4.470  12.760
    7HIS    SC2   21   1.430   4.200  12.720
    7HIS    SC3   22   1.670   4.320  12.770
    8LEU     BB   23   1.080   4.560  12.490
    8LEU    SC1   24   0.970   4.750  12.210
    9PHE     BB   25   0.940   4.290  12.530
    9PHE    SC1   26   0.990   4.230  12.840
    9PHE    SC2   27   1.120   4.290  13.070
    9PHE    SC3   28   0.940   4.090  13.070
   10ARG     BB   29   1.030   4.030  12.370
   10ARG    SC1   30   1.010   3.970  12.070
   10ARG    SC2   31   1.210   3.920  11.880
   10ARG    SCP   32   1.190   3.830  11.820
   11LYS     BB   33   1.230   3.830  12.480
   11LYS    SC1   34   1.430   3.700  12.280
   11LYS    SC2   35   1.500   3.510  12.160
   11LYS    SCP   36   1.510   3.520  12.050
   12GLY     BB   37   1.170   3.770  12.760
   13LEU     BB   38   0.940   3.600  12.950
   13LEU    SC1   39   0.710   3.520  12.780
   14ARG     BB   40   1.000   3.620  13.290
   14ARG    SC1   41   0.800   3.550  13.480
   14ARG    SC2   42   0.670   3.390  13.710
   14ARG    SCP   43   0.580   3.320  13.710
   15LEU     BB   44   1.270   3.480  13.330
   15LEU    SC1   45   1.220   3.240  13.500
   16HIS     BB   46   1.480   3.660  13.510
   16HIS    SC1   47   1.510   3.530  13.770
   16HIS    SC2   48   1.380   3.340  13.920
   16HIS    SC3   49   1.640   3.320  13.880
   17ASP     BB   50   1.800   3.730  13.420
   17ASP    SC1   51   1.910   3.430  13.440
   17ASP    SCN   52   1.880   3.340  13.390
   18ASN     BB   53   1.800   3.890  13.220
   18ASN    SC1   54   1.520   3.970  13.130
   18ASN    SCP   55   1.510   4.030  13.250
   18ASN    SCN   56   1.520   3.910  13.000
   19PRO     BB   57   2.050   4.090  13.100
   19PRO    SC1   58   2.250   4.050  13.350
   20THR     BB   59   1.980   4.450  13.120
   20THR    SC1   60   2.210   4.580  13.190
   20THR    SCP   61   2.100   4.660  13.160
   20THR    SCN   62   2.330   4.510  13.210
   21LEU     BB   63   1.680   4.420  13.250
   21LEU    SC1   64   1.690   4.280  13.530
   22LEU     BB   65   1.440   4.650  13.220
   22LEU    SC1   66   1.280   4.600  13.470
   23ALA     BB   67   1.600   4.930  13.280
   24ALA     BB   68   1.830   4.940  13.420
   25LEU     BB   69   2.030   5.210  13.580
   25LEU    SC1   70   2.250   4.970  13.660
   26GLU     BB   71   1.900   5.420  13.580
   26GLU    SC1   72   2.060   5.770  13.660
   26GLU    SCN   73   1.960   5.760  13.660
   27SER     BB   74   1.580   5.410  13.650
   27SER    SC1   75   1.490   5.190  13.670
   27SER    SCP   76   1.400   5.180  13.570
   27SER    SCN   77   1.590   5.200  13.780
   28SER     BB   78   1.450   5.730  13.680
   28SER    SC1   79   1.600   5.880  13.790
   28SER    SCP   80   1.540   5.760  13.750
   28SER    SCN   81   1.660   6.000  13.830
   29GLU     BB   82   1.120   5.700  13.510
   29GLU    SC1   83   0.930   6.010  13.600
   29GLU    SCN   84   0.880   6.090  13.660
   30THR     BB   85   0.970   5.470  13.400
   30THR    SC1   86   0.750   5.400  13.390
   30THR    SCP   87   0.820   5.480  13.480
   30THR    SCN   88   0.670   5.320  13.310
   31ILE     BB   89   1.080   5.070  13.340
   31ILE    SC1   90   1.080   5.010  13.650
   32TYR     BB   91   1.030   4.970  13.090
   32TYR    SC1   92   0.870   5.200  12.920
   32TYR    SC2   93   0.640   5.350  12.890
   32TYR    SC3   94   0.850   5.390  12.730
   33PRO     BB   95   0.780   4.710  13.090
   33PRO    SC1   96   0.770   4.610  13.380
   34VAL     BB   97   0.690   4.620  12.770
   34VAL    SC1   98   0.710   4.820  12.610
   35TYR     BB   99   0.380   4.450  12.590
   35TYR    SC1  100   0.420   4.130  12.580
   35TYR    SC2  101   0.530   3.920  12.450
   35TYR    SC3  102   0.620   3.980  12.700
   36VAL     BB  103   0.370   4.330  12.190
   36VAL    SC1  104   0.630   4.350  12.170
   37LEU     BB  105   0.150   4.190  12.050
   37LEU    SC1  106   0.050   3.900  12.210
   38ASP     BB  107   0.090   4.110  11.760
   38ASP    SC1  108  13.790   4.280  11.560
   38ASP    SCN  109  13.780   4.300  11.450
   39ARG     BB  110   0.270   3.890  11.550
   39ARG    SC1  111   0.080   3.820  11.320
   39ARG    SC2  112  13.840   3.990  11.150
   39ARG    SCP  113  13.800   3.960  11.240
   40ARG     BB  114   0.500   4.080  11.430
   40ARG    SC1  115   0.310   4.270  11.250
   40ARG    SC2  116   0.180   4.570  11.260
   40ARG    SCP  117   0.260   4.620  11.320
   41PHE     BB  118   0.740   4.100  11.600
   41PHE    SC1  119   0.850   4.360  11.710
   41PHE    SC2  120   1.070   4.450  11.850
   41PHE    SC3  121   0.940   4.610  11.680
   42LEU     BB  122   0.720   3.750  11.750
   42LEU    SC1  123   0.510   3.730  11.950
   43ALA     BB  124   0.780   3.600  11.580
   44SER     BB  125   0.970   3.710  11.290
   44SER    SC1  126   1.110   3.870  11.380
   44SER    SCP  127   1.090   3.750  11.440
   44SER    SCN  128   1.140   4.000  11.320
   45ALA     BB  129   0.720   3.820  11.060
   46MET     BB  130   0.490   3.640  11.160
   46MET    SC1  131   0.280   3.820  10.840
   47HIS     BB  132   0.650   3.290  11.160
   47HIS    SC1  133   0.800   3.340  10.890
   47HIS    SC2  134   0.890   3.280  10.650
   47HIS    SC3  135   0.980   3.500  10.770
   48ILE     BB  136   0.330   3.120  11.200
   48ILE    SC1  137   0.110   3.330  11.200
   49GLY     BB  138   0.160   2.880  11.300
   50ALA     BB  139   0.150   2.640  11.400
   51LEU     BB  140   0.220   2.580  11.690
   51LEU    SC1  141   0.510   2.440  11.730
   52ARG     BB  142   0.300   2.840  11.810
   52ARG    SC1  143   0.580   2.910  11.640
   52ARG    SC2  144   0.830   3.090  11.630
   52ARG    SCP  145   0.870   3.060  11.540
   53TRP     BB  146   0.070   2.980  11.920
   53TRP    SC1  147  13.810   3.050  11.680
   53TRP    SC2  148  13.630   3.040  11.480
   53TRP    SC3  149  13.660   2.830  11.650
   53TRP    SC4  150  13.450   2.850  11.480
   54HIS     BB  151  13.850   2.880  12.190
   54HIS    SC1  152  13.900   2.590  12.170
   54HIS    SC2  153  13.900   2.350  12.050
   54HIS    SC3  154   0.180   2.410  12.220
   55PHE     BB  155   0.260   2.980  12.400
   55PHE    SC1  156   0.440   2.770  12.310
   55PHE    SC2  157   0.630   2.600  12.390
   55PHE    SC3  158   0.620   2.670  12.130
   56LEU     BB  159   0.190   3.210  12.430
   56LEU    SC1  160   0.380   3.450  12.430
   57LEU     BB  161  13.870   3.260  12.670
   57LEU    SC1  162  13.710   3.500  12.490
   58GLN     BB  163   0.080   3.030  12.920
   58GLN    SC1  164  13.670   2.800  12.800
   58GLN    SCP  165  13.680   2.670  12.860
   58GLN    SCN  166  13.670   2.930  12.740
   59SER     BB  167   0.340   3.260  12.980
   59SER    SC1  168   0.520   3.270  13.120
   59SER    SCP  169   0.420   3.350  13.160
   59SER    SCN  170   0.620   3.180  13.080
   60LEU     BB  171   0.130   3.550  13.010
   60LEU    SC1  172   0.140   3.740  12.770
   61GLU     BB  173  13.890   3.460  13.250
   61GLU    SC1  174  13.680   3.710  13.440
   61GLU    SCN  175  13.600   3.650  13.390
   62ASPP    BB  176   0.220   3.500  13.490
   62ASPP   SC1  177   0.170   3.410  13.790
   63LEU     BB  178   0.400   3.730  13.390
   63LEU    SC1  179   0.520   3.780  13.120
   64HIS     BB  180   0.240   4.000  13.530
   64HIS    SC1  181   0.040   4.040  13.270
   64HIS    SC2  182   0.010   4.100  13.010
   64HIS    SC3  183  13.830   4.260  13.200
   65LYS     BB  184   0.180   3.920  13.820
   65LYS    SC1  185  13.800   3.790  13.900
   65LYS    SC2  186  13.660   3.600   0.100
   65LYS    SCP  187  13.680   3.680   0.030
   66ASN     BB  188   0.470   3.850  13.900
   66ASN    SC1  189   0.490   3.610   0.210
   66ASN    SCP  190   0.580   3.650   0.110
   66ASN    SCN  191   0.390   3.580   0.310
   67LEU     BB  192   0.680   4.060  13.800
   67LEU    SC1  193   0.730   4.090  13.500
   68SER     BB  194   0.970   3.920   0.040
   68SER    SC1  195   1.040   3.710  13.840
   68SER    SCP  196   1.080   3.840  13.810
   68SER    SCN  197   1.010   3.580  13.880
   69ARG     BB  198   0.990   4.010   0.330
   69ARG    SC1  199   1.190   3.850   0.510
   69ARG    SC2  200   1.190   3.750   0.850
   69ARG    SCP  201   1.250   3.810   0.910
   70LEU     BB  202   0.740   4.270   0.350
   70LEU    SC1  203   0.510   4.050   0.400
   71GLY     BB  204   0.580   4.500   0.110
   72ALA     BB  205   0.500   4.430  13.750
   73ARG     BB  206   0.270   4.520  13.570
   73ARG    SC1  207   0.120   4.770  13.750
   73ARG    SC2  208   0.170   4.860   0.120
   73ARG    SCP  209   0.080   4.920   0.090
   74LEU     BB  210   0.290   4.560  13.230
   74LEU    SC1  211   0.430   4.310  13.100
   75LEU     BB  212   0.190   4.680  12.930
   75LEU    SC1  213   0.320   4.950  12.850
   76VAL     BB  214  13.830   4.660  12.710
   76VAL    SC1  215  13.860   4.870  12.550
   77ILE     BB  216  13.860   4.440  12.370
   77ILE    SC1  217  13.860   4.190  12.550
   78GLN     BB  218  13.790   4.670  12.120
   78GLN    SC1  219  13.780   5.100  12.100
   78GLN    SCP  220  13.660   5.150  12.150
   78GLN    SCN  221  13.900   5.040  12.050
   79GLY     BB  222  13.780   4.620  11.900
   80GLU     BB  223  13.880   4.830  11.660
   80GLU    SC1  224  13.590   5.060  11.640
   80GLU    SCN  225  13.540   5.160  11.650
   81TYR     BB  226   0.200   4.950  11.730
   81TYR    SC1  227   0.290   4.870  12.040
   81TYR    SC2  228   0.530   4.810  12.150
   81TYR    SC3  229   0.310   4.810  12.300
   82GLU     BB  230   0.350   5.150  11.680
   82GLU    SC1  231   0.540   4.960  11.360
   82GLU    SCN  232   0.530   4.850  11.340
   83SER     BB  233   0.650   5.230  11.800
   83SER    SC1  234   0.820   5.030  11.770
   83SER    SCP  235   0.750   5.140  11.720
   83SER    SCN  236   0.890   4.920  11.830
   84VAL     BB  237   0.570   5.350  12.090
   84VAL    SC1  238   0.710   5.240  12.290
   85LEU     BB  239   0.260   5.370  12.150
   85LEU    SC1  240   0.250   5.300  12.510
   86ARG     BB  241   0.100   5.580  12.070
   86ARG    SC1  242  13.820   5.530  11.840
   86ARG    SC2  243  13.480   5.550  11.680
   86ARG    SCP  244  13.520   5.450  11.710
   87ASP     BB  245   0.120   5.890  12.040
   87ASP    SC1  246  13.840   6.030  11.840
   87ASP    SCN  247  13.820   5.920  11.860
   88HIS     BB  248   0.420   5.930  12.060
   88HIS    SC1  249   0.510   5.800  12.280
   88HIS    SC2  250   0.500   5.700  12.530
   88HIS    SC3  251   0.740   5.720  12.410
   89VAL     BB  252   0.520   6.130  11.790
   89VAL    SC1  253   0.510   6.230  11.540
   90GLN     BB  254   0.820   6.290  11.890
   90GLN    SC1  255   0.830   6.620  11.670
   90GLN    SCP  256   0.890   6.600  11.800
   90GLN    SCN  257   0.780   6.650  11.550
   91LYS     BB  258   0.810   6.210  12.220
   91LYS    SC1  259   0.570   6.350  12.290
   91LYS    SC2  260   0.390   6.450  12.160
   91LYS    SCP  261   0.440   6.550  12.190
   92TRP     BB  262   0.980   6.140  12.510
   92TRP    SC1  263   1.100   6.370  12.630
   92TRP    SC2  264   0.970   6.610  12.660
   92TRP    SC3  265   1.140   6.570  12.450
   92TRP    SC4  266   1.050   6.820  12.520
   93ASN     BB  267   1.260   5.910  12.550
   93ASN    SC1  268   1.220   5.630  12.480
   93ASN    SCP  269   1.230   5.740  12.570
   93ASN    SCN  270   1.200   5.520  12.390
   94ILE     BB  271   1.470   5.980  12.750
   94ILE    SC1  272   1.570   6.270  12.810
   95THR     BB  273   1.730   5.780  12.740
   95THR    SC1  274   1.960   5.890  12.780
   95THR    SCP  275   2.020   5.960  12.680
   95THR    SCN  276   1.900   5.820  12.890
   96GLN     BB  277   1.670   5.490  12.700
   96GLN    SC1  278   1.840   5.360  13.050
   96GLN    SCP  279   1.980   5.360  13.050
   96GLN    SCN  280   1.700   5.360  13.050
   97VAL     BB  281   1.650   5.240  12.490
   97VAL    SC1  282   1.570   5.220  12.240
   98THR     BB  283   1.690   4.930  12.650
   98THR    SC1  284   1.820   4.820  12.850
   98THR    SCP  285   1.870   4.950  12.870
   98THR    SCN  286   1.770   4.690  12.830
   99LEU     BB  287   1.700   4.640  12.380
   99LEU    SC1  288   1.450   4.780  12.240
  100ASP     BB  289   1.930   4.450  12.310
  100ASP    SC1  290   2.110   4.480  12.580
  100ASP    SCN  291   2.070   4.580  12.560
  101ALA     BB  292   2.000   4.330  12.090
  102GLU     BB  293   1.960   4.250  11.800
  102GLU    SC1  294   1.720   3.950  11.930
  102GLU    SCN  295   1.610   3.980  11.920
  103MET     BB  296   1.960   4.370  11.560
  103MET    SC1  297   1.640   4.590  11.680
  104GLU     BB  298   1.960   4.330  11.280
  104GLU    SC1  299   2.260   4.480  11.100
  104GLU    SCN  300   2.280   4.560  11.170
  105PRO     BB  301   1.740   4.300  11.100
  105PRO    SC1  302   1.840   4.170  10.830
  106PHE     BB  303   1.440   4.260  11.090
  106PHE    SC1  304   1.320   4.070  10.910
  106PHE    SC2  305   1.090   4.020  10.780
  106PHE    SC3  306   1.320   3.890  10.710
  107TYR     BB  307   1.290   4.460  11.310
  107TYR    SC1  308   1.000   4.390  11.290
  107TYR    SC2  309   0.850   4.280  11.090
  107TYR    SC3  310   0.750   4.480  11.240
  108LYS     BB  311   1.300   4.720  11.200
  108LYS    SC1  312   0.990   4.890  11.190
  108LYS    SC2  313   0.990   5.070  10.970
  108LYS    SCP  314   1.050   5.130  11.040
  109GLU     BB  315   1.550   4.830  11.200
  109GLU    SC1  316   1.440   5.200  11.230
  109GLU    SCN  317   1.410   5.150  11.140
  110MET     BB  318   1.870   4.780  11.290
  110MET    SC1  319   1.980   4.860  10.920
  111GLU     BB  320   1.980   4.950  11.470
  111GLU    SC1  321   2.320   5.100  11.320
  111GLU    SCN  322   2.320   5.160  11.410
  112ALA     BB  323   1.740   5.130  11.610
  113ASN     BB  324   1.440   5.200  11.740
  113ASN    SC1  325   1.300   4.920  11.790
  113ASN    SCP  326   1.220   4.940  11.670
  113ASN    SCN  327   1.370   4.910  11.910
  114ILE     BB  328   1.330   5.420  11.790
  114ILE    SC1  329   1.130   5.390  12.020
  115ARG     BB  330   1.380   5.700  11.600
  115ARG    SC1  331   1.680   5.770  11.690
  115ARG    SC2  332   1.740   6.050  11.820
  115ARG    SCP  333   1.790   6.150  11.790
  116ARG     BB  334   1.180   5.800  11.460
  116ARG    SC1  335   1.090   5.740  11.170
  116ARG    SC2  336   1.160   5.550  10.940
  116ARG    SCP  337   1.210   5.620  11.010
  117LEU     BB  338   0.870   5.780  11.620
  117LEU    SC1  339   0.690   5.830  11.330
  118GLY     BB  340   0.880   5.760  11.920
  119ALA     BB  341   1.130   5.880  12.040
  120GLU     BB  342   1.310   6.130  12.050
  120GLU    SC1  343   1.260   6.250  11.690
  120GLU    SCN  344   1.370   6.230  11.710
  121LEU     BB  345   1.560   6.210  12.290
  121LEU    SC1  346   1.620   6.530  12.300
  122GLY     BB  347   1.780   6.100  12.360
  123PHE     BB  348   1.980   5.870  12.310
  123PHE    SC1  349   2.260   6.040  12.330
  123PHE    SC2  350   2.510   6.120  12.260
  123PHE    SC3  351   2.380   6.240  12.460
  124GLU     BB  352   1.990   5.570  12.360
  124GLU    SC1  353   2.160   5.320  12.650
  124GLU    SCN  354   2.140   5.370  12.740
  125VAL     BB  355   2.000   5.310  12.190
  125VAL    SC1  356   1.910   5.380  11.950
  126LEU     BB  357   1.980   4.990  12.330
  126LEU    SC1  358   1.880   4.870  12.020
  127SER     BB  359   2.260   4.870  12.310
  127SER    SC1  360   2.450   5.040  12.350
  127SER    SCP  361   2.470   5.080  12.480
  127SER    SCN  362   2.430   5.010  12.210
  128ARG     BB  363   2.350   4.570  12.150
  128ARG    SC1  364   2.310   4.640  11.840
  128ARG    SC2  365   2.410   4.680  11.520
  128ARG    SCP  366   2.460   4.760  11.470
  129VAL     BB  367   2.470   4.260  12.220
  129VAL    SC1  368   2.680   4.240  12.060
  130GLY     BB  369   2.450   4.080  12.480
  131HIS     BB  370   2.280   3.920  12.690
  131HIS    SC1  371   1.980   3.960  12.640
  131HIS    SC2  372   1.730   3.850  12.640
  131HIS    SC3  373   1.810   4.010  12.430
  132SER     BB  374   2.260   3.590  12.860
  132SER    SC1  375   2.070   3.480  12.980
  132SER    SCP  376   1.990   3.470  13.090
  132SER    SCN  377   2.160   3.500  12.870
  133LEU     BB  378   2.510   3.380  12.800
  133LEU    SC1  379   2.440   3.080  12.850
  134TYR     BB  380   2.790   3.540  12.800
  134TYR    SC1  381   2.980   3.490  12.550
  134TYR    SC2  382   3.210   3.570  12.440
  134TYR    SC3  383   3.010   3.490  12.280
  135ASP     BB  384   2.720   3.840  12.840
  135ASP    SC1  385   2.730   3.940  13.140
  135ASP    SCN  386   2.660   3.880  13.200
  136THR     BB  387   2.930   4.120  12.640
  136THR    SC1  388   2.940   3.970  12.430
  136THR    SCP  389   2.860   3.890  12.340
  136THR    SCN  390   3.010   4.040  12.520
  137LYS     BB  391   3.270   4.250  12.620
  137LYS    SC1  392   3.310   4.590  12.590
  137LYS    SC2  393   3.390   4.820  12.650
  137LYS    SCP  394   3.380   4.910  12.590
  138ARG     BB  395   3.430   3.980  12.690
  138ARG    SC1  396   3.250   3.800  12.870
  138ARG    SC2  397   3.190   3.600  13.090
  138ARG    SCP  398   3.200   3.660  13.180
  139ILE     BB  399   3.590   3.870  12.460
  139ILE    SC1  400   3.870   3.900  12.590
  140LEU     BB  401   3.550   4.050  12.200
  140LEU    SC1  402   3.260   3.910  12.070
  141ASP     BB  403   3.770   4.330  12.160
  141ASP    SC1  404   3.590   4.550  12.220
  141ASP    SCN  405   3.630   4.620  12.300
  142LEU     BB  406   4.020   4.200  12.200
  142LEU    SC1  407   4.200   4.340  12.410
  143ASN     BB  408   4.100   3.880  12.150
  143ASN    SC1  409   4.360   3.820  12.330
  143ASN    SCP  410   4.440   3.720  12.390
  143ASN    SCN  411   4.280   3.930  12.280
  144GLY     BB  412   3.930   3.830  11.920
  145GLY     BB  413   3.650   3.860  11.800
  146SER     BB  414   3.610   3.810  11.450
  146SER    SC1  415   3.580   4.060  11.360
  146SER    SCP  416   3.600   4.160  11.450
  146SER    SCN  417   3.560   3.960  11.270
  147PRO     BB  418   3.460   3.590  11.380
  147PRO    SC1  419   3.320   3.630  11.160
  148PRO     BB  420   3.360   3.420  11.620
  148PRO    SC1  421   3.110   3.480  11.750
  149LEU     BB  422   3.470   3.060  11.590
  149LEU    SC1  423   3.680   3.120  11.330
  150THR     BB  424   3.470   2.710  11.720
  150THR    SC1  425   3.600   2.540  11.600
  150THR    SCP  426   3.560   2.560  11.740
  150THR    SCN  427   3.630   2.520  11.470
  151TYR     BB  428   3.230   2.490  11.910
  151TYR    SC1  429   3.260   2.150  11.830
  151TYR    SC2  430   3.310   1.900  11.760
  151TYR    SC3  431   3.520   2.070  11.780
  152LYS     BB  432   3.310   2.530  12.180
  152LYS    SC1  433   3.340   2.260  12.350
  152LYS    SC2  434   3.540   2.120  12.290
  152LYS    SCP  435   3.510   2.030  12.350
  153ARG     BB  436   3.380   2.740  12.380
  153ARG    SC1  437   3.300   2.680  12.680
  153ARG    SC2  438   3.340   2.580  12.980
  153ARG    SCP  439   3.350   2.600  13.090
  154PHE     BB  440   3.270   3.010  12.270
  154PHE    SC1  441   3.010   3.050  12.380
  154PHE    SC2  442   2.890   3.000  12.620
  154PHE    SC3  443   2.760   3.140  12.420
  155LEU     BB  444   3.420   3.160  12.130
  155LEU    SC1  445   3.480   3.480  12.070
  156HIS     BB  446   3.700   3.050  12.030
  156HIS    SC1  447   3.860   3.240  11.880
  156HIS    SC2  448   3.870   3.400  11.660
  156HIS    SC3  449   4.090   3.370  11.820
  157ILE     BB  450   3.900   2.990  12.290
  157ILE    SC1  451   4.160   2.860  12.200
  158LEU     BB  452   3.810   3.020  12.550
  158LEU    SC1  453   4.070   3.100  12.730
  159SER     BB  454   3.600   3.270  12.650
  159SER    SC1  455   3.360   3.180  12.730
  159SER    SCP  456   3.470   3.110  12.800
  159SER    SCN  457   3.250   3.240  12.670
  160GLN     BB  458   3.710   3.480  12.890
  160GLN    SC1  459   4.120   3.570  12.940
  160GLN    SCP  460   4.000   3.600  13.010
  160GLN    SCN  461   4.240   3.540  12.870
  161LEU     BB  462   3.740   3.430  13.240
  161LEU    SC1  463   3.980   3.270  13.350
  162GLY     BB  464   3.470   3.320  13.360
  163ASP     BB  465   3.300   3.100  13.310
  163ASP    SC1  466   3.380   2.820  13.410
  163ASP    SCN  467   3.400   2.710  13.380
  164PRO     BB  468   2.990   3.210  13.370
  164PRO    SC1  469   2.840   3.150  13.100
  165GLU     BB  470   2.900   3.350  13.590
  165GLU    SC1  471   2.990   3.710  13.510
  165GLU    SCN  472   3.090   3.670  13.470
  166VAL     BB  473   2.620   3.440  13.800
  166VAL    SC1  474   2.650   3.210   0.020
  167PRO     BB  475   2.290   3.500  13.770
  167PRO    SC1  476   2.130   3.230  13.790
  168VAL     BB  477   2.050   3.740  13.830
  168VAL    SC1  478   2.110   4.000  13.850
  169ARG     BB  479   1.830   3.740   0.190
  169ARG    SC1  480   2.000   3.660   0.430
  169ARG    SC2  481   1.990   3.500   0.680
  169ARG    SCP  482   1.900   3.510   0.750
  170ASN     BB  483   1.580   3.940   0.210
  170ASN    SC1  484   1.470   3.980  13.870
  170ASN    SCP  485   1.600   4.040  13.900
  170ASN    SCN  486   1.350   3.920  13.850
  171LEU     BB  487   1.550   4.190   0.380
  171LEU    SC1  488   1.730   4.390   0.140
  172THR     BB  489   1.340   4.340   0.580
  172THR    SC1  490   1.370   4.240   0.810
  172THR    SCP  491   1.430   4.360   0.810
  172THR    SCN  492   1.310   4.110   0.820
  173ALA     BB  493   1.020   4.550   0.580
  174GLU     BB  494   0.830   4.720   0.620
  174GLU    SC1  495   0.610   4.720   0.920
  174GLU    SCN  496   0.600   4.830   0.940
  175ASP     BB  497   0.780   4.900   0.350
  175ASP    SC1  498   0.520   5.050   0.410
  175ASP    SCN  499   0.450   5.140   0.410
  176PHE     BB  500   1.000   4.910   0.190
  176PHE    SC1  501   1.060   4.620   0.060
  176PHE    SC2  502   1.210   4.400   0.130
  176PHE    SC3  503   1.050   4.390  13.830
  177GLN     BB  504   1.280   5.050   0.210
  177GLN    SC1  505   1.480   4.760   0.410
  177GLN    SCP  506   1.350   4.710   0.370
  177GLN    SCN  507   1.600   4.810   0.450
  178ARG     BB  508   1.300   5.310   0.250
  178ARG    SC1  509   1.560   5.500   0.240
  178ARG    SC2  510   1.850   5.560   0.140
  178ARG    SCP  511   1.820   5.590   0.040
  179CYS     BB  512   1.050   5.410  13.910
  179CYS    SC1  513   1.040   5.700   0.080
  180MET     BB  514   0.790   5.290  13.900
  180MET    SC1  515   0.630   5.630  13.770
  181SER     BB  516   0.560   5.130  13.770
  181SER    SC1  517   0.580   4.930  13.700
  181SER    SCP  518   0.680   4.890  13.620
  181SER    SCN  519   0.470   4.960  13.790
  182PRO     BB  520   0.260   5.330  13.860
  182PRO    SC1  521   0.210   5.350   0.210
  183GLU     BB  522   0.030   5.220  13.620
  183GLU    SC1  523  13.690   5.130  13.910
  183GLU    SCN  524  13.720   5.030  13.860
  184PRO     BB  525   0.100   5.050  13.360
  184PRO    SC1  526   0.380   5.100  13.330
  185GLY     BB  527  13.820   5.020  13.120
  186LEU     BB  528  13.780   5.200  12.910
  186LEU    SC1  529   0.140   5.390  12.970
  187ALA     BB  530  13.610   5.270  12.700
  188GLU     BB  531  13.330   5.110  12.770
  188GLU    SC1  532  13.300   5.370  13.010
  188GLU    SCN  533  13.200   5.310  12.990
  189ARG     BB  534  13.360   4.840  12.890
  189ARG    SC1  535  13.150   4.840  13.140
  189ARG    SC2  536  12.990   5.060  13.230
  189ARG    SCP  537  12.930   5.050  13.130
  190TYR     BB  538  13.510   4.600  12.880
  190TYR    SC1  539  13.540   4.550  13.220
  190TYR    SC2  540  13.480   4.550  13.480
  190TYR    SC3  541  13.720   4.640  13.400
  191ARG     BB  542  13.520   4.310  12.790
  191ARG    SC1  543  13.310   4.140  13.020
  191ARG    SC2  544  13.350   4.060  13.330
  191ARG    SCP  545  13.420   3.980  13.330
  192VAL     BB  546  13.330   4.200  12.520
  192VAL    SC1  547  13.440   3.960  12.490
  193PRO     BB  548  13.090   4.230  12.270
  193PRO    SC1  549  12.980   3.990  12.170
  194VAL     BB  550  13.020   4.510  12.060
  194VAL    SC1  551  12.900   4.710  12.190
  195PRO     BB  552  12.840   4.440  11.760
  195PRO    SC1  553  12.820   4.750  11.670
  196ALA     BB  554  12.960   4.140  11.680
  197ASP     BB  555  13.240   3.950  11.720
  197ASP    SC1  556  13.450   3.980  11.470
  197ASP    SCN  557  13.540   4.040  11.440
  198LEU     BB  558  13.300   3.640  11.770
  198LEU    SC1  559  13.530   3.750  11.990
  199GLU     BB  560  13.230   3.360  11.590
  199GLU    SC1  561  13.370   3.500  11.270
  199GLU    SCN  562  13.360   3.430  11.350
  200ILE     BB  563  13.090   3.110  11.680
  200ILE    SC1  564  12.840   3.030  11.500
  201PRO     BB  565  13.050   2.970  12.000
  201PRO    SC1  566  12.850   3.170  12.140
  202PRO     BB  567  13.320   2.770  12.060
  202PRO    SC1  568  13.220   2.540  11.860
  203GLN     BB  569  13.440   2.690  12.370
  203GLN    SC1  570  13.410   3.080  12.480
  203GLN    SCP  571  13.460   3.190  12.410
  203GLN    SCN  572  13.360   2.970  12.540
  204SER     BB  573  13.410   2.350  12.370
  204SER    SC1  574  13.360   2.190  12.200
  204SER    SCP  575  13.300   2.170  12.330
  204SER    SCN  576  13.420   2.210  12.080
  205LEU     BB  577  13.690   2.310  12.530
  205LEU    SC1  578  13.580   2.320  12.850
  206SER     BB  579  13.870   2.020  12.460
  206SER    SC1  580  13.700   1.860  12.330
  206SER    SCP  581  13.740   1.870  12.200
  206SER    SCN  582  13.650   1.860  12.470
  207PRO     BB  583   0.270   1.940  12.530
  207PRO    SC1  584   0.310   1.610  12.460
  208TRP     BB  585   0.410   2.150  12.600
  208TRP    SC1  586   0.700   2.110  12.710
  208TRP    SC2  587   0.900   1.960  12.820
  208TRP    SC3  588   0.810   1.900  12.570
  208TRP    SC4  589   1.010   1.760  12.680
  209THR     BB  590   0.340   2.440  12.770
  209THR    SC1  591   0.140   2.580  12.660
  209THR    SCP  592   0.100   2.580  12.520
  209THR    SCN  593   0.170   2.570  12.790
  210GLY     BB  594   0.490   2.600  12.980
  211GLY     BB  595   0.500   2.800  13.120
  212GLU     BB  596   0.680   2.880  13.400
  212GLU    SC1  597   0.340   3.030  13.520
  212GLU    SCN  598   0.410   3.120  13.510
  213THR     BB  599   0.780   2.780  13.690
  213THR    SC1  600   0.960   2.920  13.830
  213THR    SCP  601   0.940   2.800  13.760
  213THR    SCN  602   0.980   3.040  13.910
  214GLU     BB  603   0.820   2.480  13.650
  214GLU    SC1  604   1.190   2.460  13.760
  214GLU    SCN  605   1.210   2.500  13.860
  215GLY     BB  606   0.800   2.380  13.380
  216LEU     BB  607   0.950   2.340  13.180
  216LEU    SC1  608   1.010   2.540  12.950
  217ARG     BB  609   1.240   2.210  13.280
  217ARG    SC1  610   1.470   2.390  13.270
  217ARG    SC2  611   1.590   2.530  13.500
  217ARG    SCP  612   1.530   2.440  13.530
  218ARG     BB  613   1.310   1.920  13.220
  218ARG    SC1  614   1.200   1.620  13.150
  218ARG    SC2  615   0.970   1.410  13.060
  218ARG    SCP  616   0.870   1.450  13.090
  219LEU     BB  617   1.620   1.850  13.240
  219LEU    SC1  618   1.690   1.580  13.110
  220GLU     BB  619   1.780   1.970  13.450
  220GLU    SC1  620   1.480   2.080  13.680
  220GLU    SCN  621   1.460   2.190  13.650
  221GLN     BB  622   1.960   1.840  13.570
  221GLN    SC1  623   2.270   2.010  13.450
  221GLN    SCP  624   2.370   1.920  13.410
  221GLN    SCN  625   2.180   2.100  13.500
  222HIS     BB  626   2.020   1.550  13.590
  222HIS    SC1  627   1.710   1.420  13.600
  222HIS    SC2  628   1.480   1.380  13.470
  222HIS    SC3  629   1.480   1.520  13.700
  223LEU     BB  630   2.200   1.480  13.360
  223LEU    SC1  631   2.230   1.670  13.110
  224THR     BB  632   2.130   1.140  13.300
  224THR    SC1  633   1.890   1.140  13.200
  224THR    SCP  634   2.030   1.130  13.230
  224THR    SCN  635   1.760   1.150  13.160
  225ASP     BB  636   2.350   1.000  13.480
  225ASP    SC1  637   2.440   1.180  13.730
  225ASP    SCN  638   2.510   1.140  13.800
  226GLN     BB  639   2.470   0.750  13.300
  226GLN    SC1  640   2.250   0.740  13.010
  226GLN    SCP  641   2.380   0.730  13.050
  226GLN    SCN  642   2.110   0.740  12.970
  227GLY     BB  643   2.730   0.740  13.210
  228TRP     BB  644   2.780   0.670  12.950
  228TRP    SC1  645   2.690   0.380  12.880
  228TRP    SC2  646   2.590   0.140  12.800
  228TRP    SC3  647   2.460   0.370  12.740
  228TRP    SC4  648   2.340   0.130  12.710
  229VAL     BB  649   2.740   0.780  12.590
  229VAL    SC1  650   2.490   0.840  12.630
  230ALA     BB  651   3.040   0.770  12.520
  231ASN     BB  652   3.260   0.730  12.340
  231ASN    SC1  653   3.440   0.450  12.410
  231ASN    SCP  654   3.460   0.350  12.320
  231ASN    SCN  655   3.420   0.560  12.490
  232PHE     BB  656   3.220   0.750  12.020
  232PHE    SC1  657   3.420   0.790  11.800
  232PHE    SC2  658   3.640   0.940  11.760
  232PHE    SC3  659   3.600   0.730  11.600
  233THR     BB  660   2.930   0.650  11.870
  233THR    SC1  661   2.940   0.640  11.610
  233THR    SCP  662   2.850   0.670  11.720
  233THR    SCN  663   3.020   0.600  11.500
  234LYS     BB  664   2.800   0.520  12.190
  234LYS    SC1  665   2.820   0.300  12.380
  234LYS    SC2  666   3.020   0.170  12.460
  234LYS    SCP  667   3.020   0.110  12.370
  235PRO     BB  668   2.440   0.600  12.210
  235PRO    SC1  669   2.280   0.380  12.300
  236ARG     BB  670   2.360   0.840  12.030
  236ARG    SC1  671   2.290   1.050  12.250
  236ARG    SC2  672   2.150   1.350  12.270
  236ARG    SCP  673   2.110   1.250  12.250
  237THR     BB  674   2.470   0.890  11.760
  237THR    SC1  675   2.580   1.110  11.670
  237THR    SCP  676   2.660   0.990  11.690
  237THR    SCN  677   2.500   1.220  11.660
  238ILE     BB  678   2.330   0.600  11.580
  238ILE    SC1  679   2.510   0.690  11.340
  239PRO     BB  680   2.150   0.520  11.770
  239PRO    SC1  681   2.110   0.230  11.860
  240ASN     BB  682   1.870   0.700  11.770
  240ASN    SC1  683   1.740   0.700  11.530
  240ASN    SCP  684   1.640   0.630  11.600
  240ASN    SCN  685   1.840   0.770  11.460
  241SER     BB  686   1.860   0.930  11.970
  241SER    SC1  687   1.730   1.110  11.980
  241SER    SCP  688   1.770   1.150  12.100
  241SER    SCN  689   1.690   1.060  11.850
  242LEU     BB  690   1.840   0.940  12.380
  242LEU    SC1  691   2.000   0.710  12.580
  243LEU     BB  692   1.630   1.080  12.460
  243LEU    SC1  693   1.370   0.960  12.250
  244PRO     BB  694   1.650   1.280  12.760
  244PRO    SC1  695   1.470   1.190  12.920
  245SER     BB  696   1.960   1.360  12.720
  245SER    SC1  697   2.120   1.160  12.730
  245SER    SCP  698   2.060   1.280  12.780
  245SER    SCN  699   2.180   1.040  12.690
  246THR     BB  700   2.000   1.680  12.660
  246THR    SC1  701   2.160   1.800  12.530
  246THR    SCP  702   2.130   1.920  12.590
  246THR    SCN  703   2.190   1.680  12.460
  247THR     BB  704   1.700   1.860  12.670
  247THR    SC1  705   1.500   1.740  12.710
  247THR    SCP  706   1.430   1.740  12.590
  247THR    SCN  707   1.570   1.740  12.830
  248GLY     BB  708   1.750   2.110  12.470
  249LEU     BB  709   1.690   2.410  12.370
  249LEU    SC1  710   1.720   2.610  12.580
  250SER     BB  711   1.450   2.420  12.210
  250SER    SC1  712   1.450   2.560  11.990
  250SER    SCP  713   1.390   2.530  11.860
  250SER    SCN  714   1.510   2.580  12.110
  251PRO     BB  715   1.130   2.490  12.360
  251PRO    SC1  716   1.020   2.250  12.340
  252TYR     BB  717   1.170   2.750  12.550
  252TYR    SC1  718   0.860   2.870  12.600
  252TYR    SC2  719   0.740   3.070  12.470
  252TYR    SC3  720   0.640   2.990  12.710
  253PHE     BB  721   1.360   2.940  12.390
  253PHE    SC1  722   1.530   3.100  12.550
  253PHE    SC2  723   1.780   3.120  12.650
  253PHE    SC3  724   1.670   3.330  12.530
  254SER     BB  725   1.210   3.050  12.190
  254SER    SC1  726   1.060   2.940  12.050
  254SER    SCP  727   1.040   3.070  12.070
  254SER    SCN  728   1.090   2.800  12.020
  255MET     BB  729   1.070   3.350  12.400
  255MET    SC1  730   0.820   3.570  12.280
  256GLY     BB  731   1.170   3.370  12.670
  257CYS     BB  732   1.190   3.160  12.900
  257CYS    SC1  733   0.940   3.040  13.070
  258LEU     BB  734   1.420   3.060  13.060
  258LEU    SC1  735   1.440   2.750  12.950
  259SER     BB  736   1.720   3.010  13.280
  259SER    SC1  737   1.670   3.050  13.490
  259SER    SCP  738   1.680   3.160  13.400
  259SER    SCN  739   1.670   2.940  13.580
  260VAL     BB  740   2.020   3.010  13.090
  260VAL    SC1  741   1.980   2.790  12.940
  261ARG     BB  742   2.230   3.020  13.350
  261ARG    SC1  743   2.400   3.260  13.310
  261ARG    SC2  744   2.450   3.600  13.300
  261ARG    SCP  745   2.550   3.650  13.280
  262THR     BB  746   2.100   2.750  13.590
  262THR    SC1  747   1.950   2.800  13.780
  262THR    SCP  748   2.070   2.860  13.780
  262THR    SCN  749   1.820   2.740  13.770
  263PHE     BB  750   2.110   2.510  13.350
  263PHE    SC1  751   1.950   2.320  13.170
  263PHE    SC2  752   1.950   2.110  13.010
  263PHE    SC3  753   1.800   2.330  12.950
  264PHE     BB  754   2.420   2.500  13.280
  264PHE    SC1  755   2.540   2.600  13.040
  264PHE    SC2  756   2.570   2.500  12.790
  264PHE    SC3  757   2.750   2.680  12.890
  265GLN     BB  758   2.590   2.370  13.560
  265GLN    SC1  759   2.350   2.400  13.820
  265GLN    SCP  760   2.300   2.520  13.770
  265GLN    SCN  761   2.410   2.280  13.880
  266ARG     BB  762   2.750   2.160  13.400
  266ARG    SC1  763   2.980   1.960  13.520
  266ARG    SC2  764   3.220   1.890  13.700
  266ARG    SCP  765   3.240   1.830  13.790
  267LEU     BB  766   2.740   2.170  13.100
  267LEU    SC1  767   2.450   2.080  13.000
  268SER     BB  768   3.050   2.140  12.980
  268SER    SC1  769   3.070   2.260  12.780
  268SER    SCP  770   3.200   2.260  12.740
  268SER    SCN  771   2.930   2.270  12.810
  269ASN     BB  772   3.150   1.860  13.090
  269ASN    SC1  773   3.380   1.810  13.280
  269ASN    SCP  774   3.450   1.910  13.210
  269ASN    SCN  775   3.310   1.720  13.350
  270ILE     BB  776   2.920   1.660  12.990
  270ILE    SC1  777   2.720   1.680  13.230
  271TYR     BB  778   2.960   1.670  12.690
  271TYR    SC1  779   2.700   1.550  12.580
  271TYR    SC2  780   2.480   1.490  12.720
  271TYR    SC3  781   2.570   1.320  12.530
  272ALA     BB  782   3.220   1.800  12.610
  273GLN     BB  783   3.460   1.710  12.610
  273GLN    SC1  784   3.850   1.740  12.550
  273GLN    SCP  785   3.990   1.700  12.570
  273GLN    SCN  786   3.720   1.780  12.520
  274ALA     BB  787   3.480   1.480  12.920
  275LYS     BB  788   3.250   1.290  12.950
  275LYS    SC1  789   3.220   1.290  13.270
  275LYS    SC2  790   3.430   1.320  13.440
  275LYS    SCP  791   3.530   1.280  13.480
  276HIS     BB  792   3.070   1.190  12.750
  276HIS    SC1  793   2.800   1.180  12.920
  276HIS    SC2  794   2.550   1.200  13.020
  276HIS    SC3  795   2.750   1.220  13.190
  277HIS     BB  796   3.150   1.240  12.440
  277HIS    SC1  797   2.900   1.220  12.290
  277HIS    SC2  798   2.720   1.270  12.100
  277HIS    SC3  799   2.820   1.020  12.130
  278SER     BB  800   3.400   1.260  12.320
  278SER    SC1  801   3.600   1.280  12.490
  278SER    SCP  802   3.680   1.230  12.590
  278SER    SCN  803   3.530   1.340  12.380
  279LEU     BB  804   3.310   1.230  11.960
  279LEU    SC1  805   3.510   1.440  11.770
  280PRO     BB  806   3.080   1.170  11.750
  280PRO    SC1  807   3.070   1.060  11.450
  281PRO     BB  808   2.920   1.490  11.640
  281PRO    SC1  809   3.150   1.540  11.440
  282VAL     BB  810   2.790   1.730  11.820
  282VAL    SC1  811   2.830   1.930  11.650
  283SER     BB  812   2.910   1.680  12.180
  283SER    SC1  813   3.130   1.630  12.160
  283SER    SCP  814   3.110   1.490  12.190
  283SER    SCN  815   3.140   1.760  12.130
  284LEU     BB  816   2.850   2.010  12.330
  284LEU    SC1  817   2.610   2.030  12.550
  285GLN     BB  818   2.890   2.190  12.130
  285GLN    SC1  819   2.880   2.510  12.390
  285GLN    SCP  820   2.810   2.630  12.370
  285GLN    SCN  821   2.940   2.390  12.410
  286GLY     BB  822   2.660   2.320  11.940
  287GLN     BB  823   2.370   2.200  12.190
  287GLN    SC1  824   2.420   1.810  12.120
  287GLN    SCP  825   2.400   1.940  12.160
  287GLN    SCN  826   2.430   1.680  12.080
  288LEU     BB  827   2.270   2.360  12.300
  288LEU    SC1  828   2.150   2.310  12.590
  289LEU     BB  829   2.390   2.710  12.210
  289LEU    SC1  830   2.250   2.780  12.500
  290TRP     BB  831   2.340   2.890  12.010
  290TRP    SC1  832   2.510   2.820  11.750
  290TRP    SC2  833   2.500   2.800  11.480
  290TRP    SC3  834   2.440   2.590  11.630
  290TRP    SC4  835   2.430   2.570  11.370
  291ARG     BB  836   2.250   3.190  12.110
  291ARG    SC1  837   2.180   3.270  12.430
  291ARG    SC2  838   2.080   3.570  12.380
  291ARG    SCP  839   2.060   3.470  12.410
  292GLU     BB  840   2.440   3.380  12.050
  292GLU    SC1  841   2.560   3.620  12.340
  292GLU    SCN  842   2.530   3.730  12.360
  293PHE     BB  843   2.670   3.270  11.870
  293PHE    SC1  844   2.850   3.050  11.970
  293PHE    SC2  845   2.860   2.780  11.970
  293PHE    SC3  846   3.050   2.930  11.860
  294PHE     BB  847   2.530   3.370  11.560
  294PHE    SC1  848   2.740   3.250  11.380
  294PHE    SC2  849   2.940   3.090  11.450
  294PHE    SC3  850   2.980   3.270  11.260
  295TYR     BB  851   2.470   3.650  11.580
  295TYR    SC1  852   2.210   3.710  11.500
  295TYR    SC2  853   2.010   3.610  11.340
  295TYR    SC3  854   1.960   3.820  11.500
  296THR     BB  855   2.770   3.800  11.710
  296THR    SC1  856   2.750   3.780  11.960
  296THR    SCP  857   2.660   3.710  12.050
  296THR    SCN  858   2.840   3.850  11.870
  297VAL     BB  859   2.980   3.860  11.440
  297VAL    SC1  860   3.180   3.970  11.570
  298ALA     BB  861   2.810   3.760  11.220
  299SER     BB  862   2.530   4.010  11.100
  299SER    SC1  863   2.280   3.980  11.100
  299SER    SCP  864   2.230   4.090  11.030
  299SER    SCN  865   2.340   3.870  11.180
  300ALA     BB  866   2.670   4.260  11.150
  301THR     BB  867   2.950   4.290  11.070
  301THR    SC1  868   3.180   4.280  11.190
  301THR    SCP  869   3.040   4.280  11.170
  301THR    SCN  870   3.320   4.290  11.210
  302GLN     BB  871   2.960   4.090  10.740
  302GLN    SC1  872   3.290   4.110  10.750
  302GLN    SCP  873   3.190   4.120  10.660
  302GLN    SCN  874   3.390   4.100  10.850
  303ASN     BB  875   2.700   3.970  10.560
  303ASN    SC1  876   2.700   4.100  10.310
  303ASN    SCP  877   2.640   4.180  10.220
  303ASN    SCN  878   2.760   4.020  10.410
  304PHE     BB  879   2.470   3.760  10.650
  304PHE    SC1  880   2.450   3.550  10.870
  304PHE    SC2  881   2.550   3.350  11.020
  304PHE    SC3  882   2.360   3.520  11.120
  305THR     BB  883   2.280   3.720  10.390
  305THR    SC1  884   2.090   3.880  10.350
  305THR    SCP  885   2.060   3.750  10.390
  305THR    SCN  886   2.130   4.010  10.310
  306GLN     BB  887   2.450   3.560  10.130
  306GLN    SC1  888   2.410   3.160  10.170
  306GLN    SCP  889   2.520   3.090  10.110
  306GLN    SCN  890   2.310   3.220  10.240
  307MET     BB  891   2.680   3.660  10.130
  307MET    SC1  892   2.560   3.950   9.890
  308ALA     BB  893   2.940   3.710  10.130
  309GLY     BB  894   3.130   3.770  10.360
  310ASN     BB  895   3.200   3.660  10.600
  310ASN    SC1  896   2.960   3.580  10.770
  310ASN    SCP  897   2.910   3.590  10.900
  310ASN    SCN  898   3.010   3.560  10.640
  311PRO     BB  899   3.390   3.410  10.710
  311PRO    SC1  900   3.530   3.270  10.900
  312ILE     BB  901   3.200   3.130  10.550
  312ILE    SC1  902   3.080   3.060  10.830
  313CYS     BB  903   2.990   3.220  10.350
  313CYS    SC1  904   2.710   3.290  10.500
  314LEU     BB  905   2.950   3.120  10.110
  314LEU    SC1  906   3.130   3.320   9.940
  315GLN     BB  907   2.850   2.900  10.000
  315GLN    SC1  908   2.980   2.550   9.920
  315GLN    SCP  909   2.920   2.430   9.940
  315GLN    SCN  910   3.050   2.670   9.890
  316ILE     BB  911   2.630   2.880   9.740
  316ILE    SC1  912   2.830   2.930   9.520
  317HIS     BB  913   2.380   2.970   9.720
  317HIS    SC1  914   2.210   3.190   9.730
  317HIS    SC2  915   2.190   3.450   9.730
  317HIS    SC3  916   2.050   3.310   9.910
  318TRP     BB  917   2.260   2.840   9.430
  318TRP    SC1  918   2.310   2.560   9.520
  318TRP    SC2  919   2.380   2.330   9.660
  318TRP    SC3  920   2.570   2.470   9.510
  318TRP    SC4  921   2.630   2.250   9.650
  319TYR     BB  922   1.930   2.730   9.320
  319TYR    SC1  923   2.080   2.530   9.120
  319TYR    SC2  924   2.290   2.460   8.980
  319TYR    SC3  925   2.040   2.390   8.890
  320GLU     BB  926   1.760   2.920   9.220
  320GLU    SC1  927   1.920   3.230   9.310
  320GLU    SCN  928   1.940   3.220   9.200
  321ASP     BB  929   1.420   2.870   9.260
  321ASP    SC1  930   1.250   3.070   9.030
  321ASP    SCN  931   1.310   3.160   9.050
  322ALA     BB  932   1.440   2.670   9.510
  323GLU     BB  933   1.360   2.690   9.780
  323GLU    SC1  934   1.200   3.060   9.770
  323GLU    SCN  935   1.200   3.160   9.720
  324ARG     BB  936   1.030   2.610   9.910
  324ARG    SC1  937   1.010   2.710  10.200
  324ARG    SC2  938   0.940   3.000  10.230
  324ARG    SCP  939   0.980   3.060  10.310
  325LEU     BB  940   0.920   2.370   9.760
  325LEU    SC1  941   0.720   2.420   9.520
  326HIS     BB  942   0.790   2.070   9.880
  326HIS    SC1  943   0.490   2.060   9.760
  326HIS    SC2  944   0.290   1.940   9.620
  326HIS    SC3  945   0.300   2.210   9.640
  327LYS     BB  946   0.950   1.910   9.990
  327LYS    SC1  947   1.250   1.730   9.940
  327LYS    SC2  948   1.270   1.480   9.790
  327LYS    SCP  949   1.200   1.400   9.780
  328TRP     BB  950   0.870   1.810  10.320
  328TRP    SC1  951   1.130   1.850  10.460
  328TRP    SC2  952   1.330   1.890  10.630
  328TRP    SC3  953   1.090   2.020  10.660
  328TRP    SC4  954   1.280   2.060  10.850
  329LYS     BB  955   0.650   2.030  10.400
  329LYS    SC1  956   0.710   2.360  10.330
  329LYS    SC2  957   0.560   2.570  10.470
  329LYS    SCP  958   0.540   2.660  10.530
  330THR     BB  959   0.360   1.940  10.250
  330THR    SC1  960   0.250   2.130  10.160
  330THR    SCP  961   0.250   2.050  10.280
  330THR    SCN  962   0.260   2.210  10.050
  331ALA     BB  963   0.340   1.650  10.050
  332GLN     BB  964   0.630   1.540   9.980
  332GLN    SC1  965   0.750   1.610   9.620
  332GLN    SCP  966   0.630   1.560   9.580
  332GLN    SCN  967   0.870   1.660   9.670
  333THR     BB  968   0.760   1.170   9.890
  333THR    SC1  969   0.570   1.010   9.880
  333THR    SCP  970   0.660   1.110   9.840
  333THR    SCN  971   0.480   0.900   9.920
  334GLY     BB  972   1.030   1.080   9.790
  335PHE     BB  973   1.260   0.970  10.000
  335PHE    SC1  974   1.370   0.730   9.880
  335PHE    SC2  975   1.390   0.490   9.760
  335PHE    SC3  976   1.590   0.670   9.730
  336PRO     BB  977   1.140   0.900  10.320
  336PRO    SC1  978   0.850   0.810  10.260
  337TRP     BB  979   1.280   0.980  10.620
  337TRP    SC1  980   1.260   0.760  10.810
  337TRP    SC2  981   1.180   0.500  10.830
  337TRP    SC3  982   1.050   0.700  10.960
  337TRP    SC4  983   0.980   0.440  11.010
  338ILE     BB  984   1.250   1.240  10.710
  338ILE    SC1  985   1.410   1.460  10.850
  339ASP     BB  986   1.010   1.360  10.540
  339ASP    SC1  987   1.080   1.370  10.220
  339ASP    SCN  988   1.040   1.410  10.130
  340ALA     BB  989   0.770   1.420  10.640
  341ILE     BB  990   0.520   1.460  10.480
  341ILE    SC1  991   0.520   1.170  10.350
  342MET     BB  992   0.270   1.600  10.680
  342MET    SC1  993   0.040   1.550  10.420
  343THR     BB  994   0.300   1.870  10.740
  343THR    SC1  995   0.150   2.080  10.700
  343THR    SCP  996   0.270   2.160  10.720
  343THR    SCN  997   0.040   2.000  10.680
  344GLN     BB  998   0.620   1.950  10.890
  344GLN    SC1  999   0.690   2.290  10.830
  344GLN    SCP 1000   0.680   2.250  10.690
  344GLN    SCN 1001   0.690   2.330  10.960
  345LEU     BB 1002   0.640   1.730  11.120
  345LEU    SC1 1003   0.980   1.670  11.030
  346ARG     BB 1004   0.420   1.730  11.320
  346ARG    SC1 1005   0.160   1.800  11.210
  346ARG    SC2 1006  13.880   1.600  11.090
  346ARG    SCP 1007   0.030   1.520  11.100
  347GLN     BB 1008   0.340   1.620  11.600
  347GLN    SC1 1009   0.010   1.470  11.560
  347GLN    SCP 1010   0.130   1.480  11.630
  347GLN    SCN 1011  13.810   1.460  11.500
  348GLU     BB 1012   0.490   1.770  11.790
  348GLU    SC1 1013   0.190   1.800  12.030
  348GLU    SCN 1014   0.140   1.750  12.110
  349GLY     BB 1015   0.720   2.020  11.620
  350TRP     BB 1016   0.970   1.800  11.530
  350TRP    SC1 1017   0.870   1.520  11.650
  350TRP    SC2 1018   0.720   1.320  11.740
  350TRP    SC3 1019   0.720   1.390  11.480
  350TRP    SC4 1020   0.560   1.190  11.570
  351ILE     BB 1021   1.270   1.740  11.510
  351ILE    SC1 1022   1.380   1.810  11.230
  352HIS     BB 1023   1.570   1.740  11.700
  352HIS    SC1 1024   1.450   1.830  12.000
  352HIS    SC2 1025   1.190   1.880  12.040
  352HIS    SC3 1026   1.360   1.890  12.240
  353HIS     BB 1027   1.760   1.520  11.730
  353HIS    SC1 1028   2.060   1.490  11.670
  353HIS    SC2 1029   2.290   1.440  11.810
  353HIS    SC3 1030   2.300   1.560  11.570
  354LEU     BB 1031   1.670   1.290  11.470
  354LEU    SC1 1032   1.440   1.080  11.540
  355ALA     BB 1033   1.720   1.430  11.250
  356ARG     BB 1034   1.960   1.620  11.230
  356ARG    SC1 1035   1.910   1.900  11.360
  356ARG    SC2 1036   1.830   2.200  11.470
  356ARG    SCP 1037   1.760   2.260  11.530
  357HIS     BB 1038   2.180   1.390  11.040
  357HIS    SC1 1039   2.200   1.180  11.260
  357HIS    SC2 1040   2.120   1.110  11.500
  357HIS    SC3 1041   2.030   0.980  11.280
  358ALA     BB 1042   2.000   1.410  10.780
  359VAL     BB 1043   1.840   1.700  10.660
  359VAL    SC1 1044   1.760   1.840  10.870
  360ALA     BB 1045   1.990   1.810  10.480
  361CYS     BB 1046   2.040   1.680  10.200
  361CYS    SC1 1047   2.050   1.380  10.300
  362PHE     BB 1048   1.760   1.630   9.910
  362PHE    SC1 1049   1.780   1.360   9.860
  362PHE    SC2 1050   1.730   1.120   9.760
  362PHE    SC3 1051   1.740   1.160  10.030
  363LEU     BB 1052   1.710   1.910   9.950
  363LEU    SC1 1053   1.610   2.000  10.240
  364THR     BB 1054   1.990   2.080   9.880
  364THR    SC1 1055   2.110   2.170  10.100
  364THR    SCP 1056   2.140   2.290  10.170
  364THR    SCN 1057   2.080   2.050  10.030
  365ARG     BB 1058   2.270   1.870   9.730
  365ARG    SC1 1059   2.470   1.840   9.990
  365ARG    SC2 1060   2.530   1.610  10.140
  365ARG    SCP 1061   2.490   1.700  10.100
  366GLY     BB 1062   2.020   1.720   9.570
  367ASP     BB 1063   1.770   1.750   9.420
  367ASP    SC1 1064   1.630   1.460   9.380
  367ASP    SCN 1065   1.730   1.410   9.380
  368LEU     BB 1066   1.590   2.090   9.530
  368LEU    SC1 1067   1.420   2.210   9.740
  369TRP     BB 1068   1.850   2.310   9.550
  369TRP    SC1 1069   2.050   2.180   9.410
  369TRP    SC2 1070   2.280   2.110   9.280
  369TRP    SC3 1071   2.050   2.040   9.180
  369TRP    SC4 1072   2.270   2.020   9.030
  370ILE     BB 1073   1.890   2.550   9.760
  370ILE    SC1 1074   1.730   2.490  10.020
  371SER     BB 1075   1.860   2.850   9.800
  371SER    SC1 1076   1.720   3.020   9.690
  371SER    SCP 1077   1.770   3.080   9.570
  371SER    SCN 1078   1.680   2.970   9.810
  372TRP     BB 1079   1.950   2.890  10.190
  372TRP    SC1 1080   2.160   2.690  10.240
  372TRP    SC2 1081   2.380   2.540  10.300
  372TRP    SC3 1082   2.330   2.620  10.040
  372TRP    SC4 1083   2.540   2.460  10.100
  373GLU     BB 1084   1.780   3.130  10.250
  373GLU    SC1 1085   1.970   3.340  10.470
  373GLU    SCN 1086   1.870   3.350  10.510
  374GLU     BB 1087   1.470   3.000  10.200
  374GLU    SC1 1088   1.280   3.330  10.300
  374GLU    SCN 1089   1.290   3.230  10.340
  375GLY     BB 1090   1.480   2.750  10.300
  376MET     BB 1091   1.520   2.820  10.630
  376MET    SC1 1092   1.820   2.870  10.650
  377LYS     BB 1093   1.260   2.970  10.660
  377LYS    SC1 1094   1.370   3.280  10.770
  377LYS    SC2 1095   1.570   3.420  10.760
  377LYS    SCP 1096   1.650   3.440  10.680
  378VAL     BB 1097   1.050   2.720  10.710
  378VAL    SC1 1098   1.170   2.490  10.630
  379PHE     BB 1099   1.100   2.710  11.050
  379PHE    SC1 1100   1.310   2.570  11.100
  379PHE    SC2 1101   1.540   2.490  10.970
  379PHE    SC3 1102   1.450   2.350  11.190
  380GLU     BB 1103   0.900   2.900  11.150
  380GLU    SC1 1104   1.150   3.220  11.170
  380GLU    SCN 1105   1.210   3.200  11.260
  381GLU     BB 1106   0.630   2.750  11.100
  381GLU    SC1 1107   0.600   2.930  10.770
  381GLU    SCN 1108   0.540   2.850  10.720
  382LEU     BB 1109   0.630   2.510  11.300
  382LEU    SC1 1110   0.400   2.280  11.210
  383LEU     BB 1111   0.890   2.460  11.390
  383LEU    SC1 1112   1.010   2.170  11.230
  384LEU     BB 1113   1.030   2.600  11.640
  384LEU    SC1 1114   1.020   2.400  11.890
  385ASP     BB 1115   1.270   2.800  11.580
  385ASP    SC1 1116   1.530   2.660  11.530
  385ASP    SCN 1117   1.530   2.730  11.440
  386ALA     BB 1118   1.330   3.100  11.620
  387ASP     BB 1119   1.330   3.340  11.660
  387ASP    SC1 1120   1.120   3.430  11.890
  387ASP    SCN 1121   1.190   3.510  11.880
  388TYR     BB 1122   1.540   3.610  11.630
  388TYR    SC1 1123   1.560   3.650  11.340
  388TYR    SC2 1124   1.440   3.650  11.100
  388TYR    SC3 1125   1.660   3.800  11.140
  389SER     BB 1126   1.790   3.450  11.720
  389SER    SC1 1127   1.950   3.480  11.890
  389SER    SCP 1128   1.950   3.380  11.790
  389SER    SCN 1129   1.940   3.580  11.980
  390ILE     BB 1130   1.830   3.140  11.540
  390ILE    SC1 1131   2.130   3.100  11.590
  391ASN     BB 1132   1.710   3.220  11.220
  391ASN    SC1 1133   1.560   2.980  11.120
  391ASN    SCP 1134   1.500   3.020  11.240
  391ASN    SCN 1135   1.620   2.940  11.000
  392ALA     BB 1136   1.960   3.230  10.980
  393GLY     BB 1137   2.160   3.040  11.100
  394ASN     BB 1138   2.070   2.710  11.030
  394ASN    SC1 1139   1.900   2.650  11.230
  394ASN    SCP 1140   1.810   2.720  11.300
  394ASN    SCN 1141   1.990   2.570  11.160
  395TRP     BB 1142   2.250   2.570  10.780
  395TRP    SC1 1143   2.050   2.430  10.590
  395TRP    SC2 1144   1.800   2.390  10.480
  395TRP    SC3 1145   1.860   2.300  10.730
  395TRP    SC4 1146   1.610   2.280  10.630
  396MET     BB 1147   2.560   2.560  10.880
  396MET    SC1 1148   2.640   2.900  11.030
  397TRP     BB 1149   2.660   2.230  10.980
  397TRP    SC1 1150   2.790   2.330  11.230
  397TRP    SC2 1151   2.860   2.400  11.480
  397TRP    SC3 1152   2.860   2.580  11.290
  397TRP    SC4 1153   2.930   2.650  11.540
  398LEU     BB 1154   2.750   2.030  10.820
  398LEU    SC1 1155   2.930   1.850  11.010
  399SER     BB 1156   2.660   2.130  10.470
  399SER    SC1 1157   2.420   2.080  10.440
  399SER    SCP 1158   2.310   2.140  10.380
  399SER    SCN 1159   2.530   2.030  10.500
  400ALA     BB 1160   2.880   2.290  10.420
  401SER     BB 1161   2.910   2.610  10.510
  401SER    SC1 1162   2.730   2.790  10.460
  401SER    SCP 1163   2.800   2.910  10.440
  401SER    SCN 1164   2.660   2.670  10.480
  402ALA     BB 1165   3.060   2.580  10.790
  403PHE     BB 1166   3.210   2.280  10.850
  403PHE    SC1 1167   3.200   2.230  11.170
  403PHE    SC2 1168   3.170   2.060  11.370
  403PHE    SC3 1169   3.250   2.310  11.420
  404PHE     BB 1170   3.270   2.120  10.650
  404PHE    SC1 1171   3.580   2.060  10.610
  404PHE    SC2 1172   3.810   1.920  10.610
  404PHE    SC3 1173   3.730   2.040  10.390
  405HIS     BB 1174   3.170   1.860  10.490
  405HIS    SC1 1175   3.390   1.630  10.490
  405HIS    SC2 1176   3.590   1.490  10.590
  405HIS    SC3 1177   3.470   1.410  10.360
  406HIS     BB 1178   2.950   1.670  10.380
  406HIS    SC1 1179   2.700   1.650  10.560
  406HIS    SC2 1180   2.640   1.530  10.800
  406HIS    SC3 1181   2.450   1.640  10.650
  407TYR     BB 1182   3.050   1.620  10.050
  407TYR    SC1 1183   3.370   1.690  10.030
  407TYR    SC2 1184   3.630   1.690  10.100
  407TYR    SC3 1185   3.520   1.900   9.970
  408THR     BB 1186   3.020   1.350   9.940
  408THR    SC1 1187   3.220   1.200  10.030
  408THR    SCP 1188   3.190   1.130  10.150
  408THR    SCN 1189   3.260   1.270   9.920
  409ARG     BB 1190   2.730   1.160   9.960
  409ARG    SC1 1191   2.940   0.860   9.860
  409ARG    SC2 1192   2.870   0.570   9.740
  409ARG    SCP 1193   2.850   0.650   9.810
  410ILE     BB 1194   2.500   1.060  10.130
  410ILE    SC1 1195   2.230   0.900  10.100
  411PHE     BB 1196   2.550   1.190  10.420
  411PHE    SC1 1197   2.820   1.150  10.490
  411PHE    SC2 1198   2.990   0.960  10.420
  411PHE    SC3 1199   3.090   1.210  10.460
  412CYS     BB 1200   2.250   1.000  10.570
  412CYS    SC1 1201   2.320   0.930  10.860
  413PRO     BB 1202   1.980   0.880  10.520
  413PRO    SC1 1203   1.730   1.030  10.520
  414VAL     BB 1204   2.010   0.540  10.410
  414VAL    SC1 1205   1.930   0.470  10.170
  415ARG     BB 1206   2.020   0.370  10.610
  415ARG    SC1 1207   2.310   0.220  10.550
  415ARG    SC2 1208   2.570   0.120  10.430
  415ARG    SCP 1209   2.680   0.090  10.420
  416PHE     BB 1210   1.960   0.550  10.890
  416PHE    SC1 1211   1.770   0.780  10.940
  416PHE    SC2 1212   1.560   0.800  11.110
  416PHE    SC3 1213   1.650   1.020  10.980
  417GLY     BB 1214   2.040   0.440  11.210
  418LYS     BB 1215   1.840   0.300  11.310
  418LYS    SC1 1216   1.980  13.900  11.390
  418LYS    SC2 1217   1.970  13.750  11.540
  418LYS    SCP 1218   1.890  13.820  11.570
  419ARG     BB 1219   1.560   0.310  11.180
  419ARG    SC1 1220   1.610   0.180  10.860
  419ARG    SC2 1221   1.630  13.770  10.770
  419ARG    SCP 1222   1.520  13.760  10.760
  420THR     BB 1223   1.350   0.390  11.360
  420THR    SC1 1224   1.220   0.620  11.430
  420THR    SCP 1225   1.360   0.650  11.460
  420THR    SCN 1226   1.090   0.580  11.400
  421ASP     BB 1227   1.330   0.150  11.620
  421ASP    SC1 1228   1.640   0.150  11.720
  421ASP    SCN 1229   1.700   0.100  11.650
  422PRO     BB 1230   1.050  13.900  11.590
  422PRO    SC1 1231   1.130  13.670  11.780
  423GLU     BB 1232   0.830   0.120  11.510
  423GLU    SC1 1233   0.540  13.830  11.450
  423GLU    SCN 1234   0.530  13.880  11.350
  424GLY     BB 1235   0.740   0.370  11.390
  425GLN     BB 1236   0.710   0.610  11.480
  425GLN    SC1 1237   0.920   0.870  11.710
  425GLN    SCP 1238   0.850   0.810  11.810
  425GLN    SCN 1239   1.000   0.930  11.610
  426TYR     BB 1240   0.720   0.890  11.260
  426TYR    SC1 1241   0.920   1.080  11.220
  426TYR    SC2 1242   1.180   1.040  11.150
  426TYR    SC3 1243   1.100   1.280  11.240
  427ILE     BB 1244   0.570   0.770  10.940
  427ILE    SC1 1245   0.730   0.950  10.740
  428ARG     BB 1246   0.300   0.700  10.990
  428ARG    SC1 1247   0.250   0.790  11.310
  428ARG    SC2 1248   0.110   0.950  11.580
  428ARG    SCP 1249   0.160   1.000  11.500
  429LYS     BB 1250   0.110   0.830  10.800
  429LYS    SC1 1251  13.700   0.730  10.800
  429LYS    SC2 1252  13.460   0.840  10.890
  429LYS    SCP 1253  13.490   0.940  10.900
  430TYR     BB 1254   0.150   1.060  10.670
  430TYR    SC1 1255   0.320   1.230  10.920
  430TYR    SC2 1256   0.540   1.300  11.060
  430TYR    SC3 1257   0.310   1.260  11.190
  431LEU     BB 1258   0.040   1.000  10.290
  431LEU    SC1 1259   0.130   1.160  10.020
  432PRO     BB 1260  13.770   0.830  10.330
  432PRO    SC1 1261  13.480   0.880  10.350
  433VAL     BB 1262  13.850   0.490  10.380
  433VAL    SC1 1263  13.650   0.330  10.430
  434LEU     BB 1264   0.210   0.480  10.450
  434LEU    SC1 1265   0.410   0.710  10.460
  435LYS     BB 1266   0.320   0.250  10.590
  435LYS    SC1 1267   0.500   0.220  10.860
  435LYS    SC2 1268   0.660   0.060  11.000
  435LYS    SCP 1269   0.620  13.910  11.070
  436ASN     BB 1270   0.260  13.920  10.430
  436ASN    SC1 1271   0.360  13.710  10.620
  436ASN    SCP 1272   0.350  13.670  10.480
  436ASN    SCN 1273   0.370  13.750  10.750
  437PHE     BB 1274   0.160  13.870  10.120
  437PHE    SC1 1275  13.840   0.110  10.040
  437PHE    SC2 1276  13.660   0.010   9.860
  437PHE    SC3 1277  13.640   0.270   9.940
  438PRO     BB 1278   0.270  13.700   9.930
  438PRO    SC1 1279   0.130  13.530   9.800
  439THR     BB 1280   0.630  13.620  10.030
  439THR    SC1 1281   0.760  13.650   9.810
  439THR    SCP 1282   0.720  13.620   9.680
  439THR    SCN 1283   0.790  13.690   9.940
  440LYS     BB 1284   0.710  13.600  10.300
  440LYS    SC1 1285   0.660  13.360  10.530
  440LYS    SC2 1286   0.470  13.170  10.640
  440LYS    SCP 1287   0.440  13.160  10.540
  441TYR     BB 1288   0.740   0.020  10.430
  441TYR    SC1 1289   0.670   0.160  10.200
  441TYR    SC2 1290   0.590   0.410  10.120
  441TYR    SC3 1291   0.600   0.210   9.940
  442ILE     BB 1292   0.930   0.160  10.560
  442ILE    SC1 1293   0.810   0.440  10.550
  443TYR     BB 1294   1.250   0.080  10.540
  443TYR    SC1 1295   1.420   0.350  10.420
  443TYR    SC2 1296   1.480   0.580  10.280
  443TYR    SC3 1297   1.550   0.560  10.540
  444GLU     BB 1298   1.230  13.770  10.270
  444GLU    SC1 1299   1.470  13.500  10.380
  444GLU    SCN 1300   1.510  13.500  10.480
  445PRO     BB 1301   1.090  13.900  10.030
  445PRO    SC1 1302   1.110   0.290  10.080
  446TRP     BB 1303   1.310  13.800   9.790
  446TRP    SC1 1304   1.530   0.040   9.860
  446TRP    SC2 1305   1.600   0.180  10.090
  446TRP    SC3 1306   1.650  13.830  10.070
  446TRP    SC4 1307   1.710   0.050  10.290
  447THR     BB 1308   1.370  13.430   9.890
  447THR    SC1 1309   1.460  13.220   9.810
  447THR    SCP 1310   1.540  13.320   9.860
  447THR    SCN 1311   1.370  13.130   9.760
  448ALA     BB 1312   1.080  13.300  10.080
  449SER     BB 1313   1.030  12.980  10.120
  449SER    SC1 1314   1.160  12.770  10.210
  449SER    SCP 1315   1.220  12.670  10.290
  449SER    SCN 1316   1.100  12.870  10.130
  450GLU     BB 1317   0.720  12.970  10.240
  450GLU    SC1 1318   0.810  12.820  10.550
  450GLU    SCN 1319   0.910  12.820  10.590
  451GLU     BB 1320   0.540  13.120  10.140
  451GLU    SC1 1321   0.250  13.370  10.310
  451GLU    SCN 1322   0.330  13.300  10.320
  452GLU     BB 1323   0.390  13.150   9.920
  452GLU    SC1 1324   0.320  12.750   9.890
  452GLU    SCN 1325   0.300  12.820   9.800
  453GLN     BB 1326   0.490  13.260   9.650
  453GLN    SC1 1327   0.330  13.050   9.400
  453GLN    SCP 1328   0.380  13.180   9.380
  453GLN    SCN 1329   0.270  12.930   9.420
  454ARG     BB 1330   0.820  13.130   9.680
  454ARG    SC1 1331   0.780  12.830   9.750
  454ARG    SC2 1332   0.830  12.530   9.720
  454ARG    SCP 1333   0.880  12.600   9.790
  455GLN     BB 1334   1.000  13.280   9.590
  455GLN    SC1 1335   1.180  13.090   9.320
  455GLN    SCP 1336   1.190  13.210   9.240
  455GLN    SCN 1337   1.170  12.970   9.390
  456ALA     BB 1338   0.970  13.510   9.360
  457GLY     BB 1339   0.710  13.440   9.210
  458CYS     BB 1340   0.450  13.550   9.380
  458CYS    SC1 1341   0.140  13.500   9.320
  459ILE     BB 1342   0.490  13.840   9.460
  459ILE    SC1 1343   0.240   0.090   9.550
  460ILE     BB 1344   0.770   0.070   9.370
  460ILE    SC1 1345   0.950   0.130   9.610
  461GLY     BB 1346   0.800   0.220   9.110
  462ARG     BB 1347   0.570   0.350   8.980
  462ARG    SC1 1348   0.370   0.330   8.750
  462ARG    SC2 1349   0.060   0.280   8.700
  462ARG    SCP 1350   0.060   0.290   8.810
  463ASP     BB 1351   0.380   0.460   9.250
  463ASP    SC1 1352   0.120   0.510   9.100
  463ASP    SCN 1353   0.100   0.460   9.010
  464TYR     BB 1354   0.520   0.480   9.510
  464TYR    SC1 1355   0.350   0.550   9.730
  464TYR    SC2 1356   0.170   0.430   9.900
  464TYR    SC3 1357   0.280   0.670   9.970
  465PRO     BB 1358   0.750   0.560   9.530
  465PRO    SC1 1359   0.880   0.630   9.760
  466PHE     BB 1360   0.890   0.790   9.310
  466PHE    SC1 1361   1.170   0.650   9.300
  466PHE    SC2 1362   1.350   0.660   9.100
  466PHE    SC3 1363   1.340   0.450   9.270
  467PRO     BB 1364   0.820   1.050   9.330
  467PRO    SC1 1365   0.570   1.210   9.240
  468MET     BB 1366   1.080   1.290   9.350
  468MET    SC1 1367   1.390   1.060   9.440
  469VAL     BB 1368   1.040   1.530   9.190
  469VAL    SC1 1369   0.800   1.620   9.140
  470ASN     BB 1370   1.270   1.760   9.250
  470ASN    SC1 1371   1.120   1.910   9.490
  470ASN    SCP 1372   1.220   1.850   9.400
  470ASN    SCN 1373   1.030   1.960   9.570
  471HIS     BB 1374   1.400   1.810   9.000
  471HIS    SC1 1375   1.580   2.080   9.040
  471HIS    SC2 1376   1.520   2.280   8.860
  471HIS    SC3 1377   1.640   2.340   9.100
  472LYS     BB 1378   1.610   1.640   8.880
  472LYS    SC1 1379   1.500   1.350   8.940
  472LYS    SC2 1380   1.660   1.150   9.020
  472LYS    SCP 1381   1.610   1.100   9.110
  473GLU     BB 1382   1.880   1.660   8.940
  473GLU    SC1 1383   1.930   1.960   8.700
  473GLU    SCN 1384   2.020   1.920   8.680
  474ALA     BB 1385   2.060   1.540   9.060
  475SER     BB 1386   2.230   1.370   9.290
  475SER    SC1 1387   2.150   1.170   9.350
  475SER    SCP 1388   2.010   1.150   9.370
  475SER    SCN 1389   2.280   1.180   9.320
  476ASP     BB 1390   2.520   1.560   9.360
  476ASP    SC1 1391   2.710   1.520   9.620
  476ASP    SCN 1392   2.670   1.540   9.720
  477ARG     BB 1393   2.600   1.680   9.110
  477ARG    SC1 1394   2.460   1.630   8.820
  477ARG    SC2 1395   2.320   1.650   8.560
  477ARG    SCP 1396   2.230   1.640   8.620
  478ASN     BB 1397   2.780   1.930   9.240
  478ASN    SC1 1398   2.720   2.180   9.100
  478ASN    SCP 1399   2.760   2.200   8.960
  478ASN    SCN 1400   2.680   2.170   9.230
  479LEU     BB 1401   3.110   1.720   9.280
  479LEU    SC1 1402   3.060   1.490   9.090
  480GLN     BB 1403   3.130   1.700   9.510
  480GLN    SC1 1404   3.390   1.470   9.590
  480GLN    SCP 1405   3.450   1.340   9.560
  480GLN    SCN 1406   3.330   1.590   9.630
  481LEU     BB 1407   3.080   2.060   9.720
  481LEU    SC1 1408   2.880   2.080  10.000
  482MET     BB 1409   3.210   2.220   9.630
  482MET    SC1 1410   3.020   2.450   9.370
  483ARG     BB 1411   3.480   2.190   9.490
  483ARG    SC1 1412   3.550   1.900   9.340
  483ARG    SC2 1413   3.740   1.700   9.220
  483ARG    SCP 1414   3.760   1.750   9.320
  484ARG     BB 1415   3.610   2.450   9.440
  484ARG    SC1 1416   3.440   2.550   9.200
  484ARG    SC2 1417   3.610   2.690   8.950
  484ARG    SCP 1418   3.700   2.680   8.890
  485VAL     BB 1419   3.520   2.630   9.740
  485VAL    SC1 1420   3.310   2.790   9.690
  486ARG     BB 1421   3.750   2.530   9.930
  486ARG    SC1 1422   3.810   2.250   9.890
  486ARG    SC2 1423   4.040   2.050   9.960
  486ARG    SCP 1424   4.000   2.000   9.870
  487GLU     BB 1425   3.930   2.790  10.020
  487GLU    SC1 1426   4.040   2.880   9.680
  487GLU    SCN 1427   4.090   2.970   9.720
  488GLU     BB 1428   3.910   2.870  10.290
  488GLU    SC1 1429   4.250   2.930  10.460
  488GLU    SCN 1430   4.220   3.010  10.530
  489GLN     BB 1431   3.670   3.060  10.370
  489GLN    SC1 1432   3.890   3.350  10.540
  489GLN    SCP 1433   3.890   3.400  10.400
  489GLN    SCN 1434   3.890   3.300  10.670
  490ARG     BB 1435   3.460   2.970  10.100
  490ARG    SC1 1436   3.600   3.110   9.870
  490ARG    SC2 1437   3.750   3.320   9.690
  490ARG    SCP 1438   3.780   3.320   9.580
  491GLY     BB 1439   3.310   2.750  10.180
  492THR     BB 1440   3.390   2.490  10.340
  492THR    SC1 1441   3.320   2.290  10.190
  492THR    SCP 1442   3.270   2.390  10.110
  492THR    SCN 1443   3.360   2.190  10.270
  493ALA     BB 1444   3.530   2.580  10.580
  494GLN     BB 1445   3.510   2.800  10.780
  494GLN    SC1 1446   3.870   2.890  10.860
  494GLN    SCP 1447   3.980   2.970  10.840
  494GLN    SCN 1448   3.750   2.810  10.870
  495LEU     BB 1449   3.510   2.600  11.080
  495LEU    SC1 1450   3.290   2.780  11.220
  496THR     BB 1451   3.690   2.310  11.030
  496THR    SC1 1452   3.720   2.160  11.200
  496THR    SCP 1453   3.700   2.300  11.210
  496THR    SCN 1454   3.750   2.020  11.190
  497ARG     BB 1455   3.910   2.380  10.820
  497ARG    SC1 1456   3.970   2.440  10.540
  497ARG    SC2 1457   4.140   2.420  10.290
  497ARG    SCP 1458   4.220   2.420  10.360
  998FAD   FLA1 1459   2.640   1.590  11.300
  998FAD   FLA2 1460   2.420   1.820  11.080
  998FAD   FLA3 1461   2.440   1.920  11.260
  998FAD   FLA4 1462   2.210   2.040  10.910
  998FAD   FLA5 1463   2.210   2.230  11.120
  998FAD   RIB1 1464   2.360   2.100  11.550
  998FAD   RIB2 1465   2.250   2.080  11.720
  998FAD   PO4B 1466   1.970   1.930  11.980
  998FAD   PO4A 1467   1.810   2.180  11.960
  998FAD   RBS1 1468   1.970   2.540  11.940
  998FAD   RBS2 1469   1.980   2.650  11.740
  998FAD   ADN3 1470   1.880   2.820  12.120
  998FAD   ADN2 1471   1.680   2.980  12.000
  998FAD   ADN1 1472   1.760   3.100  12.190
    1MET     CA 1473   0.780   6.290  13.120
    2PRO     CA 1474   1.170   6.230  13.100
    3HIS     CA 1475   1.240   5.980  13.180
    4ARG     CA 1476   1.190   5.700  12.940
    5THR     CA 1477   1.300   5.400  12.990
    6ILE     CA 1478   1.290   5.080  12.740
    7HIS     CA 1479   1.210   4.720  12.740
    8LEU     CA 1480   1.080   4.560  12.490
    9PHE     CA 1481   0.940   4.290  12.530
   10ARG     CA 1482   1.030   4.030  12.370
   11LYS     CA 1483   1.230   3.830  12.480
   12GLY     CA 1484   1.170   3.770  12.760
   13LEU     CA 1485   0.940   3.600  12.950
   14ARG     CA 1486   1.000   3.620  13.290
   15LEU     CA 1487   1.270   3.480  13.330
   16HIS     CA 1488   1.480   3.660  13.510
   17ASP     CA 1489   1.800   3.730  13.420
   18ASN     CA 1490   1.800   3.890  13.220
   19PRO     CA 1491   2.050   4.090  13.100
   20THR     CA 1492   1.980   4.450  13.120
   21LEU     CA 1493   1.680   4.420  13.250
   22LEU     CA 1494   1.440   4.650  13.220
   23ALA     CA 1495   1.600   4.930  13.280
   24ALA     CA 1496   1.830   4.940  13.420
   25LEU     CA 1497   2.030   5.210  13.580
   26GLU     CA 1498   1.900   5.420  13.580
   27SER     CA 1499   1.580   5.410  13.650
   28SER     CA 1500   1.450   5.730  13.680
   29GLU     CA 1501   1.120   5.700  13.510
   30THR     CA 1502   0.970   5.470  13.400
   31ILE     CA 1503   1.080   5.070  13.340
   32TYR     CA 1504   1.030   4.970  13.090
   33PRO     CA 1505   0.780   4.710  13.090
   34VAL     CA 1506   0.690   4.620  12.770
   35TYR     CA 1507   0.380   4.450  12.590
   36VAL     CA 1508   0.370   4.330  12.190
   37LEU     CA 1509   0.150   4.190  12.050
   38ASP     CA 1510   0.090   4.110  11.760
   39ARG     CA 1511   0.270   3.890  11.550
   40ARG     CA 1512   0.500   4.080  11.430
   41PHE     CA 1513   0.740   4.100  11.600
   42LEU     CA 1514   0.720   3.750  11.750
   43ALA     CA 1515   0.780   3.600  11.580
   44SER     CA 1516   0.970   3.710  11.290
   45ALA     CA 1517   0.720   3.820  11.060
   46MET     CA 1518   0.490   3.640  11.160
   47HIS     CA 1519   0.650   3.290  11.160
   48ILE     CA 1520   0.330   3.120  11.200
   49GLY     CA 1521   0.160   2.880  11.300
   50ALA     CA 1522   0.150   2.640  11.400
   51LEU     CA 1523   0.220   2.580  11.690
   52ARG     CA 1524   0.300   2.840  11.810
   53TRP     CA 1525   0.070   2.980  11.920
   54HIS     CA 1526  13.850   2.880  12.190
   55PHE     CA 1527   0.260   2.980  12.400
   56LEU     CA 1528   0.190   3.210  12.430
   57LEU     CA 1529  13.870   3.260  12.670
   58GLN     CA 1530   0.080   3.030  12.920
   59SER     CA 1531   0.340   3.260  12.980
   60LEU     CA 1532   0.130   3.550  13.010
   61GLU     CA 1533  13.890   3.460  13.250
   62ASPP    CA 1534   0.220   3.500  13.490
   63LEU     CA 1535   0.400   3.730  13.390
   64HIS     CA 1536   0.240   4.000  13.530
   65LYS     CA 1537   0.180   3.920  13.820
   66ASN     CA 1538   0.470   3.850  13.900
   67LEU     CA 1539   0.680   4.060  13.800
   68SER     CA 1540   0.970   3.920   0.040
   69ARG     CA 1541   0.990   4.010   0.330
   70LEU     CA 1542   0.740   4.270   0.350
   71GLY     CA 1543   0.580   4.500   0.110
   72ALA     CA 1544   0.500   4.430  13.750
   73ARG     CA 1545   0.270   4.520  13.570
   74LEU     CA 1546   0.290   4.560  13.230
   75LEU     CA 1547   0.190   4.680  12.930
   76VAL     CA 1548  13.830   4.660  12.710
   77ILE     CA 1549  13.860   4.440  12.370
   78GLN     CA 1550  13.790   4.670  12.120
   79GLY     CA 1551  13.780   4.620  11.900
   80GLU     CA 1552  13.880   4.830  11.660
   81TYR     CA 1553   0.200   4.950  11.730
   82GLU     CA 1554   0.350   5.150  11.680
   83SER     CA 1555   0.650   5.230  11.800
   84VAL     CA 1556   0.570   5.350  12.090
   85LEU     CA 1557   0.260   5.370  12.150
   86ARG     CA 1558   0.100   5.580  12.070
   87ASP     CA 1559   0.120   5.890  12.040
   88HIS     CA 1560   0.420   5.930  12.060
   89VAL     CA 1561   0.520   6.130  11.790
   90GLN     CA 1562   0.820   6.290  11.890
   91LYS     CA 1563   0.810   6.210  12.220
   92TRP     CA 1564   0.980   6.140  12.510
   93ASN     CA 1565   1.260   5.910  12.550
   94ILE     CA 1566   1.470   5.980  12.750
   95THR     CA 1567   1.730   5.780  12.740
   96GLN     CA 1568   1.670   5.490  12.700
   97VAL     CA 1569   1.650   5.240  12.490
   98THR     CA 1570   1.690   4.930  12.650
   99LEU     CA 1571   1.700   4.640  12.380
  100ASP     CA 1572   1.930   4.450  12.310
  101ALA     CA 1573   2.000   4.330  12.090
  102GLU     CA 1574   1.960   4.250  11.800
  103MET     CA 1575   1.960   4.370  11.560
  104GLU     CA 1576   1.960   4.330  11.280
  105PRO     CA 1577   1.740   4.300  11.100
  106PHE     CA 1578   1.440   4.260  11.090
  107TYR     CA 1579   1.290   4.460  11.310
  108LYS     CA 1580   1.300   4.720  11.200
  109GLU     CA 1581   1.550   4.830  11.200
  110MET     CA 1582   1.870   4.780  11.290
  111GLU     CA 1583   1.980   4.950  11.470
  112ALA     CA 1584   1.740   5.130  11.610
  113ASN     CA 1585   1.440   5.200  11.740
  114ILE     CA 1586   1.330   5.420  11.790
  115ARG     CA 1587   1.380   5.700  11.600
  116ARG     CA 1588   1.180   5.800  11.460
  117LEU     CA 1589   0.870   5.780  11.620
  118GLY     CA 1590   0.880   5.760  11.920
  119ALA     CA 1591   1.130   5.880  12.040
  120GLU     CA 1592   1.310   6.130  12.050
  121LEU     CA 1593   1.560   6.210  12.290
  122GLY     CA 1594   1.780   6.100  12.360
  123PHE     CA 1595   1.980   5.870  12.310
  124GLU     CA 1596   1.990   5.570  12.360
  125VAL     CA 1597   2.000   5.310  12.190
  126LEU     CA 1598   1.980   4.990  12.330
  127SER     CA 1599   2.260   4.870  12.310
  128ARG     CA 1600   2.350   4.570  12.150
  129VAL     CA 1601   2.470   4.260  12.220
  130GLY     CA 1602   2.450   4.080  12.480
  131HIS     CA 1603   2.280   3.920  12.690
  132SER     CA 1604   2.260   3.590  12.860
  133LEU     CA 1605   2.510   3.380  12.800
  134TYR     CA 1606   2.790   3.540  12.800
  135ASP     CA 1607   2.720   3.840  12.840
  136THR     CA 1608   2.930   4.120  12.640
  137LYS     CA 1609   3.270   4.250  12.620
  138ARG     CA 1610   3.430   3.980  12.690
  139ILE     CA 1611   3.590   3.870  12.460
  140LEU     CA 1612   3.550   4.050  12.200
  141ASP     CA 1613   3.770   4.330  12.160
  142LEU     CA 1614   4.020   4.200  12.200
  143ASN     CA 1615   4.100   3.880  12.150
  144GLY     CA 1616   3.930   3.830  11.920
  145GLY     CA 1617   3.650   3.860  11.800
  146SER     CA 1618   3.610   3.810  11.450
  147PRO     CA 1619   3.460   3.590  11.380
  148PRO     CA 1620   3.360   3.420  11.620
  149LEU     CA 1621   3.470   3.060  11.590
  150THR     CA 1622   3.470   2.710  11.720
  151TYR     CA 1623   3.230   2.490  11.910
  152LYS     CA 1624   3.310   2.530  12.180
  153ARG     CA 1625   3.380   2.740  12.380
  154PHE     CA 1626   3.270   3.010  12.270
  155LEU     CA 1627   3.420   3.160  12.130
  156HIS     CA 1628   3.700   3.050  12.030
  157ILE     CA 1629   3.900   2.990  12.290
  158LEU     CA 1630   3.810   3.020  12.550
  159SER     CA 1631   3.600   3.270  12.650
  160GLN     CA 1632   3.710   3.480  12.890
  161LEU     CA 1633   3.740   3.430  13.240
  162GLY     CA 1634   3.470   3.320  13.360
  163ASP     CA 1635   3.300   3.100  13.310
  164PRO     CA 1636   2.990   3.210  13.370
  165GLU     CA 1637   2.900   3.350  13.590
  166VAL     CA 1638   2.620   3.440  13.800
  167PRO     CA 1639   2.290   3.500  13.770
  168VAL     CA 1640   2.050   3.740  13.830
  169ARG     CA 1641   1.830   3.740   0.190
  170ASN     CA 1642   1.580   3.940   0.210
  171LEU     CA 1643   1.550   4.190   0.380
  172THR     CA 1644   1.340   4.340   0.580
  173ALA     CA 1645   1.020   4.550   0.580
  174GLU     CA 1646   0.830   4.720   0.620
  175ASP     CA 1647   0.780   4.900   0.350
  176PHE     CA 1648   1.000   4.910   0.190
  177GLN     CA 1649   1.280   5.050   0.210
  178ARG     CA 1650   1.300   5.310   0.250
  179CYS     CA 1651   1.050   5.410  13.910
  180MET     CA 1652   0.790   5.290  13.900
  181SER     CA 1653   0.560   5.130  13.770
  182PRO     CA 1654   0.260   5.330  13.860
  183GLU     CA 1655   0.030   5.220  13.620
  184PRO     CA 1656   0.100   5.050  13.360
  185GLY     CA 1657  13.820   5.020  13.120
  186LEU     CA 1658  13.780   5.200  12.910
  187ALA     CA 1659  13.610   5.270  12.700
  188GLU     CA 1660  13.330   5.110  12.770
  189ARG     CA 1661  13.360   4.840  12.890
  190TYR     CA 1662  13.510   4.600  12.880
  191ARG     CA 1663  13.520   4.310  12.790
  192VAL     CA 1664  13.330   4.200  12.520
  193PRO     CA 1665  13.090   4.230  12.270
  194VAL     CA 1666  13.020   4.510  12.060
  195PRO     CA 1667  12.840   4.440  11.760
  196ALA     CA 1668  12.960   4.140  11.680
  197ASP     CA 1669  13.240   3.950  11.720
  198LEU     CA 1670  13.300   3.640  11.770
  199GLU     CA 1671  13.230   3.360  11.590
  200ILE     CA 1672  13.090   3.110  11.680
  201PRO     CA 1673  13.050   2.970  12.000
  202PRO     CA 1674  13.320   2.770  12.060
  203GLN     CA 1675  13.440   2.690  12.370
  204SER     CA 1676  13.410   2.350  12.370
  205LEU     CA 1677  13.690   2.310  12.530
  206SER     CA 1678  13.870   2.020  12.460
  207PRO     CA 1679   0.270   1.940  12.530
  208TRP     CA 1680   0.410   2.150  12.600
  209THR     CA 1681   0.340   2.440  12.770
  210GLY     CA 1682   0.490   2.600  12.980
  211GLY     CA 1683   0.500   2.800  13.120
  212GLU     CA 1684   0.680   2.880  13.400
  213THR     CA 1685   0.780   2.780  13.690
  214GLU     CA 1686   0.820   2.480  13.650
  215GLY     CA 1687   0.800   2.380  13.380
  216LEU     CA 1688   0.950   2.340  13.180
  217ARG     CA 1689   1.240   2.210  13.280
  218ARG     CA 1690   1.310   1.920  13.220
  219LEU     CA 1691   1.620   1.850  13.240
  220GLU     CA 1692   1.780   1.970  13.450
  221GLN     CA 1693   1.960   1.840  13.570
  222HIS     CA 1694   2.020   1.550  13.590
  223LEU     CA 1695   2.200   1.480  13.360
  224THR     CA 1696   2.130   1.140  13.300
  225ASP     CA 1697   2.350   1.000  13.480
  226GLN     CA 1698   2.470   0.750  13.300
  227GLY     CA 1699   2.730   0.740  13.210
  228TRP     CA 1700   2.780   0.670  12.950
  229VAL     CA 1701   2.740   0.780  12.590
  230ALA     CA 1702   3.040   0.770  12.520
  231ASN     CA 1703   3.260   0.730  12.340
  232PHE     CA 1704   3.220   0.750  12.020
  233THR     CA 1705   2.930   0.650  11.870
  234LYS     CA 1706   2.800   0.520  12.190
  235PRO     CA 1707   2.440   0.600  12.210
  236ARG     CA 1708   2.360   0.840  12.030
  237THR     CA 1709   2.470   0.890  11.760
  238ILE     CA 1710   2.330   0.600  11.580
  239PRO     CA 1711   2.150   0.520  11.770
  240ASN     CA 1712   1.870   0.700  11.770
  241SER     CA 1713   1.860   0.930  11.970
  242LEU     CA 1714   1.840   0.940  12.380
  243LEU     CA 1715   1.630   1.080  12.460
  244PRO     CA 1716   1.650   1.280  12.760
  245SER     CA 1717   1.960   1.360  12.720
  246THR     CA 1718   2.000   1.680  12.660
  247THR     CA 1719   1.700   1.860  12.670
  248GLY     CA 1720   1.750   2.110  12.470
  249LEU     CA 1721   1.690   2.410  12.370
  250SER     CA 1722   1.450   2.420  12.210
  251PRO     CA 1723   1.130   2.490  12.360
  252TYR     CA 1724   1.170   2.750  12.550
  253PHE     CA 1725   1.360   2.940  12.390
  254SER     CA 1726   1.210   3.050  12.190
  255MET     CA 1727   1.070   3.350  12.400
  256GLY     CA 1728   1.170   3.370  12.670
  257CYS     CA 1729   1.190   3.160  12.900
  258LEU     CA 1730   1.420   3.060  13.060
  259SER     CA 1731   1.720   3.010  13.280
  260VAL     CA 1732   2.020   3.010  13.090
  261ARG     CA 1733   2.230   3.020  13.350
  262THR     CA 1734   2.100   2.750  13.590
  263PHE     CA 1735   2.110   2.510  13.350
  264PHE     CA 1736   2.420   2.500  13.280
  265GLN     CA 1737   2.590   2.370  13.560
  266ARG     CA 1738   2.750   2.160  13.400
  267LEU     CA 1739   2.740   2.170  13.100
  268SER     CA 1740   3.050   2.140  12.980
  269ASN     CA 1741   3.150   1.860  13.090
  270ILE     CA 1742   2.920   1.660  12.990
  271TYR     CA 1743   2.960   1.670  12.690
  272ALA     CA 1744   3.220   1.800  12.610
  273GLN     CA 1745   3.460   1.710  12.610
  274ALA     CA 1746   3.480   1.480  12.920
  275LYS     CA 1747   3.250   1.290  12.950
  276HIS     CA 1748   3.070   1.190  12.750
  277HIS     CA 1749   3.150   1.240  12.440
  278SER     CA 1750   3.400   1.260  12.320
  279LEU     CA 1751   3.310   1.230  11.960
  280PRO     CA 1752   3.080   1.170  11.750
  281PRO     CA 1753   2.920   1.490  11.640
  282VAL     CA 1754   2.790   1.730  11.820
  283SER     CA 1755   2.910   1.680  12.180
  284LEU     CA 1756   2.850   2.010  12.330
  285GLN     CA 1757   2.890   2.190  12.130
  286GLY     CA 1758   2.660   2.320  11.940
  287GLN     CA 1759   2.370   2.200  12.190
  288LEU     CA 1760   2.270   2.360  12.300
  289LEU     CA 1761   2.390   2.710  12.210
  290TRP     CA 1762   2.340   2.890  12.010
  291ARG     CA 1763   2.250   3.190  12.110
  292GLU     CA 1764   2.440   3.380  12.050
  293PHE     CA 1765   2.670   3.270  11.870
  294PHE     CA 1766   2.530   3.370  11.560
  295TYR     CA 1767   2.470   3.650  11.580
  296THR     CA 1768   2.770   3.800  11.710
  297VAL     CA 1769   2.980   3.860  11.440
  298ALA     CA 1770   2.810   3.760  11.220
  299SER     CA 1771   2.530   4.010  11.100
  300ALA     CA 1772   2.670   4.260  11.150
  301THR     CA 1773   2.950   4.290  11.070
  302GLN     CA 1774   2.960   4.090  10.740
  303ASN     CA 1775   2.700   3.970  10.560
  304PHE     CA 1776   2.470   3.760  10.650
  305THR     CA 1777   2.280   3.720  10.390
  306GLN     CA 1778   2.450   3.560  10.130
  307MET     CA 1779   2.680   3.660  10.130
  308ALA     CA 1780   2.940   3.710  10.130
  309GLY     CA 1781   3.130   3.770  10.360
  310ASN     CA 1782   3.200   3.660  10.600
  311PRO     CA 1783   3.390   3.410  10.710
  312ILE     CA 1784   3.200   3.130  10.550
  313CYS     CA 1785   2.990   3.220  10.350
  314LEU     CA 1786   2.950   3.120  10.110
  315GLN     CA 1787   2.850   2.900  10.000
  316ILE     CA 1788   2.630   2.880   9.740
  317HIS     CA 1789   2.380   2.970   9.720
  318TRP     CA 1790   2.260   2.840   9.430
  319TYR     CA 1791   1.930   2.730   9.320
  320GLU     CA 1792   1.760   2.920   9.220
  321ASP     CA 1793   1.420   2.870   9.260
  322ALA     CA 1794   1.440   2.670   9.510
  323GLU     CA 1795   1.360   2.690   9.780
  324ARG     CA 1796   1.030   2.610   9.910
  325LEU     CA 1797   0.920   2.370   9.760
  326HIS     CA 1798   0.790   2.070   9.880
  327LYS     CA 1799   0.950   1.910   9.990
  328TRP     CA 1800   0.870   1.810  10.320
  329LYS     CA 1801   0.650   2.030  10.400
  330THR     CA 1802   0.360   1.940  10.250
  331ALA     CA 1803   0.340   1.650  10.050
  332GLN     CA 1804   0.630   1.540   9.980
  333THR     CA 1805   0.760   1.170   9.890
  334GLY     CA 1806   1.030   1.080   9.790
  335PHE     CA 1807   1.260   0.970  10.000
  336PRO     CA 1808   1.140   0.900  10.320
  337TRP     CA 1809   1.280   0.980  10.620
  338ILE     CA 1810   1.250   1.240  10.710
  339ASP     CA 1811   1.010   1.360  10.540
  340ALA     CA 1812   0.770   1.420  10.640
  341ILE     CA 1813   0.520   1.460  10.480
  342MET     CA 1814   0.270   1.600  10.680
  343THR     CA 1815   0.300   1.870  10.740
  344GLN     CA 1816   0.620   1.950  10.890
  345LEU     CA 1817   0.640   1.730  11.120
  346ARG     CA 1818   0.420   1.730  11.320
  347GLN     CA 1819   0.340   1.620  11.600
  348GLU     CA 1820   0.490   1.770  11.790
  349GLY     CA 1821   0.720   2.020  11.620
  350TRP     CA 1822   0.970   1.800  11.530
  351ILE     CA 1823   1.270   1.740  11.510
  352HIS     CA 1824   1.570   1.740  11.700
  353HIS     CA 1825   1.760   1.520  11.730
  354LEU     CA 1826   1.670   1.290  11.470
  355ALA     CA 1827   1.720   1.430  11.250
  356ARG     CA 1828   1.960   1.620  11.230
  357HIS     CA 1829   2.180   1.390  11.040
  358ALA     CA 1830   2.000   1.410  10.780
  359VAL     CA 1831   1.840   1.700  10.660
  360ALA     CA 1832   1.990   1.810  10.480
  361CYS     CA 1833   2.040   1.680  10.200
  362PHE     CA 1834   1.760   1.630   9.910
  363LEU     CA 1835   1.710   1.910   9.950
  364THR     CA 1836   1.990   2.080   9.880
  365ARG     CA 1837   2.270   1.870   9.730
  366GLY     CA 1838   2.020   1.720   9.570
  367ASP     CA 1839   1.770   1.750   9.420
  368LEU     CA 1840   1.590   2.090   9.530
  369TRP     CA 1841   1.850   2.310   9.550
  370ILE     CA 1842   1.890   2.550   9.760
  371SER     CA 1843   1.860   2.850   9.800
  372TRP     CA 1844   1.950   2.890  10.190
  373GLU     CA 1845   1.780   3.130  10.250
  374GLU     CA 1846   1.470   3.000  10.200
  375GLY     CA 1847   1.480   2.750  10.300
  376MET     CA 1848   1.520   2.820  10.630
  377LYS     CA 1849   1.260   2.970  10.660
  378VAL     CA 1850   1.050   2.720  10.710
  379PHE     CA 1851   1.100   2.710  11.050
  380GLU     CA 1852   0.900   2.900  11.150
  381GLU     CA 1853   0.630   2.750  11.100
  382LEU     CA 1854   0.630   2.510  11.300
  383LEU     CA 1855   0.890   2.460  11.390
  384LEU     CA 1856   1.030   2.600  11.640
  385ASP     CA 1857   1.270   2.800  11.580
  386ALA     CA 1858   1.330   3.100  11.620
  387ASP     CA 1859   1.330   3.340  11.660
  388TYR     CA 1860   1.540   3.610  11.630
  389SER     CA 1861   1.790   3.450  11.720
  390ILE     CA 1862   1.830   3.140  11.540
  391ASN     CA 1863   1.710   3.220  11.220
  392ALA     CA 1864   1.960   3.230  10.980
  393GLY     CA 1865   2.160   3.040  11.100
  394ASN     CA 1866   2.070   2.710  11.030
  395TRP     CA 1867   2.250   2.570  10.780
  396MET     CA 1868   2.560   2.560  10.880
  397TRP     CA 1869   2.660   2.230  10.980
  398LEU     CA 1870   2.750   2.030  10.820
  399SER     CA 1871   2.660   2.130  10.470
  400ALA     CA 1872   2.880   2.290  10.420
  401SER     CA 1873   2.910   2.610  10.510
  402ALA     CA 1874   3.060   2.580  10.790
  403PHE     CA 1875   3.210   2.280  10.850
  404PHE     CA 1876   3.270   2.120  10.650
  405HIS     CA 1877   3.170   1.860  10.490
  406HIS     CA 1878   2.950   1.670  10.380
  407TYR     CA 1879   3.050   1.620  10.050
  408THR     CA 1880   3.020   1.350   9.940
  409ARG     CA 1881   2.730   1.160   9.960
  410ILE     CA 1882   2.500   1.060  10.130
  411PHE     CA 1883   2.550   1.190  10.420
  412CYS     CA 1884   2.250   1.000  10.570
  413PRO     CA 1885   1.980   0.880  10.520
  414VAL     CA 1886   2.010   0.540  10.410
  415ARG     CA 1887   2.020   0.370  10.610
  416PHE     CA 1888   1.960   0.550  10.890
  417GLY     CA 1889   2.040   0.440  11.210
  418LYS     CA 1890   1.840   0.300  11.310
  419ARG     CA 1891   1.560   0.310  11.180
  420THR     CA 1892   1.350   0.390  11.360
  421ASP     CA 1893   1.330   0.150  11.620
  422PRO     CA 1894   1.050  13.900  11.590
  423GLU     CA 1895   0.830   0.120  11.510
  424GLY     CA 1896   0.740   0.370  11.390
  425GLN     CA 1897   0.710   0.610  11.480
  426TYR     CA 1898   0.720   0.890  11.260
  427ILE     CA 1899   0.570   0.770  10.940
  428ARG     CA 1900   0.300   0.700  10.990
  429LYS     CA 1901   0.110   0.830  10.800
  430TYR     CA 1902   0.150   1.060  10.670
  431LEU     CA 1903   0.040   1.000  10.290
  432PRO     CA 1904  13.770   0.830  10.330
  433VAL     CA 1905  13.850   0.490  10.380
  434LEU     CA 1906   0.210   0.480  10.450
  435LYS     CA 1907   0.320   0.250  10.590
  436ASN     CA 1908   0.260  13.920  10.430
  437PHE     CA 1909   0.160  13.870  10.120
  438PRO     CA 1910   0.270  13.700   9.930
  439THR     CA 1911   0.630  13.620  10.030
  440LYS     CA 1912   0.710  13.600  10.300
  441TYR     CA 1913   0.740   0.020  10.430
  442ILE     CA 1914   0.930   0.160  10.560
  443TYR     CA 1915   1.250   0.080  10.540
  444GLU     CA 1916   1.230  13.770  10.270
  445PRO     CA 1917   1.090  13.900  10.030
  446TRP     CA 1918   1.310  13.800   9.790
  447THR     CA 1919   1.370  13.430   9.890
  448ALA     CA 1920   1.080  13.300  10.080
  449SER     CA 1921   1.030  12.980  10.120
  450GLU     CA 1922   0.720  12.970  10.240
  451GLU     CA 1923   0.540  13.120  10.140
  452GLU     CA 1924   0.390  13.150   9.920
  453GLN     CA 1925   0.490  13.260   9.650
  454ARG     CA 1926   0.820  13.130   9.680
  455GLN     CA 1927   1.000  13.280   9.590
  456ALA     CA 1928   0.970  13.510   9.360
  457GLY     CA 1929   0.710  13.440   9.210
  458CYS     CA 1930   0.450  13.550   9.380
  459ILE     CA 1931   0.490  13.840   9.460
  460ILE     CA 1932   0.770   0.070   9.370
  461GLY     CA 1933   0.800   0.220   9.110
  462ARG     CA 1934   0.570   0.350   8.980
  463ASP     CA 1935   0.380   0.460   9.250
  464TYR     CA 1936   0.520   0.480   9.510
  465PRO     CA 1937   0.750   0.560   9.530
  466PHE     CA 1938   0.890   0.790   9.310
  467PRO     CA 1939   0.820   1.050   9.330
  468MET     CA 1940   1.080   1.290   9.350
  469VAL     CA 1941   1.040   1.530   9.190
  470ASN     CA 1942   1.270   1.760   9.250
  471HIS     CA 1943   1.400   1.810   9.000
  472LYS     CA 1944   1.610   1.640   8.880
  473GLU     CA 1945   1.880   1.660   8.940
  474ALA     CA 1946   2.060   1.540   9.060
  475SER     CA 1947   2.230   1.370   9.290
  476ASP     CA 1948   2.520   1.560   9.360
  477ARG     CA 1949   2.600   1.680   9.110
  478ASN     CA 1950   2.780   1.930   9.240
  479LEU     CA 1951   3.110   1.720   9.280
  480GLN     CA 1952   3.130   1.700   9.510
  481LEU     CA 1953   3.080   2.060   9.720
  482MET     CA 1954   3.210   2.220   9.630
  483ARG     CA 1955   3.480   2.190   9.490
  484ARG     CA 1956   3.610   2.450   9.440
  485VAL     CA 1957   3.520   2.630   9.740
  486ARG     CA 1958   3.750   2.530   9.930
  487GLU     CA 1959   3.930   2.790  10.020
  488GLU     CA 1960   3.910   2.870  10.290
  489GLN     CA 1961   3.670   3.060  10.370
  490ARG     CA 1962   3.460   2.970  10.100
  491GLY     CA 1963   3.310   2.750  10.180
  492THR     CA 1964   3.390   2.490  10.340
  493ALA     CA 1965   3.530   2.580  10.580
  494GLN     CA 1966   3.510   2.800  10.780
  495LEU     CA 1967   3.510   2.600  11.080
  496THR     CA 1968   3.690   2.310  11.030
  497ARG     CA 1969   3.910   2.380  10.820
  999W        W 1970   5.430   9.420   9.160
 1000W        W 1971  11.020   6.670   6.920
 1001W        W 1972   3.990   1.130   0.430
 1002W        W 1973   3.670   3.530   1.280
 1003W        W 1974   9.170   3.070   9.400
 1004W        W 1975   0.580   3.320   4.720
 1005W        W 1976   0.350   3.330   7.590
 1006W        W 1977   2.020   9.110   3.250
 1007W        W 1978   3.370   6.990   0.060
 1008W        W 1979   5.240   3.260   3.860
 1009W        W 1980   4.940   3.910  11.800
 1010W        W 1981  12.300  12.420   0.140
 1011W        W 1982   0.370  13.220   8.920
 1012W        W 1983   8.320  12.590   5.550
 1013W        W 1984   2.580   7.100  10.110
 1014W        W 1985   0.380   8.760   9.760
 1015W        W 1986   4.530  11.940   6.000
 1016W        W 1987   2.540   0.360   6.110
 1017W        W 1988   3.920   5.660  13.730
 1018W        W 1989   2.750   9.340   8.140
 1019W        W 1990  11.100   8.720  13.820
 1020W        W 1991   0.920   1.890   4.580
 1021W        W 1992   8.720   3.690   9.230
 1022W        W 1993   8.010   5.600   8.070
 1023W        W 1994   1.320  10.530   8.070
 1024W        W 1995   3.630   8.830   9.870
 1025W        W 1996   2.830   3.670   1.630
 1026W        W 1997   2.860   0.960  13.650
 1027W        W 1998  12.500   4.460   8.440
 1028W        W 1999   8.780  13.140  10.300
 1029W        W 2000  10.820   8.360   8.480
 1030W        W 2001   8.700   3.030   1.650
 1031W        W 2002   9.700   6.800   2.490
 1032W        W 2003  13.570  10.440  13.070
 1033W        W 2004   2.990   0.460  10.220
 1034W        W 2005   3.630  10.400   3.550
 1035W        W 2006   8.710   0.360   0.480
 1036W        W 2007   3.960   5.560   4.200
 1037W        W 2008   0.500  12.460   6.800
 1038W        W 2009  11.340  13.490  11.950
 1039W        W 2010   0.230   8.090   0.180
 1040W        W 2011   1.910   5.340  11.070
 1041W        W 2012   5.000   4.060   1.440
 1042W        W 2013   5.610   6.630   8.060
 1043W        W 2014   2.470   7.100   6.670
 1044W        W 2015  11.050   4.650  13.120
 1045W        W 2016  11.110   0.970   0.050
 1046W        W 2017   8.510  13.570   3.560
 1047W        W 2018  11.470  10.440   4.610
 1048W        W 2019   2.250   8.480   9.490
 1049W        W 2020   6.820  12.540  11.860
 1050W        W 2021   1.040  11.350   1.770
 1051W        W 2022   5.700   4.220   6.860
 1052W        W 2023  12.370   7.650   3.550
 1053W        W 2024   1.190   9.990   1.480
 1054W        W 2025  11.720   7.090   8.540
 1055W        W 2026   1.590   8.490   4.780
 1056W        W 2027   3.910   3.590  13.690
 1057W        W 2028   3.180  11.310   7.040
 1058W        W 2029  13.100   4.570   4.280
 1059W        W 2030   4.340   1.250   2.290
 1060W        W 2031  13.890   1.730   9.380
 1061W        W 2032   5.510   9.190   7.440
 1062W        W 2033  12.030   3.480   4.600
 1063W        W 2034   8.080   3.780  11.600
 1064W        W 2035   5.570   9.170   8.000
 1065W        W 2036   1.110  12.040   0.120
 1066W        W 2037   9.140  11.390   6.010
 1067W        W 2038   1.210   0.690  13.000
 1068W        W 2039   1.630   7.010  11.860
 1069W        W 2040   1.210  12.590  13.180
 1070W        W 2041  13.050   5.200   8.350
 1071W        W 2042  13.300   1.580   9.970
 1072W        W 2043  13.400   3.210   1.830
 1073W        W 2044   9.660  13.070  13.070
 1074W        W 2045   4.650   1.920  13.060
 1075W        W 2046   5.460   2.550   7.510
 1076W        W 2047   7.600   9.360   5.490
 1077W        W 2048   2.990   4.530  12.940
 1078W        W 2049   0.330  13.720   6.340
 1079W        W 2050   2.110   7.880   1.730
 1080W        W 2051   2.330   9.120   8.940
 1081W        W 2052  10.470   3.150   3.920
 1082W        W 2053   9.640   1.050  12.050
 1083W        W 2054  13.190  12.480   6.670
 1084W        W 2055   2.350   7.290  11.610
 1085W        W 2056  13.390   1.100   6.630
 1086W        W 2057  10.660   3.730   3.220
 1087W        W 2058   2.500   4.850   1.690
 1088W        W 2059   6.070  11.850   1.900
 1089W        W 2060  11.900   5.110  10.760
 1090W        W 2061   7.380   8.580   9.870
 1091W        W 2062  10.710  10.220   7.350
 1092W        W 2063  11.740   1.370  10.250
 1093W        W 2064   8.290   5.500  10.600
 1094W        W 2065   5.890   9.430   0.570
 1095W        W 2066   1.290   4.480   1.280
 1096W        W 2067   8.450   5.770  12.790
 1097W        W 2068   4.920   7.640  11.470
 1098W        W 2069   9.830   8.780   3.820
 1099W        W 2070   8.950   1.420   9.900
 1100W        W 2071   6.440   5.810  12.480
 1101W        W 2072   9.550   4.910   5.880
 1102W        W 2073   8.310   1.050   2.320
 1103W        W 2074  12.850   9.540   7.610
 1104W        W 2075  12.150   9.340   7.090
 1105W        W 2076   2.510  12.860   2.900
 1106W        W 2077   5.410   8.600   4.950
 1107W        W 2078   2.000   0.330   9.080
 1108W        W 2079   1.420   4.290  12.180
 1109W        W 2080  11.150   7.160  12.300
 1110W        W 2081  10.290   3.840   9.610
 1111W        W 2082   4.840   5.230   7.620
 1112W        W 2083   3.240  13.450   7.240
 1113W        W 2084   8.090  13.370   7.450
 1114W        W 2085  13.510   3.020  10.060
 1115W        W 2086   3.940   4.420   3.740
 1116W        W 2087   8.390  10.330   3.890
 1117W        W 2088   8.940   9.980   9.790
 1118W        W 2089  10.180   4.250   2.790
 1119W        W 2090   2.690   4.490  10.690
 1120W        W 2091   0.720   0.940   1.930
 1121W        W 2092   1.850  11.260   3.280
 1122W        W 2093   0.310   9.750   7.530
 1123W        W 2094   3.500   8.580   3.170
 1124W        W 2095   3.770   2.580  12.710
 1125W        W 2096   2.450   6.550   5.000
 1126W        W 2097   0.400   5.550   7.840
 1127W        W 2098   5.920  12.190   9.220
 1128W        W 2099   5.920   0.360   5.510
 1129W        W 2100   7.280   1.990   6.930
 1130W        W 2101  11.420   8.740   1.090
 1131W        W 2102   4.240   5.590   5.170
 1132W        W 2103   7.940   4.690   5.000
 1133W        W 2104   4.730  11.510   7.490
 1134W        W 2105   2.380  11.040  12.660
 1135W        W 2106   0.590  10.720  11.780
 1136W        W 2107   8.500   2.660  13.610
 1137W        W 2108  13.500   0.430   8.260
 1138W        W 2109   7.670   2.650  11.650
 1139W        W 2110   6.040   3.260   7.320
 1140W        W 2111   7.800   4.990  10.780
 1141W        W 2112   6.160   7.630   5.710
 1142W        W 2113   7.700  13.060   5.260
 1143W        W 2114   6.420  13.620   1.420
 1144W        W 2115   5.540   6.080   2.780
 1145W        W 2116   7.200   6.320  12.370
 1146W        W 2117  13.280   3.900  10.960
 1147W        W 2118   0.170   6.630   8.330
 1148W        W 2119   1.940   2.000   3.700
 1149W        W 2120  12.210  12.170   2.670
 1150W        W 2121   0.860   7.510  10.930
 1151W        W 2122   5.530   1.550  10.960
 1152W        W 2123   1.350   5.600   0.690
 1153W        W 2124   9.400   3.810  12.530
 1154W        W 2125  13.190   0.470   8.640
 1155W        W 2126  11.350   7.610   4.550
 1156W        W 2127   6.750  10.760   6.120
 1157W        W 2128  12.920   9.370   1.690
 1158W        W 2129  10.390   3.120   5.910
 1159W        W 2130   1.650   7.870  12.620
 1160W        W 2131   6.330   5.380  11.690
 1161W        W 2132   6.980   4.470  10.630
 1162W        W 2133   4.100   9.280  10.780
 1163W        W 2134   8.410   3.950   1.500
 1164W        W 2135   8.800   7.900   5.680
 1165W        W 2136   2.460  13.370   5.850
 1166W        W 2137   5.520   7.820   4.030
 1167W        W 2138  12.870   0.440   8.210
 1168W        W 2139   8.370   8.310   2.560
 1169W        W 2140  11.750   8.970   5.070
 1170W        W 2141   2.500  11.160   9.000
 1171W        W 2142  10.630   7.190   1.910
 1172W        W 2143   3.950   9.420   4.070
 1173W        W 2144   9.170  10.620  12.970
 1174W        W 2145   3.760   8.580   2.040
 1175W        W 2146  11.310  11.410   7.050
 1176W        W 2147   4.410  12.920   4.320
 1177W        W 2148   8.330  10.070  12.880
 1178W        W 2149   8.230  13.040   9.470
 1179W        W 2150   6.540  12.430   6.670
 1180W        W 2151   1.120  13.650  12.340
 1181W        W 2152  12.540   0.930  11.360
 1182W        W 2153   4.770   0.110   6.840
 1183W        W 2154  11.120   6.270  12.740
 1184W        W 2155   4.590   8.020  11.580
 1185W        W 2156   8.010   5.180  10.060
 1186W        W 2157   7.430  12.340   2.160
 1187W        W 2158   0.500   4.030   3.450
 1188W        W 2159  12.590  10.780   8.220
 1189W        W 2160   6.880   4.550  10.030
 1190W        W 2161  12.740   7.550   2.480
 1191W        W 2162  12.760  12.400   6.400
 1192W        W 2163   5.300   4.870   2.990
 1193W        W 2164  10.500  12.630   4.910
 1194W        W 2165  13.490   1.350   7.080
 1195W        W 2166   5.050   3.060   2.990
 1196W        W 2167   4.250  11.240   8.630
 1197W        W 2168  11.460  12.050   5.050
 1198W        W 2169  13.000   3.430   1.680
 1199W        W 2170  10.780   6.580   4.530
 1200W        W 2171  10.270   8.660   3.160
 1201W        W 2172  10.630   5.050  13.740
 1202W        W 2173  12.150   6.020   6.910
 1203W        W 2174  11.760  13.430   0.790
 1204W        W 2175  12.100   7.820   1.170
 1205W        W 2176  13.150   8.160   3.780
 1206W        W 2177   3.180  11.930   5.250
 1207W        W 2178   9.130   8.320  11.770
 1208W        W 2179   4.300   2.110   8.580
 1209W        W 2180   0.880   5.560   8.710
 1210W        W 2181  10.970   2.720  11.820
 1211W        W 2182   1.710   5.650   8.910
 1212W        W 2183   7.470   6.440   9.900
 1213W        W 2184  13.710   1.190   7.810
 1214W        W 2185   2.330   4.720   2.570
 1215W        W 2186   1.610   7.950   3.600
 1216W        W 2187  10.360   9.180   5.090
 1217W        W 2188   3.580   6.220   7.930
 1218W        W 2189  12.210  11.160   2.600
 1219W        W 2190  12.480   2.390  10.040
 1220W        W 2191   3.300  12.880   1.760
 1221W        W 2192  13.300   4.480   1.760
 1222W        W 2193   4.630  11.060   6.710
 1223W        W 2194   3.280   0.810   2.320
 1224W        W 2195   5.730  10.860  13.460
 1225W        W 2196   6.860   8.580   1.620
 1226W        W 2197  13.330  10.740  13.380
 1227W        W 2198   7.440   4.080   6.520
 1228W        W 2199  11.900   9.320  10.000
 1229W        W 2200  12.340   6.130  11.990
 1230W        W 2201  13.640   2.970   4.390
 1231W        W 2202   8.980   3.060  11.980
 1232W        W 2203   9.630  11.770   6.750
 1233W        W 2204   0.360   3.940   2.950
 1234W        W 2205   8.820   1.170   7.670
 1235W        W 2206   0.130   2.230   0.590
 1236W        W 2207   6.150  12.990   8.380
 1237W        W 2208  10.650  11.230   1.630
 1238W        W 2209   3.700  10.410  12.570
 1239W        W 2210   4.720   7.200  13.700
 1240W        W 2211  11.390   0.900  10.650
 1241W        W 2212  11.120   9.230   2.660
 1242W        W 2213   7.630   6.850  10.630
 1243W        W 2214   3.830   2.650   3.150
 1244W        W 2215  12.500  13.830  10.900
 1245W        W 2216   3.940  10.840   3.200
 1246W        W 2217   1.380  11.390   2.400
 1247W        W 2218  12.410  12.540   1.860
 1248W        W 2219   3.080   8.950  12.050
 1249W        W 2220   1.570  12.510   2.040
 1250W        W 2221   7.490   0.310   7.810
 1251W        W 2222   2.920   8.090   2.390
 1252W        W 2223   0.170  13.120   8.420
 1253W        W 2224   3.720  12.510   0.620
 1254W        W 2225   8.460   0.130   3.690
 1255W        W 2226   0.880   5.450   0.470
 1256W        W 2227   9.760   1.950   4.850
 1257W        W 2228  12.680   8.670  12.870
 1258W        W 2229  12.650   8.490   3.090
 1259W        W 2230   2.430  13.370  12.170
 1260W        W 2231   0.380  11.980  12.550
 1261W        W 2232   7.760   1.240  12.460
 1262W        W 2233   2.150  13.880  10.110
 1263W        W 2234   5.570  10.450   3.570
 1264W        W 2235   3.710   9.860  12.110
 1265W        W 2236   2.680  10.580  12.990
 1266W        W 2237   1.630   7.470   3.290
 1267W        W 2238   9.420   6.000   0.620
 1268W        W 2239  12.550   9.770   0.380
 1269W        W 2240   5.990  10.750   0.440
 1270W        W 2241   3.810  12.670   4.390
 1271W        W 2242  10.890   2.430   5.100
 1272W        W 2243   3.840   0.880   4.940
 1273W        W 2244   6.670   7.430   8.950
 1274W        W 2245   1.270   7.820   9.010
 1275W        W 2246   0.120  12.360  11.100
 1276W        W 2247  10.290   2.630   7.340
 1277W        W 2248   4.700  12.960   7.020
 1278W        W 2249   4.150   0.360   8.910
 1279W        W 2250   5.680   6.580   9.480
 1280W        W 2251  12.940   0.170   1.650
 1281W        W 2252  11.810   0.760   1.790
 1282W        W 2253  12.820   1.460   4.840
 1283W        W 2254   3.760   2.760   4.750
 1284W        W 2255   9.550  12.600  10.960
 1285W        W 2256   8.980  12.390   9.730
 1286W        W 2257   3.900   6.020   7.090
 1287W        W 2258   3.020   1.440  13.740
 1288W        W 2259  10.530   5.980   1.410
 1289W        W 2260   8.780  10.360   1.060
 1290W        W 2261   9.770  11.580   8.200
 1291W        W 2262  13.710   6.460  12.010
 1292W        W 2263  11.080   3.580   7.910
 1293W        W 2264  11.110  12.870   6.040
 1294W        W 2265   9.930   2.690   0.700
 1295W        W 2266   7.420  12.290   8.640
 1296W        W 2267   7.230  12.100   5.010
 1297W        W 2268   5.630   6.100   6.520
 1298W        W 2269   4.540   1.750   8.820
 1299W        W 2270   1.280   6.220   7.090
 1300W        W 2271  10.040  11.250  13.320
 1301W        W 2272   2.830   7.390   4.700
 1302W        W 2273   7.720   9.660   1.470
 1303W        W 2274   5.250   7.240  11.840
 1304W        W 2275   2.600   5.930   8.950
 1305W        W 2276   0.010   1.190   0.950
 1306W        W 2277  13.900   8.300   1.080
 1307W        W 2278   7.580   7.970   4.270
 1308W        W 2279   6.510   9.680   4.070
 1309W        W 2280   2.630   3.000   1.210
 1310W        W 2281   4.070  10.240   2.450
 1311W        W 2282   3.630  10.730   4.900
 1312W        W 2283   1.980   7.640  11.170
 1313W        W 2284   7.080   7.950   4.370
 1314W        W 2285  10.270  11.770  11.220
 1315W        W 2286   1.710  11.040  13.320
 1316W        W 2287  13.790  12.260   0.360
 1317W        W 2288   1.920   8.260  13.540
 1318W        W 2289   2.790   2.310   3.380
 1319W        W 2290  13.150   5.380  12.420
 1320W        W 2291  12.070   3.230  12.170
 1321W        W 2292   8.670   8.840   4.810
 1322W        W 2293   8.020   7.780   6.210
 1323W        W 2294   9.400   9.900   9.150
 1324W        W 2295   8.190   9.300   6.310
 1325W        W 2296   9.240  10.130   1.020
 1326W        W 2297   0.500   7.470  12.530
 1327W        W 2298   1.670   8.340   8.980
 1328W        W 2299   0.700  10.670   9.370
 1329W        W 2300   5.500   5.440  10.220
 1330W        W 2301   2.410  13.550  11.250
 1331W        W 2302   9.610   4.670   9.380
 1332W        W 2303   2.330   3.240   4.790
 1333W        W 2304  11.470   6.630   6.080
 1334W        W 2305   5.460   9.790   3.300
 1335W        W 2306  11.680   6.090   7.310
 1336W        W 2307   1.670  13.770   7.570
 1337W        W 2308   7.140   1.420   5.690
 1338W        W 2309   9.370  13.810  11.060
 1339W        W 2310   6.530   7.920   3.620
 1340W        W 2311   8.520   3.120   2.970
 1341W        W 2312  13.060  11.360   7.690
 1342W        W 2313  11.380  10.140  12.040
 1343W        W 2314   6.030   1.550  10.680
 1344W        W 2315   6.550   2.390  10.830
 1345W        W 2316   7.080   7.350  12.290
 1346W        W 2317   0.670   7.690   1.120
 1347W        W 2318  12.870   6.480   8.890
 1348W        W 2319   0.780  10.830   8.000
 1349W        W 2320   3.220   0.480   8.860
 1350W        W 2321  12.590   3.400   9.650
 1351W        W 2322   0.840   5.820   3.220
 1352W        W 2323   1.500   8.060   4.980
 1353W        W 2324   7.520   5.130  11.980
 1354W        W 2325  11.390  12.500   3.340
 1355W        W 2326   3.900   6.510  12.160
 1356W        W 2327   9.420   0.950   5.030
 1357W        W 2328  13.450   1.060   1.370
 1358W        W 2329   6.770  11.820   9.360
 1359W        W 2330   6.410   4.600  10.620
 1360W        W 2331   3.320   5.210   1.910
 1361W        W 2332   2.480   5.380  13.460
 1362W        W 2333   5.120  12.610   5.060
 1363W        W 2334   6.810  12.650  12.640
 1364W        W 2335  12.730  11.960   2.350
 1365W        W 2336   1.070  12.370   2.030
 1366W        W 2337   8.620   5.930   6.090
 1367W        W 2338   8.350  13.160   4.110
 1368W        W 2339  13.260   0.940  13.620
 1369W        W 2340   2.090  10.450   5.930
 1370W        W 2341   4.190  10.490   9.230
 1371W        W 2342   6.000   8.020   4.820
 1372W        W 2343  13.240   9.250   1.310
 1373W        W 2344   3.680   8.680   5.950
 1374W        W 2345   7.930  12.890   4.000
 1375W        W 2346   0.270  10.770   3.170
 1376W        W 2347   0.370   9.420   3.150
 1377W        W 2348   1.320   1.590   7.990
 1378W        W 2349   6.270   8.500   0.310
 1379W        W 2350   0.570   5.870   8.210
 1380W        W 2351   5.100  13.460   6.160
 1381W        W 2352  10.170   4.630  10.520
 1382W        W 2353   5.580  13.280  10.320
 1383W        W 2354   5.670   6.370   5.430
 1384W        W 2355   4.090  11.180   2.760
 1385W        W 2356  13.890   6.300   9.670
 1386W        W 2357   1.960  11.070   9.740
 1387W        W 2358  11.840  10.410   5.900
 1388W        W 2359   2.850   0.880   0.590
 1389W        W 2360  10.880   4.610   2.080
 1390W        W 2361   7.640   6.090   6.830
 1391W        W 2362   4.420   3.320   3.630
 1392W        W 2363   6.840  12.060   3.040
 1393W        W 2364  10.390   1.660   3.760
 1394W        W 2365  10.230   3.430   0.470
 1395W        W 2366  12.500   1.280   6.820
 1396W        W 2367   3.410   5.980   5.210
 1397W        W 2368   0.520   5.870   5.350
 1398W        W 2369   0.830  12.940   1.960
 1399W        W 2370   9.010   0.200  11.310
 1400W        W 2371   9.210   6.500   7.800
 1401W        W 2372   6.520  10.230   7.530
 1402W        W 2373   8.730   2.330  10.880
 1403W        W 2374  13.410   3.860   6.530
 1404W        W 2375   6.550   0.890  12.450
 1405W        W 2376   9.050   9.520   7.720
 1406W        W 2377  11.690   6.170   2.490
 1407W        W 2378  11.690  10.600   7.780
 1408W        W 2379   8.090  10.590   9.260
 1409W        W 2380   4.440   7.510   9.720
 1410W        W 2381   4.650   0.130  10.960
 1411W        W 2382   6.280   2.080   8.840
 1412W        W 2383   0.650  11.290   2.650
 1413W        W 2384   3.760  10.220   4.690
 1414W        W 2385   6.210   8.680   2.710
 1415W        W 2386  11.750  11.910  13.080
 1416W        W 2387   7.680   5.340  12.810
 1417W        W 2388  11.290   6.410   4.670
 1418W        W 2389  11.390   7.950   1.560
 1419W        W 2390  12.230   2.590   7.250
 1420W        W 2391   7.770  13.210   2.330
 1421W        W 2392   5.430   2.300   2.640
 1422W        W 2393  11.730   7.850   8.290
 1423W        W 2394  12.520   3.420   4.520
 1424W        W 2395   6.800  12.080   7.730
 1425W        W 2396  11.810   1.700   6.890
 1426W        W 2397   5.850   7.840  12.050
 1427W        W 2398   5.170   1.080   3.150
 1428W        W 2399   2.700   1.910   5.860
 1429W        W 2400   3.550   3.860   6.880
 1430W        W 2401   2.420   9.630   9.060
 1431W        W 2402   5.990   0.170   8.870
 1432W        W 2403   7.150   0.160   2.210
 1433W        W 2404   0.130   7.760  11.880
 1434W        W 2405   1.010   3.550   1.280
 1435W        W 2406   7.970   2.860   3.630
 1436W        W 2407  12.690   4.420   6.130
 1437W        W 2408   5.450   6.760  11.490
 1438W        W 2409  12.460  10.090   1.730
 1439W        W 2410  13.480   8.870  10.210
 1440W        W 2411   9.110   9.750   3.730
 1441W        W 2412   4.580  10.700   7.060
 1442W        W 2413  11.760   7.430  10.150
 1443W        W 2414   0.380   3.030   6.510
 1444W        W 2415   6.100   3.530   6.650
 1445W        W 2416   4.610   5.370   7.190
 1446W        W 2417   9.650  13.690   9.180
 1447W        W 2418   2.440   7.140  10.700
 1448W        W 2419  10.440   3.690   2.300
 1449W        W 2420  12.110   2.170   2.390
 1450W        W 2421   2.480  11.280   2.610
 1451W        W 2422   0.470  10.100  13.090
 1452W        W 2423  12.140   2.630   9.670
 1453W        W 2424   0.890  13.260   3.060
 1454W        W 2425  10.210   5.970   2.500
 1455W        W 2426   4.100   0.680   7.290
 1456W        W 2427   4.320   0.450   9.790
 1457W        W 2428  13.830   0.820   8.180
 1458W        W 2429   3.660   8.140   5.720
 1459W        W 2430   3.590   2.230   7.340
 1460W        W 2431   4.250   3.190  13.800
 1461W        W 2432  13.760  10.850  11.180
 1462W        W 2433  11.780   5.660   3.310
 1463W        W 2434   1.700  10.720   4.360
 1464W        W 2435   7.330   8.830   5.870
 1465W        W 2436   8.210   1.480  12.270
 1466W        W 2437  13.150   5.810   7.430
 1467W        W 2438   6.460   1.820  10.920
 1468W        W 2439   0.490   2.910   7.220
 1469W        W 2440   1.680   3.290   8.840
 1470W        W 2441   6.340   7.420   3.830
 1471W        W 2442   3.150  10.600   3.290
 1472W        W 2443  10.950  10.360   0.800
 1473W        W 2444   5.560   2.780   6.310
 1474W        W 2445   6.270   8.310   4.460
 1475W        W 2446   5.060   9.220  13.090
 1476W        W 2447   1.350  12.550   8.310
 1477W        W 2448  10.660   3.750   7.720
 1478W        W 2449   2.770   5.260  11.990
 1479W        W 2450  13.470   6.030   4.720
 1480W        W 2451   5.090   9.600   4.060
 1481W        W 2452  12.340  10.580   6.990
 1482W        W 2453   6.900  10.220  12.040
 1483W        W 2454  12.240   4.740   0.490
 1484W        W 2455   2.470   8.990  11.390
 1485W        W 2456  11.380   2.380   7.690
 1486W        W 2457   6.140   5.570  12.130
 1487W        W 2458  13.220  11.730  10.890
 1488W        W 2459   5.620  10.960   1.750
 1489W        W 2460   0.290  13.300   7.300
 1490W        W 2461  13.490   1.830   8.000
 1491W        W 2462  13.390   4.970   9.250
 1492W        W 2463   9.890   1.780  11.290
 1493W        W 2464   4.990  13.570   9.760
 1494W        W 2465   4.010  11.690   0.030
 1495W        W 2466  13.440   0.380   7.370
 1496W        W 2467   2.450  11.080   8.210
 1497W        W 2468   6.990   9.210   9.150
 1498W        W 2469   7.160   1.800   9.700
 1499W        W 2470   1.610  13.540   3.480
 1500W        W 2471  13.300  12.260   1.140
 1501W        W 2472   2.450  12.260   1.400
 1502W        W 2473   9.990   9.980  12.230
 1503W        W 2474   2.760  11.000   3.570
 1504W        W 2475   2.770   8.790   4.470
 1505W        W 2476  12.220   1.080  11.670
 1506W        W 2477  10.660   1.600  10.850
 1507W        W 2478   1.360   7.040   4.070
 1508W        W 2479   6.680   1.870   9.880
 1509W        W 2480   8.210  11.850   3.390
 1510W        W 2481   1.440  13.570   6.080
 1511W        W 2482   1.200  13.120  10.570
 1512W        W 2483   7.670   1.700  10.330
 1513W        W 2484  10.910  11.900   5.830
 1514W        W 2485   4.940   7.410   9.620
 1515W        W 2486   1.050  12.750  12.750
 1516W        W 2487  11.650  12.730  11.130
 1517W        W 2488  11.700   1.600   4.790
 1518W        W 2489   2.910   3.960   4.750
 1519W        W 2490   9.260   5.590   2.250
 1520W        W 2491   0.860  11.760   5.260
 1521W        W 2492  11.010   7.480   3.500
 1522W        W 2493   5.280   3.200   6.650
 1523W        W 2494   6.960   3.380   8.430
 1524W        W 2495   7.040   1.030   3.150
 1525W        W 2496   2.950  11.880   2.810
 1526W        W 2497  11.020   9.130  11.030
 1527W        W 2498   0.040   0.750  12.580
 1528W        W 2499   3.840   7.480   3.060
 1529W        W 2500   5.570  13.120  10.940
 1530W        W 2501  12.490   5.250   9.060
 1531W        W 2502   6.390   1.890   0.840
 1532W        W 2503   0.530   8.460   0.060
 1533W        W 2504  10.920   0.740   9.160
 1534W        W 2505   3.710   1.990  13.610
 1535W        W 2506   5.880   7.160  12.900
 1536W        W 2507  12.930  11.570  11.310
 1537W        W 2508  12.860   4.480  10.720
 1538W        W 2509   3.840   2.540  12.050
 1539W        W 2510   3.210   7.900   5.800
 1540W        W 2511   9.470   6.470   2.890
 1541W        W 2512   6.500   1.690   1.390
 1542W        W 2513  11.080   3.700  13.140
 1543W        W 2514   1.970  11.790   1.980
 1544W        W 2515   9.700   9.400   9.780
 1545W        W 2516   6.730   9.230  11.930
 1546W        W 2517   0.670   0.920  12.950
 1547W        W 2518   4.360   5.660   3.770
 1548W        W 2519   6.320   0.150   5.260
 1549W        W 2520   6.510   3.310   4.940
 1550W        W 2521   9.720   3.740   9.150
 1551W        W 2522  13.600   8.530   0.690
 1552W        W 2523   0.630   3.110   1.990
 1553W        W 2524   7.980   9.990   1.770
 1554W        W 2525  13.790   0.410   3.330
 1555W        W 2526   8.720   6.630   8.020
 1556W        W 2527  11.350  13.260   5.860
 1557W        W 2528   2.440   6.970   9.030
 1558W        W 2529   2.950  11.120   5.680
 1559W        W 2530   6.650  10.340   2.240
 1560W        W 2531   6.720  11.290   5.950
 1561W        W 2532   1.180  11.510   4.880
 1562W        W 2533   7.960   0.840   7.210
 1563W        W 2534   1.760  11.630   0.050
 1564W        W 2535   5.910   2.460   9.780
 1565W        W 2536  10.550   0.640  12.500
 1566W        W 2537  10.580  13.070   4.690
 1567W        W 2538   3.850  10.910  10.520
 1568W        W 2539   0.710   3.730   4.370
 1569W        W 2540   0.690   0.380   0.740
 1570W        W 2541   4.550   4.350   1.270
 1571W        W 2542   3.560  13.170   7.030
 1572W        W 2543   7.600   0.250  11.660
 1573W        W 2544   7.820   1.260  12.940
 1574W        W 2545  12.160   8.460  10.270
 1575W        W 2546   5.410  11.610   6.350
 1576W        W 2547   9.480  13.500   1.430
 1577W        W 2548  12.720  13.510  11.520
 1578W        W 2549   8.600   4.870  13.600
 1579W        W 2550  13.590   3.120   8.680
 1580W        W 2551   4.250   0.110  11.880
 1581W        W 2552   7.200  11.760   2.850
 1582W        W 2553   8.200   9.310  11.750
 1583W        W 2554   1.190   0.150   0.650
 1584W        W 2555  12.880  11.040  13.660
 1585W        W 2556   7.460  12.550  12.110
 1586W        W 2557   9.960   8.660   1.230
 1587W        W 2558   5.110   3.690   0.220
 1588W        W 2559   0.600   6.030   2.780
 1589W        W 2560   6.510   9.200   4.300
 1590W        W 2561   9.230   1.280   6.910
 1591W        W 2562  13.000  13.770   8.920
 1592W        W 2563   5.450   0.930  11.620
 1593W        W 2564   2.960   0.630   2.710
 1594W        W 2565   3.150   9.200  11.540
 1595W        W 2566   2.270   6.400   8.060
 1596W        W 2567   1.740  11.540   4.340
 1597W        W 2568  13.500  12.300  11.540
 1598W        W 2569   2.680   7.410  12.940
 1599W        W 2570  11.300   7.430   9.910
 1600W        W 2571  12.990   9.950   9.470
 1601W        W 2572   9.450   6.170   8.360
 1602W        W 2573   2.340   8.680   5.800
 1603W        W 2574   5.780  10.150   5.880
 1604W        W 2575   6.460   0.500   2.220
 1605W        W 2576   4.930   1.030   1.660
 1606W        W 2577   3.600   5.820   4.480
 1607W        W 2578   6.080   9.750  13.460
 1608W        W 2579  10.820   3.600   1.250
 1609W        W 2580   1.410   1.270   8.470
 1610W        W 2581  10.380   1.510   7.670
 1611W        W 2582  11.380   0.660   3.160
 1612W        W 2583   2.460   4.970   3.520
 1613W        W 2584   7.600   4.040   1.150
 1614W        W 2585  12.830  13.640   4.560
 1615W        W 2586   1.110   4.340   9.900
 1616W        W 2587   4.540  10.090   6.960
 1617W        W 2588   8.560   0.680  12.190
 1618W        W 2589   3.650   9.210   6.830
 1619W        W 2590   1.440   5.120   4.940
 1620W        W 2591  12.940   1.700  11.350
 1621W        W 2592  13.110   5.910   2.280
 1622W        W 2593   8.030   2.270   4.870
 1623W        W 2594  12.200   7.230   0.390
 1624W        W 2595   5.060   5.850  12.020
 1625W        W 2596   2.350   6.650   1.650
 1626W        W 2597  10.220   7.310  10.690
 1627W        W 2598   0.480   8.480  10.660
 1628W        W 2599   6.130  11.710   7.160
 1629W        W 2600   6.250   4.930   5.400
 1630W        W 2601   9.740   8.910   9.450
 1631W        W 2602   0.600  10.200   3.770
 1632W        W 2603  12.400   2.670   6.760
 1633W        W 2604   6.730   9.370   1.230
 1634W        W 2605   9.220   1.000  12.340
 1635W        W 2606   3.180   3.230   3.570
 1636W        W 2607  11.510   9.070  10.740
 1637W        W 2608  12.200   8.590   0.650
 1638W        W 2609   8.710   7.630   6.860
 1639W        W 2610  10.310   8.010   7.690
 1640W        W 2611   0.640   4.590   4.440
 1641W        W 2612   5.760   9.080   0.970
 1642W        W 2613   0.630   7.370   5.990
 1643W        W 2614  10.180  12.780   0.030
 1644W        W 2615   0.410  11.190   9.380
 1645W        W 2616   1.250  10.720   0.470
 1646W        W 2617   0.380  11.000   1.730
 1647W        W 2618  10.140   7.930   0.650
 1648W        W 2619   5.370  12.640  12.240
 1649W        W 2620   6.890   0.030   5.400
 1650W        W 2621   1.590   0.050   5.870
 1651W        W 2622   8.210   5.500   6.140
 1652W        W 2623  11.100   0.020   6.890
 1653W        W 2624   7.600   6.440  12.640
 1654W        W 2625  11.630   4.140   4.410
 1655W        W 2626   3.170   2.260   0.430
 1656W        W 2627   9.090  11.800   0.250
 1657W        W 2628  12.060  13.790   0.030
 1658W        W 2629   8.250   9.360   4.050
 1659W        W 2630   3.050  12.790   9.720
 1660W        W 2631   6.270  10.300   5.320
 1661W        W 2632   8.460   0.800  11.710
 1662W        W 2633  13.120   3.780  12.790
 1663W        W 2634   7.520   7.980   3.770
 1664W        W 2635   6.350  13.540   8.330
 1665W        W 2636   5.030   0.910   4.240
 1666W        W 2637  11.180   7.090  13.090
 1667W        W 2638  11.090   4.180   2.500
 1668W        W 2639   9.010   2.580  11.630
 1669W        W 2640   8.380   3.430   8.870
 1670W        W 2641   4.370   2.580   7.600
 1671W        W 2642   4.470  12.150   5.550
 1672W        W 2643  10.640   9.980   7.750
 1673W        W 2644  11.730   2.800  13.290
 1674W        W 2645   5.050   0.480   5.200
 1675W        W 2646   9.830  11.170   0.950
 1676W        W 2647  11.780  13.430  13.760
 1677W        W 2648   9.780   4.130   3.100
 1678W        W 2649  10.170   0.720   8.050
 1679W        W 2650   2.360   3.090   7.380
 1680W        W 2651   2.260  13.030  11.280
 1681W        W 2652   7.030   5.960   6.720
 1682W        W 2653   7.310   1.510   0.330
 1683W        W 2654   1.980  10.090   9.660
 1684W        W 2655   2.140  13.760   7.700
 1685W        W 2656   3.700   2.270   3.620
 1686W        W 2657   0.590   9.690   8.150
 1687W        W 2658   3.960   8.320   4.840
 1688W        W 2659   0.520   5.710   3.580
 1689W        W 2660  12.250   8.610   9.100
 1690W        W 2661   8.480   6.770   9.370
 1691W        W 2662   1.590  12.840   7.060
 1692W        W 2663   6.890   1.480   1.700
 1693W        W 2664  12.230   9.990   2.200
 1694W        W 2665  10.750   4.750  12.660
 1695W        W 2666   2.840  13.040   5.850
 1696W        W 2667  11.870   2.920   9.250
 1697W        W 2668   9.960  11.020  10.650
 1698W        W 2669  10.720   0.940   5.670
 1699W        W 2670   4.940   1.390   9.740
 1700W        W 2671   6.540  13.830   5.980
 1701W        W 2672  10.780   2.710   7.140
 1702W        W 2673   6.010   1.190   6.760
 1703W        W 2674   5.940  13.710  12.450
 1704W        W 2675   5.130   1.700   4.770
 1705W        W 2676  13.130  13.600   7.120
 1706W        W 2677   0.270   9.670  11.330
 1707W        W 2678   5.900  13.310   9.890
 1708W        W 2679   3.430  12.180  12.470
 1709W        W 2680   5.830   7.610  10.940
 1710W        W 2681   3.350   7.590  13.470
 1711W        W 2682   9.200   6.870   4.640
 1712W        W 2683   0.270   1.840   0.830
 1713W        W 2684   0.660   3.870   3.900
 1714W        W 2685   0.630   1.390   5.230
 1715W        W 2686   8.020  13.260   0.260
 1716W        W 2687   9.680   1.940   6.340
 1717W        W 2688   1.930   7.060   2.370
 1718W        W 2689  11.200  13.440   8.240
 1719W        W 2690  10.300  13.900   1.990
 1720W        W 2691   4.770   1.490   2.180
 1721W        W 2692  11.190   4.800   2.450
 1722W        W 2693   3.470   7.270   2.380
 1723W        W 2694   0.500   4.120   7.210
 1724W        W 2695   8.560   3.120   7.590
 1725W        W 2696  10.780   1.270   3.790
 1726W        W 2697   6.970   0.240   9.600
 1727W        W 2698  13.250  12.720  13.320
 1728W        W 2699   4.280   8.070   9.720
 1729W        W 2700   3.470   8.240   8.170
 1730W        W 2701   2.970   1.730   6.220
 1731W        W 2702   1.020   4.560   6.080
 1732W        W 2703   6.760   1.310   5.360
 1733W        W 2704  11.350  12.740   2.110
 1734W        W 2705  10.920   7.920  11.250
 1735W        W 2706   7.830   0.340  11.190
 1736W        W 2707   2.260   3.870   8.520
 1737W        W 2708   9.110   9.470   7.220
 1738W        W 2709   7.980   4.600   7.520
 1739W        W 2710   0.310  12.390   3.190
 1740W        W 2711  12.240   4.850   8.810
 1741W        W 2712  13.770  13.320   2.270
 1742W        W 2713  13.290   2.110   9.830
 1743W        W 2714  10.410   3.900  12.330
 1744W        W 2715   6.300   3.630   0.980
 1745W        W 2716   1.230  11.700   9.920
 1746W        W 2717  13.340   9.140   2.980
 1747W        W 2718   7.440  12.700   3.940
 1748W        W 2719   5.140   9.050   9.380
 1749W        W 2720  12.060   5.720  13.780
 1750W        W 2721  12.140   1.300   9.000
 1751W        W 2722   5.130  10.550  11.080
 1752W        W 2723  13.500   3.100   9.520
 1753W        W 2724   3.890  11.650   2.940
 1754W        W 2725   7.960   7.050   7.840
 1755W        W 2726   8.530   5.400  10.170
 1756W        W 2727  11.410  13.880   4.130
 1757W        W 2728   4.750  12.380   9.810
 1758W        W 2729   5.110   4.320   2.400
 1759W        W 2730   7.800   8.700   8.870
 1760W        W 2731  12.530   0.680  11.840
 1761W        W 2732   5.400  13.170   0.990
 1762W        W 2733   5.300   5.600  13.290
 1763W        W 2734  12.850   0.960   1.350
 1764W        W 2735   2.270   2.580   7.670
 1765W        W 2736  12.280  12.930  10.340
 1766W        W 2737   3.590  11.500   0.320
 1767W        W 2738   4.080   8.210   1.650
 1768W        W 2739   4.040   8.020   3.500
 1769W        W 2740   3.570  11.710  10.810
 1770W        W 2741   6.410  10.660  11.460
 1771W        W 2742  11.610   6.980   5.160
 1772W        W 2743   3.940  12.460   6.590
 1773W        W 2744   4.650   9.770   5.740
 1774W        W 2745  10.370   4.450  12.780
 1775W        W 2746   5.900  12.980   1.920
 1776W        W 2747   2.760  13.120  13.330
 1777W        W 2748   5.770   4.840   2.740
 1778W        W 2749  12.460   0.230   0.420
 1779W        W 2750  13.170   1.220  10.640
 1780W        W 2751  10.530   7.180  10.160
 1781W        W 2752  13.800   7.500  10.480
 1782W        W 2753   3.320   5.150   9.060
 1783W        W 2754   2.280   6.190  13.140
 1784W        W 2755   4.760   8.230   5.640
 1785W        W 2756  12.570   7.640   1.760
 1786W        W 2757   2.010  13.730  12.100
 1787W        W 2758   1.920   3.140   1.940
 1788W        W 2759   8.910  12.060  10.620
 1789W        W 2760   4.570   3.630  12.740
 1790W        W 2761   6.370  11.220   3.810
 1791W        W 2762  10.470   2.320   0.820
 1792W        W 2763   3.770   0.330   5.690
 1793W        W 2764   1.480   0.480   6.660
 1794W        W 2765   6.300   0.850   1.910
 1795W        W 2766   7.500   9.850   2.460
 1796W        W 2767  11.660   7.700   2.890
 1797W        W 2768   9.580   2.920  10.750
 1798W        W 2769   9.580   5.260   2.020
 1799W        W 2770  10.360   9.380  11.740
 1800W        W 2771  10.720  11.940  10.310
 1801W        W 2772   8.490   5.260   7.780
 1802W        W 2773  11.160   7.420  11.300
 1803W        W 2774   1.610  13.140   2.230
 1804W        W 2775  10.720  12.700   0.750
 1805W        W 2776   0.350   6.880   9.940
 1806W        W 2777   7.130  13.550   3.900
 1807W        W 2778   2.700  13.660   4.770
 1808W        W 2779   5.310   8.860   2.530
 1809W        W 2780  11.880   5.900  11.690
 1810W        W 2781  10.100   6.740  12.450
 1811W        W 2782   9.850  11.420   7.710
 1812W        W 2783   4.770  12.800   2.860
 1813W        W 2784  13.370   4.940   1.400
 1814W        W 2785   8.360  10.020  11.060
 1815W        W 2786   1.910   6.440   0.750
 1816W        W 2787   8.170  12.690   9.890
 1817W        W 2788   3.410   6.300   1.350
 1818W        W 2789   9.350   9.470   5.070
 1819W        W 2790  11.070   3.240   5.980
 1820W        W 2791   0.280   0.910   9.460
 1821W        W 2792  12.960  11.930   1.140
 1822W        W 2793   0.440   9.850   1.130
 1823W        W 2794   8.200   3.040  13.230
 1824W        W 2795   6.940   9.300   2.870
 1825W        W 2796   4.040  12.300   3.960
 1826W        W 2797   3.410   7.580   4.770
 1827W        W 2798   7.070   4.220   3.400
 1828W        W 2799   7.740   9.300   7.200
 1829W        W 2800   3.840   7.980   3.960
 1830W        W 2801   3.570   4.290   2.720
 1831W        W 2802   3.510   7.610   8.350
 1832W        W 2803  10.470  13.500   1.090
 1833W        W 2804   2.720   2.500   1.260
 1834W        W 2805   8.780   8.340  13.430
 1835W        W 2806   6.930  12.240   4.430
 1836W        W 2807   5.930  12.880   7.870
 1837W        W 2808   5.110   4.060   1.990
 1838W        W 2809   9.020   0.730   3.280
 1839W        W 2810   5.370   8.440   6.870
 1840W        W 2811  13.530   0.840   0.170
 1841W        W 2812  11.510   1.610   1.430
 1842W        W 2813   4.990   1.770   2.530
 1843W        W 2814  12.340   4.880   9.360
 1844W        W 2815  10.860   7.100   2.880
 1845W        W 2816   1.110  13.590   7.520
 1846W        W 2817   5.810   3.440   8.370
 1847W        W 2818  12.410  13.040   9.650
 1848W        W 2819   4.330   4.140   1.670
 1849W        W 2820   5.330  13.310   7.060
 1850W        W 2821  11.620   2.110   7.340
 1851W        W 2822   5.620  10.460   9.080
 1852W        W 2823  11.510   9.970   3.240
 1853W        W 2824   3.860   5.630   3.720
 1854W        W 2825   3.240   2.140   9.030
 1855W        W 2826   5.350   2.260   4.060
 1856W        W 2827   1.750  10.350  11.730
 1857W        W 2828   8.150   4.780   1.600
 1858W        W 2829   6.860  11.180  10.020
 1859W        W 2830  10.320  12.670  11.550
 1860W        W 2831   0.140   5.960  11.370
 1861W        W 2832  10.510   2.380   8.560
 1862W        W 2833   6.370   1.280   2.830
 1863W        W 2834   7.780   2.360   1.970
 1864W        W 2835  10.870  10.240  13.430
 1865W        W 2836   3.370   5.760   8.400
 1866W        W 2837   3.110   4.380   8.460
 1867W        W 2838  12.750   8.780   4.040
 1868W        W 2839   8.870   1.380   9.310
 1869W        W 2840  10.750   8.210   7.590
 1870W        W 2841   8.900  11.060   4.910
 1871W        W 2842   0.530  12.510  11.350
 1872W        W 2843   0.890   1.940   8.340
 1873W        W 2844  10.690   9.630   9.240
 1874W        W 2845   9.510   3.540   6.810
 1875W        W 2846  13.520   8.120   2.000
 1876W        W 2847   9.790  12.880   7.740
 1877W        W 2848   3.290   2.040   3.510
 1878W        W 2849  10.880   4.050   8.600
 1879W        W 2850  12.730   7.180  10.070
 1880W        W 2851   7.350   7.320   9.930
 1881W        W 2852   3.340   9.380   6.420
 1882W        W 2853   7.430   1.520   6.580
 1883W        W 2854   0.670   0.270   7.780
 1884W        W 2855   5.490   7.090   9.650
 1885W        W 2856   1.210   9.790   5.810
 1886W        W 2857   0.820   9.080   3.550
 1887W        W 2858   8.700   6.020   3.200
 1888W        W 2859   7.600   4.090   8.250
 1889W        W 2860   3.540  13.290  11.660
 1890W        W 2861   0.210   5.940  12.980
 1891W        W 2862  13.620   7.670   5.810
 1892W        W 2863  11.920   4.720   2.320
 1893W        W 2864   4.020   4.300   2.930
 1894W        W 2865   1.180   5.080   2.120
 1895W        W 2866   1.640   9.020  11.490
 1896W        W 2867   4.220   7.930  10.530
 1897W        W 2868   3.810   0.290   1.930
 1898W        W 2869  10.370   0.900   9.330
 1899W        W 2870  10.000   5.130   7.620
 1900W        W 2871  11.110   4.320   9.650
 1901W        W 2872   6.300  13.800   6.520
 1902W        W 2873   4.510   7.700   7.290
 1903W        W 2874   4.560   9.110   0.060
 1904W        W 2875  12.050   5.970   6.400
 1905W        W 2876  11.770   9.280   8.670
 1906W        W 2877  11.630  12.280   6.820
 1907W        W 2878  10.370   0.490  10.160
 1908W        W 2879  10.310   8.470   7.320
 1909W        W 2880   9.470  10.980   2.830
 1910W        W 2881   4.530   1.560   0.200
 1911W        W 2882  13.760   7.660   8.510
 1912W        W 2883   8.950   6.870  11.170
 1913W        W 2884   4.960   9.430  11.680
 1914W        W 2885   7.190   5.750   7.590
 1915W        W 2886   4.970  10.250   1.730
 1916W        W 2887   8.080  12.490   3.660
 1917W        W 2888  11.400  13.070   7.310
 1918W        W 2889   0.840   4.130   4.610
 1919W        W 2890   4.050   2.530   8.770
 1920W        W 2891   9.100   0.270   0.820
 1921W        W 2892   5.730  11.490   1.800
 1922W        W 2893   1.260  10.710   3.310
 1923W        W 2894  13.870   2.850   9.760
 1924W        W 2895   2.390   0.140   0.740
 1925W        W 2896   7.310   6.570   7.580
 1926W        W 2897  13.680   4.650   4.940
 1927W        W 2898   2.670  12.350   2.810
 1928W        W 2899   4.190  11.660   9.050
 1929W        W 2900   9.290  12.930  13.420
 1930W        W 2901   9.590   5.120  13.450
 1931W        W 2902   4.630  11.980   7.330
 1932W        W 2903  11.110   5.370   0.830
 1933W        W 2904   6.180  11.170  11.080
 1934W        W 2905   4.560   7.620   0.460
 1935W        W 2906   3.910   1.840   3.580
 1936W        W 2907   2.870  11.550   5.940
 1937W        W 2908  12.500   9.270   2.720
 1938W        W 2909  11.170  11.780   8.340
 1939W        W 2910   4.290   8.530   6.890
 1940W        W 2911  10.430   3.470  10.640
 1941W        W 2912  12.680   4.320   3.580
 1942W        W 2913  12.820   6.830  12.310
 1943W        W 2914  10.510   9.510   7.420
 1944W        W 2915  13.480   1.620   1.670
 1945W        W 2916   9.630   2.460   6.370
 1946W        W 2917   1.230   7.460   7.310
 1947W        W 2918   4.830  13.540   5.450
 1948W        W 2919   3.830   5.320   9.650
 1949W        W 2920  12.200  12.910  10.850
 1950W        W 2921  13.570   9.510   6.630
 1951W        W 2922  11.820   1.920   3.840
 1952W        W 2923   0.000   9.950   6.590
 1953W        W 2924   8.540   8.240   0.360
 1954W        W 2925  12.520   9.570   6.290
 1955W        W 2926   0.010  11.390  10.230
 1956W        W 2927  12.100  13.400  12.820
 1957W        W 2928   4.110  12.140   1.370
 1958W        W 2929   4.340   5.060   0.100
 1959W        W 2930   4.700   8.010   6.580
 1960W        W 2931   9.450   6.590   8.590
 1961W        W 2932   4.290   8.200   8.650
 1962W        W 2933   5.590  12.530   5.230
 1963W        W 2934  13.650   2.260   6.620
 1964W        W 2935  13.350  11.750   6.800
 1965W        W 2936   7.010   0.690  12.290
 1966W        W 2937  12.820   3.000  10.720
 1967W        W 2938   3.330  10.190   6.240
 1968W        W 2939  12.910   7.590  10.230
 1969W        W 2940   3.320  13.700   1.160
 1970W        W 2941   1.160   6.360   8.760
 1971W        W 2942   5.450   9.490   6.690
 1972W        W 2943   5.770   1.040  10.480
 1973W        W 2944  11.730   8.120   0.450
 1974W        W 2945   8.990   0.470  12.940
 1975W        W 2946  11.590   2.230   6.900
 1976W        W 2947  12.220   5.120   7.670
 1977W        W 2948   2.450   2.850   3.960
 1978W        W 2949  10.820   5.790   4.470
 1979W        W 2950   9.540  10.090   2.420
 1980W        W 2951   7.160   4.050   9.350
 1981W        W 2952   9.270   8.410  12.280
 1982W        W 2953   8.540   6.220   4.650
 1983W        W 2954   6.840   4.800   6.590
 1984W        W 2955   5.950   1.280  12.050
 1985W        W 2956   2.850  12.590   4.250
 1986W        W 2957  11.410  12.260   8.440
 1987W        W 2958   0.020   0.130  12.590
 1988W        W 2959  11.550   7.720   0.240
 1989W        W 2960   4.160   1.010   9.870
 1990W        W 2961   4.620   5.370   5.460
 1991W        W 2962   2.620   5.000   5.610
 1992W        W 2963  12.140  10.480   1.440
 1993W        W 2964   3.290   7.640   6.900
 1994W        W 2965   0.710   1.130   6.290
 1995W        W 2966  12.550   0.960   5.920
 1996W        W 2967   0.450   6.160   3.300
 1997W        W 2968  13.600   0.410  13.550
 1998W        W 2969   6.050   5.010  11.890
 1999W        W 2970   6.080  10.400   7.360
 2000W        W 2971   9.960   3.330   3.140
 2001W        W 2972   5.350   7.030   8.180
 2002W        W 2973   3.530   0.900  10.250
 2003W        W 2974   1.130  11.120   7.010
 2004W        W 2975   0.320   0.430   6.360
 2005W        W 2976   1.710   1.550  12.250
 2006W        W 2977  12.160   5.380   3.380
 2007W        W 2978   4.210   8.060   0.620
 2008W        W 2979  11.830   4.650   6.190
 2009W        W 2980   2.750  10.810   1.420
 2010W        W 2981  11.510   7.450  13.120
 2011W        W 2982  12.430  12.580   8.480
 2012W        W 2983   3.020   2.630   1.690
 2013W        W 2984  10.220   3.870   7.370
 2014W        W 2985  10.080   2.610  13.610
 2015W        W 2986   7.940  12.450   4.790
 2016W        W 2987   7.890   4.140   7.750
 2017W        W 2988   3.080   1.410   3.920
 2018W        W 2989   3.160   2.270   4.260
 2019W        W 2990   1.920   9.160   5.600
 2020W        W 2991   4.330   6.960   5.410
 2021W        W 2992   3.030   0.520   6.880
 2022W        W 2993  11.970  13.000   1.070
 2023W        W 2994   4.920   2.520   3.890
 2024W        W 2995   7.160   8.550   4.450
 2025W        W 2996   1.700   5.320   6.190
 2026W        W 2997   5.170  10.330   4.440
 2027W        W 2998   9.180   4.960   2.920
 2028W        W 2999   6.520   9.670  13.840
 2029W        W 3000  12.100  10.610   9.500
 2030W        W 3001   5.150   0.450   9.090
 2031W        W 3002   8.950   7.920   8.820
 2032W        W 3003   9.340   5.060   6.810
 2033W        W 3004   1.800   8.800   5.250
 2034W        W 3005   4.140   6.070  11.540
 2035W        W 3006  10.240   2.710   3.900
 2036W        W 3007   2.480   7.640   6.680
 2037W        W 3008  11.080  10.550   9.940
 2038W        W 3009   7.430   8.460   8.140
 2039W        W 3010  11.880   7.860   7.540
 2040W        W 3011   0.680  10.600  10.670
 2041W        W 3012   0.510   2.710   8.060
 2042W        W 3013   8.100  10.310  10.800
 2043W        W 3014   0.090   3.860   0.400
 2044W        W 3015   3.930   1.220  13.870
 2045W        W 3016   0.490   0.870  12.390
 2046W        W 3017   0.140  12.260   5.300
 2047W        W 3018   5.280   9.800   9.890
 2048W        W 3019   8.780   2.710  13.170
 2049W        W 3020   7.590   5.240  10.330
 2050W        W 3021   8.570   4.620   7.300
 2051W        W 3022   7.630  13.860   8.110
 2052W        W 3023  12.950   2.600   5.850
 2053W        W 3024   4.870   7.560   2.330
 2054W        W 3025   0.010   6.950   1.480
 2055W        W 3026   5.840  12.870   4.470
 2056W        W 3027   0.420   9.360   7.820
 2057W        W 3028  11.530   3.080   5.760
 2058W        W 3029  11.430   2.610  10.980
 2059W        W 3030   6.240   3.100  10.020
 2060W        W 3031   0.770   3.030   2.820
 2061W        W 3032   0.810   2.310   3.430
 2062W        W 3033   1.600  11.650   1.510
 2063W        W 3034  11.790  11.540  11.540
 2064W        W 3035   0.930  13.600  11.280
 2065W        W 3036   6.290   6.710  10.990
 2066W        W 3037   4.260   1.570  12.860
 2067W        W 3038   6.960  12.530   8.570
 2068W        W 3039  11.860  12.550   7.750
 2069W        W 3040  12.300   1.140   5.530
 2070W        W 3041   6.020   7.740   3.630
 2071W        W 3042   2.490   4.970   6.980
 2072W        W 3043   4.110   8.600   9.970
 2073W        W 3044  12.020  10.420   2.470
 2074W        W 3045  13.820   9.830  10.410
 2075W        W 3046   2.940  11.110   8.790
 2076W        W 3047   0.700   0.580  13.250
 2077W        W 3048   7.650  11.350   8.540
 2078W        W 3049   5.970   3.180   4.610
 2079W        W 3050   1.120   7.980  11.030
 2080W        W 3051   2.800  13.120   2.560
 2081W        W 3052   2.030   4.050   1.420
 2082W        W 3053   2.880   7.440  10.800
 2083W        W 3054  12.770   0.460  10.330
 2084W        W 3055   0.160  10.040   5.400
 2085W        W 3056  12.960   6.380  13.020
 2086W        W 3057   6.630   4.970   9.620
 2087W        W 3058   9.880   8.820   7.390
 2088W        W 3059  11.300  11.210   2.440
 2089W        W 3060   9.460   4.670  13.240
 2090W        W 3061   2.520  12.560  11.540
 2091W        W 3062  13.800   5.410   1.690
 2092W        W 3063   5.860  11.040  12.180
 2093W        W 3064   1.330  11.800   4.510
 2094W        W 3065   9.910   1.480   6.890
 2095W        W 3066   4.160   6.510   2.480
 2096W        W 3067   7.030   5.710   6.320
 2097W        W 3068  12.350   0.390  10.020
 2098W        W 3069  13.290   5.060  10.300
 2099W        W 3070   4.480  11.680  12.470
 2100W        W 3071  12.390  12.520  10.600
 2101W        W 3072   7.930   9.690  13.050
 2102W        W 3073  10.620  13.760  11.300
 2103W        W 3074   8.900   0.260  13.520
 2104W        W 3075   0.040   1.910   6.430
 2105W        W 3076   7.830   6.690   8.600
 2106W        W 3077   3.450   7.180   2.880
 2107W        W 3078   4.840  12.470  10.650
 2108W        W 3079   3.430   3.640   9.420
 2109W        W 3080  13.430  12.160  12.050
 2110W        W 3081   7.060  12.710  13.110
 2111W        W 3082  13.060   7.490   2.910
 2112W        W 3083   8.020   4.400   4.150
 2113W        W 3084   4.910   6.940  13.220
 2114W        W 3085   8.480   0.180   1.690
 2115W        W 3086   3.190   1.860   8.030
 2116W        W 3087   8.730   4.790   9.420
 2117W        W 3088  13.680  12.630   4.170
 2118W        W 3089   4.870  12.770   8.840
 2119W        W 3090   4.410  10.760   4.050
 2120W        W 3091   7.850   7.890   5.650
 2121W        W 3092   7.970   5.080   7.750
 2122W        W 3093   9.710   3.520   4.800
 2123W        W 3094   9.720  12.540  13.760
 2124W        W 3095   1.960   1.310   0.600
 2125W        W 3096   8.720   1.190  12.290
 2126W        W 3097   9.810  12.950  13.510
 2127W        W 3098   1.010  12.220   6.010
 2128W        W 3099  12.920   7.260   1.640
 2129W        W 3100  10.720   3.580   3.820
 2130W        W 3101   4.540  10.400  11.270
 2131W        W 3102   5.030   4.470   5.170
 2132W        W 3103   2.400   1.720   1.470
 2133W        W 3104  12.240   6.470  10.480
 2134W        W 3105   3.840   9.290  10.250
 2135W        W 3106   1.010   5.520   8.170
 2136W        W 3107   2.390  13.200  12.810
 2137W        W 3108   1.000   5.940   6.030
 2138W        W 3109   0.660  10.230  11.880
 2139W        W 3110   9.760   3.980   1.870
 2140W        W 3111   4.740   1.600   6.990
 2141W        W 3112  13.150   2.150   4.400
 2142W        W 3113   6.180   1.960   3.110
 2143W        W 3114   9.790   9.590   9.000
 2144W        W 3115   5.860   9.560   1.140
 2145W        W 3116   6.760   8.260   4.590
 2146W        W 3117   1.260   8.520   7.600
 2147W        W 3118   8.730   6.910   6.470
 2148W        W 3119   6.090   8.310  12.150
 2149W        W 3120   8.230   5.030  10.500
 2150W        W 3121  12.360   0.250   9.580
 2151W        W 3122  11.510   3.770  12.840
 2152W        W 3123   3.340   9.350   7.310
 2153W        W 3124  12.880   9.010   8.030
 2154W        W 3125   0.210   4.860   6.380
 2155W        W 3126   6.430   0.250   1.600
 2156W        W 3127  12.550   8.560   7.260
 2157W        W 3128   7.000   2.720   5.920
 2158W        W 3129   4.740   2.460   6.340
 2159W        W 3130   3.160   7.670  10.460
 2160W        W 3131   0.760   4.810   6.500
 2161W        W 3132   5.910  12.890  13.120
 2162W        W 3133   4.890  11.110   3.170
 2163W        W 3134   3.460  10.250   0.240
 2164W        W 3135   6.790   8.740   5.060
 2165W        W 3136   3.090   0.330   7.320
 2166W        W 3137   8.380  11.180   6.380
 2167W        W 3138  10.210   5.290   4.200
 2168W        W 3139   6.350   5.190   5.920
 2169W        W 3140   0.120   5.060   5.110
 2170W        W 3141  10.020   4.830  10.080
 2171W        W 3142   1.020   7.940   2.900
 2172W        W 3143  11.860   5.060   9.190
 2173W        W 3144   5.400   8.610   9.290
 2174W        W 3145   5.490  10.090   8.730
 2175W        W 3146   4.230   5.640   2.470
 2176W        W 3147  12.620  13.690   7.440
 2177W        W 3148  12.800   7.530   3.390
 2178W        W 3149  12.590   6.620   5.610
 2179W        W 3150   3.120   4.350  12.160
 2180W        W 3151   9.450   5.560  13.240
 2181W        W 3152   0.970   8.020   9.640
 2182W        W 3153   9.120   8.850   8.770
 2183W        W 3154  12.020   7.400  12.960
 2184W        W 3155   9.890   2.510   9.550
 2185W        W 3156   1.870   8.470   4.380
 2186W        W 3157  10.270   2.840  12.010
 2187W        W 3158   9.380  12.130   6.880
 2188W        W 3159   9.680   3.450   4.050
 2189W        W 3160   0.080  13.330  10.980
 2190W        W 3161   2.600   5.760   3.350
 2191W        W 3162   0.160  12.890   5.160
 2192W        W 3163   1.200  10.540  12.690
 2193W        W 3164   4.510   7.120   6.660
 2194W        W 3165   0.220  13.460   1.820
 2195W        W 3166  13.820   6.820  11.130
 2196W        W 3167  10.080   5.860  11.840
 2197W        W 3168  13.150   5.810  13.700
 2198W        W 3169   8.230   9.820  11.590
 2199W        W 3170  11.540   3.830  10.340
 2200W        W 3171   7.480  10.120   1.410
 2201W        W 3172  13.870   7.420   3.620
 2202W        W 3173  12.030   0.540   0.760
 2203W        W 3174   4.660  10.200   9.020
 2204W        W 3175   9.200   5.700  12.810
 2205W        W 3176  10.820   1.240   7.500
 2206W        W 3177   1.300   5.730   6.790
 2207W        W 3178  13.700  12.900   7.830
 2208W        W 3179   1.700   2.830   1.130
 2209W        W 3180  11.280  13.610   3.030
 2210W        W 3181   6.530  13.860   2.010
 2211W        W 3182   1.410  11.880   6.770
 2212W        W 3183  13.420  10.890   7.570
 2213W        W 3184  12.650   0.750  12.300
 2214W        W 3185   0.010   9.520  10.870
 2215W        W 3186  12.170  13.740   0.600
 2216W        W 3187   1.030   0.560   8.800
 2217W        W 3188  12.100   6.120   1.250
 2218W        W 3189  11.560   4.360   2.400
 2219W        W 3190  11.740   9.880   2.810
 2220W        W 3191   8.040   3.640   8.460
 2221W        W 3192  10.780  11.640   7.090
 2222W        W 3193  11.160   0.160   5.320
 2223W        W 3194   7.250   6.900   2.060
 2224W        W 3195   2.080   4.720   3.760
 2225W        W 3196   7.690   7.990   3.110
 2226W        W 3197  13.650   0.620   1.600
 2227W        W 3198   2.280  12.290  12.090
 2228W        W 3199  13.690  10.670   4.020
 2229W        W 3200  10.290   7.560   2.320
 2230W        W 3201   9.700  10.010   3.010
 2231W        W 3202   8.070   4.860   1.120
 2232W        W 3203   0.930  11.440  11.740
 2233W        W 3204   6.960   9.660   5.540
 2234W        W 3205  13.520   1.360   0.210
 2235W        W 3206   7.700   8.230   8.530
 2236W        W 3207  11.890   4.530   0.170
 2237W        W 3208   5.050   9.870   4.660
 2238W        W 3209   9.970   1.350   2.240
 2239W        W 3210   9.840   4.960   4.380
 2240W        W 3211   0.460  13.400   2.850
 2241W        W 3212  10.270   7.650   0.130
 2242W        W 3213   6.980   2.490   2.550
 2243W        W 3214   6.150   2.460   9.360
 2244W        W 3215   1.030  13.570  10.730
 2245W        W 3216   2.930   8.520   1.570
 2246W        W 3217   1.280   1.560   4.750
 2247W        W 3218   1.490   5.760   4.130
 2248W        W 3219   8.630  11.100   0.890
 2249W        W 3220   6.370   8.880   5.880
 2250W        W 3221   4.810  12.530   5.380
 2251W        W 3222   6.500   5.460  12.930
 2252W        W 3223   0.080   4.220   1.790
 2253W        W 3224   5.540   8.680   6.030
 2254W        W 3225   2.570   0.980   9.450
 2255W        W 3226   4.420   0.350  13.620
 2256W        W 3227   4.610   1.290   9.300
 2257W        W 3228   3.690   8.000   3.100
 2258W        W 3229   6.200   5.850   8.370
 2259W        W 3230   3.750   1.000   3.550
 2260W        W 3231   6.660   5.040   7.610
 2261W        W 3232   9.830   6.380  13.560
 2262W        W 3233   9.870  12.440   5.580
 2263W        W 3234  12.510   5.230  13.250
 2264W        W 3235   0.240   7.910   3.590
 2265W        W 3236  11.640   5.640   6.160
 2266W        W 3237   6.330   9.700   1.240
 2267W        W 3238  12.940   6.680   4.890
 2268W        W 3239   9.850   0.370   9.870
 2269W        W 3240   6.700  10.570   1.760
 2270W        W 3241   2.630   8.220   2.780
 2271W        W 3242   4.460   5.580   8.410
 2272W        W 3243   1.740  10.510  12.780
 2273W        W 3244   1.850   5.200   7.710
 2274W        W 3245  13.750   9.640   4.040
 2275W        W 3246  11.540  13.050   6.280
 2276W        W 3247   4.170   6.230   9.640
 2277W        W 3248   4.180   7.330   5.100
 2278W        W 3249   4.820   6.730  12.720
 2279W        W 3250   9.630   9.270   3.590
 2280W        W 3251  11.350  10.040  11.030
 2281W        W 3252   9.510   2.970   0.660
 2282W        W 3253  13.330   9.460   2.550
 2283W        W 3254  11.170   9.990   7.110
 2284W        W 3255   0.810   9.330  11.320
 2285W        W 3256   0.860   5.460   7.640
 2286W        W 3257  11.950   7.330   5.890
 2287W        W 3258  12.890  12.840   1.850
 2288W        W 3259  12.360   6.880  10.100
 2289W        W 3260   7.840  11.910   1.590
 2290W        W 3261   2.620  10.570   7.450
 2291W        W 3262  11.290   8.950   1.600
 2292W        W 3263  10.630  12.520   4.020
 2293W        W 3264  12.400   2.200   0.420
 2294W        W 3265   2.390  10.720   3.370
 2295W        W 3266  11.640  12.340   1.970
 2296W        W 3267   4.670   7.340  11.770
 2297W        W 3268   2.180  11.180  13.340
 2298W        W 3269   1.110  13.230   5.370
 2299W        W 3270   0.900   8.410  10.890
 2300W        W 3271   8.090   3.990   4.450
 2301W        W 3272   3.060   1.150   9.450
 2302W        W 3273  12.600   1.660   9.310
 2303W        W 3274   7.640  12.230   6.080
 2304W        W 3275   0.000   9.610   1.740
 2305W        W 3276   1.570  11.240   5.050
 2306W        W 3277  10.160   1.710   0.580
 2307W        W 3278  11.500   6.850  10.940
 2308W        W 3279   8.240   4.900   6.010
 2309W        W 3280   0.510  13.510  11.060
 2310W        W 3281   6.290  11.930   4.860
 2311W        W 3282   7.060   6.560   7.090
 2312W        W 3283   2.290   1.980   4.100
 2313W        W 3284   5.260   1.960   1.660
 2314W        W 3285   5.550   9.360   5.600
 2315W        W 3286   7.340   5.150   7.010
 2316W        W 3287   7.870  10.180   5.770
 2317W        W 3288   4.910   5.780   8.470
 2318W        W 3289   4.470   6.480   2.000
 2319W        W 3290   7.870   8.220   2.610
 2320W        W 3291  12.660  12.990  11.350
 2321W        W 3292   4.240   4.330   8.240
 2322W        W 3293  12.590   4.310  12.480
 2323W        W 3294  13.360   8.370  12.600
 2324W        W 3295   4.780   9.710  10.390
 2325W        W 3296  10.620   4.420   8.860
 2326W        W 3297   1.230   7.990   5.550
 2327W        W 3298   3.800   9.390   0.360
 2328W        W 3299   6.670   7.250  10.390
 2329W        W 3300  13.060  13.180   3.250
 2330W        W 3301   0.300   9.340   1.400
 2331W        W 3302   4.190   7.610   3.860
 2332W        W 3303  13.230   2.350   8.180
 2333W        W 3304   5.610  11.520   7.100
 2334W        W 3305   4.680   6.110   5.800
 2335W        W 3306   8.780   3.710  12.900
 2336W        W 3307   0.130   8.660   9.370
 2337W        W 3308   7.400   2.520   5.680
 2338W        W 3309   7.050  10.540   3.910
 2339W        W 3310   6.840   8.740   7.140
 2340W        W 3311   0.890   9.440  10.020
 2341W        W 3312   5.410   8.620   2.930
 2342W        W 3313   1.690  11.730   6.380
 2343W        W 3314   9.780  12.840   9.880
 2344W        W 3315   7.980  10.270   2.180
 2345W        W 3316  10.220   0.880   9.890
 2346W        W 3317  13.390   7.050   0.780
 2347W        W 3318   1.790  12.410   7.410
 2348W        W 3319  11.810  11.940  13.660
 2349W        W 3320   8.030  11.860   4.930
 2350W        W 3321   8.930  12.060   3.930
 2351W        W 3322   6.120   8.140   9.410
 2352W        W 3323   2.920   1.810   8.730
 2353W        W 3324   3.800   1.080   7.050
 2354W        W 3325  13.290   0.610   9.680
 2355W        W 3326   4.460   9.290   5.530
 2356W        W 3327  12.160   7.620   4.100
 2357W        W 3328  12.130   6.300   5.950
 2358W        W 3329   2.840   5.410   7.370
 2359W        W 3330  11.210   5.870   6.220
 2360W        W 3331   7.900   5.420   9.100
 2361W        W 3332  11.240   1.860   5.600
 2362W        W 3333   8.210   3.420   1.320
 2363W        W 3334   3.050   4.380   3.410
 2364W        W 3335   0.940  10.760   1.800
 2365W        W 3336  10.630   7.500  10.550
 2366W        W 3337   5.040   3.170   1.890
 2367W        W 3338   8.880   2.040   1.740
 2368W        W 3339   4.970   1.490   5.160
 2369W        W 3340   3.320   6.300   8.380
 2370W        W 3341   6.770   9.910   1.360
 2371W        W 3342  12.630   6.180  12.800
 2372W        W 3343   9.100   2.560   0.430
 2373W        W 3344  13.900  11.230   0.040
 2374W        W 3345   0.610  12.190   4.500
 2375W        W 3346   4.760   3.630   5.240
 2376W        W 3347  12.340  13.770  10.040
 2377W        W 3348  11.490   1.310   6.990
 2378W        W 3349   5.170  11.340   1.850
 2379W        W 3350   2.970   3.710   0.130
 2380W        W 3351  11.280   9.850  12.390
 2381W        W 3352   6.240  13.670   9.780
 2382W        W 3353   7.790   3.200   1.520
 2383W        W 3354  13.100   0.610  10.630
 2384W        W 3355   8.400   8.370  13.810
 2385W        W 3356  11.380   3.320   2.320
 2386W        W 3357   2.450   0.770   2.800
 2387W        W 3358   3.560  10.870   3.510
 2388W        W 3359   9.700  11.270   4.610
 2389W        W 3360   2.940  11.220  10.560
 2390W        W 3361   9.300   8.900   3.790
 2391W        W 3362  12.280  10.270   7.430
 2392W        W 3363   9.740   9.830  10.070
 2393W        W 3364   5.090   7.240   2.670
 2394W        W 3365  10.440   0.500   3.050
 2395W        W 3366  10.110  10.980   7.600
 2396W        W 3367   6.790   1.750   0.390
 2397W        W 3368   2.230   6.450  11.520
 2398W        W 3369   0.230   8.520   3.610
 2399W        W 3370   5.650   2.250   1.450
 2400W        W 3371   3.970   7.940  12.260
 2401W        W 3372   4.810   2.610  11.040
 2402W        W 3373   3.920   0.260  12.890
 2403W        W 3374   0.990   2.860   5.960
 2404W        W 3375   9.620   2.830  13.550
 2405W        W 3376   0.580   9.790   5.630
 2406W        W 3377   1.210  10.440   9.280
 2407W        W 3378  12.640   5.140  12.240
 2408W        W 3379   6.730   8.220   6.370
 2409W        W 3380   2.430  12.810   9.780
 2410W        W 3381   3.760   5.270   2.180
 2411W        W 3382   3.050   0.570   4.740
 2412W        W 3383   3.220  12.950   3.680
 2413W        W 3384   5.090   8.680   8.920
 2414W        W 3385   0.640   1.680   2.520
 2415W        W 3386  10.020   8.920   1.640
 2416W        W 3387  10.030  10.120   0.210
 2417W        W 3388   0.020   7.890   1.830
 2418W        W 3389   8.130   2.960   8.890
 2419W        W 3390  10.450   6.560  13.580
 2420W        W 3391   6.550   8.080   6.860
 2421W        W 3392   7.220  10.060   8.740
 2422W        W 3393   7.640   5.750   8.810
 2423W        W 3394  10.310   5.790   3.230
 2424W        W 3395   9.150   8.400   9.450
 2425W        W 3396  13.840   5.660  12.580
 2426W        W 3397   0.240   5.580  13.400
 2427W        W 3398   5.060  13.420   3.260
 2428W        W 3399   6.640  13.060   1.440
 2429W        W 3400   8.360   9.680   6.080
 2430W        W 3401   0.510   0.520   1.790
 2431W        W 3402   5.700   7.730  10.260
 2432W        W 3403  13.900   2.590  13.170
 2433W        W 3404   4.610   6.450   7.790
 2434W        W 3405   3.780  11.420  10.400
 2435W        W 3406   9.930   8.600   4.970
 2436W        W 3407  10.660   1.660   0.410
 2437W        W 3408   8.610  12.560  12.550
 2438W        W 3409  10.790   5.220   0.460
 2439W        W 3410  13.600   7.510  13.690
 2440W        W 3411   3.320   3.870   8.970
 2441W        W 3412  10.710   5.330   5.870
 2442W        W 3413   5.810   2.110   0.120
 2443W        W 3414   1.510   3.550   2.510
 2444W        W 3415   0.150   9.770   2.260
 2445W        W 3416   5.470  13.180   0.330
 2446W        W 3417   1.930  11.600  10.480
 2447W        W 3418  13.830   5.390   7.300
 2448W        W 3419   4.940   8.000  10.910
 2449W        W 3420   0.800   5.740   2.370
 2450W        W 3421  10.730   7.760  13.890
 2451W        W 3422  10.900   0.600  13.200
 2452W        W 3423   5.190   6.510   4.460
 2453W        W 3424  13.710   8.100  12.340
 2454W        W 3425   5.400   1.120   8.100
 2455W        W 3426  13.480   7.710  12.090
 2456W        W 3427   2.210   8.920   6.690
 2457W        W 3428  11.300  11.790   1.690
 2458W        W 3429   7.180   8.980   0.590
 2459W        W 3430   3.180  13.820  10.200
 2460W        W 3431   1.290  11.870   8.550
 2461W        W 3432   1.160   3.780   3.120
 2462W        W 3433  10.520  11.490   1.080
 2463W        W 3434   2.550   0.540   6.600
 2464W        W 3435   8.720   6.450  11.360
 2465W        W 3436   4.130   0.520   4.920
 2466W        W 3437   4.490   5.240   8.010
 2467W        W 3438   3.000   4.970   2.710
 2468W        W 3439   7.220  11.400   7.530
 2469W        W 3440  10.360  13.690   8.370
 2470W        W 3441   3.760   0.460   8.100
 2471W        W 3442   7.290   9.450   9.620
 2472W        W 3443  13.370   1.910   8.520
 2473W        W 3444   6.010   4.480  11.670
 2474W        W 3445   9.560   3.340  13.870
 2475W        W 3446   8.560   1.160   5.120
 2476W        W 3447   6.050   9.020   3.150
 2477W        W 3448   9.030   1.840  10.110
 2478W        W 3449  13.070   7.270   4.420
 2479W        W 3450   5.190   1.180  13.350
 2480W        W 3451  12.370   2.230   9.520
 2481W        W 3452   9.000  12.640   9.250
 2482W        W 3453   2.920   0.730  10.900
 2483W        W 3454   4.330  11.620   9.570
 2484W        W 3455   8.540   1.070   2.750
 2485W        W 3456   4.350   5.200   2.080
 2486W        W 3457   8.680   7.090   4.630
 2487W        W 3458   6.040  12.870  11.020
 2488W        W 3459  11.970   7.290   6.690
 2489W        W 3460   6.410  10.490   3.320
 2490W        W 3461   5.010  12.610   6.600
 2491W        W 3462   8.710   1.580   7.890
 2492W        W 3463   8.120   4.780  12.020
 2493W        W 3464  10.690  13.030   9.510
 2494W        W 3465  10.350  11.580  11.700
 2495W        W 3466   5.660   2.940   4.920
 2496W        W 3467  11.850   2.310   8.700
 2497W        W 3468   5.700  10.200   5.180
 2498W        W 3469  12.310   4.370  13.810
 2499W        W 3470  10.080   1.280   9.540
 2500W        W 3471   7.080   5.820  10.550
 2501W        W 3472  10.580   1.150   0.180
 2502W        W 3473   9.030  11.260   5.390
 2503W        W 3474   5.390   4.460   6.040
 2504W        W 3475  13.710   0.900   9.260
 2505W        W 3476   1.470  13.400   7.800
 2506W        W 3477   4.180   8.030   2.960
 2507W        W 3478   0.910   0.710   7.040
 2508W        W 3479   9.260  11.660   3.940
 2509W        W 3480  11.340  10.100   9.830
 2510W        W 3481   7.260  10.100   3.280
 2511W        W 3482  11.190  13.850   2.580
 2512W        W 3483   9.580   1.040   0.740
 2513W        W 3484   3.930   5.840   7.580
 2514W        W 3485  11.290  11.250   4.730
 2515W        W 3486   8.400   7.830  11.880
 2516W        W 3487  13.080   5.630   6.960
 2517W        W 3488   3.390   8.050   2.270
 2518W        W 3489   0.510   7.560   1.670
 2519W        W 3490  10.700   7.810  13.030
 2520W        W 3491   6.440   2.440   5.340
 2521W        W 3492   0.350  10.720  11.340
 2522W        W 3493   8.040   8.310   2.060
 2523W        W 3494   7.790  12.740   1.380
 2524W        W 3495  11.010   4.760   4.800
 2525W        W 3496   5.490   6.290   3.870
 2526W        W 3497   2.960   0.170   5.070
 2527W        W 3498   5.300   4.560   6.940
 2528W        W 3499   5.110   4.550  12.410
 2529W        W 3500   9.350   4.350   6.020
 2530W        W 3501   6.880   4.240   9.010
 2531W        W 3502   4.980   5.700   6.970
 2532W        W 3503  11.460   3.360   7.140
 2533W        W 3504   4.140   5.170   8.400
 2534W        W 3505   3.150   5.460   7.800
 2535W        W 3506   8.280   5.350   6.920
 2536W        W 3507   0.650  11.410  11.220
 2537W        W 3508   3.560  10.250   5.170
 2538W        W 3509   0.520   9.080   4.830
 2539W        W 3510  10.150   6.990   3.300
 2540W        W 3511   7.100   1.710   1.350
 2541W        W 3512   8.240  11.710  11.230
 2542W        W 3513  13.620  11.260  11.480
 2543W        W 3514   4.380   3.110   7.810
 2544W        W 3515  13.450  13.910  12.640
 2545W        W 3516   4.670   4.040   4.980
 2546W        W 3517  13.320   7.820   0.290
 2547W        W 3518  10.200  13.120   1.620
 2548W        W 3519   2.200   0.810   2.130
 2549W        W 3520   0.230   4.940   7.070
 2550W        W 3521  11.050  13.370   2.450
 2551W        W 3522   5.760   8.290  13.120
 2552W        W 3523   0.970  10.180  12.950
 2553W        W 3524  11.780   8.670   1.490
 2554W        W 3525   1.250   8.980   7.200
 2555W        W 3526  10.840  10.700  13.720
 2556W        W 3527   1.570  10.180   1.250
 2557W        W 3528   7.020   5.540   7.080
 2558W        W 3529   6.350  11.800  10.050
 2559W        W 3530   0.390   1.170   5.590
 2560W        W 3531   9.400  11.930   8.350
 2561W        W 3532   1.190   7.260   2.150
 2562W        W 3533  13.910   2.980  13.900
 2563W        W 3534   5.560  12.060   6.540
 2564W        W 3535   1.590   0.940   6.420
 2565W        W 3536   7.970   9.900   0.170
 2566W        W 3537   5.840   7.740  12.950
 2567W        W 3538  12.690   2.590  11.830
 2568W        W 3539  12.010   5.440   8.870
 2569W        W 3540   9.490   9.700   6.610
 2570W        W 3541   1.090  12.850   0.800
 2571W        W 3542   5.610   8.630  10.910
 2572W        W 3543   4.440   2.830  10.020
 2573W        W 3544  11.090   7.460   7.400
 2574W        W 3545   6.970  12.900   6.430
 2575W        W 3546   7.500   5.360   5.340
 2576W        W 3547   5.470  11.930   2.560
 2577W        W 3548  10.500  13.500   6.130
 2578W        W 3549   7.450   7.760  10.530
 2579W        W 3550   5.970   8.830   8.740
 2580W        W 3551   1.850  12.200  12.370
 2581W        W 3552   7.370  12.510   9.500
 2582W        W 3553  12.540   3.490   2.810
 2583W        W 3554   6.390   2.070   6.690
 2584W        W 3555   1.240  10.480   0.960
 2585W        W 3556  12.620   5.840   1.930
 2586W        W 3557   0.190   5.000   9.870
 2587W        W 3558   1.590   9.180  13.130
 2588W        W 3559   9.570   1.570  10.970
 2589W        W 3560   5.520  12.470   9.220
 2590W        W 3561   8.520   4.210   4.360
 2591W        W 3562   9.000  12.980   2.960
 2592W        W 3563   3.040   2.520   8.810
 2593W        W 3564   7.430   8.330   9.000
 2594W        W 3565   7.620  11.280  10.550
 2595W        W 3566  12.930  12.520   8.370
 2596W        W 3567   0.180   2.210   9.130
 2597W        W 3568   9.490   7.550  10.080
 2598W        W 3569  11.300   2.470   1.170
 2599W        W 3570  13.330  12.230  10.630
 2600W        W 3571   6.990  11.270  10.550
 2601W        W 3572   2.670   6.440  11.750
 2602W        W 3573   8.050   9.860   9.040
 2603W        W 3574  11.780   6.310  13.880
 2604W        W 3575   2.440  11.270  13.740
 2605W        W 3576   5.050   2.680   5.390
 2606W        W 3577  12.540  13.610  12.780
 2607W        W 3578   8.440  13.480  10.270
 2608W        W 3579   3.000  13.850   2.030
 2609W        W 3580   2.690   1.640   5.450
 2610W        W 3581  11.310   7.880   3.130
 2611W        W 3582   2.820   1.930   7.590
 2612W        W 3583   5.820   7.380   9.960
 2613W        W 3584   3.950  12.650   7.600
 2614W        W 3585  11.610  13.750   3.650
 2615W        W 3586   0.210   5.840   6.990
 2616W        W 3587   3.190   5.670  10.910
 2617W        W 3588   9.070   6.560   3.310
 2618W        W 3589  12.890   2.610   8.910
 2619W        W 3590  11.310   4.530  13.590
 2620W        W 3591   4.870  10.040  12.030
 2621W        W 3592   6.730  12.910  13.830
 2622W        W 3593   8.550   4.580   2.750
 2623W        W 3594  13.900   1.220  12.410
 2624W        W 3595  11.140  11.320  10.820
 2625W        W 3596   3.790   2.180   9.000
 2626W        W 3597  10.300   1.780   9.130
 2627W        W 3598   5.180  12.350  11.050
 2628W        W 3599   1.020  11.020  10.560
 2629W        W 3600   4.010   8.710   5.140
 2630W        W 3601   2.520   6.790   0.340
 2631W        W 3602   0.480   2.000   0.310
 2632W        W 3603  13.710   2.590   1.440
 2633W        W 3604   9.010   2.990   3.400
 2634W        W 3605   0.840   7.170   1.750
 2635W        W 3606  13.400   6.610   5.090
 2636W        W 3607  13.770   2.210   5.540
 2637W        W 3608  10.750  13.590   4.840
 2638W        W 3609   7.580  10.460   5.260
 2639W        W 3610   6.790   0.700   2.900
 2640W        W 3611   1.880   7.080   3.190
 2641W        W 3612   2.820   0.640   1.050
 2642W        W 3613  12.270   6.170  13.660
 2643W        W 3614   5.640   2.640  10.780
 2644W        W 3615   6.040   8.610  11.250
 2645W        W 3616   6.730   6.410   8.660
 2646W        W 3617   0.990   8.760   9.440
 2647W        W 3618   4.480   0.510   4.560
 2648W        W 3619   9.090  10.790   3.080
 2649W        W 3620   5.380   4.700  11.040
 2650W        W 3621  11.910   8.210   9.790
 2651W        W 3622   7.610  10.510  11.490
 2652W        W 3623   0.080   5.080   8.390
 2653W        W 3624   5.740  12.450   9.670
 2654W        W 3625   5.500   4.910   3.580
 2655W        W 3626  11.080  10.980   3.940
 2656W        W 3627   3.170  11.840  12.150
 2657W        W 3628   2.740   5.370   3.630
 2658W        W 3629   6.530   5.170   8.680
 2659W        W 3630   1.320   1.690   2.960
 2660W        W 3631   7.250   8.590   0.300
 2661W        W 3632  11.040  12.030   6.340
 2662W        W 3633  11.510   9.950   9.350
 2663W        W 3634  13.340   5.380   9.690
 2664W        W 3635   5.800  12.140   2.870
 2665W        W 3636   6.560  12.890   8.560
 2666W        W 3637   8.280   5.810   5.710
 2667W        W 3638   9.910  12.120   7.020
 2668W        W 3639   5.910   3.480   1.760
 2669W        W 3640   8.360   3.560   0.880
 2670W        W 3641  10.260   1.350   4.190
 2671W        W 3642   5.690  12.030   7.040
 2672W        W 3643   9.250   4.580  10.580
 2673W        W 3644   8.170   6.950   1.920
 2674W        W 3645   5.230   4.940   8.200
 2675W        W 3646   9.710   6.320   0.950
 2676W        W 3647   7.600  12.650   9.930
 2677W        W 3648   9.200   7.820  12.580
 2678W        W 3649   6.560   6.720   8.280
 2679W        W 3650   3.580   7.110   3.370
 2680W        W 3651   2.310   5.650   5.160
 2681W        W 3652   2.310  10.490  12.580
 2682W        W 3653   1.990   8.040   1.230
 2683W        W 3654   9.990   3.190   0.830
 2684W        W 3655   8.220   9.930   8.600
 2685W        W 3656  11.760   8.660   4.160
 2686W        W 3657   8.410  10.220   9.110
 2687W        W 3658   1.560   5.960   1.760
 2688W        W 3659  10.560   4.220   3.170
 2689W        W 3660   7.770   0.660  12.020
 2690W        W 3661   5.940   8.540   3.120
 2691W        W 3662   3.060   6.470   1.920
 2692W        W 3663  11.940   2.010   4.680
 2693W        W 3664   2.410   8.530   0.920
 2694W        W 3665   1.900   3.390   4.960
 2695W        W 3666   2.840  10.350   2.220
 2696W        W 3667   7.070  11.450   9.540
 2697W        W 3668   1.590   7.120   3.610
 2698W        W 3669   7.810   6.900  12.530
 2699W        W 3670   2.380  13.520  10.710
 2700W        W 3671   6.910   4.980   4.920
 2701W        W 3672  13.470   0.650   4.190
 2702W        W 3673   1.810  12.500   9.170
 2703W        W 3674   3.270   8.730  10.160
 2704W        W 3675   6.730   0.410  12.690
 2705W        W 3676  11.970  12.210   7.430
 2706W        W 3677  10.900   0.680   3.080
 2707W        W 3678  12.090   3.490   7.670
 2708W        W 3679  12.160   0.410   3.130
 2709W        W 3680  12.510  13.250   5.270
 2710W        W 3681   3.650  11.530  12.340
 2711W        W 3682   8.650   9.340   2.700
 2712W        W 3683  12.830  13.790   0.470
 2713W        W 3684  13.780   3.660   7.830
 2714W        W 3685  12.610   5.650  12.420
 2715W        W 3686  11.900  11.010   5.730
 2716W        W 3687  10.940   1.230  10.510
 2717W        W 3688   8.830  12.350   4.340
 2718W        W 3689   9.870  13.500   9.580
 2719W        W 3690   5.990   4.410   1.270
 2720W        W 3691   6.200  10.490   7.810
 2721W        W 3692   6.940   1.900   3.510
 2722W        W 3693  13.270   3.220  10.550
 2723W        W 3694   1.200   2.540   6.290
 2724W        W 3695   5.550   8.150   2.900
 2725W        W 3696   0.530  11.490   1.710
 2726W        W 3697   8.840   7.510   9.120
 2727W        W 3698  10.940   6.260   2.540
 2728W        W 3699   4.450   2.870   9.440
 2729W        W 3700   4.980  10.640   0.070
 2730W        W 3701   3.240   6.730  12.950
 2731W        W 3702   4.860   6.170   2.130
 2732W        W 3703  11.270   5.750   7.080
 2733W        W 3704   9.790   1.150  13.480
 2734W        W 3705   5.360   7.310   3.140
 2735W        W 3706   8.730  13.170   8.230
 2736W        W 3707   8.140  11.200  12.800
 2737W        W 3708  10.470   2.000   7.660
 2738W        W 3709   6.400  11.270   7.290
 2739W        W 3710  13.120  11.980  11.660
 2740W        W 3711   2.620   0.230   6.950
 2741W        W 3712   0.400   0.770   8.470
 2742W        W 3713   7.750  12.500  12.690
 2743W        W 3714  10.160   1.660   6.500
 2744W        W 3715  13.880   4.140   6.460
 2745W        W 3716  13.810   6.090  10.510
 2746W        W 3717   8.120   6.850  10.650
 2747W        W 3718   9.830   6.290   9.820
 2748W        W 3719   1.450   9.560  10.220
 2749W        W 3720  12.300   6.690   2.100
 2750W        W 3721   6.650   4.160   4.260
 2751W        W 3722   3.250   3.380   6.830
 2752W        W 3723   4.360   3.710   0.920
 2753W        W 3724   2.360   2.600   2.850
 2754W        W 3725   5.240   2.620   1.550
 2755W        W 3726   6.220   6.370   8.650
 2756W        W 3727  13.400   1.820   3.780
 2757W        W 3728  12.340   2.290   7.770
 2758W        W 3729   2.040   9.630   5.550
 2759W        W 3730   0.960   1.450  13.620
 2760W        W 3731   4.970  11.160   6.310
 2761W        W 3732   9.280   9.820   4.710
 2762W        W 3733   3.310  11.790   7.280
 2763W        W 3734  11.410   6.660   9.650
 2764W        W 3735   3.200   0.850  13.170
 2765W        W 3736   3.630   5.470  10.800
 2766W        W 3737   4.520  11.040   5.070
 2767W        W 3738  11.670   4.710  10.940
 2768W        W 3739   4.510  10.350  12.240
 2769W        W 3740   7.160   0.130  10.060
 2770W        W 3741  12.020  10.170   3.130
 2771W        W 3742   1.660   4.710  10.190
 2772W        W 3743  12.710   7.770   7.780
 2773W        W 3744   9.670  11.730   4.180
 2774W        W 3745   9.670   6.740   5.510
 2775W        W 3746   1.170   5.300   3.990
 2776W        W 3747   3.600   2.410   2.780
 2777W        W 3748   3.550   9.080   9.380
 2778W        W 3749   4.560   5.760   9.320
 2779W        W 3750   4.520  12.560   3.860
 2780W        W 3751   2.390  11.400   8.570
 2781W        W 3752   4.360  10.980   9.790
 2782W        W 3753   5.830   9.730   6.450
 2783W        W 3754   5.050   2.970  13.310
 2784W        W 3755   4.510  10.570   0.900
 2785W        W 3756   9.710   8.340   0.920
 2786W        W 3757  11.630  12.650   4.080
 2787W        W 3758   3.380   3.380   8.980
 2788W        W 3759   5.120   4.510   0.890
 2789W        W 3760   5.310   5.100  12.460
 2790W        W 3761   6.720   6.960   4.540
 2791W        W 3762   3.300   5.340  10.460
 2792W        W 3763   2.270  12.510   4.240
 2793W        W 3764   9.150   9.650  13.870
 2794W        W 3765  13.600  10.570   2.730
 2795W        W 3766   5.880   4.340   1.770
 2796W        W 3767   1.870   6.020  10.860
 2797W        W 3768   7.840  10.690  11.050
 2798W        W 3769  13.900   2.730   6.780
 2799W        W 3770  10.500   8.200  12.790
 2800W        W 3771   1.070  13.690   1.420
 2801W        W 3772  11.520   1.470   5.450
 2802W        W 3773   9.260   0.780   3.740
 2803W        W 3774   9.740   1.480   1.480
 2804W        W 3775  11.920  13.840   4.190
 2805W        W 3776   4.340   4.680   2.840
 2806W        W 3777  12.330  11.110   9.230
 2807W        W 3778   9.230   1.890   8.210
 2808W        W 3779   5.090   3.050   8.840
 2809W        W 3780   7.070   3.410  10.540
 2810W        W 3781   3.960   4.300  11.640
 2811W        W 3782  10.120  13.340   3.640
 2812W        W 3783   8.040   0.860   8.500
 2813W        W 3784   5.340   5.170   5.370
 2814W        W 3785   3.740   1.090   1.570
 2815W        W 3786   3.470   6.800   8.130
 2816W        W 3787  13.290   1.630   2.610
 2817W        W 3788   2.760   1.390   5.880
 2818W        W 3789   8.660   9.980   8.340
 2819W        W 3790   4.890   4.120  12.250
 2820W        W 3791  12.290   0.370   4.360
 2821W        W 3792   0.380   1.620   4.130
 2822W        W 3793   5.480   1.680  12.720
 2823W        W 3794  13.360   0.670   3.510
 2824W        W 3795  11.570  13.120   8.300
 2825W        W 3796   0.130  10.630   2.570
 2826W        W 3797  10.470   8.200   0.870
 2827W        W 3798   7.480  13.470   0.160
 2828W        W 3799  11.330   3.020  11.320
 2829W        W 3800   4.450  13.680  13.900
 2830W        W 3801   4.270  11.030   3.640
 2831W        W 3802   7.500  12.630  10.710
 2832W        W 3803   9.930   6.960   4.290
 2833W        W 3804  11.540  13.720  10.830
 2834W        W 3805  12.550   0.420  12.900
 2835W        W 3806  10.530  12.970   0.340
 2836W        W 3807   4.150  13.200  12.770
 2837W        W 3808  11.710   1.160  12.120
 2838W        W 3809   9.540   4.200  12.220
 2839W        W 3810   9.870   7.820   9.890
 2840W        W 3811   7.650  12.360   7.890
 2841W        W 3812   4.390   8.450   0.040
 2842W        W 3813   7.510  13.400   7.720
 2843W        W 3814  12.450   6.650   9.060
 2844W        W 3815  12.580   8.290  13.190
 2845W        W 3816   2.220  13.060   3.840
 2846W        W 3817   1.700   8.780   5.820
 2847W        W 3818  11.930  10.240   9.150
 2848W        W 3819  13.280   2.300   8.870
 2849W        W 3820  13.000  11.460   2.920
 2850W        W 3821   3.900   1.940   1.480
 2851W        W 3822   6.280   7.360   4.340
 2852W        W 3823   0.270  10.320   6.870
 2853W        W 3824   9.440  10.260   9.480
 2854W        W 3825  13.430   6.860   4.140
 2855W        W 3826   2.560   3.510   1.260
 2856W        W 3827   1.470   5.850   2.320
 2857W        W 3828  10.570   3.440  12.450
 2858W        W 3829   5.480   4.970   6.120
 2859W        W 3830   5.580   3.940   6.110
 2860W        W 3831   4.470   5.570   4.390
 2861W        W 3832   8.590   7.340   3.420
 2862W        W 3833  13.240   9.350  12.950
 2863W        W 3834  10.060   4.060   8.840
 2864W        W 3835   2.950   6.000   8.600
 2865W        W 3836  13.800   1.790   9.850
 2866W        W 3837   2.540   7.220  11.150
 2867W        W 3838   4.060   8.560   6.450
 2868W        W 3839   7.720   9.590   1.950
 2869W        W 3840  13.180   4.820   7.330
 2870W        W 3841  11.290   6.230   7.020
 2871W        W 3842   7.540  13.070   9.060
 2872W        W 3843   9.320  13.920   2.080
 2873W        W 3844   2.550   6.990   4.800
 2874W        W 3845  13.180   6.090   9.420
 2875W        W 3846   5.320   2.950  12.920
 2876W        W 3847  12.440   9.770  12.850
 2877W        W 3848  12.020  11.000   0.100
 2878W        W 3849  11.410   8.290  13.840
 2879W        W 3850   7.750   2.820   7.870
 2880W        W 3851   2.860  13.660  11.970
 2881W        W 3852  13.670   9.900   9.890
 2882W        W 3853  10.480   8.500   8.890
 2883W        W 3854   5.890  13.230   0.680
 2884W        W 3855   2.390   0.940   3.240
 2885W        W 3856   6.560   8.470   9.960
 2886W        W 3857   5.600  11.620  13.280
 2887W        W 3858   0.930   2.780   9.330
 2888W        W 3859   6.340   0.140   7.660
 2889W        W 3860  11.370   5.100   7.820
 2890W        W 3861   3.040   7.840   9.110
 2891W        W 3862  10.070   8.430   6.770
 2892W        W 3863   3.890   0.310   9.290
 2893W        W 3864  10.780   6.130   6.270
 2894W        W 3865   5.920   2.030  11.570
 2895W        W 3866   4.660   9.140   2.900
 2896W        W 3867   3.410  10.090   9.740
 2897W        W 3868  13.360   1.420  11.580
 2898W        W 3869  11.270  10.730   0.540
 2899W        W 3870   6.350   8.720  13.730
 2900W        W 3871  12.650   6.730   2.500
 2901W        W 3872  11.130   1.820  10.740
 2902W        W 3873   9.170   3.020  11.400
 2903W        W 3874   7.740  13.120  11.870
 2904W        W 3875   6.120   8.140   2.830
 2905W        W 3876   1.130   9.120   6.420
 2906W        W 3877  10.730  12.840   5.740
 2907W        W 3878   6.750   3.530   5.340
 2908W        W 3879   2.560  10.390  13.470
 2909W        W 3880   7.560   5.020   0.240
 2910W        W 3881   5.160   7.860   5.020
 2911W        W 3882  13.520   8.220   9.580
 2912W        W 3883   8.000  11.310   8.180
 2913W        W 3884   8.440  12.690   1.880
 2914W        W 3885   9.040  11.890   5.910
 2915W        W 3886   5.820   7.420   3.890
 2916W        W 3887  11.020   2.730   7.620
 2917W        W 3888   2.730   2.610   0.250
 2918W        W 3889   2.360   5.600   0.560
 2919W        W 3890  13.130   3.060  11.150
 2920W        W 3891   2.460   9.740  10.450
 2921W        W 3892   6.040   0.450   1.920
 2922W        W 3893   3.740  13.460   1.130
 2923W        W 3894   3.790   5.540  12.080
 2924W        W 3895  13.450   7.090  12.150
 2925W        W 3896  11.470   9.400   5.830
 2926W        W 3897   1.660  11.060   7.110
 2927W        W 3898   4.980   2.620   0.990
 2928W        W 3899   1.500  11.550   0.950
 2929W        W 3900   2.460   7.450   1.780
 2930W        W 3901   8.580   6.340   9.600
 2931W        W 3902  12.990  11.130  10.420
 2932W        W 3903  10.950  10.260   9.550
 2933W        W 3904  13.270   8.200  10.850
 2934W        W 3905   0.890   4.830   4.100
 2935W        W 3906   6.870   9.990   0.170
 2936W        W 3907   7.770  11.030   1.270
 2937W        W 3908  10.340  12.850   8.680
 2938W        W 3909  10.350   2.610   4.940
 2939W        W 3910   9.440   1.740  10.520
 2940W        W 3911   1.650  11.430   9.260
 2941W        W 3912   5.780   2.200   4.850
 2942W        W 3913   5.340  11.890  10.340
 2943W        W 3914   3.870   7.870   0.980
 2944W        W 3915   3.770   4.840  13.380
 2945W        W 3916   8.630  13.760   1.340
 2946W        W 3917  10.560  13.770   7.530
 2947W        W 3918  12.860   7.610   7.310
 2948W        W 3919   1.470  13.210   8.390
 2949W        W 3920  13.510   5.560  12.220
 2950W        W 3921   7.590  12.000   8.270
 2951W        W 3922   9.950   7.270   5.860
 2952W        W 3923   5.180   2.210   4.900
 2953W        W 3924   9.250   9.830  10.230
 2954W        W 3925   2.840   8.070  10.340
 2955W        W 3926   9.670   4.410   8.950
 2956W        W 3927   9.380  12.010   7.370
 2957W        W 3928  11.290  10.000   8.460
 2958W        W 3929   2.090  10.370   7.520
 2959W        W 3930   2.390  11.890   0.550
 2960W        W 3931   8.960   5.730  10.210
 2961W        W 3932   6.150   2.920   5.080
 2962W        W 3933   9.930   4.480   4.450
 2963W        W 3934   0.830  12.310  12.310
 2964W        W 3935  12.680  11.140  11.270
 2965W        W 3936   8.060   3.070  12.450
 2966W        W 3937  10.390   8.610   0.090
 2967W        W 3938   9.860   3.220   6.190
 2968W        W 3939  13.410   6.060   1.120
 2969W        W 3940   9.650   3.510   0.420
 2970W        W 3941  10.830   0.730  11.150
 2971W        W 3942  11.120   8.780  11.530
 2972W        W 3943   7.760   3.310   8.690
 2973W        W 3944  13.730  11.850  11.830
 2974W        W 3945   8.500   3.120   0.110
 2975W        W 3946  10.680   7.320  12.850
 2976W        W 3947   0.090  11.020   2.250
 2977W        W 3948   0.540   7.710  11.610
 2978W        W 3949   4.050   8.180   2.130
 2979W        W 3950   0.160   6.610   3.050
 2980W        W 3951   4.910   5.670  13.660
 2981W        W 3952   7.720   0.000   1.820
 2982W        W 3953   8.230   9.940   3.560
 2983W        W 3954   5.750   2.150  12.570
 2984W        W 3955  11.960  11.240  13.380
 2985W        W 3956   7.300   6.310   3.120
 2986W        W 3957   5.860  13.220  12.680
 2987W        W 3958   4.460   3.050   7.290
 2988W        W 3959   9.600   1.230   1.900
 2989W        W 3960  10.920   6.090   5.530
 2990W        W 3961   5.910  11.240  13.180
 2991W        W 3962   1.190   8.710   3.770
 2992W        W 3963   0.760   2.750   2.380
 2993W        W 3964   6.660  11.560   6.490
 2994W        W 3965   4.890   9.420   4.520
 2995W        W 3966  12.910  13.890   3.950
 2996W        W 3967  10.530   5.510  10.710
 2997W        W 3968   2.350   2.870   0.130
 2998W        W 3969  12.130   4.250   0.640
 2999W        W 3970  11.510   7.470   6.880
 3000W        W 3971  13.400   4.690  10.650
 3001W        W 3972  10.670   9.890   8.740
 3002W        W 3973   3.360   9.670   5.180
 3003W        W 3974  12.620   2.710   7.630
 3004W        W 3975   0.710  13.340  11.650
 3005W        W 3976   3.560   9.760   6.000
 3006W        W 3977   1.160   9.000   7.660
 3007W        W 3978   7.100   9.550  10.930
 3008W        W 3979  13.120   7.890  11.790
 3009W        W 3980  11.780   1.270  12.650
 3010W        W 3981   1.840   5.810   6.120
 3011W        W 3982   7.570   1.800   1.170
 3012W        W 3983   3.740  12.010  12.070
 3013W        W 3984   0.340   1.160   2.260
 3014W        W 3985   0.900  13.020   0.330
 3015W        W 3986  12.420   9.090   9.220
 3016W        W 3987   6.040   5.040  13.800
 3017W        W 3988   2.300   8.260   0.530
 3018W        W 3989  12.110   6.780   4.960
 3019W        W 3990   3.720   8.360  13.530
 3020W        W 3991   3.820  11.470   5.620
 3021W        W 3992  12.280  13.010   8.660
 3022W        W 3993   1.600  11.380   6.720
 3023W        W 3994   4.160   5.500   9.990
 3024W        W 3995   5.550   7.520   2.520
 3025W        W 3996   0.810   8.410   7.800
 3026W        W 3997   3.820   7.060   0.780
 3027W        W 3998   0.650  13.900   5.800
 3028W        W 3999   3.550   6.580  12.500
 3029W        W 4000   6.740   1.830   5.730
 3030W        W 4001  12.540   1.100   5.080
 3031W        W 4002   3.870   3.360   0.830
 3032W        W 4003  11.860  11.110   3.510
 3033W        W 4004  12.360   8.910   3.140
 3034W        W 4005  10.040   6.570   5.190
 3035W        W 4006   4.940  10.100   0.040
 3036W        W 4007   0.180   2.710   0.390
 3037W        W 4008   6.630  11.510  10.300
 3038W        W 4009  11.710  11.880   5.900
 3039W        W 4010  13.450   1.720   4.300
 3040W        W 4011   3.600   1.520   6.950
 3041W        W 4012   4.980   4.810  10.270
 3042W        W 4013   8.520  11.570   7.140
 3043W        W 4014   8.040   1.450   6.630
 3044W        W 4015  13.550   0.050   6.890
 3045W        W 4016   9.520   7.000   5.990
 3046W        W 4017  12.340  11.950  10.460
 3047W        W 4018   7.230   7.140   3.460
 3048W        W 4019  11.670   7.390   5.480
 3049W        W 4020  12.250   1.260   7.940
 3050W        W 4021  13.800  13.250   0.400
 3051W        W 4022  12.310   0.170   0.880
 3052W        W 4023   2.750   8.950   7.820
 3053W        W 4024   1.570  12.040   1.840
 3054W        W 4025   5.920  12.820   8.820
 3055W        W 4026  12.610   7.160   4.620
 3056W        W 4027   3.070   3.710   6.480
 3057W        W 4028  12.390   2.340   1.980
 3058W        W 4029   6.560   8.500  11.280
 3059W        W 4030   5.250  12.720   1.370
 3060W        W 4031  11.320   4.520   6.030
 3061W        W 4032   1.410   0.750   8.520
 3062W        W 4033  12.930  13.280   6.060
 3063W        W 4034  11.500  12.890   5.040
 3064W        W 4035   3.960   2.330   5.780
 3065W        W 4036  13.700  10.320   6.780
 3066W        W 4037   9.750   3.100  12.780
 3067W        W 4038   8.720  10.590   7.550
 3068W        W 4039   2.330  10.750   9.840
 3069W        W 4040   8.290   6.380   3.710
 3070W        W 4041   5.620  12.400  10.120
 3071W        W 4042   1.100   3.520   7.730
 3072W        W 4043  13.420   2.640  13.170
 3073W        W 4044   7.160   1.100   6.780
 3074W        W 4045   6.600   4.270   3.070
 3075W        W 4046   4.450   1.980   9.620
 3076W        W 4047   7.070   5.670  11.540
 3077W        W 4048  13.370   2.660   2.830
 3078W        W 4049   7.760   2.160   5.420
 3079W        W 4050   6.870  10.830  10.510
 3080W        W 4051   9.450   9.010   0.110
 3081W        W 4052   9.590   9.620  11.310
 3082W        W 4053  10.750   3.880  10.640
 3083W        W 4054   8.760  13.310   3.280
 3084W        W 4055   0.670   5.720   0.900
 3085W        W 4056   6.900  12.290   9.310
 3086W        W 4057  11.060   1.080  10.980
 3087W        W 4058  13.370   2.330   2.320
 3088W        W 4059   4.660   4.540   4.430
 3089W        W 4060   7.240   0.350   6.570
 3090W        W 4061   2.880  12.060   1.900
 3091W        W 4062   8.590   6.700   1.870
 3092W        W 4063  11.230   7.660  10.370
 3093W        W 4064   6.360   9.270   0.380
 3094W        W 4065   3.970   3.420   7.950
 3095W        W 4066  10.950   1.480  13.830
 3096W        W 4067   1.660   8.880   7.600
 3097W        W 4068   5.660   9.780  10.170
 3098W        W 4069   2.710   0.740   8.190
 3099W        W 4070   6.920  12.180  12.230
 3100W        W 4071  10.100   0.250   6.620
 3101W        W 4072   8.860  12.070  10.140
 3102W        W 4073   3.430   5.810   6.940
 3103W        W 4074   3.760   3.170   2.440
 3104W        W 4075   3.950  13.540   5.040
 3105W        W 4076  10.530   7.350   3.370
 3106W        W 4077   5.250   7.490   4.630
 3107W        W 4078   8.220  10.790  12.380
 3108W        W 4079   0.080   6.290   6.840
 3109W        W 4080   9.440   4.130   3.460
 3110W        W 4081  10.570   1.390   6.220
 3111W        W 4082   0.790   8.990   6.980
 3112W        W 4083   5.280  10.890   8.840
 3113W        W 4084  10.090   9.720  13.730
 3114W        W 4085  10.050   7.750   8.260
 3115W        W 4086   9.040   9.050   5.150
 3116W        W 4087   5.180   3.910   5.030
 3117W        W 4088  11.080  12.500   8.090
 3118W        W 4089   1.380   9.900   2.840
 3119W        W 4090   0.760   6.620   4.710
 3120W        W 4091  13.900   6.520   5.180
 3121W        W 4092  10.020   4.730   4.890
 3122W        W 4093   0.570   7.400   4.310
 3123W        W 4094   3.300   4.140   7.830
 3124W        W 4095   2.890   0.680   9.180
 3125W        W 4096  13.220   7.220   5.660
 3126W        W 4097   4.340   4.570  11.440
 3127W        W 4098  11.340   2.310   5.340
 3128W        W 4099   3.120   2.930   9.130
 3129W        W 4100   5.970  11.270   0.290
 3130W        W 4101  11.290   1.660  10.230
 3131W        W 4102   7.410   4.200   2.270
 3132W        W 4103   1.030   3.580   9.770
 3133W        W 4104   2.010   6.170   1.790
 3134W        W 4105   7.690   6.830  10.120
 3135W        W 4106   3.630   4.790   1.520
 3136W        W 4107   8.390   4.450   9.310
 3137W        W 4108   6.360   6.320  12.840
 3138W        W 4109  12.780  11.310   9.420
 3139W        W 4110   2.590   1.680  13.660
 3140W        W 4111   4.090   4.990   0.630
 3141W        W 4112   6.120   1.510   7.520
 3142W        W 4113   2.800   3.020   8.240
 3143W        W 4114  13.350   9.990   4.920
 3144W        W 4115   8.530   2.160   4.930
 3145W        W 4116  11.000   6.370  10.850
 3146W        W 4117  12.550   7.330   1.250
 3147W        W 4118  11.260   3.020  10.780
 3148W        W 4119   0.380   0.900   6.630
 3149W        W 4120   5.440   4.710  12.790
 3150W        W 4121  11.310   1.880   1.040
 3151W        W 4122   3.750   1.160   2.210
 3152W        W 4123  12.790   0.480   9.720
 3153W        W 4124   8.820   0.290   1.250
 3154W        W 4125   7.210   9.520  12.560
 3155W        W 4126   7.360  12.110   9.170
 3156W        W 4127   5.720   6.540   3.550
 3157W        W 4128   9.090   3.440  12.340
 3158W        W 4129   5.180  13.280  10.680
 3159W        W 4130   3.440   1.370   7.930
 3160W        W 4131  13.800  13.860   5.020
 3161W        W 4132   9.500   1.780  10.050
 3162W        W 4133   3.080   0.930   4.320
 3163W        W 4134   3.710   0.650   3.910
 3164W        W 4135   9.170  13.840  11.690
 3165W        W 4136   5.200  10.900   2.590
 3166W        W 4137   5.660   3.290   6.920
 3167W        W 4138   4.230  12.290   2.200
 3168W        W 4139  11.050   7.490   9.100
 3169W        W 4140   4.110   1.510  10.640
 3170W        W 4141   9.000   3.970  12.210
 3171W        W 4142  12.850   0.970   4.740
 3172W        W 4143   9.960   9.230  11.530
 3173W        W 4144   4.360  13.560   5.700
 3174W        W 4145   7.040   6.600   0.550
 3175W        W 4146   8.720   1.970   6.720
 3176W        W 4147   9.860   7.590  13.750
 3177W        W 4148   0.210   9.530   5.890
 3178W        W 4149  10.500   5.810   6.650
 3179W        W 4150   0.950   6.610   5.680
 3180W        W 4151   5.060   1.040   3.670
 3181W        W 4152   5.050   9.040   4.940
 3182W        W 4153   7.310   4.140  12.210
 3183W        W 4154   4.560  13.300  13.500
 3184W        W 4155   2.600   0.650  10.430
 3185W        W 4156   6.860   2.130   8.960
 3186W        W 4157   6.690   4.970  10.410
 3187W        W 4158   1.230   7.160  12.150
 3188W        W 4159   4.550   6.310  11.520
 3189W        W 4160   5.910   6.770   2.300
 3190W        W 4161   2.210   4.140   9.100
 3191W        W 4162   2.830   9.700   4.780
 3192W        W 4163   1.870   0.240   4.890
 3193W        W 4164   7.880   0.670   6.140
 3194W        W 4165   8.630   8.690   7.320
 3195W        W 4166   1.900   4.180   3.630
 3196W        W 4167   4.820   0.620   6.880
 3197W        W 4168   7.980   7.220   5.340
 3198W        W 4169   0.870  12.890  11.460
 3199W        W 4170   9.160   7.040   0.830
 3200W        W 4171  11.930  13.170   9.540
 3201W        W 4172   5.190  10.610   7.550
 3202W        W 4173   1.850  11.090  12.810
 3203W        W 4174   5.490  11.170   4.790
 3204W        W 4175   0.990   9.620   2.590
 3205W        W 4176   4.110   6.950   1.160
 3206W        W 4177   8.630  11.870  13.860
 3207W        W 4178  11.040   6.090   2.110
 3208W        W 4179   6.010   2.290   0.520
 3209W        W 4180   0.860   9.490   6.670
 3210W        W 4181   1.000   0.700   0.770
 3211W        W 4182  11.290   6.750   4.360
 3212W        W 4183   6.090   6.580   8.200
 3213W        W 4184   1.960   9.370   6.190
 3214W        W 4185   2.070  12.380   0.420
 3215W        W 4186   8.760   0.130   7.350
 3216W        W 4187   8.960   7.400   8.620
 3217W        W 4188   2.920  11.030  13.850
 3218W        W 4189  13.150   0.240   5.830
 3219W        W 4190   4.430   0.150   7.670
 3220W        W 4191   7.410   6.170   5.330
 3221W        W 4192   1.970   0.660  13.390
 3222W        W 4193   2.230   4.430   5.790
 3223W        W 4194   6.920  12.650   1.380
 3224W        W 4195   8.450   1.090   6.560
 3225W        W 4196  12.920   2.520  12.270
 3226W        W 4197   7.780   3.690  12.780
 3227W        W 4198   1.870   2.480   0.820
 3228W        W 4199  12.100   0.020   3.730
 3229W        W 4200   6.370  11.620   1.500
 3230W        W 4201   5.910   8.820   8.200
 3231W        W 4202  12.310  13.520   2.010
 3232W        W 4203   8.030   1.830   3.140
 3233W        W 4204   9.410  10.870   8.380
 3234W        W 4205  12.660   0.870  13.130
 3235W        W 4206   3.110   7.540   9.540
 3236W        W 4207   5.350   5.420   4.270
 3237W        W 4208   9.430  12.620   6.520
 3238W        W 4209  11.020  11.760   1.060
 3239W        W 4210   3.490   4.550   8.120
 3240W        W 4211  12.120   1.040  12.400
 3241W        W 4212   2.330  10.050   6.120
 3242W        W 4213  13.850   7.880   5.380
 3243W        W 4214   0.100   9.470   2.680
 3244W        W 4215   8.880   2.490   4.800
 3245W        W 4216   9.110   7.460  12.220
 3246W        W 4217   8.300   1.940   3.630
 3247W        W 4218   0.940  11.030  12.490
 3248W        W 4219  12.750   0.170   4.900
 3249W        W 4220  11.770  10.300   5.010
 3250W        W 4221   2.240   2.390   2.380
 3251W        W 4222   4.200  11.210  10.230
 3252W        W 4223  12.990   5.870   4.570
 3253W        W 4224   3.360  10.860   6.820
 3254W        W 4225   2.450   0.460  10.920
 3255W        W 4226   2.770  13.590  12.510
 3256W        W 4227   3.060   3.100   7.530
 3257W        W 4228   5.100   9.930   6.770
 3258W        W 4229  11.000   8.750   6.730
 3259W        W 4230  11.080   9.050   0.730
 3260W        W 4231  10.300   3.740   6.380
 3261W        W 4232   2.060  11.400   8.890
 3262W        W 4233   6.030  10.370   3.000
 3263W        W 4234   8.070   3.920   1.190
 3264W        W 4235   3.740  12.530   4.890
 3265W        W 4236   1.470   2.830   0.050
 3266W        W 4237   8.810   9.300   4.040
 3267W        W 4238  12.470   6.530   8.580
 3268W        W 4239   7.750   1.340   8.670
 3269W        W 4240  13.210   1.690  12.040
 3270W        W 4241   6.420   7.230  12.580
 3271W        W 4242   7.290   8.360   4.030
 3272W        W 4243  10.790  10.060   5.260
 3273W        W 4244  12.030   6.870   9.120
 3274W        W 4245   5.490   9.910   0.900
 3275W        W 4246  10.720   6.570   0.710
 3276W        W 4247   4.960   1.520   3.730
 3277W        W 4248   2.200   5.070  13.130
 3278W        W 4249   4.280   6.060   1.700
 3279W        W 4250  10.380   1.840   6.060
 3280W        W 4251   8.990   6.840   8.530
 3281W        W 4252  11.840   6.140  11.290
 3282W        W 4253   2.770   4.070   0.540
 3283W        W 4254   2.360  11.320  10.530
 3284W        W 4255  11.270   4.380   0.790
 3285W        W 4256  11.220   4.990   6.930
 3286W        W 4257   4.780   4.900  12.640
 3287W        W 4258  13.350   8.080   5.640
 3288W        W 4259   6.140  11.620  11.390
 3289W        W 4260   4.720   4.790   1.110
 3290W        W 4261   3.930   8.670  10.800
 3291W        W 4262   4.290   7.450   5.620
 3292W        W 4263   7.550   7.350   2.530
 3293W        W 4264   7.510   0.800  12.420
 3294W        W 4265   1.000   9.430   4.310
 3295W        W 4266  11.310  13.790  12.610
 3296W        W 4267   4.530   9.530   2.620
 3297W        W 4268   9.900   9.300   2.450
 3298W        W 4269   3.420   5.060   4.200
 3299W        W 4270  11.980   3.690  10.620
 3300W        W 4271   5.030   5.650   4.580
 3301W        W 4272   6.690   3.330  11.980
 3302W        W 4273  13.060   7.970   8.910
 3303W        W 4274   0.010   0.880   8.820
 3304W        W 4275   5.630   7.650   6.020
 3305W        W 4276   2.800   9.020  10.220
 3306W        W 4277   4.260  10.200   0.720
 3307W        W 4278  12.180   7.480   3.090
 3308W        W 4279   1.390   9.280   0.370
 3309W        W 4280  12.080   6.870   0.710
 3310W        W 4281  10.350   5.240   6.230
 3311W        W 4282   7.560   5.850  12.580
 3312W        W 4283   3.330   1.550   0.880
 3313W        W 4284   2.600  10.590  11.760
 3314W        W 4285  11.320   5.850   9.270
 3315W        W 4286   7.670   4.790   3.330
 3316W        W 4287  12.540   7.640   4.930
 3317W        W 4288   7.070   9.160  10.530
 3318W        W 4289  13.160  12.960   6.460
 3319W        W 4290   0.510   6.840   0.160
 3320W        W 4291   4.180   6.870   6.960
 3321W        W 4292   0.760   0.590   6.590
 3322W        W 4293   4.800   5.120   2.990
 3323W        W 4294  11.480   3.700   8.820
 3324W        W 4295   7.350  10.790   1.530
 3325W        W 4296   8.450  13.000  10.920
 3326W        W 4297   8.660  10.680  12.030
 3327W        W 4298  11.300   1.480   3.070
 3328W        W 4299   7.740   0.230   0.640
 3329W        W 4300   9.940   5.460  13.110
 3330W        W 4301   7.920   7.980  12.800
 3331W        W 4302   1.300   7.560  11.870
 3332W        W 4303   3.440  10.490   1.880
 3333W        W 4304  13.610   7.910   8.120
 3334W        W 4305   2.750   4.060   5.220
 3335W        W 4306  10.370   7.680  13.500
 3336W        W 4307   8.500   6.280  12.620
 3337W        W 4308   1.080   3.230   0.690
 3338W        W 4309   8.890  11.100   6.300
 3339W        W 4310   2.530   8.780   9.870
 3340W        W 4311  12.540   2.790   5.700
 3341W        W 4312   2.740   5.600   4.710
 3342W        W 4313   0.050   9.550   8.990
 3343W        W 4314   4.930   2.550  12.320
 3344W        W 4315   0.150   0.870   1.880
 3345W        W 4316   4.300   6.680   2.950
 3346W        W 4317  13.600   4.100   7.880
 3347W        W 4318  12.060  10.860   2.260
 3348W        W 4319   3.030   8.890   9.770
 3349W        W 4320   6.630   0.240   6.620
 3350W        W 4321   7.310   2.660   3.000
 3351W        W 4322   2.580   4.070   3.880
 3352W        W 4323   9.860   2.120   0.720
 3353W        W 4324  10.230  10.780   3.270
 3354W        W 4325   9.390   0.120   1.230
 3355W        W 4326   0.690  13.760   4.410
 3356W        W 4327  13.090   4.870  13.900
 3357W        W 4328   0.660   8.090   4.890
 3358W        W 4329  10.570  11.930   0.830
 3359W        W 4330   4.690  12.650   2.030
 3360W        W 4331  11.350   5.280   2.460
 3361W        W 4332   3.080   2.780   1.010
 3362W        W 4333  11.850  13.500   6.000
 3363W        W 4334  11.210   3.260   5.390
 3364W        W 4335   4.550   9.760   3.050
 3365W        W 4336   5.500  10.100   7.430
 3366W        W 4337   1.980  13.020   2.810
 3367W        W 4338   9.930   9.810   0.540
 3368W        W 4339   2.790   3.690   6.880
 3369W        W 4340   9.210  13.370  10.900
 3370W        W 4341  11.620   1.650   2.740
 3371W        W 4342  10.780  13.050  13.380
 3372W        W 4343   6.410   4.990   6.770
 3373W        W 4344  11.890   1.320   8.320
 3374W        W 4345  12.790   4.070   8.660
 3375W        W 4346   4.130  10.180   5.700
 3376W        W 4347   0.240   8.810  12.870
 3377W        W 4348   9.000   3.210   2.880
 3378W        W 4349  10.730   3.500   9.810
 3379W        W 4350   4.970  13.070   5.180
 3380W        W 4351   9.290   9.940   0.510
 3381W        W 4352  12.950   1.460   0.480
 3382W        W 4353   5.660   8.650   7.230
 3383W        W 4354  10.540  13.040   3.890
 3384W        W 4355   5.500   1.380   9.590
 3385W        W 4356   1.680  10.940   6.210
 3386W        W 4357   2.240  13.750   4.670
 3387W        W 4358  13.650   0.770   5.120
 3388W        W 4359  10.650   6.530   1.350
 3389W        W 4360   0.260   8.640   3.110
 3390W        W 4361   6.540   7.610   7.140
 3391W        W 4362   4.930   7.500  12.980
 3392W        W 4363  10.130  13.390   7.640
 3393W        W 4364  12.610   2.700   4.730
 3394W        W 4365   6.570  11.480  12.330
 3395W        W 4366   8.260  11.680  11.940
 3396W        W 4367   9.520   3.240  11.680
 3397W        W 4368  10.070   1.990   3.010
 3398W        W 4369   8.700   9.540  11.570
 3399W        W 4370   6.360   1.160  10.580
 3400W        W 4371   8.160  13.410  11.660
 3401W        W 4372   7.410   5.210  10.940
 3402W        W 4373  10.830   3.180   7.010
 3403W        W 4374  12.400  13.160   5.840
 3404W        W 4375   3.620  12.210   7.440
 3405W        W 4376   3.260   3.200   9.510
 3406W        W 4377   4.620   5.580   2.920
 3407W        W 4378   7.700   4.150  11.830
 3408W        W 4379  12.460   2.100  12.360
 3409W        W 4380  12.970   1.250   2.840
 3410W        W 4381   6.610   1.350   8.360
 3411W        W 4382   9.780   0.450   1.300
 3412W        W 4383   6.730  11.780   5.950
 3413W        W 4384   8.350   8.760   6.070
 3414W        W 4385   5.350  13.600  11.210
 3415W        W 4386   6.200   6.270   0.350
 3416W        W 4387  11.390  12.690   1.600
 3417W        W 4388   1.720   0.240   2.410
 3418W        W 4389   7.780  10.710   7.300
 3419W        W 4390   9.970   7.910   3.730
 3420W        W 4391   3.680  12.580   1.260
 3421W        W 4392   8.410   2.580   4.750
 3422W        W 4393   4.920   4.100   5.460
 3423W        W 4394   8.130   9.870  12.110
 3424W        W 4395   5.030   2.290   9.540
 3425W        W 4396  11.620   4.600   4.150
 3426W        W 4397   9.940   5.910  13.370
 3427W        W 4398  13.350   7.570   1.710
 3428W        W 4399  10.920   7.670   4.160
 3429W        W 4400   8.350  13.350  13.550
 3430W        W 4401  13.000   5.090   8.840
 3431W        W 4402   0.530   0.820   8.940
 3432W        W 4403  12.950   5.560  13.320
 3433W        W 4404   7.440  13.840  12.290
 3434W        W 4405   3.430   0.120  13.350
 3435W        W 4406   0.740   3.450  10.190
 3436W        W 4407   6.580   9.250  12.820
 3437W        W 4408   4.690  12.430   5.890
 3438W        W 4409   0.660  12.990   5.210
 3439W        W 4410   1.900   7.830  10.050
 3440W        W 4411   4.520  11.540   5.080
 3441W        W 4412  11.670   7.930   0.930
 3442W        W 4413  11.230  12.260   7.360
 3443W        W 4414  10.950   8.660   7.610
 3444W        W 4415   3.890   8.510   0.040
 3445W        W 4416   5.250   8.990   5.720
 3446W        W 4417   0.810   4.350  10.400
 3447W        W 4418  11.120  12.670  13.680
 3448W        W 4419   0.160   0.200   2.370
 3449W        W 4420  12.700  10.890  10.110
 3450W        W 4421  11.110   2.230  11.010
 3451W        W 4422   0.660  11.860   7.310
 3452W        W 4423  12.690   9.510   8.490
 3453W        W 4424  11.070   8.010   9.240
 3454W        W 4425   7.570   1.020   9.770
 3455W        W 4426   6.470   7.670   6.590
 3456W        W 4427  11.780   3.560  12.440
 3457W        W 4428  10.300  12.140   3.490
 3458W        W 4429   5.100  10.540   0.660
 3459W        W 4430  13.660   5.800   8.000
 3460W        W 4431   5.590   9.440   9.640
 3461W        W 4432  12.710   3.290   7.480
 3462W        W 4433  10.290  12.600   3.650
 3463W        W 4434   3.270   8.960  13.200
 3464W        W 4435   4.820   1.500  11.770
 3465W        W 4436   3.720   8.980   6.390
 3466W        W 4437  13.150  12.780   1.030
 3467W        W 4438  12.980   8.290   5.400
 3468W        W 4439   0.120   6.030   0.490
 3469W        W 4440   5.900   7.140   8.220
 3470W        W 4441   2.760  12.400  12.870
 3471W        W 4442  10.510   1.730   7.200
 3472W        W 4443   8.220   5.510   4.850
 3473W        W 4444   6.550   6.170   6.650
 3474W        W 4445   5.220   9.080   2.980
 3475W        W 4446   2.600  10.600   0.950
 3476W        W 4447   6.790  13.760   8.420
 3477W        W 4448  10.860   2.150   1.180
 3478W        W 4449   5.310  12.250   5.530
 3479W        W 4450  10.310   4.660   2.990
 3480W        W 4451   8.330   9.540  11.090
 3481W        W 4452   4.640  12.460  11.080
 3482W        W 4453  11.450   8.300   3.930
 3483W        W 4454  13.480   8.170  13.300
 3484W        W 4455   1.240   1.550   6.940
 3485W        W 4456  12.240   8.110  12.030
 3486W        W 4457   7.430  11.910   2.440
 3487W        W 4458   3.600   4.770   7.190
 3488W        W 4459   5.560   6.430   7.590
 3489W        W 4460  12.870   9.240   0.430
 3490W        W 4461   5.870  13.240   0.050
 3491W        W 4462   3.910  12.060   2.550
 3492W        W 4463   5.600   4.270   5.160
 3493W        W 4464   0.150   9.890   3.030
 3494W        W 4465   9.060   4.530   1.830
 3495W        W 4466  11.950   4.720  12.370
 3496W        W 4467   2.930  11.580   6.400
 3497W        W 4468   4.440   5.060   2.580
 3498W        W 4469   9.510   8.490   2.620
 3499W        W 4470   5.840  10.750   8.110
 3500W        W 4471   6.140   3.010   1.780
 3501W        W 4472  11.710   3.790   1.310
 3502W        W 4473   5.820   7.040  10.990
 3503W        W 4474  12.580   0.540   1.170
 3504W        W 4475   4.510   3.150  12.980
 3505W        W 4476  10.820  10.360   8.560
 3506W        W 4477   6.620   3.290   2.380
 3507W        W 4478  11.160   1.980   9.200
 3508W        W 4479   1.000   2.760   0.350
 3509W        W 4480  10.960   9.070   3.620
 3510W        W 4481   5.170  11.530   4.600
 3511W        W 4482   3.940  13.040   0.320
 3512W        W 4483  12.870   6.540   1.020
 3513W        W 4484   6.770   9.910   8.890
 3514W        W 4485  10.380  12.800   2.530
 3515W        W 4486   8.500   5.480   3.130
 3516W        W 4487   6.660   6.060   4.720
 3517W        W 4488  10.180   3.410  12.820
 3518W        W 4489   2.550   9.260   3.280
 3519W        W 4490   0.150  11.470  12.370
 3520W        W 4491   5.680   7.300   5.520
 3521W        W 4492  10.330  13.160   5.110
 3522W        W 4493   9.040   3.580  11.810
 3523W        W 4494  11.660   4.300   6.550
 3524W        W 4495   6.150   3.390  11.610
 3525W        W 4496   7.390   9.070   6.290
 3526W        W 4497  12.300   3.420   2.330
 3527W        W 4498   8.190   2.720  11.650
 3528W        W 4499  13.310   4.200   8.780
 3529W        W 4500  13.420  13.390   6.040
 3530W        W 4501   3.850  12.740  10.810
 3531W        W 4502   6.250   3.290   3.190
 3532W        W 4503  13.540  13.670   1.300
 3533W        W 4504   2.490   9.500  13.230
 3534W        W 4505   2.320   5.420   6.920
 3535W        W 4506   9.930  12.880   5.310
 3536W        W 4507  11.960   4.750   4.620
 3537W        W 4508  10.320   2.840   9.440
 3538W        W 4509   2.580   0.340   7.510
 3539W        W 4510  10.300   5.480   2.360
 3540W        W 4511  11.190   3.170  11.860
 3541W        W 4512   5.880   9.040  11.560
 3542W        W 4513   5.070   9.550   9.450
 3543W        W 4514   9.250   3.930   3.000
 3544W        W 4515   5.050   9.990   3.120
 3545W        W 4516   3.460   5.490  13.420
 3546W        W 4517   8.170   9.930   4.050
 3547W        W 4518   8.610   3.000   5.040
 3548W        W 4519   1.130   5.710   1.960
 3549W        W 4520   6.790   9.690   6.990
 3550W        W 4521   3.290   0.690  11.180
 3551W        W 4522   5.530   8.290   3.350
 3552W        W 4523   6.090  13.530   8.770
 3553W        W 4524   2.250   6.610   1.130
 3554W        W 4525   5.560   7.700   0.410
 3555W        W 4526  12.610   2.560  13.580
 3556W        W 4527  11.410   9.060   8.940
 3557W        W 4528  10.830   3.000  13.900
 3558W        W 4529   2.200  11.480  12.910
 3559W        W 4530   3.080  10.350   4.960
 3560W        W 4531  10.990  12.660   4.730
 3561W        W 4532  13.730   7.020   3.220
 3562W        W 4533  12.210   4.180   6.320
 3563W        W 4534   5.890   4.210   9.960
 3564W        W 4535  12.390  12.920   0.130
 3565W        W 4536  12.540   6.910   0.350
 3566W        W 4537  10.740  10.660   1.940
 3567W        W 4538  12.900   3.260  12.780
 3568W        W 4539   4.160   1.940   4.970
 3569W        W 4540   3.470  12.990   4.620
 3570W        W 4541   7.620   3.940   3.610
 3571W        W 4542   6.940   3.530  13.140
 3572W        W 4543   9.650   5.290   1.500
 3573W        W 4544   5.910   4.930  10.890
 3574W        W 4545   5.550   5.780   3.920
 3575W        W 4546   1.520   3.500   9.920
 3576W        W 4547  13.630   7.080  12.710
 3577W        W 4548  13.050   4.920   0.860
 3578W        W 4549  12.160  13.300  12.090
 3579W        W 4550   5.590  12.980   7.400
 3580W        W 4551   7.930   2.770  11.160
 3581W        W 4552   0.240   1.480   6.640
 3582W        W 4553   5.360   2.800   4.050
 3583W        W 4554   1.760  11.760   3.200
 3584W        W 4555  13.000   3.300   7.920
 3585W        W 4556   1.280   3.900   4.440
 3586W        W 4557   7.160   7.570   0.120
 3587W        W 4558   1.800   8.980   0.280
 3588W        W 4559   6.800  11.750   1.250
 3589W        W 4560  13.080   1.960   1.820
 3590W        W 4561   1.400  10.040   2.330
 3591W        W 4562   5.270   3.800   4.510
 3592W        W 4563   5.990  12.550   2.660
 3593W        W 4564   9.930   3.810   2.790
 3594W        W 4565   1.540   5.280   8.100
 3595W        W 4566   7.860   5.770  11.550
 3596W        W 4567   7.160   6.440   2.310
 3597W        W 4568   7.720   9.050   3.340
 3598W        W 4569  10.930   1.220   2.200
 3599W        W 4570  11.700  10.870   4.680
 3600W        W 4571   0.350   4.030   0.880
 3601W        W 4572   3.250   8.950   6.140
 3602W        W 4573   3.250   7.800   7.920
 3603W        W 4574   3.640   7.850   0.110
 3604W        W 4575   0.230   8.370   5.150
 3605W        W 4576  10.240   7.770  11.320
 3606W        W 4577  11.060   4.720  12.210
 3607W        W 4578   2.620   0.550   2.350
 3608W        W 4579   4.600   0.030   8.750
 3609W        W 4580   8.780   5.050   4.110
 3610W        W 4581   7.260   9.790   5.190
 3611W        W 4582   9.020   9.330  11.850
 3612W        W 4583   2.760  13.780   3.330
 3613W        W 4584   5.610  10.810   5.160
 3614W        W 4585   9.600  13.260   3.570
 3615W        W 4586   6.920   4.480  11.550
 3616W        W 4587   0.860   6.910   0.960
 3617W        W 4588  12.200   2.350  13.280
 3618W        W 4589   9.830   4.710   1.300
 3619W        W 4590   9.840  11.540   5.430
 3620W        W 4591  10.490   1.850   8.640
 3621W        W 4592  10.780  11.610   5.440
 3622W        W 4593   3.750   9.500   7.650
 3623W        W 4594  12.740   0.450   8.880
 3624W        W 4595   0.520  10.280   7.300
 3625W        W 4596  12.730   3.740   9.970
 3626W        W 4597   4.020   9.050  13.890
 3627W        W 4598  11.870   1.010   9.310
 3628W        W 4599   1.610   7.360  12.770
 3629W        W 4600  11.680   8.040   5.450
 3630W        W 4601   5.110   7.700   3.370
 3631W        W 4602   1.650  12.510  13.410
 3632W        W 4603   5.060   6.530  11.360
 3633W        W 4604   7.150   2.580   6.610
 3634W        W 4605  11.830   1.130   5.890
 3635W        W 4606   4.630   1.220   3.830
 3636W        W 4607  13.330   8.340   9.070
 3637W        W 4608  12.210   4.030   8.540
 3638W        W 4609   6.970   3.980  13.810
 3639W        W 4610   2.290   8.570   8.980
 3640W        W 4611  10.940   5.350  10.490
 3641W        W 4612   4.570  11.840   1.470
 3642W        W 4613   8.050  11.520   3.050
 3643W        W 4614   9.820  12.510  12.760
 3644W        W 4615  10.590   4.010  11.830
 3645W        W 4616   9.390   8.650   7.430
 3646W        W 4617   5.310  12.100   9.850
 3647W        W 4618   6.390   2.660   1.590
 3648W        W 4619   8.340   7.980   4.900
 3649W        W 4620   6.980   4.420   0.820
 3650W        W 4621   9.700   2.410   8.790
 3651W        W 4622   1.850   8.530  10.850
 3652W        W 4623   0.640   8.290   4.450
 3653W        W 4624   2.930   6.950  11.010
 3654W        W 4625  10.750   3.090   9.460
 3655W        W 4626   6.530  10.000   9.980
 3656W        W 4627   4.240   7.940  12.750
 3657W        W 4628   6.600  13.250   3.830
 3658W        W 4629   2.040   8.420   7.410
 3659W        W 4630   9.230  13.010   2.090
 3660W        W 4631   9.590   8.440  10.880
 3661W        W 4632  11.620   7.490  11.470
 3662W        W 4633   3.450   7.660   1.140
 3663W        W 4634  10.410   8.010   2.500
 3664W        W 4635   4.160   9.110  13.320
 3665W        W 4636   0.870   7.480   9.870
 3666W        W 4637  10.810   4.900   3.820
 3667W        W 4638  10.670   3.320   2.510
 3668W        W 4639  10.520   9.940   4.790
 3669W        W 4640   6.350  13.070   3.350
 3670W        W 4641   2.360  10.440   0.410
 3671W        W 4642   2.680  13.720   6.620
 3672W        W 4643   5.750   5.090   7.970
 3673W        W 4644   6.900  13.120  12.830
 3674W        W 4645  10.070   1.220   7.870
 3675W        W 4646   5.340   5.410   3.730
 3676W        W 4647  13.880  12.500  12.050
 3677W        W 4648  13.050   7.940   1.640
 3678W        W 4649   5.060  13.880   5.050
 3679W        W 4650  11.270   9.330  13.750
 3680W        W 4651   2.950   3.950   8.130
 3681W        W 4652   2.960  13.370   1.670
 3682W        W 4653   3.750   4.810   0.140
 3683W        W 4654   3.740  12.920  12.530
 3684W        W 4655   7.210   3.940   1.900
 3685W        W 4656  10.620  12.800  12.960
 3686W        W 4657  10.920  12.640  12.650
 3687W        W 4658   3.580   1.310   9.010
 3688W        W 4659  12.060  11.420   5.390
 3689W        W 4660   1.720  10.710   1.070
 3690W        W 4661   1.720   6.070   7.240
 3691W        W 4662   7.230   3.030   6.320
 3692W        W 4663   1.180   8.300   9.160
 3693W        W 4664  10.900   6.300  11.970
 3694W        W 4665  11.580  11.390  13.910
 3695W        W 4666   4.760   2.430  13.180
 3696W        W 4667   4.110   0.920   1.280
 3697W        W 4668   4.690  10.840  11.140
 3698W        W 4669   3.770   8.990   2.410
 3699W        W 4670   8.930  10.180   4.000
 3700W        W 4671  11.490   8.110  12.630
 3701W        W 4672   0.690   3.240   1.010
 3702W        W 4673   7.340  13.830   0.690
 3703W        W 4674   2.590   0.850   0.190
 3704W        W 4675  11.850   3.590  11.860
 3705W        W 4676  11.390   6.310   3.310
 3706W        W 4677   4.200   0.010   0.750
 3707W        W 4678   6.710   0.190   9.150
 3708W        W 4679  12.540   7.000   9.420
 3709W        W 4680  10.090   1.520  11.670
 3710W        W 4681   0.870   5.360   3.370
 3711W        W 4682   1.920   2.950   0.700
 3712W        W 4683  12.530  12.980   3.120
 3713W        W 4684  10.900   2.700   2.390
 3714W        W 4685  12.500   0.070  10.460
 3715W        W 4686   2.360   7.930  10.190
 3716W        W 4687  11.210  10.790   1.660
 3717W        W 4688   4.620   4.540   0.690
 3718W        W 4689   6.670   3.620   6.710
 3719W        W 4690  12.990  13.850   2.110
 3720W        W 4691   6.050  11.230   1.570
 3721W        W 4692   3.840  13.580   4.070
 3722W        W 4693   6.890   4.290   2.080
 3723W        W 4694   9.780  11.670   7.220
 3724W        W 4695  13.150   5.730   8.220
 3725W        W 4696  11.420   3.350  13.360
 3726W        W 4697   4.610   2.630   4.670
 3727W        W 4698   2.760   4.390   9.310
 3728W        W 4699   3.060   2.900   7.000
 3729W        W 4700   7.250   1.140   2.110
 3730W        W 4701   6.430   3.950   2.240
 3731W        W 4702  10.800   2.990   5.110
 3732W        W 4703   7.960   7.900   1.270
 3733W        W 4704   4.930   7.430  10.930
 3734W        W 4705   8.330   1.010   3.950
 3735W        W 4706   1.200  10.850   4.290
 3736W        W 4707   4.690  13.780   3.160
 3737W        W 4708   6.480   0.150   9.650
 3738W        W 4709   8.050   7.120   1.280
 3739W        W 4710   9.690   1.590   7.710
 3740W        W 4711  11.690   2.670  12.360
 3741W        W 4712   9.300   3.860   7.250
 3742W        W 4713  10.550  13.250   2.450
 3743W        W 4714   4.720   7.370   7.720
 3744W        W 4715   7.280  12.790   0.650
 3745W        W 4716   8.030   8.680   0.060
 3746W        W 4717   3.320   0.220   3.880
 3747W        W 4718   9.140   9.060   7.760
 3748W        W 4719  10.310   4.390   2.090
 3749W        W 4720   6.520   3.190   1.500
 3750W        W 4721  10.990  11.210   7.480
 3751W        W 4722  12.070   2.610   2.180
 3752W        W 4723   6.990   5.290   1.910
 3753W        W 4724   3.490  12.630   3.330
 3754W        W 4725  13.760   9.680   1.200
 3755W        W 4726   5.100  11.500   8.470
 3756W        W 4727   9.120   1.910   0.860
 3757W        W 4728   5.300  12.420   8.290
 3758W        W 4729   6.150   2.900   4.240
 3759W        W 4730  13.250   9.180   9.950
 3760W        W 4731   2.040   8.790  11.280
 3761W        W 4732   6.780  10.280   8.450
 3762W        W 4733   9.160   7.160  13.190
 3763W        W 4734   1.420   2.590   2.260
 3764W        W 4735   1.610   3.450   5.360
 3765W        W 4736   5.530   1.630   7.430
 3766W        W 4737   5.780  13.080   3.480
 3767W        W 4738   4.940   8.190  13.610
 3768W        W 4739  11.210   1.970   2.910
 3769W        W 4740   7.760   5.440   0.000
 3770W        W 4741   9.770   6.060   2.860
 3771W        W 4742  12.370   1.310   7.380
 3772W        W 4743   7.070   1.700   5.280
 3773W        W 4744  12.460   4.600  12.050
 3774W        W 4745  10.370   4.420   9.350
 3775W        W 4746   3.560  10.580  10.780
 3776W        W 4747   6.700   5.990  10.280
 3777W        W 4748  13.140  11.220   1.350
 3778W        W 4749   9.800   4.910  11.510
 3779W        W 4750  10.490  10.530  11.920
 3780W        W 4751   7.500   0.740   7.510
 3781W        W 4752  13.240   3.350   4.390
 3782W        W 4753  10.940  11.290   2.810
 3783W        W 4754  12.780   0.240   4.350
 3784W        W 4755   3.070  10.680   5.940
 3785W        W 4756   1.720   6.550  13.180
 3786W        W 4757   1.770   1.360   4.530
 3787W        W 4758  10.050   7.330  13.360
 3788W        W 4759   0.310  12.750  10.430
 3789W        W 4760   7.940  11.440   4.610
 3790W        W 4761  12.910   7.530   9.180
 3791W        W 4762   5.330  12.450   4.080
 3792W        W 4763   1.320  11.930   2.260
 3793W        W 4764   1.500   8.060   1.130
 3794W        W 4765   6.070   1.830   2.320
 3795W        W 4766   6.670  10.060   1.830
 3796W        W 4767   0.340   3.410  11.600
 3797W        W 4768   3.380   2.980   8.150
 3798W        W 4769   5.740  11.640   3.060
 3799W        W 4770   1.890   8.890   1.630
 3800W        W 4771   6.260  13.410   6.070
 3801W        W 4772   7.230   4.690  11.090
 3802W        W 4773   3.340  11.450   7.760
 3803W        W 4774   2.900   5.200   4.050
 3804W        W 4775   6.280   0.870   9.290
 3805W        W 4776  10.400   0.180  12.550
 3806W        W 4777  10.820  11.650   3.130
 3807W        W 4778   5.830   5.590   9.780
 3808W        W 4779   5.180   2.610   6.640
 3809W        W 4780   1.670   8.000  11.020
 3810W        W 4781  11.940   7.350   7.750
 3811W        W 4782   3.490  11.760  13.740
 3812W        W 4783   5.450   8.990   8.430
 3813W        W 4784  10.630   5.360   1.980
 3814W        W 4785  12.190  12.680   6.040
 3815W        W 4786   2.370  11.870  10.380
 3816W        W 4787   5.020   6.750  10.220
 3817W        W 4788   3.080   9.140  12.540
 3818W        W 4789  10.180   2.290   8.980
 3819W        W 4790   2.640  11.480  11.320
 3820W        W 4791   7.220  13.070  11.700
 3821W        W 4792   2.920   7.300   9.130
 3822W        W 4793   3.940   6.300   6.630
 3823W        W 4794  13.340  11.000  10.060
 3824W        W 4795   3.060  10.070   3.300
 3825W        W 4796  11.250   9.600  12.840
 3826W        W 4797   8.620   2.660   2.030
 3827W        W 4798   6.690  10.520  12.610
 3828W        W 4799   8.200   2.180  11.600
 3829W        W 4800  10.230  13.420   4.700
 3830W        W 4801  10.830   6.640   2.180
 3831W        W 4802   4.660   4.320  10.510
 3832W        W 4803  12.040   4.630  10.030
 3833W        W 4804  12.780  12.930  13.220
 3834W        W 4805   7.400   6.660  13.680
 3835W        W 4806   9.910   9.700   6.280
 3836W        W 4807   7.760   0.590   0.970
 3837W        W 4808   4.870   0.080  11.830
 3838W        W 4809   3.730   2.510   0.390
 3839W        W 4810   5.760   2.890   2.160
 3840W        W 4811   1.050   5.280   1.620
 3841W        W 4812  10.260  13.630   1.560
 3842W        W 4813   1.830   6.450   6.830
 3843W        W 4814  12.610   0.700   4.230
 3844W        W 4815  12.600   4.760  12.980
 3845W        W 4816  13.400   6.570  11.330
 3846W        W 4817   6.700  11.870   2.590
 3847W        W 4818   2.740   1.280   7.180
 3848W        W 4819   2.280   1.900   0.040
 3849W        W 4820   9.500  13.240   7.720
 3850W        W 4821  13.710  13.620  12.950
 3851W        W 4822   5.610   4.590   0.150
 3852W        W 4823   7.050   7.130   5.260
 3853W        W 4824   4.770  10.590   4.660
 3854W        W 4825  10.800   2.130   5.750
 3855W        W 4826   5.770   6.520  11.050
 3856W        W 4827   4.830   5.130   2.130
 3857W        W 4828   8.910   6.870   7.520
 3858W        W 4829  13.260   5.870   1.600
 3859W        W 4830   5.050  13.540  13.520
 3860W        W 4831  11.970   1.400   5.180
 3861W        W 4832   6.430   0.160   3.350
 3862W        W 4833   7.200  13.830   7.760
 3863W        W 4834   5.800   3.800   2.790
 3864W        W 4835   9.190   4.050   7.730
 3865W        W 4836   0.730  11.290  13.040
 3866W        W 4837   6.910   2.650  10.440
 3867W        W 4838  13.030  10.690   1.240
 3868W        W 4839   8.220  10.970  11.270
 3869W        W 4840   5.020  10.480  12.360
 3870W        W 4841   0.250  13.870   2.800
 3871W        W 4842   3.980  11.690   1.580
 3872W        W 4843   7.670   2.690   5.300
 3873W        W 4844   9.230   2.200   2.520
 3874W        W 4845   6.570  10.200   3.930
 3875W        W 4846  12.500  11.920   3.360
 3876W        W 4847   0.970  12.170   7.090
 3877W        W 4848   4.570   6.790   8.710
 3878W        W 4849   8.070   1.170   9.430
 3879W        W 4850   7.170   9.820   1.120
 3880W        W 4851   5.320   6.160   8.360
 3881W        W 4852   8.510   1.740   5.930
 3882W        W 4853   2.860   4.800   9.810
 3883W        W 4854   2.900   6.710   9.270
 3884W        W 4855   2.060   5.980   5.710
 3885W        W 4856   8.950   6.390   2.860
 3886W        W 4857   2.710  11.140   1.780
 3887W        W 4858   1.250   9.080   8.460
 3888W        W 4859   9.270   6.320   5.510
 3889W        W 4860   9.820   1.720   1.930
 3890W        W 4861  11.660   1.010  13.810
 3891W        W 4862   0.210   8.670  11.930
 3892W        W 4863  10.810   9.150   7.020
 3893W        W 4864   1.590   6.530   1.670
 3894W        W 4865  11.480   2.420   6.460
 3895W        W 4866   7.470  13.620   2.200
 3896W        W 4867  10.760   1.220  11.570
 3897W        W 4868   4.610  13.710   0.530
 3898W        W 4869   8.760   7.200  13.910
 3899W        W 4870   2.760   9.300   4.340
 3900W        W 4871  12.840  12.440  13.090
 3901W        W 4872   4.390   1.130   7.910
 3902W        W 4873  11.190   6.030   1.540
 3903W        W 4874  12.920   2.730   8.020
 3904W        W 4875   0.380  11.110   7.960
 3905W        W 4876   1.070  13.140  11.930
 3906W        W 4877   8.970  11.090   9.040
 3907W        W 4878  11.500   9.480   3.040
 3908W        W 4879   5.080  12.420   1.780
 3909W        W 4880   1.520   4.130   8.160
 3910W        W 4881   4.690   0.820   3.130
 3911W        W 4882   7.460   2.470   8.120
 3912W        W 4883  13.920  13.840   1.550
 3913W        W 4884   0.190  13.280   6.440
 3914W        W 4885   9.270  10.160  13.090
 3915W        W 4886  13.860   8.620  10.390
 3916W        W 4887   1.950   0.620   6.630
 3917W        W 4888  11.800   5.400   7.750
 3918W        W 4889   1.860   6.980   7.350
 3919W        W 4890   3.590   8.720   8.080
 3920W        W 4891   2.770   0.830   6.190
 3921W        W 4892   6.130   9.150   2.400
 3922W        W 4893   9.020   5.680   0.540
 3923W        W 4894   0.040   2.130  13.510
 3924W        W 4895   0.390   2.680   8.670
 3925W        W 4896   3.330  12.330   8.300
 3926W        W 4897  11.160   5.410  13.290
 3927W        W 4898   1.000   9.770  12.630
 3928W        W 4899  11.720   1.010   5.410
 3929W        W 4900   4.440   1.760   3.640
 3930W        W 4901   6.590  11.220   8.790
 3931W        W 4902   8.090   5.170   0.310
 3932W        W 4903   4.920  13.280   0.010
 3933W        W 4904   5.180  11.600   0.670
 3934W        W 4905   6.260  11.920  10.570
 3935W        W 4906   1.440  13.470   9.370
 3936W        W 4907   0.170   3.240   0.350
 3937W        W 4908   8.990   7.860   9.430
 3938W        W 4909  13.370   3.120   3.990
 3939W        W 4910   4.420   1.940   0.730
 3940W        W 4911   9.460  12.170   1.790
 3941W        W 4912   6.840   9.410   0.250
 3942W        W 4913  10.070   0.180   5.780
 3943W        W 4914  10.820   3.270  11.480
 3944W        W 4915   0.650   2.100   1.950
 3945W        W 4916   3.360   7.870   3.660
 3946W        W 4917   4.980  13.310   0.520
 3947W        W 4918   2.890   9.200  13.020
 3948W        W 4919   1.080  11.430   6.600
 3949W        W 4920   4.210   4.090   6.300
 3950W        W 4921  13.180   7.630   7.810
 3951W        W 4922   7.310  13.630   9.660
 3952W        W 4923  10.520   0.400   9.210
 3953W        W 4924   0.170   0.110   3.600
 3954W        W 4925  11.080  11.970   9.410
 3955W        W 4926   1.300   1.900   0.270
 3956W        W 4927  11.960   3.080   7.980
 3957W        W 4928   6.250   4.280   6.160
 3958W        W 4929   2.110   0.790   9.680
 3959W        W 4930   2.960   2.600  13.340
 3960W        W 4931  12.350  13.040   1.870
 3961W        W 4932  11.010   1.550   2.680
 3962W        W 4933   4.710   9.180  10.110
 3963W        W 4934   5.250   7.860   1.540
 3964W        W 4935   9.670   9.960  13.400
 3965W        W 4936   5.590  13.740   7.050
 3966W        W 4937   3.950   0.630  10.150
 3967W        W 4938  10.550   2.250   3.870
 3968W        W 4939   5.330   5.310   1.570
 3969W        W 4940   1.940  10.460   1.490
 3970W        W 4941   1.350  13.230   1.260
 3971W        W 4942  10.350  10.980  13.660
 3972W        W 4943   5.630   0.170  10.150
 3973W        W 4944   6.480   1.380  11.740
 3974W        W 4945   4.180   9.280   5.100
 3975W        W 4946   8.570  12.960   6.870
 3976W        W 4947  10.350  13.560  13.460
 3977W        W 4948   3.050   0.630   0.140
 3978W        W 4949   7.050   3.210   5.090
 3979W        W 4950   8.120   2.560  13.240
 3980W        W 4951   0.740  10.050   1.540
 3981W        W 4952  11.970   5.880  10.000
 3982W        W 4953   8.150   0.920  10.410
 3983W        W 4954   3.480   8.470   4.920
 3984W        W 4955   1.750   5.950   9.920
 3985W        W 4956   8.030   5.640  12.990
 3986W        W 4957   4.220   3.020   1.010
 3987W        W 4958  11.500   0.150   5.010
 3988W        W 4959  10.010   9.300   7.460
 3989W        W 4960   2.180   1.550   8.040
 3990W        W 4961   2.890   1.170   8.060
 3991W        W 4962  12.570   1.990  13.440
 3992W        W 4963  10.570   7.840   4.470
 3993W        W 4964  13.620   7.890   3.690
 3994W        W 4965   1.490  11.970   7.450
 3995W        W 4966   7.090   6.270   9.670
 3996W        W 4967   2.900   7.890   3.920
 3997W        W 4968   9.040   0.050   1.660
 3998W        W 4969   2.520   7.740   2.570
 3999W        W 4970   5.770   8.820   7.730
 4000W        W 4971  11.450   7.870   9.960
 4001W        W 4972   4.800   2.800   7.730
 4002W        W 4973   2.730   6.700   1.300
 4003W        W 4974   3.630  10.990  10.070
 4004W        W 4975   5.580  10.080   4.660
 4005W        W 4976   5.330   4.310   4.620
 4006W        W 4977   1.560  10.030   7.920
 4007W        W 4978   4.390   2.870   4.240
 4008W        W 4979   6.530   6.480   4.400
 4009W        W 4980   0.730   7.050  10.700
 4010W        W 4981   5.990  12.590   7.430
 4011W        W 4982   6.410  12.130   0.710
 4012W        W 4983   5.390  10.380   1.070
 4013W        W 4984   8.110  12.080  13.790
 4014W        W 4985   9.180   3.430   8.090
 4015W        W 4986   9.260   7.900   3.740
 4016W        W 4987   7.100   8.250   0.830
 4017W        W 4988   7.170   5.250   6.180
 4018W        W 4989   7.360  11.110   1.930
 4019W        W 4990  10.440  12.700   6.590
 4020W        W 4991  10.350  10.340   1.840
 4021W        W 4992   1.650   1.210   4.980
 4022W        W 4993   5.300   8.290   4.160
 4023W        W 4994   9.170   1.340   2.080
 4024W        W 4995  13.340   0.180  10.840
 4025W        W 4996   1.310   2.030   5.570
 4026W        W 4997  12.380   9.040   8.310
 4027W        W 4998   9.580   8.140   0.450
 4028W        W 4999   1.980  12.110   5.080
 4029W        W 5000   3.360   1.820   7.540
 4030W        W 5001  10.600  12.340   1.160
 4031W        W 5002  10.370   9.720   0.280
 4032W        W 5003   2.270   1.130   7.260
 4033W        W 5004   9.800   1.900  12.380
 4034W        W 5005   9.970   4.110   6.600
 4035W        W 5006   2.190   0.290   0.270
 4036W        W 5007  13.160   2.690   4.640
 4037W        W 5008  13.620  12.060  10.990
 4038W        W 5009  11.220   2.590  10.460
 4039W        W 5010   7.620   6.650  11.580
 4040W        W 5011   5.640  12.860   3.940
 4041W        W 5012  10.980  13.140   7.020
 4042W        W 5013   4.850   3.430  13.550
 4043W        W 5014  11.130   9.250  11.520
 4044W        W 5015  11.370   6.980  10.070
 4045W        W 5016   8.020  13.330   3.670
 4046W        W 5017   4.460   6.610   1.300
 4047W        W 5018  12.950  11.280   9.890
 4048W        W 5019   5.440   5.500  10.760
 4049W        W 5020   8.580   3.440   4.810
 4050W        W 5021  13.610  13.140  10.620
 4051W        W 5022   7.180   3.280  12.240
 4052W        W 5023   4.860  11.840  13.660
 4053W        W 5024   9.540   2.660   4.310
 4054W        W 5025   0.160  11.290  11.330
 4055W        W 5026   6.860  10.910  12.940
 4056W        W 5027  12.040  11.390   6.610
 4057W        W 5028  10.150   4.300   3.470
 4058W        W 5029   1.480  13.790   4.790
 4059W        W 5030   4.640  10.350   0.380
 4060W        W 5031  12.890  13.100   7.300
 4061W        W 5032   9.030   6.670  10.040
 4062W        W 5033   1.880   0.790   3.400
 4063W        W 5034   7.890   9.060   3.860
 4064W        W 5035   7.440   3.730  13.670
 4065W        W 5036   9.900   2.010   0.180
 4066W        W 5037  13.180  12.040   6.410
 4067W        W 5038   3.680  11.690   8.950
 4068W        W 5039  11.490   9.720   7.450
 4069W        W 5040   6.680   2.280   2.210
 4070W        W 5041   4.090  11.030   2.220
 4071W        W 5042  13.280  10.950   4.790
 4072W        W 5043  10.950   9.720   9.680
 4073W        W 5044   3.030   7.900   0.350
 4074W        W 5045   9.280   0.830   2.290
 4075W        W 5046   2.280  11.020   0.250
 4076W        W 5047   9.260   7.230   7.330
 4077W        W 5048   3.780   8.190   0.530
 4078W        W 5049   0.620  11.420   6.970
 4079W        W 5050  12.880   4.050   3.980
 4080W        W 5051  10.790   3.130   7.510
 4081W        W 5052   3.710  13.140  11.110
 4082W        W 5053  12.310   1.600  12.600
 4083W        W 5054  11.260   6.600  13.150
 4084W        W 5055   5.440  13.590   0.710
 4085W        W 5056   0.940  12.210   8.600
 4086W        W 5057  12.520   0.660   9.270
 4087W        W 5058   9.180   1.780   4.050
 4088W        W 5059   7.100  13.760  11.360
 4089W        W 5060  10.030   5.620   6.390
 4090W        W 5061  13.480   7.580   0.680
 4091W        W 5062   7.940   2.450   9.880
 4092W        W 5063   8.320   0.550   9.320
 4093W        W 5064   1.330   4.840   8.340
 4094W        W 5065   8.740   4.860  11.910
 4095W        W 5066  11.570   5.120   6.350
 4096W        W 5067   4.250   7.980   5.620
 4097W        W 5068   7.400   9.520  13.140
 4098W        W 5069   5.600   5.150   0.190
 4099W        W 5070  13.440  12.670  10.510
 4100W        W 5071   6.270   7.110   5.830
 4101W        W 5072  10.190   3.600   4.050
 4102W        W 5073  11.370   5.410  10.050
 4103W        W 5074   7.040   6.630   4.940
 4104W        W 5075   1.420  12.920  13.610
 4105W        W 5076   5.650   4.740   1.590
 4106W        W 5077  12.130   0.620  11.410
 4107W        W 5078  12.690  11.550   1.450
 4108W        W 5079  10.120   4.290   9.820
 4109W        W 5080   7.950   3.500   1.900
 4110W        W 5081  10.730   2.760   5.970
 4111W        W 5082   3.690   2.170   4.280
 4112W        W 5083   8.520   0.320   8.460
 4113W        W 5084  12.530   8.180   8.070
 4114W        W 5085   6.630   5.500   4.220
 4115W        W 5086   2.070   7.320   3.720
 4116W        W 5087  13.230   1.500   2.140
 4117W        W 5088  10.410   6.680   6.230
 4118W        W 5089   7.280   3.310   1.380
 4119W        W 5090   9.520  11.190  13.580
 4120W        W 5091   9.070   2.020   3.520
 4121W        W 5092  13.070   4.080   2.150
 4122W        W 5093  11.640  13.890   7.970
 4123W        W 5094   6.450  13.520   2.420
 4124W        W 5095  12.640   8.050   7.320
 4125W        W 5096   6.260  11.680   0.490
 4126W        W 5097   7.110   5.860   3.190
 4127W        W 5098   7.870   1.010   2.660
 4128W        W 5099   6.430  10.300   0.260
 4129W        W 5100  11.190   1.130   4.060
 4130W        W 5101   7.170   7.760  12.490
 4131W        W 5102   2.130   9.170   3.740
 4132W        W 5103   8.010  13.600   2.340
 4133W        W 5104   0.630   7.280   3.510
 4134W        W 5105   9.760   6.730   0.700
 4135W        W 5106  11.660  12.140   4.360
 4136W        W 5107   6.880   4.480  12.290
 4137W        W 5108  11.860   9.620   3.490
 4138W        W 5109   5.450  10.290   8.110
 4139W        W 5110   3.240   8.470  11.940
 4140W        W 5111   0.580   8.130   3.860
 4141W        W 5112  10.150  13.690  12.580
 4142W        W 5113   6.870  13.890   4.150
 4143W        W 5114  10.350   1.610   1.980
 4144W        W 5115   6.360   1.510   6.990
 4145W        W 5116   6.260  13.120   5.530
 4146W        W 5117   8.800   3.920   0.160
 4147W        W 5118   7.030  10.880   4.630
 4148W        W 5119   8.700   4.400   2.220
 4149W        W 5120   4.120   3.970   5.800
 4150W        W 5121   4.190   3.110  11.350
 4151W        W 5122   2.040   4.100   8.210
 4152W        W 5123   3.030   9.430   8.550
 4153W        W 5124   4.080   4.090   8.700
 4154W        W 5125   2.080   3.600   2.770
 4155W        W 5126  13.140  13.570   1.620
 4156W        W 5127   2.910  11.510   0.720
 4157W        W 5128   9.910  11.100   3.040
 4158W        W 5129   3.950   6.420  13.340
 4159W        W 5130   2.780   6.000   4.320
 4160W        W 5131   8.490   3.400   6.120
 4161W        W 5132   8.710   2.970   8.580
 4162W        W 5133  11.320   4.930   0.790
 4163W        W 5134   5.130   0.990   5.150
 4164W        W 5135  10.420   0.840  11.440
 4165W        W 5136   2.810  10.170  11.430
 4166W        W 5137  10.610   8.100  12.290
 4167W        W 5138  12.800   0.050   2.880
 4168W        W 5139   7.580  10.000   0.900
 4169W        W 5140   7.880   7.320   1.690
 4170W        W 5141   7.550   3.040  12.570
 4171W        W 5142  10.220   0.340   1.570
 4172W        W 5143   2.490   4.310   6.200
 4173W        W 5144  10.950   5.050   7.410
 4174W        W 5145   5.620   2.790   8.030
 4175W        W 5146   6.370   8.660   3.980
 4176W        W 5147  13.380   6.270   3.220
 4177W        W 5148   6.800  13.110   3.150
 4178W        W 5149   5.160   8.110   3.710
 4179W        W 5150   3.570   2.930   3.410
 4180W        W 5151   4.500   2.800   5.540
 4181W        W 5152   0.330  10.210  10.000
 4182W        W 5153   1.370  13.440   4.320
 4183W        W 5154   7.580   9.740  12.290
 4184W        W 5155  10.120  12.450  13.490
 4185W        W 5156  10.860   5.800   9.540
 4186W        W 5157   9.650   2.140   7.860
 4187W        W 5158   3.320  13.030  10.000
 4188W        W 5159   5.890   5.760   7.910
 4189W        W 5160   2.790   8.350   1.140
 4190W        W 5161  12.920   2.060  12.130
 4191W        W 5162   3.930   6.060   2.590
 4192W        W 5163   5.480   0.200   8.420
 4193W        W 5164  12.120   0.800   4.480
 4194W        W 5165  11.330   3.720   1.670
 4195W        W 5166   1.100  10.030   4.600
 4196W        W 5167   4.060   1.400   3.620
 4197W        W 5168   3.930   1.270   7.960
 4198W        W 5169   3.970  12.160   4.640
 4199W        W 5170  13.830  10.240   8.200
 4200W        W 5171   9.090  13.280  11.700
 4201W        W 5172   3.780   0.050   0.450
 4202W        W 5173   2.500  11.470   3.090
 4203W        W 5174  12.060   1.050  13.170
 4204W        W 5175   5.030   6.490   3.950
 4205W        W 5176  13.360  11.000   4.100
 4206W        W 5177   2.520   5.580   4.250
 4207W        W 5178  10.030   0.680   0.850
 4208W        W 5179   3.390   6.450   5.020
 4209W        W 5180  12.950   5.470  11.940
 4210W        W 5181   9.360  12.490  11.410
 4211W        W 5182  13.550  10.590   7.190
 4212W        W 5183   6.480   6.270  11.180
 4213W        W 5184   6.740   9.140   0.750
 4214W        W 5185  11.970   3.630  13.820
 4215W        W 5186   4.200   1.770   8.220
 4216W        W 5187  10.800  13.430   5.310
 4217W        W 5188   9.240   1.020   8.510
 4218W        W 5189   1.400   2.000   5.100
 4219W        W 5190   0.860   5.900   4.130
 4220W        W 5191   3.530  13.660   6.810
 4221W        W 5192  13.390  12.000   4.940
 4222W        W 5193  13.820   5.400   4.730
 4223W        W 5194  10.050   8.590   9.150
 4224W        W 5195  13.760  12.110  13.620
 4225W        W 5196  13.100   6.940  11.390
 4226W        W 5197   1.410   7.960   2.630
 4227W        W 5198   4.100   1.660  11.630
 4228W        W 5199   4.260   0.090   2.330
 4229W        W 5200   8.620   8.230   7.660
 4230W        W 5201   4.200  11.680   7.770
 4231W        W 5202   8.400   3.060   4.470
 4232W        W 5203   5.800   9.540   7.750
 4233W        W 5204   3.690  10.880   0.260
 4234W        W 5205   2.900   8.990   0.260
 4235W        W 5206   9.010   1.540  11.050
 4236W        W 5207   2.530  11.970   3.160
 4237W        W 5208   6.830  11.000  12.380
 4238W        W 5209  11.130  10.080   4.350
 4239W        W 5210  13.300   7.820  11.220
 4240W        W 5211   8.640   8.770   0.020
 4241W        W 5212   2.150   1.390   0.150
 4242W        W 5213  12.490   1.450  11.450
 4243W        W 5214   9.710   7.620   5.650
 4244W        W 5215  11.200   4.330   3.930
 4245W        W 5216   1.520   6.760  10.270
 4246W        W 5217  10.010  10.320  12.620
 4247W        W 5218   6.610   4.250  13.430
 4248W        W 5219   9.240   3.150   9.890
 4249W        W 5220  10.430   4.780   0.160
 4250W        W 5221   6.050   3.470  10.700
 4251W        W 5222   2.780   0.790   8.720
 4252W        W 5223   0.230   1.320   8.670
 4253W        W 5224   4.670   7.920   3.650
 4254W        W 5225  12.140  11.430  11.960
 4255W        W 5226   9.520   2.620  11.690
 4256W        W 5227  11.760  12.820   4.530
 4257W        W 5228  11.380   3.390  10.010
 4258W        W 5229   3.480   9.250  11.950
 4259W        W 5230   8.920  10.690   4.580
 4260W        W 5231   6.310   2.460   6.320
 4261W        W 5232   1.270  12.620   3.320
 4262W        W 5233   9.040   9.260   3.600
 4263W        W 5234   1.130   4.510   3.760
 4264W        W 5235  10.300   1.020   4.690
 4265W        W 5236   8.770   0.450   6.730
 4266W        W 5237   6.810  13.290   5.120
 4267W        W 5238   9.380   0.330  13.770
 4268W        W 5239   5.550   4.320   8.960
 4269W        W 5240   7.470   5.140  13.650
 4270W        W 5241   1.650   8.360  12.800
 4271W        W 5242   0.930   6.810   7.900
 4272W        W 5243   8.900   3.990  13.510
 4273W        W 5244   9.030   9.790   6.830
 4274W        W 5245   1.000  12.530   5.620
 4275W        W 5246   2.370  13.310   2.780
 4276W        W 5247   4.360  13.720   6.730
 4277W        W 5248  11.950  11.810   1.290
 4278W        W 5249  13.890  11.390   7.890
 4279W        W 5250   8.120   4.110   9.630
 4280W        W 5251   5.530   9.220  10.860
 4281W        W 5252   3.500   8.550   8.590
 4282W        W 5253  10.190   6.240   1.200
 4283W        W 5254   7.480   0.790   5.880
 4284W        W 5255   5.930  11.640   6.640
 4285W        W 5256   8.710   4.090   7.720
 4286W        W 5257  10.220   6.700   2.290
 4287W        W 5258   6.140  13.630  13.830
 4288W        W 5259  12.000   1.540   5.690
 4289W        W 5260   0.840   3.280   6.820
 4290W        W 5261   9.650   7.170  10.840
 4291W        W 5262   5.910   8.620   3.620
 4292W        W 5263   5.370   9.280   4.560
 4293W        W 5264  13.290   0.190   4.310
 4294W        W 5265   5.380   6.850   9.130
 4295W        W 5266  10.160   1.120  11.940
 4296W        W 5267   6.450  12.830   7.550
 4297W        W 5268   3.120  11.570   4.890
 4298W        W 5269   5.610   7.740   2.080
 4299W        W 5270  12.470   6.630   4.600
 4300W        W 5271  12.840   3.460   6.290
 4301W        W 5272   8.590   3.550  11.500
 4302W        W 5273   4.920  11.280   8.840
 4303W        W 5274   7.210  13.000   8.270
 4304W        W 5275   7.200   7.140   2.850
 4305W        W 5276   3.760  11.450   3.550
 4306W        W 5277  11.270   1.690   0.270
 4307W        W 5278   6.730  11.620   7.050
 4308W        W 5279   8.310   7.230   9.180
 4309W        W 5280   9.850   6.230  10.380
 4310W        W 5281   4.680  13.010   2.400
 4311W        W 5282   2.170   2.510   4.250
 4312W        W 5283   9.520  13.860   9.660
 4313W        W 5284   4.960   6.300  12.430
 4314W        W 5285   7.300   6.980  13.280
 4315W        W 5286   3.220   9.070   7.790
 4316W        W 5287  13.420   9.780  13.300
 4317W        W 5288  13.220   0.840   8.260
 4318W        W 5289  10.810   7.410   5.670
 4319W        W 5290   6.280  11.850   9.510
 4320W        W 5291  11.520  11.550  13.420
 4321W        W 5292   5.530   0.060  12.230
 4322W        W 5293   6.420  11.590  10.930
 4323W        W 5294   3.880   1.190  10.960
 4324W        W 5295   8.800   6.440   3.790
 4325W        W 5296   5.160   0.290   5.720
 4326W        W 5297   9.420   8.210   7.700
 4327W        W 5298   0.740   3.580   2.960
 4328W        W 5299   8.830   1.980   6.190
 4329W        W 5300   4.060   8.520   2.620
 4330W        W 5301   5.020   5.560   5.120
 4331W        W 5302   6.250   2.630   2.120
 4332W        W 5303   8.030   8.320   1.490
 4333W        W 5304  12.330   9.840   3.350
 4334W        W 5305  12.750   1.520   1.920
 4335W        W 5306   0.250   2.550  10.840
 4336W        W 5307   8.590  13.790   4.900
 4337W        W 5308   8.980   4.500   4.090
 4338W        W 5309   1.130   7.230   5.930
 4339W        W 5310   5.330  12.610  11.690
 4340W        W 5311  13.850   6.480  11.530
 4341W        W 5312   2.430   9.990   3.800
 4342W        W 5313   6.360   0.500   0.050
 4343W        W 5314   6.680   9.330  10.760
 4344W        W 5315  10.130   0.300   7.130
 4345W        W 5316  12.480  11.310   9.800
 4346W        W 5317   0.850   8.030   1.420
 4347W        W 5318   2.490   1.630   4.500
 4348W        W 5319   7.060   7.710  10.220
 4349W        W 5320   4.210   8.940  10.340
 4350W        W 5321   0.590   3.010   9.020
 4351W        W 5322   4.980  10.960  10.730
 4352W        W 5323  12.360   3.820  10.340
 4353W        W 5324   0.420  11.340  13.460
 4354W        W 5325   8.860  10.340  13.360
 4355W        W 5326  12.050  12.930   8.180
 4356W        W 5327   0.660   1.280   6.920
 4357W        W 5328   5.740   5.860  10.200
 4358W        W 5329   2.510   5.990  13.560
 4359W        W 5330  12.140   6.320   3.770
 4360W        W 5331   7.630   2.050   1.610
 4361W        W 5332   3.420   7.140   8.440
 4362W        W 5333   0.830   2.950   1.490
 4363W        W 5334  11.670   7.190   9.130
 4364W        W 5335  12.920   4.750   3.710
 4365W        W 5336   9.310   4.460   4.890
 4366W        W 5337   7.970   7.580   7.810
 4367W        W 5338   3.460  13.890   7.210
 4368W        W 5339   2.140  10.940   8.640
 4369W        W 5340   0.810   5.900  10.770
 4370W        W 5341   7.130   3.310   3.150
 4371W        W 5342   2.060   5.160   3.010
 4372W        W 5343   1.240   9.410  13.440
 4373W        W 5344  13.880   4.980  11.190
 4374W        W 5345   6.700   9.920  13.410
 4375W        W 5346   6.340   1.150   5.140
 4376W        W 5347   8.280   0.380   5.980
 4377W        W 5348   2.780   4.580  12.450
 4378W        W 5349   3.910  13.840   2.930
 4379W        W 5350   9.580  12.050   3.150
 4380W        W 5351   0.540  11.870   8.790
 4381W        W 5352   5.540   3.690   9.270
 4382W        W 5353   3.410   4.270   1.730
 4383W        W 5354   9.430   4.970   7.440
 4384W        W 5355  10.810   8.590   0.900
 4385W        W 5356   7.050   5.360   9.700
 4386W        W 5357   6.070   5.300  11.240
 4387W        W 5358   6.810   0.030  13.760
 4388W        W 5359   4.020   0.350  12.390
 4389W        W 5360   3.800   8.190   6.250
 4390W        W 5361   4.020   7.600   9.320
 4391W        W 5362   4.200   1.340   4.170
 4392W        W 5363  13.570  11.080   2.610
 4393W        W 5364  11.310   2.350   5.880
 4394W        W 5365   5.390   9.110  11.760
 4395W        W 5366  11.330  12.010  11.890
 4396W        W 5367   5.620   7.070   5.070
 4397W        W 5368   2.310   2.690   0.590
 4398W        W 5369   8.370  13.570   6.700
 4399W        W 5370  13.020   7.750  12.760
 4400W        W 5371   8.510  11.210  13.410
 4401W        W 5372  11.910   1.570  10.730
 4402W        W 5373   4.130   2.730   5.930
 4403W        W 5374  10.770   0.790   3.930
 4404W        W 5375   6.440   2.810   9.570
 4405W        W 5376  12.260  10.160   4.210
 4406W        W 5377   9.630   3.940   9.680
 4407W        W 5378   6.270   1.180   5.660
 4408W        W 5379   5.520   6.620   5.880
 4409W        W 5380   9.590   4.350   1.560
 4410W        W 5381   7.920   6.500   2.570
 4411W        W 5382   9.550  13.740   4.710
 4412W        W 5383   3.510  13.220   6.440
 4413W        W 5384  11.360   0.370   9.210
 4414W        W 5385   7.030  12.630   2.340
 4415W        W 5386   2.160   8.080  11.010
 4416W        W 5387  10.810   0.450   1.490
 4417W        W 5388   8.480  10.290   6.560
 4418W        W 5389   9.950   6.750   6.600
 4419W        W 5390   6.530   6.200   8.230
 4420W        W 5391  13.110   9.110   3.910
 4421W        W 5392   4.140  11.270   0.270
 4422W        W 5393   2.810   6.060  10.880
 4423W        W 5394   7.500   3.870   7.530
 4424W        W 5395   8.100  11.280   8.670
 4425W        W 5396   2.190  10.820   4.420
 4426W        W 5397  12.660   2.400   5.410
 4427W        W 5398   8.920   8.350   1.240
 4428W        W 5399   2.800   6.430  11.190
 4429W        W 5400   4.210  11.850  10.950
 4430W        W 5401  10.020   6.510   3.130
 4431W        W 5402   2.290   5.530   3.780
 4432W        W 5403   8.420   4.130   5.470
 4433W        W 5404  11.480   8.050   9.530
 4434W        W 5405   2.430   3.310   9.240
 4435W        W 5406   8.970   0.370   8.080
 4436W        W 5407   2.080   6.490   3.940
 4437W        W 5408   4.390   8.050   2.500
 4438W        W 5409  13.150   3.870   6.040
 4439W        W 5410   9.040   0.290   5.310
 4440W        W 5411  11.900   8.990  10.390
 4441W        W 5412   5.230   7.360   7.820
 4442W        W 5413   2.710   9.420   1.100
 4443W        W 5414   0.630   1.280   3.290
 4444W        W 5415   5.580  11.680   4.380
 4445W        W 5416  13.470  11.060  13.770
 4446W        W 5417   2.690  10.820   0.460
 4447W        W 5418   0.040  10.110   1.000
 4448W        W 5419   5.570   0.910  13.690
 4449W        W 5420   8.870   9.170   0.590
 4450W        W 5421   9.520   3.900   8.210
 4451W        W 5422  11.850   1.260   1.220
 4452W        W 5423   6.190   2.810   0.690
 4453W        W 5424   9.030   4.620   2.560
 4454W        W 5425   8.170   9.770   6.540
 4455W        W 5426   8.340  12.260   3.220
 4456W        W 5427   3.800   8.180  10.730
 4457W        W 5428   5.490   5.660   4.770
 4458W        W 5429  11.150   7.260   4.270
 4459W        W 5430   8.670  13.480  13.160
 4460W        W 5431   9.140   7.450  13.640
 4461W        W 5432  11.900   5.580   1.300
 4462W        W 5433   1.730  12.280   1.390
 4463W        W 5434   4.590   7.630   2.710
 4464W        W 5435  13.770  11.960   9.870
 4465W        W 5436   8.660  12.800   4.290
 4466W        W 5437  10.790   0.950  10.120
 4467W        W 5438   9.840   8.340   4.040
 4468W        W 5439   3.690   7.330   6.950
 4469W        W 5440   4.000   4.760  12.380
 4470W        W 5441  11.460  11.530   2.140
 4471W        W 5442   1.150   8.850  11.750
 4472W        W 5443  10.080   4.690   9.600
 4473W        W 5444  12.780   4.030   4.970
 4474W        W 5445   8.210   0.540   8.150
 4475W        W 5446   5.380   0.910   4.610
 4476W        W 5447   6.320  13.400  12.480
 4477W        W 5448   5.910   5.590  12.620
 4478W        W 5449   6.340   4.780   6.280
 4479W        W 5450  11.990  11.100  12.870
 4480W        W 5451   8.180   1.760   5.170
 4481W        W 5452  10.120   2.960   3.540
 4482W        W 5453  11.180   0.800   0.560
 4483W        W 5454   5.900  11.060   7.150
 4484W        W 5455   9.500  12.070   0.020
 4485W        W 5456   5.300   8.370  11.200
 4486W        W 5457   4.610   8.880  11.690
 4487W        W 5458   9.330  11.700  11.290
 4488W        W 5459   9.990  11.160  11.490
 4489W        W 5460   0.060   5.730   9.290
 4490W        W 5461  12.880   0.030  10.150
 4491W        W 5462   4.140   1.600  10.160
 4492W        W 5463   7.100  11.580   6.180
 4493W        W 5464   0.970   7.510   0.740
 4494W        W 5465   8.800   2.240  10.400
 4495W        W 5466   1.100   2.600   3.060
 4496W        W 5467   8.520   8.950   6.580
 4497W        W 5468   0.190  11.980   2.970
 4498W        W 5469  11.690   0.670  11.130
 4499W        W 5470   8.110   8.960   4.410
 4500W        W 5471   6.160   7.320   7.840
 4501W        W 5472  10.270   6.820   1.050
 4502W        W 5473   8.180  10.600   5.810
 4503W        W 5474  13.700   5.790   5.770
 4504W        W 5475  11.340  10.400   4.070
 4505W        W 5476   5.380   6.910  13.460
 4506W        W 5477  11.440   3.500  11.530
 4507W        W 5478   8.190  11.750   6.810
 4508W        W 5479   7.210   7.560  13.230
 4509W        W 5480   7.560   4.450   3.680
 4510W        W 5481   6.890   0.640   6.610
 4511W        W 5482  11.790   0.030   0.840
 4512W        W 5483  13.200   6.670   7.050
 4513W        W 5484   2.770   8.700   6.400
 4514W        W 5485   4.300   7.990   1.250
 4515W        W 5486   3.080   6.190  11.580
 4516W        W 5487   2.310   3.160   8.100
 4517W        W 5488  11.260  11.020   5.680
 4518W        W 5489   9.490   8.210   4.920
 4519W        W 5490   6.130  12.520   1.970
 4520W        W 5491  10.100   2.950   1.860
 4521W        W 5492   1.810  12.360   4.070
 4522W        W 5493   5.140   1.310   9.260
 4523W        W 5494   7.710   2.370   2.550
 4524W        W 5495   8.390   1.880   7.720
 4525W        W 5496   3.950   1.970   0.420
 4526W        W 5497  10.980   9.150   5.050
 4527W        W 5498  10.430   4.410   7.880
 4528W        W 5499   8.580   3.990   0.600
 4529W        W 5500  10.870  10.960   5.990
 4530W        W 5501  12.240  10.300  13.010
 4531W        W 5502   8.470   8.700  11.060
 4532W        W 5503   7.370   7.970   8.150
 4533W        W 5504   8.320   9.990  13.370
 4534W        W 5505  10.800   9.460   8.010
 4535W        W 5506   0.620   7.110  11.610
 4536W        W 5507   3.870   7.780   1.500
 4537W        W 5508   7.020   8.590  11.370
 4538W        W 5509  13.810  12.990   5.970
 4539W        W 5510   3.980   2.810   6.780
 4540W        W 5511   4.560  13.770  10.080
 4541W        W 5512   9.680  10.380   5.160
 4542W        W 5513   7.680   2.120   5.930
 4543W        W 5514   7.770   9.570   9.400
 4544W        W 5515   4.080   5.740  12.400
 4545W        W 5516   0.860  10.580   8.840
 4546W        W 5517   6.920  10.180   7.160
 4547W        W 5518   7.790   1.860   6.820
 4548W        W 5519   0.850  12.440   3.050
 4549W        W 5520   8.370   5.240  13.260
 4550W        W 5521   1.400   3.970   9.730
 4551W        W 5522  12.460   1.920   1.750
 4552W        W 5523   2.670   1.090   4.060
 4553W        W 5524   7.370   3.350  13.300
 4554W        W 5525  13.610   0.130   5.900
 4555W        W 5526  11.510   6.090   2.010
 4556W        W 5527  13.800   9.380   8.450
 4557W        W 5528   6.980   0.170   6.990
 4558W        W 5529   9.370   9.610   5.950
 4559W        W 5530   6.180   2.370  12.580
 4560W        W 5531   6.770   2.300  11.360
 4561W        W 5532   9.220   9.220  13.550
 4562W        W 5533   9.840   7.650  11.960
 4563W        W 5534  11.330   8.420  11.830
 4564W        W 5535   5.430   6.070   1.170
 4565W        W 5536   1.610   6.940   2.000
 4566W        W 5537   9.710   4.470   3.690
 4567W        W 5538   4.760   3.550  10.810
 4568W        W 5539  12.920  12.360   1.990
 4569W        W 5540   7.300   1.170   6.130
 4570W        W 5541  12.700   2.140   9.100
 4571W        W 5542   0.540   7.920   2.500
 4572W        W 5543   1.350   6.030  10.900
 4573W        W 5544   5.140   7.010  13.880
 4574W        W 5545   7.870   4.540   1.980
 4575W        W 5546  10.490  12.110  12.330
 4576W        W 5547   7.920   4.350   5.910
 4577W        W 5548  12.740  10.710   3.170
 4578W        W 5549   6.330  12.560   1.160
 4579W        W 5550  11.090   5.970  12.280
 4580W        W 5551   9.980   9.570  11.940
 4581W        W 5552  11.130  10.190  10.280
 4582W        W 5553   2.620   2.880  13.560
 4583W        W 5554   8.360   3.720   6.900
 4584W        W 5555   5.880   9.590   6.020
 4585W        W 5556   9.280   8.270   4.470
 4586W        W 5557   9.940   5.590   7.360
 4587W        W 5558   9.230   6.380  13.680
 4588W        W 5559   5.300   8.220   7.310
 4589W        W 5560   3.370   3.040   1.600
 4590W        W 5561   4.110   0.620  11.780
 4591W        W 5562  12.900  12.980   4.590
 4592W        W 5563   0.000   5.010   3.390
 4593W        W 5564  13.780   8.930   0.490
 4594W        W 5565   0.010   4.000   7.090
 4595W        W 5566   3.840  13.720  13.540
 4596W        W 5567   2.430   5.730  12.700
 4597W        W 5568  12.790   8.260   1.090
 4598W        W 5569   8.240   8.230   8.620
 4599W        W 5570   8.930   0.410   4.800
 4600W        W 5571  10.910   2.380   6.210
 4601W        W 5572   0.690   2.300   4.200
 4602W        W 5573   5.240   1.340  11.370
 4603W        W 5574   6.130   4.100   0.860
 4604W        W 5575   7.310   0.840  11.920
 4605W        W 5576   5.710   5.970  10.780
 4606W        W 5577   5.140   7.800  10.310
 4607W        W 5578   4.330  13.330   4.080
 4608W        W 5579   5.950   4.490   3.780
 4609W        W 5580   9.270   5.000  10.870
 4610W        W 5581   9.220   6.700   2.540
 4611W        W 5582   1.880   6.180   2.300
 4612W        W 5583   4.250   3.330   9.500
 4613W        W 5584   6.090   6.280   2.580
 4614W        W 5585   9.890  10.610   8.860
 4615W        W 5586   6.960   9.420   3.930
 4616W        W 5587   6.250   5.270  12.520
 4617W        W 5588   2.830   2.140   3.850
 4618W        W 5589   9.420   0.860   6.570
 4619W        W 5590   2.530  10.180  12.150
 4620W        W 5591  13.090   6.670   2.830
 4621W        W 5592   9.760   9.940  11.660
 4622W        W 5593   7.810   3.670   6.800
 4623W        W 5594   4.440  12.270   1.040
 4624W        W 5595   0.850  12.630   2.480
 4625W        W 5596   5.390   2.670   9.580
 4626W        W 5597   9.560  11.430   3.130
 4627W        W 5598   2.000   9.410  10.490
 4628W        W 5599   9.970  12.000   7.650
 4629W        W 5600  12.170   7.710  10.670
 4630W        W 5601   4.200   5.020   9.780
 4631W        W 5602   1.690   5.510   3.740
 4632W        W 5603   2.980  10.710   1.880
 4633W        W 5604  11.570   5.750   0.040
 4634W        W 5605  12.550   3.000   8.890
 4635W        W 5606   5.620   1.320   3.090
 4636W        W 5607   9.590   0.080  10.650
 4637W        W 5608   9.210   4.430   3.090
 4638W        W 5609   5.870   8.210   1.220
 4639W        W 5610  12.080   4.350   9.100
 4640W        W 5611  10.270   7.630   4.810
 4641W        W 5612   2.690   2.490   4.250
 4642W        W 5613   5.190  10.840   3.610
 4643W        W 5614   5.920  13.800   4.610
 4644W        W 5615  11.460   1.990   1.910
 4645W        W 5616   2.230   1.280   4.150
 4646W        W 5617  13.300   8.060   5.140
 4647W        W 5618  13.320   2.660   4.160
 4648W        W 5619  10.850   9.400  10.110
 4649W        W 5620   1.300  10.520   4.660
 4650W        W 5621   4.810   8.720  12.970
 4651W        W 5622   8.200   0.910  13.240
 4652W        W 5623   3.960   1.210   5.740
 4653W        W 5624  11.800   3.700  13.350
 4654W        W 5625  13.850  10.020   9.100
 4655W        W 5626   6.150   5.370   1.280
 4656W        W 5627   1.830   4.410   7.830
 4657W        W 5628   1.290   9.290   6.830
 4658W        W 5629   4.420  12.610   7.730
 4659W        W 5630   7.220   4.920   9.200
 4660W        W 5631   8.400  10.710   1.640
 4661W        W 5632   2.930  13.000   4.530
 4662W        W 5633   4.070   9.030   9.370
 4663W        W 5634   5.080   3.400   4.870
 4664W        W 5635  13.850   7.530  12.340
 4665W        W 5636   4.370   8.520   1.290
 4666W        W 5637   9.040   5.240   3.720
 4667W        W 5638   3.730   2.950  13.070
 4668W        W 5639   5.370   4.490   1.980
 4669W        W 5640   6.620   5.550   9.540
 4670W        W 5641   4.560  12.410  12.080
 4671W        W 5642  12.480   2.890  10.340
 4672W        W 5643  13.150   6.060   5.890
 4673W        W 5644  12.630  11.550   2.060
 4674W        W 5645   3.270   2.910   8.630
 4675W        W 5646  13.050  10.680  11.960
 4676W        W 5647   2.990   5.430   8.290
 4677W        W 5648   1.220   9.290   3.820
 4678W        W 5649  11.350   1.440   2.120
 4679W        W 5650   3.490   0.930  12.770
 4680W        W 5651   5.950   0.380   8.390
 4681W        W 5652   7.120  12.250  10.640
 4682W        W 5653   3.450  13.480   8.810
 4683W        W 5654  13.330   6.740   5.900
 4684W        W 5655   8.220   2.560   6.620
 4685W        W 5656  12.490  11.110   6.690
 4686W        W 5657  10.680   8.710   9.370
 4687W        W 5658   6.180   4.750   0.260
 4688W        W 5659   7.390   0.390  12.130
 4689W        W 5660  11.180   0.200   3.020
 4690W        W 5661   2.240  12.290   2.500
 4691W        W 5662   3.590  12.820   5.500
 4692W        W 5663  11.380   8.660   8.660
 4693W        W 5664  13.580   4.550   6.470
 4694W        W 5665   9.070  13.810  13.310
 4695W        W 5666   4.500   8.890   5.260
 4696W        W 5667   1.330  11.720  13.730
 4697W        W 5668   7.930   9.870  12.600
 4698W        W 5669  11.200   8.150   8.670
 4699W        W 5670   2.860  13.740  11.430
 4700W        W 5671   4.310   0.690   9.370
 4701W        W 5672   0.800   1.410   4.730
 4702W        W 5673  13.070  11.370   3.860
 4703W        W 5674   7.280  10.480  10.530
 4704W        W 5675   1.210   6.650   4.410
 4705W        W 5676  11.040   0.470   3.590
 4706W        W 5677   4.900  12.380   1.290
 4707W        W 5678   7.760  11.700  12.070
 4708W        W 5679   4.090   8.960   1.070
 4709W        W 5680   0.530  13.130  13.310
 4710W        W 5681   0.590   6.630   3.420
 4711W        W 5682   3.970  11.580   0.720
 4712W        W 5683   0.250   1.500   4.860
 4713W        W 5684   9.870  13.680   2.840
 4714W        W 5685   7.080   7.580   2.210
 4715W        W 5686   2.550   1.230   1.190
 4716W        W 5687  11.990  12.390  10.300
 4717W        W 5688   8.250  11.150   1.450
 4718W        W 5689   0.490   2.140   6.550
 4719W        W 5690  10.490   4.880   3.420
 4720W        W 5691   2.390   3.850   3.120
 4721W        W 5692   1.840  11.150   2.640
 4722W        W 5693   6.230   8.050  13.070
 4723W        W 5694  13.190   2.300   0.390
 4724W        W 5695  10.160   3.810   3.270
 4725W        W 5696   0.720   4.350   1.250
 4726W        W 5697  11.050  13.610  11.500
 4727W        W 5698   0.240  12.210   0.040
 4728W        W 5699  13.640   8.050  12.870
 4729W        W 5700  12.710  13.240   6.530
 4730W        W 5701   6.210   1.040   3.680
 4731W        W 5702   1.460  11.860   4.060
 4732W        W 5703   9.450  10.280  10.020
 4733W        W 5704   3.150  11.760  12.650
 4734W        W 5705   4.350  10.890   4.580
 4735W        W 5706   5.270   6.130  12.910
 4736W        W 5707   9.570   3.110   7.470
 4737W        W 5708   8.550  11.060  10.480
 4738W        W 5709   0.180   7.550   5.860
 4739W        W 5710   4.100   5.960  10.110
 4740W        W 5711   9.290   1.130   7.360
 4741W        W 5712   2.480   8.130   7.280
 4742W        W 5713   4.840   6.850   5.430
 4743W        W 5714   8.600   0.270   2.520
 4744W        W 5715   4.470   2.000   5.710
 4745W        W 5716  13.120   4.310  11.210
 4746W        W 5717   2.860  12.550   7.540
 4747W        W 5718  12.310   3.540   3.250
 4748W        W 5719  13.080   9.210   4.380
 4749W        W 5720   0.840  13.690   2.520
 4750W        W 5721   8.190  10.470   7.540
 4751W        W 5722   6.140   3.140   8.650
 4752W        W 5723  12.650  13.460   6.960
 4753W        W 5724   1.610   9.460  11.320
 4754W        W 5725   9.240   7.270   0.200
 4755W        W 5726   0.960  13.200  12.440
 4756W        W 5727   9.130   3.550   4.770
 4757W        W 5728  12.150   5.570  10.470
 4758W        W 5729  12.030   1.900   5.160
 4759W        W 5730  10.710   8.930   7.970
 4760W        W 5731   1.850   9.020   8.010
 4761W        W 5732   1.930   4.220   7.360
 4762W        W 5733   5.010  11.630  11.650
 4763W        W 5734   2.100  12.590   1.300
 4764W        W 5735   6.420  11.490   0.020
 4765W        W 5736   7.650   4.590   5.430
 4766W        W 5737   0.340  13.800   7.160
 4767W        W 5738   0.380  10.760   3.750
 4768W        W 5739   5.800   5.790   3.080
 4769W        W 5740   6.780  11.310  11.060
 4770W        W 5741   8.600   9.740   3.850
 4771W        W 5742   6.800   4.390   4.740
 4772W        W 5743  10.820  11.260  13.830
 4773W        W 5744   0.940   9.490   6.180
 4774W        W 5745  12.640   5.190   9.630
 4775W        W 5746  13.040   8.520   9.950
 4776W        W 5747  13.130   5.300   4.200
 4777W        W 5748  12.480   2.140   3.150
 4778W        W 5749   9.230   8.440  10.000
 4779W        W 5750  10.540  11.100   2.150
 4780W        W 5751   6.460   3.740  10.740
 4781W        W 5752   4.660   8.590   8.720
 4782W        W 5753   1.180   7.000   4.780
 4783W        W 5754   9.830  12.480   7.430
 4784W        W 5755  11.660   6.560   9.250
 4785W        W 5756   8.010   3.280   3.240
 4786W        W 5757   9.420  13.380  11.350
 4787W        W 5758   2.250   0.710   4.110
 4788W        W 5759   4.290   9.700   5.340
 4789W        W 5760  13.230   1.320   4.550
 4790W        W 5761  11.240  12.780  10.670
 4791W        W 5762  13.280   9.720   1.510
 4792W        W 5763   5.340  12.220   1.380
 4793W        W 5764   3.720   8.450  12.970
 4794W        W 5765   3.510   0.210  11.050
 4795W        W 5766   3.130   8.750   5.290
 4796W        W 5767   7.810   5.580   2.090
 4797W        W 5768   0.430   8.060   7.750
 4798W        W 5769   7.600   9.890  13.460
 4799W        W 5770   3.250  13.230   5.590
 4800W        W 5771   9.880  12.630   9.400
 4801W        W 5772   5.380   1.460   3.500
 4802W        W 5773  10.500  11.340   5.870
 4803W        W 5774   0.790   6.890  11.210
 4804W        W 5775   8.770   6.630   4.750
 4805W        W 5776  11.250   9.460   9.260
 4806W        W 5777   2.380  13.720   2.480
 4807W        W 5778   8.520  10.690   6.160
 4808W        W 5779   3.570   6.170  11.510
 4809W        W 5780   3.980   2.040   7.570
 4810W        W 5781   3.730   6.700   4.720
 4811W        W 5782  13.320  10.340   7.790
 4812W        W 5783   2.710  10.510   0.060
 4813W        W 5784   8.450  10.500  11.170
 4814W        W 5785   4.600   1.180  12.160
 4815W        W 5786  12.640   5.940   6.720
 4816W        W 5787   1.170  13.350   2.200
 4817W        W 5788   9.750   5.460   8.550
 4818W        W 5789   2.480  13.880  12.220
 4819W        W 5790   8.430   4.420   0.820
 4820W        W 5791   5.830   4.900   7.520
 4821W        W 5792   0.290   5.750   1.460
 4822W        W 5793   8.590  13.870   3.020
 4823W        W 5794   4.210   1.610   7.700
 4824W        W 5795  11.800   6.270   6.730
 4825W        W 5796  10.760  10.320   2.500
 4826W        W 5797   3.200   5.130  10.910
 4827W        W 5798   4.940  10.510   1.230
 4828W        W 5799   2.220  10.940   2.330
 4829W        W 5800   8.310   8.040   8.060
 4830W        W 5801   7.290  12.550  11.570
 4831W        W 5802   3.960   6.930  13.470
 4832W        W 5803   8.070  10.250   8.170
 4833W        W 5804   8.610   3.150  12.490
 4834W        W 5805   2.590   9.440  12.160
 4835W        W 5806   0.110  11.610   3.820
 4836W        W 5807   4.840  10.130   3.990
 4837W        W 5808   3.040   9.100   1.410
 4838W        W 5809   7.340   7.690   2.890
 4839W        W 5810   7.940   3.210   4.670
 4840W        W 5811  10.650  13.240   8.550
 4841W        W 5812  10.520   1.350   0.800
 4842W        W 5813   6.470  11.710   3.080
 4843W        W 5814  13.520   3.750   3.440
 4844W        W 5815   7.830   5.850   3.640
 4845W        W 5816   4.830   0.520   9.870
 4846W        W 5817  12.600  13.650   3.660
 4847W        W 5818   9.530   2.130   7.330
 4848W        W 5819   7.270   2.250  11.480
 4849W        W 5820   5.980   2.470   5.240
 4850W        W 5821  13.570   2.350  11.540
 4851W        W 5822   3.750   1.570   7.500
 4852W        W 5823   3.900   2.520   2.210
 4853W        W 5824  12.170   4.760   2.780
 4854W        W 5825   3.480   3.420   5.650
 4855W        W 5826  11.490   9.420   5.360
 4856W        W 5827   7.260   5.550   5.820
 4857W        W 5828   0.630  13.740   7.540
 4858W        W 5829   9.220   3.060   8.500
 4859W        W 5830   4.700   9.460  10.940
 4860W        W 5831   1.270   1.260   0.670
 4861W        W 5832   4.240   6.560   3.430
 4862W        W 5833  13.060  12.120   7.060
 4863W        W 5834   7.560  12.820   4.670
 4864W        W 5835   3.680   7.220   4.970
 4865W        W 5836   3.790  13.580   8.500
 4866W        W 5837   5.260  10.350   7.040
 4867W        W 5838   5.560   0.760   4.110
 4868W        W 5839   3.980   4.830   3.400
 4869W        W 5840  10.340   3.220   7.250
 4870W        W 5841   1.530   3.300   5.800
 4871W        W 5842   2.130  12.560  12.630
 4872W        W 5843   3.320   9.240  10.140
 4873W        W 5844   7.440  12.930   5.690
 4874W        W 5845   3.740   5.980   1.690
 4875W        W 5846   8.120   1.800  13.110
 4876W        W 5847  13.020   7.790   4.830
 4877W        W 5848   9.300   9.430   0.410
 4878W        W 5849   5.060   9.070   0.040
 4879W        W 5850   1.590  10.220   4.260
 4880W        W 5851   7.770  10.660   2.540
 4881W        W 5852   1.380   0.920   8.040
 4882W        W 5853   9.850  10.750   5.440
 4883W        W 5854  10.060  11.650   0.210
 4884W        W 5855  12.260  10.160   5.100
 4885W        W 5856   6.490   5.990   4.260
 4886W        W 5857   7.640   6.540   1.970
 4887W        W 5858   0.790   8.790   8.110
 4888W        W 5859   9.760   1.400  10.420
 4889W        W 5860   6.560  10.110  12.340
 4890W        W 5861   1.610   1.310   1.100
 4891W        W 5862   9.470   6.320  12.330
 4892W        W 5863   7.260   5.360   0.450
 4893W        W 5864   5.370   0.370   4.300
 4894W        W 5865   9.980   3.980  10.150
 4895W        W 5866   4.680   2.380   9.930
 4896W        W 5867   2.420   6.120   3.910
 4897W        W 5868   2.100  12.570   2.930
 4898W        W 5869   8.330  12.690  12.980
 4899W        W 5870   2.630   6.180   6.860
 4900W        W 5871   4.920   7.250   9.060
 4901W        W 5872   8.690   3.160   1.130
 4902W        W 5873   3.870   7.570  13.220
 4903W        W 5874   9.990  11.380  12.020
 4904W        W 5875   7.800   2.440   3.940
 4905W        W 5876  13.220   3.620   3.840
 4906W        W 5877   3.280   5.040   8.050
 4907W        W 5878   2.150   3.910   5.740
 4908W        W 5879   2.960   6.730   5.860
 4909W        W 5880  11.790   1.370   7.820
 4910W        W 5881   0.590   0.470  13.730
 4911W        W 5882  11.140   2.060   8.170
 4912W        W 5883   2.640  10.710   8.600
 4913W        W 5884  13.710   2.570   8.740
 4914W        W 5885  11.170   5.120  12.430
 4915W        W 5886   8.320   5.270   4.280
 4916W        W 5887   7.660   0.160   9.530
 4917W        W 5888   9.620   5.470  13.760
 4918W        W 5889   2.590   3.970  13.720
 4919W        W 5890   4.260   2.630   6.450
 4920W        W 5891  11.220   0.960   7.340
 4921W        W 5892   9.110   5.450   1.060
 4922W        W 5893  11.770   2.880   6.220
 4923W        W 5894   5.100   4.120   6.860
 4924W        W 5895   9.760  13.700   2.240
 4925W        W 5896   0.580  12.550  12.730
 4926W        W 5897   9.920   5.850   0.770
 4927W        W 5898   4.100  12.150   8.030
 4928W        W 5899   6.120   0.130   2.390
 4929W        W 5900  11.930   2.530   7.760
 4930W        W 5901   1.900   4.340   0.810
 4931W        W 5902  12.650   9.340  10.070
 4932W        W 5903  13.060   2.170   3.870
 4933W        W 5904  11.890  11.100   8.570
 4934W        W 5905   5.390   1.250   4.000
 4935W        W 5906   8.160   0.310   9.710
 4936W        W 5907   7.400   7.220  12.760
 4937W        W 5908   5.150   0.900   8.890
 4938W        W 5909  11.560   3.130   9.610
 4939W        W 5910  10.280   4.980   1.610
 4940W        W 5911   5.060   9.450   5.770
 4941W        W 5912   4.240   7.460   6.150
 4942W        W 5913   3.150   6.400   7.850
 4943W        W 5914  10.220   5.180   2.820
 4944W        W 5915   1.230   7.790   3.310
 4945W        W 5916   0.760   8.900  12.130
 4946W        W 5917   6.100   7.820   6.990
 4947W        W 5918   6.550   7.880   2.860
 4948W        W 5919   6.910   6.340  11.470
 4949W        W 5920   1.080   2.780   8.070
 4950W        W 5921   5.500   2.500   5.160
 4951W        W 5922   0.010  10.890  11.630
 4952W        W 5923   7.110   4.590   3.100
 4953W        W 5924   0.670   7.650  13.450
 4954W        W 5925   0.420  11.710   4.570
 4955W        W 5926   5.300  11.600  13.670
 4956W        W 5927   2.340  10.200  11.310
 4957W        W 5928  12.110  13.810   8.190
 4958W        W 5929  12.070   9.410   6.110
 4959W        W 5930  11.870  12.260   0.220
 4960W        W 5931   5.890  10.500   1.670
 4961W        W 5932  12.740   5.710   5.000
 4962W        W 5933  11.570   6.680   0.240
 4963W        W 5934  12.610   6.180   4.830
 4964W        W 5935  11.270   8.290  10.780
 4965W        W 5936   7.250   0.030   9.270
 4966W        W 5937   7.920   8.530  11.000
 4967W        W 5938   8.030   5.950  10.870
 4968W        W 5939   4.040   9.490   8.670
 4969W        W 5940   7.670   4.520   8.480
 4970W        W 5941   1.780   1.760   0.110
 4971W        W 5942   8.770   5.140   9.040
 4972W        W 5943  12.910   2.650   0.050
 4973W        W 5944   4.310   4.570   6.400
 4974W        W 5945  12.000   3.310   6.050
 4975W        W 5946   3.150  11.920   9.090
 4976W        W 5947  12.940   8.110   5.980
 4977W        W 5948   2.960  10.660   6.470
 4978W        W 5949   3.710   3.040   9.310
 4979W        W 5950   9.780  11.350   0.460
 4980W        W 5951   7.370   0.120  13.050
 4981W        W 5952   3.920  10.660   3.860
 4982W        W 5953  13.060  13.360   0.560
 4983W        W 5954   6.910   6.380   0.960
 4984W        W 5955   6.120   3.620   4.810
 4985W        W 5956   5.650  10.020   6.870
 4986W        W 5957   4.690   8.310  10.610
 4987W        W 5958  11.160   4.730   8.750
 4988W        W 5959   9.960   4.760   3.370
 4989W        W 5960  12.340  13.260  13.250
 4990W        W 5961   4.410   4.100   6.770
 4991W        W 5962  12.830   7.580   5.310
 4992W        W 5963   9.840   5.250   6.210
 4993W        W 5964   4.240   4.860  13.300
 4994W        W 5965  12.850   9.710   3.440
 4995W        W 5966   0.440   3.320   1.530
 4996W        W 5967   3.360  10.430   4.540
 4997W        W 5968   5.580   7.180   2.140
 4998W        W 5969  10.880   5.700   4.970
 4999W        W 5970  10.400   4.220  10.310
 5000W        W 5971   8.690   0.520  10.790
 5001W        W 5972   3.360  12.820   5.040
 5002W        W 5973  11.100   8.040  12.240
 5003W        W 5974   6.950   2.110   6.570
 5004W        W 5975   6.270   1.040   6.180
 5005W        W 5976  11.350   8.580   3.380
 5006W        W 5977   3.130   4.210   3.920
 5007W        W 5978   3.130  12.080   5.780
 5008W        W 5979  13.510   1.690   5.520
 5009W        W 5980   6.340   3.490   8.300
 5010W        W 5981   1.160   5.070   0.690
 5011W        W 5982   2.500   4.490   9.720
 5012W        W 5983   0.900   9.350   7.970
 5013W        W 5984  11.790   8.470   6.790
 5014W        W 5985  11.650   6.280   5.690
 5015W        W 5986   1.080   7.030   9.400
 5016W        W 5987   4.460   9.950   7.450
 5017W        W 5988   9.720  13.390  11.740
 5018W        W 5989  11.310   0.360  12.440
 5019W        W 5990   5.550   3.540   7.460
 5020W        W 5991  11.110   5.000   1.270
 5021W        W 5992   3.590   7.100  12.670
 5022W        W 5993   1.870   1.540   7.490
 5023W        W 5994   7.600   4.040   4.110
 5024W        W 5995   3.310  13.120   2.580
 5025W        W 5996   6.740   7.630  11.050
 5026W        W 5997   7.820   9.290   7.720
 5027W        W 5998   6.230  12.660  13.500
 5028W        W 5999  10.450   6.220   5.850
 5029W        W 6000  12.530   0.080   3.330
 5030W        W 6001   8.750  11.550  10.550
 5031W        W 6002   5.260  13.880   9.410
 5032W        W 6003  11.540   2.260  12.630
 5033W        W 6004   6.960   6.240   6.280
 5034W        W 6005   3.020   2.170   1.910
 5035W        W 6006  10.710   7.650   2.040
 5036W        W 6007  12.910  10.450   9.340
 5037W        W 6008   6.150   2.690  10.930
 5038W        W 6009   9.940   5.560  12.200
 5039W        W 6010   9.910  10.710   7.980
 5040W        W 6011  11.730  11.090  11.850
 5041W        W 6012   7.080  10.790   5.360
 5042W        W 6013   3.800   4.740  11.850
 5043W        W 6014  11.710   2.730  11.450
 5044W        W 6015   6.360  11.670   8.930
 5045W        W 6016   4.810   1.580   5.700
 5046W        W 6017   0.720   6.230   3.710
 5047W        W 6018   8.590   5.500   3.910
 5048W        W 6019   4.530   0.310  12.240
 5049W        W 6020  10.750  12.700   3.500
 5050W        W 6021   2.380   4.890   0.190
 5051W        W 6022  13.010   1.220   6.010
 5052W        W 6023   5.940  10.920   7.640
 5053W        W 6024   0.390  12.240   3.640
 5054W        W 6025   0.300  11.470   5.020
 5055W        W 6026   1.950  10.270   8.690
 5056W        W 6027   6.590   2.510   9.150
 5057W        W 6028   4.960   0.370   7.570
 5058W        W 6029  12.500   1.890   6.070
 5059W        W 6030   0.620  10.550  12.350
 5060W        W 6031  10.150  13.860   3.840
 5061W        W 6032   3.420  13.600   9.810
 5062W        W 6033   2.290  12.400   5.890
 5063W        W 6034  11.720   0.570   6.380
 5064W        W 6035  13.380   3.220   2.940
 5065W        W 6036   1.530  10.040   8.430
 5066W        W 6037   3.820  10.440   6.480
 5067W        W 6038   3.500  11.090  13.030
 5068W        W 6039  12.340   1.160   1.550
 5069W        W 6040   4.490   2.880   0.210
 5070W        W 6041   2.180  13.110  10.220
 5071W        W 6042   8.630   0.820   8.200
 5072W        W 6043  13.610   7.910   1.420
 5073W        W 6044   1.140   5.360   7.070
 5074W        W 6045   5.520   0.480  11.300
 5075W        W 6046  10.460  12.730   1.440
 5076W        W 6047   5.150  10.870   4.490
 5077W        W 6048   2.490   9.600   6.150
 5078W        W 6049   1.540   3.500   0.460
 5079W        W 6050   2.120   6.490   9.800
 5080W        W 6051   7.810  12.760  10.350
 5081W        W 6052   8.490   0.660   1.550
 5082W        W 6053  10.090   7.980   4.300
 5083W        W 6054   3.240  13.570   3.010
 5084W        W 6055   6.110   4.490   2.920
 5085W        W 6056   4.070   7.750   7.510
 5086W        W 6057  13.200   0.360  11.280
 5087W        W 6058   1.750   2.490   7.280
 5088W        W 6059   0.570  10.060   0.170
 5089W        W 6060   2.850   5.330   9.890
 5090W        W 6061   9.780   0.860   2.250
 5091W        W 6062   9.000  13.200   7.790
 5092W        W 6063   3.870   1.150  12.980
 5093W        W 6064   9.230   4.980   7.960
 5094W        W 6065  13.600   6.660   7.550
 5095W        W 6066   9.210   7.160   6.350
 5096W        W 6067   6.540   2.290  10.320
 5097W        W 6068  13.530   1.530   1.140
 5098W        W 6069  12.510   7.190   2.220
 5099W        W 6070   6.500   4.640   5.700
 5100W        W 6071   1.300   7.720   2.180
 5101W        W 6072   4.310   1.390  11.240
 5102W        W 6073   4.340  11.740   0.410
 5103W        W 6074  13.320   5.530   3.320
 5104W        W 6075   0.900   5.430   4.810
 5105W        W 6076   1.010  12.060   2.790
 5106W        W 6077   2.990  12.420   3.310
 5107W        W 6078  11.760   0.840  11.640
 5108W        W 6079  10.230   7.260  12.600
 5109W        W 6080   3.510   7.290   0.510
 5110W        W 6081   6.930   9.140   4.660
 5111W        W 6082  11.210   4.810   8.220
 5112W        W 6083   4.250   2.200  13.370
 5113W        W 6084  13.020  10.780   7.850
 5114W        W 6085   0.300   7.700   0.590
 5115W        W 6086   1.860   0.200  12.580
 5116W        W 6087   7.290   6.050   7.190
 5117W        W 6088  13.710   5.280   1.140
 5118W        W 6089  12.060   5.170   0.740
 5119W        W 6090   8.280   4.500  13.590
 5120W        W 6091  10.470   8.760   6.920
 5121W        W 6092  12.250  10.670   8.550
 5122W        W 6093   5.290  13.510   8.550
 5123W        W 6094   8.280   0.080  13.460
 5124W        W 6095   7.050   8.110  11.160
 5125W        W 6096   4.570  11.880   8.090
 5126W        W 6097   3.290  11.400  10.260
 5127W        W 6098   7.170   9.600   7.870
 5128W        W 6099   9.910   3.210   6.690
 5129W        W 6100   4.120   1.740   6.020
 5130W        W 6101  10.530   2.550   2.110
 5131W        W 6102   5.090   0.590  11.470
 5132W        W 6103   5.800  12.600   8.330
 5133W        W 6104   9.180   5.010   1.800
 5134W        W 6105   0.250   2.440   5.110
 5135W        W 6106   7.340  10.970   0.620
 5136W        W 6107   2.230   9.950  10.870
 5137W        W 6108   9.680   0.950   8.260
 5138W        W 6109   9.590   2.600   1.890
 5139W        W 6110  13.240   7.240  13.480
 5140W        W 6111  10.680   6.170   0.970
 5141W        W 6112   5.680   1.580   6.540
 5142W        W 6113   6.310   6.020  13.820
 5143W        W 6114  13.630   9.140   3.890
 5144W        W 6115   3.940   1.190  11.470
 5145W        W 6116   9.140   6.930  13.690
 5146W        W 6117   1.070   3.620   2.210
 5147W        W 6118  13.470   6.020   0.050
 5148W        W 6119   9.840  11.730   1.650
 5149W        W 6120  11.200   8.820   9.340
 5150W        W 6121   4.040   2.180  12.840
 5151W        W 6122   5.120  10.100   7.750
 5152W        W 6123  10.520   4.800   5.020
 5153W        W 6124   6.730   7.970   0.820
 5154W        W 6125   4.960   8.770   5.320
 5155W        W 6126   2.810  12.190   6.900
 5156W        W 6127   5.780  12.600   6.940
 5157W        W 6128   4.080  11.120   6.920
 5158W        W 6129   0.470   8.610   6.930
 5159W        W 6130   2.140   5.950   0.230
 5160W        W 6131   9.710   8.610  12.980
 5161W        W 6132   8.980   0.390  10.060
 5162W        W 6133   1.610   8.690  13.380
 5163W        W 6134  12.580   3.510   8.660
 5164W        W 6135   2.020  10.550   9.510
 5165W        W 6136   6.540   2.990  12.420
 5166W        W 6137   8.700  11.850   6.760
 5167W        W 6138  12.450   4.870  10.770
 5168W        W 6139   1.570   5.650  12.180
 5169W        W 6140   7.950  12.170   9.180
 5170W        W 6141   4.380   9.840   8.730
 5171W        W 6142   9.450  10.860   0.810
 5172W        W 6143   4.270   7.090  13.840
 5173W        W 6144   4.130   5.860   4.620
 5174W        W 6145   6.700  11.340   0.470
 5175W        W 6146   8.830  11.670   5.560
 5176W        W 6147   9.400   3.720   3.740
 5177W        W 6148  11.150   2.730   5.560
 5178W        W 6149  11.130  11.620  13.700
 5179W        W 6150   2.800   5.410   6.840
 5180W        W 6151   2.140   4.740   7.640
 5181W        W 6152  10.990   1.270   0.430
 5182W        W 6153   6.950  12.030   2.220
 5183W        W 6154  10.990  12.100  12.510
 5184W        W 6155   8.760   2.830  11.080
 5185W        W 6156   9.150   4.440  12.050
 5186W        W 6157   2.570  10.170   8.180
 5187W        W 6158   8.430  13.380  11.220
 5188W        W 6159   8.710   7.500   2.440
 5189W        W 6160  11.160  11.120  13.480
 5190W        W 6161  10.800   6.280  13.190
 5191W        W 6162   1.160  13.310   0.640
 5192W        W 6163   4.710   7.570   8.170
 5193W        W 6164  10.120   7.800   9.430
 5194W        W 6165   0.890  13.180   2.600
 5195W        W 6166  12.600   5.850   8.070
 5196W        W 6167   7.280   0.060   0.090
 5197W        W 6168  13.760  12.180   9.360
 5198W        W 6169  11.170   5.370   6.550
 5199W        W 6170  13.330  11.480   6.250
 5200W        W 6171   4.340   5.780   5.590
 5201W        W 6172   4.550   1.910  11.590
 5202W        W 6173  13.720  11.840  10.430
 5203W        W 6174  10.670   9.420   4.700
 5204W        W 6175   7.660   1.560   0.690
 5205W        W 6176  13.090   0.400   0.530
 5206W        W 6177  11.880  10.700   1.110
 5207W        W 6178  12.600   1.500   5.770
 5208W        W 6179   2.000   7.040   0.890
 5209W        W 6180  11.900   0.270   0.360
 5210W        W 6181  12.580  11.560   2.600
 5211W        W 6182   5.040   7.860   4.240
 5212W        W 6183   6.510   9.500   3.590
 5213W        W 6184   0.700   5.120   8.990
 5214W        W 6185   8.360  12.120   4.660
 5215W        W 6186  11.670  13.840   2.830
 5216W        W 6187   9.850  13.260   5.000
 5217W        W 6188  10.400   3.930   3.670
 5218W        W 6189  12.300   0.790   9.680
 5219W        W 6190   6.720  13.620   9.410
 5220W        W 6191   7.610  10.560   1.170
 5221W        W 6192  10.920  11.930   2.740
 5222W        W 6193   2.360  12.530   8.840
 5223W        W 6194   6.330  12.480  13.040
 5224W        W 6195   9.420   1.050   1.390
 5225W        W 6196   2.670  11.120   6.150
 5226W        W 6197   0.610  11.970   6.760
 5227W        W 6198   6.250   7.920  11.040
 5228W        W 6199   6.410   9.980   3.500
 5229W        W 6200   8.950  10.080   9.260
 5230W        W 6201  10.750  12.680   8.490
 5231W        W 6202  12.130   2.310   8.210
 5232W        W 6203   8.860   9.710   4.310
 5233W        W 6204   5.800  10.790  11.390
 5234W        W 6205  10.670   8.760   4.580
 5235W        W 6206   6.160  11.620   3.570
 5236W        W 6207   4.740   0.340   8.090
 5237W        W 6208   2.030   2.210   1.910
 5238W        W 6209  12.580  12.420   3.130
 5239W        W 6210   3.300   6.920   4.810
 5240W        W 6211   0.200   8.810   2.460
 5241W        W 6212   3.340   1.940   6.880
 5242W        W 6213   9.650   1.480   5.030
 5243W        W 6214  13.090  10.060   1.160
 5244W        W 6215   3.440   2.870   6.710
 5245W        W 6216  13.900   8.440   9.860
 5246W        W 6217   5.220   8.990   6.560
 5247W        W 6218  10.360  13.550   3.180
 5248W        W 6219   0.960   0.750   1.360
 5249W        W 6220   8.400  10.220   1.400
 5250W        W 6221   3.930   6.850   3.780
 5251W        W 6222   2.910   6.280   1.450
 5252W        W 6223   3.300   7.040   8.920
 5253W        W 6224  12.330   5.400   1.100
 5254W        W 6225  11.540   0.870   0.900
 5255W        W 6226   3.230   0.200   9.800
 5256W        W 6227   5.830   4.560   6.340
 5257W        W 6228  13.580   2.820   6.270
 5258W        W 6229   6.590   1.310   7.810
 5259W        W 6230   4.650   5.910  12.300
 5260W        W 6231  12.610   8.180   2.570
 5261W        W 6232   6.660   9.040   3.720
 5262W        W 6233   8.920   0.620   4.370
 5263W        W 6234   8.980   9.640   8.250
 5264W        W 6235   8.050   8.380  12.460
 5265W        W 6236   7.720   5.760   5.080
 5266W        W 6237   7.670  10.790   9.490
 5267W        W 6238  13.880   4.880   3.940
 5268W        W 6239   4.040   7.240   9.870
 5269W        W 6240  13.360   0.510   6.720
 5270W        W 6241  10.800  11.130   9.340
 5271W        W 6242   4.620   3.230   3.150
 5272W        W 6243  10.020   8.920   5.370
 5273W        W 6244   7.090  11.820   7.350
 5274W        W 6245   3.320   5.830  11.810
 5275W        W 6246   4.270   1.160  13.250
 5276W        W 6247   1.290   8.270  12.510
 5277W        W 6248   4.100  13.580   0.370
 5278W        W 6249   4.460  13.530   9.040
 5279W        W 6250   2.480  13.580   8.480
 5280W        W 6251  11.210   9.510   0.900
 5281W        W 6252  12.280   3.890   4.900
 5282W        W 6253  10.560   1.370   8.660
 5283W        W 6254  12.490   7.930  13.580
 5284W        W 6255   8.860   3.340   8.910
 5285W        W 6256   8.420  10.520   8.460
 5286W        W 6257  13.900   5.830   4.500
 5287W        W 6258   9.560  10.150   5.960
 5288W        W 6259   3.600   8.750  12.190
 5289W        W 6260   3.990  12.280  13.150
 5290W        W 6261   7.710   0.110   3.020
 5291W        W 6262   3.070   6.390   0.990
 5292W        W 6263   2.390   2.040   5.460
 5293W        W 6264   8.830   5.490  13.070
 5294W        W 6265  13.310   2.870  13.740
 5295W        W 6266  11.950  13.880  12.050
 5296W        W 6267   0.750   4.420   9.510
 5297W        W 6268   1.410  10.970   1.960
 5298W        W 6269   2.410  10.930   9.410
 5299W        W 6270   1.240   0.930   3.980
 5300W        W 6271   1.570   8.300   5.440
 5301W        W 6272   4.830  12.580   8.420
 5302W        W 6273   9.680   7.430   2.160
 5303W        W 6274  11.180   3.830   4.140
 5304W        W 6275   5.860  11.830   7.970
 5305W        W 6276  12.580   7.740   2.950
 5306W        W 6277   0.260   0.650   4.220
 5307W        W 6278  13.520   0.330   4.840
 5308W        W 6279   7.120   3.170   2.160
 5309W        W 6280   3.170   5.600   0.340
 5310W        W 6281   3.020   8.780  11.120
 5311W        W 6282   4.120   8.060  11.780
 5312W        W 6283  11.690   1.800   8.210
 5313W        W 6284   0.980   4.160   4.130
 5314W        W 6285   5.440   9.520   2.800
 5315W        W 6286   5.440   6.560   2.130
 5316W        W 6287   2.500   7.830  10.670
 5317W        W 6288  13.690   0.610  11.310
 5318W        W 6289  10.820  10.690  13.100
 5319W        W 6290  12.760   8.210   0.020
 5320W        W 6291   1.180  10.940   4.820
 5321W        W 6292   8.090   3.100   6.720
 5322W        W 6293  11.080   3.750   7.470
 5323W        W 6294   6.580   0.570   6.170
 5324W        W 6295  12.620   8.910  12.330
 5325W        W 6296   0.970  10.070  10.800
 5326W        W 6297   2.780  10.190   6.520
 5327W        W 6298  11.180   2.440   9.870
 5328W        W 6299   5.330   6.120   0.150
 5329W        W 6300   9.860   4.900   2.160
 5330W        W 6301   7.730  13.510   7.080
 5331W        W 6302   8.200  12.250   0.730
 5332W        W 6303   4.880   9.170  12.560
 5333W        W 6304  12.230   1.650   6.550
 5334W        W 6305  10.280   3.190  11.550
 5335W        W 6306   9.840  13.600  11.020
 5336W        W 6307   0.950   7.900  11.830
 5337W        W 6308   5.530   8.840   9.770
 5338W        W 6309   0.490  13.600   3.770
 5339W        W 6310   0.840   8.930   9.920
 5340W        W 6311   9.360   2.610   2.980
 5341W        W 6312   9.510   8.870   5.020
 5342W        W 6313   6.010   5.400   0.450
 5343W        W 6314   0.110   0.370   8.110
 5344W        W 6315   7.220  11.930   9.610
 5345W        W 6316  12.020   4.210   2.490
 5346W        W 6317   9.990   3.600   0.010
 5347W        W 6318   9.040   1.040   1.000
 5348W        W 6319   3.860   3.220   5.930
 5349W        W 6320   6.870   6.810   7.680
 5350W        W 6321  11.730   4.190   6.020
 5351W        W 6322  12.020   9.810   9.580
 5352W        W 6323   8.210   4.810  13.110
 5353W        W 6324  10.240   4.390   5.910
 5354W        W 6325  12.910  11.640   3.450
 5355W        W 6326  12.500   0.710   3.010
 5356W        W 6327  11.250   0.630   4.890
 5357W        W 6328   7.620   7.630  12.760
 5358W        W 6329   3.780  12.590   2.500
 5359W        W 6330  12.160   0.430   1.710
 5360W        W 6331   9.450   5.940  13.750
 5361W        W 6332   6.930  10.950   2.760
 5362W        W 6333   1.180   3.080   1.160
 5363W        W 6334   9.610  11.510  10.040
 5364W        W 6335  11.000   0.060   7.370
 5365W        W 6336  12.670   7.060   5.160
 5366W        W 6337   5.350   3.050   5.300
 5367W        W 6338   9.230   1.570   8.720
 5368W        W 6339   1.270   0.340   2.090
 5369W        W 6340   6.540  10.630   5.520
 5370W        W 6341   3.470   9.510  10.550
 5371W        W 6342   6.580   7.780   1.320
 5372W        W 6343   2.210  11.530  10.030
 5373W        W 6344   1.160  10.490  10.660
 5374W        W 6345  11.450   4.790   3.260
 5375W        W 6346  13.320   6.940  10.930
 5376W        W 6347   5.240   0.060   3.910
 5377W        W 6348   4.230  12.470   2.650
 5378W        W 6349  10.730   6.230   3.990
 5379W        W 6350  10.450   5.650   7.120
 5380W        W 6351   9.660   0.200   7.430
 5381W        W 6352   6.070   5.940   6.640
 5382W        W 6353  10.410  10.640   7.340
 5383W        W 6354   0.610   2.540   6.290
 5384W        W 6355  10.740   3.580   9.310
 5385W        W 6356  11.340   0.980   1.980
 5386W        W 6357   3.860   5.390   0.960
 5387W        W 6358   1.260   9.310   2.140
 5388W        W 6359  13.350   1.470  11.090
 5389W        W 6360  12.910   6.780   4.370
 5390W        W 6361   3.060  10.010  13.900
 5391W        W 6362   8.000   5.840   0.120
 5392W        W 6363   6.680   3.230   2.900
 5393W        W 6364  12.680   3.710  12.560
 5394W        W 6365   5.880   3.930   1.380
 5395W        W 6366   3.840   1.800  13.110
 5396W        W 6367   8.390   7.060   5.080
 5397W        W 6368   7.700  13.720   4.600
 5398W        W 6369   2.840   0.180   0.870
 5399W        W 6370  13.840   0.020   7.410
 5400W        W 6371  13.760  10.570   9.040
 5401W        W 6372   8.580   1.920   0.960
 5402W        W 6373   4.420   1.310   5.940
 5403W        W 6374   7.420   3.460   1.860
 5404W        W 6375  11.100  11.720   7.420
 5405W        W 6376   8.900   5.040   0.800
 5406W        W 6377   0.680   9.190   5.850
 5407W        W 6378  13.400  12.800   1.960
 5408W        W 6379   2.900   9.060   2.810
 5409W        W 6380   3.360   5.490   3.960
 5410W        W 6381   8.460  11.600   4.680
 5411W        W 6382   6.450   3.500   4.470
 5412W        W 6383   1.250   9.130   5.930
 5413W        W 6384   7.800   4.870   0.700
 5414W        W 6385   4.300  11.500   4.590
 5415W        W 6386   5.920  13.810   8.400
 5416W        W 6387   8.650   8.280  11.740
 5417W        W 6388  13.450   0.840  11.770
 5418W        W 6389  10.210   0.110   1.020
 5419W        W 6390  11.790   4.150  10.680
 5420W        W 6391   3.330  12.520   5.870
 5421W        W 6392   4.310   4.620   0.290
 5422W        W 6393   1.170  13.590   8.230
 5423W        W 6394   0.290   8.270  12.250
 5424W        W 6395  13.660   6.770   1.960
 5425W        W 6396  13.740   8.350   0.160
 5426W        W 6397  12.850   5.690   5.970
 5427W        W 6398   0.050  10.540   8.550
 5428W        W 6399   4.100   5.550   8.090
 5429W        W 6400   6.610   8.340   9.470
 5430W        W 6401   8.060   5.970   0.610
 5431W        W 6402  13.580  12.610   0.880
 5432W        W 6403   5.220   6.450   0.900
 5433W        W 6404   7.960   6.240  11.760
 5434W        W 6405  13.710  13.410  11.930
 5435W        W 6406   4.940  12.060   5.750
 5436W        W 6407   0.890   1.130   5.650
 5437W        W 6408  11.320   3.770   8.330
 5438W        W 6409   8.970   0.200   8.580
 5439W        W 6410   1.450  12.520   0.520
 5440W        W 6411   2.080  11.180   7.830
 5441W        W 6412  13.060   0.510  12.960
 5442W        W 6413   3.620  13.250   7.520
 5443W        W 6414  10.990   7.880   4.800
 5444W        W 6415  11.520   1.880   5.140
 5445W        W 6416  12.990   6.160   0.660
 5446W        W 6417   0.320  11.100  10.510
 5447W        W 6418   5.700   3.720   4.290
 5448W        W 6419   3.930  10.710   6.030
 5449W        W 6420   2.770   5.380  11.150
 5450W        W 6421   5.890   8.250   6.950
 5451W        W 6422   2.220   9.110   1.110
 5452W        W 6423   3.480  13.580   1.610
 5453W        W 6424  10.240   0.530   4.660
 5454W        W 6425   5.410  11.960   8.620
 5455W        W 6426   8.860   2.300   8.960
 5456W        W 6427  12.320  13.560   9.550
 5457W        W 6428   6.470  10.770  10.290
 5458W        W 6429   0.630  11.710   7.870
 5459W        W 6430   9.210   3.680  13.760
 5460W        W 6431   5.240   0.250   7.980
 5461W        W 6432   0.110   9.490   5.360
 5462W        W 6433   1.170   0.820   3.220
 5463W        W 6434   6.200  12.890  12.050
 5464W        W 6435   3.460  13.380   3.740
 5465W        W 6436  13.230   7.970   9.960
 5466W        W 6437   1.900  13.040  13.570
 5467W        W 6438   6.700   6.950   8.690
 5468W        W 6439  11.200  11.320   5.260
 5469W        W 6440   0.260  10.650   9.750
 5470W        W 6441  12.660  12.500   5.920
 5471W        W 6442   3.090  13.550   2.460
 5472W        W 6443   0.480   1.550   1.140
 5473W        W 6444  10.780   6.320   1.760
 5474W        W 6445   8.510   7.660   6.020
 5475W        W 6446   1.160   2.390   1.160
 5476W        W 6447   7.700   3.600   4.380
 5477W        W 6448   9.860   8.870   2.810
 5478W        W 6449   5.550   5.200  11.150
 5479W        W 6450   5.290   5.860  10.400
 5480W        W 6451  13.190  10.570   4.050
 5481W        W 6452  11.340   6.440   2.760
 5482W        W 6453  10.720   8.780  10.290
 5483W        W 6454  11.030   8.640   5.230
 5484W        W 6455  12.160  12.450   7.050
 5485W        W 6456   2.860  10.040  10.470
 5486W        W 6457  13.490   1.120   6.080
 5487W        W 6458   1.600  10.920   3.000
 5488W        W 6459   7.840   6.570   0.650
 5489W        W 6460  13.560  13.390   1.800
 5490W        W 6461  13.710   8.190  11.170
 5491W        W 6462   5.840   2.620   1.780
 5492W        W 6463  11.110   3.440   6.440
 5493W        W 6464  13.100   4.300   5.730
 5494W        W 6465  13.170   7.020   8.050
 5495W        W 6466  13.130  13.220   5.480
 5496W        W 6467   7.560   7.640   1.500
 5497W        W 6468   6.360  13.390   0.500
 5498W        W 6469   3.100   2.500   6.390
 5499W        W 6470  13.280   8.380   1.440
 5500W        W 6471  12.340   8.970  10.100
 5501W        W 6472   5.440   7.670  11.650
 5502W        W 6473   5.180   3.270   0.490
 5503W        W 6474   3.500   0.000   2.230
 5504W        W 6475  10.100   3.660   1.020
 5505W        W 6476   5.820  13.570  10.890
 5506W        W 6477  10.180  11.930  10.290
 5507W        W 6478  11.940   3.560  11.360
 5508W        W 6479   8.220   5.780   1.040
 5509W        W 6480   5.270  10.310   5.990
 5510W        W 6481   6.940   0.470   1.350
 5511W        W 6482   7.500   9.920  11.430
 5512W        W 6483  11.550   4.710  11.430
 5513W        W 6484   3.820   7.910  11.470
 5514W        W 6485   6.880   6.340   9.130
 5515W        W 6486   3.290  10.700   5.280
 5516W        W 6487   5.910   8.780   5.130
 5517W        W 6488  10.740   1.070   4.360
 5518W        W 6489  10.730   5.010  13.150
 5519W        W 6490   9.080   2.200   7.100
 5520W        W 6491   3.960   7.690   8.030
 5521W        W 6492  10.820   0.230  10.880
 5522W        W 6493   7.940   2.270   0.230
 5523W        W 6494   8.950  12.930  10.780
 5524W        W 6495  11.810  10.430   8.570
 5525W        W 6496  13.540  13.090  11.110
 5526W        W 6497   7.360   9.490   6.820
 5527W        W 6498   5.210  11.080  10.170
 5528W        W 6499   4.600   4.800  10.660
 5529W        W 6500   4.390   1.640  12.090
 5530W        W 6501   6.910   2.280  11.900
 5531W        W 6502   2.910   6.300   5.200
 5532W        W 6503  12.540   0.630   0.660
 5533W        W 6504   0.440   9.240   6.830
 5534W        W 6505   8.700  11.960   0.540
 5535W        W 6506  12.950   8.690  11.960
 5536W        W 6507  10.800   7.590  10.060
 5537W        W 6508  10.050  13.180  10.560
 5538W        W 6509   8.550   4.120  11.340
 5539W        W 6510   7.460   0.640   5.410
 5540W        W 6511   0.270   7.600   2.170
 5541W        W 6512   5.530  11.420  10.420
 5542W        W 6513  12.120   7.510  13.850
 5543W        W 6514   8.080  11.590   6.320
 5544W        W 6515   2.020   0.260   5.900
 5545W        W 6516  11.010   0.150   4.820
 5546W        W 6517   0.590   7.270   7.740
 5547W        W 6518  10.870   2.200   9.540
 5548W        W 6519   5.900   2.870   9.370
 5549W        W 6520   3.990  11.770   4.930
 5550W        W 6521  10.770   1.930  11.240
 5551W        W 6522  13.350   2.600   9.670
 5552W        W 6523   6.200   9.770  12.520
 5553W        W 6524   7.340   3.120   8.200
 5554W        W 6525  13.340  13.800   0.180
 5555W        W 6526   3.970   8.540   8.450
 5556W        W 6527   5.690   6.840   7.240
 5557W        W 6528   8.260   9.750   4.530
 5558W        W 6529  12.640  13.020  10.700
 5559W        W 6530  11.400   1.900   7.750
 5560W        W 6531   2.140   8.240  10.560
 5561W        W 6532  11.350   4.270  11.210
 5562W        W 6533  10.900   6.800  12.090
 5563W        W 6534  11.480  13.760   4.620
 5564W        W 6535   0.870   8.770   6.050
 5565W        W 6536   8.120   0.500  12.370
 5566W        W 6537  12.510   5.250   1.540
 5567W        W 6538   9.670  10.530  13.090
 5568W        W 6539   1.590   3.730   9.030
 5569W        W 6540   7.110  10.370   0.540
 5570W        W 6541   1.610  12.740  12.530
 5571W        W 6542   2.170   6.140   7.010
 5572W        W 6543   5.170   2.920  10.890
 5573W        W 6544  12.930   1.880  10.140
 5574W        W 6545   8.720   9.210   7.620
 5575W        W 6546  11.800   0.170  12.580
 5576W        W 6547   9.810   4.120   6.100
 5577W        W 6548  12.910   0.980   1.890
 5578W        W 6549   6.530  13.410   1.820
 5579W        W 6550   9.640   3.700   3.280
 5580W        W 6551   2.700  13.670   2.820
 5581W        W 6552  13.160   9.570   0.940
 5582W        W 6553   2.230  12.100   0.970
 5583W        W 6554   7.340   8.190  10.240
 5584W        W 6555   7.980  10.940   0.520
 5585W        W 6556   5.390   6.000   4.430
 5586W        W 6557   7.440  10.380   2.320
 5587W        W 6558   7.100   1.080   9.900
 5588W        W 6559   5.980   6.290   1.320
 5589W        W 6560   2.660   5.880   9.560
 5590W        W 6561   6.400   1.120   0.930
 5591W        W 6562   9.360   5.210   6.300
 5592W        W 6563   1.510   5.440   1.780
 5593W        W 6564  13.550   5.060   2.610
 5594W        W 6565   3.150  11.270   5.300
 5595W        W 6566  13.880   2.120   4.470
 5596W        W 6567   7.310   6.620   6.200
 5597W        W 6568   1.870   0.920   8.290
 5598W        W 6569  11.960   2.460   6.530
 5599W        W 6570  12.660   0.020   8.430
 5600W        W 6571  11.600   1.980   9.050
 5601W        W 6572   7.810   9.150   1.420
 5602W        W 6573  10.720  13.860   2.270
 5603W        W 6574   3.220  10.680   8.810
 5604W        W 6575   3.610   2.830   0.810
 5605W        W 6576  11.970   4.110  10.130
 5606W        W 6577   4.150   3.160   6.380
 5607W        W 6578   7.050   8.030   3.710
 5608W        W 6579   0.370   6.680  11.660
 5609W        W 6580   8.050   9.050   9.080
 5610W        W 6581  10.060   6.870  10.820
 5611W        W 6582   9.380  10.690  13.540
 5612W        W 6583   4.610   7.110   1.050
 5613W        W 6584  10.220   0.440  13.440
 5614W        W 6585   0.130  12.260  11.620
 5615W        W 6586   5.400  13.220  13.760
 5616W        W 6587   7.340   2.940  10.440
 5617W        W 6588   5.120   3.590   1.700
 5618W        W 6589   2.330   7.940   5.640
 5619W        W 6590   6.030   4.830   1.950
 5620W        W 6591  12.630   4.490   8.950
 5621W        W 6592   2.950   3.940   8.610
 5622W        W 6593   4.370   6.700   9.200
 5623W        W 6594   3.370   6.540   9.250
 5624W        W 6595  12.220  13.310  10.020
 5625W        W 6596   0.010   6.670   9.210
 5626W        W 6597   7.310   8.300   3.300
 5627W        W 6598  10.350  12.280   6.780
 5628W        W 6599   9.180  12.910   6.950
 5629W        W 6600  11.720   6.190   8.540
 5630W        W 6601  12.220   9.710   5.250
 5631W        W 6602  10.820   3.300   3.010
 5632W        W 6603   5.090  11.820  11.130
 5633W        W 6604  10.630   4.430   2.570
 5634W        W 6605  10.070   9.700   2.830
 5635W        W 6606   7.980   5.990   1.910
 5636W        W 6607   4.470  13.220   6.620
 5637W        W 6608   8.870  11.340   4.520
 5638W        W 6609   5.250  12.500   0.940
 5639W        W 6610   5.690  12.560  10.790
 5640W        W 6611   6.380   4.860   4.950
 5641W        W 6612   9.840   3.670   6.380
 5642W        W 6613   1.090   5.900   2.740
 5643W        W 6614   7.630   1.890   5.000
 5644W        W 6615   4.460   2.050   0.260
 5645W        W 6616  13.830   9.450   7.470
 5646W        W 6617   2.150   9.600   7.080
 5647W        W 6618   0.190   8.590   5.670
 5648W        W 6619   0.120   6.500   7.880
 5649W        W 6620  10.300   3.020   5.310
 5650W        W 6621  13.860  12.420  10.630
 5651W        W 6622   4.410   5.410   1.630
 5652W        W 6623   0.140   8.290   4.570
 5653W        W 6624   9.940   3.570  11.380
 5654W        W 6625   3.950  10.290   4.230
 5655W        W 6626  11.550   7.350  13.680
 5656W        W 6627   1.580  13.470   5.590
 5657W        W 6628   0.990  10.220  12.410
 5658W        W 6629   9.470   1.840  13.910
 5659W        W 6630   7.150   4.270   4.390
 5660W        W 6631   2.710   7.230   7.930
 5661W        W 6632  10.960   7.870  10.760
 5662W        W 6633   7.710   6.720  12.040
 5663W        W 6634   3.490  12.730  11.730
 5664W        W 6635   0.130   4.530   8.510
 5665W        W 6636  11.720   0.520   8.760
 5666W        W 6637   6.820   9.460   8.750
 5667W        W 6638   6.920   3.160   4.620
 5668W        W 6639  10.860   5.470   6.930
 5669W        W 6640   8.780   5.130   5.510
 5670W        W 6641  10.760   4.570  13.610
 5671W        W 6642   2.740  13.100   9.990
 5672W        W 6643   3.790   0.020   1.500
 5673W        W 6644   7.970   7.240  10.350
 5674W        W 6645   5.130   7.380  13.420
 5675W        W 6646   1.370   5.710   6.270
 5676W        W 6647   6.680   4.340   8.300
 5677W        W 6648  11.050   1.150   4.730
 5678W        W 6649   5.560   3.490   4.860
 5679W        W 6650   1.960   0.480   0.740
 5680W        W 6651   7.540   0.650  12.980
 5681W        W 6652   8.050  12.180   2.440
 5682W        W 6653   1.060   5.960   8.450
 5683W        W 6654   7.030   0.710   7.170
 5684W        W 6655   4.980   0.940  11.900
 5685W        W 6656   0.470   6.160   6.520
 5686W        W 6657  12.070   1.460   3.680
 5687W        W 6658   1.640  13.660   1.410
 5688W        W 6659   7.270   2.700   8.570
 5689W        W 6660   5.510  13.480   7.560
 5690W        W 6661   7.100   6.950   0.080
 5691W        W 6662  11.640   4.500   1.780
 5692W        W 6663  13.090   2.850  10.280
 5693W        W 6664   9.850   4.330  10.820
 5694W        W 6665  11.370   7.400   8.320
 5695W        W 6666   9.900  13.260   3.170
 5696W        W 6667   9.490  10.960  10.750
 5697W        W 6668   6.800   2.890   3.810
 5698W        W 6669   3.970   9.120   7.240
 5699W        W 6670   5.310   7.850  13.580
 5700W        W 6671   4.540  12.310   1.630
 5701W        W 6672  13.470   9.360   7.080
 5702W        W 6673  11.320   0.010   8.830
 5703W        W 6674  10.600   3.540  13.040
 5704W        W 6675   1.420   7.640   5.850
 5705W        W 6676  10.340  12.420   7.370
 5706W        W 6677  10.350  11.960   7.170
 5707W        W 6678   2.800  12.960  11.300
 5708W        W 6679  11.340  13.260  13.440
 5709W        W 6680   1.120  10.270   1.880
 5710W        W 6681   2.020   5.980  11.380
 5711W        W 6682  13.510  11.830   8.720
 5712W        W 6683   2.850   2.720   3.020
 5713W        W 6684   2.800   8.270   0.650
 5714W        W 6685   2.570   3.660   8.870
 5715W        W 6686   9.120   6.080   0.220
 5716W        W 6687  11.180  11.480   0.260
 5717W        W 6688   5.310   5.870   0.770
 5718W        W 6689   9.100  13.390   3.660
 5719W        W 6690  12.330   0.310  13.840
 5720W        W 6691  11.520   3.420  13.850
 5721W        W 6692  11.960  13.060  12.490
 5722W        W 6693   7.710   4.500   9.680
 5723W        W 6694   7.080   7.050   6.270
 5724W        W 6695  10.310   6.840   7.050
 5725W        W 6696   6.790   1.990   7.040
 5726W        W 6697   5.980   0.370  11.030
 5727W        W 6698  12.700  11.090   2.810
 5728W        W 6699   4.860   4.550  11.120
 5729W        W 6700   4.780   5.510  11.240
 5730W        W 6701   9.990   8.470  13.460
 5731W        W 6702   8.740   8.310   0.810
 5732W        W 6703  13.410   6.530   9.670
 5733W        W 6704   6.580  12.680   0.480
 5734W        W 6705  10.630   3.760   1.710
 5735W        W 6706  12.880   3.280   6.980
 5736W        W 6707  12.140   0.820   1.250
 5737W        W 6708  13.460   0.700   5.690
 5738W        W 6709   2.820   3.070   4.590
 5739W        W 6710   2.120   5.220   8.120
 5740W        W 6711   1.620   9.050   6.290
 5741W        W 6712   6.110   0.330   9.360
 5742W        W 6713   0.740   0.280   2.110
 5743W        W 6714   9.820   7.590   9.030
 5744W        W 6715   6.360  10.440   4.410
 5745W        W 6716   0.210   6.260   7.420
 5746W        W 6717   9.600   3.860   1.360
 5747W        W 6718   6.910   2.760   8.150
 5748W        W 6719   9.710   7.370   8.070
 5749W        W 6720   2.650   4.470   7.010
 5750W        W 6721   8.680   6.960  13.500
 5751W        W 6722  10.650   4.370   3.720
 5752W        W 6723  12.150   8.130   7.060
 5753W        W 6724  12.900  13.290   1.990
 5754W        W 6725   3.500   5.120   2.570
 5755W        W 6726   7.250   9.550   7.380
 5756W        W 6727  13.200  10.930   2.880
 5757W        W 6728  11.300  10.730   2.390
 5758W        W 6729  13.150  13.010  10.820
 5759W        W 6730   4.470  11.600  13.840
 5760W        W 6731   8.220   6.070  13.660
 5761W        W 6732   6.450   4.450   0.960
 5762W        W 6733   9.710   0.100   4.000
 5763W        W 6734   3.370   5.070  13.670
 5764W        W 6735  12.120   2.690  13.660
 5765W        W 6736   9.420   9.750   1.310
 5766W        W 6737   3.930  13.220  10.560
 5767W        W 6738   0.110   9.920   9.540
 5768W        W 6739  10.720   1.050  12.030
 5769W        W 6740   3.680   3.890   5.510
 5770W        W 6741   2.130  12.520  10.070
 5771W        W 6742   2.050   8.930   2.770
 5772W        W 6743   4.960   2.210   2.820
 5773W        W 6744   4.090   1.310  12.450
 5774W        W 6745   1.260  13.160   3.370
 5775W        W 6746   9.970  12.750  12.290
 5776W        W 6747   9.670  12.570  11.920
 5777W        W 6748   2.870   7.740  13.790
 5778W        W 6749   1.280  11.070  11.910
 5779W        W 6750   4.270   1.610   7.200
 5780W        W 6751   1.380   3.410   4.930
 5781W        W 6752  12.020  11.350   9.940
 5782W        W 6753   2.320   4.230   2.760
 5783W        W 6754   6.750  11.520   7.610
 5784W        W 6755   8.830   0.800  12.630
 5785W        W 6756   6.500   9.270   3.130
 5786W        W 6757   7.720   9.940   7.990
 5787W        W 6758   9.050   7.400   4.500
 5788W        W 6759  11.710   9.000  12.520
 5789W        W 6760  11.290  10.920  11.650
 5790W        W 6761   0.930  10.560   2.310
 5791W        W 6762   0.500   8.460  11.220
 5792W        W 6763   7.350   0.560   9.760
 5793W        W 6764   1.160   6.650  10.910
 5794W        W 6765   9.920   1.300   7.380
 5795W        W 6766   9.650   2.160   4.380
 5796W        W 6767   0.300   1.210   4.430
 5797W        W 6768  12.110   2.760   8.730
 5798W        W 6769   5.540   1.670  10.450
 5799W        W 6770  11.600   7.050   4.630
 5800W        W 6771   1.770  11.250  10.760
 5801W        W 6772   6.640  11.590   5.510
 5802W        W 6773   7.200  12.670  10.250
 5803W        W 6774   3.870   9.590   8.210
 5804W        W 6775   4.320   7.370  10.290
 5805W        W 6776  11.980   4.950   3.180
 5806W        W 6777   7.840  11.640   2.580
 5807W        W 6778   0.610   4.360   8.500
 5808W        W 6779   1.130   3.270   1.740
 5809W        W 6780   7.120  10.630   9.500
 5810W        W 6781   5.500  11.840   7.560
 5811W        W 6782   2.050   7.040   9.310
 5812W        W 6783   2.840   2.080   8.280
 5813W        W 6784  13.730  13.350   4.860
 5814W        W 6785   8.570  11.480   1.270
 5815W        W 6786   3.380  11.670  13.220
 5816W        W 6787   1.060   8.670   6.720
 5817W        W 6788  10.780   1.690   9.380
 5818W        W 6789   9.660  10.350   0.750
 5819W        W 6790   2.720   0.820   1.940
 5820W        W 6791   9.500   2.430   4.790
 5821W        W 6792   8.600   7.240   7.250
 5822W        W 6793   2.510   7.740  11.210
 5823W        W 6794  13.310   4.870   3.990
 5824W        W 6795   3.560  13.380  10.300
 5825W        W 6796   4.610   5.870  11.720
 5826W        W 6797  10.450  11.630   3.400
 5827W        W 6798   0.560  10.810   2.570
 5828W        W 6799   6.000  12.250   5.130
 5829W        W 6800   6.860   5.600   0.360
 5830W        W 6801   5.740  11.930   3.470
 5831W        W 6802   0.530  12.680   5.570
 5832W        W 6803   4.200   4.350   4.870
 5833W        W 6804   0.590   9.680  10.860
 5834W        W 6805   4.350   1.180  11.750
 5835W        W 6806   0.370  11.000   5.190
 5836W        W 6807   7.040  11.500   2.400
 5837W        W 6808   6.080  11.690   4.510
 5838W        W 6809   7.510   7.310   5.920
 5839W        W 6810  12.680   5.200   8.060
 5840W        W 6811   6.730   5.610   7.520
 5841W        W 6812   1.630   3.810   2.960
 5842W        W 6813   0.850   4.720   8.250
 5843W        W 6814   0.580  13.090   3.810
 5844W        W 6815   9.620   7.810  12.850
 5845W        W 6816   9.590   5.890   3.690
 5846W        W 6817  13.670  10.890   4.500
 5847W        W 6818   7.820   0.860   3.880
 5848W        W 6819   0.350   3.930   6.150
 5849W        W 6820  13.480   5.270  11.230
 5850W        W 6821   8.550   7.050  11.440
 5851W        W 6822   2.800   5.520   8.740
 5852W        W 6823  12.270   6.640  12.050
 5853W        W 6824   7.110   4.580   2.530
 5854W        W 6825   6.010   5.000   3.610
 5855W        W 6826   5.730  11.580   5.820
 5856W        W 6827   8.200   2.150  13.500
 5857W        W 6828   4.210  13.840   1.870
 5858W        W 6829   8.640   6.290   6.970
 5859W        W 6830   9.300  13.740   7.270
 5860W        W 6831   3.540   9.970   1.010
 5861W        W 6832  11.420   5.970  13.060
 5862W        W 6833   7.640   7.030   0.810
 5863W        W 6834   7.690   8.410   0.420
 5864W        W 6835   5.990   8.300   5.330
 5865W        W 6836   1.610   3.290   0.970
 5866W        W 6837   5.060   9.740   1.810
 5867W        W 6838  12.190   5.070   5.290
 5868W        W 6839  10.110   2.760   9.010
 5869W        W 6840  10.900   1.420  10.000
 5870W        W 6841   5.340   6.700   9.840
 5871W        W 6842  12.310   3.710   6.310
 5872W        W 6843   1.180   7.960   0.120
 5873W        W 6844   3.220  13.340  11.240
 5874W        W 6845   9.020  13.890   9.760
 5875W        W 6846   6.000   6.730   0.510
 5876W        W 6847   5.120  12.270  12.000
 5877W        W 6848   9.940  10.540   7.490
 5878W        W 6849  11.340   5.030  10.640
 5879W        W 6850   0.700   1.280   8.770
 5880W        W 6851   7.960  10.460   1.560
 5881W        W 6852   6.320  12.860  12.640
 5882W        W 6853   9.210   2.940  13.080
 5883W        W 6854   5.650   3.060  11.010
 5884W        W 6855  11.890   5.430  10.040
 5885W        W 6856   0.270   1.130   0.050
 5886W        W 6857   3.530   5.920   2.930
 5887W        W 6858   6.930  13.110  10.280
 5888W        W 6859   2.580   8.930   3.990
 5889W        W 6860   3.200   5.910  13.410
 5890W        W 6861  10.810   6.010   7.130
 5891W        W 6862   4.370   0.560  12.680
 5892W        W 6863  11.120  12.340   0.800
 5893W        W 6864  13.350   6.970   9.910
 5894W        W 6865   5.150   8.850  13.460
 5895W        W 6866   0.350   7.080   1.940
 5896W        W 6867   6.910   5.370   9.130
 5897W        W 6868  12.020  13.140   4.970
 5898W        W 6869  13.750   9.090   1.420
 5899W        W 6870   7.050   7.700  11.420
 5900W        W 6871  10.640   3.950   2.690
 5901W        W 6872  13.040  12.060   8.110
 5902W        W 6873   8.040   1.810   7.270
 5903W        W 6874   2.840   9.260   5.960
 5904W        W 6875   2.370   5.130   6.380
 5905W        W 6876  13.920   2.700   2.010
 5906W        W 6877   7.140   7.070   8.140
 5907W        W 6878  10.850   6.870   0.270
 5908W        W 6879   3.370   4.440   6.860
 5909W        W 6880   3.710   3.300   4.640
 5910W        W 6881  13.320  12.230   4.070
 5911W        W 6882  11.190  10.400   1.970
 5912W        W 6883   0.480   0.370   4.550
 5913W        W 6884   1.470   3.030   0.490
 5914W        W 6885  11.110  10.450  10.830
 5915W        W 6886  11.060   5.030   2.860
 5916W        W 6887   8.080   9.700   0.770
 5917W        W 6888   4.040   3.660   4.580
 5918W        W 6889  10.440  10.640   0.590
 5919W        W 6890   2.010   6.830   3.620
 5920W        W 6891  12.300  12.040  13.700
 5921W        W 6892   0.070  13.430   5.910
 5922W        W 6893   0.440  12.530   1.090
 5923W        W 6894   4.280   6.640  11.930
 5924W        W 6895   3.220   3.100   4.890
 5925W        W 6896   8.560  12.530   8.850
 5926W        W 6897  12.720   3.690   1.390
 5927W        W 6898  13.600   2.630   0.240
 5928W        W 6899   6.720  10.320  13.700
 5929W        W 6900   7.370   2.470   9.710
 5930W        W 6901   8.460  11.780   5.920
 5931W        W 6902   3.490  10.730  12.220
 5932W        W 6903   8.720  13.090   7.330
 5933W        W 6904   1.060   7.000   7.400
 5934W        W 6905  10.130   3.560   5.930
 5935W        W 6906   5.380   7.610   9.870
 5936W        W 6907   1.320  12.860   1.730
 5937W        W 6908  10.630   2.650   9.080
 5938W        W 6909   0.300   9.290   2.030
 5939W        W 6910   4.310   3.330   0.560
 5940W        W 6911   6.200   9.210   1.490
 5941W        W 6912   8.230   7.530   1.390
 5942W        W 6913  11.020  12.350   8.890
 5943W        W 6914   9.220   1.980  10.900
 5944W        W 6915   8.070   3.530   6.310
 5945W        W 6916   2.650   2.480   6.740
 5946W        W 6917   8.760   9.400   8.720
 5947W        W 6918   2.190   4.330   6.660
 5948W        W 6919  11.900   2.670  10.970
 5949W        W 6920   0.480   4.300  10.810
 5950W        W 6921   4.550   0.900   6.200
 5951W        W 6922  13.160   6.400   4.560
 5952W        W 6923  13.290   6.170   8.860
 5953W        W 6924   8.370   2.050   9.080
 5954W        W 6925   1.210  10.220  11.190
 5955W        W 6926  13.450  12.880   4.660
 5956W        W 6927  11.270   4.490  11.790
 5957W        W 6928   1.440   2.460   5.280
 5958W        W 6929  12.560   4.220  11.210
 5959W        W 6930   6.280  10.970   5.900
 5960W        W 6931   5.950   0.300  13.800
 5961W        W 6932   7.600   8.070   0.750
 5962W        W 6933   8.940   6.200   0.700
 5963W        W 6934   5.290   9.490  10.390
 5964W        W 6935   6.740   7.910   5.670
 5965W        W 6936  13.350   9.890  10.290
 5966W        W 6937   3.870   4.190   7.030
 5967W        W 6938   3.670   1.720  11.400
 5968W        W 6939   4.830   1.320   8.830
 5969W        W 6940  10.160  10.440   1.400
 5970W        W 6941   7.420  12.270   1.590
 5971W        W 6942   9.960  12.160  13.900
 5972W        W 6943  13.810   7.200  10.020
 5973W        W 6944   3.590   7.620   5.710
 5974W        W 6945  13.350  13.830  13.600
 5975W        W 6946  13.370   7.080   1.630
 5976W        W 6947  13.610   2.050   1.400
 5977W        W 6948  11.630   6.390  12.820
 5978W        W 6949   1.790   2.410   6.340
 5979W        W 6950   6.520   7.920  10.010
 5980W        W 6951   6.020  10.830   6.370
 5981W        W 6952   0.540   1.290  13.300
 5982W        W 6953  13.390   9.240   6.150
 5983W        W 6954   9.770   5.690   2.360
 5984W        W 6955  13.700   8.550   6.730
 5985W        W 6956   9.800   0.050   6.210
 5986W        W 6957   4.710   3.160  11.180
 5987W        W 6958   2.920   0.250   6.500
 5988W        W 6959  11.760   2.210  13.100
 5989W        W 6960   6.820   6.150   2.000
 5990W        W 6961   8.150   0.420   3.950
 5991W        W 6962   5.740   7.090   1.640
 5992W        W 6963   2.020  12.950   4.360
 5993W        W 6964   2.500   0.160   1.340
 5994W        W 6965   9.400  13.720   4.260
 5995W        W 6966   5.030   1.800  13.860
 5996W        W 6967   4.220   4.070  12.950
 5997W        W 6968   2.780  11.730  11.770
 5998W        W 6969   2.370   1.790   2.510
 5999W        W 6970   8.680  13.820   0.380
 6000W        W 6971   7.640   8.970   6.730
 6001W        W 6972   8.740  13.480   9.790
 6002W        W 6973   3.420   7.320   6.530
 6003W        W 6974  12.300  10.780  11.110
 6004W        W 6975   2.970   2.550   8.280
 6005W        W 6976   1.340   4.890   8.840
 6006W        W 6977   7.930   8.360  13.590
 6007W        W 6978  10.050   2.020   3.750
 6008W        W 6979   9.120  11.470   8.730
 6009W        W 6980   1.600   6.530   7.300
 6010W        W 6981  10.270  11.220   8.030
 6011W        W 6982   7.130  11.410   5.150
 6012W        W 6983  11.580   5.180  11.620
 6013W        W 6984  12.860   0.040   5.470
 6014W        W 6985   6.510   7.690   8.110
 6015W        W 6986   8.100   5.000  13.670
 6016W        W 6987   2.490   8.240   3.770
 6017W        W 6988   9.790   1.570   2.750
 6018W        W 6989   4.780   5.270   3.800
 6019W        W 6990  10.060   5.830   1.440
 6020W        W 6991   8.180   8.740   2.280
 6021W        W 6992  12.460  12.060   6.010
 6022W        W 6993   7.350  10.740   6.320
 6023W        W 6994   9.930   3.390   8.720
 6024W        W 6995   2.850   9.810   4.000
 6025W        W 6996   4.130   5.830   6.640
 6026W        W 6997   4.270   6.300  11.090
 6027W        W 6998   2.040  11.310   6.420
 6028W        W 6999   7.080   5.320  13.870
 6029W        W 7000   4.560  10.070   8.030
 6030W        W 7001   9.130  13.840  13.800
 6031W        W 7002   7.660  10.630  13.660
 6032W        W 7003   5.090   9.710  10.840
 6033W        W 7004  10.560   1.240   9.650
 6034W        W 7005   6.200   5.910   3.410
 6035W        W 7006   2.360  10.080   4.770
 6036W        W 7007  11.740   1.360  13.390
 6037W        W 7008  12.770   3.980  10.770
 6038W        W 7009  13.350   1.970   6.350
 6039W        W 7010   6.120  12.150   0.310
 6040W        W 7011   9.850  10.120   1.110
 6041W        W 7012   7.690  10.240   9.510
 6042W        W 7013   9.090  12.040   5.240
 6043W        W 7014   1.690   7.800  13.090
 6044W        W 7015  11.830   2.330  13.630
 6045W        W 7016   9.320   2.110  13.370
 6046W        W 7017   8.130   6.470   2.150
 6047W        W 7018   2.260   8.630   1.410
 6048W        W 7019   5.930  11.930   8.760
 6049W        W 7020   2.440   5.620   1.100
 6050W        W 7021   5.330   1.580   5.790
 6051W        W 7022   4.460  13.000   9.110
 6052W        W 7023  11.610   1.100   4.920
 6053W        W 7024  11.220   6.630  11.700
 6054W        W 7025   0.150   6.420  10.110
 6055W        W 7026  13.820   1.260   5.750
 6056W        W 7027   8.640  10.560   5.690
 6057W        W 7028  13.020   7.150   7.120
 6058W        W 7029   0.670   5.200   6.890
 6059W        W 7030  10.350   2.100  11.490
 6060W        W 7031   0.890   6.200   5.400
 6061W        W 7032  10.670   5.010   7.040
 6062W        W 7033   1.710   9.450   5.230
 6063W        W 7034   2.210  11.430  11.010
 6064W        W 7035   3.620  10.930   1.940
 6065W        W 7036   2.260   4.560   8.100
 6066W        W 7037   9.730   0.930  10.240
 6067W        W 7038   3.890  12.160  13.740
 6068W        W 7039   4.190  10.230  12.640
 6069W        W 7040   8.850  13.760   8.970
 6070W        W 7041   2.310   0.150   6.570
 6071W        W 7042   1.710   9.760   8.840
 6072W        W 7043   7.950   4.400   0.930
 6073W        W 7044   6.150  12.310   6.150
 6074W        W 7045   2.370   7.260  12.350
 6075W        W 7046   1.640  10.310   3.250
 6076W        W 7047   5.870   5.760   2.510
 6077W        W 7048   8.760   6.850   1.150
 6078W        W 7049   7.010   0.590   7.700
 6079W        W 7050  10.210  11.500   8.430
 6080W        W 7051   3.530  12.780   9.550
 6081W        W 7052   9.440  10.870   5.050
 6082W        W 7053  10.670   7.760   0.660
 6083W        W 7054  12.880  12.200   3.490
 6084W        W 7055   7.520   1.660   7.230
 6085W        W 7056   1.220   6.420   7.600
 6086W        W 7057   9.730   8.500   9.690
 6087W        W 7058   8.040   1.760  13.790
 6088W        W 7059   8.880   5.070   6.590
 6089W        W 7060   1.880   0.780   5.900
 6090W        W 7061  13.230  11.110  11.980
 6091W        W 7062   1.120   4.050   1.370
 6092W        W 7063  13.070   5.510   6.420
 6093W        W 7064   8.850   6.730   6.950
 6094W        W 7065   0.360   4.520   0.580
 6095W        W 7066   8.870  11.120   8.240
 6096W        W 7067  11.420   5.780   0.610
 6097W        W 7068   2.780   8.640  13.810
 6098W        W 7069   1.690  11.710  10.900
 6099W        W 7070   5.980   8.830  13.430
 6100W        W 7071   2.270   2.490   7.090
 6101W        W 7072   9.260   0.690   0.590
 6102W        W 7073   3.320   8.650   9.500
 6103W        W 7074   6.600   7.140   8.010
 6104W        W 7075   5.080   4.160  12.700
 6105W        W 7076   0.880   8.600   8.970
 6106W        W 7077   4.980   1.680   7.460
 6107W        W 7078   3.000   6.180   9.210
 6108W        W 7079   6.010   1.300   2.460
 6109W        W 7080  13.860  13.150   6.890
 6110W        W 7081   0.290  10.890   5.710
 6111W        W 7082   9.110   5.160  11.730
 6112W        W 7083  12.780   3.020   4.380
 6113W        W 7084   0.870   2.800   0.890
 6114W        W 7085   2.690   5.620   6.370
 6115W        W 7086  11.590  11.740   6.720
 6116W        W 7087   8.470   8.400   1.660
 6117W        W 7088  12.220  11.610   1.700
 6118W        W 7089   1.100   3.380   2.700
 6119W        W 7090   0.600   5.850   4.650
 6120W        W 7091  13.300  11.470   0.740
 6121W        W 7092  13.130  12.860   7.940
 6122W        W 7093  13.200   8.560   6.750
 6123W        W 7094   1.310   2.420   8.420
 6124W        W 7095   2.110   4.950   1.400
 6125W        W 7096   9.180   9.210   5.770
 6126W        W 7097   2.060   1.100   7.790
 6127W        W 7098   3.960  12.170   0.870
 6128W        W 7099   0.440  13.140   1.150
 6129W        W 7100   7.410   2.480   6.160
 6130W        W 7101  12.360   7.400  13.330
 6131W        W 7102   4.460   7.600   6.680
 6132W        W 7103   3.530   7.780   6.260
 6133W        W 7104  13.080   1.470   3.560
 6134W        W 7105   7.520  10.400  13.270
 6135W        W 7106   1.910   6.980  11.460
 6136W        W 7107   7.970   1.000   4.560
 6137W        W 7108   5.530   8.830   2.060
 6138W        W 7109   6.730   1.880   7.840
 6139W        W 7110   6.860   8.840   5.700
 6140W        W 7111   0.800   4.190   2.980
 6141W        W 7112  10.170   5.850   2.000
 6142W        W 7113   1.360   5.080  10.100
 6143W        W 7114   6.450   2.770  12.860
 6144W        W 7115  13.610   5.870   9.620
 6145W        W 7116   4.140  13.500  13.180
 6146W        W 7117   6.990   9.110  13.380
 6147W        W 7118   7.810  12.640   7.520
 6148W        W 7119   3.760   2.340   6.780
 6149W        W 7120   2.340   5.210   7.420
 6150W        W 7121   8.580   5.980   3.730
 6151W        W 7122   0.170   5.380   6.810
 6152W        W 7123  12.780   0.290  10.860
 6153W        W 7124   7.020   4.790   4.460
 6154W        W 7125   0.800   3.590   3.460
 6155W        W 7126   6.670   8.250   8.590
 6156W        W 7127  12.300   0.860   7.140
 6157W        W 7128   7.830  12.400   1.910
 6158W        W 7129   3.790   5.070   3.830
 6159W        W 7130   6.410   2.090   0.290
 6160W        W 7131   6.060   0.760   2.370
 6161W        W 7132   7.080  12.020   8.280
 6162W        W 7133   9.510   5.540   2.790
 6163W        W 7134   0.800  11.060  13.470
 6164W        W 7135   8.390   2.360   1.180
 6165W        W 7136   9.500   5.930   4.740
 6166W        W 7137   7.660   0.150   2.340
 6167W        W 7138   6.580   2.020  12.170
 6168W        W 7139  10.480   9.280  11.280
 6169W        W 7140   4.310   1.540   4.670
 6170W        W 7141   4.340   4.120  10.100
 6171W        W 7142   9.800   5.240   6.680
 6172W        W 7143   6.730   7.420   0.920
 6173W        W 7144  11.140   6.510  10.000
 6174W        W 7145  11.150   6.620   0.510
 6175W        W 7146  12.690   8.560   8.320
 6176W        W 7147   6.790  10.690   8.060
 6177W        W 7148   0.470  12.610   0.090
 6178W        W 7149  12.570   4.350   6.680
 6179W        W 7150  13.030   7.370  11.150
 6180W        W 7151   6.790  11.350   4.810
 6181W        W 7152  10.340   1.020   1.130
 6182W        W 7153  10.780   6.760  13.170
 6183W        W 7154   4.560   7.160  11.240
 6184W        W 7155  10.620  10.920   7.780
 6185W        W 7156  11.280   7.060   0.090
 6186W        W 7157   2.140  13.640  12.590
 6187W        W 7158   9.020   1.130   2.600
 6188W        W 7159  10.740   7.470   1.450
 6189W        W 7160   9.810   8.520   0.020
 6190W        W 7161   9.950   2.650   5.180
 6191W        W 7162  10.720   2.950  12.240
 6192W        W 7163   7.360  13.630   6.830
 6193W        W 7164   7.200   2.690  12.450
 6194W        W 7165   9.770   5.060   9.690
 6195W        W 7166   7.270   4.530  11.940
 6196W        W 7167   2.780   9.460   1.640
 6197W        W 7168   4.470  11.810   6.500
 6198W        W 7169  13.120   4.810   4.930
 6199W        W 7170   8.290  12.880  10.480
 6200W        W 7171   5.440   4.970   9.060
 6201W        W 7172   0.660   2.470   9.060
 6202W        W 7173   8.290   3.580  10.520
 6203W        W 7174  13.230   9.110  10.810
 6204W        W 7175   7.460   8.910  11.400
 6205W        W 7176   2.320   7.880  13.590
 6206W        W 7177   7.500  12.660   3.140
 6207W        W 7178   1.200   6.170   0.150
 6208W        W 7179  12.820  10.080  12.450
 6209W        W 7180   0.530   6.720   0.660
 6210W        W 7181   7.580  11.160   6.980
 6211W        W 7182   1.670  10.640  13.860
 6212W        W 7183   4.140   3.270   6.930
 6213W        W 7184   0.360   2.020   2.860
 6214W        W 7185   7.710  13.890   4.060
 6215W        W 7186   4.970   2.450   1.920
 6216W        W 7187  10.740   7.330   3.870
 6217W        W 7188   9.880  10.380   3.500
 6218W        W 7189   6.670   9.290   5.770
 6219W        W 7190   2.760   2.060   0.050
 6220W        W 7191   8.600  12.540   7.230
 6221W        W 7192   1.370   2.940   5.110
 6222W        W 7193  10.750   7.190   6.190
 6223W        W 7194  13.630   2.630  11.070
 6224W        W 7195  12.190  11.250  11.320
 6225W        W 7196  10.170  10.570   6.500
 6226W        W 7197   4.970  13.160   6.580
 6227W        W 7198   2.890  12.570   5.040
 6228W        W 7199   6.620   8.500   0.750
 6229W        W 7200  13.080   0.650  12.030
 6230W        W 7201  10.250   6.890   2.760
 6231W        W 7202  12.500  11.490  11.610
 6232W        W 7203   4.880   1.580   1.660
 6233W        W 7204  13.140   2.810   0.460
 6234W        W 7205  11.540   1.240  11.080
 6235W        W 7206  13.760   9.060  10.620
 6236W        W 7207   9.710   1.130  12.970
 6237W        W 7208  11.570   3.370   6.280
 6238W        W 7209  10.260   6.640   9.800
 6239W        W 7210   3.720   8.050   7.740
 6240W        W 7211  12.920   7.110  11.860
 6241W        W 7212   8.410   9.870   0.430
 6242W        W 7213   6.290  13.130  13.610
 6243W        W 7214   3.030   0.360  13.330
 6244W        W 7215  10.020   7.210   1.000
 6245W        W 7216  10.370   1.110   3.150
 6246W        W 7217   8.110  11.200   0.910
 6247W        W 7218   5.210   7.640   5.590
 6248W        W 7219  11.270   2.100  13.040
 6249W        W 7220   4.300   8.160   3.900
 6250W        W 7221   6.440  13.860   0.230
 6251W        W 7222   4.290   2.190  11.150
 6252W        W 7223   8.140   5.580   7.610
 6253W        W 7224   5.580   1.790  11.870
 6254W        W 7225   5.780   2.990   5.540
 6255W        W 7226   2.670   7.840   9.440
 6256W        W 7227  12.900   3.760  11.300
 6257W        W 7228  12.490   9.620   9.300
 6258W        W 7229   8.770   6.730   0.690
 6259W        W 7230   2.030   4.850   4.230
 6260W        W 7231   0.920  12.820  13.680
 6261W        W 7232   9.610   2.080   2.830
 6262W        W 7233   9.970  11.480  10.470
 6263W        W 7234   5.520   2.830   2.630
 6264W        W 7235   2.600  12.670  13.240
 6265W        W 7236   5.720   9.820   0.350
 6266W        W 7237   4.230   3.080   1.720
 6267W        W 7238   2.570   7.840   0.440
 6268W        W 7239   1.730   0.480  12.210
 6269W        W 7240   0.190   1.630   3.570
 6270W        W 7241  11.880   0.080   4.660
 6271W        W 7242   1.390  11.970  10.590
 6272W        W 7243   1.580   4.810   4.500
 6273W        W 7244   3.090   4.780   1.680
 6274W        W 7245  12.630  10.490   5.030
 6275W        W 7246  13.340   8.590   5.840
 6276W        W 7247   5.620   2.530  10.260
 6277W        W 7248   5.890  10.160   8.390
 6278W        W 7249  11.410  12.130  13.750
 6279W        W 7250   4.040  11.680  10.020
 6280W        W 7251   3.320   9.590  12.350
 6281W        W 7252  11.680   9.280   6.340
 6282W        W 7253   7.610  13.030   0.400
 6283W        W 7254   0.740   8.820   2.620
 6284W        W 7255   1.910  13.480  11.000
 6285W        W 7256  13.010  11.750   4.210
 6286W        W 7257   0.030   4.530  10.720
 6287W        W 7258  10.110   0.020   9.590
 6288W        W 7259   0.540   6.700   7.540
 6289W        W 7260   6.680   5.950  12.880
 6290W        W 7261   8.040  13.860   7.250
 6291W        W 7262   8.600  12.090  12.280
 6292W        W 7263   0.840  12.080   9.490
 6293W        W 7264   0.300  11.180   4.600
 6294W        W 7265  12.560  11.640   3.890
 6295W        W 7266   8.240   5.960   5.060
 6296W        W 7267   3.970   7.830   6.020
 6297W        W 7268   9.980  10.740   2.570
 6298W        W 7269  12.460  13.850   4.140
 6299W        W 7270   3.710   9.490   5.460
 6300W        W 7271   0.650   3.870  10.510
 6301W        W 7272  12.400   9.520   5.680
 6302W        W 7273  13.790   5.300   8.810
 6303W        W 7274   4.220   8.080   6.450
 6304W        W 7275   6.290   7.640   9.200
 6305W        W 7276  13.770   1.560   0.610
 6306W        W 7277   6.300   0.720   5.320
 6307W        W 7278   0.890   1.970   6.910
 6308W        W 7279   1.510  13.680   8.630
 6309W        W 7280  13.700   9.910   7.760
 6310W        W 7281   0.090  12.040   8.390
 6311W        W 7282   9.810   5.280  10.130
 6312W        W 7283  11.910   8.470  11.870
 6313W        W 7284   8.840   6.650  12.670
 6314W        W 7285   9.100  12.850   5.230
 6315W        W 7286  10.130   0.240   5.290
 6316W        W 7287  12.100  13.610   2.460
 6317W        W 7288  11.860  13.150  11.340
 6318W        W 7289   4.970  11.820   2.470
 6319W        W 7290   5.720  12.530   1.260
 6320W        W 7291  10.010  12.800   2.950
 6321W        W 7292   4.550   6.240   3.740
 6322W        W 7293  12.020   7.420   8.240
 6323W        W 7294   7.880   3.260   8.100
 6324W        W 7295  13.770  11.620   7.120
 6325W        W 7296   2.430   9.840   5.200
 6326W        W 7297  12.190   3.190   1.400
 6327W        W 7298   5.930   8.470   1.740
 6328W        W 7299   7.300   4.270  10.340
 6329W        W 7300   3.090   5.580   4.360
 6330W        W 7301   5.270   1.580   7.880
 6331W        W 7302  10.480  13.090  11.340
 6332W        W 7303   2.950   5.920   7.120
 6333W        W 7304  13.650  10.730   9.800
 6334W        W 7305   4.060  12.800   3.870
 6335W        W 7306  11.460   3.960   7.940
 6336W        W 7307   9.850   3.410   7.830
 6337W        W 7308  10.990   3.150  10.390
 6338W        W 7309   0.890   3.310   9.350
 6339W        W 7310  12.640   8.950   6.200
 6340W        W 7311   8.400  11.870   4.260
 6341W        W 7312   0.830   1.150   0.980
 6342W        W 7313   0.980   8.100   2.410
 6343W        W 7314   0.460   9.700   6.270
 6344W        W 7315  11.740   7.420   0.830
 6345W        W 7316  10.540   3.430  11.890
 6346W        W 7317  12.540   3.720   7.770
 6347W        W 7318   0.470   7.910   2.990
 6348W        W 7319   0.640   8.720  11.670
 6349W        W 7320   4.210   6.070   5.160
 6350W        W 7321   3.000  11.810   0.300
 6351W        W 7322   8.630   3.630   2.910
 6352W        W 7323   6.410   0.250   3.900
 6353W        W 7324   5.900   9.130   1.900
 6354W        W 7325   4.810   8.650  13.760
 6355W        W 7326   8.470   7.210  10.210
 6356W        W 7327  11.560   1.810  13.360
 6357W        W 7328   3.770  11.370  13.340
 6358W        W 7329   1.560  11.890  12.610
 6359W        W 7330   9.560   7.210   5.330
 6360W        W 7331  11.300  12.520  12.140
 6361W        W 7332  11.150   4.660   1.680
 6362W        W 7333   3.300   6.070  10.600
 6363W        W 7334   1.730  12.980   9.390
 6364W        W 7335  12.000   2.430   3.800
 6365W        W 7336  10.520  10.890   5.160
 6366W        W 7337   4.650  12.320   6.380
 6367W        W 7338   6.500   2.810   1.140
 6368W        W 7339   3.590   4.150   4.060
 6369W        W 7340   4.390  10.950  10.780
 6370W        W 7341   8.090   7.670   9.040
 6371W        W 7342   7.070   8.820   2.630
 6372W        W 7343  13.220  11.200  13.380
 6373W        W 7344   8.520   6.360  10.100
 6374W        W 7345   7.100   4.160   7.410
 6375W        W 7346  13.380  11.040   5.250
 6376W        W 7347  13.500   2.580   5.800
 6377W        W 7348  11.510   0.160  11.190
 6378W        W 7349   0.870   3.380   6.280
 6379W        W 7350   8.100   0.100   2.660
 6380W        W 7351   7.130   6.670   8.790
 6381W        W 7352   6.630  11.000   6.850
 6382W        W 7353   4.770   5.270   4.870
 6383W        W 7354   7.290   2.200   2.780
 6384W        W 7355   7.760   9.530   4.980
 6385W        W 7356   9.010  11.450   1.520
 6386W        W 7357   2.720  10.860   3.000
 6387W        W 7358   2.440  12.870   6.130
 6388W        W 7359   8.390   7.880   0.060
 6389W        W 7360   0.690   4.990   6.050
 6390W        W 7361   3.330  13.390  10.750
 6391W        W 7362   4.600   9.400  13.360
 6392W        W 7363   0.070   6.000   4.970
 6393W        W 7364   0.390   0.440  12.850
 6394W        W 7365  11.410   8.910   5.990
 6395W        W 7366   4.680   5.990  11.170
 6396W        W 7367  12.950   5.880   9.050
 6397W        W 7368   7.790   0.650   9.520
 6398W        W 7369  10.340   6.160  13.240
 6399W        W 7370  13.520  12.570  12.390
 6400W        W 7371   7.690  12.520   0.670
 6401W        W 7372   3.060  11.040   9.980
 6402W        W 7373   0.900   7.170  13.380
 6403W        W 7374  12.220  10.840  10.000
 6404W        W 7375   2.010   6.610   2.010
 6405W        W 7376   3.390   6.080   2.400
 6406W        W 7377   9.810   8.110  11.220
 6407W        W 7378  12.060   7.450   8.730
 6408W        W 7379  10.810   1.670  13.050
 6409W        W 7380  12.250   9.760   7.730
 6410W        W 7381   4.000  13.070   7.340
 6411W        W 7382   5.490   5.040   7.120
 6412W        W 7383   5.190   4.770   6.500
 6413W        W 7384   7.910   4.170  13.530
 6414W        W 7385   2.410   7.000   2.100
 6415W        W 7386  11.590  11.500   8.750
 6416W        W 7387   5.570   5.860  13.670
 6417W        W 7388   0.080   1.970   3.990
 6418W        W 7389   6.940  10.460   6.640
 6419W        W 7390   5.230  13.750  12.620
 6420W        W 7391   2.060  11.510   2.880
 6421W        W 7392  11.540   2.930  10.150
 6422W        W 7393  10.680   1.950  11.870
 6423W        W 7394  12.170   4.040   4.390
 6424W        W 7395   4.130   7.350   1.900
 6425W        W 7396   2.550   5.310   3.160
 6426W        W 7397   8.800   8.840   1.480
 6427W        W 7398   2.230   9.590   3.450
 6428W        W 7399  12.680   4.820  13.480
 6429W        W 7400   4.160   9.640  10.040
 6430W        W 7401   9.920   4.210   1.220
 6431W        W 7402   7.350   4.850   9.630
 6432W        W 7403   3.720   9.300   0.850
 6433W        W 7404   2.700   2.710   7.320
 6434W        W 7405  12.680   9.840   8.100
 6435W        W 7406   7.910   3.800   7.260
 6436W        W 7407   1.510   4.580   5.790
 6437W        W 7408  12.810   4.690  11.160
 6438W        W 7409  10.240   0.490   9.600
 6439W        W 7410   4.290   2.180   9.050
 6440W        W 7411  12.630   8.270  10.770
 6441W        W 7412   7.080  12.520  13.780
 6442W        W 7413   6.830   2.670   4.430
 6443W        W 7414  12.810   1.940   0.530
 6444W        W 7415  13.560   9.250   8.990
 6445W        W 7416   8.310   8.110   1.030
 6446W        W 7417   9.100   7.960  10.470
 6447W        W 7418   8.890  10.570   9.150
 6448W        W 7419   9.490  12.910   3.060
 6449W        W 7420   1.790   4.130   2.580
 6450W        W 7421   7.060   3.890   8.450
 6451W        W 7422   1.710  12.260  10.820
 6452W        W 7423   7.070   5.350   4.430
 6453W        W 7424  13.280  12.220  13.430
 6454W        W 7425   3.460   4.370  11.740
 6455W        W 7426  13.870   1.340   1.940
 6456W        W 7427  11.620  11.620   5.160
 6457W        W 7428  13.390   9.220   5.280
 6458W        W 7429   2.350   9.530   2.870
 6459W        W 7430   7.500  13.190  10.250
 6460W        W 7431   2.450   8.450  10.230
 6461W        W 7432   6.370  13.820   2.810
 6462W        W 7433   5.290  10.020  12.320
 6463W        W 7434  12.950   9.170  11.720
 6464W        W 7435   9.050   2.290   3.950
 6465W        W 7436   4.880   2.000   0.910
 6466W        W 7437   0.840   7.440  11.950
 6467W        W 7438   6.920   2.050  10.490
 6468W        W 7439   9.840   9.730   5.740
 6469W        W 7440   1.750   9.100  10.980
 6470W        W 7441   7.300   8.910   5.350
 6471W        W 7442  11.860   5.510   0.460
 6472W        W 7443   2.120   6.140   9.170
 6473W        W 7444   9.990   4.570   0.810
 6474W        W 7445   4.870   9.750  11.300
 6475W        W 7446   2.770   4.390   1.050
 6476W        W 7447  11.920   6.550   6.300
 6477W        W 7448   2.160   6.770  13.910
 6478W        W 7449  12.130  10.620   5.470
 6479W        W 7450   4.200   2.970   9.020
 6480W        W 7451  13.600  12.690   8.360
 6481W        W 7452   4.950   1.220  13.790
 6482W        W 7453   6.890  13.480  12.330
 6483W        W 7454   5.880   9.260   8.400
 6484W        W 7455   8.470   2.800   3.420
 6485W        W 7456   1.600  11.410   8.590
 6486W        W 7457  12.660  12.860   7.630
 6487W        W 7458  12.750  13.510   5.620
 6488W        W 7459  11.420   4.710   0.370
 6489W        W 7460   9.890   2.830   3.050
 6490W        W 7461   6.900   7.470   2.680
 6491W        W 7462   2.990   9.580  10.630
 6492W        W 7463   4.880   5.670  10.650
 6493W        W 7464  12.000   4.660  10.540
 6494W        W 7465  11.510   9.590   2.480
 6495W        W 7466   3.630   9.740  10.070
 6496W        W 7467   3.070   9.000   9.280
 6497W        W 7468   3.750  11.530  11.780
 6498W        W 7469  13.820   8.900   9.860
 6499W        W 7470   0.110   4.420   7.820
 6500W        W 7471  11.480   2.800  11.890
 6501W        W 7472   7.430   9.730   5.760
 6502W        W 7473  12.900  11.260   5.500
 6503W        W 7474   5.470  11.390  12.360
 6504W        W 7475  11.940   0.870   7.860
 6505W        W 7476   9.660   3.990   5.670
 6506W        W 7477   2.090  13.860   1.090
 6507W        W 7478   0.930  13.540   3.470
 6508W        W 7479  13.570  12.750   6.790
 6509W        W 7480  10.720  11.830   8.090
 6510W        W 7481   7.700   7.490   5.010
 6511W        W 7482   5.850   1.200   4.260
 6512W        W 7483   3.230   8.140   4.690
 6513W        W 7484  10.870   9.650   6.700
 6514W        W 7485   4.330   2.850   5.060
 6515W        W 7486   2.370   7.160   5.250
 6516W        W 7487   2.270   7.600   7.990
 6517W        W 7488  11.980   4.980  11.310
 6518W        W 7489  11.750   7.850  12.920
 6519W        W 7490   8.710   3.170  13.000
 6520W        W 7491   7.730   4.510   1.330
 6521W        W 7492   8.160   1.360   5.430
 6522W        W 7493   0.600  10.560   8.410
 6523W        W 7494  10.040   0.440   7.650
 6524W        W 7495  12.520   2.230   2.620
 6525W        W 7496  13.660  10.300   5.320
 6526W        W 7497   8.300   2.600   8.510
 6527W        W 7498   3.480   2.570   1.300
 6528W        W 7499   5.930   4.050   6.450
 6529W        W 7500   6.050   7.700   9.640
 6530W        W 7501   5.600  12.550   1.760
 6531W        W 7502   1.590   8.960   3.030
 6532W        W 7503   8.660   4.120   6.760
 6533W        W 7504   0.350   7.620  10.790
 6534W        W 7505  10.800   5.760   0.650
 6535W        W 7506   6.760   9.060   1.560
 6536W        W 7507  10.860   5.360   2.490
 6537W        W 7508   7.660   3.320   6.450
 6538W        W 7509   3.410  13.070   1.350
 6539W        W 7510   7.660   8.060  11.990
 6540W        W 7511   7.050   4.940  12.150
 6541W        W 7512  10.250   9.310   1.540
 6542W        W 7513   7.590   5.480   7.840
 6543W        W 7514   7.960   2.390  12.000
 6544W        W 7515   0.790   8.340  12.360
 6545W        W 7516  12.900   1.740   8.170
 6546W        W 7517   0.090  12.020   8.920
 6547W        W 7518   0.900   2.370   1.560
 6548W        W 7519   6.550  10.570   2.740
 6549W        W 7520  11.040  10.790  12.560
 6550W        W 7521   5.750  13.310   4.160
 6551W        W 7522   0.650   7.130   4.750
 6552W        W 7523   0.240   5.170  10.760
 6553W        W 7524  10.150   9.090   6.520
 6554W        W 7525   1.440  13.210  12.260
 6555W        W 7526   7.410   7.250  13.750
 6556W        W 7527   5.490   6.270  13.340
 6557W        W 7528   1.440  10.870   6.660
 6558W        W 7529   1.330   4.840   1.700
 6559W        W 7530  10.080   3.590   1.950
 6560W        W 7531  13.310   4.800  11.260
 6561W        W 7532  10.760   4.190  13.150
 6562W        W 7533  11.650   9.100   2.790
 6563W        W 7534   9.520  10.460  10.910
 6564W        W 7535  12.640   7.780  11.250
 6565W        W 7536  12.500   6.460   0.580
 6566W        W 7537  12.210   8.170   0.280
 6567W        W 7538   6.310  12.990   0.170
 6568W        W 7539   6.510  12.960  10.990
 6569W        W 7540   0.500   1.750   1.640
 6570W        W 7541  12.650   0.360   7.650
 6571W        W 7542   5.420   4.340   6.490
 6572W        W 7543   6.720   1.160  10.220
 6573W        W 7544  12.780  10.610  12.480
 6574W        W 7545   2.860  11.720   5.500
 6575W        W 7546   6.810   4.090   9.710
 6576W        W 7547   4.490   5.730   0.420
 6577W        W 7548   9.530   8.680   8.620
 6578W        W 7549  12.780  10.690  11.410
 6579W        W 7550   6.240  13.890  11.120
 6580W        W 7551   7.530   5.660  10.630
 6581W        W 7552   9.910  12.050   8.170
 6582W        W 7553   5.850  11.270   5.250
 6583W        W 7554  13.320  12.010   0.710
 6584W        W 7555  13.450  10.430   5.820
 6585W        W 7556   3.680   6.560   3.470
 6586W        W 7557  10.580   0.680   3.440
 6587W        W 7558  10.750  10.790  11.580
 6588W        W 7559   1.840   1.480   8.480
 6589W        W 7560   9.120  10.900   2.270
 6590W        W 7561   7.130   3.280   3.700
 6591W        W 7562  11.380   5.250   5.360
 6592W        W 7563   6.970  10.870   9.070
 6593W        W 7564   7.340   4.130   8.770
 6594W        W 7565   3.130   9.180   6.850
 6595W        W 7566  11.130   0.150  13.720
 6596W        W 7567  11.620   7.440   4.970
 6597W        W 7568   9.220   0.580   8.930
 6598W        W 7569   1.770  12.150   2.360
 6599W        W 7570   1.320   4.500   7.920
 6600W        W 7571  12.470   1.860   4.760
 6601W        W 7572   9.830   9.410   0.170
 6602W        W 7573  12.460  10.360   2.890
 6603W        W 7574   0.280   4.220  10.310
 6604W        W 7575   3.750   6.630   1.210
 6605W        W 7576   2.310  12.730   8.100
 6606W        W 7577   1.900  13.450   6.140
 6607W        W 7578   5.050  10.940   4.980
 6608W        W 7579   3.710   7.710   4.340
 6609W        W 7580   1.290   8.870  10.770
 6610W        W 7581  13.380   7.190   7.660
 6611W        W 7582   4.880  11.420   7.950
 6612W        W 7583   1.380   6.300  10.120
 6613W        W 7584   2.790  13.680   0.560
 6614W        W 7585  10.530  10.320   1.040
 6615W        W 7586   0.770  13.240   1.540
 6616W        W 7587  11.060   2.410   9.030
 6617W        W 7588   1.520   0.190   5.230
 6618W        W 7589   2.030  13.640   7.160
 6619W        W 7590   3.020  10.960  12.020
 6620W        W 7591   8.940   6.780  11.670
 6621W        W 7592   8.180  13.540   2.850
 6622W        W 7593   7.340   1.740  10.630
 6623W        W 7594  10.110   9.700  11.400
 6624W        W 7595   2.440   0.070   5.140
 6625W        W 7596   7.040   0.810  11.400
 6626W        W 7597  13.310  13.510   8.530
 6627W        W 7598   7.670   4.830   8.910
 6628W        W 7599   6.360   5.330   5.050
 6629W        W 7600   7.420  12.770   8.680
 6630W        W 7601   5.570  13.750  13.670
 6631W        W 7602   7.270   8.350   7.290
 6632W        W 7603   2.510   4.310   4.890
 6633W        W 7604   3.280  10.790   1.460
 6634W        W 7605   5.570   2.360  13.560
 6635W        W 7606  11.870  12.660   1.550
 6636W        W 7607   6.770  10.320  10.390
 6637W        W 7608   7.720  10.360   3.080
 6638W        W 7609  10.020   8.760   6.180
 6639W        W 7610   1.330   2.170   8.020
 6640W        W 7611   0.190  11.620   6.770
 6641W        W 7612   2.000   3.710  10.820
 6642W        W 7613   4.650  11.230  10.400
 6643W        W 7614  10.920   8.880   8.720
 6644W        W 7615   9.880   1.100  12.510
 6645W        W 7616  10.160   1.610   3.350
 6646W        W 7617  13.410   0.090   1.710
 6647W        W 7618   1.460  13.660   0.420
 6648W        W 7619   6.540   6.230  12.350
 6649W        W 7620  13.130   9.670   3.940
 6650W        W 7621   4.500   5.460  12.580
 6651W        W 7622   3.070  10.400  10.060
 6652W        W 7623   6.570   1.680   7.400
 6653W        W 7624   3.010   7.350   9.990
 6654W        W 7625   9.680   8.030  12.420
 6655W        W 7626   7.440   6.850   7.010
 6656W        W 7627   0.090   6.860  11.990
 6657W        W 7628  12.330   9.340   7.530
 6658W        W 7629   2.640   4.820   7.410
 6659W        W 7630   6.800  13.480   2.810
 6660W        W 7631   2.470   7.540   9.930
 6661W        W 7632   8.240  12.890   7.460
 6662W        W 7633   9.230   2.630   7.300
 6663W        W 7634  13.050   5.210  11.480
 6664W        W 7635   5.870   0.040   9.750
 6665W        W 7636   1.250  12.420   0.980
 6666W        W 7637   0.430   2.160  13.170
 6667W        W 7638   9.990  11.240   9.830
 6668W        W 7639  13.560   5.230   3.660
 6669W        W 7640   4.010  12.880   9.370
 6670W        W 7641   8.210  12.760   3.220
 6671W        W 7642   2.550   2.150   2.140
 6672W        W 7643   9.270  11.970   3.520
 6673W        W 7644   7.100   7.170  11.180
 6674W        W 7645  12.190   3.740   1.990
 6675W        W 7646  12.900   7.050   3.100
 6676W        W 7647   1.440   5.620  10.040
 6677W        W 7648   1.050   1.310   2.760
 6678W        W 7649   2.840   0.940   1.490
 6679W        W 7650  10.330   5.310   0.060
 6680W        W 7651   8.190   1.460   1.240
 6681W        W 7652   4.050   9.610   5.800
 6682W        W 7653   9.230   2.560  13.540
 6683W        W 7654   1.680  10.530   3.910
 6684W        W 7655   3.500   6.640   8.720
 6685W        W 7656  12.280   8.730  13.170
 6686W        W 7657   8.940   1.460   4.310
 6687W        W 7658   9.140  11.310  10.870
 6688W        W 7659  10.430   6.660  12.080
 6689W        W 7660  11.990   5.310   1.680
 6690W        W 7661   2.010   0.160   5.410
 6691W        W 7662   4.840  13.200   4.250
 6692W        W 7663   7.090   8.400   5.770
 6693W        W 7664   7.890   8.080   8.900
 6694W        W 7665   1.770   6.770  13.630
 6695W        W 7666   9.610   3.480   1.760
 6696W        W 7667   1.360   6.290   0.660
 6697W        W 7668   7.520   3.130   4.450
 6698W        W 7669  12.310  13.070   4.400
 6699W        W 7670  12.830   6.510  11.290
 6700W        W 7671   1.850   6.420  10.240
 6701W        W 7672   6.680  12.270   4.870
 6702W        W 7673   1.300   2.330   4.280
 6703W        W 7674   9.670   9.320   3.010
 6704W        W 7675   5.070   0.590   3.360
 6705W        W 7676   5.240   4.380  13.670
 6706W        W 7677   4.920   3.170  12.680
 6707W        W 7678  13.580   8.830   9.220
 6708W        W 7679  13.760  10.820   5.470
 6709W        W 7680  12.210   0.380  13.240
 6710W        W 7681   4.380   8.660   4.850
 6711W        W 7682   2.170   6.430   5.530
 6712W        W 7683  10.140   1.420  12.760
 6713W        W 7684   0.610   9.150   6.380
 6714W        W 7685   5.480  12.520   2.790
 6715W        W 7686   3.520   3.000   5.310
 6716W        W 7687   1.180   7.850  10.540
 6717W        W 7688   6.570   6.430   7.110
 6718W        W 7689   2.470   8.470  12.960
 6719W        W 7690   2.840   1.950   2.520
 6720W        W 7691   7.510  12.710  13.350
 6721W        W 7692   6.090  10.100  10.910
 6722W        W 7693  12.130   7.380   1.490
 6723W        W 7694   3.450   5.120  13.080
 6724W        W 7695   2.360   5.420   0.050
 6725W        W 7696  12.710  11.140   2.310
 6726W        W 7697   8.000   8.260   6.270
 6727W        W 7698   6.900  11.190   7.220
 6728W        W 7699   2.250   1.680   5.850
 6729W        W 7700   4.180   0.460   3.560
 6730W        W 7701  13.120   1.010   0.370
 6731W        W 7702   4.350   4.420   7.770
 6732W        W 7703  13.360  11.040   8.980
 6733W        W 7704   6.810   6.510  12.640
 6734W        W 7705   5.080   6.500  13.590
 6735W        W 7706   4.230   9.510   7.340
 6736W        W 7707   1.230   9.100  11.230
 6737W        W 7708   3.300   8.150   5.360
 6738W        W 7709   1.660   8.970   4.800
 6739W        W 7710   6.580   1.450  13.490
 6740W        W 7711   5.000   5.050   9.410
 6741W        W 7712   0.970   4.920   3.570
 6742W        W 7713   0.510  10.130  12.600
 6743W        W 7714   1.780   9.230   6.820
 6744W        W 7715   6.450   9.400   2.660
 6745W        W 7716  13.470   6.510  10.730
 6746W        W 7717   3.350   3.380  13.810
 6747W        W 7718   0.630   3.100   0.560
 6748W        W 7719   9.840   0.280   3.060
 6749W        W 7720   5.790  13.290  11.330
 6750W        W 7721   9.220  12.350   8.880
 6751W        W 7722   5.480   6.090   7.940
 6752W        W 7723   9.960  11.940  10.760
 6753W        W 7724   6.260   3.390   7.780
 6754W        W 7725   5.270   3.010   9.970
 6755W        W 7726   2.180   0.980   0.910
 6756W        W 7727  10.090   8.440   1.800
 6757W        W 7728  13.160   3.530  12.300
 6758W        W 7729   9.300   5.430   3.360
 6759W        W 7730  11.700   2.740   3.540
 6760W        W 7731   3.750  13.210   2.340
 6761W        W 7732  11.370   2.580  12.930
 6762W        W 7733  11.010   5.960   6.680
 6763W        W 7734   6.850   6.090  11.900
 6764W        W 7735  10.670   1.340   1.810
 6765W        W 7736  11.950   5.960  13.250
 6766W        W 7737   7.040  10.050   4.130
 6767W        W 7738   0.300   9.750   3.580
 6768W        W 7739   8.330  12.910   5.980
 6769W        W 7740   6.230   2.840  13.430
 6770W        W 7741  13.620   8.620   4.530
 6771W        W 7742   5.520  13.440  11.750
 6772W        W 7743   7.540  13.370  11.530
 6773W        W 7744  11.560   9.490  12.390
 6774W        W 7745   8.480   6.640   7.330
 6775W        W 7746   0.490   8.540  13.300
 6776W        W 7747   4.590  11.640  10.660
 6777W        W 7748   7.680   1.370  11.340
 6778W        W 7749  11.600  11.080   0.910
 6779W        W 7750   3.750   3.110   8.790
 6780W        W 7751   4.610   9.750   9.290
 6781W        W 7752  12.280   1.440  13.500
 6782W        W 7753  12.750   4.020   6.370
 6783W        W 7754   4.970  12.960  13.550
 6784W        W 7755   9.150   7.650   2.410
 6785W        W 7756   5.840   1.290   6.150
 6786W        W 7757   6.310  11.090   5.450
 6787W        W 7758  13.240  13.850   6.240
 6788W        W 7759   1.130   8.580   2.710
 6789W        W 7760   6.080   7.760   1.490
 6790W        W 7761   6.140   8.180  11.450
 6791W        W 7762   7.090  10.230   1.690
 6792W        W 7763   7.450   8.580   0.830
 6793W        W 7764   9.230   9.030   6.340
 6794W        W 7765   2.210  11.510   0.250
 6795W        W 7766   1.750  10.550   9.090
 6796W        W 7767   0.350  11.430   3.000
 6797W        W 7768   9.560  10.310   4.050
 6798W        W 7769   9.140   0.710   2.810
 6799W        W 7770   3.750   1.530   0.560
 6800W        W 7771   6.270   7.600  12.850
 6801W        W 7772   8.310   3.930   8.000
 6802W        W 7773   0.930   9.300  10.840
 6803W        W 7774   0.870  13.470  13.570
 6804W        W 7775   4.690   1.420   4.300
 6805W        W 7776   4.890  11.670   0.280
 6806W        W 7777  13.760   5.640   0.290
 6807W        W 7778   8.350   3.710   7.500
 6808W        W 7779  10.370   3.360   7.750
 6809W        W 7780   8.500   7.610   8.810
 6810W        W 7781  13.280  12.040  10.110
 6811W        W 7782   7.760   3.250  10.280
 6812W        W 7783   3.660  11.960  12.850
 6813W        W 7784   4.180   5.150   6.570
 6814W        W 7785   4.520   0.290   3.230
 6815W        W 7786  10.840  12.400   6.710
 6816W        W 7787  11.250   1.470   3.640
 6817W        W 7788   1.720   4.150   9.290
 6818W        W 7789  11.040   1.620  11.720
 6819W        W 7790   4.850   2.300  11.450
 6820W        W 7791  10.060   0.360   4.250
 6821W        W 7792  12.510   2.840   5.200
 6822W        W 7793  11.200   2.750  12.350
 6823W        W 7794   3.650   1.500   1.300
 6824W        W 7795  12.930   9.570  10.910
 6825W        W 7796   1.840   0.190   1.880
 6826W        W 7797   1.290   1.610   7.480
 6827W        W 7798   4.380   5.120   5.110
 6828W        W 7799  11.730   5.770   1.730
 6829W        W 7800  10.610   2.060  12.400
 6830W        W 7801   4.670   3.130   4.700
 6831W        W 7802  12.030   9.740   4.000
 6832W        W 7803   9.380  11.380   8.290
 6833W        W 7804   9.660   3.740  11.010
 6834W        W 7805  12.100  12.300   6.460
 6835W        W 7806  10.410   5.700  13.130
 6836W        W 7807   4.910   9.100  11.310
 6837W        W 7808   7.790   1.190   6.170
 6838W        W 7809  11.540  12.080   0.930
 6839W        W 7810   1.250  13.070   7.450
 6840W        W 7811   1.940   9.320   7.500
 6841W        W 7812  12.600   1.540   1.460
 6842W        W 7813   3.010   5.390   5.600
 6843W        W 7814   5.240  13.670   6.610
 6844W        W 7815   0.110   4.040   1.360
 6845W        W 7816   9.220   5.340  10.450
 6846W        W 7817   0.180  12.660   7.540
 6847W        W 7818  11.150  12.770   3.840
 6848W        W 7819   3.700   4.600  11.270
 6849W        W 7820   1.410  10.080   6.130
 6850W        W 7821   8.170   8.870   6.950
 6851W        W 7822   2.140  11.960   6.300
 6852W        W 7823   6.600  13.770  11.540
 6853W        W 7824  13.560   0.470  12.710
 6854W        W 7825   4.050  12.030   5.790
 6855W        W 7826   2.540   2.190   8.640
 6856W        W 7827  12.820  10.510  13.540
 6857W        W 7828  10.400  10.570   0.060
 6858W        W 7829   6.440   3.700   9.660
 6859W        W 7830  11.660  13.790   2.310
 6860W        W 7831  10.130  11.320  11.000
 6861W        W 7832   2.910   7.060  10.500
 6862W        W 7833   7.330   6.150   4.100
 6863W        W 7834  13.080   8.060   2.270
 6864W        W 7835  10.930   0.630  12.190
 6865W        W 7836   1.140   7.840  12.370
 6866W        W 7837   4.820  13.070   5.700
 6867W        W 7838   9.540  11.130   5.500
 6868W        W 7839   5.030   2.690   9.190
 6869W        W 7840   8.310   4.850   9.010
 6870W        W 7841   7.860   0.320  13.260
 6871W        W 7842   5.570  12.350   0.540
 6872W        W 7843  11.940   2.220   4.220
 6873W        W 7844  11.590   3.170  12.170
 6874W        W 7845   6.400   5.840   5.100
 6875W        W 7846   2.860   6.920   8.770
 6876W        W 7847   3.250  13.280   0.860
 6877W        W 7848   4.470   4.340   5.350
 6878W        W 7849   7.860   7.900   4.850
 6879W        W 7850  12.770   1.370  10.360
 6880W        W 7851   9.150   5.110  12.770
 6881W        W 7852  11.720   7.970   6.680
 6882W        W 7853  13.230   6.360  10.300
 6883W        W 7854   9.640   4.680  13.740
 6884W        W 7855   7.180   5.010   4.070
 6885W        W 7856   3.220   6.780   1.470
 6886W        W 7857   2.770   0.250   0.270
 6887W        W 7858   8.860   5.560   6.890
 6888W        W 7859   6.660   7.300   6.140
 6889W        W 7860  11.570  12.630   8.210
 6890W        W 7861  10.780  11.270   5.000
 6891W        W 7862   4.860   7.220  10.400
 6892W        W 7863   8.390   4.980   5.180
 6893W        W 7864  12.100   3.160   6.510
 6894W        W 7865   7.850   0.440   5.610
 6895W        W 7866  11.330  11.400  11.630
 6896W        W 7867   4.000   4.250   5.370
 6897W        W 7868   8.870  13.620   8.470
 6898W        W 7869   0.180  10.900  12.100
 6899W        W 7870   7.930   0.800  12.740
 6900W        W 7871   2.030   8.220  13.030
 6901W        W 7872   6.490  11.350   8.270
 6902W        W 7873   8.250   1.880   0.420
 6903W        W 7874   7.490   6.050   6.340
 6904W        W 7875   7.340  12.040   7.730
 6905W        W 7876   3.560   9.120   4.350
 6906W        W 7877   5.770   7.230  11.580
 6907W        W 7878   2.880  11.720   6.930
 6908W        W 7879   4.000  11.040   5.630
 6909W        W 7880  11.400   1.310   4.460
 6910W        W 7881  11.640  10.550  11.760
 6911W        W 7882   5.610   5.210   8.470
 6912W        W 7883   3.350  11.330   8.270
 6913W        W 7884   3.070  12.500   3.790
 6914W        W 7885   6.030   7.440   1.960
 6915W        W 7886   9.100   8.540   8.360
 6916W        W 7887  10.150   9.150   3.460
 6917W        W 7888  12.650   3.560  13.110
 6918W        W 7889  10.580   8.490   9.830
 6919W        W 7890  11.970   4.190   1.530
 6920W        W 7891   7.120   4.090   4.960
 6921W        W 7892   4.730   3.310   0.260
 6922W        W 7893   2.460   0.200   2.760
 6923W        W 7894   1.800   6.540   0.240
 6924W        W 7895  13.850   9.080  12.320
 6925W        W 7896   0.510   6.810  13.580
 6926W        W 7897   9.260   8.740  12.640
 6927W        W 7898   9.930   1.580  13.170
 6928W        W 7899  13.140   2.950   7.530
 6929W        W 7900   4.870   3.410   3.570
 6930W        W 7901   5.140  11.940   4.230
 6931W        W 7902   7.650   2.370   6.820
 6932W        W 7903   5.470   8.990   8.920
 6933W        W 7904   2.940   0.650   3.940
 6934W        W 7905   8.410   3.990  13.640
 6935W        W 7906   0.150  11.830   7.940
 6936W        W 7907   7.640   3.160   5.080
 6937W        W 7908  12.500   7.210   8.950
 6938W        W 7909   1.960   5.130   3.520
 6939W        W 7910  12.310   8.520   3.490
 6940W        W 7911   9.910   2.970   0.320
 6941W        W 7912   5.420   0.280   4.770
 6942W        W 7913   4.410  10.920   3.150
 6943W        W 7914   6.520  12.050  11.890
 6944W        W 7915   6.020   3.690   9.910
 6945W        W 7916   5.700   9.560  12.560
 6946W        W 7917   9.480  13.330  13.790
 6947W        W 7918   5.000   3.580   1.170
 6948W        W 7919   2.210  12.310  11.200
 6949W        W 7920  11.540   8.330   6.390
 6950W        W 7921   6.190   5.830  12.940
 6951W        W 7922   2.660   4.350  13.360
 6952W        W 7923   1.790  13.870   4.410
 6953W        W 7924   9.030  11.700   7.560
 6954W        W 7925   9.120  11.060  11.780
 6955W        W 7926   8.050   0.660   7.670
 6956W        W 7927   3.240  12.500   4.620
 6957W        W 7928  11.580   6.650   8.770
 6958W        W 7929  13.130   2.290   9.320
 6959W        W 7930   7.630   2.870   6.590
 6960W        W 7931   8.650   2.580  11.920
 6961W        W 7932   6.470  10.240  11.230
 6962W        W 7933   7.470  12.070  11.730
 6963W        W 7934  11.260  11.300  12.600
 6964W        W 7935   2.350   9.450  11.020
 6965W        W 7936   9.160   9.420  11.390
 6966W        W 7937  10.050   9.130   1.080
 6967W        W 7938   5.470   1.830   0.360
 6968W        W 7939  12.230   7.690  11.430
 6969W        W 7940   8.280   3.440  12.780
 6970W        W 7941  11.270   0.980   5.740
 6971W        W 7942   9.760  13.520   4.000
 6972W        W 7943   0.180   3.190   6.940
 6973W        W 7944   0.270   3.360   2.830
 6974W        W 7945   9.650   6.440   7.520
 6975W        W 7946   6.400  11.880   6.760
 6976W        W 7947   9.890   8.320   7.570
 6977W        W 7948  11.400   3.730   4.600
 6978W        W 7949  13.810  13.830   3.160
 6979W        W 7950   9.320   6.880   6.820
 6980W        W 7951   4.290   0.830  11.320
 6981W        W 7952   3.580   7.190  13.160
 6982W        W 7953   8.130   4.150   4.950
 6983W        W 7954   7.180   1.210  11.600
 6984W        W 7955   4.200   7.080  11.710
 6985W        W 7956   2.680   5.650   2.070
 6986W        W 7957   8.050   9.750   2.270
 6987W        W 7958   2.630   3.670   2.170
 6988W        W 7959   2.390   8.600  11.660
 6989W        W 7960   6.370   5.330   3.830
 6990W        W 7961   0.500   5.310   6.470
 6991W        W 7962  12.610  10.230   2.450
 6992W        W 7963   9.280  11.770  10.710
 6993W        W 7964   1.660   0.640   2.110
 6994W        W 7965   5.690  12.400   3.670
 6995W        W 7966  13.220   5.070   6.470
 6996W        W 7967   8.190   2.000   9.930
 6997W        W 7968  11.320  10.190   2.410
 6998W        W 7969  13.150  12.660   4.320
 6999W        W 7970   6.030   3.740   7.510
 7000W        W 7971   5.860   6.870   5.600
 7001W        W 7972  12.600  13.280   0.370
 7002W        W 7973   5.760   4.160   2.210
 7003W        W 7974   8.890  10.340   2.340
 7004W        W 7975   7.360   6.070   3.590
 7005W        W 7976   1.610   5.310   6.790
 7006W        W 7977   5.480   4.130   5.630
 7007W        W 7978   5.630   4.170   4.180
 7008W        W 7979   1.940   5.760   2.470
 7009W        W 7980  10.850   0.120  10.330
 7010W        W 7981   8.290   6.250  11.250
 7011W        W 7982   4.310   6.340   7.090
 7012W        W 7983   2.380   9.710   1.340
 7013W        W 7984   0.440  10.280   8.800
 7014W        W 7985   8.770  12.110   4.840
 7015W        W 7986   6.370   3.450  10.360
 7016W        W 7987  13.730   5.750   1.330
 7017W        W 7988  12.180   7.940   8.530
 7018W        W 7989   1.080   1.130   7.180
 7019W        W 7990   7.470   8.840   4.120
 7020W        W 7991   1.330  12.350  12.580
 7021W        W 7992   0.710   2.360   7.190
 7022W        W 7993   9.450   4.800  11.960
 7023W        W 7994   1.300   7.340   9.060
 7024W        W 7995  11.320   0.920  12.410
 7025W        W 7996  13.280   5.440   1.360
 7026W        W 7997   9.620   4.800   1.750
 7027W        W 7998   4.190   5.350   4.710
 7028W        W 7999   0.800  13.860   5.290
 7029W        W 8000   7.280   2.270   2.160
 7030W        W 8001   6.650  11.410   3.450
 7031W        W 8002   6.010  11.780  11.850
 7032W        W 8003   3.090   4.470   7.280
 7033W        W 8004  13.040   9.500  10.430
 7034W        W 8005  10.150   2.280   4.190
 7035W        W 8006   5.220   4.220  13.170
 7036W        W 8007   6.560   5.560   2.010
 7037W        W 8008  10.610   7.730   9.210
 7038W        W 8009   6.350  11.440   5.030
 7039W        W 8010   6.780  11.350   9.200
 7040W        W 8011   9.240  12.440   3.660
 7041W        W 8012   3.280   2.450   6.930
 7042W        W 8013   3.260   8.660   4.530
 7043W        W 8014  12.390   2.230   6.420
 7044W        W 8015   5.820  11.260   2.600
 7045W        W 8016  13.110   5.740   0.910
 7046W        W 8017   4.760   9.410   1.590
 7047W        W 8018   1.760  10.160  13.680
 7048W        W 8019   3.300   9.360   0.490
 7049W        W 8020   5.580   9.720   8.180
 7050W        W 8021  12.820   1.530   7.200
 7051W        W 8022  11.090   1.890  13.580
 7052W        W 8023  12.470   6.010   4.040
 7053W        W 8024   1.430   7.630   8.180
 7054W        W 8025  10.070   1.200   1.730
 7055W        W 8026   5.750  10.780   2.200
 7056W        W 8027   6.270   8.510   8.460
 7057W        W 8028   3.000  12.790   2.900
 7058W        W 8029  12.500   6.540   5.130
 7059W        W 8030   0.830   8.570   7.250
 7060W        W 8031  10.670  10.250  11.570
 7061W        W 8032   8.750   4.820   3.730
 7062W        W 8033  11.870   1.510   6.220
 7063W        W 8034   8.690   7.420   2.940
 7064W        W 8035   6.270   3.520   2.660
 7065W        W 8036   8.590   0.680   1.040
 7066W        W 8037   4.050   5.920   0.690
 7067W        W 8038  12.720   5.830  10.090
 7068W        W 8039   0.540   6.710  10.380
 7069W        W 8040   5.820   1.440   5.640
 7070W        W 8041  13.280  11.990   9.150
 7071W        W 8042   4.540   1.770  11.010
 7072W        W 8043  11.030   4.900   5.400
 7073W        W 8044   3.870   7.890  13.580
 7074W        W 8045   2.570  10.330   5.130
 7075W        W 8046   6.380   6.770   7.750
 7076W        W 8047   1.150   5.680   4.470
 7077W        W 8048   0.000   2.390   2.920
 7078W        W 8049   2.670   6.660  10.720
 7079W        W 8050   0.370  13.080   4.710
 7080W        W 8051   7.940   2.200  12.700
 7081W        W 8052  12.520  13.470  10.510
 7082W        W 8053   3.720   7.970   9.640
 7083W        W 8054  13.170   9.720   6.780
 7084W        W 8055  11.820   8.850   8.440
 7085W        W 8056   8.550   7.730   7.750
 7086W        W 8057   3.970  13.750   8.930
 7087W        W 8058  11.570   5.380   6.830
 7088W        W 8059   9.370  10.410   9.010
 7089W        W 8060   6.340  12.210   2.780
 7090W        W 8061   0.890  12.780   1.250
 7091W        W 8062   3.840   2.520   5.210
 7092W        W 8063   1.530  12.750   4.080
 7093W        W 8064   8.130  10.970   3.110
 7094W        W 8065   3.830  12.700  13.790
 7095W        W 8066   7.450  13.780  13.520
 7096W        W 8067  10.000   2.700   6.630
 7097W        W 8068   6.180   8.460  10.810
 7098W        W 8069  13.740   1.470   3.960
 7099W        W 8070   0.050   1.410   1.370
 7100W        W 8071   4.330  12.630   7.210
 7101W        W 8072   0.660   9.320  13.470
 7102W        W 8073   8.660  10.210   6.090
 7103W        W 8074  13.100   2.550  10.940
 7104W        W 8075   9.620   2.280   3.340
 7105W        W 8076   5.460   5.240   9.560
 7106W        W 8077   0.840   1.660   7.310
 7107W        W 8078   9.030   4.220  12.680
 7108W        W 8079   4.690  11.400  11.180
 7109W        W 8080   7.340   9.690   3.660
 7110W        W 8081   4.240   6.730   6.460
 7111W        W 8082  13.460  11.860   4.430
 7112W        W 8083   6.630   7.880   7.570
 7113W        W 8084  12.070   5.430   9.540
 7114W        W 8085   6.220   8.900   0.680
 7115W        W 8086   5.840   7.170   4.370
 7116W        W 8087   8.470  12.960   0.420
 7117W        W 8088   3.070   4.440  10.400
 7118W        W 8089   9.070   7.470   0.950
 7119W        W 8090  13.760   0.380   9.490
 7120W        W 8091   4.500  11.120   7.180
 7121W        W 8092   0.740   0.110   3.500
 7122W        W 8093   8.900   1.390  10.430
 7123W        W 8094   7.360  10.840  13.090
 7124W        W 8095   5.430   7.330   7.300
 7125W        W 8096   8.060   1.150   3.520
 7126W        W 8097  11.060   4.750   4.230
 7127W        W 8098  11.270   8.860   4.800
 7128W        W 8099   2.270   9.570   1.820
 7129W        W 8100  13.300   3.000   1.420
 7130W        W 8101   7.930   4.880   4.290
 7131W        W 8102   8.740  10.710   4.070
 7132W        W 8103   6.910   3.430   1.720
 7133W        W 8104   7.150  10.960   6.760
 7134W        W 8105   1.220   3.050   7.740
 7135W        W 8106  10.640   2.220   7.260
 7136W        W 8107  12.900  11.780   0.660
 7137W        W 8108   2.450  12.250   4.620
 7138W        W 8109  11.600   8.040   4.450
 7139W        W 8110  11.110   7.500   0.440
 7140W        W 8111   5.330  12.310   2.240
 7141W        W 8112  13.340   9.840  12.320
 7142W        W 8113   2.410   9.730   8.040
 7143W        W 8114  10.080  11.380   4.270
 7144W        W 8115   7.360   4.890   8.430
 7145W        W 8116   3.470  10.690   6.270
 7146W        W 8117  13.220   5.810   9.960
 7147W        W 8118  12.990   4.150   0.340
 7148W        W 8119   7.630   5.340   9.770
 7149W        W 8120   8.410  11.370  10.890
 7150W        W 8121   6.440   3.640   7.140
 7151W        W 8122   0.920   0.610   7.500
 7152W        W 8123   5.960   1.720  12.930
 7153W        W 8124   9.940   9.020   9.980
 7154W        W 8125   0.910   2.250   0.210
 7155W        W 8126   5.810   6.790  13.220
 7156W        W 8127   8.470   3.430   5.560
 7157W        W 8128  12.020  11.820   3.240
 7158W        W 8129   5.650  10.910   3.800
 7159W        W 8130   3.800  12.370   8.350
 7160W        W 8131  13.800  10.870   1.760
 7161W        W 8132   6.170   7.430   6.260
 7162W        W 8133   5.690   5.770   8.420
 7163W        W 8134  13.590   5.760  11.250
 7164W        W 8135   9.180   3.990   1.570
 7165W        W 8136   7.440   2.480  10.290
 7166W        W 8137   0.400   2.120   6.040
 7167W        W 8138  12.860  12.510  10.780
 7168W        W 8139  12.090   8.880  12.160
 7169W        W 8140   0.160  12.170   6.560
 7170W        W 8141   7.960  10.630   4.910
 7171W        W 8142   5.950   4.930  13.320
 7172W        W 8143  12.450   0.750   8.090
 7173W        W 8144   8.660  13.890   9.370
 7174W        W 8145   2.260   0.990   6.770
 7175W        W 8146  11.740   4.960  10.200
 7176W        W 8147   5.430  10.570   4.080
 7177W        W 8148   1.940   6.980   0.390
 7178W        W 8149   7.210   0.760   0.860
 7179W        W 8150   0.270  13.160   5.570
 7180W        W 8151   3.020  10.380   8.380
 7181W        W 8152  13.060   7.120   2.450
 7182W        W 8153   2.380   8.870  13.610
 7183W        W 8154   4.540  10.980  13.860
 7184W        W 8155   4.990   5.750   0.230
 7185W        W 8156   3.070  10.070   7.980
 7186W        W 8157   9.450  10.730  12.200
 7187W        W 8158   1.410  10.980  12.870
 7188W        W 8159   5.230   2.200   8.990
 7189W        W 8160  10.770   8.870   2.770
 7190W        W 8161   5.260  12.980   1.820
 7191W        W 8162   9.610  10.050  10.520
 7192W        W 8163   4.420   7.030  12.640
 7193W        W 8164   1.140   7.610   1.670
 7194W        W 8165   0.800  12.420   0.730
 7195W        W 8166   8.980  12.830   6.490
 7196W        W 8167   0.490   8.110   7.170
 7197W        W 8168   8.070   0.080   8.360
 7198W        W 8169  11.130   5.380   9.100
 7199W        W 8170  11.090  13.790   9.960
 7200W        W 8171   2.700   5.330   5.990
 7201W        W 8172   8.240   0.890   9.860
 7202W        W 8173   1.640   4.060   6.490
 7203W        W 8174   4.980   0.500   8.610
 7204W        W 8175  13.420   3.700   1.910
 7205W        W 8176  10.850   8.950   0.280
 7206W        W 8177   1.220  12.240  10.200
 7207W        W 8178   9.110   2.410  11.180
 7208W        W 8179  12.940   2.440   2.120
 7209W        W 8180   4.340   4.490   3.420
 7210W        W 8181   8.820  11.560   4.090
 7211W        W 8182  11.410   4.420  12.310
 7212W        W 8183  12.810   0.190   0.850
 7213W        W 8184  11.090   1.140   8.810
 7214W        W 8185   8.390  10.010   0.950
 7215W        W 8186   3.770  13.750   7.620
 7216W        W 8187  13.350   3.280   3.480
 7217W        W 8188   3.210   6.450   3.590
 7218W        W 8189  10.630   2.650   5.490
 7219W        W 8190   6.970   7.530   3.770
 7220W        W 8191   6.140   8.870  12.940
 7221W        W 8192  12.400   3.310   5.600
 7222W        W 8193   3.060   1.610   3.060
 7223W        W 8194   1.940   4.170   3.120
 7224W        W 8195   1.870   1.560   2.850
 7225W        W 8196  10.090   8.030  11.820
 7226W        W 8197   7.120   8.360   5.250
 7227W        W 8198  10.560   8.780   3.720
 7228W        W 8199   6.500   0.010  12.500
 7229W        W 8200   3.680   9.830   2.490
 7230W        W 8201   7.960  13.810   6.750
 7231W        W 8202  13.560   1.210   2.840
 7232W        W 8203  12.940   9.140   2.520
 7233W        W 8204   4.850   6.360  13.060
 7234W        W 8205  10.620   4.930   2.550
 7235W        W 8206   7.740   0.260   5.130
 7236W        W 8207   5.640   0.270   9.210
 7237W        W 8208   2.340   9.540   4.520
 7238W        W 8209  10.600   0.390   1.920
 7239W        W 8210   4.240   0.820  12.180
 7240W        W 8211  10.300   3.310   9.520
 7241W        W 8212   7.880  12.200   0.290
 7242W        W 8213   3.390   1.860   1.830
 7243W        W 8214  13.220   5.780   0.400
 7244W        W 8215   5.540   9.630   7.230
 7245W        W 8216   1.190   6.740   2.430
 7246W        W 8217   3.460  10.590   9.820
 7247W        W 8218  13.170   4.710   2.770
 7248W        W 8219  10.380   1.100  12.390
 7249W        W 8220  11.450   4.180   4.880
 7250W        W 8221   7.010   2.150   6.040
 7251W        W 8222   9.710  12.980   0.270
 7252W        W 8223   3.480  12.890  10.480
 7253W        W 8224   8.000  11.750   8.470
 7254W        W 8225   6.340   9.650   9.110
 7255W        W 8226  10.090  11.460   1.280
 7256W        W 8227  12.940   0.940   7.880
 7257W        W 8228  10.130   0.110   9.110
 7258W        W 8229   2.030  11.250   4.770
 7259W        W 8230   2.680   0.470   3.130
 7260W        W 8231   8.610   6.070   8.680
 7261W        W 8232   6.980  12.100   8.840
 7262W        W 8233   3.770  12.180  10.790
 7263W        W 8234   6.230   9.980   6.270
 7264W        W 8235  12.870   9.350   6.580
 7265W        W 8236   5.030   8.760   8.400
 7266W        W 8237   9.610  10.670   4.460
 7267W        W 8238  13.700  13.180  12.730
 7268W        W 8239  12.330   0.450   8.540
 7269W        W 8240  12.640   9.020   4.460
 7270W        W 8241   7.640   8.700   4.560
 7271W        W 8242  10.970   1.590  12.190
 7272W        W 8243   8.020   7.640  10.680
 7273W        W 8244   5.340  13.210   5.800
 7274W        W 8245   2.110   6.260   2.810
 7275W        W 8246   0.070   7.430  12.830
 7276W        W 8247   6.110   7.190   5.280
 7277W        W 8248   6.410  12.120   9.020
 7278W        W 8249  12.020  11.780   6.290
 7279W        W 8250   2.590  10.770   4.110
 7280W        W 8251   2.800   9.310   9.020
 7281W        W 8252   7.140  11.260   8.780
 7282W        W 8253   6.260  11.180   0.660
 7283W        W 8254   4.850  13.310   8.870
 7284W        W 8255  12.470   5.710  13.510
 7285W        W 8256  13.350   6.500   0.850
 7286W        W 8257   5.540  10.730  10.430
 7287W        W 8258  11.250   0.450   0.140
 7288W        W 8259  13.560   1.830   2.140
 7289W        W 8260   8.160   9.310  10.160
 7290W        W 8261   8.590   3.780   9.710
 7291W        W 8262   2.500   7.570   7.490
 7292W        W 8263   7.630  13.450  10.790
 7293W        W 8264   0.140   6.890   5.440
 7294W        W 8265   5.170  13.880   8.870
 7295W        W 8266   6.040   7.710   5.230
 7296W        W 8267  13.150  13.290  11.300
 7297W        W 8268  13.790  13.540   2.680
 7298W        W 8269   9.500   0.450   2.080
 7299W        W 8270  12.110  11.700   2.720
 7300W        W 8271  12.480   6.100   8.840
 7301W        W 8272   1.720   9.680   9.550
 7302W        W 8273  11.400   9.720   6.530
 7303W        W 8274  10.310   5.190  13.330
 7304W        W 8275   3.050  10.470  12.080
 7305W        W 8276   1.920   5.560   5.470
 7306W        W 8277   6.050   0.810  13.700
 7307W        W 8278  13.880  11.190   9.740
 7308W        W 8279  10.660   8.740  11.240
 7309W        W 8280   7.510   9.780  10.970
 7310W        W 8281   0.210   8.350   2.670
 7311W        W 8282  10.420   2.360   6.030
 7312W        W 8283   1.170  11.070   2.950
 7313W        W 8284  12.360   6.600  13.850
 7314W        W 8285   2.180  12.260   8.340
 7315W        W 8286   8.060   0.340  10.350
 7316W        W 8287   6.460   6.650   9.050
 7317W        W 8288   8.210   0.750   0.220
 7318W        W 8289  10.450  10.800   5.670
 7319W        W 8290   7.210   7.800  11.920
 7320W        W 8291  12.070   9.370  12.170
 7321W        W 8292   3.840   3.890   5.020
 7322W        W 8293  11.050   1.820  12.610
 7323W        W 8294   2.920   9.710   0.360
 7324W        W 8295   0.750  11.420  10.700
 7325W        W 8296   3.700   2.610   3.940
 7326W        W 8297   3.630   5.890   1.200
 7327W        W 8298   8.670   0.660   3.840
 7328W        W 8299   6.130   0.770   0.610
 7329W        W 8300   2.930   2.240   7.140
 7330W        W 8301   7.730   3.420  12.320
 7331W        W 8302  13.700   3.130   2.340
 7332W        W 8303  10.420   6.780   7.540
 7333W        W 8304   7.920   3.790  13.860
 7334W        W 8305   6.630   7.600  13.260
 7335W        W 8306   4.650   3.180   9.140
 7336W        W 8307   5.540  13.520  12.980
 7337W        W 8308   0.000   6.720   7.110
 7338W        W 8309  13.690   4.800   7.100
 7339W        W 8310   4.810   7.520   6.320
 7340W        W 8311   3.510   3.480   0.480
 7341W        W 8312   0.900   0.400  11.900
 7342W        W 8313   7.930   4.560  10.410
 7343W        W 8314   2.060  13.810   1.590
 7344W        W 8315   6.080   1.720   0.430
 7345W        W 8316   9.600   8.370   6.580
 7346W        W 8317   4.310  10.950   6.270
 7347W        W 8318   4.110  11.260   5.230
 7348W        W 8319   3.160  10.910   9.330
 7349W        W 8320   6.960   9.640  12.080
 7350W        W 8321   8.510   3.380   6.600
 7351W        W 8322   8.300   3.710   5.170
 7352W        W 8323   7.290   6.800   1.040
 7353W        W 8324  11.130   2.120  10.300
 7354W        W 8325   3.350  10.390   6.690
 7355W        W 8326   6.320   8.190   7.320
 7356W        W 8327   4.810  12.200   4.000
 7357W        W 8328  11.970   2.740  11.950
 7358W        W 8329   9.140   8.600   4.860
 7359W        W 8330   2.020  12.580   7.000
 7360W        W 8331   6.300   0.780   3.190
 7361W        W 8332   1.600  13.720  12.930
 7362W        W 8333   6.710   4.570   3.460
 7363W        W 8334  12.320  11.930   7.650
 7364W        W 8335  12.190   6.040   8.410
 7365W        W 8336   6.590   0.080   1.180
 7366W        W 8337   6.480   6.040   0.700
 7367W        W 8338   1.720   8.500  10.350
 7368W        W 8339  11.580   7.490   7.420
 7369W        W 8340   9.170   1.100   5.730
 7370W        W 8341   5.040   6.020  11.500
 7371W        W 8342   8.290  13.240   3.240
 7372W        W 8343   5.840   5.320   9.230
 7373W        W 8344   7.820   3.200   9.230
 7374W        W 8345  12.980   8.350  13.490
 7375W        W 8346  11.000   2.330  12.640
 7376W        W 8347   5.550   7.560   8.150
 7377W        W 8348   9.490   3.400  10.590
 7378W        W 8349   6.690   4.660  11.080
 7379W        W 8350  13.690   8.590  12.250
 7380W        W 8351   5.920  11.260   6.190
 7381W        W 8352   9.230  12.410   3.150
 7382W        W 8353  11.400   6.550   3.930
 7383W        W 8354   7.140  13.290   5.480
 7384W        W 8355  12.700  11.560   7.420
 7385W        W 8356   8.460   1.460   3.780
 7386W        W 8357  11.760  12.920  10.560
 7387W        W 8358  11.350   8.450   1.620
 7388W        W 8359  13.280   7.540   3.780
 7389W        W 8360   1.430  10.480   7.540
 7390W        W 8361   6.040  10.110   9.960
 7391W        W 8362  13.900   8.470  12.640
 7392W        W 8363  10.040  11.560   2.850
 7393W        W 8364   9.490   9.230  10.230
 7394W        W 8365  12.980   2.880   0.960
 7395W        W 8366   2.710  13.240   0.360
 7396W        W 8367  12.490   3.160   7.930
 7397W        W 8368   8.980  11.720   8.160
 7398W        W 8369  13.890   9.190   6.120
 7399W        W 8370   9.690   0.300   4.550
 7400W        W 8371   9.470   7.090  10.340
 7401W        W 8372  11.360  10.160   5.270
 7402W        W 8373  12.960   2.920   1.920
 7403W        W 8374  12.280   8.580   4.000
 7404W        W 8375   6.430   9.920   7.170
 7405W        W 8376   7.410   2.380  11.960
 7406W        W 8377  13.000   0.750   5.900
 7407W        W 8378   4.790  12.430   7.020
 7408W        W 8379   9.710   5.160   4.890
 7409W        W 8380   2.880   0.120   2.490
 7410W        W 8381  10.030   3.710   6.850
 7411W        W 8382   3.710   5.500  12.910
 7412W        W 8383  13.010   4.450  13.370
 7413W        W 8384  11.650   2.670   9.790
 7414W        W 8385   1.000   0.510   3.630
 7415W        W 8386   9.110   1.060   6.210
 7416W        W 8387   3.230   3.660   1.020
 7417W        W 8388   7.670   0.800  11.550
 7418W        W 8389   5.040  11.850   1.610
 7419W        W 8390   6.700  13.810   3.710
 7420W        W 8391   8.550   1.900   3.190
 7421W        W 8392   1.050   3.270   8.190
 7422W        W 8393   4.580   1.940  13.720
 7423W        W 8394  12.590   6.820   1.390
 7424W        W 8395   0.710   7.020   5.640
 7425W        W 8396   1.430   0.560   1.460
 7426W        W 8397   7.340   1.270   1.570
 7427W        W 8398   5.520  11.570   9.960
 7428W        W 8399  13.530  11.480   9.910
 7429W        W 8400  10.300   8.690   0.890
 7430W        W 8401   7.180   3.160   9.590
 7431W        W 8402  12.930  13.460   5.100
 7432W        W 8403   2.990   5.110   4.610
 7433W        W 8404   3.780  11.470  12.830
 7434W        W 8405   9.050   5.820  10.690
 7435W        W 8406   6.080   2.440   1.210
 7436W        W 8407   7.960   1.400  13.400
 7437W        W 8408   7.920   4.010  10.990
 7438W        W 8409   8.640  13.840  11.530
 7439W        W 8410  13.630   1.980   8.940
 7440W        W 8411  13.390  13.580   5.270
 7441W        W 8412   4.460   4.990   4.540
 7442W        W 8413  10.220   3.660   9.150
 7443W        W 8414  10.410   0.330   2.410
 7444W        W 8415   3.260   6.590  11.330
 7445W        W 8416   6.790  11.890  12.570
 7446W        W 8417  13.060   7.700   5.740
 7447W        W 8418   8.970   4.210   5.690
 7448W        W 8419   0.810   7.560  12.950
 7449W        W 8420   5.070   6.810   3.020
 7450W        W 8421   0.930   9.570   3.080
 7451W        W 8422   6.330   9.970   7.900
 7452W        W 8423   4.590   4.870   7.030
 7453W        W 8424   3.500   2.960   0.270
 7454W        W 8425   9.310   0.380   9.720
 7455W        W 8426  12.120   4.410   1.960
 7456W        W 8427  11.580   5.750   9.690
 7457W        W 8428  12.210   4.470   5.870
 7458W        W 8429   9.690   0.300   8.830
 7459W        W 8430   8.210   6.980   4.470
 7460W        W 8431   4.690   9.600   7.110
 7461W        W 8432   6.610   1.630   4.370
 7462W        W 8433  13.360   1.710   9.460
 7463W        W 8434   5.030  11.790   8.910
 7464W        W 8435   5.220  11.530   7.400
 7465W        W 8436   3.640   7.440   9.630
 7466W        W 8437   3.040   9.210   2.350
 7467W        W 8438  12.970   8.980  10.350
 7468W        W 8439  13.200   4.340  13.850
 7469W        W 8440   4.260   3.900   7.860
 7470W        W 8441   3.590  12.600  13.310
 7471W        W 8442   1.370   2.630   0.800
 7472W        W 8443  11.700  12.060   2.940
 7473W        W 8444   7.300   8.140   6.510
 7474W        W 8445  11.690   9.160   1.280
 7475W        W 8446   5.580   7.600   5.130
 7476W        W 8447   1.680   3.540   6.610
 7477W        W 8448   9.640   0.610  10.710
 7478W        W 8449   0.450   5.300  10.200
 7479W        W 8450  10.530   6.600   8.610
 7480W        W 8451   2.410   5.350   9.600
 7481W        W 8452   5.520   1.160   6.700
 7482W        W 8453   7.970   0.860  11.160
 7483W        W 8454   6.070  13.260   9.430
 7484W        W 8455   4.270   5.710   1.310
 7485W        W 8456   5.610   4.320   2.770
 7486W        W 8457   8.280   4.120   0.210
 7487W        W 8458   8.150   5.010   3.250
 7488W        W 8459   3.080   4.180  13.700
 7489W        W 8460  12.200   1.250  10.300
 7490W        W 8461   2.250   5.870  11.870
 7491W        W 8462  10.910   2.070   8.650
 7492W        W 8463   5.780   2.020   6.790
 7493W        W 8464   2.270  13.490   0.780
 7494W        W 8465   9.570   1.490  12.210
 7495W        W 8466   7.410   1.660  11.650
 7496W        W 8467   7.710   3.940   1.990
 7497W        W 8468   1.270   1.430  12.410
 7498W        W 8469   0.430   2.890   4.390
 7499W        W 8470   3.450   8.800  11.670
 7500W        W 8471   2.870   6.730  13.870
 7501W        W 8472  10.070   1.230   8.410
 7502W        W 8473   4.960  11.200   5.830
 7503W        W 8474   2.040   8.680   3.820
 7504W        W 8475   1.930   5.840   1.370
 7505W        W 8476   3.690   1.520   8.370
 7506W        W 8477   3.610   8.330   1.310
 7507W        W 8478   6.950   1.040  10.920
 7508W        W 8479   2.840   3.170   1.730
 7509W        W 8480  12.290  10.360   0.960
 7510W        W 8481   6.370   4.950  12.990
 7511W        W 8482   5.220   8.920   0.970
 7512W        W 8483  12.100   2.120   7.350
 7513W        W 8484   4.700   4.940  13.150
 7514W        W 8485   2.800  12.230   8.960
 7515W        W 8486  13.580   4.200  12.040
 7516W        W 8487   1.530  10.840  10.860
 7517W        W 8488   9.440  13.240   0.560
 7518W        W 8489   6.710   1.960   1.790
 7519W        W 8490   8.260  10.740  10.730
 7520W        W 8491   9.920   1.370   4.590
 7521W        W 8492   0.750   3.990   9.980
 7522W        W 8493  13.690   3.440   4.200
 7523W        W 8494   2.670   5.830   5.930
 7524W        W 8495  10.620   9.690  10.980
 7525W        W 8496   4.410   9.900  11.270
 7526W        W 8497  12.450   9.590  10.890
 7527W        W 8498   1.780  10.540   7.150
 7528W        W 8499   3.060   2.420   2.670
 7529W        W 8500   4.150   7.960   4.480
 7530W        W 8501   6.840   1.550  10.760
 7531W        W 8502   7.840   9.620  11.310
 7532W        W 8503  13.700   8.390   5.490
 7533W        W 8504  10.080   6.200   8.120
 7534W        W 8505   5.100   4.580  10.670
 7535W        W 8506   8.420   7.230   6.780
 7536W        W 8507   0.460   4.420   6.360
 7537W        W 8508   5.790   3.240   7.800
 7538W        W 8509   1.430   9.420   2.930
 7539W        W 8510   2.620   4.840  13.340
 7540W        W 8511  13.280   1.110   3.300
 7541W        W 8512   3.270  11.520   8.750
 7542W        W 8513   1.050   7.330   7.760
 7543W        W 8514   8.350   3.410   7.970
 7544W        W 8515  13.080   2.460  13.470
 7545W        W 8516   7.950   6.170   5.440
 7546W        W 8517  13.240   1.080   9.790
 7547W        W 8518   5.790  13.770   5.420
 7548W        W 8519   9.840  11.620  11.430
 7549W        W 8520  13.900   6.460   6.380
 7550W        W 8521   0.870  11.320   6.110
 7551W        W 8522   6.780   4.900  12.610
 7552W        W 8523   7.820   0.060  13.730
 7553W        W 8524  12.400   4.250  10.660
 7554W        W 8525  12.200   3.750   9.840
 7555W        W 8526   8.330   4.060   2.840
 7556W        W 8527  11.360   1.120   1.300
 7557W        W 8528   5.330   5.890   2.330
 7558W        W 8529   7.380   0.580   3.850
 7559W        W 8530   5.700   8.860  12.660
 7560W        W 8531   0.820  13.750   7.070
 7561W        W 8532  10.680   2.020   8.210
 7562W        W 8533   3.240   8.740  13.690
 7563W        W 8534   6.760   3.130  10.320
 7564W        W 8535   7.960   9.230  13.380
 7565W        W 8536  10.230   6.620  11.220
 7566W        W 8537   0.120   1.270   9.150
 7567W        W 8538   6.680   7.660   0.420
 7568W        W 8539   8.320  12.290   2.070
 7569W        W 8540   8.370   1.430   3.240
 7570W        W 8541   7.050   4.110  12.820
 7571W        W 8542   7.820   1.310   4.930
 7572W        W 8543   6.070  13.510   7.050
 7573W        W 8544   8.100  13.720   3.310
 7574W        W 8545   4.080  10.080  13.120
 7575W        W 8546   4.020   4.210   2.430
 7576W        W 8547  13.590  12.460  10.100
 7577W        W 8548   3.250  11.600   3.740
 7578W        W 8549   8.800   0.740   2.410
 7579W        W 8550  10.730  11.630   8.630
 7580W        W 8551   1.690   8.110   0.280
 7581W        W 8552  13.760  12.980   7.340
 7582W        W 8553   3.100   8.700   2.510
 7583W        W 8554  12.890   0.410   2.190
 7584W        W 8555  10.070   3.450   3.600
 7585W        W 8556   6.930   7.420   3.160
 7586W        W 8557  13.550  11.450  12.710
 7587W        W 8558   6.280  11.070   9.980
 7588W        W 8559   7.090   0.850   1.690
 7589W        W 8560   0.530   5.890   7.490
 7590W        W 8561   1.800  12.220   6.010
 7591W        W 8562  10.850  12.140   8.480
 7592W        W 8563   5.200   8.380  10.680
 7593W        W 8564   5.130  13.810  13.100
 7594W        W 8565   7.460   8.320   2.800
 7595W        W 8566   8.890   6.520   8.950
 7596W        W 8567   8.640   8.440   2.130
 7597W        W 8568  13.770   6.830  13.420
 7598W        W 8569   3.070  13.840   8.120
 7599W        W 8570   6.480   7.010   2.620
 7600W        W 8571  10.080   2.440   1.170
 7601W        W 8572  13.680   9.450   3.050
 7602W        W 8573   8.760  13.100   3.830
 7603W        W 8574  13.050   6.970   1.200
 7604W        W 8575  12.120   9.830  13.250
 7605W        W 8576   1.490   2.910   1.910
 7606W        W 8577   2.600  11.080  10.940
 7607W        W 8578   5.970   9.060   6.080
 7608W        W 8579  12.480  11.170   5.800
 7609W        W 8580  12.450  11.320  10.280
 7610W        W 8581   6.970   5.220  11.330
 7611W        W 8582  12.660   4.760   2.810
 7612W        W 8583  11.940   2.610  12.880
 7613W        W 8584   0.370   0.040  13.840
 7614W        W 8585   0.560   2.030   3.800
 7615W        W 8586  11.100   5.690   0.280
 7616W        W 8587   0.990  11.790   6.250
 7617W        W 8588   0.580   6.360   7.880
 7618W        W 8589  13.380   8.690   5.180
 7619W        W 8590   3.850   0.330  13.490
 7620W        W 8591  10.220  12.920   7.460
 7621W        W 8592   6.870   2.510   3.510
 7622W        W 8593   6.600  13.700   6.930
 7623W        W 8594   2.830  12.830   0.610
 7624W        W 8595  11.160   9.350  13.280
 7625W        W 8596  12.110   6.920   3.890
 7626W        W 8597   4.910  11.290   5.320
 7627W        W 8598   4.710   8.990   1.250
 7628W        W 8599   0.760   1.010  13.850
 7629W        W 8600   8.170  10.110   6.180
 7630W        W 8601   1.020   9.380   1.710
 7631W        W 8602   4.870  13.250   9.410
 7632W        W 8603   1.890   9.880   1.570
 7633W        W 8604  11.750   9.110   1.790
 7634W        W 8605   1.400   8.040   6.200
 7635W        W 8606   4.810  12.100   2.120
 7636W        W 8607   4.820   3.410   6.300
 7637W        W 8608   7.840   8.690   1.750
 7638W        W 8609   2.850  13.850   7.620
 7639W        W 8610   7.700   3.320  13.670
 7640W        W 8611   7.790   7.960   6.610
 7641W        W 8612   6.220   6.840   8.620
 7642W        W 8613   1.220   7.180  11.170
 7643W        W 8614   6.210   1.550   6.520
 7644W        W 8615   3.170  12.390   9.460
 7645W        W 8616   1.050   0.220   6.850
 7646W        W 8617   0.100  10.430  13.350
 7647W        W 8618  10.950  13.470  10.340
 7648W        W 8619  12.680   7.860   8.430
 7649W        W 8620   3.260   4.500   1.280
 7650W        W 8621  11.080   7.180  11.830
 7651W        W 8622   0.490  11.070   9.940
 7652W        W 8623   2.490   6.090   5.480
 7653W        W 8624   1.200  12.790  12.290
 7654W        W 8625   2.740   4.210   3.050
 7655W        W 8626   5.030   7.600   3.830
 7656W        W 8627   1.430   8.110   1.680
 7657W        W 8628   0.500   2.630   1.930
 7658W        W 8629   9.170   1.810   6.800
 7659W        W 8630   3.580   5.980   3.460
 7660W        W 8631   6.230   5.310   9.720
 7661W        W 8632   4.530   7.700  11.110
 7662W        W 8633   9.930   9.600   1.120
 7663W        W 8634   3.270  13.550   7.760
 7664W        W 8635  10.510   6.050  11.580
 7665W        W 8636   1.510   1.140   7.580
 7666W        W 8637  12.200   8.530  11.340
 7667W        W 8638   5.160   4.350   2.940
 7668W        W 8639   7.460   0.210   4.720
 7669W        W 8640   3.220   0.040   0.360
 7670W        W 8641  11.550   8.010  13.430
 7671W        W 8642   7.600  10.030   9.050
 7672W        W 8643   5.770   2.300   7.820
 7673W        W 8644   8.300   1.310   4.770
 7674W        W 8645  11.990  12.230   5.960
 7675W        W 8646   5.660   5.200   2.200
 7676W        W 8647   0.390  12.270  13.060
 7677W        W 8648   0.890  10.480   1.410
 7678W        W 8649   3.620   1.180   6.540
 7679W        W 8650  13.760   9.690   6.180
 7680W        W 8651   6.700   7.120  10.910
 7681W        W 8652   9.860   1.190   3.310
 7682W        W 8653   8.690   6.080  13.070
 7683W        W 8654   9.660   2.690   5.660
 7684W        W 8655   1.990  11.570   5.200
 7685W        W 8656   1.320   9.970   0.740
 7686W        W 8657   1.010   0.520   4.470
 7687W        W 8658  13.230  13.450   8.040
 7688W        W 8659   5.780   0.360   3.900
 7689W        W 8660   0.410   2.130   5.550
 7690W        W 8661   7.190   3.780   1.410
 7691W        W 8662  10.920   1.580   6.550
 7692W        W 8663   5.440  13.530   3.640
 7693W        W 8664   8.190  10.900  11.900
 7694W        W 8665   0.170   4.050   9.250
 7695W        W 8666   4.860   5.820   2.510
 7696W        W 8667   3.850  11.880   2.100
 7697W        W 8668   8.620   1.490  12.660
 7698W        W 8669   7.450  11.810  11.270
 7699W        W 8670   5.630  13.450   1.820
 7700W        W 8671   1.080   8.270   3.440
 7701W        W 8672  12.300   2.910  10.810
 7702W        W 8673   5.310   6.580   8.640
 7703W        W 8674   3.540   2.470   6.100
 7704W        W 8675   9.610   7.670   9.470
 7705W        W 8676   5.540   1.040   5.840
 7706W        W 8677   1.950   4.530   2.800
 7707W        W 8678   9.630   4.680  11.040
 7708W        W 8679   9.070   4.530   9.230
 7709W        W 8680   5.430  11.150   2.260
 7710W        W 8681  11.240   5.850   4.680
 7711W        W 8682   3.950   2.310   6.310
 7712W        W 8683   9.040   3.430   5.860
 7713W        W 8684   0.980   0.690   2.300
 7714W        W 8685   9.500   3.170   4.410
 7715W        W 8686   6.460   8.300   7.900
 7716W        W 8687   7.580   1.580   9.100
 7717W        W 8688   4.360  11.960   4.080
 7718W        W 8689  11.400   7.890   2.460
 7719W        W 8690   5.740   2.070   7.280
 7720W        W 8691   9.710   6.260   4.140
 7721W        W 8692   0.670  12.400   4.030
 7722W        W 8693   3.230  10.850   2.290
 7723W        W 8694   1.910   2.140   5.230
 7724W        W 8695  12.570   6.830   8.120
 7725W        W 8696   8.690   3.100  13.520
 7726W        W 8697  12.500   6.710   3.050
 7727W        W 8698   8.540   1.240   9.710
 7728W        W 8699  12.390  13.560   7.850
 7729W        W 8700  13.140   1.790   7.600
 7730W        W 8701   2.450   6.780   7.120
 7731W        W 8702   6.800  13.270   8.360
 7732W        W 8703   1.070   9.950  10.040
 7733W        W 8704  11.300   6.620   7.390
 7734W        W 8705   8.260   9.030  13.720
 7735W        W 8706  11.770   4.660   0.760
 7736W        W 8707   5.810   2.570   4.160
 7737W        W 8708   3.820   5.720   5.450
 7738W        W 8709   7.200   9.890   0.600
 7739W        W 8710   6.260  13.670  10.680
 7740W        W 8711   4.220   3.580   1.760
 7741W        W 8712   3.440  11.790   3.110
 7742W        W 8713   0.200   9.260   0.190
 7743W        W 8714  13.720   2.620   2.450
 7744W        W 8715   2.440   0.430   9.520
 7745W        W 8716   5.900   9.310   5.180
 7746W        W 8717  11.600  13.900  13.890
 7747W        W 8718   1.570  13.020   0.820
 7748W        W 8719   0.200   8.140  11.480
 7749W        W 8720  11.210   0.270  11.890
 7750W        W 8721  11.890   8.140   4.030
 7751W        W 8722   1.710   2.730   8.740
 7752W        W 8723   1.990   4.170   4.900
 7753W        W 8724  11.550  10.030  10.540
 7754W        W 8725   9.190   3.790   9.100
 7755W        W 8726   4.680   8.100   8.120
 7756W        W 8727   5.230   9.690   0.080
 7757W        W 8728   6.350   0.090  13.540
 7758W        W 8729  11.000   0.370   9.920
 7759W        W 8730   3.640   5.120   0.520
 7760W        W 8731  13.160   6.160  11.070
 7761W        W 8732  10.030  13.710  10.580
 7762W        W 8733   9.350   7.590  11.610
 7763W        W 8734   2.740   8.390   9.240
 7764W        W 8735   5.460   4.780   4.450
 7765W        W 8736  10.750   0.710   4.730
 7766W        W 8737   8.000   1.950   9.440
 7767W        W 8738  10.500   2.470   4.460
 7768W        W 8739   9.610   7.590  13.280
 7769W        W 8740   3.540  10.610  13.760
 7770W        W 8741   7.870   5.810   1.400
 7771W        W 8742   1.050   7.870   6.580
 7772W        W 8743   3.680   4.980  10.730
 7773W        W 8744   5.600   6.540   2.690
 7774W        W 8745   6.380   5.560   2.520
 7775W        W 8746   5.910   1.580   2.820
 7776W        W 8747   0.110   2.370   1.100
 7777W        W 8748  11.370  10.890   4.330
 7778W        W 8749   4.980  13.570   0.980
 7779W        W 8750   5.380   1.810   0.860
 7780W        W 8751   2.070   0.440   3.720
 7781W        W 8752  11.680   1.440   4.040
 7782W        W 8753  12.750   1.650  12.300
 7783W        W 8754   4.790   1.600  13.460
 7784W        W 8755   0.250  10.660   8.080
 7785W        W 8756   9.630   9.370   5.470
 7786W        W 8757  11.720  11.580   3.600
 7787W        W 8758   1.070   9.750   0.280
 7788W        W 8759   6.600   8.410   2.590
 7789W        W 8760   3.640  10.190   7.060
 7790W        W 8761  13.820   7.120   6.730
 7791W        W 8762   5.720   1.210   7.180
 7792W        W 8763   7.840   8.440  11.500
 7793W        W 8764  10.710   9.360   2.850
 7794W        W 8765   8.420   0.270  11.910
 7795W        W 8766   0.970   0.340   3.090
 7796W        W 8767   7.230  13.780   2.610
 7797W        W 8768   4.060   2.540   9.290
 7798W        W 8769   1.670   3.080   2.340
 7799W        W 8770   3.740   5.690  10.290
 7800W        W 8771  13.430   8.600  13.610
 7801W        W 8772   7.010  13.660   6.000
 7802W        W 8773  13.040   1.320  13.890
 7803W        W 8774   4.410  12.380   4.410
 7804W        W 8775   2.530   8.830  12.500
 7805W        W 8776  10.510  13.860   6.690
 7806W        W 8777   6.050   6.680   6.050
 7807W        W 8778   3.060  13.880  12.980
 7808W        W 8779   8.210   2.610  12.400
 7809W        W 8780   6.870   3.990  12.410
 7810W        W 8781  12.320   2.330   4.540
 7811W        W 8782   1.250   8.440   5.810
 7812W        W 8783   3.750   5.120  10.190
 7813W        W 8784   0.060   3.590   8.800
 7814W        W 8785   6.920   8.320   9.020
 7815W        W 8786   3.390  10.940   4.440
 7816W        W 8787   3.690  12.500  12.140
 7817W        W 8788   7.250   1.870   0.630
 7818W        W 8789   2.440   2.510   8.130
 7819W        W 8790   6.980   0.220  10.490
 7820W        W 8791   4.590  13.300   6.130
 7821W        W 8792   4.480   7.330  10.770
 7822W        W 8793   2.840   1.030   2.410
 7823W        W 8794  11.140  13.840  11.060
 7824W        W 8795   7.000   8.740   1.130
 7825W        W 8796   4.870   8.520   6.790
 7826W        W 8797  12.140  12.700  11.330
 7827W        W 8798   1.350   4.160   6.030
 7828W        W 8799   5.460   4.710   4.950
 7829W        W 8800   6.860   2.290   5.540
 7830W        W 8801   9.960  11.870   9.850
 7831W        W 8802   0.240  13.800   5.420
 7832W        W 8803   1.650   3.230   4.520
 7833W        W 8804   1.950   3.150   0.270
 7834W        W 8805   5.080   8.220   3.100
 7835W        W 8806   0.990   3.310   5.280
 7836W        W 8807   2.970   6.750   8.270
 7837W        W 8808   8.460   4.550  10.370
 7838W        W 8809   3.120  11.730  10.610
 7839W        W 8810   4.380  13.020  10.450
 7840W        W 8811   1.640   8.610   2.490
 7841W        W 8812   1.980  10.410   4.680
 7842W        W 8813   3.980  11.100   8.180
 7843W        W 8814   8.120  12.830   9.020
 7844W        W 8815  12.730  12.570   8.930
 7845W        W 8816  12.150   5.390  11.530
 7846W        W 8817   6.460   4.260  11.430
 7847W        W 8818   5.370   7.240   0.400
 7848W        W 8819   6.370  12.970   1.960
 7849W        W 8820   9.530   1.340   6.470
 7850W        W 8821  10.360  10.150   5.940
 7851W        W 8822   8.440   5.470   8.780
 7852W        W 8823   4.090   7.060   4.690
 7853W        W 8824   2.930   7.860   2.840
 7854W        W 8825   1.680   9.460   8.330
 7855W        W 8826   2.640  11.460   3.630
 7856W        W 8827   4.170  10.820   1.230
 7857W        W 8828   2.570  12.680   3.820
 7858W        W 8829   9.720   0.920   3.690
 7859W        W 8830   4.510  13.200   0.270
 7860W        W 8831   9.190   6.060  11.200
 7861W        W 8832   4.100   4.700  10.510
 7862W        W 8833   2.580   1.240   6.400
 7863W        W 8834   0.670  12.640  13.230
 7864W        W 8835  12.510   8.970   2.240
 7865W        W 8836   7.360  12.840   7.820
 7866W        W 8837  11.860   7.160   2.890
 7867W        W 8838   6.570   1.650   3.250
 7868W        W 8839   0.760   7.060  10.120
 7869W        W 8840  11.570  11.170   3.910
 7870W        W 8841   8.690  11.340  12.910
 7871W        W 8842   3.800   3.320   1.720
 7872W        W 8843   1.300  12.360   2.490
 7873W        W 8844   4.320   4.330   9.080
 7874W        W 8845  11.220   7.880   6.710
 7875W        W 8846   7.210   3.630   6.590
 7876W        W 8847   1.250   9.820   4.150
 7877W        W 8848   5.880   3.350   5.180
 7878W        W 8849   7.710   0.370   1.430
 7879W        W 8850   6.630  10.780  13.580
 7880W        W 8851   6.220   3.010  11.990
 7881W        W 8852  10.620  11.170   3.480
 7882W        W 8853   6.410  10.860   0.130
 7883W        W 8854   7.290   4.530   4.790
 7884W        W 8855  10.070   5.730   3.650
 7885W        W 8856  12.140  13.770   1.590
 7886W        W 8857  11.700  13.700   0.400
 7887W        W 8858   9.110   3.620   9.690
 7888W        W 8859   5.140   7.280   5.110
 7889W        W 8860   5.930   3.000  10.530
 7890W        W 8861   4.130   4.970   7.190
 7891W        W 8862   4.750   1.820   9.270
 7892W        W 8863   6.350  12.600   4.750
 7893W        W 8864   2.410  11.700  13.310
 7894W        W 8865   5.890  12.880  13.710
 7895W        W 8866  11.160  11.700  12.210
 7896W        W 8867   5.340  12.810   6.990
 7897W        W 8868   5.790   7.970   2.500
 7898W        W 8869  10.430   6.170  12.050
 7899W        W 8870  11.340   6.200   5.120
 7900W        W 8871   0.160   5.980   1.050
 7901W        W 8872  10.770  13.240   0.700
 7902W        W 8873  10.980   5.440  10.950
 7903W        W 8874   2.320  12.900   0.480
 7904W        W 8875   0.040  12.830  10.870
 7905W        W 8876  10.560   5.650   9.060
 7906W        W 8877   2.180   4.380   1.750
 7907W        W 8878   4.920   3.620   3.080
 7908W        W 8879   0.280  12.030  13.500
 7909W        W 8880   6.800   4.790   8.470
 7910W        W 8881  11.080   9.610  11.200
 7911W        W 8882   8.490   2.310  12.940
 7912W        W 8883   5.030   4.970   5.760
 7913W        W 8884   4.820   0.850   1.160
 7914W        W 8885   8.340  11.680   0.770
 7915W        W 8886   7.300   1.940  10.160
 7916W        W 8887   9.720  11.910   2.120
[truncated: 614,912 more chars]
