# Supplementary material for: Cryptochrome magnetoreception: Time course of photoactivation from non-equilibrium coarse-grained molecular dynamics
Source: Comput Struct Biotechnol J. 2024 Nov 10;26:58–69. doi: 10.1016/j.csbj.2024.11.001 (PMC11725172; doi:10.1016/j.csbj.2024.11.001)
Supplement: Supplementary file 2 — Analysis codes and cg-MD simulation inputs (including initial molecular structures, parameters and topology files) and outputs (final molecular structures) of the 20 replicas. [file mmc2.zip › cg-md/16/production.gro]

Title of the system in water
22551
    1MET     BB    1   4.338  11.866  11.030  0.0003  0.1291 -0.0880
    1MET    SC1    2   4.276  12.056  11.363 -0.0256 -0.0010 -0.6148
    2PRO     BB    3   4.589  11.736  11.051  0.0117  0.0628  0.2469
    2PRO    SC1    4   4.706  11.749  11.366  0.1971 -0.0780  0.1900
    3HIS     BB    5   4.700  11.616  10.716 -0.1232  0.0005 -0.1511
    3HIS    SC1    6   4.854  11.371  10.688  0.2087  0.1485  0.0036
    3HIS    SC2    7   4.941  11.117  10.721 -0.0418  0.0480 -0.0880
    3HIS    SC3    8   5.030  11.264  10.513  0.0196 -0.0024 -0.0979
    4ARG     BB    9   4.769  11.800  10.544 -0.0719  0.0020  0.1096
    4ARG    SC1   10   4.630  12.067  10.651 -0.0134 -0.0011  0.3857
    4ARG    SC2   11   4.571  12.385  10.636  0.1171  0.1107 -0.1712
    4ARG    SCP   12   4.675  12.378  10.673  0.0449  0.1486  0.0500
    5THR     BB   13   4.760  11.799  10.128  0.1273 -0.2477  0.0808
    5THR    SC1   14   4.768  11.543  10.146  0.0750 -0.0782  0.2161
    5THR    SCP   15   4.703  11.448  10.066 -0.1804  0.2470 -0.0139
    5THR    SCN   16   4.833  11.637  10.226 -0.1830  0.3711 -0.1557
    6ILE     BB   17   4.813  11.936   9.858  0.0665 -0.2040  0.1979
    6ILE    SC1   18   4.808  12.246   9.847 -0.2673 -0.2063  0.1830
    7HIS     BB   19   4.748  11.897   9.469 -0.3105 -0.3718  0.4204
    7HIS    SC1   20   4.948  11.829   9.205  0.0812  0.3798  0.0815
    7HIS    SC2   21   5.173  11.701   9.125 -0.1073  0.0540  0.0554
    7HIS    SC3   22   5.117  11.948   9.031  0.1319  0.0505 -0.1036
    8LEU     BB   23   4.805  12.251   9.349  0.0829 -0.1575 -0.3943
    8LEU    SC1   24   4.766  12.558   9.426 -0.1315  0.0462 -0.0394
    9PHE     BB   25   4.704  12.277   9.047  0.1272 -0.0507  0.0813
    9PHE    SC1   26   4.584  11.989   9.019  0.1083  0.0018  0.0514
    9PHE    SC2   27   4.644  11.763   8.883  0.0552 -0.1255  0.2352
    9PHE    SC3   28   4.447  11.761   9.067  0.0507  0.0735  0.2349
   10ARG     BB   29   4.817  12.365   8.782 -0.0508 -0.0577  0.0988
   10ARG    SC1   30   4.943  12.644   8.688 -0.1523 -0.1015 -0.3582
   10ARG    SC2   31   5.232  12.817   8.644  0.3180 -0.0231  0.0752
   10ARG    SCP   32   5.307  12.746   8.605 -0.0272 -0.4223  0.0673
   11LYS     BB   33   5.020  12.119   8.590  0.2195 -0.0499 -0.1806
   11LYS    SC1   34   5.211  12.321   8.530 -0.0381 -0.1224 -0.0570
   11LYS    SC2   35   5.422  12.377   8.351  0.3881  0.5236  0.1266
   11LYS    SCP   36   5.510  12.361   8.415  0.6598  0.3370 -0.2544
   12GLY     BB   37   4.925  11.879   8.473  0.1371 -0.1312 -0.1257
   13LEU     BB   38   4.650  11.757   8.414  0.1680  0.0843  0.0428
   13LEU    SC1   39   4.469  11.989   8.278 -0.2301 -0.1644 -0.1751
   14ARG     BB   40   4.590  11.451   8.422 -0.0135 -0.3167  0.2308
   14ARG    SC1   41   4.364  11.340   8.239 -0.1179 -0.0177 -0.2517
   14ARG    SC2   42   4.091  11.201   8.105 -0.1711 -0.2246  0.0462
   14ARG    SCP   43   4.170  11.247   8.043  0.0047 -0.0575  0.3674
   15LEU     BB   44   4.632  11.086   8.589 -0.1973 -0.1638 -0.5244
   15LEU    SC1   45   4.488  11.180   8.857 -0.3440 -0.0420  0.1928
   16HIS     BB   46   4.897  11.010   8.485  0.2679  0.1293  0.4855
   16HIS    SC1   47   4.911  10.709   8.349 -0.2820 -0.0841 -0.0114
   16HIS    SC2   48   5.046  10.494   8.258 -0.0345  0.0696 -0.0165
   16HIS    SC3   49   4.782  10.517   8.210 -0.0404 -0.1754 -0.1157
   17ASP     BB   50   5.265  11.031   8.589 -0.1223 -0.0017  0.1337
   17ASP    SC1   51   5.393  10.958   8.371 -0.3982 -0.0279  0.1704
   17ASP    SCN   52   5.336  10.994   8.284 -0.0984  0.0150 -0.0235
   18ASN     BB   53   5.205  11.233   8.785 -0.0879  0.2985 -0.0949
   18ASN    SC1   54   4.994  11.403   8.758  0.2005 -0.1799  0.0978
   18ASN    SCP   55   4.954  11.292   8.833  0.2521 -0.2030 -0.0519
   18ASN    SCN   56   5.033  11.514   8.682 -0.0464  0.0739  0.1844
   19PRO     BB   57   5.432  11.329   8.976  0.0289  0.0925  0.1383
   19PRO    SC1   58   5.682  11.179   8.942  0.1132  0.3690  0.2198
   20THR     BB   59   5.373  11.296   9.279 -0.3664  0.4267 -0.0875
   20THR    SC1   60   5.539  11.201   9.503 -0.3154 -0.1328  0.0135
   20THR    SCP   61   5.613  11.085   9.526  0.0425 -0.0097 -0.2422
   20THR    SCN   62   5.464  11.318   9.480 -0.4551 -0.2826 -0.0927
   21LEU     BB   63   5.067  11.271   9.325  0.1065  0.0602  0.1152
   21LEU    SC1   64   4.781  11.358   9.183 -0.0495 -0.1473 -0.0117
   22LEU     BB   65   5.053  10.973   9.539 -0.1774  0.1747 -0.0603
   22LEU    SC1   66   5.095  11.125   9.843 -0.0572  0.5875 -0.1714
   23ALA     BB   67   4.891  10.749   9.562 -0.1322  0.0627  0.0169
   24ALA     BB   68   4.810  10.610   9.849 -0.2328 -0.1545 -0.0690
   25LEU     BB   69   5.009  10.593  10.042  0.0313 -0.1858  0.0460
   25LEU    SC1   70   5.232  10.361   9.966  0.1875 -0.1803  0.1086
   26GLU     BB   71   5.037  10.824  10.227  0.2982 -0.4927 -0.3478
   26GLU    SC1   72   5.423  10.948  10.337  0.0018  0.0192  0.0826
   26GLU    SCN   73   5.329  10.957  10.281 -0.1239 -0.3707  0.1967
   27SER     BB   74   4.713  10.803  10.367  0.0717 -0.0770 -0.2175
   27SER    SC1   75   4.709  10.672  10.536 -0.2149  0.2497  0.1050
   27SER    SCP   76   4.763  10.563  10.605  0.1587  0.0593 -0.1295
   27SER    SCN   77   4.654  10.781  10.467  0.3912 -0.0392 -0.4803
   28SER     BB   78   4.588  11.104  10.282 -0.3773 -0.1909 -0.0419
   28SER    SC1   79   4.636  11.115  10.030 -0.0297 -0.0187  0.1520
   28SER    SCP   80   4.597  11.005   9.953  0.0485 -0.1375 -0.1265
   28SER    SCN   81   4.675  11.225  10.108  0.3465 -0.4258  0.1463
   29GLU     BB   82   4.460  11.287  10.467  0.1718 -0.2600 -0.1609
   29GLU    SC1   83   4.445  11.014  10.773  0.2147  0.0529  0.4929
   29GLU    SCN   84   4.527  11.085  10.757  0.0576  0.1694  0.0050
   30THR     BB   85   4.333  11.531  10.359 -0.4522  0.1378 -0.0086
   30THR    SC1   86   4.275  11.734  10.454 -0.1459  0.0663 -0.0844
   30THR    SCP   87   4.262  11.595  10.463 -0.1711 -0.0845  0.1016
   30THR    SCN   88   4.288  11.873  10.445  0.0182 -0.0906  0.2452
   31ILE     BB   89   4.278  11.507   9.988 -0.1938  0.0600 -0.0932
   31ILE    SC1   90   4.200  11.228   9.876 -0.1414  0.0411 -0.0831
   32TYR     BB   91   4.367  11.802   9.851  0.3309  0.2450  0.1007
   32TYR    SC1   92   4.340  12.060   9.990  0.1954 -0.2100  0.0629
   32TYR    SC2   93   4.208  12.283  10.063  0.0240 -0.1934 -0.2773
   32TYR    SC3   94   4.427  12.206  10.200 -0.0902  0.0110  0.0341
   33PRO     BB   95   4.259  11.832   9.531  0.0828 -0.1625  0.1600
   33PRO    SC1   96   4.198  11.547   9.450 -0.1786  0.1565 -0.2083
   34VAL     BB   97   4.329  12.167   9.365  0.2282 -0.2367 -0.2727
   34VAL    SC1   98   4.377  12.304   9.586 -0.0513 -0.1530 -0.2598
   35TYR     BB   99   4.196  12.365   9.155 -0.1856 -0.4984 -0.1947
   35TYR    SC1  100   4.231  12.289   8.860 -0.2218 -0.2435 -0.2927
   35TYR    SC2  101   4.378  12.363   8.646 -0.0440  0.1329 -0.0512
   35TYR    SC3  102   4.323  12.102   8.689  0.3723  0.0019 -0.2647
   36VAL     BB  103   4.259  12.740   8.972  0.1397 -0.2543  0.2051
   36VAL    SC1  104   4.518  12.753   9.024  0.1980  0.1194 -0.1311
   37LEU     BB  105   4.104  12.923   8.804  0.3287  0.3082  0.2748
   37LEU    SC1  106   3.961  12.716   8.591  0.0060  0.3253  0.0175
   38ASP     BB  107   4.123  13.229   8.657 -0.1331  0.1383 -0.1660
   38ASP    SC1  108   3.921  13.426   8.748  0.3196  0.2465 -0.2407
   38ASP    SCN  109   3.974  13.488   8.823  0.1509 -0.0806  0.1924
   39ARG     BB  110   4.367  13.342   8.459 -0.1700  0.0108 -0.0291
   39ARG    SC1  111   4.137  13.491   8.226 -0.0569  0.1633 -0.0536
   39ARG    SC2  112   3.807  13.634   8.349 -0.1768  0.4723  0.1721
   39ARG    SCP  113   3.749  13.636   8.442  0.1119 -0.1283  0.4211
   40ARG     BB  114   4.574  13.406   8.687 -0.0298 -0.0538  0.0705
   40ARG    SC1  115   4.380  13.621   8.856  0.4020  0.0296  0.1655
   40ARG    SC2  116   4.222  13.644   9.116  0.2795 -0.2303 -0.1388
   40ARG    SCP  117   4.122  13.607   9.088  0.0248  0.3173 -0.0784
   41PHE     BB  118   4.758  13.205   8.746 -0.0476 -0.2258 -0.0111
   41PHE    SC1  119   4.883  13.076   8.997  0.1820 -0.0680  0.1455
   41PHE    SC2  120   5.061  13.141   9.190 -0.0131 -0.0426  0.3196
   41PHE    SC3  121   5.009  12.881   9.136  0.3822 -0.0609 -0.0205
   42LEU     BB  122   4.768  13.006   8.442 -0.3202 -0.1470  0.5363
   42LEU    SC1  123   4.475  12.827   8.507 -0.2060 -0.1559  0.4325
   43ALA     BB  124   4.976  13.190   8.283  0.1921 -0.0057  0.0138
   44SER     BB  125   5.166  13.445   8.432 -0.1308 -0.0592  0.0125
   44SER    SC1  126   5.332  13.351   8.619  0.2444  0.1176  0.4010
   44SER    SCP  127   5.380  13.390   8.494  0.0624  0.1135  0.0287
   44SER    SCN  128   5.285  13.313   8.745 -0.2336  0.3103 -0.0174
   45ALA     BB  129   5.006  13.734   8.350 -0.5811 -0.4320 -0.2162
   46MET     BB  130   4.755  13.662   8.204 -0.0520 -0.0006 -0.0460
   46MET    SC1  131   4.531  13.908   8.445  0.2568 -0.0599  0.0279
   47HIS     BB  132   4.833  13.574   7.862 -0.0695  0.2606 -0.2821
   47HIS    SC1  133   4.951  13.835   7.753  0.2597  0.0250  0.1016
   47HIS    SC2  134   5.087  14.012   7.602  0.0909  0.1836  0.1319
   47HIS    SC3  135   4.848  14.081   7.707 -0.0434 -0.1111  0.0293
   48ILE     BB  136   4.562  13.571   7.709  0.2378 -0.0443  0.0866
   48ILE    SC1  137   4.398  13.735   7.914  0.2868 -0.0637  0.1417
   49GLY     BB  138   4.352  13.427   7.494 -0.0546 -0.1027 -0.2220
   50ALA     BB  139   4.348  13.296   7.234 -0.4873 -0.0553 -0.1623
   51LEU     BB  140   4.366  13.003   7.218 -0.0873  0.0031 -0.0103
   51LEU    SC1  141   4.541  12.787   7.070  0.1331 -0.3878  0.2955
   52ARG     BB  142   4.413  12.929   7.551 -0.0585  0.0346  0.0282
   52ARG    SC1  143   4.699  13.004   7.572  0.0227  0.0307 -0.0552
   52ARG    SC2  144   4.915  13.032   7.784  0.0531  0.3818  0.3605
   52ARG    SCP  145   5.004  12.968   7.796  0.1721  0.4837  0.0945
   53TRP     BB  146   4.067  12.983   7.627 -0.1807  0.0564 -0.0544
   53TRP    SC1  147   4.061  12.900   7.946  0.1202  0.1672 -0.0480
   53TRP    SC2  148   4.044  12.997   8.197  0.0583  0.0318  0.0014
   53TRP    SC3  149   3.820  12.927   8.063  0.0992 -0.0054 -0.0480
   53TRP    SC4  150   3.801  13.065   8.294  0.0187 -0.1551  0.0361
   54HIS     BB  151   3.995  12.735   7.484  0.0134 -0.0510 -0.3631
   54HIS    SC1  152   4.003  12.657   7.198 -0.0554 -0.0246 -0.0569
   54HIS    SC2  153   4.070  12.733   6.948  0.0825  0.3265  0.0797
   54HIS    SC3  154   4.175  12.507   7.053  0.1567  0.2674 -0.1169
   55PHE     BB  155   4.179  12.471   7.654 -0.1622  0.0871  0.1469
   55PHE    SC1  156   4.422  12.430   7.490 -0.0479  0.1128 -0.0386
   55PHE    SC2  157   4.684  12.497   7.499 -0.0226  0.0015  0.0866
   55PHE    SC3  158   4.591  12.343   7.297  0.0211 -0.0106  0.0756
   56LEU     BB  159   4.089  12.412   7.943 -0.0073  0.2158 -0.2623
   56LEU    SC1  160   4.220  12.508   8.206 -0.1191 -0.2367  0.0145
   57LEU     BB  161   3.775  12.353   7.936  0.3133  0.0524 -0.2968
   57LEU    SC1  162   3.677  12.477   8.237 -0.1450  0.1700  0.0932
   58GLN     BB  163   3.827  12.024   7.786  0.1504 -0.1345  0.3529
   58GLN    SC1  164   3.862  12.213   7.418  0.2378 -0.2132  0.1800
   58GLN    SCP  165   3.818  12.340   7.378 -0.1099 -0.0516 -0.0422
   58GLN    SCN  166   3.905  12.086   7.458 -0.0001 -0.0186 -0.0552
   59SER     BB  167   4.045  11.916   8.028  0.1334 -0.6240 -0.1725
   59SER    SC1  168   4.121  11.723   8.023 -0.1659 -0.2270 -0.3860
   59SER    SCP  169   4.203  11.833   7.997  0.0943 -0.3884  0.0733
   59SER    SCN  170   4.039  11.613   8.049 -0.5697  0.0371 -0.0963
   60LEU     BB  171   3.894  12.026   8.315  0.0839  0.0391  0.1008
   60LEU    SC1  172   3.848  12.151   8.604 -0.3258 -0.4632  0.2713
   61GLU     BB  173   3.560  11.895   8.275 -0.3619  0.1378 -0.0840
   61GLU    SC1  174   3.359  11.920   7.924 -0.4102  0.5062 -0.1113
   61GLU    SCN  175   3.419  11.979   7.854  0.2014  0.2390  0.1075
   62ASPP    BB  176   3.712  11.562   8.224  0.1689  0.2472  0.0074
   62ASPP   SC1  177   3.667  11.483   7.891 -0.1048 -0.2306  0.1763
   63LEU     BB  178   3.908  11.539   8.445  0.0637  0.4463 -0.3257
   63LEU    SC1  179   4.200  11.664   8.572  0.1707 -0.1819  0.1541
   64HIS     BB  180   3.687  11.595   8.716  0.1249 -0.1535  0.1306
   64HIS    SC1  181   3.553  11.829   8.821  0.1113 -0.0735 -0.0383
   64HIS    SC2  182   3.357  11.993   8.734  0.0435 -0.2270 -0.1792
   64HIS    SC3  183   3.520  12.072   8.934 -0.1032 -0.0616 -0.1227
   65LYS     BB  184   3.450  11.349   8.639 -0.0216  0.3537 -0.2708
   65LYS    SC1  185   3.189  11.547   8.551 -0.0560  0.1565 -0.0402
   65LYS    SC2  186   3.107  11.758   8.395 -0.0625  0.3355  0.4087
   65LYS    SCP  187   3.138  11.802   8.299  0.5035 -0.3815  0.1635
   66ASN     BB  188   3.643  11.114   8.698  0.1325  0.0544  0.1563
   66ASN    SC1  189   3.638  10.824   8.600 -0.1366 -0.0455  0.1161
   66ASN    SCP  190   3.527  10.773   8.530 -0.4594  0.1742  0.3673
   66ASN    SCN  191   3.748  10.875   8.669 -0.0565 -0.0594 -0.0703
   67LEU     BB  192   3.786  11.203   8.980 -0.1412  0.0055 -0.0248
   67LEU    SC1  193   4.081  11.361   8.975 -0.1538 -0.1659 -0.0957
   68SER     BB  194   3.471  11.019   9.167  0.1183 -0.4915  0.1512
   68SER    SC1  195   3.315  11.150   9.193 -0.0262  0.1195  0.1523
   68SER    SCP  196   3.395  11.036   9.203  0.0963  0.1907 -0.1868
   68SER    SCN  197   3.235  11.265   9.183  0.1899  0.2484 -0.2837
   69ARG     BB  198   3.611  10.700   9.263 -0.2895 -0.1200  0.2329
   69ARG    SC1  199   3.370  10.573   9.384 -0.1806 -0.0403 -0.1666
   69ARG    SC2  200   3.378  10.454   9.706  0.2550 -0.2088 -0.4198
   69ARG    SCP  201   3.413  10.558   9.715 -0.0255 -0.1188  0.3032
   70LEU     BB  202   3.909  10.827   9.290  0.1000  0.3335 -0.1515
   70LEU    SC1  203   4.093  10.864   9.035 -0.1162  0.0984  0.0127
   71GLY     BB  204   3.896  11.027   9.497  0.4906  0.1957 -0.2473
   72ALA     BB  205   3.782  11.256   9.409 -0.3862 -0.0560  0.1000
   73ARG     BB  206   3.666  11.577   9.315  0.2361  0.1072  0.1470
   73ARG    SC1  207   3.386  11.596   9.182  0.4966  0.1873 -0.1361
   73ARG    SC2  208   3.123  11.594   9.081 -0.0378  0.3107 -0.0264
   73ARG    SCP  209   3.079  11.568   8.984 -0.1085 -0.1456  0.1043
   74LEU     BB  210   3.818  11.861   9.299 -0.0572  0.0354 -0.3500
   74LEU    SC1  211   3.958  11.834   9.019 -0.0733  0.1429  0.1879
   75LEU     BB  212   3.879  12.174   9.431  0.2969 -0.0488 -0.0726
   75LEU    SC1  213   3.888  12.084   9.721 -0.3204 -0.1253 -0.1159
   76VAL     BB  214   3.817  12.510   9.454  0.0043 -0.0839  0.0542
   76VAL    SC1  215   3.903  12.572   9.697 -0.0909 -0.0943  0.0911
   77ILE     BB  216   3.851  12.747   9.205  0.2536 -0.0457  0.1798
   77ILE    SC1  217   3.733  12.559   8.989  0.1328  0.1852  0.0404
   78GLN     BB  218   3.934  12.965   9.239  0.1547 -0.0666 -0.1265
   78GLN    SC1  219   4.247  12.848   9.489  0.2489 -0.2020  0.0421
   78GLN    SCP  220   4.168  12.849   9.374 -0.0896  0.2521 -0.1395
   78GLN    SCN  221   4.326  12.847   9.605 -0.1559 -0.5514 -0.0720
   79GLY     BB  222   3.889  13.242   9.226 -0.0936  0.1888 -0.1055
   80GLU     BB  223   3.936  13.392   9.523  0.2849 -0.2254  0.0816
   80GLU    SC1  224   3.567  13.413   9.680  0.1079 -0.2567  0.1331
   80GLU    SCN  225   3.497  13.376   9.756  0.0646  0.1952  0.3480
   81TYR     BB  226   4.202  13.345   9.585  0.0946 -0.4896  0.1915
   81TYR    SC1  227   4.146  13.162   9.860  0.2891 -0.2882 -0.1059
   81TYR    SC2  228   3.935  13.145  10.028  0.0468  0.0638 -0.3606
   81TYR    SC3  229   4.083  12.926   9.974  0.0199 -0.0953  0.1613
   82GLU     BB  230   4.425  13.611   9.679  0.2023  0.1245  0.1473
   82GLU    SC1  231   4.527  13.879   9.431  0.2934 -0.1760  0.0623
   82GLU    SCN  232   4.511  13.845   9.328  0.1068  0.3419 -0.1112
   83SER     BB  233   4.718  13.490   9.776  0.3909 -0.1201 -0.0074
   83SER    SC1  234   4.894  13.600   9.937 -0.0554 -0.1151  0.1385
   83SER    SCP  235   4.931  13.658  10.059  0.3612  0.3362 -0.2355
   83SER    SCN  236   4.856  13.541   9.816  0.0430 -0.0630  0.0419
   84VAL     BB  237   4.656  13.175   9.658  0.3404 -0.0478 -0.0035
   84VAL    SC1  238   4.657  13.038   9.430  0.1104 -0.2986  0.1405
   85LEU     BB  239   4.601  12.993   9.918  0.1053  0.3982  0.0909
   85LEU    SC1  240   4.520  12.681   9.969 -0.1160 -0.0954  0.0096
   86ARG     BB  241   4.564  13.183  10.210 -0.2161 -0.0685  0.0837
   86ARG    SC1  242   4.427  13.456  10.168 -0.1807 -0.2067 -0.0671
   86ARG    SC2  243   4.432  13.773  10.142  0.0417 -0.1096 -0.1723
   86ARG    SCP  244   4.436  13.868  10.087 -0.0252  0.0665  0.1029
   87ASP     BB  245   4.862  13.289  10.300 -0.1123  0.3666 -0.1050
   87ASP    SC1  246   4.823  13.341  10.583  0.4049  0.3653 -0.1876
   87ASP    SCN  247   4.716  13.319  10.579  0.4476 -0.0631  0.1675
   88HIS     BB  248   5.060  13.120  10.163  0.0874  0.0558  0.3836
   88HIS    SC1  249   5.089  13.177   9.872 -0.1747  0.1923 -0.1564
   88HIS    SC2  250   5.159  13.003   9.678  0.0827  0.0465  0.0594
   88HIS    SC3  251   5.168  13.269   9.631 -0.0440  0.0107 -0.1848
   89VAL     BB  252   5.058  12.794  10.223  0.1657 -0.0912 -0.0053
   89VAL    SC1  253   4.991  12.680   9.993 -0.0561 -0.0285  0.0255
   90GLN     BB  254   4.978  12.744  10.500  0.0046  0.3860  0.1188
   90GLN    SC1  255   4.621  12.879  10.570  0.0920 -0.2842  0.0185
   90GLN    SCP  256   4.679  12.982  10.495  0.2149 -0.0557  0.0050
   90GLN    SCN  257   4.564  12.775  10.644 -0.0161  0.0265 -0.0550
   91LYS     BB  258   5.026  12.680  10.804 -0.1413 -0.1727 -0.2090
   91LYS    SC1  259   4.954  12.999  10.905 -0.1979  0.0265 -0.0475
   91LYS    SC2  260   4.991  13.200  11.034  0.1642 -0.3302 -0.0811
   91LYS    SCP  261   5.097  13.182  11.012  0.4098  0.5008  0.0965
   92TRP     BB  262   5.112  12.350  10.768 -0.0005  0.0602 -0.2466
   92TRP    SC1  263   5.365  12.305  10.954 -0.1229  0.0116 -0.0879
   92TRP    SC2  264   5.524  12.323  11.172 -0.1033  0.0902 -0.1085
   92TRP    SC3  265   5.256  12.316  11.201 -0.0984  0.0288 -0.0779
   92TRP    SC4  266   5.416  12.308  11.419 -0.0733  0.1564 -0.0910
   93ASN     BB  267   5.092  12.140  10.517  0.0934  0.0911 -0.2009
   93ASN    SC1  268   4.898  12.272  10.298 -0.2490  0.1445  0.1822
   93ASN    SCP  269   5.007  12.219  10.229 -0.0514 -0.0369 -0.3369
   93ASN    SCN  270   4.788  12.324  10.368  0.1889 -0.0843  0.0956
   94ILE     BB  271   5.154  11.833  10.672 -0.0639 -0.0032 -0.2488
   94ILE    SC1  272   5.039  11.900  10.952  0.0571 -0.1339 -0.1672
   95THR     BB  273   5.347  11.635  10.564 -0.3261 -0.0430  0.0566
   95THR    SC1  274   5.478  11.423  10.613 -0.1386 -0.2843  0.1969
   95THR    SCP  275   5.608  11.381  10.581  0.1201 -0.1015 -0.3026
   95THR    SCN  276   5.348  11.465  10.645  0.1608 -0.0638 -0.1859
   96GLN     BB  277   5.239  11.764  10.224 -0.1846 -0.0658 -0.0344
   96GLN    SC1  278   5.261  11.411  10.126  0.0323  0.1004 -0.0261
   96GLN    SCP  279   5.400  11.402  10.140 -0.0965 -0.6405  0.2681
   96GLN    SCN  280   5.122  11.419  10.112 -0.0311  0.0306 -0.2382
   97VAL     BB  281   5.292  11.944  10.023 -0.1324  0.0339 -0.1219
   97VAL    SC1  282   5.324  12.207  10.009  0.1448  0.0016 -0.1488
   98THR     BB  283   5.218  11.871   9.692  0.1428 -0.2395  0.1336
   98THR    SC1  284   5.141  11.601   9.654  0.0385 -0.0803 -0.0342
   98THR    SCP  285   5.116  11.467   9.622 -0.2221  0.0738 -0.2104
   98THR    SCN  286   5.167  11.735   9.686 -0.0697  0.0652 -0.2911
   99LEU     BB  287   5.338  12.080   9.512 -0.0879 -0.0132  0.1808
   99LEU    SC1  288   5.255  12.383   9.568 -0.0189  0.1312 -0.1601
  100ASP     BB  289   5.588  12.113   9.278  0.2252  0.3983 -0.0322
  100ASP    SC1  290   5.668  11.809   9.279  0.1396  0.0342 -0.0237
  100ASP    SCN  291   5.564  11.828   9.248  0.0833  0.0518  0.1620
  101ALA     BB  292   5.760  12.324   9.145  0.2484  0.0782  0.1510
  102GLU     BB  293   5.805  12.588   9.057  0.1063 -0.0654 -0.2009
  102GLU    SC1  294   5.629  12.537   8.707 -0.5277  0.0799  0.1632
  102GLU    SCN  295   5.589  12.488   8.618  0.0894 -0.9514  0.2912
  103MET     BB  296   5.938  12.835   9.111 -0.1172  0.1355 -0.1014
  103MET    SC1  297   6.257  12.712   8.947 -0.1905  0.0663  0.1297
  104GLU     BB  298   5.995  13.095   9.086  0.0514  0.2807 -0.0296
  104GLU    SC1  299   6.412  13.137   9.179  0.1350 -0.0281 -0.1420
  104GLU    SCN  300   6.426  13.072   9.091 -0.1054  0.0405 -0.2416
  105PRO     BB  301   5.990  13.382   8.923 -0.2826  0.1103  0.0079
  105PRO    SC1  302   6.181  13.573   9.026  0.0919  0.0950  0.1469
  106PHE     BB  303   5.765  13.471   8.772  0.0806 -0.1296 -0.1027
  106PHE    SC1  304   5.892  13.676   8.585  0.0278 -0.0115 -0.0268
  106PHE    SC2  305   5.811  13.785   8.351 -0.1570  0.0837  0.0792
  106PHE    SC3  306   5.929  13.940   8.538  0.1292 -0.0218 -0.0075
  107TYR     BB  307   5.559  13.605   8.990 -0.1989 -0.0040  0.0479
  107TYR    SC1  308   5.455  13.839   8.825  0.0071 -0.1340 -0.1831
  107TYR    SC2  309   5.520  14.090   8.747 -0.0247 -0.1003 -0.1023
  107TYR    SC3  310   5.389  13.925   8.578 -0.0575 -0.0413 -0.1342
  108LYS     BB  311   5.393  13.499   9.217 -0.1267 -0.2627  0.2698
  108LYS    SC1  312   5.250  13.724   9.359  0.1466 -0.0440 -0.0958
  108LYS    SC2  313   5.009  13.806   9.475 -0.0433  0.2453  0.3816
  108LYS    SCP  314   4.916  13.757   9.509 -0.0360 -0.0473  0.0362
  109GLU     BB  315   5.618  13.321   9.376 -0.1208  0.0496 -0.1957
  109GLU    SC1  316   5.907  13.551   9.429 -0.0857  0.2298 -0.0549
  109GLU    SCN  317   5.846  13.604   9.504 -0.0077  0.2089  0.0259
  110MET     BB  318   5.643  13.032   9.513  0.1215 -0.1061  0.1902
  110MET    SC1  319   5.472  12.746   9.343 -0.3256 -0.1622  0.3620
  111GLU     BB  320   5.869  12.893   9.636 -0.1376 -0.0047  0.1708
  111GLU    SC1  321   6.130  13.164   9.562  0.0844 -0.0435 -0.0822
  111GLU    SCN  322   6.097  13.111   9.653 -0.4524 -0.0521 -0.2480
  112ALA     BB  323   6.014  12.820   9.945  0.0571  0.3270 -0.2250
  113ASN     BB  324   5.816  12.852  10.206  0.0174  0.2682  0.3687
  113ASN    SC1  325   5.912  13.057  10.391  0.0917  0.1534 -0.1408
  113ASN    SCP  326   5.802  13.051  10.478 -0.1012 -0.1489 -0.1804
  113ASN    SCN  327   6.021  13.063  10.304 -0.0173  0.0526 -0.0650
  114ILE     BB  328   5.523  12.959  10.051  0.0993 -0.1054  0.3700
  114ILE    SC1  329   5.480  12.691   9.902 -0.2356  0.2746 -0.2643
  115ARG     BB  330   5.596  13.266  10.033 -0.0021  0.2664 -0.1987
  115ARG    SC1  331   5.866  13.325   9.926  0.0742  0.2308  0.0832
  115ARG    SC2  332   6.058  13.582   9.896  0.1598  0.2249 -0.3886
  115ARG    SCP  333   6.064  13.545   9.793 -0.3580 -0.4800 -0.2432
  116ARG     BB  334   5.400  13.487  10.109  0.1139  0.0814  0.1225
  116ARG    SC1  335   5.475  13.674   9.811 -0.0838 -0.0267  0.1699
  116ARG    SC2  336   5.658  13.925   9.750 -0.1959 -0.5824  0.2384
  116ARG    SCP  337   5.554  13.921   9.714 -0.2112 -0.1105  0.1629
  117LEU     BB  338   5.324  13.525  10.422 -0.1104 -0.1931  0.0108
  117LEU    SC1  339   5.306  13.834  10.472 -0.1858 -0.1157  0.1120
  118GLY     BB  340   5.309  13.279  10.593 -0.2454  0.1572 -0.1357
  119ALA     BB  341   5.418  13.005  10.558 -0.0286  0.1380  0.2374
  120GLU     BB  342   5.490  12.810  10.758  0.0928 -0.3102 -0.2168
  120GLU    SC1  343   5.388  12.836  11.129  0.0102  0.3909 -0.4811
  120GLU    SCN  344   5.324  12.856  11.042 -0.1302  0.4082 -0.3770
  121LEU     BB  345   5.731  12.678  10.808  0.2264 -0.0668  0.1531
  121LEU    SC1  346   6.021  12.839  10.812 -0.3556 -0.0299 -0.0613
  122GLY     BB  347   5.824  12.369  10.687 -0.3700 -0.4708  0.3418
  123PHE     BB  348   5.692  12.122  10.550 -0.1236 -0.1433  0.0579
  123PHE    SC1  349   5.638  11.949  10.817  0.1045 -0.1337 -0.0242
  123PHE    SC2  350   5.785  11.925  11.042 -0.1251  0.1205  0.1604
  123PHE    SC3  351   5.529  11.840  11.039 -0.0715 -0.0411 -0.0627
  124GLU     BB  352   5.647  11.974  10.340 -0.2577  0.2348  0.0504
  124GLU    SC1  353   5.756  11.636  10.225  0.1645 -0.0665 -0.2214
  124GLU    SCN  354   5.775  11.704  10.141 -0.0419  0.0107 -0.2103
  125VAL     BB  355   5.786  12.149  10.084  0.3504 -0.0657  0.1626
  125VAL    SC1  356   5.840  12.405  10.128 -0.1341  0.0710  0.0250
  126LEU     BB  357   5.724  12.092   9.785  0.2711  0.3039  0.0369
  126LEU    SC1  358   5.730  12.363   9.635 -0.2573 -0.1467  0.0056
  127SER     BB  359   5.967  11.921   9.678 -0.0945 -0.4067 -0.0135
  127SER    SC1  360   6.130  11.808   9.852  0.0087 -0.2221  0.1631
  127SER    SCP  361   6.091  11.742   9.969  0.4526 -0.0883 -0.2512
  127SER    SCN  362   6.169  11.874   9.735  0.1906  0.0189 -0.2811
  128ARG     BB  363   6.068  12.122   9.407 -0.3814 -0.0189  0.1553
  128ARG    SC1  364   6.156  12.473   9.380 -0.1606 -0.0493  0.1346
  128ARG    SC2  365   6.359  12.696   9.515 -0.0442 -0.3002  0.1805
  128ARG    SCP  366   6.380  12.795   9.473  0.1993 -0.3996  0.0422
  129VAL     BB  367   6.168  11.978   9.123  0.1115 -0.0524  0.1802
  129VAL    SC1  368   6.395  12.107   9.084 -0.0365  0.1528 -0.0290
  130GLY     BB  369   6.081  11.752   9.005  0.0766  0.1479 -0.2008
  131HIS     BB  370   5.890  11.583   8.792 -0.1034 -0.2184 -0.0435
  131HIS    SC1  371   5.619  11.759   8.833  0.0150 -0.1614  0.2214
  131HIS    SC2  372   5.380  11.768   8.708  0.2553 -0.0575 -0.2530
  131HIS    SC3  373   5.489  11.995   8.807  0.0493 -0.1446  0.2023
  132SER     BB  374   5.812  11.450   8.476 -0.0391 -0.1327 -0.2148
  132SER    SC1  375   5.601  11.442   8.427 -0.1903  0.3246 -0.0660
  132SER    SCP  376   5.574  11.486   8.557 -0.3198 -0.3147  0.1594
  132SER    SCN  377   5.629  11.398   8.297  0.0609  0.2775  0.0193
  133LEU     BB  378   6.098  11.385   8.353 -0.0936 -0.2963 -0.1274
  133LEU    SC1  379   5.997  11.420   8.059  0.0187  0.0734  0.3023
  134TYR     BB  380   6.387  11.331   8.480  0.3100 -0.1174  0.0310
  134TYR    SC1  381   6.609  11.524   8.427 -0.2279  0.1449 -0.0299
  134TYR    SC2  382   6.873  11.469   8.438 -0.2929 -0.1825  0.0060
  134TYR    SC3  383   6.789  11.724   8.411  0.0216 -0.0558  0.1687
  135ASP     BB  384   6.319  11.333   8.787 -0.0685 -0.0529 -0.0075
  135ASP    SC1  385   6.141  11.142   8.903  0.2241 -0.2666  0.0829
  135ASP    SCN  386   6.236  11.096   8.934  0.3670  0.1375  0.3266
  136THR     BB  387   6.523  11.507   9.001 -0.1218 -0.1550 -0.0214
  136THR    SC1  388   6.645  11.696   8.883  0.1754  0.1622 -0.0922
  136THR    SCP  389   6.664  11.635   8.758 -0.0042  0.0014 -0.2020
  136THR    SCN  390   6.626  11.756   9.008 -0.3579 -0.0890 -0.2065
  137LYS     BB  391   6.611  11.311   9.225  0.3915  0.0863 -0.0758
  137LYS    SC1  392   6.463  11.020   9.224  0.1210  0.0179  0.0312
  137LYS    SC2  393   6.444  10.788   9.104  0.1759 -0.0141 -0.0916
  137LYS    SCP  394   6.382  10.878   9.103 -0.0122 -0.1383 -0.0140
  138ARG     BB  395   6.965  11.368   9.160 -0.0169  0.2575 -0.0200
  138ARG    SC1  396   7.092  11.327   9.434 -0.2393  0.2004 -0.1649
  138ARG    SC2  397   7.393  11.328   9.561 -0.1823 -0.0460 -0.0752
  138ARG    SCP  398   7.285  11.345   9.550 -0.1503 -0.0176 -0.5361
  139ILE     BB  399   7.106  11.490   8.933 -0.1283  0.2200 -0.1398
  139ILE    SC1  400   7.248  11.300   8.733 -0.1614 -0.0397  0.0767
  140LEU     BB  401   7.209  11.749   8.966 -0.1109 -0.0258 -0.3754
  140LEU    SC1  402   7.173  11.998   8.755  0.2333 -0.1582  0.2566
  141ASP     BB  403   7.487  11.683   9.166 -0.1850  0.0883 -0.2494
  141ASP    SC1  404   7.353  11.801   9.481 -0.1460  0.0481  0.5295
  141ASP    SCN  405   7.378  11.704   9.527  0.5211 -0.1981 -0.1417
  142LEU     BB  406   7.650  11.496   8.990  0.2328 -0.0865 -0.0377
  142LEU    SC1  407   7.883  11.279   9.096 -0.2021 -0.3091 -0.0592
  143ASN     BB  408   7.669  11.593   8.723  0.0483  0.2688  0.2909
  143ASN    SC1  409   7.942  11.479   8.599 -0.0002 -0.0528  0.2472
  143ASN    SCP  410   7.840  11.447   8.690  0.0450 -0.0209  0.1789
  143ASN    SCN  411   8.044  11.510   8.509 -0.0243 -0.0858  0.0774
  144GLY     BB  412   7.648  11.872   8.695 -0.0341 -0.1513 -0.0019
  145GLY     BB  413   7.904  12.103   8.788  0.2544  0.1048  0.0370
  146SER     BB  414   7.794  12.379   8.653  0.1265 -0.6308 -0.2008
  146SER    SC1  415   7.847  12.609   8.721 -0.1310 -0.1722 -0.0686
  146SER    SCP  416   7.716  12.648   8.749 -0.0584  0.2007 -0.1402
  146SER    SCN  417   7.979  12.570   8.693 -0.1959 -0.1022 -0.3989
  147PRO     BB  418   7.509  12.313   8.490  0.1461 -0.2299 -0.0741
  147PRO    SC1  419   7.410  12.588   8.424 -0.1745  0.0231  0.1537
  148PRO     BB  420   7.356  12.133   8.269 -0.1241 -0.2691 -0.0438
  148PRO    SC1  421   7.033  12.183   8.307 -0.1751 -0.1841 -0.0249
  149LEU     BB  422   7.455  12.202   7.936  0.0639 -0.0278  0.0547
  149LEU    SC1  423   7.565  12.517   7.994  0.1113  0.1106  0.1992
  150THR     BB  424   7.437  12.011   7.602 -0.0089 -0.0033 -0.1918
  150THR    SC1  425   7.659  12.066   7.452  0.2155  0.0568  0.3377
  150THR    SCP  426   7.776  12.110   7.515 -0.1408 -0.1652 -0.2575
  150THR    SCN  427   7.542  12.021   7.390 -0.1548 -0.1602 -0.2348
  151TYR     BB  428   7.179  11.781   7.500 -0.1265 -0.1244  0.0541
  151TYR    SC1  429   7.199  11.831   7.215 -0.1689 -0.0028  0.0187
  151TYR    SC2  430   7.185  11.823   6.945 -0.0309 -0.2306  0.0156
  151TYR    SC3  431   7.416  11.759   7.071 -0.1062 -0.1663  0.1902
  152LYS     BB  432   7.148  11.418   7.501 -0.0306  0.0922 -0.1806
  152LYS    SC1  433   7.218  11.339   7.178 -0.0206  0.0818 -0.0084
  152LYS    SC2  434   7.207  11.304   6.944  0.3099 -0.1665  0.1391
  152LYS    SCP  435   7.185  11.199   6.969  0.2681 -0.1937  0.0011
  153ARG     BB  436   7.013  11.360   7.757  0.3246  0.2236 -0.2428
  153ARG    SC1  437   6.784  11.143   7.761  0.1999 -0.1179  0.1744
  153ARG    SC2  438   6.738  10.874   7.643 -0.1964 -0.1479  0.0355
  153ARG    SCP  439   6.672  10.812   7.705  0.0115 -0.1731  0.2446
  154PHE     BB  440   7.020  11.594   7.942  0.2217  0.2506  0.2377
  154PHE    SC1  441   6.681  11.585   7.986  0.0455  0.0603 -0.0180
  154PHE    SC2  442   6.444  11.497   7.890  0.0070  0.0212  0.1104
  154PHE    SC3  443   6.450  11.700   8.068  0.0704  0.0221  0.1073
  155LEU     BB  444   7.249  11.674   8.068  0.3090 -0.2624  0.0357
  155LEU    SC1  445   7.312  11.669   8.417  0.5337  0.1015 -0.1813
  156HIS     BB  446   7.531  11.648   7.980  0.0433  0.1290 -0.0278
  156HIS    SC1  447   7.736  11.804   8.137 -0.0120 -0.0564  0.2994
  156HIS    SC2  448   7.997  11.807   8.205  0.0529 -0.0067  0.0573
  156HIS    SC3  449   7.838  12.013   8.274  0.1870  0.1869 -0.1939
  157ILE     BB  450   7.671  11.345   7.846  0.0850  0.0653 -0.0217
  157ILE    SC1  451   7.944  11.362   7.992 -0.0279 -0.2336  0.2349
  158LEU     BB  452   7.438  11.135   7.801 -0.1156  0.2409 -0.2438
  158LEU    SC1  453   7.634  10.960   7.625  0.2008  0.2947  0.2404
  159SER     BB  454   7.300  10.978   7.981 -0.0117  0.0493 -0.0697
  159SER    SC1  455   7.114  10.815   7.926  0.3410 -0.0660  0.3687
  159SER    SCP  456   7.072  10.683   7.910  0.1416 -0.1045  0.3188
  159SER    SCN  457   7.157  10.948   7.943 -0.4188  0.1894 -0.3313
  160GLN     BB  458   7.234  11.068   8.279 -0.1850 -0.0935  0.0019
  160GLN    SC1  459   7.539  11.280   8.318 -0.4693 -0.0503 -0.0187
  160GLN    SCP  460   7.441  11.339   8.399 -0.2097 -0.0756  0.3131
  160GLN    SCN  461   7.637  11.221   8.238 -0.1422  0.2020  0.1875
  161LEU     BB  462   7.112  10.789   8.472  0.0874 -0.1912 -0.1496
  161LEU    SC1  463   7.151  10.835   8.831  0.2485 -0.1954 -0.4135
  162GLY     BB  464   6.910  10.618   8.393  0.1927 -0.0197 -0.2487
  163ASP     BB  465   6.673  10.575   8.141  0.1224 -0.2643  0.0351
  163ASP    SC1  466   6.788  10.463   7.872  0.1132  0.1738 -0.6914
  163ASP    SCN  467   6.796  10.566   7.908 -0.1105  0.0278 -0.1057
  164PRO     BB  468   6.368  10.691   8.109  0.2263 -0.1080  0.1912
  164PRO    SC1  469   6.302  10.966   7.957  0.1348  0.2201 -0.0806
  165GLU     BB  470   6.174  10.575   8.361  0.0435  0.1805 -0.1504
  165GLU    SC1  471   6.401  10.817   8.598  0.0193 -0.1550 -0.1322
  165GLU    SCN  472   6.433  10.726   8.651 -0.1107 -0.0359  0.1748
  166VAL     BB  473   5.934  10.374   8.329  0.0600  0.1067 -0.1222
  166VAL    SC1  474   5.981  10.123   8.402  0.0690  0.0257 -0.3940
  167PRO     BB  475   5.628  10.504   8.393  0.0566  0.2699  0.2092
  167PRO    SC1  476   5.558  10.570   8.160  0.0546 -0.3196  0.0983
  168VAL     BB  477   5.558  10.613   8.692  0.0422  0.0195 -0.3222
  168VAL    SC1  478   5.687  10.484   8.883  0.0840  0.2249 -0.2089
  169ARG     BB  479   5.169  10.535   8.781 -0.0684  0.2778  0.2919
  169ARG    SC1  480   5.035  10.292   8.706 -0.1417 -0.0251  0.1378
  169ARG    SC2  481   4.747  10.140   8.572  0.1739 -0.1575  0.2191
  169ARG    SCP  482   4.677  10.212   8.618 -0.1137 -0.1946 -0.1215
  170ASN     BB  483   4.852  10.628   9.047  0.0066  0.1401  0.1111
  170ASN    SC1  484   4.954  10.902   9.034  0.1072  0.1550  0.1705
  170ASN    SCP  485   5.021  10.878   9.154  0.2159  0.2101 -0.2109
  170ASN    SCN  486   4.887  10.926   8.913 -0.3206  0.1124  0.0537
  171LEU     BB  487   4.572  10.528   8.939 -0.0144 -0.2440 -0.1081
  171LEU    SC1  488   4.427  10.671   8.698 -0.0418  0.0516 -0.0722
  172THR     BB  489   4.386  10.305   8.980 -0.1191 -0.0934  0.0499
  172THR    SC1  490   4.350  10.047   8.946  0.1048  0.1925 -0.1190
  172THR    SCP  491   4.337  10.096   9.077 -0.2281 -0.3448  0.4630
  172THR    SCN  492   4.362   9.997   8.816  0.0761 -0.0551  0.3747
  173ALA     BB  493   4.128  10.397   9.232  0.0453  0.1080  0.0048
  174GLU     BB  494   4.115  10.286   9.532 -0.1453  0.2370 -0.0898
  174GLU    SC1  495   3.764  10.120   9.644 -0.5051 -0.2916  0.2690
  174GLU    SCN  496   3.824  10.084   9.729 -0.2118 -0.0681  0.1759
  175ASP     BB  497   4.401  10.368   9.687  0.0444 -0.1367  0.1599
  175ASP    SC1  498   4.595  10.374   9.441 -0.5201  0.4554 -0.1708
  175ASP    SCN  499   4.683  10.422   9.395 -0.3730  0.3814  0.0162
  176PHE     BB  500   4.321  10.749   9.789 -0.0188  0.2120  0.0340
  176PHE    SC1  501   4.342  10.868   9.527  0.0958  0.3684  0.2388
  176PHE    SC2  502   4.383  11.086   9.374  0.1764  0.0548 -0.2067
  176PHE    SC3  503   4.508  10.854   9.315 -0.0636 -0.1709  0.1331
  177GLN     BB  504   4.233  10.738  10.069  0.0513  0.2057  0.2160
  177GLN    SC1  505   4.461  10.396  10.188 -0.0691  0.1100 -0.1548
  177GLN    SCP  506   4.544  10.286  10.207  0.2614  0.3149  0.0682
  177GLN    SCN  507   4.377  10.507  10.169  0.1628  0.2499  0.1179
  178ARG     BB  508   4.176  10.850  10.346 -0.2364  0.1552 -0.2287
  178ARG    SC1  509   4.209  10.612  10.515  0.4131  0.0986  0.0187
  178ARG    SC2  510   4.307  10.517  10.832  0.4050 -0.1225 -0.2299
  178ARG    SCP  511   4.235  10.599  10.850  0.2552 -0.3351  0.5224
  179CYS     BB  512   4.060  11.098  10.466 -0.1839  0.2558  0.2800
  179CYS    SC1  513   3.909  11.038  10.706  0.0646 -0.1182  0.1258
  180MET     BB  514   3.921  11.364  10.307  0.0323 -0.0188  0.1678
  180MET    SC1  515   3.830  11.597  10.577  0.0493 -0.1733 -0.2785
  181SER     BB  516   3.753  11.253  10.095 -0.1692 -0.0401 -0.1525
  181SER    SC1  517   3.813  10.999  10.009 -0.2126 -0.0807  0.0408
  181SER    SCP  518   3.749  10.884   9.960  0.4882 -0.0959 -0.0251
  181SER    SCN  519   3.876  11.114  10.058  0.1358  0.0873  0.0172
  182PRO     BB  520   3.627  11.416   9.829 -0.1825  0.0287 -0.1014
  182PRO    SC1  521   3.828  11.616   9.801  0.2208  0.1940 -0.0532
  183GLU     BB  522   3.384  11.302   9.670 -0.1183 -0.0573  0.2377
  183GLU    SC1  523   3.435  10.948   9.702  0.0829 -0.1682 -0.2433
  183GLU    SCN  524   3.385  10.864   9.753 -0.0248 -0.1029 -0.2386
  184PRO     BB  525   3.156  11.417   9.616 -0.1599 -0.2256  0.2718
  184PRO    SC1  526   2.913  11.240   9.594 -0.0458 -0.4388  0.0087
  185GLY     BB  527   3.107  11.681   9.879 -0.2494  0.1858  0.3161
  186LEU     BB  528   2.843  11.939   9.805  0.1066 -0.2547  0.1327
  186LEU    SC1  529   2.740  11.721   9.604  0.1825 -0.1434 -0.3761
  187ALA     BB  530   2.904  12.193   9.934 -0.1490  0.0585 -0.2321
  188GLU     BB  531   3.055  12.394   9.922  0.2855  0.3476 -0.3007
  188GLU    SC1  532   2.959  12.743   9.707  0.0061  0.0166  0.1785
  188GLU    SCN  533   2.975  12.849   9.683 -0.1952  0.0150  0.0172
  189ARG     BB  534   3.349  12.486   9.862  0.2884 -0.2261  0.2241
  189ARG    SC1  535   3.379  12.781   9.973  0.1927  0.1073  0.1357
  189ARG    SC2  536   3.340  13.092  10.115  0.1151  0.1719  0.2841
  189ARG    SCP  537   3.352  13.029  10.026  0.2812  0.0514  0.3873
  190TYR     BB  538   3.417  12.452   9.550 -0.1637 -0.2028 -0.0128
  190TYR    SC1  539   3.392  12.137   9.516  0.1644  0.0085 -0.1284
  190TYR    SC2  540   3.447  11.877   9.561  0.1040  0.0098 -0.0465
  190TYR    SC3  541   3.207  11.949   9.462  0.0603  0.0475  0.0842
  191ARG     BB  542   3.322  12.616   9.316  0.3627 -0.1120  0.4169
  191ARG    SC1  543   3.320  12.925   9.272  0.0435 -0.1984  0.0758
  191ARG    SC2  544   3.385  13.223   9.216  0.2665  0.0120 -0.1528
  191ARG    SCP  545   3.277  13.240   9.204  0.2475 -0.0339 -0.0566
  192VAL     BB  546   3.241  12.490   9.080 -0.3533 -0.0388  0.3359
  192VAL    SC1  547   3.105  12.263   9.061 -0.2440 -0.0860  0.0792
  193PRO     BB  548   3.229  12.706   8.765  0.0387 -0.0706  0.1842
  193PRO    SC1  549   3.449  12.570   8.627  0.0274  0.6310 -0.1505
  194VAL     BB  550   2.940  12.772   8.657 -0.0014 -0.1283  0.2251
  194VAL    SC1  551   2.911  12.564   8.495  0.2494  0.0848 -0.1077
  195PRO     BB  552   2.896  13.101   8.663 -0.0071 -0.1313  0.0030
  195PRO    SC1  553   2.786  13.175   8.386 -0.2149  0.0238  0.0496
  196ALA     BB  554   3.097  13.223   8.802  0.1888 -0.1224 -0.0046
  197ASP     BB  555   3.333  13.305   8.625 -0.0098  0.1754 -0.0435
  197ASP    SC1  556   3.427  13.556   8.781 -0.3021  0.0104 -0.0760
  197ASP    SCN  557   3.356  13.533   8.862  0.0239  0.1233  0.2721
  198LEU     BB  558   3.361  13.257   8.341  0.0464 -0.0546 -0.1557
  198LEU    SC1  559   3.320  12.918   8.311  0.3020 -0.2389  0.1534
  199GLU     BB  560   3.384  13.497   8.084 -0.4213  0.1226  0.0715
  199GLU    SC1  561   3.505  13.847   8.015  0.0205 -0.2114  0.0483
  199GLU    SCN  562   3.482  13.772   8.093  0.0602 -0.2637  0.0109
  200ILE     BB  563   3.273  13.276   7.876 -0.0576  0.2088  0.2344
  200ILE    SC1  564   2.972  13.288   7.948 -0.0561 -0.0205  0.2863
  201PRO     BB  565   3.472  13.073   7.756  0.2307  0.3715 -0.1047
  201PRO    SC1  566   3.629  13.174   7.551  0.0936 -0.1333  0.0512
  202PRO     BB  567   3.453  12.749   7.796 -0.1180 -0.2111  0.1070
  202PRO    SC1  568   3.329  12.562   7.928 -0.0434 -0.0080  0.0285
  203GLN     BB  569   3.521  12.601   7.498  0.0532  0.0883 -0.0319
  203GLN    SC1  570   3.366  12.254   7.589  0.0573  0.0280  0.1299
  203GLN    SCP  571   3.472  12.207   7.668 -0.2074  0.0052 -0.1149
  203GLN    SCN  572   3.261  12.302   7.510 -0.0146  0.7075  0.0163
  204SER     BB  573   3.541  12.752   7.175  0.0458 -0.1266  0.4795
  204SER    SC1  574   3.441  12.952   7.164  0.2440  0.1323 -0.0956
  204SER    SCP  575   3.548  12.870   7.128  0.1115 -0.0014 -0.0434
  204SER    SCN  576   3.333  13.034   7.201  0.3151  0.1176  0.3097
  205LEU     BB  577   3.608  12.494   6.932  0.2492  0.1018 -0.2825
  205LEU    SC1  578   3.441  12.246   7.087  0.0434  0.4579  0.0171
  206SER     BB  579   3.774  12.405   6.679 -0.1742 -0.0147 -0.1403
  206SER    SC1  580   3.735  12.469   6.446  0.0255  0.1280  0.2104
  206SER    SCP  581   3.698  12.334   6.439 -0.2471  0.0952  0.1576
  206SER    SCN  582   3.772  12.604   6.452 -0.1029  0.0479  0.3869
  207PRO     BB  583   3.862  12.089   6.750 -0.3070  0.5192 -0.2830
  207PRO    SC1  584   3.895  11.988   6.478 -0.0104 -0.1044  0.4435
  208TRP     BB  585   3.857  11.911   7.039  0.0748  0.0813 -0.2119
  208TRP    SC1  586   3.681  11.817   7.244 -0.0450 -0.0271  0.0980
  208TRP    SC2  587   3.555  11.746   7.471 -0.0731 -0.1968  0.0303
  208TRP    SC3  588   3.421  11.747   7.237 -0.1021  0.1835  0.0435
  208TRP    SC4  589   3.288  11.702   7.467 -0.0608 -0.2705 -0.0127
  209THR     BB  590   4.188  11.846   7.274 -0.4769  0.1737 -0.0149
  209THR    SC1  591   4.298  12.014   7.151 -0.1642 -0.2643 -0.0554
  209THR    SCP  592   4.309  11.903   7.237 -0.2235  0.2423  0.2254
  209THR    SCN  593   4.287  12.124   7.066 -0.2370  0.0840  0.0184
  210GLY     BB  594   4.065  11.761   7.521 -0.1969 -0.2385 -0.0782
  211GLY     BB  595   4.079  11.418   7.623  0.1774 -0.2814  0.1217
  212GLU     BB  596   4.327  11.319   7.699  0.0812  0.0448  0.1693
  212GLU    SC1  597   4.343  10.952   7.742 -0.3894  0.0201  0.1296
  212GLU    SCN  598   4.400  11.018   7.809  0.1603 -0.2681  0.0051
  213THR     BB  599   4.492  11.512   7.436  0.1798  0.0890  0.1121
  213THR    SC1  600   4.674  11.677   7.393  0.1957  0.1139 -0.2132
  213THR    SCP  601   4.646  11.542   7.413  0.0370  0.1074  0.1392
  213THR    SCN  602   4.703  11.813   7.372  0.6288 -0.0016  0.1622
  214GLU     BB  603   4.452  11.343   7.198  0.4769  0.0896  0.0235
  214GLU    SC1  604   4.247  11.018   7.272  0.1320 -0.4051  0.1275
  214GLU    SCN  605   4.348  10.981   7.294  0.2923 -0.3112 -0.3302
  215GLY     BB  606   4.464  11.517   6.952  0.0536  0.0760  0.1022
  216LEU     BB  607   4.779  11.509   6.864  0.0759  0.0175 -0.2497
  216LEU    SC1  608   4.961  11.415   7.104 -0.1845  0.2068 -0.0334
  217ARG     BB  609   4.879  11.226   6.714 -0.0694  0.0549  0.0498
  217ARG    SC1  610   4.810  11.158   6.454  0.0626 -0.4021 -0.2479
  217ARG    SC2  611   4.667  11.023   6.216  0.0550  0.0027  0.1396
  217ARG    SCP  612   4.613  10.946   6.274 -0.5028  0.0220 -0.2716
  218ARG     BB  613   4.916  10.972   6.900 -0.2100  0.0531  0.1625
  218ARG    SC1  614   4.694  10.959   7.102 -0.1796 -0.1554  0.2413
  218ARG    SC2  615   4.650  10.748   7.320 -0.0826  0.4371 -0.0615
  218ARG    SCP  616   4.573  10.809   7.268 -0.2427  0.4304  0.1548
  219LEU     BB  617   5.150  10.778   6.755  0.2028  0.1763 -0.1201
  219LEU    SC1  618   5.370  10.981   6.837  0.0937 -0.2301  0.1209
  220GLU     BB  619   5.030  10.626   6.518 -0.2311  0.1101 -0.0731
  220GLU    SC1  620   4.657  10.695   6.581  0.4732  0.0999  0.1688
  220GLU    SCN  621   4.699  10.608   6.634 -0.1195 -0.2729  0.1261
  221GLN     BB  622   5.127  10.787   6.277  0.0857  0.1188  0.0462
  221GLN    SC1  623   5.373  10.640   6.056  0.1505 -0.1026  0.2075
  221GLN    SCP  624   5.399  10.774   6.091 -0.0244 -0.2735 -0.0251
  221GLN    SCN  625   5.348  10.507   6.022  0.0506 -0.4069  0.4047
  222HIS     BB  626   5.304  11.049   6.361  0.0494  0.1483 -0.3570
  222HIS    SC1  627   5.206  11.291   6.188  0.1993  0.0940  0.1666
  222HIS    SC2  628   5.017  11.473   6.125  0.1957  0.0052 -0.0877
  222HIS    SC3  629   5.277  11.528   6.079  0.1918 -0.0669 -0.2016
  223LEU     BB  630   5.629  10.950   6.392 -0.2066  0.0150 -0.0679
  223LEU    SC1  631   5.750  11.152   6.673  0.3630 -0.1937 -0.0999
  224THR     BB  632   5.761  10.656   6.393 -0.0503  0.0621  0.4293
  224THR    SC1  633   5.525  10.528   6.485 -0.0674  0.2519 -0.1750
  224THR    SCP  634   5.502  10.500   6.350 -0.1428  0.0088  0.0326
  224THR    SCN  635   5.548  10.557   6.620  0.2254  0.2966 -0.0827
  225ASP     BB  636   6.120  10.515   6.304 -0.0004  0.1762 -0.0346
  225ASP    SC1  637   6.193  10.485   6.604  0.1688 -0.0948  0.0123
  225ASP    SCN  638   6.093  10.446   6.580 -0.2636  0.3991  0.6448
  226GLN     BB  639   6.203  10.538   6.050 -0.2625 -0.1287 -0.2008
  226GLN    SC1  640   5.847  10.599   5.909  0.0548 -0.0433  0.2356
  226GLN    SCP  641   5.956  10.533   5.848 -0.3037  0.0394  0.1375
  226GLN    SCN  642   5.739  10.664   5.969 -0.2870 -0.0400  0.2543
  227GLY     BB  643   6.317  10.654   5.883 -0.0476  0.1590 -0.1244
  228TRP     BB  644   6.361  10.839   5.705 -0.3139 -0.0600 -0.0757
  228TRP    SC1  645   6.091  11.016   5.656 -0.0508 -0.0994 -0.0517
  228TRP    SC2  646   5.926  11.162   5.500  0.0222 -0.1150 -0.1446
  228TRP    SC3  647   5.927  10.892   5.482  0.1820 -0.1074 -0.2717
  228TRP    SC4  648   5.742  11.037   5.348 -0.2229 -0.1734  0.1875
  229VAL     BB  649   6.607  11.118   5.761  0.0788 -0.0183  0.1610
  229VAL    SC1  650   6.434  11.299   5.850  0.2858  0.0872  0.3576
  230ALA     BB  651   6.773  11.130   5.593 -0.2912 -0.0223 -0.2155
  231ASN     BB  652   7.116  11.201   5.727 -0.1084 -0.0235 -0.0639
  231ASN    SC1  653   7.276  10.968   5.808 -0.2495  0.1449  0.0731
  231ASN    SCP  654   7.287  10.835   5.849  0.3449  0.0582 -0.4952
  231ASN    SCN  655   7.264  11.102   5.767 -0.1044  0.2387  0.1431
  232PHE     BB  656   7.162  11.488   5.604  0.2066  0.0911  0.1434
  232PHE    SC1  657   7.475  11.619   5.525  0.1527 -0.0056  0.1030
  232PHE    SC2  658   7.700  11.731   5.623  0.3123 -0.2297  0.0009
  232PHE    SC3  659   7.717  11.527   5.446  0.0279 -0.1981 -0.0665
  233THR     BB  660   6.909  11.676   5.482 -0.3272  0.2770 -0.0243
  233THR    SC1  661   6.981  11.942   5.511  0.0474  0.0146 -0.0174
  233THR    SCP  662   7.027  11.812   5.485 -0.3591 -0.7867  0.4923
  233THR    SCN  663   6.934  12.071   5.537 -0.0834 -0.5293 -0.1833
  234LYS     BB  664   6.606  11.566   5.435 -0.2752 -0.1609 -0.4459
  234LYS    SC1  665   6.514  11.523   5.161  0.2807 -0.1864  0.0226
  234LYS    SC2  666   6.445  11.550   4.912 -0.1872 -0.0802 -0.0296
  234LYS    SCP  667   6.417  11.445   4.892 -0.0390 -0.1475  0.0954
  235PRO     BB  668   6.334  11.685   5.592 -0.1431  0.0652  0.1398
  235PRO    SC1  669   6.133  11.590   5.428  0.0692  0.1223 -0.3503
  236ARG     BB  670   6.403  11.880   5.822  0.4600 -0.0565 -0.3616
  236ARG    SC1  671   6.202  11.888   6.074  0.2266 -0.3046 -0.0806
  236ARG    SC2  672   5.998  11.876   6.313  0.3130  0.4271  0.2867
  236ARG    SCP  673   6.091  11.821   6.334  0.0795 -0.1502  0.0068
  237THR     BB  674   6.665  12.131   5.835 -0.2357  0.1076 -0.2688
  237THR    SC1  675   6.736  12.109   6.088 -0.0422 -0.1240 -0.2124
  237THR    SCP  676   6.686  12.232   6.132 -0.4299  0.0341  0.1489
  237THR    SCN  677   6.787  11.986   6.044 -0.1509  0.1945  0.0064
  238ILE     BB  678   6.576  12.255   5.568  0.3041  0.1862  0.4742
  238ILE    SC1  679   6.800  12.425   5.439  0.1952  0.1096  0.1749
  239PRO     BB  680   6.333  12.197   5.444  0.1671 -0.2111 -0.2454
  239PRO    SC1  681   6.356  12.001   5.201 -0.2028  0.1781 -0.0964
  240ASN     BB  682   5.998  12.077   5.561  0.1375  0.0234  0.0486
  240ASN    SC1  683   5.986  12.247   5.801  0.0112 -0.2464 -0.0493
  240ASN    SCP  684   6.044  12.288   5.922  0.3522 -0.3616  0.3216
  240ASN    SCN  685   5.929  12.207   5.680 -0.4074 -0.2414  0.6148
  241SER     BB  686   5.699  11.973   5.380  0.0655 -0.1356  0.3088
  241SER    SC1  687   5.526  12.168   5.373 -0.0742  0.0658 -0.0140
  241SER    SCP  688   5.653  12.225   5.389 -0.1026 -0.0129  0.0213
  241SER    SCN  689   5.399  12.112   5.357 -0.0410 -0.2273  0.2562
  242LEU     BB  690   5.598  11.620   5.367 -0.1201 -0.1445  0.0447
  242LEU    SC1  691   5.484  11.495   5.093 -0.0148 -0.2490  0.2287
  243LEU     BB  692   5.599  11.514   5.640 -0.1502  0.3185 -0.3766
  243LEU    SC1  693   5.341  11.325   5.576 -0.1914  0.3455 -0.0938
  244PRO     BB  694   5.750  11.624   5.867 -0.0133 -0.0286  0.2062
  244PRO    SC1  695   5.997  11.484   5.922  0.1506  0.1519 -0.0404
  245SER     BB  696   5.593  11.872   6.026 -0.1120 -0.1748 -0.4910
  245SER    SC1  697   5.519  12.019   5.848 -0.0576 -0.1935 -0.1522
  245SER    SCP  698   5.410  12.053   5.767  0.2032  0.0848  0.1481
  245SER    SCN  699   5.628  11.986   5.929  0.1496 -0.0550  0.1637
  246THR     BB  700   5.431  11.883   6.363  0.1276 -0.1645 -0.0157
  246THR    SC1  701   5.593  11.922   6.518 -0.1694  0.3257 -0.0117
  246THR    SCP  702   5.606  11.924   6.657 -0.2257  0.0058 -0.1330
  246THR    SCN  703   5.579  11.920   6.378  0.0072  0.2753 -0.1639
  247THR     BB  704   5.127  11.699   6.533 -0.2711 -0.1872 -0.3795
  247THR    SC1  705   4.918  11.831   6.508 -0.0098 -0.3955  0.0979
  247THR    SCP  706   4.823  11.933   6.491  0.0479 -0.1191 -0.0360
  247THR    SCN  707   5.012  11.729   6.526  0.0812 -0.0405  0.2653
  248GLY     BB  708   5.286  11.524   6.703 -0.2004  0.3065  0.0724
  249LEU     BB  709   5.379  11.629   6.955  0.1066 -0.0153  0.3576
  249LEU    SC1  710   5.564  11.397   7.094  0.0317  0.2619  0.0796
  250SER     BB  711   5.324  11.871   7.211 -0.1884 -0.1135  0.0332
  250SER    SC1  712   5.556  11.844   7.362  0.6111  0.2303  0.0348
  250SER    SCP  713   5.570  11.721   7.296  0.2479  0.1668 -0.2071
  250SER    SCN  714   5.542  11.966   7.429 -0.2098  0.1970 -0.3429
  251PRO     BB  715   5.047  12.024   7.262  0.0770 -0.2711  0.0018
  251PRO    SC1  716   4.847  12.014   7.062  0.0711 -0.2816 -0.4509
  252TYR     BB  717   5.004  12.001   7.533  0.2023 -0.0582  0.2749
  252TYR    SC1  718   4.716  12.069   7.651 -0.2927 -0.1288 -0.1722
  252TYR    SC2  719   4.563  12.196   7.833 -0.1431  0.0075 -0.1393
  252TYR    SC3  720   4.451  12.018   7.664 -0.2826 -0.1278  0.0899
  253PHE     BB  721   5.246  12.049   7.704 -0.2732  0.3292 -0.0088
  253PHE    SC1  722   5.389  11.852   7.867 -0.0979  0.3350  0.0362
  253PHE    SC2  723   5.400  11.856   8.137  0.1551  0.2544  0.0300
  253PHE    SC3  724   5.495  11.643   8.002 -0.1402  0.2119 -0.1189
  254SER     BB  725   5.150  12.314   7.895  0.0673  0.0393 -0.0426
  254SER    SC1  726   5.140  12.492   7.704 -0.0707  0.0013 -0.1609
  254SER    SCP  727   5.266  12.512   7.760 -0.1748 -0.0771  0.2284
  254SER    SCN  728   5.013  12.471   7.648 -0.1587  0.0018  0.1624
  255MET     BB  729   4.944  12.214   8.115 -0.0601 -0.2024  0.0897
  255MET    SC1  730   4.714  12.385   8.309 -0.0112 -0.1828 -0.0471
  256GLY     BB  731   4.942  11.911   8.104  0.0417 -0.1980  0.2194
  257CYS     BB  732   4.910  11.683   7.886 -0.0569 -0.2441 -0.4135
  257CYS    SC1  733   4.594  11.650   7.919 -0.0658  0.0665  0.3401
  258LEU     BB  734   5.060  11.449   7.787 -0.0708  0.0355 -0.1664
  258LEU    SC1  735   5.191  11.557   7.524  0.1410 -0.1494  0.0300
  259SER     BB  736   5.260  11.177   7.912  0.0481 -0.3307 -0.0932
  259SER    SC1  737   5.146  10.955   7.942 -0.0593 -0.2678 -0.1650
  259SER    SCP  738   5.023  10.998   7.892 -0.1243  0.3382  0.1474
  259SER    SCN  739   5.270  10.912   7.992 -0.1931  0.0406  0.0711
  260VAL     BB  740   5.613  11.213   7.820 -0.0343 -0.0645  0.0131
  260VAL    SC1  741   5.620  11.356   7.596 -0.0780  0.2629  0.2129
  261ARG     BB  742   5.786  10.933   7.913  0.0017  0.1053  0.1730
  261ARG    SC1  743   5.854  11.000   8.181  0.0824 -0.0392 -0.0994
  261ARG    SC2  744   5.897  10.956   8.505  0.5374 -0.0004 -0.5194
  261ARG    SCP  745   5.885  11.060   8.474 -0.1412  0.0933 -0.1398
  262THR     BB  746   5.766  10.674   7.784 -0.3368 -0.0951 -0.1184
  262THR    SC1  747   5.983  10.532   7.805 -0.3551  0.0605 -0.0814
  262THR    SCP  748   5.964  10.404   7.860  0.6159 -0.0042  0.6241
  262THR    SCN  749   6.003  10.659   7.751 -0.2726 -0.0992 -0.0412
  263PHE     BB  750   5.721  10.763   7.409 -0.1711 -0.1726  0.2119
  263PHE    SC1  751   5.444  10.844   7.401 -0.0219 -0.0412  0.1742
  263PHE    SC2  752   5.275  11.055   7.391  0.1403  0.0850  0.0447
  263PHE    SC3  753   5.177  10.804   7.405 -0.0639  0.1453 -0.2247
  264PHE     BB  754   6.003  10.791   7.376 -0.3136 -0.0079 -0.2821
  264PHE    SC1  755   6.109  11.029   7.487  0.0444 -0.1944 -0.3063
  264PHE    SC2  756   6.334  11.176   7.466 -0.1913  0.2032 -0.1673
  264PHE    SC3  757   6.130  11.263   7.620 -0.3051 -0.3286  0.0050
  265GLN     BB  758   6.170  10.531   7.293 -0.1508 -0.0115 -0.1001
  265GLN    SC1  759   6.428  10.548   7.525 -0.0856  0.0431  0.1786
  265GLN    SCP  760   6.377  10.466   7.627 -0.4235 -0.0388  0.1153
  265GLN    SCN  761   6.478  10.629   7.423 -0.4359 -0.2089 -0.0289
  266ARG     BB  762   6.211  10.401   7.101  0.1467 -0.0899 -0.3204
  266ARG    SC1  763   5.982  10.209   6.958 -0.0637  0.1069 -0.1912
  266ARG    SC2  764   5.822  10.133   6.714 -0.1543 -0.1389  0.0248
  266ARG    SCP  765   5.836  10.111   6.607  0.5499  0.0779  0.0221
  267LEU     BB  766   6.514  10.427   6.994  0.2521  0.2771  0.2355
  267LEU    SC1  767   6.548  10.115   7.103  0.1173  0.0648 -0.1690
  268SER     BB  768   6.726  10.642   7.112  0.0836  0.1027 -0.1633
  268SER    SC1  769   6.861  10.529   7.303 -0.0325  0.1187  0.2275
  268SER    SCP  770   6.935  10.517   7.421  0.1675 -0.6971 -0.2910
  268SER    SCN  771   6.787  10.541   7.185  0.0283  0.0695 -0.1507
  269ASN     BB  772   6.580  10.914   7.098 -0.1273 -0.0682  0.1355
  269ASN    SC1  773   6.776  11.130   7.176  0.0848  0.3693 -0.1426
  269ASN    SCP  774   6.678  11.217   7.127  0.3411  0.0545 -0.3647
  269ASN    SCN  775   6.873  11.042   7.226 -0.1646 -0.1273  0.3879
  270ILE     BB  776   6.367  10.917   6.809  0.1524 -0.0698 -0.1325
  270ILE    SC1  777   6.161  11.080   6.973  0.1746 -0.1096 -0.0645
  271TYR     BB  778   6.606  11.148   6.624  0.1775  0.1143  0.1942
  271TYR    SC1  779   6.425  11.341   6.523  0.0285  0.0254 -0.1217
  271TYR    SC2  780   6.162  11.404   6.509 -0.0275 -0.2234 -0.2485
  271TYR    SC3  781   6.318  11.426   6.290  0.0959  0.0684 -0.1373
  272ALA     BB  782   6.859  11.087   6.671  0.0140 -0.0969 -0.2070
  273GLN     BB  783   6.985  10.761   6.654 -0.1428 -0.2272 -0.1890
  273GLN    SC1  784   7.200  10.832   6.972  0.1595  0.0887 -0.1723
  273GLN    SCP  785   7.264  10.712   7.005 -0.1977  0.1480 -0.1622
  273GLN    SCN  786   7.137  10.952   6.938  0.0225  0.1947 -0.4301
  274ALA     BB  787   6.783  10.601   6.608 -0.2367  0.0512  0.0593
  275LYS     BB  788   6.614  10.614   6.369  0.2260 -0.1184  0.1452
  275LYS    SC1  789   6.633  10.413   6.151  0.2713  0.1999 -0.1153
  275LYS    SC2  790   6.705  10.189   5.969 -0.0363  0.0422  0.0600
  275LYS    SCP  791   6.623  10.249   6.011  0.1522  0.0198  0.5199
  276HIS     BB  792   6.601  10.868   6.206 -0.1562  0.2058 -0.1747
  276HIS    SC1  793   6.361  10.996   6.221  0.1488  0.1709  0.1533
  276HIS    SC2  794   6.114  11.043   6.123  0.1531 -0.1397 -0.0206
  276HIS    SC3  795   6.147  10.985   6.385  0.0578  0.0169  0.0272
  277HIS     BB  796   6.879  11.112   6.180 -0.1777  0.1058 -0.0622
  277HIS    SC1  797   6.802  11.390   6.113  0.0444 -0.0059  0.0997
  277HIS    SC2  798   6.831  11.600   5.947 -0.1278 -0.1380 -0.1035
  277HIS    SC3  799   6.721  11.635   6.191  0.2542  0.0825  0.0467
  278SER     BB  800   7.214  11.205   6.279  0.1162  0.3129 -0.0728
  278SER    SC1  801   7.309  11.108   6.496 -0.0511 -0.2878  0.0752
  278SER    SCP  802   7.248  11.023   6.402  0.0038 -0.2486  0.5231
  278SER    SCN  803   7.370  11.193   6.589 -0.2518  0.2000  0.3007
  279LEU     BB  804   7.297  11.509   6.116 -0.1146  0.1263  0.1254
  279LEU    SC1  805   7.565  11.370   5.982 -0.1484 -0.0659  0.1827
  280PRO     BB  806   7.240  11.794   6.158 -0.0844 -0.4778  0.1325
  280PRO    SC1  807   7.249  11.910   5.913 -0.1542 -0.0093 -0.1384
  281PRO     BB  808   7.176  12.022   6.445 -0.4365  0.3127  0.1785
  281PRO    SC1  809   7.205  12.271   6.364  0.1126  0.3544  0.0960
  282VAL     BB  810   6.839  11.954   6.599  0.0866 -0.0866  0.0426
  282VAL    SC1  811   6.768  12.189   6.698  0.1176 -0.0537 -0.0131
  283SER     BB  812   6.867  11.649   6.678 -0.0533 -0.0029  0.1208
  283SER    SC1  813   7.019  11.558   6.540  0.3626 -0.1274 -0.1092
  283SER    SCP  814   7.069  11.689   6.538  0.0834  0.0609  0.1859
  283SER    SCN  815   6.969  11.427   6.541 -0.0880  0.1205 -0.0247
  284LEU     BB  816   6.788  11.577   6.965 -0.1254  0.0769 -0.2041
  284LEU    SC1  817   6.498  11.431   6.983  0.1301  0.0088  0.1995
  285GLN     BB  818   6.753  11.803   7.187  0.0912  0.1353 -0.2552
  285GLN    SC1  819   6.594  11.563   7.452  0.0116  0.3171  0.1667
  285GLN    SCP  820   6.572  11.499   7.575  0.4280 -0.0198  0.0030
  285GLN    SCN  821   6.615  11.626   7.330 -0.3759 -0.1632 -0.2430
  286GLY     BB  822   6.564  11.983   7.154 -0.0038 -0.1418 -0.0982
  287GLN     BB  823   6.288  11.882   7.112  0.1016 -0.0402 -0.0225
  287GLN    SC1  824   6.338  11.846   6.676  0.2383 -0.1656  0.5734
  287GLN    SCP  825   6.246  11.918   6.752 -0.0910 -0.3532  0.1328
  287GLN    SCN  826   6.431  11.773   6.600 -0.3216 -0.1579 -0.3591
  288LEU     BB  827   6.146  11.747   7.340 -0.1079 -0.2896 -0.0486
  288LEU    SC1  828   5.984  11.502   7.267 -0.0759 -0.3810 -0.1994
  289LEU     BB  829   6.217  11.811   7.628 -0.0288 -0.2998 -0.0177
  289LEU    SC1  830   5.882  11.717   7.719  0.0805 -0.2421 -0.2047
  290TRP     BB  831   6.249  12.106   7.749 -0.2415  0.1405 -0.0470
  290TRP    SC1  832   6.463  12.302   7.664 -0.0000  0.0481 -0.0337
  290TRP    SC2  833   6.561  12.543   7.592 -0.0103  0.0766  0.0476
  290TRP    SC3  834   6.453  12.380   7.405 -0.0343  0.1490 -0.0023
  290TRP    SC4  835   6.535  12.628   7.337 -0.0727  0.1875  0.0903
  291ARG     BB  836   6.111  12.151   8.007  0.2717 -0.0727 -0.0391
  291ARG    SC1  837   5.939  11.903   8.135 -0.1135  0.1197 -0.1868
  291ARG    SC2  838   5.838  11.986   8.436 -0.1160 -0.0230  0.0310
  291ARG    SCP  839   5.886  11.933   8.519  0.7792  0.3990 -0.0984
  292GLU     BB  840   6.323  12.104   8.247 -0.1944 -0.0998 -0.3507
  292GLU    SC1  841   6.276  11.857   8.554 -0.2305 -0.0751  0.0251
  292GLU    SCN  842   6.223  11.789   8.486  0.1349 -0.4711  0.0923
  293PHE     BB  843   6.577  12.153   8.183 -0.3959 -0.2010  0.0823
  293PHE    SC1  844   6.730  12.078   7.947  0.1457  0.2415 -0.1475
  293PHE    SC2  845   6.956  12.092   7.800  0.2515  0.0795 -0.0054
  293PHE    SC3  846   6.739  11.965   7.702  0.3500 -0.1055  0.0106
  294PHE     BB  847   6.573  12.518   8.199 -0.0542  0.3871 -0.0990
  294PHE    SC1  848   6.825  12.575   8.019  0.0802 -0.0611  0.0969
  294PHE    SC2  849   7.077  12.671   8.034  0.0696  0.0359 -0.2605
  294PHE    SC3  850   7.011  12.493   7.841 -0.0952 -0.1255 -0.0599
  295TYR     BB  851   6.408  12.563   8.445 -0.2560  0.1264 -0.0283
  295TYR    SC1  852   6.194  12.787   8.484  0.0732 -0.0644 -0.0553
  295TYR    SC2  853   6.116  13.007   8.348  0.2054 -0.0969 -0.1875
  295TYR    SC3  854   5.998  12.944   8.583  0.2191  0.1576 -0.1088
  296THR     BB  855   6.614  12.362   8.686 -0.3531  0.2473 -0.3613
  296THR    SC1  856   6.658  12.114   8.695 -0.0909  0.2030  0.0835
  296THR    SCP  857   6.599  12.168   8.810 -0.3009 -0.2405 -0.1380
  296THR    SCN  858   6.717  12.060   8.580 -0.1218 -0.0003 -0.1625
  297VAL     BB  859   6.975  12.555   8.582  0.4856  0.0075 -0.0867
  297VAL    SC1  860   7.074  12.446   8.802 -0.0443 -0.1837  0.0735
  298ALA     BB  861   6.907  12.815   8.563 -0.0529  0.4841  0.1001
  299SER     BB  862   6.666  12.968   8.807  0.3033 -0.0315  0.0140
  299SER    SC1  863   6.470  13.060   8.719  0.2023 -0.0038 -0.2304
  299SER    SCP  864   6.448  13.164   8.810  0.0654 -0.7753  0.3244
  299SER    SCN  865   6.491  12.956   8.628  0.4958 -0.2608 -0.2049
  300ALA     BB  866   6.913  12.989   9.045 -0.2568  0.0411  0.2353
  301THR     BB  867   7.209  13.064   8.848  0.3985 -0.0793  0.0393
  301THR    SC1  868   7.335  12.861   8.842 -0.0710 -0.0912  0.1278
  301THR    SCP  869   7.324  12.967   8.933 -0.1685  0.1240  0.1857
  301THR    SCN  870   7.347  12.756   8.751  0.3248 -0.0141  0.3902
  302GLN     BB  871   7.210  13.398   8.750  0.2969  0.0924 -0.1516
  302GLN    SC1  872   7.511  13.524   8.863  0.0491 -0.0264  0.0351
  302GLN    SCP  873   7.647  13.533   8.892 -0.1225 -0.3360  0.0123
  302GLN    SCN  874   7.374  13.515   8.834 -0.1560 -0.3023  0.1570
  303ASN     BB  875   6.901  13.387   8.637  0.1522 -0.2315 -0.1446
  303ASN    SC1  876   6.714  13.463   8.867 -0.1327 -0.0310  0.0338
  303ASN    SCP  877   6.679  13.594   8.900 -0.0232  0.2149  0.2944
  303ASN    SCN  878   6.749  13.331   8.835 -0.0582  0.3362 -0.2957
  304PHE     BB  879   6.853  13.453   8.399  0.3621  0.0073 -0.1769
  304PHE    SC1  880   6.724  13.232   8.242  0.0189 -0.0115  0.0768
  304PHE    SC2  881   6.788  13.020   8.087 -0.0222  0.0153  0.0229
  304PHE    SC3  882   6.582  13.003   8.262 -0.1117  0.0538 -0.0774
  305THR     BB  883   6.714  13.733   8.225 -0.2405 -0.1706 -0.1018
  305THR    SC1  884   6.496  13.702   8.093 -0.1938  0.0336 -0.3181
  305THR    SCP  885   6.539  13.732   7.963 -0.1105  0.1090  0.0521
  305THR    SCN  886   6.453  13.673   8.223  0.1752 -0.2023  0.0823
  306GLN     BB  887   6.938  13.928   8.167  0.4451 -0.1395  0.1599
  306GLN    SC1  888   7.004  13.901   7.774  0.1087 -0.3413  0.1708
  306GLN    SCP  889   6.995  14.025   7.838  0.1730 -0.0443  0.1052
  306GLN    SCN  890   7.013  13.777   7.710 -0.0224 -0.0836  0.1507
  307MET     BB  891   7.215  13.904   8.312  0.0513  0.0144 -0.1054
  307MET    SC1  892   7.214  14.253   8.533 -0.2886  0.1514  0.0658
  308ALA     BB  893   7.363  13.672   8.405 -0.3044  0.1170  0.0987
  309GLY     BB  894   7.547  13.443   8.370  0.4498  0.1027  0.0028
  310ASN     BB  895   7.788  13.390   8.208 -0.2865 -0.3410 -0.2641
  310ASN    SC1  896   8.077  13.296   8.296 -0.2641  0.1193  0.3651
  310ASN    SCP  897   8.018  13.175   8.335 -0.1237 -0.5920 -0.4676
  310ASN    SCN  898   8.135  13.417   8.256 -0.3696 -0.4190 -0.3192
  311PRO     BB  899   7.744  13.075   8.063 -0.0945  0.1122 -0.1682
  311PRO    SC1  900   7.799  12.913   8.282 -0.0461  0.0482  0.0159
  312ILE     BB  901   7.548  13.145   7.893 -0.0380 -0.2357 -0.0103
  312ILE    SC1  902   7.324  12.959   7.787 -0.1180  0.0087 -0.2838
  313CYS     BB  903   7.429  13.463   7.876 -0.2086 -0.2947  0.2037
  313CYS    SC1  904   7.145  13.430   7.981 -0.1065 -0.1315 -0.1715
  314LEU     BB  905   7.533  13.766   7.781 -0.1696 -0.2492 -0.0168
  314LEU    SC1  906   7.717  13.876   8.029  0.0099 -0.2546  0.0931
  315GLN     BB  907   7.410  13.918   7.532  0.0360 -0.0186 -0.4327
  315GLN    SC1  908   7.504  13.700   7.260  0.4863  0.0222 -0.1435
  315GLN    SCP  909   7.437  13.690   7.383  0.1667  0.0623  0.0943
  315GLN    SCN  910   7.570  13.710   7.137  0.0334  0.0104  0.0170
  316ILE     BB  911   7.431  14.236   7.410 -0.6061 -0.0872 -0.1615
  316ILE    SC1  912   7.646  14.164   7.199  0.0337  0.2617  0.3354
  317HIS     BB  913   7.300  14.535   7.517  0.0344  0.0106  0.1325
  317HIS    SC1  914   7.246  14.409   7.792  0.0714 -0.2311 -0.1883
  317HIS    SC2  915   7.326  14.206   7.951 -0.0095 -0.0627  0.0728
  317HIS    SC3  916   7.128  14.372   8.032  0.1834  0.2369 -0.0506
  318TRP     BB  917   7.047  14.671   7.273  0.0115  0.1345 -0.0849
  318TRP    SC1  918   7.101  14.434   7.092 -0.0282  0.0835  0.0116
  318TRP    SC2  919   7.074  14.189   6.982 -0.1021  0.0161  0.1771
  318TRP    SC3  920   7.282  14.346   6.913 -0.0793 -0.0750  0.0366
  318TRP    SC4  921   7.256  14.100   6.804 -0.0742 -0.2004  0.3099
  319TYR     BB  922   6.749  14.744   7.169  0.1354  0.2456  0.1473
  319TYR    SC1  923   6.561  14.628   7.360  0.1467 -0.0870  0.2309
  319TYR    SC2  924   6.421  14.496   7.550 -0.0170 -0.0950  0.1070
  319TYR    SC3  925   6.309  14.546   7.309  0.1594 -0.0131  0.0397
  320GLU     BB  926   6.790  15.036   6.996  0.1634  0.0876 -0.1762
  320GLU    SC1  927   7.191  15.076   7.030 -0.2922  0.4464 -0.0421
  320GLU    SCN  928   7.219  15.076   6.923 -0.1863  0.4615 -0.0160
  321ASP     BB  929   6.547  14.959   6.734 -0.1356  0.1198  0.1675
  321ASP    SC1  930   6.477  15.240   6.580  0.2514 -0.1521  0.0159
  321ASP    SCN  931   6.475  15.323   6.652 -0.0151 -0.2836  0.1767
  322ALA     BB  932   6.334  14.859   6.897  0.0772 -0.1894  0.3314
  323GLU     BB  933   6.015  14.894   7.001 -0.2578  0.0490  0.0974
  323GLU    SC1  934   6.060  14.997   7.396 -0.1905 -0.1053  0.2053
  323GLU    SCN  935   6.042  14.889   7.400  0.0474 -0.1570  0.0361
  324ARG     BB  936   5.855  14.667   7.004  0.0671  0.0532 -0.1507
  324ARG    SC1  937   5.819  14.522   7.259 -0.1014  0.0074 -0.0006
  324ARG    SC2  938   5.908  14.584   7.579  0.3292  0.0451  0.2297
  324ARG    SCP  939   5.933  14.692   7.580  0.0670  0.1188  0.0084
  325LEU     BB  940   5.755  14.527   6.740  0.1060  0.1511 -0.1644
  325LEU    SC1  941   5.729  14.216   6.852 -0.3654  0.3585 -0.2276
  326HIS     BB  942   5.623  14.520   6.509 -0.2465 -0.1282  0.0878
  326HIS    SC1  943   5.598  14.769   6.309  0.0727  0.1593  0.0437
  326HIS    SC2  944   5.463  14.912   6.123  0.0443 -0.2431 -0.2588
  326HIS    SC3  945   5.675  14.761   6.050  0.4742  0.1248  0.1577
  327LYS     BB  946   5.614  14.265   6.334  0.0977 -0.1080 -0.1890
  327LYS    SC1  947   5.904  14.259   6.226  0.0120 -0.2147  0.0365
  327LYS    SC2  948   5.939  14.259   5.947  0.0528 -0.0925 -0.4492
  327LYS    SCP  949   5.874  14.220   5.867 -0.3248 -0.1070 -0.1676
  328TRP     BB  950   5.459  14.043   6.420  0.2904 -0.0354 -0.0140
  328TRP    SC1  951   5.612  13.821   6.451 -0.0162 -0.0375 -0.1528
  328TRP    SC2  952   5.742  13.629   6.589  0.0517  0.1866  0.1033
  328TRP    SC3  953   5.472  13.635   6.588  0.0486  0.0669  0.0599
  328TRP    SC4  954   5.601  13.441   6.724  0.1119  0.0835  0.0234
  329LYS     BB  955   5.234  14.075   6.622 -0.0749  0.0195 -0.0549
  329LYS    SC1  956   5.154  14.108   6.946  0.0056  0.0831 -0.2016
  329LYS    SC2  957   4.973  14.250   7.128 -0.0383  0.1475 -0.0584
  329LYS    SCP  958   4.995  14.149   7.091 -0.2003 -0.1273  0.4864
  330THR     BB  959   5.070  14.356   6.552  0.2307 -0.1341  0.1240
  330THR    SC1  960   4.871  14.367   6.683  0.0659 -0.0365 -0.2326
  330THR    SCP  961   4.827  14.339   6.553  0.1936  0.2012 -0.1830
  330THR    SCN  962   4.915  14.395   6.813  0.1720  0.1455 -0.1635
  331ALA     BB  963   5.155  14.452   6.277  0.5364 -0.1002  0.1202
  332GLN     BB  964   5.326  14.429   6.037 -0.1551  0.1568  0.0800
  332GLN    SC1  965   5.034  14.652   5.846  0.0438  0.2175 -0.3424
  332GLN    SCP  966   5.134  14.750   5.845  0.0581 -0.2315  0.0616
  332GLN    SCN  967   4.934  14.554   5.847 -0.2234  0.0490  0.1791
  333THR     BB  968   5.515  14.424   5.751 -0.1192  0.3397  0.2598
  333THR    SC1  969   5.441  14.629   5.565 -0.1439  0.1665  0.0804
  333THR    SCP  970   5.518  14.591   5.454 -0.1981 -0.2914 -0.0484
  333THR    SCN  971   5.365  14.667   5.676 -0.1291  0.1077 -0.1307
  334GLY     BB  972   5.713  14.248   5.509 -0.0761 -0.3013 -0.1520
  335PHE     BB  973   5.869  13.999   5.521 -0.2041  0.3235 -0.1173
  335PHE    SC1  974   6.144  13.942   5.598 -0.0962  0.0892 -0.1491
  335PHE    SC2  975   6.383  13.916   5.476 -0.1251  0.0245 -0.1926
  335PHE    SC3  976   6.371  13.955   5.743 -0.0539  0.3577 -0.2340
  336PRO     BB  977   5.726  13.764   5.446 -0.3932  0.1548 -0.2669
  336PRO    SC1  978   5.708  13.708   5.171  0.0995  0.2726  0.0705
  337TRP     BB  979   5.827  13.497   5.613  0.3760  0.1627 -0.1775
  337TRP    SC1  980   5.921  13.301   5.400 -0.3210 -0.1743 -0.0177
  337TRP    SC2  981   5.916  13.193   5.153  0.0050 -0.2850  0.0197
  337TRP    SC3  982   5.736  13.114   5.338 -0.2568 -0.1838 -0.1852
  337TRP    SC4  983   5.745  12.992   5.098 -0.2196 -0.0261 -0.2657
  338ILE     BB  984   5.596  13.459   5.890 -0.1661  0.2858  0.0595
  338ILE    SC1  985   5.739  13.292   6.109 -0.0471  0.2621 -0.0356
  339ASP     BB  986   5.484  13.659   5.986 -0.2579 -0.1882 -0.3272
  339ASP    SC1  987   5.589  13.938   5.939  0.0251 -0.2546 -0.2470
  339ASP    SCN  988   5.598  14.046   5.917 -0.5343 -0.0703  0.1868
  340ALA     BB  989   5.209  13.739   6.104 -0.0297 -0.0892  0.1301
  341ILE     BB  990   5.018  13.936   6.185 -0.2139  0.1539  0.1830
  341ILE    SC1  991   4.974  14.121   5.941 -0.0576 -0.1064 -0.0484
  342MET     BB  992   4.737  13.838   6.255 -0.1769 -0.0070  0.0210
  342MET    SC1  993   4.522  13.872   6.010 -0.0247 -0.0322 -0.0633
  343THR     BB  994   4.768  13.809   6.601  0.3295  0.0746  0.1395
  343THR    SC1  995   4.695  13.888   6.787  0.1940 -0.1172 -0.3208
  343THR    SCP  996   4.676  13.765   6.850  0.1536  0.1246  0.2107
  343THR    SCN  997   4.715  14.012   6.725  0.3092 -0.1431 -0.2998
  344GLN     BB  998   4.953  13.524   6.592  0.1463  0.2643 -0.1200
  344GLN    SC1  999   5.172  13.616   6.933 -0.0039  0.1598 -0.0362
  344GLN    SCP 1000   5.213  13.482   6.933 -0.0899  0.0252  0.0516
  344GLN    SCN 1001   5.131  13.750   6.933  0.1611  0.1106 -0.3707
  345LEU     BB 1002   4.962  13.349   6.390 -0.1515 -0.1629 -0.0563
  345LEU    SC1 1003   5.266  13.303   6.312  0.1814 -0.1147  0.0185
  346ARG     BB 1004   4.632  13.209   6.444 -0.3060  0.0891  0.1503
  346ARG    SC1 1005   4.486  13.462   6.380  0.2072  0.0181 -0.1685
  346ARG    SC2 1006   4.226  13.598   6.333  0.4554  0.0699 -0.1160
  346ARG    SCP 1007   4.293  13.584   6.419 -0.0017 -0.0331  0.2639
  347GLN     BB 1008   4.528  12.944   6.343 -0.1760 -0.2040 -0.0097
  347GLN    SC1 1009   4.237  13.110   6.070 -0.1340  0.2635  0.2259
  347GLN    SCP 1010   4.099  13.114   6.090 -0.0331  0.2701  0.0701
  347GLN    SCN 1011   4.376  13.106   6.049 -0.0270 -0.2070  0.1528
  348GLU     BB 1012   4.568  12.737   6.521 -0.0907 -0.2750  0.1103
  348GLU    SC1 1013   4.739  12.440   6.311 -0.3496  0.0948 -0.1165
  348GLU    SCN 1014   4.663  12.445   6.232 -0.0030 -0.0544 -0.4986
  349GLY     BB 1015   4.868  12.729   6.713 -0.2366 -0.1634  0.1140
  350TRP     BB 1016   5.120  12.760   6.512  0.2148  0.3233  0.1808
  350TRP    SC1 1017   5.021  12.887   6.244  0.4333 -0.0038 -0.0839
  350TRP    SC2 1018   4.901  12.972   6.017  0.1166  0.0196  0.0859
  350TRP    SC3 1019   5.016  12.728   6.026 -0.0243 -0.0528 -0.0475
  350TRP    SC4 1020   4.868  12.800   5.812 -0.0584  0.1163  0.0314
  351ILE     BB 1021   5.411  12.772   6.422 -0.0213  0.1173 -0.0462
  351ILE    SC1 1022   5.579  13.004   6.541 -0.1548  0.2323 -0.0799
  352HIS     BB 1023   5.652  12.483   6.524  0.5893  0.0560  0.0208
  352HIS    SC1 1024   5.382  12.326   6.623 -0.1651  0.2188 -0.2014
  352HIS    SC2 1025   5.283  12.164   6.815  0.2571 -0.1051 -0.2405
  352HIS    SC3 1026   5.122  12.251   6.616 -0.0353 -0.2779 -0.0874
  353HIS     BB 1027   5.806  12.360   6.336 -0.0828  0.2128  0.0031
  353HIS    SC1 1028   6.112  12.327   6.336  0.2939  0.0120 -0.1433
  353HIS    SC2 1029   6.324  12.349   6.171  0.2764 -0.2073 -0.1979
  353HIS    SC3 1030   6.361  12.351   6.438  0.3489 -0.2570 -0.2072
  354LEU     BB 1031   5.768  12.616   6.074 -0.1525  0.0750  0.1888
  354LEU    SC1 1032   5.572  12.496   5.886  0.0642  0.2137  0.0586
  355ALA     BB 1033   5.955  12.827   6.133 -0.4183  0.3174 -0.1442
  356ARG     BB 1034   6.129  12.827   6.361  0.1707 -0.2033  0.1511
  356ARG    SC1 1035   6.053  12.745   6.660  0.0010 -0.0105 -0.0003
  356ARG    SC2 1036   5.885  12.646   6.941  0.3934  0.0305 -0.1937
  356ARG    SCP 1037   5.890  12.538   6.919 -0.0537 -0.0725  0.0875
  357HIS     BB 1038   6.374  13.095   6.134 -0.1006  0.0715  0.0385
  357HIS    SC1 1039   6.439  12.858   5.965  0.1320  0.0181 -0.0848
  357HIS    SC2 1040   6.366  12.705   5.754 -0.1093 -0.0558  0.0491
  357HIS    SC3 1041   6.583  12.639   5.900 -0.0770 -0.1373 -0.0353
  358ALA     BB 1042   6.210  13.286   6.130 -0.0006 -0.1295 -0.0698
  359VAL     BB 1043   6.176  13.394   6.482 -0.1964  0.1553 -0.2849
  359VAL    SC1 1044   6.000  13.224   6.583  0.2566 -0.1383  0.0521
  360ALA     BB 1045   6.419  13.522   6.512  0.2743  0.1476  0.1002
  361CYS     BB 1046   6.655  13.633   6.304  0.0086  0.0622  0.4327
  361CYS    SC1 1047   6.647  13.524   6.059  0.1808  0.0607 -0.0285
  362PHE     BB 1048   6.428  13.945   6.222  0.1101  0.1130 -0.0475
  362PHE    SC1 1049   6.195  13.799   6.128 -0.0060 -0.0271 -0.3343
  362PHE    SC2 1050   5.939  13.747   6.195  0.0022 -0.1163 -0.3696
  362PHE    SC3 1051   6.024  13.701   5.943  0.0258  0.0151 -0.3863
  363LEU     BB 1052   6.385  14.056   6.538 -0.2995  0.0716 -0.0216
  363LEU    SC1 1053   6.060  13.975   6.580 -0.0800 -0.0468 -0.0944
  364THR     BB 1054   6.664  14.016   6.705  0.2642 -0.1081  0.0577
  364THR    SC1 1055   6.705  13.833   6.823  0.0828  0.2243 -0.2616
  364THR    SCP 1056   6.808  13.876   6.738 -0.0962  0.0360 -0.2165
  364THR    SCN 1057   6.602  13.790   6.908 -0.1611  0.5681 -0.0081
  365ARG     BB 1058   6.948  14.015   6.405  0.0176  0.0154  0.0154
  365ARG    SC1 1059   7.127  13.765   6.506 -0.0623  0.0851  0.0523
  365ARG    SC2 1060   7.120  13.614   6.183  0.0254  0.1888 -0.2098
  365ARG    SCP 1061   7.205  13.667   6.137  0.0661  0.3871  0.0706
  366GLY     BB 1062   6.861  14.119   6.229 -0.0949  0.2831 -0.1124
  367ASP     BB 1063   6.607  14.420   6.291 -0.0237 -0.3554  0.0777
  367ASP    SC1 1064   6.405  14.444   6.062  0.2974 -0.3261 -0.4498
  367ASP    SCN 1065   6.485  14.371   6.042  0.1670 -0.7184  0.1775
  368LEU     BB 1066   6.504  14.514   6.517 -0.1904  0.0516 -0.2082
  368LEU    SC1 1067   6.223  14.467   6.658  0.1170 -0.1550 -0.1304
  369TRP     BB 1068   6.698  14.458   6.783 -0.2057  0.1907  0.2411
  369TRP    SC1 1069   6.960  14.494   6.666 -0.4075  0.1412 -0.0070
  369TRP    SC2 1070   7.117  14.601   6.474 -0.0207 -0.1459  0.1370
  369TRP    SC3 1071   7.102  14.718   6.717  0.1492 -0.2356  0.1926
  369TRP    SC4 1072   7.242  14.836   6.519  0.0455 -0.1830  0.1501
  370ILE     BB 1073   6.619  14.316   7.007  0.0015  0.0506 -0.0084
  370ILE    SC1 1074   6.349  14.166   7.029  0.0258  0.0158  0.0564
  371SER     BB 1075   6.699  14.172   7.374 -0.3222  0.3187  0.1285
  371SER    SC1 1076   6.872  14.286   7.509 -0.0317 -0.0773  0.0855
  371SER    SCP 1077   6.831  14.379   7.605 -0.2387  0.1003  0.3587
  371SER    SCN 1078   6.912  14.192   7.413 -0.2994  0.0734  0.3591
  372TRP     BB 1079   6.571  13.880   7.434  0.2696 -0.1794 -0.3154
  372TRP    SC1 1080   6.784  13.683   7.347 -0.1648 -0.1521 -0.0440
  372TRP    SC2 1081   6.936  13.584   7.147 -0.0877 -0.0370 -0.0431
  372TRP    SC3 1082   7.001  13.819   7.263 -0.1345 -0.1006  0.1146
  372TRP    SC4 1083   7.111  13.751   7.026 -0.0258  0.0243  0.1276
  373GLU     BB 1084   6.344  14.005   7.717  0.2521 -0.0310 -0.0973
  373GLU    SC1 1085   6.600  14.204   7.925 -0.0466  0.3263  0.0469
  373GLU    SCN 1086   6.507  14.237   7.973 -0.3204  0.0115 -0.2135
  374GLU     BB 1087   6.135  14.108   7.609  0.0123  0.0813  0.1920
  374GLU    SC1 1088   5.788  14.167   7.794  0.1905 -0.6187 -0.2339
  374GLU    SCN 1089   5.750  14.101   7.873 -0.0805  0.0682  0.3102
  375GLY     BB 1090   6.018  13.953   7.343  0.1516  0.0300 -0.3114
  376MET     BB 1091   5.945  13.682   7.428  0.1275  0.0705  0.1854
  376MET    SC1 1092   6.259  13.544   7.508 -0.0045  0.1118 -0.0169
  377LYS     BB 1093   5.564  13.740   7.560 -0.0539 -0.1945  0.0175
  377LYS    SC1 1094   5.519  13.782   7.861 -0.3931  0.3367  0.1219
  377LYS    SC2 1095   5.366  13.839   7.989 -0.3396 -0.1294  0.0616
  377LYS    SCP 1096   5.435  13.892   7.922 -0.6115 -0.3155 -0.4103
  378VAL     BB 1097   5.435  13.734   7.304  0.0158 -0.1510 -0.2222
  378VAL    SC1 1098   5.598  13.812   7.110  0.1433 -0.0514 -0.0778
  379PHE     BB 1099   5.349  13.358   7.312 -0.2209  0.2797  0.1459
  379PHE    SC1 1100   5.586  13.216   7.193 -0.0012  0.0435  0.1964
  379PHE    SC2 1101   5.739  13.109   6.999 -0.1116 -0.0825  0.1771
  379PHE    SC3 1102   5.854  13.239   7.205  0.0205 -0.1683  0.1586
  380GLU     BB 1103   5.108  13.451   7.504 -0.0674 -0.1396 -0.1979
  380GLU    SC1 1104   5.251  13.387   7.881 -0.1328  0.5544  0.1635
  380GLU    SCN 1105   5.172  13.340   7.941 -0.0534 -0.3765 -0.2720
  381GLU     BB 1106   4.858  13.442   7.382 -0.0610 -0.2980  0.0709
  381GLU    SC1 1107   4.807  13.792   7.208  0.2226 -0.1448 -0.0390
  381GLU    SCN 1108   4.913  13.817   7.226  0.1722  0.3309 -0.2511
  382LEU     BB 1109   4.830  13.173   7.131  0.0592  0.2535 -0.2426
  382LEU    SC1 1110   4.695  13.257   6.873  0.2371  0.2674  0.2083
  383LEU     BB 1111   5.061  13.030   7.166 -0.1094  0.0339 -0.0354
  383LEU    SC1 1112   5.217  13.133   6.907 -0.1236  0.1635 -0.2459
  384LEU     BB 1113   5.161  12.846   7.374 -0.4158 -0.0749  0.0576
  384LEU    SC1 1114   5.051  12.563   7.218  0.0876  0.0780 -0.0660
  385ASP     BB 1115   5.358  12.907   7.543 -0.1105  0.0376 -0.0312
  385ASP    SC1 1116   5.629  12.783   7.438 -0.7596 -0.0919  0.0783
  385ASP    SCN 1117   5.597  12.752   7.538  0.3852  0.0470  0.6590
  386ALA     BB 1118   5.406  12.873   7.867 -0.0441 -0.0075 -0.0468
  387ASP     BB 1119   5.330  12.882   8.120  0.2648 -0.2111  0.0072
  387ASP    SC1 1120   5.080  12.697   8.148  0.3897 -0.2615 -0.0606
  387ASP    SCN 1121   5.064  12.722   8.042  0.0319 -0.1456  0.0076
  388TYR     BB 1122   5.601  12.875   8.326  0.3627  0.1849  0.2941
  388TYR    SC1 1123   5.689  13.161   8.259 -0.1108 -0.0451 -0.2346
  388TYR    SC2 1124   5.879  13.349   8.302 -0.1743 -0.0166 -0.0683
  388TYR    SC3 1125   5.634  13.422   8.214 -0.1842 -0.0264 -0.0489
  389SER     BB 1126   5.789  12.665   8.212 -0.0064 -0.0241 -0.1012
  389SER    SC1 1127   5.894  12.455   8.299 -0.1188  0.1428 -0.1372
  389SER    SCP 1128   5.969  12.569   8.267  0.0504  0.3065  0.1117
  389SER    SCN 1129   5.818  12.341   8.331  0.0109  0.2174 -0.2738
  390ILE     BB 1130   5.899  12.797   7.918  0.0034 -0.0365  0.1421
  390ILE    SC1 1131   6.123  12.622   7.793 -0.0704  0.0059 -0.0543
  391ASN     BB 1132   5.972  13.135   7.837  0.1535  0.4082 -0.0051
  391ASN    SC1 1133   5.724  13.206   7.703  0.0838 -0.0631  0.3054
  391ASN    SCP 1134   5.740  13.072   7.664  0.4384 -0.2373 -0.5133
  391ASN    SCN 1135   5.708  13.339   7.743  0.2386 -0.3934 -0.0276
  392ALA     BB 1136   6.248  13.173   7.942  0.0259  0.3995  0.2910
  393GLY     BB 1137   6.432  13.006   7.739  0.0677  0.2042 -0.0440
  394ASN     BB 1138   6.319  13.031   7.427 -0.3461  0.3441 -0.0073
  394ASN    SC1 1139   6.098  12.841   7.373 -0.1797  0.0289  0.3925
  394ASN    SCP 1140   6.059  12.714   7.416 -0.1349  0.3951  0.2271
  394ASN    SCN 1141   6.136  12.969   7.330 -0.1890  0.2437 -0.3074
  395TRP     BB 1142   6.565  13.220   7.302 -0.1364  0.0643  0.0098
  395TRP    SC1 1143   6.476  13.430   7.068  0.0753  0.0031  0.0678
  395TRP    SC2 1144   6.301  13.624   6.999  0.0728 -0.0038  0.0546
  395TRP    SC3 1145   6.214  13.371   7.036  0.0850 -0.0136  0.0175
  395TRP    SC4 1146   6.039  13.565   6.967  0.0974 -0.0393 -0.0884
  396MET     BB 1147   6.823  13.062   7.256  0.0601  0.0525  0.1998
  396MET    SC1 1148   6.896  12.882   7.623  0.4242  0.0263  0.2329
  397TRP     BB 1149   6.864  12.860   7.020  0.0836  0.1274 -0.1210
  397TRP    SC1 1150   6.925  12.629   7.079 -0.0457  0.1204  0.0972
  397TRP    SC2 1151   6.930  12.360   7.103  0.2418  0.0970 -0.1681
  397TRP    SC3 1152   6.978  12.516   7.318  0.2923 -0.0668 -0.0588
  397TRP    SC4 1153   7.014  12.248   7.334 -0.1639 -0.1403 -0.1264
  398LEU     BB 1154   7.024  12.929   6.734  0.1600  0.0027 -0.0777
  398LEU    SC1 1155   7.181  12.670   6.614 -0.0833  0.0145  0.2723
  399SER     BB 1156   7.059  13.254   6.801 -0.3005 -0.0703  0.2519
  399SER    SC1 1157   6.856  13.374   6.740  0.1166  0.0635  0.2160
  399SER    SCP 1158   6.815  13.399   6.608 -0.5024 -0.0459 -0.0633
  399SER    SCN 1159   6.896  13.350   6.872  0.1743 -0.0132 -0.2465
  400ALA     BB 1160   7.279  13.329   6.970  0.1178  0.0874  0.0650
  401SER     BB 1161   7.297  13.189   7.363 -0.2544 -0.0339 -0.1530
  401SER    SC1 1162   7.186  13.353   7.469 -0.2331 -0.1214 -0.0573
  401SER    SCP 1163   7.299  13.278   7.433  0.0010 -0.4536  0.3868
  401SER    SCN 1164   7.073  13.427   7.505  0.0589 -0.0475 -0.1949
  402ALA     BB 1165   7.314  12.891   7.317  0.0700  0.1687 -0.1796
  403PHE     BB 1166   7.388  12.769   7.059 -0.2709  0.0616  0.2707
  403PHE    SC1 1167   7.340  12.466   7.029 -0.2072 -0.1551  0.4942
  403PHE    SC2 1168   7.398  12.285   6.837 -0.0622  0.2584  0.1299
  403PHE    SC3 1169   7.366  12.205   7.093  0.1067 -0.2590  0.0019
  404PHE     BB 1170   7.592  12.905   6.839  0.1440 -0.1120 -0.2093
  404PHE    SC1 1171   7.713  12.702   6.665  0.0208  0.0201 -0.0485
  404PHE    SC2 1172   7.690  12.458   6.552  0.0951  0.0721 -0.1790
  404PHE    SC3 1173   7.933  12.550   6.624  0.0505  0.0479  0.0070
  405HIS     BB 1174   7.537  13.137   6.594 -0.0783  0.2000 -0.1272
  405HIS    SC1 1175   7.815  13.059   6.463  0.0588  0.0107  0.0042
  405HIS    SC2 1176   8.051  12.961   6.550  0.1230  0.0914 -0.0788
  405HIS    SC3 1177   8.044  13.141   6.348 -0.0107  0.0736 -0.0911
  406HIS     BB 1178   7.369  13.240   6.350  0.0476 -0.0938 -0.1712
  406HIS    SC1 1179   7.098  13.097   6.320 -0.1666  0.1761  0.0559
  406HIS    SC2 1180   6.948  12.951   6.149  0.0142  0.2127 -0.1390
  406HIS    SC3 1181   6.834  13.147   6.295 -0.1411  0.1881 -0.2258
  407TYR     BB 1182   7.567  13.467   6.214 -0.0967 -0.0474  0.2015
  407TYR    SC1 1183   7.834  13.522   6.335  0.1705 -0.0596 -0.2033
  407TYR    SC2 1184   8.048  13.657   6.430  0.1026 -0.0157 -0.1107
  407TYR    SC3 1185   7.910  13.492   6.592  0.0421 -0.0134 -0.1592
  408THR     BB 1186   7.594  13.570   5.923  0.0053  0.0333  0.1253
  408THR    SC1 1187   7.859  13.595   5.860  0.0282  0.1163 -0.3704
  408THR    SCP 1188   7.943  13.508   5.789  0.0481  0.0340 -0.2877
  408THR    SCN 1189   7.775  13.682   5.930  0.2140 -0.3447  0.4263
  409ARG     BB 1190   7.397  13.460   5.700  0.0718 -0.1703  0.0971
  409ARG    SC1 1191   7.423  13.647   5.469  0.2120 -0.1213 -0.0136
  409ARG    SC2 1192   7.330  13.861   5.266  0.3797  0.1216 -0.6190
  409ARG    SCP 1193   7.383  13.957   5.271  0.2537  0.1902 -0.1772
  410ILE     BB 1194   7.196  13.244   5.828 -0.1341 -0.2396  0.0215
  410ILE    SC1 1195   7.243  12.941   5.783 -0.0767 -0.2565  0.1868
  411PHE     BB 1196   6.926  13.309   5.768  0.1465 -0.0588  0.1048
  411PHE    SC1 1197   6.897  13.598   5.674  0.3002  0.0692 -0.0233
  411PHE    SC2 1198   6.786  13.835   5.738  0.1959 -0.0108  0.0985
  411PHE    SC3 1199   6.862  13.786   5.483  0.0734  0.0943  0.0401
  412CYS     BB 1200   6.655  13.124   5.658  0.1671 -0.0943  0.1980
  412CYS    SC1 1201   6.783  12.898   5.523  0.3000  0.1653  0.2678
  413PRO     BB 1202   6.448  13.263   5.519  0.1824 -0.1239  0.1574
  413PRO    SC1 1203   6.319  13.446   5.666  0.0092 -0.1038 -0.1084
  414VAL     BB 1204   6.564  13.297   5.206 -0.1303  0.2471 -0.0382
  414VAL    SC1 1205   6.729  13.493   5.139  0.3205 -0.1909 -0.2763
  415ARG     BB 1206   6.406  13.116   5.025  0.1113 -0.1698  0.2281
  415ARG    SC1 1207   6.454  13.141   4.726 -0.0852  0.0742 -0.0457
  415ARG    SC2 1208   6.477  12.954   4.454  0.0523 -0.0326 -0.0983
  415ARG    SCP 1209   6.529  13.018   4.526 -0.0688 -0.0188 -0.0191
  416PHE     BB 1210   6.291  12.903   5.177 -0.0103  0.1348  0.0441
  416PHE    SC1 1211   6.119  12.886   5.460 -0.0540 -0.0046 -0.0786
  416PHE    SC2 1212   6.033  13.013   5.681  0.0412 -0.0118 -0.0368
  416PHE    SC3 1213   5.944  12.764   5.626 -0.1322  0.0643 -0.1098
  417GLY     BB 1214   6.432  12.658   5.159  0.1188 -0.0121  0.0829
  418LYS     BB 1215   6.375  12.557   4.870 -0.1675  0.2442 -0.3745
  418LYS    SC1 1216   6.587  12.510   4.651  0.0878 -0.0434 -0.1890
  418LYS    SC2 1217   6.762  12.364   4.447  0.0380 -0.3212 -0.0334
  418LYS    SCP 1218   6.794  12.443   4.378 -0.1063  0.2219  0.4485
  419ARG     BB 1219   6.124  12.419   4.821 -0.1375  0.2568  0.0559
  419ARG    SC1 1220   6.094  12.381   4.521  0.0190 -0.0267 -0.1233
  419ARG    SC2 1221   5.935  12.084   4.499  0.2138 -0.1582  0.3610
  419ARG    SCP 1222   5.858  12.018   4.542  0.0102 -0.1303  0.0726
  420THR     BB 1223   5.878  12.458   4.980 -0.1015 -0.2749  0.0000
  420THR    SC1 1224   5.929  12.442   5.252  0.1003  0.1349  0.1911
  420THR    SCP 1225   5.800  12.388   5.253 -0.1730 -0.0473 -0.4764
  420THR    SCN 1226   6.059  12.495   5.251  0.0996 -0.6353  0.0484
  421ASP     BB 1227   5.595  12.433   4.852  0.2112  0.0668  0.0181
  421ASP    SC1 1228   5.571  12.114   4.841 -0.1519 -0.1419 -0.0089
  421ASP    SCN 1229   5.613  12.216   4.846  0.2884 -0.3047  0.0423
  422PRO     BB 1230   5.410  12.582   4.590 -0.0764 -0.1728 -0.1472
  422PRO    SC1 1231   5.643  12.593   4.381 -0.0398 -0.0890  0.3623
  423GLU     BB 1232   5.241  12.805   4.793 -0.1785  0.0785 -0.0592
  423GLU    SC1 1233   4.885  12.758   4.756  0.1415 -0.5646 -0.2966
  423GLU    SCN 1234   4.846  12.744   4.858  0.2277  0.2474 -0.0797
  424GLY     BB 1235   5.262  12.927   4.981 -0.3070  0.0789  0.0723
  425GLN     BB 1236   5.269  12.956   5.259 -0.0008 -0.0225  0.1155
  425GLN    SC1 1237   5.503  12.690   5.356  0.0442 -0.0488  0.0876
  425GLN    SCP 1238   5.451  12.625   5.243  0.4060 -0.3399 -0.1551
  425GLN    SCN 1239   5.555  12.755   5.468 -0.5092  0.0523  0.0864
  426TYR     BB 1240   5.130  13.053   5.456  0.2269 -0.1222  0.0925
  426TYR    SC1 1241   5.278  13.038   5.723  0.2294 -0.2786  0.1191
  426TYR    SC2 1242   5.543  12.985   5.732  0.2641 -0.1056  0.1538
  426TYR    SC3 1243   5.402  13.008   5.961  0.2368 -0.1101  0.1375
  427ILE     BB 1244   5.079  13.408   5.336  0.2143 -0.3318 -0.2315
  427ILE    SC1 1245   5.339  13.478   5.491  0.0836  0.1790 -0.2253
  428ARG     BB 1246   4.777  13.422   5.281  0.1357  0.1616  0.2311
  428ARG    SC1 1247   4.749  13.103   5.111  0.3980  0.0221  0.0803
  428ARG    SC2 1248   4.787  12.774   5.211 -0.1258 -0.0767 -0.1593
  428ARG    SCP 1249   4.789  12.769   5.102  0.2312  0.3548 -0.2015
  429LYS     BB 1250   4.576  13.596   5.434 -0.2624 -0.0340 -0.2039
  429LYS    SC1 1251   4.273  13.639   5.326  0.2178  0.3715 -0.2208
  429LYS    SC2 1252   4.051  13.657   5.340  0.0251  0.1909  0.1229
  429LYS    SCP 1253   4.062  13.573   5.270 -0.1000 -0.1003  0.4222
  430TYR     BB 1254   4.783  13.823   5.661 -0.1913 -0.0832 -0.1501
  430TYR    SC1 1255   4.869  13.574   5.776 -0.3850 -0.1950 -0.0360
  430TYR    SC2 1256   5.013  13.367   5.873 -0.0591  0.0182 -0.0503
  430TYR    SC3 1257   4.764  13.414   5.966  0.1400  0.0561  0.5001
  431LEU     BB 1258   4.839  14.164   5.480  0.2713  0.1395 -0.3895
  431LEU    SC1 1259   4.664  14.400   5.663 -0.2387  0.5151  0.1164
  432PRO     BB 1260   4.769  14.097   5.199 -0.0878 -0.0327  0.0456
  432PRO    SC1 1261   4.786  14.333   4.971  0.2301  0.1028  0.0503
  433VAL     BB 1262   4.890  13.847   5.063 -0.1502 -0.3217  0.1169
  433VAL    SC1 1263   5.149  13.789   5.077 -0.0001  0.2509 -0.0321
  434LEU     BB 1264   4.778  13.748   4.799  0.1133  0.0012 -0.1875
  434LEU    SC1 1265   4.497  13.574   4.861 -0.2137  0.0888 -0.2443
  435LYS     BB 1266   4.881  13.877   4.492  0.2548 -0.1425 -0.1263
  435LYS    SC1 1267   4.796  14.177   4.484  0.0821 -0.0237 -0.2944
  435LYS    SC2 1268   4.581  14.339   4.474  0.3454 -0.2287  0.2330
  435LYS    SCP 1269   4.602  14.437   4.520  0.1020 -0.1384  0.1683
  436ASN     BB 1270   4.839  13.638   4.252 -0.1610 -0.1423  0.1503
  436ASN    SC1 1271   4.650  13.736   4.021  0.2662 -0.0909 -0.0488
  436ASN    SCP 1272   4.633  13.602   4.060  0.1632  0.3088  0.5403
  436ASN    SCN 1273   4.667  13.869   3.982  0.0265  0.0910 -0.3715
  437PHE     BB 1274   4.860  13.394   4.312 -0.2009  0.0357 -0.1939
  437PHE    SC1 1275   4.626  13.296   4.497 -0.0248 -0.1299 -0.0155
  437PHE    SC2 1276   4.479  13.127   4.648 -0.0539  0.0489  0.1615
  437PHE    SC3 1277   4.356  13.307   4.488 -0.0283  0.1366  0.2395
  438PRO     BB 1278   5.074  13.155   4.452 -0.1400 -0.0899 -0.4184
  438PRO    SC1 1279   5.019  13.241   4.740 -0.1908 -0.1549  0.2086
  439THR     BB 1280   5.204  12.930   4.243  0.0230  0.0862 -0.0980
  439THR    SC1 1281   5.097  12.965   3.993 -0.1967 -0.0368  0.2683
  439THR    SCP 1282   5.076  13.098   4.030 -0.1910  0.0167  0.0587
  439THR    SCN 1283   5.118  12.832   3.956 -0.4377  0.0585 -0.2556
  440LYS     BB 1284   5.499  13.084   4.265  0.2291 -0.1094 -0.0068
  440LYS    SC1 1285   5.729  13.035   4.140 -0.1998  0.0952 -0.1060
  440LYS    SC2 1286   5.970  13.131   4.071 -0.2673  0.1000  0.2902
  440LYS    SCP 1287   6.034  13.057   4.123 -0.7204 -0.0878  0.6503
  441TYR     BB 1288   5.570  13.146   4.594 -0.0892 -0.1437  0.1223
  441TYR    SC1 1289   5.790  12.947   4.641 -0.0046 -0.4014  0.1392
  441TYR    SC2 1290   6.011  12.862   4.511 -0.0146 -0.1485 -0.0508
  441TYR    SC3 1291   6.023  12.918   4.775  0.1551 -0.1137 -0.0644
  442ILE     BB 1292   5.616  13.385   4.753 -0.0924 -0.2195  0.1847
  442ILE    SC1 1293   5.406  13.378   4.980 -0.2726  0.1094  0.0361
  443TYR     BB 1294   5.987  13.400   4.726 -0.3380 -0.0255 -0.3150
  443TYR    SC1 1295   6.125  13.503   4.971 -0.2242 -0.0372  0.1598
  443TYR    SC2 1296   6.182  13.765   5.007 -0.0737 -0.0500  0.0284
  443TYR    SC3 1297   6.205  13.592   5.213  0.0368  0.0039  0.0619
  444GLU     BB 1298   6.005  13.494   4.485  0.0699  0.2794 -0.0083
  444GLU    SC1 1299   6.315  13.456   4.249  0.0980  0.2362 -0.1323
  444GLU    SCN 1300   6.217  13.455   4.199  0.0614  0.1048 -0.0626
  445PRO     BB 1301   5.765  13.818   4.441  0.1456  0.1710 -0.2537
  445PRO    SC1 1302   5.700  13.858   4.716 -0.0588  0.2848  0.1987
  446TRP     BB 1303   6.021  13.933   4.343  0.0533 -0.5414 -0.1870
  446TRP    SC1 1304   6.226  14.020   4.559  0.1045  0.1931 -0.2322
  446TRP    SC2 1305   6.332  14.167   4.759 -0.1377  0.1100 -0.0380
  446TRP    SC3 1306   6.287  14.280   4.519  0.1455  0.2139 -0.0466
  446TRP    SC4 1307   6.375  14.431   4.724  0.2051  0.0685  0.0361
  447THR     BB 1308   5.982  14.136   4.091  0.2751  0.0932  0.3610
  447THR    SC1 1309   6.112  14.386   4.043  0.2356  0.1739 -0.1893
  447THR    SCP 1310   6.172  14.276   3.980 -0.2148 -0.0591  0.0499
  447THR    SCN 1311   6.052  14.495   4.106 -0.2650 -0.2952  0.4302
  448ALA     BB 1312   5.660  14.041   3.973  0.0875 -0.0391 -0.0946
  449SER     BB 1313   5.522  13.903   3.720  0.0827  0.1993 -0.1987
  449SER    SC1 1314   5.366  13.768   3.612  0.1404 -0.0999 -0.0856
  449SER    SCP 1315   5.395  13.631   3.603  0.0528 -0.3146 -0.1243
  449SER    SCN 1316   5.338  13.905   3.621  0.2027 -0.3082  0.4833
  450GLU     BB 1317   5.819  13.818   3.526  0.0104 -0.1683 -0.2519
  450GLU    SC1 1318   6.121  14.060   3.616  0.2745  0.1779  0.2055
  450GLU    SCN 1319   6.132  14.021   3.514 -0.2419 -0.0978  0.2241
  451GLU     BB 1320   5.811  13.533   3.422 -0.1029  0.0702  0.0327
  451GLU    SC1 1321   5.927  13.505   3.068 -0.4671 -0.1814 -0.2491
  451GLU    SCN 1322   5.850  13.578   3.041 -0.1392  0.1787 -0.3091
  452GLU     BB 1323   5.788  13.322   3.605  0.1775 -0.2271 -0.0448
  452GLU    SC1 1324   6.151  13.199   3.621  0.1488 -0.1664  0.0127
  452GLU    SCN 1325   6.131  13.292   3.676  0.2624 -0.0374 -0.1527
  453GLN     BB 1326   5.580  13.322   3.784  0.1371  0.0697 -0.4672
  453GLN    SC1 1327   5.479  12.973   3.615  0.1074 -0.0264 -0.0296
  453GLN    SCP 1328   5.543  12.859   3.564 -0.2483  0.2270 -0.2897
  453GLN    SCN 1329   5.416  13.087   3.666 -0.1108  0.0118  0.4213
  454ARG     BB 1330   5.626  13.526   4.073  0.3071  0.0538  0.1187
  454ARG    SC1 1331   5.943  13.625   3.980  0.0941 -0.0636  0.3040
  454ARG    SC2 1332   6.209  13.638   3.820 -0.4884 -0.2008  0.2717
  454ARG    SCP 1333   6.159  13.545   3.789 -0.2097 -0.3023  0.0834
  455GLN     BB 1334   5.371  13.614   4.125 -0.0564 -0.3014 -0.0168
  455GLN    SC1 1335   5.280  13.603   4.482 -0.2760  0.1677 -0.0804
  455GLN    SCP 1336   5.342  13.505   4.403 -0.5025  0.0441  0.0540
  455GLN    SCN 1337   5.218  13.700   4.560  0.1623  0.3421  0.2444
  456ALA     BB 1338   5.156  13.813   4.043  0.1293 -0.3755 -0.0370
  457GLY     BB 1339   5.168  14.081   4.145 -0.0975 -0.0680  0.0324
  458CYS     BB 1340   5.371  14.111   4.373 -0.1283 -0.0574  0.0780
  458CYS    SC1 1341   5.280  14.118   4.675  0.1534 -0.1478  0.1123
  459ILE     BB 1342   5.598  14.353   4.379  0.1441 -0.2422 -0.1811
  459ILE    SC1 1343   5.761  14.306   4.639 -0.0760 -0.2177 -0.0362
  460ILE     BB 1344   5.741  14.634   4.344  0.0372  0.0189  0.0432
  460ILE    SC1 1345   6.041  14.679   4.408 -0.0750  0.3615  0.3621
  461GLY     BB 1346   5.596  14.874   4.257  0.0582 -0.2918  0.2809
  462ARG     BB 1347   5.364  14.953   4.439 -0.1923  0.1746  0.0336
  462ARG    SC1 1348   5.359  15.250   4.491 -0.0154 -0.1883 -0.2278
  462ARG    SC2 1349   5.494  15.548   4.533  0.3682  0.0774 -0.1964
  462ARG    SCP 1350   5.402  15.490   4.519  0.2240  0.2938 -0.1948
  463ASP     BB 1351   5.276  14.724   4.654 -0.1894  0.3860  0.2039
  463ASP    SC1 1352   5.044  14.538   4.590  0.1649 -0.2677 -0.0527
  463ASP    SCN 1353   5.129  14.603   4.614 -0.2556  0.2988  0.1109
  464TYR     BB 1354   5.480  14.654   4.867  0.4942 -0.3010  0.0676
  464TYR    SC1 1355   5.421  14.431   5.057  0.3172  0.0730  0.2041
  464TYR    SC2 1356   5.280  14.262   5.214  0.1937  0.0618  0.0826
  464TYR    SC3 1357   5.499  14.174   5.083  0.1606  0.0092  0.0622
  465PRO     BB 1358   5.788  14.751   4.831  0.1390  0.2739  0.1052
  465PRO    SC1 1359   5.748  15.060   4.757  0.0164  0.0179 -0.0359
  466PHE     BB 1360   5.977  14.624   5.093 -0.1302 -0.1009 -0.3623
  466PHE    SC1 1361   6.066  14.348   5.054  0.0734 -0.0532  0.0941
  466PHE    SC2 1362   5.950  14.105   5.075 -0.0238 -0.0302 -0.1496
  466PHE    SC3 1363   6.201  14.143   5.167  0.0198 -0.2424 -0.1768
  467PRO     BB 1364   5.847  14.713   5.340 -0.0740 -0.2000  0.0213
  467PRO    SC1 1365   5.676  14.973   5.363 -0.3632  0.2799 -0.1804
  468MET     BB 1366   5.959  14.715   5.639  0.1579 -0.1577  0.0706
  468MET    SC1 1367   6.204  14.444   5.554  0.1609 -0.2003  0.0421
  469VAL     BB 1368   6.086  14.970   5.855  0.2937  0.0244  0.1190
  469VAL    SC1 1369   5.949  15.197   5.851  0.2961  0.0243 -0.0741
  470ASN     BB 1370   6.429  14.975   5.921 -0.2274 -0.0376  0.0163
  470ASN    SC1 1371   6.571  14.788   5.726 -0.2516 -0.1258  0.0914
  470ASN    SCP 1372   6.544  14.685   5.816  0.0328 -0.3825  0.4160
  470ASN    SCN 1373   6.599  14.891   5.635 -0.2586 -0.2295  0.4965
  471HIS     BB 1374   6.530  14.930   6.197 -0.2257  0.0210  0.2023
  471HIS    SC1 1375   6.261  14.868   6.356 -0.1051 -0.0713  0.1664
  471HIS    SC2 1376   6.040  14.912   6.504 -0.1386 -0.1230  0.1317
  471HIS    SC3 1377   6.034  14.734   6.301 -0.0614 -0.1346  0.1394
  472LYS     BB 1378   6.799  14.934   6.256  0.4313  0.2640 -0.0025
  472LYS    SC1 1379   6.914  15.173   6.342 -0.1094  0.0528 -0.1014
  472LYS    SC2 1380   6.973  15.295   6.594 -0.1730  0.2517  0.0035
  472LYS    SCP 1381   6.864  15.307   6.604 -0.1820  0.1675  0.0135
  473GLU     BB 1382   7.015  14.771   6.062 -0.2315 -0.0025 -0.1695
  473GLU    SC1 1383   7.061  15.107   5.791 -0.1152  0.0839 -0.2423
  473GLU    SCN 1384   7.014  15.021   5.742 -0.1769 -0.1310  0.1520
  474ALA     BB 1385   6.906  14.527   5.961 -0.3433 -0.4047  0.0272
  475SER     BB 1386   6.883  14.321   5.739 -0.2653  0.1052  0.2106
  475SER    SC1 1387   6.664  14.320   5.611  0.0817 -0.2227 -0.2784
  475SER    SCP 1388   6.667  14.226   5.715  0.2645 -0.0353  0.2595
  475SER    SCN 1389   6.661  14.414   5.507  0.3784 -0.1798  0.1232
  476ASP     BB 1390   7.193  14.212   5.677  0.0648  0.3068 -0.0389
  476ASP    SC1 1391   7.237  13.963   5.881 -0.0410  0.5323  0.3578
  476ASP    SCN 1392   7.281  13.867   5.909  0.1881  0.4709 -0.1182
  477ARG     BB 1393   7.419  14.464   5.683 -0.0471  0.1758  0.0525
  477ARG    SC1 1394   7.267  14.715   5.588  0.1323 -0.2310 -0.1006
  477ARG    SC2 1395   6.992  14.760   5.424 -0.1285 -0.1918  0.5247
  477ARG    SCP 1396   7.061  14.808   5.496 -0.0391  0.0047  0.3188
  478ASN     BB 1397   7.512  14.421   5.969 -0.0420 -0.1509  0.0842
  478ASN    SC1 1398   7.523  14.669   6.125 -0.2248 -0.0166 -0.2191
  478ASN    SCP 1399   7.575  14.797   6.147  0.3524  0.0249 -0.2350
  478ASN    SCN 1400   7.470  14.541   6.102 -0.4112  0.2468  0.1148
  479LEU     BB 1401   7.387  14.230   6.250  0.2671 -0.2268 -0.0844
  479LEU    SC1 1402   7.546  14.385   6.486 -0.0710  0.1153 -0.0621
  480GLN     BB 1403   7.510  13.949   6.294 -0.2589  0.3949  0.0487
  480GLN    SC1 1404   7.818  14.027   6.101 -0.0752  0.0017  0.1769
  480GLN    SCP 1405   7.691  13.982   6.061 -0.2572  0.1443  0.3230
  480GLN    SCN 1406   7.944  14.071   6.141 -0.2662  0.1679  0.3251
  481LEU     BB 1407   7.687  13.933   6.581  0.1546  0.3555  0.5457
  481LEU    SC1 1408   7.539  13.711   6.747  0.2321 -0.3153  0.2529
  482MET     BB 1409   7.902  14.039   6.605  0.1613 -0.1979 -0.3327
  482MET    SC1 1410   7.924  14.407   6.789  0.0780  0.0804 -0.0382
  483ARG     BB 1411   8.201  14.033   6.691  0.3675  0.4014 -0.1588
  483ARG    SC1 1412   8.383  14.051   6.426  0.0636 -0.3043 -0.0495
  483ARG    SC2 1413   8.568  14.077   6.129  0.5430 -0.0622 -0.3004
  483ARG    SCP 1414   8.572  14.001   6.050  0.4910 -0.4390  0.0304
  484ARG     BB 1415   8.279  13.700   6.839 -0.0493 -0.1109  0.1667
  484ARG    SC1 1416   8.479  13.593   6.606  0.1649 -0.2298 -0.1492
  484ARG    SC2 1417   8.673  13.571   6.376  0.1592  0.0909 -0.3286
  484ARG    SCP 1418   8.711  13.532   6.472 -0.3047  0.2247 -0.0618
  485VAL     BB 1419   8.126  13.614   7.074  0.2698  0.1226 -0.0031
  485VAL    SC1 1420   7.921  13.779   7.106  0.0075 -0.1690 -0.1308
  486ARG     BB 1421   8.319  13.489   7.315 -0.0218  0.1628 -0.1938
  486ARG    SC1 1422   8.435  13.720   7.455  0.1550  0.0797 -0.2777
  486ARG    SC2 1423   8.710  13.808   7.450 -0.2202  0.4409  0.2579
  486ARG    SCP 1424   8.651  13.770   7.535 -0.3001 -0.3587 -0.0720
  487GLU     BB 1425   8.245  13.170   7.276 -0.3540  0.0913 -0.1408
  487GLU    SC1 1426   8.264  13.199   6.918  0.4192  0.0243 -0.3415
  487GLU    SCN 1427   8.268  13.089   6.921 -0.2762 -0.0613  0.2355
  488GLU     BB 1428   8.239  13.015   7.594  0.0566  0.4488 -0.0441
  488GLU    SC1 1429   8.538  12.758   7.462  0.4533 -0.4096 -0.0824
  488GLU    SCN 1430   8.470  12.677   7.430  0.0357 -0.0606 -0.1830
  489GLN     BB 1431   8.190  13.187   7.797 -0.3534  0.0027 -0.1924
  489GLN    SC1 1432   8.355  12.903   8.086  0.2748 -0.0834 -0.0144
  489GLN    SCP 1433   8.482  12.960   8.094  0.0356  0.1185  0.0993
  489GLN    SCN 1434   8.227  12.845   8.078  0.3230 -0.5502  0.0037
  490ARG     BB 1435   8.008  13.464   7.777 -0.1573  0.1190 -0.0994
  490ARG    SC1 1436   8.203  13.687   7.906  0.0433  0.1231 -0.0866
  490ARG    SC2 1437   8.369  13.662   8.158 -0.0949 -0.0609  0.0864
  490ARG    SCP 1438   8.424  13.567   8.164 -0.2496 -0.1501  0.1778
  491GLY     BB 1439   7.822  13.454   7.579  0.1015 -0.2632 -0.4202
  492THR     BB 1440   7.753  13.171   7.306  0.0084  0.4675 -0.0367
  492THR    SC1 1441   7.754  13.298   7.072  0.1008  0.0531 -0.2137
  492THR    SCP 1442   7.730  13.196   6.979 -0.1085  0.1159  0.2696
  492THR    SCN 1443   7.777  13.399   7.166 -0.0009  0.2635  0.0854
  493ALA     BB 1444   7.778  13.010   7.429 -0.0492 -0.0528 -0.1164
  494GLN     BB 1445   7.762  12.770   7.571 -0.1521 -0.1825  0.1037
  494GLN    SC1 1446   7.949  12.672   7.846 -0.0735  0.0385  0.2690
  494GLN    SCP 1447   7.968  12.729   7.973  0.0638  0.4971 -0.2463
  494GLN    SCN 1448   7.930  12.616   7.720 -0.4969 -0.1166  0.0796
  495LEU     BB 1449   7.667  12.541   7.416  0.3461 -0.0540 -0.0287
  495LEU    SC1 1450   7.379  12.473   7.539  0.0687 -0.0887 -0.4186
  496THR     BB 1451   7.831  12.500   7.112  0.2552 -0.1428 -0.0545
  496THR    SC1 1452   7.872  12.254   7.031 -0.1407 -0.0030 -0.0738
  496THR    SCP 1453   7.886  12.128   6.970 -0.3476 -0.0372  0.0497
  496THR    SCN 1454   7.858  12.379   7.091 -0.0687  0.1024 -0.1653
  497ARG     BB 1455   8.088  12.742   7.135  0.0781 -0.0877  0.2846
  497ARG    SC1 1456   8.298  12.695   6.932  0.2980 -0.1446  0.1864
  497ARG    SC2 1457   8.560  12.814   6.785  0.2099 -0.2350 -0.0917
  497ARG    SCP 1458   8.472  12.866   6.825  0.0242 -0.0657 -0.6312
  998FAD   FLA1 1459   6.724  12.561   6.338 -0.3020 -0.1472  0.0852
  998FAD   FLA2 1460   6.568  12.845   6.544 -0.3333  0.0259 -0.0729
  998FAD   FLA3 1461   6.563  12.675   6.671 -0.0186  0.1150  0.0172
  998FAD   FLA4 1462   6.424  13.079   6.753  0.1149  0.2432 -0.0920
  998FAD   FLA5 1463   6.385  12.898   6.974 -0.3720  0.2517 -0.1602
  998FAD   RIB1 1464   6.449  12.467   6.910  0.0028 -0.1791  0.2296
  998FAD   RIB2 1465   6.287  12.349   6.958 -0.1235 -0.1367 -0.0705
  998FAD   PO4B 1466   6.000  12.182   6.782  0.1316 -0.1441  0.0262
  998FAD   PO4A 1467   5.791  12.095   6.975  0.0500 -0.4240 -0.1814
  998FAD   RBS1 1468   5.915  12.151   7.332 -0.0883  0.1477  0.2322
  998FAD   RBS2 1469   5.978  12.372   7.391  0.0902  0.1417  0.0740
  998FAD   ADN3 1470   5.726  12.162   7.666 -0.0449  0.0586  0.1725
  998FAD   ADN2 1471   5.671  12.418   7.777  0.0094  0.0614  0.1931
  998FAD   ADN1 1472   5.615  12.254   7.936 -0.0411  0.0598  0.1737
    1MET     CA 1473   4.338  11.866  11.030 -0.1050 -0.0175 -0.2914
    2PRO     CA 1474   4.589  11.736  11.051 -0.0807  0.1944  0.0989
    3HIS     CA 1475   4.700  11.616  10.716  0.2160 -0.1758  0.1899
    4ARG     CA 1476   4.769  11.800  10.544 -0.5899  0.0155  0.1367
    5THR     CA 1477   4.760  11.799  10.128  0.0933 -0.0375  0.0212
    6ILE     CA 1478   4.813  11.936   9.858  0.0953 -0.2151 -0.0879
    7HIS     CA 1479   4.748  11.897   9.469 -0.1036 -0.1671 -0.0021
    8LEU     CA 1480   4.805  12.251   9.349  0.1155 -0.0067  0.4558
    9PHE     CA 1481   4.704  12.277   9.047 -0.0769  0.0873  0.0606
   10ARG     CA 1482   4.817  12.365   8.782  0.1346 -0.0467  0.1062
   11LYS     CA 1483   5.020  12.119   8.590 -0.3212 -0.1538 -0.2848
   12GLY     CA 1484   4.925  11.879   8.473 -0.0763  0.1778  0.0021
   13LEU     CA 1485   4.650  11.757   8.414 -0.3111 -0.1806 -0.3326
   14ARG     CA 1486   4.590  11.451   8.422 -0.0810  0.2348 -0.0718
   15LEU     CA 1487   4.632  11.086   8.589 -0.0706 -0.1345  0.0451
   16HIS     CA 1488   4.897  11.010   8.485 -0.0016  0.1239 -0.0420
   17ASP     CA 1489   5.265  11.031   8.589  0.2407  0.2339  0.2413
   18ASN     CA 1490   5.205  11.233   8.785  0.0438  0.2140 -0.0813
   19PRO     CA 1491   5.432  11.329   8.976  0.1199  0.1808  0.3258
   20THR     CA 1492   5.373  11.296   9.279  0.1428 -0.0718  0.0242
   21LEU     CA 1493   5.067  11.271   9.325 -0.0962 -0.1210  0.3532
   22LEU     CA 1494   5.053  10.973   9.539  0.3263 -0.1839 -0.3006
   23ALA     CA 1495   4.891  10.749   9.562 -0.3681 -0.2649  0.0185
   24ALA     CA 1496   4.810  10.610   9.849 -0.2297 -0.1126  0.0861
   25LEU     CA 1497   5.009  10.593  10.042  0.3742 -0.0564 -0.0224
   26GLU     CA 1498   5.037  10.824  10.227  0.0130 -0.1616  0.1069
   27SER     CA 1499   4.713  10.803  10.367  0.1616 -0.4811  0.1353
   28SER     CA 1500   4.588  11.104  10.282 -0.1291  0.4073 -0.0439
   29GLU     CA 1501   4.460  11.287  10.467  0.0621 -0.0496  0.0154
   30THR     CA 1502   4.333  11.531  10.359 -0.0318 -0.0308  0.0394
   31ILE     CA 1503   4.278  11.507   9.988  0.0400 -0.1065 -0.0508
   32TYR     CA 1504   4.367  11.802   9.851  0.0867  0.0096  0.0342
   33PRO     CA 1505   4.259  11.832   9.531  0.0165 -0.3232  0.1550
   34VAL     CA 1506   4.329  12.167   9.365 -0.2156 -0.2081  0.1210
   35TYR     CA 1507   4.196  12.365   9.155  0.1426 -0.1543  0.1988
   36VAL     CA 1508   4.259  12.740   8.972  0.1659 -0.1331  0.0808
   37LEU     CA 1509   4.104  12.923   8.804  0.0448 -0.0828 -0.1469
   38ASP     CA 1510   4.123  13.229   8.657  0.3177 -0.0213 -0.0683
   39ARG     CA 1511   4.367  13.342   8.459 -0.0637 -0.1947 -0.0526
   40ARG     CA 1512   4.574  13.406   8.687  0.5295  0.0902  0.0614
   41PHE     CA 1513   4.758  13.205   8.746 -0.0937 -0.0510  0.1940
   42LEU     CA 1514   4.768  13.006   8.442 -0.1300 -0.1226  0.0844
   43ALA     CA 1515   4.976  13.190   8.283 -0.0464  0.0257  0.2721
   44SER     CA 1516   5.166  13.445   8.432  0.1887 -0.0327 -0.1523
   45ALA     CA 1517   5.006  13.734   8.350 -0.0734  0.2601  0.2727
   46MET     CA 1518   4.755  13.662   8.204 -0.1709 -0.1234  0.2540
   47HIS     CA 1519   4.833  13.574   7.862 -0.0406 -0.2039  0.0480
   48ILE     CA 1520   4.562  13.571   7.709 -0.1302  0.0280 -0.2526
   49GLY     CA 1521   4.352  13.427   7.494  0.0788 -0.0547  0.1370
   50ALA     CA 1522   4.348  13.296   7.234 -0.1980  0.0478  0.0335
   51LEU     CA 1523   4.366  13.003   7.218  0.1036 -0.0240  0.2620
   52ARG     CA 1524   4.413  12.929   7.551 -0.1463 -0.2363  0.0250
   53TRP     CA 1525   4.067  12.983   7.627 -0.1055 -0.3180  0.4111
   54HIS     CA 1526   3.995  12.735   7.484 -0.2384 -0.2947 -0.0218
   55PHE     CA 1527   4.179  12.471   7.654  0.0967  0.0890 -0.1484
   56LEU     CA 1528   4.089  12.412   7.943  0.3273  0.1277 -0.1335
   57LEU     CA 1529   3.775  12.353   7.936  0.1281  0.1135  0.4027
   58GLN     CA 1530   3.827  12.024   7.786 -0.2215  0.2506 -0.0875
   59SER     CA 1531   4.045  11.916   8.028 -0.2585 -0.0944  0.0719
   60LEU     CA 1532   3.894  12.026   8.315  0.3009 -0.0258 -0.1689
   61GLU     CA 1533   3.560  11.895   8.275  0.1818  0.0469  0.1537
   62ASPP    CA 1534   3.712  11.562   8.224  0.0896  0.0426  0.2596
   63LEU     CA 1535   3.908  11.539   8.445  0.1276  0.0023  0.5141
   64HIS     CA 1536   3.687  11.595   8.716  0.1508  0.0918  0.2323
   65LYS     CA 1537   3.450  11.349   8.639 -0.2212  0.1546  0.1293
   66ASN     CA 1538   3.643  11.114   8.698 -0.1740 -0.0959 -0.4212
   67LEU     CA 1539   3.786  11.203   8.980 -0.1131  0.1847  0.2997
   68SER     CA 1540   3.471  11.019   9.167 -0.4005 -0.2828  0.0295
   69ARG     CA 1541   3.611  10.700   9.263 -0.0147 -0.1331 -0.0542
   70LEU     CA 1542   3.909  10.827   9.290  0.1249  0.2911 -0.0398
   71GLY     CA 1543   3.896  11.027   9.497  0.0549  0.1541  0.2034
   72ALA     CA 1544   3.782  11.256   9.409 -0.0015  0.2013 -0.0560
   73ARG     CA 1545   3.666  11.577   9.315  0.2620  0.2297 -0.2301
   74LEU     CA 1546   3.818  11.861   9.299 -0.1279 -0.0008 -0.0193
   75LEU     CA 1547   3.879  12.174   9.431 -0.2628  0.3058  0.0515
   76VAL     CA 1548   3.817  12.510   9.454  0.4297 -0.1708  0.1508
   77ILE     CA 1549   3.851  12.747   9.205 -0.0565 -0.0301  0.0267
   78GLN     CA 1550   3.934  12.965   9.239  0.0321 -0.1882  0.1279
   79GLY     CA 1551   3.889  13.242   9.226  0.0661 -0.4225  0.2574
   80GLU     CA 1552   3.936  13.392   9.523  0.1104 -0.1002  0.1227
   81TYR     CA 1553   4.202  13.345   9.585 -0.1042 -0.4459 -0.2225
   82GLU     CA 1554   4.425  13.611   9.679 -0.0660 -0.1045 -0.1881
   83SER     CA 1555   4.718  13.490   9.776  0.3490 -0.1279  0.0491
   84VAL     CA 1556   4.656  13.175   9.658  0.1117 -0.0723  0.0662
   85LEU     CA 1557   4.601  12.993   9.918 -0.0207 -0.0792 -0.4041
   86ARG     CA 1558   4.564  13.183  10.210 -0.0733  0.0322  0.0905
   87ASP     CA 1559   4.862  13.289  10.300 -0.2991 -0.0667 -0.0622
   88HIS     CA 1560   5.060  13.120  10.163 -0.0196 -0.0911 -0.0418
   89VAL     CA 1561   5.058  12.794  10.223  0.1846  0.0528 -0.0582
   90GLN     CA 1562   4.978  12.744  10.500  0.1433 -0.1234 -0.0595
   91LYS     CA 1563   5.026  12.680  10.804  0.0879 -0.3642 -0.2480
   92TRP     CA 1564   5.112  12.350  10.768  0.0798 -0.0579  0.0066
   93ASN     CA 1565   5.092  12.140  10.517 -0.1751 -0.1212  0.0302
   94ILE     CA 1566   5.154  11.833  10.672  0.0390 -0.0178 -0.1973
   95THR     CA 1567   5.347  11.635  10.564  0.4262 -0.2007 -0.1191
   96GLN     CA 1568   5.239  11.764  10.224 -0.1513 -0.3310  0.2882
   97VAL     CA 1569   5.292  11.944  10.023 -0.3335 -0.1005 -0.0709
   98THR     CA 1570   5.218  11.871   9.692 -0.0722  0.4972 -0.1192
   99LEU     CA 1571   5.338  12.080   9.512 -0.1566 -0.0274 -0.0617
  100ASP     CA 1572   5.588  12.113   9.278 -0.3136 -0.0495 -0.0370
  101ALA     CA 1573   5.760  12.324   9.145  0.2949 -0.1876  0.2348
  102GLU     CA 1574   5.805  12.588   9.057  0.2406  0.2028 -0.1649
  103MET     CA 1575   5.938  12.835   9.111  0.0880  0.0060 -0.0860
  104GLU     CA 1576   5.995  13.095   9.086 -0.1798  0.6834  0.1983
  105PRO     CA 1577   5.990  13.382   8.923 -0.1462 -0.1542 -0.0828
  106PHE     CA 1578   5.765  13.471   8.772  0.2658 -0.3041 -0.0197
  107TYR     CA 1579   5.559  13.605   8.990  0.0155  0.0424  0.0436
  108LYS     CA 1580   5.393  13.499   9.217  0.1866  0.4623  0.2368
  109GLU     CA 1581   5.618  13.321   9.376  0.1010  0.1243 -0.0197
  110MET     CA 1582   5.643  13.032   9.513  0.0497 -0.1850 -0.0764
  111GLU     CA 1583   5.869  12.893   9.636  0.1267  0.1138  0.1007
  112ALA     CA 1584   6.014  12.820   9.945 -0.1286 -0.1144  0.0802
  113ASN     CA 1585   5.816  12.852  10.206 -0.2156  0.1394  0.0768
  114ILE     CA 1586   5.523  12.959  10.051  0.1468  0.0299 -0.1719
  115ARG     CA 1587   5.596  13.266  10.033  0.1567 -0.1366  0.2460
  116ARG     CA 1588   5.400  13.487  10.109 -0.1052 -0.3490 -0.1477
  117LEU     CA 1589   5.324  13.525  10.422 -0.0679 -0.0989  0.2430
  118GLY     CA 1590   5.309  13.279  10.593 -0.2851  0.0113  0.0501
  119ALA     CA 1591   5.418  13.005  10.558 -0.0233 -0.1843 -0.3169
  120GLU     CA 1592   5.490  12.810  10.758  0.2962  0.2000  0.0669
  121LEU     CA 1593   5.731  12.678  10.808 -0.0057 -0.2055 -0.1138
  122GLY     CA 1594   5.824  12.369  10.687  0.0221  0.0976 -0.0479
  123PHE     CA 1595   5.692  12.122  10.550  0.0014 -0.2386  0.1704
  124GLU     CA 1596   5.647  11.974  10.340 -0.2794 -0.1748 -0.1459
  125VAL     CA 1597   5.786  12.149  10.084  0.2329  0.0312  0.2772
  126LEU     CA 1598   5.724  12.092   9.785  0.0978 -0.0611  0.0484
  127SER     CA 1599   5.967  11.921   9.678  0.0875 -0.0300  0.0438
  128ARG     CA 1600   6.068  12.122   9.407 -0.2340 -0.1765  0.4667
  129VAL     CA 1601   6.168  11.978   9.123  0.0540  0.2217 -0.0087
  130GLY     CA 1602   6.081  11.752   9.005 -0.1008  0.0072  0.0723
  131HIS     CA 1603   5.890  11.583   8.792 -0.1298  0.1870 -0.0849
  132SER     CA 1604   5.812  11.450   8.476  0.4258 -0.0434  0.2539
  133LEU     CA 1605   6.098  11.385   8.353  0.0763  0.0187 -0.0455
  134TYR     CA 1606   6.387  11.331   8.480  0.2142 -0.0901 -0.1461
  135ASP     CA 1607   6.319  11.333   8.787  0.5044 -0.2398 -0.0176
  136THR     CA 1608   6.523  11.507   9.001 -0.2125  0.0803  0.0893
  137LYS     CA 1609   6.611  11.311   9.225  0.1685  0.4855 -0.1915
  138ARG     CA 1610   6.965  11.368   9.160 -0.0959 -0.0862 -0.1881
  139ILE     CA 1611   7.106  11.490   8.933 -0.1050  0.5558 -0.1263
  140LEU     CA 1612   7.209  11.749   8.966 -0.3295 -0.2899  0.0215
  141ASP     CA 1613   7.487  11.683   9.166  0.1341  0.2834 -0.1160
  142LEU     CA 1614   7.650  11.496   8.990 -0.0823 -0.0513 -0.2204
  143ASN     CA 1615   7.669  11.593   8.723 -0.1611 -0.1248  0.2062
  144GLY     CA 1616   7.648  11.872   8.695  0.1244  0.5528 -0.2522
  145GLY     CA 1617   7.904  12.103   8.788 -0.2389  0.2085  0.0933
  146SER     CA 1618   7.794  12.379   8.653  0.1881  0.1178  0.3366
  147PRO     CA 1619   7.509  12.313   8.490  0.0624  0.4669 -0.2032
  148PRO     CA 1620   7.356  12.133   8.269  0.0098 -0.2680 -0.1054
  149LEU     CA 1621   7.455  12.202   7.936 -0.3057 -0.2160 -0.2566
  150THR     CA 1622   7.437  12.011   7.602  0.2601 -0.4338 -0.2296
  151TYR     CA 1623   7.179  11.781   7.500 -0.2053  0.1998 -0.0372
  152LYS     CA 1624   7.148  11.418   7.501 -0.0918 -0.0308  0.3072
  153ARG     CA 1625   7.013  11.360   7.757  0.1171  0.0187  0.0876
  154PHE     CA 1626   7.020  11.594   7.942 -0.2701 -0.1352 -0.1175
  155LEU     CA 1627   7.249  11.674   8.068 -0.2840  0.1735 -0.1721
  156HIS     CA 1628   7.531  11.648   7.980  0.2507  0.0939  0.0624
  157ILE     CA 1629   7.671  11.345   7.846  0.0525 -0.2881 -0.0572
  158LEU     CA 1630   7.438  11.135   7.801  0.0789  0.0314 -0.0455
  159SER     CA 1631   7.300  10.978   7.981  0.0143 -0.1580 -0.0311
  160GLN     CA 1632   7.234  11.068   8.279 -0.0215 -0.0363  0.1350
  161LEU     CA 1633   7.112  10.789   8.472  0.1800 -0.1773  0.0959
  162GLY     CA 1634   6.910  10.618   8.393  0.1196 -0.1064 -0.1718
  163ASP     CA 1635   6.673  10.575   8.141  0.2473 -0.1643 -0.1630
  164PRO     CA 1636   6.368  10.691   8.109  0.2025  0.1850  0.1675
  165GLU     CA 1637   6.174  10.575   8.361 -0.0083  0.1013 -0.0451
  166VAL     CA 1638   5.934  10.374   8.329 -0.1204  0.0242 -0.0575
  167PRO     CA 1639   5.628  10.504   8.393 -0.2468 -0.1280  0.0743
  168VAL     CA 1640   5.558  10.613   8.692 -0.3050  0.0317  0.2935
  169ARG     CA 1641   5.169  10.535   8.781  0.0168 -0.1083  0.0962
  170ASN     CA 1642   4.852  10.628   9.047 -0.0417  0.1253  0.2880
  171LEU     CA 1643   4.572  10.528   8.939 -0.1692 -0.2183  0.2656
  172THR     CA 1644   4.386  10.305   8.980  0.0719  0.1508 -0.0522
  173ALA     CA 1645   4.128  10.397   9.232  0.1063  0.0241  0.3320
  174GLU     CA 1646   4.115  10.286   9.532 -0.0927 -0.0161  0.1564
  175ASP     CA 1647   4.401  10.368   9.687  0.0525 -0.1418  0.2883
  176PHE     CA 1648   4.321  10.749   9.789 -0.2394  0.0911  0.0122
  177GLN     CA 1649   4.233  10.738  10.069 -0.1736 -0.4402  0.1759
  178ARG     CA 1650   4.176  10.850  10.346 -0.1291 -0.1716  0.0972
  179CYS     CA 1651   4.060  11.098  10.466 -0.0041  0.1861  0.2987
  180MET     CA 1652   3.921  11.364  10.307  0.2469  0.2956  0.3988
  181SER     CA 1653   3.753  11.253  10.095  0.0510 -0.1036  0.1148
  182PRO     CA 1654   3.627  11.416   9.829 -0.1371  0.0953 -0.1490
  183GLU     CA 1655   3.384  11.302   9.670  0.0818  0.3896  0.2630
  184PRO     CA 1656   3.156  11.417   9.616 -0.1919 -0.1435 -0.0926
  185GLY     CA 1657   3.107  11.681   9.879 -0.2700 -0.0301  0.1325
  186LEU     CA 1658   2.843  11.939   9.805 -0.2031  0.1649  0.2002
  187ALA     CA 1659   2.904  12.193   9.934  0.0441 -0.3037 -0.0120
  188GLU     CA 1660   3.055  12.394   9.922 -0.0175  0.1451  0.1013
  189ARG     CA 1661   3.349  12.486   9.862  0.1193 -0.2025 -0.2988
  190TYR     CA 1662   3.417  12.452   9.550  0.3737 -0.1669 -0.0277
  191ARG     CA 1663   3.322  12.616   9.316 -0.2213  0.0918  0.0320
  192VAL     CA 1664   3.241  12.490   9.080 -0.1018 -0.0484 -0.1350
  193PRO     CA 1665   3.229  12.706   8.765 -0.1167  0.2323  0.1622
  194VAL     CA 1666   2.940  12.772   8.657  0.3535  0.0340 -0.1786
  195PRO     CA 1667   2.896  13.101   8.663 -0.0275 -0.2098  0.3224
  196ALA     CA 1668   3.097  13.223   8.802  0.0594  0.2061  0.0100
  197ASP     CA 1669   3.333  13.305   8.625 -0.0522 -0.1945 -0.2270
  198LEU     CA 1670   3.361  13.257   8.341  0.0947  0.1913  0.0063
  199GLU     CA 1671   3.384  13.497   8.084  0.1177  0.0374 -0.0626
  200ILE     CA 1672   3.273  13.276   7.876  0.0979 -0.1695  0.2449
  201PRO     CA 1673   3.472  13.073   7.756  0.2605 -0.1986  0.1197
  202PRO     CA 1674   3.453  12.749   7.796  0.0472 -0.2186 -0.0655
  203GLN     CA 1675   3.521  12.601   7.498 -0.4659  0.2449  0.0125
  204SER     CA 1676   3.541  12.752   7.175 -0.1421 -0.0309 -0.0133
  205LEU     CA 1677   3.608  12.494   6.932 -0.1533  0.1108 -0.1598
  206SER     CA 1678   3.774  12.405   6.679 -0.1216 -0.0207 -0.4260
  207PRO     CA 1679   3.862  12.089   6.750 -0.4019  0.0154  0.0164
  208TRP     CA 1680   3.857  11.911   7.039  0.3143  0.0453  0.0714
  209THR     CA 1681   4.188  11.846   7.274  0.0190  0.1330 -0.1497
  210GLY     CA 1682   4.065  11.761   7.521  0.2798 -0.0130 -0.2264
  211GLY     CA 1683   4.079  11.418   7.623  0.3281  0.0425 -0.3627
  212GLU     CA 1684   4.327  11.319   7.699 -0.3089  0.2013 -0.2121
  213THR     CA 1685   4.492  11.512   7.436  0.2237 -0.0772  0.1443
  214GLU     CA 1686   4.452  11.343   7.198 -0.2320 -0.3762  0.1048
  215GLY     CA 1687   4.464  11.517   6.952 -0.0250 -0.0005  0.0738
  216LEU     CA 1688   4.779  11.509   6.864 -0.1450  0.0812  0.2495
  217ARG     CA 1689   4.879  11.226   6.714 -0.0808 -0.0962 -0.1298
  218ARG     CA 1690   4.916  10.972   6.900 -0.2205 -0.1772 -0.1353
  219LEU     CA 1691   5.150  10.778   6.755 -0.2203 -0.0811 -0.3235
  220GLU     CA 1692   5.030  10.626   6.518  0.0440  0.0182 -0.0803
  221GLN     CA 1693   5.127  10.787   6.277  0.1604 -0.0329  0.0965
  222HIS     CA 1694   5.304  11.049   6.361 -0.2488  0.0857  0.2913
  223LEU     CA 1695   5.629  10.950   6.392  0.1342  0.1551  0.2891
  224THR     CA 1696   5.761  10.656   6.393  0.1761 -0.1201  0.1214
  225ASP     CA 1697   6.120  10.515   6.304 -0.3977  0.2152  0.5209
  226GLN     CA 1698   6.203  10.538   6.050 -0.0985 -0.2290 -0.0493
  227GLY     CA 1699   6.317  10.654   5.883 -0.1962  0.0376 -0.1632
  228TRP     CA 1700   6.361  10.839   5.705 -0.2891 -0.1877  0.0222
  229VAL     CA 1701   6.607  11.118   5.761  0.1723 -0.1177  0.3424
  230ALA     CA 1702   6.773  11.130   5.593  0.0133  0.0821 -0.0967
  231ASN     CA 1703   7.116  11.201   5.727  0.0726  0.2611  0.1959
  232PHE     CA 1704   7.162  11.488   5.604 -0.1938  0.1016  0.0004
  233THR     CA 1705   6.909  11.676   5.482 -0.0436 -0.0555  0.0955
  234LYS     CA 1706   6.606  11.566   5.435  0.0897  0.2100  0.1908
  235PRO     CA 1707   6.334  11.685   5.592  0.2321  0.1198  0.1020
  236ARG     CA 1708   6.403  11.880   5.822 -0.1043 -0.0231 -0.1465
  237THR     CA 1709   6.665  12.131   5.835 -0.3468 -0.3552 -0.0837
  238ILE     CA 1710   6.576  12.255   5.568 -0.2946  0.1746 -0.1459
  239PRO     CA 1711   6.333  12.197   5.444  0.0816 -0.1185  0.4154
  240ASN     CA 1712   5.998  12.077   5.561 -0.1476  0.0704 -0.0916
  241SER     CA 1713   5.699  11.973   5.380  0.2327 -0.2622  0.1148
  242LEU     CA 1714   5.598  11.620   5.367 -0.1724 -0.1213  0.2440
  243LEU     CA 1715   5.599  11.514   5.640 -0.0608 -0.1830 -0.0097
  244PRO     CA 1716   5.750  11.624   5.867  0.1961  0.3114  0.0134
  245SER     CA 1717   5.593  11.872   6.026  0.0767  0.1689 -0.2130
  246THR     CA 1718   5.431  11.883   6.363 -0.0374  0.2139 -0.2237
  247THR     CA 1719   5.127  11.699   6.533 -0.2108 -0.1654  0.3907
  248GLY     CA 1720   5.286  11.524   6.703  0.1826  0.0099  0.0007
  249LEU     CA 1721   5.379  11.629   6.955  0.1157  0.4951 -0.2605
  250SER     CA 1722   5.324  11.871   7.211  0.1096 -0.3525 -0.0032
  251PRO     CA 1723   5.047  12.024   7.262 -0.1135 -0.2887  0.3346
  252TYR     CA 1724   5.004  12.001   7.533 -0.0664  0.4163 -0.0678
  253PHE     CA 1725   5.246  12.049   7.704  0.1424 -0.1744  0.1751
  254SER     CA 1726   5.150  12.314   7.895 -0.5018  0.1774  0.4442
  255MET     CA 1727   4.944  12.214   8.115 -0.2590  0.1764 -0.1214
  256GLY     CA 1728   4.942  11.911   8.104  0.3352  0.3256  0.1704
  257CYS     CA 1729   4.910  11.683   7.886  0.0711 -0.0133 -0.0253
  258LEU     CA 1730   5.060  11.449   7.787 -0.0312  0.1440 -0.0242
  259SER     CA 1731   5.260  11.177   7.912 -0.1518 -0.2174 -0.2801
  260VAL     CA 1732   5.613  11.213   7.820  0.0942  0.0025  0.1499
  261ARG     CA 1733   5.786  10.933   7.913 -0.1177 -0.0476  0.1324
  262THR     CA 1734   5.766  10.674   7.784  0.1003 -0.0208 -0.0235
  263PHE     CA 1735   5.721  10.763   7.409  0.1339  0.2430  0.0200
  264PHE     CA 1736   6.003  10.791   7.376 -0.1681  0.0645  0.2972
  265GLN     CA 1737   6.170  10.531   7.293  0.2597 -0.1210  0.1861
  266ARG     CA 1738   6.211  10.401   7.101  0.0683  0.0822 -0.0148
  267LEU     CA 1739   6.514  10.427   6.994  0.0069 -0.1920  0.4251
  268SER     CA 1740   6.726  10.642   7.112 -0.1850  0.0779  0.2731
  269ASN     CA 1741   6.580  10.914   7.098 -0.0359 -0.1039  0.1701
  270ILE     CA 1742   6.367  10.917   6.809  0.1020  0.1951 -0.4116
  271TYR     CA 1743   6.606  11.148   6.624 -0.1830  0.0194  0.0451
  272ALA     CA 1744   6.859  11.087   6.671 -0.1667  0.0384  0.1193
  273GLN     CA 1745   6.985  10.761   6.654  0.2426 -0.3629 -0.2317
  274ALA     CA 1746   6.783  10.601   6.608 -0.1552 -0.0568 -0.0052
  275LYS     CA 1747   6.614  10.614   6.369 -0.1604  0.3891 -0.3471
  276HIS     CA 1748   6.601  10.868   6.206 -0.3876  0.1241 -0.0282
  277HIS     CA 1749   6.879  11.112   6.180 -0.0892 -0.0222 -0.0965
  278SER     CA 1750   7.214  11.205   6.279  0.1066  0.2603 -0.1759
  279LEU     CA 1751   7.297  11.509   6.116 -0.1474 -0.0508 -0.1325
  280PRO     CA 1752   7.240  11.794   6.158 -0.0120 -0.2951 -0.3596
  281PRO     CA 1753   7.176  12.022   6.445  0.1471  0.1743 -0.0032
  282VAL     CA 1754   6.839  11.954   6.599 -0.1776 -0.0625 -0.0489
  283SER     CA 1755   6.867  11.649   6.678 -0.0757 -0.1220 -0.0531
  284LEU     CA 1756   6.788  11.577   6.965  0.0585  0.2279  0.1236
  285GLN     CA 1757   6.753  11.803   7.187  0.1179  0.1364  0.2949
  286GLY     CA 1758   6.564  11.983   7.154  0.0121  0.0182 -0.3831
  287GLN     CA 1759   6.288  11.882   7.112  0.0932  0.0251  0.0336
  288LEU     CA 1760   6.146  11.747   7.340  0.1114  0.0790  0.0129
  289LEU     CA 1761   6.217  11.811   7.628  0.2246  0.0791 -0.0050
  290TRP     CA 1762   6.249  12.106   7.749 -0.1634 -0.2806  0.0484
  291ARG     CA 1763   6.111  12.151   8.007  0.2977 -0.2355  0.0020
  292GLU     CA 1764   6.323  12.104   8.247 -0.1720  0.2257 -0.2283
  293PHE     CA 1765   6.577  12.153   8.183 -0.1664  0.1925  0.2032
  294PHE     CA 1766   6.573  12.518   8.199 -0.1581  0.2113 -0.0046
  295TYR     CA 1767   6.408  12.563   8.445 -0.3760 -0.1261 -0.5238
  296THR     CA 1768   6.614  12.362   8.686 -0.2529 -0.0035  0.1492
  297VAL     CA 1769   6.975  12.555   8.582  0.0063 -0.1720  0.0779
  298ALA     CA 1770   6.907  12.815   8.563  0.0744 -0.0545  0.1267
  299SER     CA 1771   6.666  12.968   8.807  0.4819 -0.2180 -0.1552
  300ALA     CA 1772   6.913  12.989   9.045 -0.0387 -0.0926 -0.2019
  301THR     CA 1773   7.209  13.064   8.848 -0.3099  0.1745  0.0929
  302GLN     CA 1774   7.210  13.398   8.750  0.0796 -0.1987 -0.4546
  303ASN     CA 1775   6.901  13.387   8.637 -0.1256  0.1046 -0.1001
  304PHE     CA 1776   6.853  13.453   8.399 -0.3184 -0.3302 -0.0169
  305THR     CA 1777   6.714  13.733   8.225  0.0593 -0.2032 -0.0280
  306GLN     CA 1778   6.938  13.928   8.167 -0.0339 -0.0302  0.0711
  307MET     CA 1779   7.215  13.904   8.312  0.0788  0.0912 -0.4622
  308ALA     CA 1780   7.363  13.672   8.405  0.0162 -0.4162  0.0841
  309GLY     CA 1781   7.547  13.443   8.370 -0.2079 -0.0791  0.0848
  310ASN     CA 1782   7.788  13.390   8.208  0.0457  0.2295 -0.3053
  311PRO     CA 1783   7.744  13.075   8.063  0.0452  0.0869 -0.0579
  312ILE     CA 1784   7.548  13.145   7.893  0.3129  0.1007 -0.0520
  313CYS     CA 1785   7.429  13.463   7.876  0.2188  0.3297  0.1568
  314LEU     CA 1786   7.533  13.766   7.781  0.1460  0.1230 -0.0183
  315GLN     CA 1787   7.410  13.918   7.532  0.0663 -0.2349 -0.1798
  316ILE     CA 1788   7.431  14.236   7.410 -0.0547  0.2179  0.2015
  317HIS     CA 1789   7.300  14.535   7.517 -0.2757  0.2051 -0.1991
  318TRP     CA 1790   7.047  14.671   7.273 -0.0543 -0.3367  0.2153
  319TYR     CA 1791   6.749  14.744   7.169  0.0790 -0.0820 -0.1738
  320GLU     CA 1792   6.790  15.036   6.996  0.0346  0.3051 -0.2672
  321ASP     CA 1793   6.547  14.959   6.734 -0.0260 -0.0023  0.4205
  322ALA     CA 1794   6.334  14.859   6.897 -0.1588 -0.2334 -0.1698
  323GLU     CA 1795   6.015  14.894   7.001 -0.0125  0.2209  0.0041
  324ARG     CA 1796   5.855  14.667   7.004  0.2136 -0.0007 -0.0932
  325LEU     CA 1797   5.755  14.527   6.740 -0.2781 -0.1020 -0.3406
  326HIS     CA 1798   5.623  14.520   6.509 -0.2941 -0.2465  0.0935
  327LYS     CA 1799   5.614  14.265   6.334 -0.0984  0.0396  0.0089
  328TRP     CA 1800   5.459  14.043   6.420 -0.5248  0.0386 -0.1792
  329LYS     CA 1801   5.234  14.075   6.622 -0.1510  0.1345  0.2429
  330THR     CA 1802   5.070  14.356   6.552 -0.0834  0.1973  0.1879
  331ALA     CA 1803   5.155  14.452   6.277 -0.1384  0.0775  0.1417
  332GLN     CA 1804   5.326  14.429   6.037 -0.1089  0.0046  0.0013
  333THR     CA 1805   5.515  14.424   5.751  0.0189 -0.3225  0.1576
  334GLY     CA 1806   5.713  14.248   5.509 -0.0032 -0.0006 -0.1388
  335PHE     CA 1807   5.869  13.999   5.521  0.1158  0.0654 -0.1019
  336PRO     CA 1808   5.726  13.764   5.446 -0.3254  0.1429  0.0588
  337TRP     CA 1809   5.827  13.497   5.613 -0.1400 -0.0097  0.1579
  338ILE     CA 1810   5.596  13.459   5.890  0.2549  0.2228 -0.1515
  339ASP     CA 1811   5.484  13.659   5.986 -0.1097  0.0167 -0.0257
  340ALA     CA 1812   5.209  13.739   6.104  0.1466  0.1536 -0.2133
  341ILE     CA 1813   5.018  13.936   6.185 -0.1753  0.0730  0.1129
  342MET     CA 1814   4.737  13.838   6.255  0.0607  0.0800  0.3754
  343THR     CA 1815   4.768  13.809   6.601 -0.1275 -0.2276  0.3528
  344GLN     CA 1816   4.953  13.524   6.592 -0.0363  0.2076  0.2513
  345LEU     CA 1817   4.962  13.349   6.390 -0.0604 -0.1637 -0.0273
  346ARG     CA 1818   4.632  13.209   6.444 -0.1391 -0.2304  0.0522
  347GLN     CA 1819   4.528  12.944   6.343 -0.1880 -0.0352  0.0660
  348GLU     CA 1820   4.568  12.737   6.521 -0.2532 -0.0983 -0.2626
  349GLY     CA 1821   4.868  12.729   6.713  0.2390 -0.0988 -0.1556
  350TRP     CA 1822   5.120  12.760   6.512 -0.1804  0.5426 -0.4097
  351ILE     CA 1823   5.411  12.772   6.422 -0.0278  0.0584 -0.1193
  352HIS     CA 1824   5.652  12.483   6.524  0.2910  0.4151  0.0571
  353HIS     CA 1825   5.806  12.360   6.336  0.0018 -0.2467 -0.2788
  354LEU     CA 1826   5.768  12.616   6.074 -0.0909 -0.2788 -0.3153
  355ALA     CA 1827   5.955  12.827   6.133  0.1196 -0.2893 -0.1783
  356ARG     CA 1828   6.129  12.827   6.361  0.0336  0.0016  0.0426
  357HIS     CA 1829   6.374  13.095   6.134 -0.1895 -0.0437  0.1535
  358ALA     CA 1830   6.210  13.286   6.130 -0.0126  0.0801 -0.2697
  359VAL     CA 1831   6.176  13.394   6.482  0.1566 -0.2120  0.0170
  360ALA     CA 1832   6.419  13.522   6.512  0.1937 -0.1463  0.0769
  361CYS     CA 1833   6.655  13.633   6.304  0.2452 -0.0850 -0.2431
  362PHE     CA 1834   6.428  13.945   6.222 -0.0352  0.3950  0.2731
  363LEU     CA 1835   6.385  14.056   6.538  0.1717 -0.3252  0.0877
  364THR     CA 1836   6.664  14.016   6.705 -0.1153 -0.1460  0.0420
  365ARG     CA 1837   6.948  14.015   6.405  0.2797 -0.0105  0.0572
  366GLY     CA 1838   6.861  14.119   6.229  0.3364  0.5310  0.0212
  367ASP     CA 1839   6.607  14.420   6.291  0.0898  0.2557  0.0488
  368LEU     CA 1840   6.504  14.514   6.517  0.2655  0.0130  0.3274
  369TRP     CA 1841   6.698  14.458   6.783  0.1843 -0.1892 -0.2096
  370ILE     CA 1842   6.619  14.316   7.007  0.3867 -0.2586 -0.2414
  371SER     CA 1843   6.699  14.172   7.374  0.2270 -0.2897  0.1237
  372TRP     CA 1844   6.571  13.880   7.434  0.0025 -0.0813  0.0248
  373GLU     CA 1845   6.344  14.005   7.717  0.0993 -0.1555  0.1389
  374GLU     CA 1846   6.135  14.108   7.609  0.2162 -0.1264  0.1249
  375GLY     CA 1847   6.018  13.953   7.343 -0.0850  0.2074  0.0691
  376MET     CA 1848   5.945  13.682   7.428 -0.0630  0.1741  0.0349
  377LYS     CA 1849   5.564  13.740   7.560  0.2770  0.2462 -0.0058
  378VAL     CA 1850   5.435  13.734   7.304 -0.5120 -0.0833  0.1911
  379PHE     CA 1851   5.349  13.358   7.312  0.0453  0.2629  0.1370
  380GLU     CA 1852   5.108  13.451   7.504 -0.2813  0.1489 -0.0215
  381GLU     CA 1853   4.858  13.442   7.382  0.1961 -0.1589 -0.1958
  382LEU     CA 1854   4.830  13.173   7.131 -0.1728  0.1531  0.0491
  383LEU     CA 1855   5.061  13.030   7.166 -0.5672 -0.1007  0.2296
  384LEU     CA 1856   5.161  12.846   7.374 -0.1267 -0.0522  0.0876
  385ASP     CA 1857   5.358  12.907   7.543 -0.1867  0.2394  0.1427
  386ALA     CA 1858   5.406  12.873   7.867  0.0039 -0.1023 -0.1579
  387ASP     CA 1859   5.330  12.882   8.120 -0.1588 -0.0117 -0.0650
  388TYR     CA 1860   5.601  12.875   8.326  0.1287 -0.1093 -0.4528
  389SER     CA 1861   5.789  12.665   8.212  0.2993 -0.3734 -0.2589
  390ILE     CA 1862   5.899  12.797   7.918  0.0092  0.1467 -0.0294
  391ASN     CA 1863   5.972  13.135   7.837 -0.2618 -0.1214 -0.1289
  392ALA     CA 1864   6.248  13.173   7.942 -0.0329 -0.3424  0.3228
  393GLY     CA 1865   6.432  13.006   7.739 -0.0700  0.1908 -0.2663
  394ASN     CA 1866   6.319  13.031   7.427  0.2006  0.0255 -0.0737
  395TRP     CA 1867   6.565  13.220   7.302  0.6506  0.1210  0.0348
  396MET     CA 1868   6.823  13.062   7.256  0.2765 -0.0326  0.1662
  397TRP     CA 1869   6.864  12.860   7.020  0.1132 -0.0423  0.0814
  398LEU     CA 1870   7.024  12.929   6.734  0.1551 -0.0979 -0.1656
  399SER     CA 1871   7.059  13.254   6.801  0.1546  0.0144  0.1127
  400ALA     CA 1872   7.279  13.329   6.970  0.0075 -0.0085  0.2349
  401SER     CA 1873   7.297  13.189   7.363  0.3471 -0.1249  0.0834
  402ALA     CA 1874   7.314  12.891   7.317  0.2153 -0.3175  0.0164
  403PHE     CA 1875   7.388  12.769   7.059 -0.4598  0.3177 -0.1196
  404PHE     CA 1876   7.592  12.905   6.839 -0.3293 -0.0723 -0.2283
  405HIS     CA 1877   7.537  13.137   6.594 -0.2735  0.1813  0.3522
  406HIS     CA 1878   7.369  13.240   6.350 -0.0360 -0.0781  0.2982
  407TYR     CA 1879   7.567  13.467   6.214  0.1091 -0.0613  0.3056
  408THR     CA 1880   7.594  13.570   5.923  0.1495 -0.0292 -0.2796
  409ARG     CA 1881   7.397  13.460   5.700  0.0795 -0.0925  0.2370
  410ILE     CA 1882   7.196  13.244   5.828  0.1026  0.1759 -0.1514
  411PHE     CA 1883   6.926  13.309   5.768 -0.0023  0.1922  0.1285
  412CYS     CA 1884   6.655  13.124   5.658 -0.3089 -0.3406  0.1330
  413PRO     CA 1885   6.448  13.263   5.519  0.1414 -0.5397  0.2901
  414VAL     CA 1886   6.564  13.297   5.206  0.0164 -0.1879  0.1762
  415ARG     CA 1887   6.406  13.116   5.025 -0.0197 -0.1924  0.1110
  416PHE     CA 1888   6.291  12.903   5.177 -0.3368  0.2249  0.4627
  417GLY     CA 1889   6.432  12.658   5.159  0.0604 -0.4430  0.1659
  418LYS     CA 1890   6.375  12.557   4.870 -0.0019 -0.0596  0.0621
  419ARG     CA 1891   6.124  12.419   4.821 -0.2352  0.1312  0.3430
  420THR     CA 1892   5.878  12.458   4.980  0.2479  0.1245  0.5050
  421ASP     CA 1893   5.595  12.433   4.852 -0.2046  0.2089 -0.0270
  422PRO     CA 1894   5.410  12.582   4.590  0.1833 -0.0904  0.1104
  423GLU     CA 1895   5.241  12.805   4.793  0.4287  0.0168  0.1483
  424GLY     CA 1896   5.262  12.927   4.981  0.3240 -0.0952 -0.0250
  425GLN     CA 1897   5.269  12.956   5.259  0.1162  0.0945 -0.2423
  426TYR     CA 1898   5.130  13.053   5.456 -0.1176  0.0588  0.2092
  427ILE     CA 1899   5.079  13.408   5.336  0.1000 -0.0901 -0.2524
  428ARG     CA 1900   4.777  13.422   5.281 -0.0676 -0.3095 -0.0778
  429LYS     CA 1901   4.576  13.596   5.434 -0.1117  0.2492  0.4719
  430TYR     CA 1902   4.783  13.823   5.661  0.1943 -0.1481 -0.1172
  431LEU     CA 1903   4.839  14.164   5.480  0.3513  0.0915 -0.1242
  432PRO     CA 1904   4.769  14.097   5.199  0.0201  0.0388  0.2989
  433VAL     CA 1905   4.890  13.847   5.063  0.2095  0.0417  0.6644
  434LEU     CA 1906   4.778  13.748   4.799 -0.1154 -0.0241  0.1447
  435LYS     CA 1907   4.881  13.877   4.492 -0.0329  0.0648  0.0712
  436ASN     CA 1908   4.839  13.638   4.252  0.4296 -0.0153  0.1207
  437PHE     CA 1909   4.860  13.394   4.312  0.0126  0.1654 -0.1341
  438PRO     CA 1910   5.074  13.155   4.452  0.2561  0.3748  0.2939
  439THR     CA 1911   5.204  12.930   4.243 -0.0340  0.1843 -0.0502
  440LYS     CA 1912   5.499  13.084   4.265  0.0989  0.2056 -0.0429
  441TYR     CA 1913   5.570  13.146   4.594  0.2440 -0.0187  0.2592
  442ILE     CA 1914   5.616  13.385   4.753  0.0689 -0.0220 -0.0663
  443TYR     CA 1915   5.987  13.400   4.726 -0.4236  0.1813  0.1619
  444GLU     CA 1916   6.005  13.494   4.485 -0.2610  0.0362 -0.0134
  445PRO     CA 1917   5.765  13.818   4.441  0.1678  0.0209 -0.0422
  446TRP     CA 1918   6.021  13.933   4.343 -0.0879 -0.3020 -0.2153
  447THR     CA 1919   5.982  14.136   4.091 -0.0829  0.2858 -0.0325
  448ALA     CA 1920   5.660  14.041   3.973  0.2244 -0.0048  0.0658
  449SER     CA 1921   5.522  13.903   3.720 -0.0055  0.1093 -0.0698
  450GLU     CA 1922   5.819  13.818   3.526 -0.0395 -0.4436  0.0818
  451GLU     CA 1923   5.811  13.533   3.422  0.3383  0.0099 -0.0328
  452GLU     CA 1924   5.788  13.322   3.605 -0.1167 -0.0295  0.1977
  453GLN     CA 1925   5.580  13.322   3.784  0.0524 -0.2767 -0.3284
  454ARG     CA 1926   5.626  13.526   4.073  0.2410  0.2835 -0.0994
  455GLN     CA 1927   5.371  13.614   4.125  0.0171  0.0107  0.1201
  456ALA     CA 1928   5.156  13.813   4.043  0.1022  0.2446 -0.2262
  457GLY     CA 1929   5.168  14.081   4.145  0.2896  0.0652  0.1025
  458CYS     CA 1930   5.371  14.111   4.373  0.0953  0.2716  0.2150
  459ILE     CA 1931   5.598  14.353   4.379  0.3303  0.0954 -0.2575
  460ILE     CA 1932   5.741  14.634   4.344  0.2972  0.0571 -0.1577
  461GLY     CA 1933   5.596  14.874   4.257 -0.1204 -0.0707  0.2431
  462ARG     CA 1934   5.364  14.953   4.439 -0.1383  0.0341  0.2298
  463ASP     CA 1935   5.276  14.724   4.654 -0.2236 -0.0903  0.0899
  464TYR     CA 1936   5.480  14.654   4.867  0.3062 -0.2389 -0.2097
  465PRO     CA 1937   5.788  14.751   4.831 -0.0144 -0.0381  0.2067
  466PHE     CA 1938   5.977  14.624   5.093  0.0392 -0.3049 -0.0759
  467PRO     CA 1939   5.847  14.713   5.340 -0.0368  0.0106 -0.3434
  468MET     CA 1940   5.959  14.715   5.639  0.1959 -0.1400  0.3476
  469VAL     CA 1941   6.086  14.970   5.855  0.0950 -0.0976  0.0941
  470ASN     CA 1942   6.429  14.975   5.921 -0.2306 -0.2310 -0.1254
  471HIS     CA 1943   6.530  14.930   6.197  0.0041 -0.0113 -0.2441
  472LYS     CA 1944   6.799  14.934   6.256  0.1113  0.0022  0.2617
  473GLU     CA 1945   7.015  14.771   6.062  0.0740 -0.2025  0.2111
  474ALA     CA 1946   6.906  14.527   5.961 -0.0923  0.1966 -0.1670
  475SER     CA 1947   6.883  14.321   5.739 -0.2113 -0.2147 -0.2768
  476ASP     CA 1948   7.193  14.212   5.677 -0.1812 -0.1029  0.0158
  477ARG     CA 1949   7.419  14.464   5.683 -0.5391  0.1984  0.0673
  478ASN     CA 1950   7.512  14.421   5.969  0.2326  0.2234 -0.1581
  479LEU     CA 1951   7.387  14.230   6.250 -0.0339 -0.1374 -0.0119
  480GLN     CA 1952   7.510  13.949   6.294 -0.1721 -0.1514 -0.3127
  481LEU     CA 1953   7.687  13.933   6.581 -0.1479  0.2065  0.0856
  482MET     CA 1954   7.902  14.039   6.605  0.3901 -0.1626  0.1813
  483ARG     CA 1955   8.201  14.033   6.691  0.0788 -0.5464 -0.2434
  484ARG     CA 1956   8.279  13.700   6.839  0.1254 -0.1389  0.1277
  485VAL     CA 1957   8.126  13.614   7.074  0.3198  0.1307 -0.0010
  486ARG     CA 1958   8.319  13.489   7.315  0.1168 -0.1127 -0.0166
  487GLU     CA 1959   8.245  13.170   7.276 -0.2363 -0.0923 -0.1746
  488GLU     CA 1960   8.239  13.015   7.594 -0.0193  0.0369  0.1601
  489GLN     CA 1961   8.190  13.187   7.797  0.0259 -0.0114  0.0179
  490ARG     CA 1962   8.008  13.464   7.777 -0.0338 -0.1778 -0.3380
  491GLY     CA 1963   7.822  13.454   7.579 -0.0284  0.1545 -0.1610
  492THR     CA 1964   7.753  13.171   7.306 -0.1959  0.1252 -0.0930
  493ALA     CA 1965   7.778  13.010   7.429  0.0326  0.1427 -0.5037
  494GLN     CA 1966   7.762  12.770   7.571  0.0450  0.3041  0.0371
  495LEU     CA 1967   7.667  12.541   7.416  0.0913 -0.1804  0.2289
  496THR     CA 1968   7.831  12.500   7.112  0.1821 -0.2195 -0.2681
  497ARG     CA 1969   8.088  12.742   7.135 -0.1852 -0.0350 -0.2970
  999W        W 1970   9.792   3.892   8.422  0.0805 -0.1598  0.0555
 1000W        W 1971   3.772   4.400  12.739 -0.5041 -0.1096 -0.4165
 1001W        W 1972   3.336   0.293   7.670 -0.0633  0.1348 -0.0386
 1002W        W 1973   9.314   7.330  13.705  0.0033 -0.0467  0.0736
 1003W        W 1974   4.882   5.869   2.984 -0.2348  0.1500 -0.1000
 1004W        W 1975   4.345   6.114  13.164 -0.1085  0.1795 -0.1459
 1005W        W 1976   6.086  11.191  13.511  0.1921  0.4129 -0.1431
 1006W        W 1977  12.410   5.413   6.422 -0.2265  0.0526 -0.1764
 1007W        W 1978   5.919  12.042   1.728  0.1891 -0.1141 -0.0861
 1008W        W 1979  12.774   0.428   6.624  0.3313  0.1423  0.3249
 1009W        W 1980   4.905   5.823   7.941 -0.4316 -0.2559 -0.1642
 1010W        W 1981  13.387   9.081   8.272  0.0285  0.0633 -0.2659
 1011W        W 1982   6.857  10.304  13.532  0.2445 -0.0965  0.2538
 1012W        W 1983   0.078  12.021   2.825 -0.1483  0.0642  0.6004
 1013W        W 1984   1.733  10.811   8.291 -0.2602  0.2002 -0.1433
 1014W        W 1985  10.502   3.375   2.388 -0.2203  0.0960 -0.1493
 1015W        W 1986  10.852  10.924  11.372 -0.2402  0.2217 -0.4375
 1016W        W 1987   7.053  10.549   0.599  0.0733  0.5729  0.1941
 1017W        W 1988  10.344  12.505   3.609 -0.1946 -0.2444  0.2293
 1018W        W 1989   5.639   1.532   5.512 -0.1121 -0.1582  0.1278
 1019W        W 1990  12.486   5.034   6.051 -0.2221  0.1033  0.0879
 1020W        W 1991   4.957  13.179   3.016 -0.1340 -0.0215  0.0316
 1021W        W 1992  10.574   1.800   7.625  0.1060 -0.1123  0.0273
 1022W        W 1993  12.170   7.429  10.034  0.2897  0.2169 -0.3754
 1023W        W 1994   9.177  10.056   3.072 -0.0399  0.1067 -0.1126
 1024W        W 1995  12.349   9.668  12.741 -0.2206  0.1301 -0.1698
 1025W        W 1996  12.215  11.659   3.798 -0.1283  0.0489 -0.0780
 1026W        W 1997   0.376   0.104   0.073  0.0750 -0.0269  0.0517
 1027W        W 1998   2.637   9.053  13.571  0.4631 -0.0856 -0.0469
 1028W        W 1999   5.533   7.777  11.582  0.2263  0.1475  0.0034
 1029W        W 2000   6.333   7.523  10.188 -0.2068 -0.2586  0.0068
 1030W        W 2001  11.201  13.392  12.354 -0.0827 -0.0983  0.2053
 1031W        W 2002   8.736   3.465   9.813 -0.3129  0.2495  0.1195
 1032W        W 2003   9.513  11.721   1.425 -0.0197  0.1021  0.0033
 1033W        W 2004   3.219  13.723   9.903  0.3731 -0.0355  0.0320
 1034W        W 2005   8.541   8.097   8.783 -0.0071 -0.1310  0.0851
 1035W        W 2006   3.297   8.320   4.593  0.0599 -0.0525  0.3500
 1036W        W 2007  12.107   7.474   5.399  0.0251  0.2249 -0.0256
 1037W        W 2008  11.888  13.203   2.774  0.0158 -0.1766  0.0588
 1038W        W 2009   1.158   4.978   6.047 -0.0315 -0.0414 -0.2653
 1039W        W 2010   2.159   3.067   1.178  0.2809  0.3247 -0.0424
 1040W        W 2011   9.625  12.498   8.703  0.0173  0.2307  0.0694
 1041W        W 2012   3.949   5.390   4.581 -0.3342  0.0067 -0.2661
 1042W        W 2013   0.278   3.989   9.055 -0.1352 -0.0055  0.1329
 1043W        W 2014   5.939   1.752   2.587 -0.1584 -0.1455 -0.1597
 1044W        W 2015   3.300   1.876   3.278 -0.0403 -0.2161  0.1417
 1045W        W 2016  13.136  13.363   3.062 -0.0803 -0.1526  0.0631
 1046W        W 2017   7.619  10.531   9.777  0.0881 -0.0075  0.0487
 1047W        W 2018  11.447   1.495  13.201 -0.1929  0.4006 -0.0679
 1048W        W 2019  13.037   1.706  11.402  0.1984  0.1544  0.0515
 1049W        W 2020   2.245  10.190   2.629  0.0484 -0.0307  0.0751
 1050W        W 2021  10.714   3.679   8.144  0.1062 -0.0139 -0.1054
 1051W        W 2022   4.725   2.491   8.784 -0.0258 -0.3718 -0.1110
 1052W        W 2023  10.347   7.907  10.004  0.0921 -0.1475  0.1363
 1053W        W 2024  10.750  11.886   8.671  0.0547 -0.0712  0.2871
 1054W        W 2025   0.116   5.093   0.082  0.2663 -0.1365  0.2030
 1055W        W 2026  10.415  13.677   8.541  0.3563 -0.0875  0.1352
 1056W        W 2027   3.265   9.509   2.987  0.1538 -0.1603  0.2909
 1057W        W 2028   0.351  11.804   3.177  0.3397  0.1156  0.1993
 1058W        W 2029   2.659   2.894   1.190 -0.0649 -0.0965  0.0822
 1059W        W 2030   8.701   9.281  12.102 -0.0153  0.1366  0.2617
 1060W        W 2031  12.491   8.859   8.588 -0.2709  0.0178 -0.0416
 1061W        W 2032  13.276   5.091   3.561 -0.1931  0.1729  0.0291
 1062W        W 2033   4.097   4.590   0.547  0.2353 -0.1253  0.2056
 1063W        W 2034   0.313   5.614   2.473 -0.0038  0.0037  0.0249
 1064W        W 2035  12.699   4.141   0.260  0.1031  0.4665 -0.0674
 1065W        W 2036   4.272   7.259  11.926  0.1077  0.1612  0.2844
 1066W        W 2037   2.503  10.382   9.978  0.0313  0.1991 -0.0413
 1067W        W 2038   1.437   8.905   3.414  0.0860  0.2550  0.0983
 1068W        W 2039   9.380   4.722   5.501  0.3490 -0.1422  0.0836
 1069W        W 2040   3.364  12.355   2.779  0.3258  0.0518  0.2798
 1070W        W 2041   6.522   3.819   7.155  0.1707 -0.0978  0.1146
 1071W        W 2042   1.149   7.993  12.091 -0.3532  0.0824  0.2163
 1072W        W 2043   2.852   9.317   9.027 -0.2292  0.3191 -0.3892
 1073W        W 2044   0.149  11.318   5.535 -0.2189 -0.4669  0.1689
 1074W        W 2045   4.661   5.656   1.355 -0.0342  0.1062  0.3571
 1075W        W 2046   8.435   4.602   8.962  0.0300  0.0406  0.0631
 1076W        W 2047  12.023  13.461   0.803 -0.3339 -0.2312  0.0561
 1077W        W 2048  10.783   8.627  10.586 -0.0856 -0.0027  0.2211
 1078W        W 2049   2.415   9.037  10.153 -0.1155 -0.0975 -0.1302
 1079W        W 2050   1.959   1.691   5.079 -0.1692 -0.0933 -0.1548
 1080W        W 2051  12.468  13.729   0.532 -0.1887 -0.5364 -0.0960
 1081W        W 2052  13.672   8.916   5.088  0.0055  0.1283 -0.1421
 1082W        W 2053   4.980   2.230   2.313  0.2510 -0.0143  0.0301
 1083W        W 2054  13.804  10.079   9.327 -0.0160 -0.1571  0.1251
 1084W        W 2055   7.185   1.484   9.755 -0.0952  0.2312 -0.1308
 1085W        W 2056  13.802   6.604  12.830 -0.1471 -0.3194 -0.2436
 1086W        W 2057  13.225   4.364   0.275  0.2632  0.1111 -0.2934
 1087W        W 2058   5.961   3.769   5.122  0.2129  0.3045 -0.0497
 1088W        W 2059   7.249   8.657   5.891  0.2066 -0.1079  0.2372
 1089W        W 2060  11.559  12.906   2.511 -0.0374  0.0244 -0.0448
 1090W        W 2061   5.888   0.581  12.457 -0.1924  0.1133  0.1054
 1091W        W 2062   5.900   7.717   9.952  0.0944 -0.1493 -0.0027
 1092W        W 2063  12.354   0.270   1.565 -0.1746  0.1313  0.3309
 1093W        W 2064   4.218   0.263  10.042 -0.0299  0.1043 -0.4088
 1094W        W 2065   3.895   5.775   2.297  0.3285 -0.0223 -0.3890
 1095W        W 2066   5.871   8.150   5.201  0.0415  0.2037 -0.3832
 1096W        W 2067   8.383  11.539  13.041 -0.2836 -0.1822  0.2949
 1097W        W 2068   1.405  11.854   7.768  0.2735  0.1257  0.1876
 1098W        W 2069  12.848   1.924   4.799  0.3243  0.0300  0.0128
 1099W        W 2070   8.810  13.234  10.165 -0.1473  0.3973 -0.0009
 1100W        W 2071   0.573   3.933   0.551 -0.2187 -0.0065  0.2126
 1101W        W 2072   7.778   3.736   5.467 -0.0055 -0.0456  0.0196
 1102W        W 2073   3.139   5.065   5.661 -0.1575  0.1360  0.1267
 1103W        W 2074   9.027  13.241   6.694 -0.1874  0.1406 -0.0534
 1104W        W 2075   7.678  10.469   2.863  0.2713  0.2639  0.1255
 1105W        W 2076   1.875   6.942   6.961 -0.0961 -0.0754 -0.0577
 1106W        W 2077   7.427  12.170  10.151 -0.1317  0.1916 -0.0202
 1107W        W 2078   3.535   2.395   6.659 -0.1672 -0.1274  0.0619
 1108W        W 2079   6.059  12.293   8.756 -0.2743  0.0028 -0.1425
 1109W        W 2080   3.335  11.979   6.666  0.0733 -0.2186 -0.1760
 1110W        W 2081   9.592  13.806   2.674  0.0725 -0.4541 -0.1500
 1111W        W 2082   4.162   9.064  11.630  0.0602  0.0506  0.0280
 1112W        W 2083   4.692   6.496  13.345 -0.1811 -0.0578  0.2675
 1113W        W 2084   9.134   2.141   6.030  0.0175 -0.2884  0.3415
 1114W        W 2085  13.010   3.031   5.165  0.1061  0.3980  0.1990
 1115W        W 2086   6.992  11.220   3.719 -0.0780  0.2573  0.0009
 1116W        W 2087   2.420   9.829  11.305  0.1229  0.0638  0.3047
 1117W        W 2088   2.968   2.611  10.352 -0.1111 -0.2244 -0.0253
 1118W        W 2089   2.522   9.654   1.774  0.0480 -0.2803 -0.2268
 1119W        W 2090  12.543  13.164   7.224  0.1177 -0.0056  0.1565
 1120W        W 2091  10.044  12.595  11.562  0.0024 -0.1703 -0.4791
 1121W        W 2092  13.799   9.156  13.640  0.1755 -0.0933 -0.1355
 1122W        W 2093   4.108   1.379   4.082  0.2502  0.1004  0.2871
 1123W        W 2094  10.846   3.939   1.311  0.0752  0.1700 -0.1662
 1124W        W 2095   6.683   6.644   0.810  0.0858  0.1116  0.1575
 1125W        W 2096   8.660  12.529   8.289 -0.1133 -0.0849  0.0036
 1126W        W 2097   0.083   5.385   5.187 -0.1483  0.2052 -0.1901
 1127W        W 2098  12.925  10.181   8.345  0.2335  0.1747  0.1790
 1128W        W 2099   8.937  11.415   1.013 -0.1831 -0.1555 -0.0112
 1129W        W 2100  11.587   9.308   0.275 -0.0282 -0.3626  0.0932
 1130W        W 2101   9.781   0.687  12.628  0.2492  0.3681  0.3612
 1131W        W 2102  13.143   4.973  10.093 -0.0675  0.1779  0.2396
 1132W        W 2103  11.917  13.758   6.869  0.0702  0.1084  0.1243
 1133W        W 2104   2.095   4.733   0.127 -0.0483  0.1058  0.0317
 1134W        W 2105   9.744   3.745  13.083  0.1303 -0.1671  0.0756
 1135W        W 2106   2.770  13.569   1.428  0.2432 -0.2053 -0.4354
 1136W        W 2107   1.654   9.319   7.633 -0.2826 -0.0755 -0.1144
 1137W        W 2108  10.805   9.852   9.449 -0.0688 -0.0856 -0.0944
 1138W        W 2109   3.112  11.596  11.448 -0.1323  0.2592  0.1000
 1139W        W 2110   5.908   2.765  12.771  0.0673 -0.2188 -0.1102
 1140W        W 2111   0.932  13.834   9.990  0.3915 -0.1621  0.5716
 1141W        W 2112   4.313   6.774   5.359  0.0973  0.3406 -0.1356
 1142W        W 2113   6.902   1.927  12.114 -0.0366 -0.2219 -0.1023
 1143W        W 2114   8.162   6.531   6.686  0.0369 -0.1331 -0.1313
 1144W        W 2115   9.198   4.527  13.726  0.0027  0.0410  0.0218
 1145W        W 2116   4.766  11.386   1.922  0.2898  0.0675  0.0423
 1146W        W 2117   2.741   9.176   7.257 -0.1656  0.2070 -0.1623
 1147W        W 2118   7.299   6.322   9.075 -0.2948 -0.3643  0.1721
 1148W        W 2119  12.082   1.650   9.539  0.1209  0.0079  0.2144
 1149W        W 2120   3.169   7.532   8.638 -0.0007  0.0954 -0.0527
 1150W        W 2121  10.585   9.266   1.501  0.1510 -0.1255  0.0388
 1151W        W 2122   6.086   6.091   1.552 -0.3324  0.0394  0.2218
 1152W        W 2123   3.826  13.294   6.350  0.0132 -0.0764  0.3649
 1153W        W 2124   2.614  13.596  13.817  0.0626  0.2248 -0.1505
 1154W        W 2125   9.236  11.613   8.993 -0.3541  0.1765 -0.1450
 1155W        W 2126   8.180   8.248   9.560  0.1069  0.1146 -0.0001
 1156W        W 2127   7.609   0.808   7.009 -0.2725  0.1611 -0.0474
 1157W        W 2128   6.788   9.813   8.800 -0.0893 -0.2147  0.0317
 1158W        W 2129   1.087   0.680   7.648  0.1037 -0.1019  0.1160
 1159W        W 2130   0.662   6.002   6.911 -0.1828  0.2133  0.1017
 1160W        W 2131   2.392   0.939   9.305 -0.0917  0.2792 -0.0071
 1161W        W 2132   6.646  13.281   3.402  0.2911  0.2419  0.0604
 1162W        W 2133   8.983   0.047  13.877 -0.1469  0.0983 -0.2869
 1163W        W 2134   4.794   6.354  12.312 -0.1475  0.0262 -0.0789
 1164W        W 2135   7.806   1.367  12.884  0.1243  0.1344 -0.1532
 1165W        W 2136   9.949   1.871   4.142 -0.2563 -0.1455 -0.0057
 1166W        W 2137   6.574  12.211  10.227  0.0724  0.2962  0.1371
 1167W        W 2138   9.762   9.365   9.442  0.0410 -0.1013  0.0875
 1168W        W 2139  13.271  12.536  11.573 -0.2440  0.1237 -0.0004
 1169W        W 2140   7.238   3.489  11.630  0.0307  0.2148  0.4808
 1170W        W 2141   2.674   3.352  11.485 -0.2736  0.0711  0.0755
 1171W        W 2142   7.794   1.553  12.406 -0.0274 -0.2280  0.0876
 1172W        W 2143  12.503  11.182   7.685  0.0683  0.1287  0.1724
 1173W        W 2144   6.084   3.436   1.456 -0.0592  0.0220 -0.2189
 1174W        W 2145   3.576  13.349  13.903 -0.4362 -0.2148 -0.1498
 1175W        W 2146   0.333   8.231   3.990 -0.0490 -0.0992  0.0083
 1176W        W 2147  10.044  12.428   1.703  0.1267 -0.3164  0.3511
 1177W        W 2148  10.109  13.455   5.139  0.2230  0.2032 -0.2041
 1178W        W 2149   1.396  10.946   3.836 -0.2276  0.3473 -0.0786
 1179W        W 2150   0.916  10.424  13.557 -0.0791 -0.0226  0.1265
 1180W        W 2151  12.975  11.097  13.870  0.2130  0.0140  0.0817
 1181W        W 2152   7.370   2.361   0.893 -0.2122 -0.1294 -0.3014
 1182W        W 2153  12.725   6.392   5.128  0.0744 -0.0187  0.3476
 1183W        W 2154   7.394   6.557   0.064  0.0180 -0.1827  0.1398
 1184W        W 2155   7.216   4.131   5.937 -0.1235  0.0688  0.0076
 1185W        W 2156   7.519   8.766   7.795 -0.0992  0.1305 -0.3808
 1186W        W 2157   0.781   0.191  11.810  0.1979  0.1998 -0.1555
 1187W        W 2158   8.908   8.792   4.190  0.1176 -0.3242  0.1643
 1188W        W 2159   3.164   0.840  10.614  0.0296  0.0591  0.0812
 1189W        W 2160   6.234   1.197  13.548 -0.1074 -0.1281  0.0358
 1190W        W 2161  10.584   5.925   0.995  0.1157 -0.2515  0.2691
 1191W        W 2162  13.554  12.081   3.008 -0.0405  0.1444  0.1682
 1192W        W 2163  10.246   2.611  11.533 -0.2035  0.1969 -0.0684
 1193W        W 2164  10.192   6.690   6.619 -0.2234 -0.1946  0.0323
 1194W        W 2165   8.388   2.492   1.886 -0.1877  0.4933  0.0813
 1195W        W 2166   3.358   6.628   8.696  0.0323 -0.0629  0.2656
 1196W        W 2167   8.194  13.789   0.131  0.0981 -0.1370  0.2844
 1197W        W 2168   6.229   4.302   6.582  0.4126 -0.0592 -0.1130
 1198W        W 2169   8.547   1.037   8.174  0.2324  0.3113  0.0106
 1199W        W 2170  12.461   8.705   4.848  0.2111  0.0913  0.4126
 1200W        W 2171   7.407   7.881   8.893  0.0022 -0.0602  0.2910
 1201W        W 2172  10.613  11.097   2.354 -0.2039 -0.1927 -0.0367
 1202W        W 2173   3.038   6.229  11.065 -0.2602 -0.1326  0.1040
 1203W        W 2174   7.073  10.301   6.825  0.0871  0.2344 -0.3971
 1204W        W 2175   8.363   0.464  10.505 -0.0509 -0.3719  0.0624
 1205W        W 2176   3.181   1.201   9.659 -0.1076  0.0066 -0.0489
 1206W        W 2177   1.919   4.861   3.716  0.2424  0.1654  0.1479
 1207W        W 2178  10.400   7.233  13.624 -0.2365 -0.0767 -0.1523
 1208W        W 2179   3.087   0.294   8.649  0.0679 -0.1306  0.1791
 1209W        W 2180   5.052   4.622   9.414  0.1662 -0.2627 -0.1226
 1210W        W 2181  12.783   0.026   9.931 -0.2606 -0.1221  0.0306
 1211W        W 2182  11.603  10.258   2.073 -0.1660 -0.0377 -0.0686
 1212W        W 2183   1.461  10.744   4.337 -0.0140  0.0110 -0.0044
 1213W        W 2184   1.370   6.159   3.581 -0.1065 -0.1937  0.1267
 1214W        W 2185   7.257   0.815  13.693  0.0757  0.3145  0.0495
 1215W        W 2186   2.494  10.422   6.950  0.1210 -0.1059  0.2294
 1216W        W 2187   3.341   2.226  10.455 -0.3069 -0.1115 -0.0032
 1217W        W 2188   1.504  11.212  12.074 -0.1903  0.0103  0.0670
 1218W        W 2189   8.802   0.497  10.712  0.1404  0.0058  0.1325
 1219W        W 2190   2.722  10.328   0.897 -0.0250  0.0157 -0.1965
 1220W        W 2191   5.118  10.509   4.107  0.2416 -0.0766  0.0569
 1221W        W 2192   1.936   2.559   4.615  0.1829 -0.0187 -0.2332
 1222W        W 2193  12.467   2.343  10.073 -0.1452  0.1515  0.0514
 1223W        W 2194   3.089  12.528   7.168  0.0502  0.0681  0.0115
 1224W        W 2195   1.329  10.944   8.831  0.0217 -0.1733  0.1629
 1225W        W 2196   5.359   0.912  10.960 -0.0451  0.2152  0.0924
 1226W        W 2197  13.813   6.327   8.466  0.2114 -0.0249  0.0366
 1227W        W 2198  13.716  13.369   3.094  0.0217 -0.0698 -0.2298
 1228W        W 2199   0.705   0.914   7.421 -0.0345  0.1565  0.2739
 1229W        W 2200  12.238  12.552   1.841  0.1501 -0.1589 -0.2807
 1230W        W 2201   1.881   2.614   3.297 -0.1182  0.2056 -0.3544
 1231W        W 2202   3.686   3.664   6.442  0.1803  0.2040  0.4772
 1232W        W 2203   5.800   3.307  13.897  0.1504 -0.0920 -0.1289
 1233W        W 2204   0.934   9.303   7.135 -0.1258 -0.0099 -0.0751
 1234W        W 2205   8.024   6.271   7.464  0.1063  0.3987 -0.0728
 1235W        W 2206   0.216   4.368  12.426 -0.0649 -0.2142 -0.0375
 1236W        W 2207   9.330   7.776   0.752 -0.2222  0.0488 -0.2524
 1237W        W 2208   2.992   3.550   2.333  0.0488 -0.1720 -0.1566
 1238W        W 2209  12.168   1.681   2.987  0.0249 -0.1704  0.2051
 1239W        W 2210   8.715  10.845   5.342 -0.1355  0.0068  0.0624
 1240W        W 2211   1.459   5.774   9.355  0.2701  0.0294 -0.0649
 1241W        W 2212  13.185   9.736  13.483  0.0217 -0.1876  0.0930
 1242W        W 2213   8.123   8.838   8.412  0.1292 -0.1198  0.1877
 1243W        W 2214   6.437  13.914  10.536  0.1568 -0.0671  0.1639
 1244W        W 2215  11.254   5.746   9.131 -0.1013 -0.0375 -0.0037
 1245W        W 2216  13.364   2.894  11.464  0.0035 -0.1746  0.5553
 1246W        W 2217   3.547   3.149  10.591  0.1659  0.0515  0.3602
 1247W        W 2218   8.770   8.973   0.741 -0.1554 -0.2260  0.2533
 1248W        W 2219   0.958  11.423   6.803 -0.2021  0.0139 -0.0786
 1249W        W 2220   8.338   5.818   8.322  0.0796 -0.0364 -0.0285
 1250W        W 2221   4.279   4.284  13.571  0.0417  0.0792  0.0820
 1251W        W 2222  12.396   6.544   8.992 -0.1041  0.2736  0.2576
 1252W        W 2223   3.552   6.424  13.100 -0.0461 -0.1086  0.3357
 1253W        W 2224  11.489   7.894   2.696 -0.2733 -0.0072 -0.0630
 1254W        W 2225   0.303   3.487  11.853  0.0471 -0.4610 -0.2572
 1255W        W 2226   3.956   4.575   1.445 -0.0099 -0.1933  0.0778
 1256W        W 2227  12.232   8.607   1.216 -0.3689 -0.1061  0.0680
 1257W        W 2228   1.913   5.934   2.936  0.0330 -0.0263 -0.2090
 1258W        W 2229  12.785  11.405  11.958 -0.0949  0.2414  0.0731
 1259W        W 2230  12.074   5.828  10.044  0.1994 -0.2024 -0.4321
 1260W        W 2231  11.240   0.728   8.898 -0.1106  0.3834  0.0528
 1261W        W 2232   9.728   3.844   5.571  0.0540 -0.0007  0.0742
 1262W        W 2233   6.876   0.069   1.391  0.0138 -0.2376  0.0083
 1263W        W 2234   6.093  11.863   3.954 -0.1538  0.0560 -0.2606
 1264W        W 2235  12.365  13.489   2.923 -0.1958 -0.1380  0.2400
 1265W        W 2236   8.070  12.484   8.268 -0.1282  0.3380  0.1491
 1266W        W 2237  12.203   3.859   8.591  0.2299 -0.2820 -0.3582
 1267W        W 2238   6.729   2.268   7.654  0.0762 -0.1363  0.2623
 1268W        W 2239   8.451   5.354   4.357 -0.2815  0.2298  0.0477
 1269W        W 2240  11.939   8.211   9.577 -0.2256  0.2006 -0.0723
 1270W        W 2241   2.008  12.248   3.296  0.1708 -0.4514  0.0178
 1271W        W 2242   7.167   4.711  11.700 -0.0215  0.1586  0.0325
 1272W        W 2243   1.559  12.148  11.990  0.1787 -0.1041 -0.3163
 1273W        W 2244  10.378   1.042   5.018  0.1651  0.2541 -0.1426
 1274W        W 2245   6.741   0.388   8.432 -0.0103  0.0413 -0.1247
 1275W        W 2246  13.083   2.182  12.961  0.1003 -0.1121  0.1432
 1276W        W 2247   0.715   6.229   7.359  0.2082  0.1199  0.0192
 1277W        W 2248   5.914   2.264   9.233  0.2277 -0.2438 -0.1455
 1278W        W 2249   0.512  10.450  11.169  0.0138 -0.0018 -0.0505
 1279W        W 2250   5.393   7.281   1.352 -0.1636 -0.0573 -0.2696
 1280W        W 2251   1.958   8.687  11.041 -0.0049 -0.1792 -0.2311
 1281W        W 2252  13.855   5.936   1.036 -0.0547  0.2144  0.0022
 1282W        W 2253  11.180   3.712   6.817 -0.1162  0.0731  0.1074
 1283W        W 2254  13.858   2.219   9.588 -0.3459 -0.1476  0.2794
 1284W        W 2255   3.225   8.399  11.510 -0.2498  0.2228 -0.0587
 1285W        W 2256   6.333   2.294   6.766 -0.1656  0.1124  0.0537
 1286W        W 2257   4.400   1.368   6.125 -0.1455  0.2636  0.0258
 1287W        W 2258   6.436   8.823   4.955  0.1333  0.2162 -0.0157
 1288W        W 2259   2.334  11.536   5.208  0.1570  0.2369  0.0211
 1289W        W 2260   7.947   6.884  13.322  0.3454  0.2777  0.2560
 1290W        W 2261  11.580  11.700   1.159  0.0914  0.0415  0.0972
 1291W        W 2262   2.103  13.352   7.667 -0.1017  0.0377 -0.2621
 1292W        W 2263   1.116   8.370   4.401 -0.2558  0.0774 -0.1414
 1293W        W 2264   7.299  12.613   9.931 -0.1845 -0.1586  0.1402
 1294W        W 2265   8.797   0.457   7.669  0.2201 -0.1777 -0.0620
 1295W        W 2266   2.414   1.359   4.133 -0.0513 -0.1795 -0.0854
 1296W        W 2267   0.051   4.480   8.942 -0.1121  0.0272  0.1543
 1297W        W 2268  13.621   4.526   7.488  0.2193  0.2213  0.0303
 1298W        W 2269   5.445   1.869   7.275 -0.0087  0.3880 -0.3966
 1299W        W 2270   1.476  10.557   6.954 -0.0089  0.0494  0.0239
 1300W        W 2271   8.276  13.887   3.378  0.0688 -0.0778 -0.0694
 1301W        W 2272  12.857   6.844   0.415 -0.2090  0.4019  0.2833
 1302W        W 2273  13.294   3.685   6.608  0.0891 -0.0912  0.1805
 1303W        W 2274  12.352   8.215  11.512  0.1521  0.0029 -0.0681
 1304W        W 2275   1.369   4.627   9.618  0.0996  0.0177 -0.0278
 1305W        W 2276   9.125   9.292   5.935 -0.2208 -0.0078  0.1180
 1306W        W 2277   0.109   5.857   8.112  0.1301 -0.4358 -0.0374
 1307W        W 2278  10.662  10.963   0.808 -0.3712  0.0122 -0.1463
 1308W        W 2279  10.228   9.340   0.164 -0.1844  0.0966  0.1596
 1309W        W 2280  11.532   7.875  10.816 -0.1489  0.1819  0.1685
 1310W        W 2281   6.042   2.581   3.457  0.2997 -0.0589 -0.1276
 1311W        W 2282  10.809  11.006  10.287  0.0729  0.0426 -0.4071
 1312W        W 2283  13.145  12.139   7.440  0.0884 -0.1418 -0.1254
 1313W        W 2284  11.785   5.693   7.882 -0.0466  0.2039 -0.0635
 1314W        W 2285   2.692   5.031   4.985 -0.0005 -0.1644  0.0964
 1315W        W 2286  13.461   2.085  12.551 -0.0244  0.0538  0.0675
 1316W        W 2287   3.213  13.686   9.226 -0.0950  0.0591  0.3923
 1317W        W 2288  11.658   6.622   6.177  0.0856  0.2638 -0.1097
 1318W        W 2289   2.476   8.084   4.684  0.1596 -0.1068  0.0044
 1319W        W 2290   6.242   2.406  13.075 -0.3374  0.0559 -0.1269
 1320W        W 2291   0.415   7.343   0.023 -0.2113 -0.0471 -0.0670
 1321W        W 2292   4.123   0.741  10.993  0.0080 -0.0025 -0.1369
 1322W        W 2293   9.921   5.426  13.499 -0.2503  0.1146 -0.0996
 1323W        W 2294   2.354   0.319   2.111  0.1614  0.0610  0.1581
 1324W        W 2295   7.693  10.917  10.215 -0.2750  0.3581 -0.1822
 1325W        W 2296   4.169   0.207   1.598  0.1771 -0.1823 -0.2273
 1326W        W 2297  12.655   6.118  12.452  0.0922  0.0413  0.1436
 1327W        W 2298  12.227   2.180   9.585  0.2081  0.1324  0.0157
 1328W        W 2299   6.001   0.524   1.826  0.2969  0.0079  0.1271
 1329W        W 2300   7.647  12.829   2.667 -0.0284  0.0544  0.0899
 1330W        W 2301   4.947   2.261  11.944 -0.0008 -0.1809  0.0431
 1331W        W 2302   5.284   3.373   8.069  0.2798  0.3232  0.1025
 1332W        W 2303   4.761   1.706   8.039  0.1730  0.0675 -0.2050
 1333W        W 2304   8.756   3.720   4.287 -0.0062  0.0926 -0.1137
 1334W        W 2305   5.069   8.453   5.228 -0.0830  0.0994 -0.2401
 1335W        W 2306   9.822   6.102   7.439 -0.2412 -0.2373 -0.1491
 1336W        W 2307   4.786   4.435   7.272 -0.0816 -0.0870 -0.1187
 1337W        W 2308   5.414   5.154   1.877  0.0541  0.0985 -0.0208
 1338W        W 2309  11.282   9.537   5.844  0.1818 -0.2987  0.3006
 1339W        W 2310   5.269   6.199   7.933 -0.0096 -0.0956  0.0456
 1340W        W 2311   0.468  13.416  10.152 -0.1232 -0.1232  0.0450
 1341W        W 2312   9.819   3.002   9.243  0.0329  0.1309 -0.1469
 1342W        W 2313   8.969   9.772   0.767  0.0177  0.4445 -0.0575
 1343W        W 2314   8.958  11.538   2.508  0.0658  0.0190  0.1540
 1344W        W 2315   9.421  11.515   9.839  0.0172 -0.1996 -0.0967
 1345W        W 2316   2.959   5.764   1.573  0.1997 -0.0551  0.2179
 1346W        W 2317   2.671   8.001  11.817  0.1185 -0.1958 -0.0443
 1347W        W 2318  11.599  12.093  13.258  0.0995  0.1025 -0.1958
 1348W        W 2319   4.073   5.825   9.650  0.1440  0.2424  0.1401
 1349W        W 2320  11.213   4.293   1.347  0.0033  0.0626  0.1178
 1350W        W 2321   1.323  11.041  11.671 -0.0200  0.2822  0.0688
 1351W        W 2322  11.350   3.814   1.171 -0.1148  0.2106 -0.2074
 1352W        W 2323   2.196   8.328   6.228 -0.1033 -0.0177 -0.1119
 1353W        W 2324   0.122   6.582   2.020  0.0195 -0.2610  0.0355
 1354W        W 2325   6.994   8.762   9.932  0.1907 -0.2296 -0.2916
 1355W        W 2326   2.010  10.526  13.559 -0.3654 -0.3091 -0.0481
 1356W        W 2327  11.170  13.566   8.658  0.1096 -0.0545 -0.0348
 1357W        W 2328  11.524  13.461   6.940 -0.0662  0.2745  0.0012
 1358W        W 2329  10.196  10.344   4.960 -0.0366  0.1668  0.1985
 1359W        W 2330   0.894   6.918   0.043  0.2619 -0.0085  0.3290
 1360W        W 2331   6.588   3.088   3.505 -0.1503 -0.1172  0.0294
 1361W        W 2332   4.100   8.535   3.953 -0.2279 -0.1318  0.1285
 1362W        W 2333   0.641   8.503   3.582 -0.0843  0.1499  0.0906
 1363W        W 2334   3.519   9.841   8.856 -0.2869  0.3769 -0.0806
 1364W        W 2335   2.092  10.937   5.105 -0.3156 -0.0801  0.2539
 1365W        W 2336   8.036  10.219   9.881  0.0409  0.1749 -0.2754
 1366W        W 2337  10.050   1.210  12.648  0.1141 -0.0643  0.1294
 1367W        W 2338   9.853   1.263   2.646 -0.1115  0.2531 -0.0047
 1368W        W 2339  13.527   3.678  12.469 -0.1405  0.2821 -0.0534
 1369W        W 2340   3.808   3.938   4.981 -0.0514  0.0728 -0.2637
 1370W        W 2341  10.273  10.362  10.119  0.1718 -0.2084  0.0269
 1371W        W 2342   0.488   0.399  10.575  0.2758  0.4813 -0.2682
 1372W        W 2343   7.758   2.825  10.128 -0.3947 -0.1516  0.0973
 1373W        W 2344  11.275  13.049   8.461 -0.1062 -0.2391 -0.2661
 1374W        W 2345   0.185  10.208   3.337  0.0507  0.2351  0.0168
 1375W        W 2346  12.158   3.779   2.203  0.3931  0.0145 -0.0500
 1376W        W 2347   8.338   9.684  12.934  0.1530 -0.0341 -0.3274
 1377W        W 2348   4.766   6.927   5.942 -0.0057 -0.0954  0.0679
 1378W        W 2349   3.933   3.525  10.489  0.1167  0.2528 -0.0068
 1379W        W 2350   4.218   4.793   9.856 -0.0908  0.0366  0.2437
 1380W        W 2351   2.397  11.333   1.540  0.0188 -0.0189 -0.1798
 1381W        W 2352   6.245  11.759   2.987  0.0471 -0.0089  0.0755
 1382W        W 2353   5.767   6.271   9.432  0.1073  0.2209  0.0320
 1383W        W 2354   0.151   3.581   8.162  0.0149  0.0876  0.4779
 1384W        W 2355   5.061   7.134   4.869 -0.2928  0.5790  0.0475
 1385W        W 2356   5.234   2.366   7.828  0.1051 -0.0723 -0.1007
 1386W        W 2357   1.646   9.856   1.988  0.1042  0.1559  0.0837
 1387W        W 2358  10.585   9.796   7.602  0.3283  0.3604 -0.2253
 1388W        W 2359  13.621   9.609   8.189 -0.1035 -0.1325 -0.1212
 1389W        W 2360  10.523  12.825   1.721 -0.0865 -0.0630 -0.1170
 1390W        W 2361   8.441   6.981  13.174  0.0276 -0.1596  0.1254
 1391W        W 2362  10.485   6.130  10.538 -0.1487 -0.2116 -0.0983
 1392W        W 2363   2.819   9.708   5.295 -0.0453 -0.1743  0.0433
 1393W        W 2364   5.512   5.511   6.013  0.1115  0.1856  0.0500
 1394W        W 2365   9.591  12.526  13.032 -0.0370  0.0010  0.2065
 1395W        W 2366   8.544   8.744  12.436  0.2880  0.0309  0.2598
 1396W        W 2367  11.872   7.632   4.929  0.1307 -0.0551 -0.0814
 1397W        W 2368   6.945   0.193  13.480  0.2177 -0.1418  0.2488
 1398W        W 2369   3.720  10.177   4.901  0.0178 -0.0573  0.0059
 1399W        W 2370   0.180   1.177   3.346  0.2788 -0.1103  0.0081
 1400W        W 2371   7.920   9.583  10.669 -0.1071  0.0513 -0.0847
 1401W        W 2372   7.153  10.877   4.976  0.3216 -0.5107 -0.3408
 1402W        W 2373   7.145  13.607   2.751  0.0576 -0.0428  0.4461
 1403W        W 2374  12.727   1.975  10.312  0.0618 -0.0717  0.0132
 1404W        W 2375   1.842   4.381   3.625 -0.2986 -0.0809  0.1015
 1405W        W 2376   4.348   0.113  10.704  0.2047  0.0779  0.3783
 1406W        W 2377  11.151   8.712   0.670 -0.2966  0.0758  0.1735
 1407W        W 2378   7.185   6.159   1.210  0.0152  0.3030  0.0732
 1408W        W 2379   8.716  11.887  10.182 -0.3042 -0.0972 -0.0644
 1409W        W 2380   1.478   2.843   3.128  0.0042 -0.6314 -0.2407
 1410W        W 2381  12.565  11.157   1.711  0.0032 -0.1249 -0.0008
 1411W        W 2382   4.714  11.345   4.213 -0.0870 -0.1572 -0.2262
 1412W        W 2383   4.704   5.890   5.137  0.1999 -0.0147 -0.4349
 1413W        W 2384   4.091   1.082   0.695  0.0546  0.0268 -0.0166
 1414W        W 2385   8.476   7.374  11.954 -0.0453  0.0496 -0.1382
 1415W        W 2386  12.788   3.864   3.584  0.2294 -0.1074  0.0104
 1416W        W 2387  10.724   6.939   4.900 -0.0641  0.1181  0.3284
 1417W        W 2388  12.117   2.380  12.552  0.2875  0.2279 -0.2534
 1418W        W 2389  13.535   2.321   4.949  0.1331 -0.0598 -0.2409
 1419W        W 2390   3.078   8.723   6.726  0.3254  0.2765  0.1332
 1420W        W 2391   0.368   2.212  12.052  0.1209  0.0470  0.0254
 1421W        W 2392   6.553   5.968   9.706  0.0383 -0.1443  0.2003
 1422W        W 2393   2.822   7.759   4.480  0.1133 -0.1843 -0.0635
 1423W        W 2394   9.608   6.278   9.646 -0.2231 -0.1366  0.0873
 1424W        W 2395   2.034   9.975   6.814  0.3062  0.2311  0.2789
 1425W        W 2396   7.214  13.610   0.800  0.1052  0.3952 -0.0003
 1426W        W 2397   6.692   7.898   6.239 -0.0332  0.1722  0.1374
 1427W        W 2398   2.494   2.846  12.050 -0.1646  0.1242 -0.0423
 1428W        W 2399   0.245   1.693  11.431  0.0365 -0.1119  0.0080
 1429W        W 2400  13.912   5.863   2.704 -0.0249 -0.0623 -0.2891
 1430W        W 2401  12.122  13.620   8.293  0.0336  0.0627  0.2620
 1431W        W 2402  12.106   0.807   2.397  0.0630  0.2743 -0.3809
 1432W        W 2403   6.029   2.143   2.324 -0.0314  0.1351  0.1148
 1433W        W 2404   1.496   9.994   6.723 -0.2287 -0.0082  0.0239
 1434W        W 2405  10.128   2.595   9.395  0.1796 -0.2619 -0.1797
 1435W        W 2406   2.686   8.487   2.251  0.0567  0.1950 -0.1927
 1436W        W 2407   9.346  10.222   8.422  0.1175 -0.2119 -0.2257
 1437W        W 2408   4.099   7.692   7.410  0.0314  0.0637 -0.3630
 1438W        W 2409   0.352   1.173   1.951 -0.0461  0.0909  0.2009
 1439W        W 2410  12.702   9.863   0.135  0.0621  0.0189 -0.3785
 1440W        W 2411  10.640   1.557   8.052 -0.2391  0.0557  0.0790
 1441W        W 2412  13.621   7.488   8.384  0.2791 -0.0329  0.3182
 1442W        W 2413   6.950   4.607   3.452  0.1258  0.0909  0.0282
 1443W        W 2414   9.603  10.771   7.498  0.2124  0.1334  0.0270
 1444W        W 2415   9.315   2.270   2.070  0.1321 -0.0194 -0.0681
 1445W        W 2416   6.876   9.565  11.168  0.0741  0.2340 -0.2989
 1446W        W 2417   8.342  13.579   2.195  0.1106 -0.0797  0.2227
 1447W        W 2418   0.199   4.696   6.679  0.1314  0.0569 -0.3351
 1448W        W 2419   2.063   7.390   9.060 -0.1632 -0.1074 -0.3253
 1449W        W 2420  13.898   7.754   3.934 -0.0566 -0.2261 -0.1329
 1450W        W 2421   3.075   2.111   8.019 -0.4358  0.2012  0.4946
 1451W        W 2422   4.603  11.471   1.025 -0.1890  0.1387  0.1088
 1452W        W 2423  13.855   9.842   4.196  0.0787 -0.5228  0.0859
 1453W        W 2424   6.902   1.593   7.224 -0.2006 -0.1818  0.0013
 1454W        W 2425   5.001   6.436  11.852  0.1665  0.2558 -0.0848
 1455W        W 2426   6.284   1.378   1.908  0.3413  0.4443  0.0445
 1456W        W 2427  13.211   9.588  10.244  0.1980  0.1471 -0.1012
 1457W        W 2428   7.500   5.183   3.362  0.3024  0.0252 -0.1681
 1458W        W 2429  12.001   9.744   0.978  0.2751 -0.4493 -0.4295
 1459W        W 2430  10.473  11.394   0.618  0.2579  0.1353 -0.0786
 1460W        W 2431   9.519  13.034   5.544  0.3079 -0.1893 -0.1500
 1461W        W 2432   0.636   0.027  10.807  0.1577  0.0679  0.0287
 1462W        W 2433   5.907  13.219  12.618 -0.1639 -0.0827  0.0692
 1463W        W 2434   3.043   1.421  12.459  0.3796  0.1449 -0.0401
 1464W        W 2435  13.357   7.573   8.983 -0.0356  0.2117 -0.0761
 1465W        W 2436  12.279   7.257  11.619  0.1111  0.1439  0.0076
 1466W        W 2437  12.803   0.319   0.897  0.0042 -0.0081  0.2301
 1467W        W 2438   7.683   5.941   9.056  0.3297  0.0085 -0.0473
 1468W        W 2439   4.079  12.480  11.791 -0.1372 -0.1262 -0.0028
 1469W        W 2440   1.562   4.183   7.207 -0.1496 -0.0426 -0.1529
 1470W        W 2441   6.334   1.579   2.771 -0.0717 -0.0289  0.2225
 1471W        W 2442  11.229   7.973  13.773  0.2216  0.1848  0.2604
 1472W        W 2443   4.119  12.561   2.597  0.1938 -0.1661 -0.0022
 1473W        W 2444   2.322   7.628  13.877 -0.1768 -0.0351  0.0658
 1474W        W 2445   6.269   3.643   5.709  0.1237  0.2050  0.2073
 1475W        W 2446  12.577   3.097  12.222 -0.0270 -0.0245  0.2459
 1476W        W 2447   4.359   9.835   1.892  0.0241  0.2659 -0.1177
 1477W        W 2448  10.469   8.641  13.313 -0.0220  0.0003 -0.1745
 1478W        W 2449   0.968   5.652   5.017  0.2920 -0.0807 -0.1234
 1479W        W 2450   6.535   7.709   1.699  0.0497  0.3177  0.1503
 1480W        W 2451  13.913   0.578  13.816  0.3645 -0.0722 -0.1665
 1481W        W 2452  11.822   0.652   9.538  0.4150  0.1988  0.2405
 1482W        W 2453  12.532   3.656  11.429 -0.0924 -0.1106 -0.2243
 1483W        W 2454   4.045   1.326  12.476 -0.2314  0.3125  0.2343
 1484W        W 2455   2.734   6.566   3.563  0.0813 -0.1425 -0.2164
 1485W        W 2456   0.220   4.708   1.906  0.0007 -0.3628 -0.2407
 1486W        W 2457   6.245   1.906  12.650  0.0073 -0.2844 -0.2049
 1487W        W 2458   4.563   7.323   8.318 -0.3636  0.2364 -0.0276
 1488W        W 2459  10.551   1.390   3.659 -0.2198 -0.1059  0.2903
 1489W        W 2460   8.760   5.090  10.591  0.1697  0.3219 -0.0411
 1490W        W 2461  10.531  11.508   4.509 -0.0845  0.2100 -0.0162
 1491W        W 2462   5.645   3.047   5.697 -0.0526  0.0407  0.0294
 1492W        W 2463   5.130   6.028   5.410 -0.2175 -0.3656 -0.4269
 1493W        W 2464  12.010   4.321  12.544 -0.0301  0.0810  0.2171
 1494W        W 2465   1.913  13.894   3.004 -0.0545 -0.1865  0.2373
 1495W        W 2466  11.226   6.210   7.843  0.0763 -0.3791  0.1758
 1496W        W 2467  12.965   5.819  12.152  0.0872  0.1767  0.2642
 1497W        W 2468  12.625   5.785   3.985  0.0522  0.0667 -0.2348
 1498W        W 2469   7.319   8.378   5.354  0.0353 -0.0501 -0.2111
 1499W        W 2470  13.666   6.214   9.041 -0.0676 -0.5385 -0.3426
 1500W        W 2471   6.849   2.951   7.426  0.1529  0.1334  0.1146
 1501W        W 2472   6.680   0.783   9.814 -0.1398 -0.0613  0.0566
 1502W        W 2473   2.634   1.535   8.496 -0.1197 -0.0772 -0.0923
 1503W        W 2474   7.687   5.601   5.298 -0.1694  0.0338 -0.2135
 1504W        W 2475   4.501   3.704   4.321  0.1672  0.0551  0.1682
 1505W        W 2476  11.584   9.265   3.148 -0.1960  0.2159 -0.2427
 1506W        W 2477   2.522   0.625   5.899 -0.0221 -0.0578 -0.0732
 1507W        W 2478   7.862   6.213   1.929  0.0477 -0.1168  0.1748
 1508W        W 2479   8.513  13.649   0.601 -0.1860  0.2786 -0.0412
 1509W        W 2480   5.426   1.973   5.514  0.0289  0.0863 -0.1817
 1510W        W 2481  10.455  12.437   7.249  0.1307  0.3868 -0.4564
 1511W        W 2482  12.934   0.964   8.403  0.2137 -0.1615 -0.2825
 1512W        W 2483   9.106   4.721  13.291  0.0955 -0.0290  0.1801
 1513W        W 2484   4.158   3.881  13.255 -0.0381  0.2653 -0.0518
 1514W        W 2485   8.909   3.535  10.280  0.2370  0.2943  0.0218
 1515W        W 2486  13.696   7.930   8.732 -0.0152  0.1365 -0.2730
 1516W        W 2487   7.753   8.805  13.497 -0.0644  0.0476  0.1946
 1517W        W 2488   3.425   3.658   4.562  0.0912 -0.0923  0.2068
 1518W        W 2489   4.377   8.642  11.826  0.0141 -0.0076 -0.2268
 1519W        W 2490   6.460   3.163   5.790 -0.0751  0.0239  0.0135
 1520W        W 2491   0.096   5.552   0.699  0.1365  0.1399 -0.0012
 1521W        W 2492   5.755   1.242  10.652 -0.1274  0.3871  0.2285
 1522W        W 2493   7.350   5.556  11.592  0.0420  0.1839 -0.1213
 1523W        W 2494   6.998   0.569   1.278  0.3930 -0.2072  0.1143
 1524W        W 2495  13.093   9.524   2.287  0.1457 -0.2161 -0.3142
 1525W        W 2496  12.110   7.977  12.380  0.1617 -0.1429 -0.0947
 1526W        W 2497   8.852   4.740   9.733  0.3337  0.0021  0.2904
 1527W        W 2498   7.084   8.836   9.480  0.0667 -0.1902  0.1765
 1528W        W 2499   2.991   7.375   3.708 -0.3426 -0.3301 -0.0829
 1529W        W 2500   3.827  11.794   4.698 -0.3798  0.0751 -0.1140
 1530W        W 2501   1.838   8.034   2.102 -0.1161  0.0218 -0.0332
 1531W        W 2502   2.575   0.049   6.756  0.1133  0.0423  0.0499
 1532W        W 2503   3.873   2.289   8.459  0.1008  0.2262 -0.3046
 1533W        W 2504  12.084  11.633   0.910 -0.4556  0.0225 -0.3544
 1534W        W 2505   9.474   2.486   6.100 -0.0178  0.2895  0.2131
 1535W        W 2506  13.400  10.494   9.942 -0.1263  0.2750  0.0095
 1536W        W 2507  12.859  13.040   9.622 -0.1174  0.0344 -0.2075
 1537W        W 2508   9.775   8.558  11.551  0.2770  0.2388  0.0098
 1538W        W 2509   5.516   0.243   3.308 -0.0116 -0.0860 -0.0096
 1539W        W 2510   7.415  10.031  12.667  0.1079  0.3498 -0.3325
 1540W        W 2511   1.069  11.521  10.405  0.0188  0.0884 -0.0334
 1541W        W 2512   6.163  11.691  13.783  0.3338  0.2832  0.3389
 1542W        W 2513   8.320  13.674   5.382  0.0238  0.1167  0.1895
 1543W        W 2514   8.403   0.065   4.356  0.0563 -0.3071 -0.1333
 1544W        W 2515  12.883  11.477   1.444 -0.0691 -0.0388 -0.1674
 1545W        W 2516   7.087   6.550  12.532 -0.0385 -0.0020  0.2203
 1546W        W 2517   8.462   9.594  12.442 -0.1203 -0.0745 -0.0556
 1547W        W 2518   8.437   8.976   7.384  0.0421  0.2676 -0.0852
 1548W        W 2519  10.029   5.471  12.422 -0.0839 -0.0578 -0.2241
 1549W        W 2520  10.283   9.505   6.071 -0.2346  0.2102 -0.6479
 1550W        W 2521  13.848   3.663  11.120  0.1815 -0.0821  0.0819
 1551W        W 2522   4.426   1.297   8.898  0.0840  0.3404 -0.1245
 1552W        W 2523   9.566   4.808  10.904  0.2643 -0.0257  0.1445
 1553W        W 2524   1.091   9.982   5.486 -0.3109  0.0973  0.3511
 1554W        W 2525   6.316   5.553  12.415 -0.1473  0.3394  0.3209
 1555W        W 2526   1.274   7.208   2.049 -0.1305 -0.3058  0.1858
 1556W        W 2527   2.832   9.937   9.449 -0.0914 -0.2548 -0.4449
 1557W        W 2528   2.315   6.222   5.582  0.1061  0.0842  0.3414
 1558W        W 2529   9.434  10.345   7.217  0.1378  0.0903  0.1003
 1559W        W 2530   2.248  11.824  10.976  0.0932  0.1701  0.0495
 1560W        W 2531   2.288  13.514   3.739 -0.1363 -0.3049 -0.1414
 1561W        W 2532   2.436  10.394   4.570 -0.0781 -0.1506  0.0983
 1562W        W 2533   4.921   6.216   0.183 -0.1350 -0.1951  0.0199
 1563W        W 2534   8.280  12.006  10.015  0.0556  0.0304 -0.5063
 1564W        W 2535  10.949   9.747  10.577 -0.1831  0.3554 -0.4809
 1565W        W 2536   1.047   7.288  11.274 -0.1935  0.3067  0.6482
 1566W        W 2537   1.889   1.972  11.178 -0.0377  0.0922  0.1362
 1567W        W 2538   2.385   8.231   6.845 -0.1355  0.0316 -0.3001
 1568W        W 2539   5.615   1.049   1.258  0.1705 -0.2248  0.1884
 1569W        W 2540   7.540   1.744   8.503  0.0166  0.1647  0.1084
 1570W        W 2541   8.806   6.998   6.217  0.1849 -0.0583  0.2633
 1571W        W 2542   1.586  11.830   5.890 -0.4053  0.0824 -0.5075
 1572W        W 2543  12.331   0.150  10.059  0.1377  0.1159 -0.1033
 1573W        W 2544  13.398   8.335  13.568  0.3975  0.0449  0.0877
 1574W        W 2545   2.322  13.189  12.138  0.1198  0.1317  0.2092
 1575W        W 2546  11.752  12.575   3.811 -0.1364  0.0833 -0.0333
 1576W        W 2547  13.779   2.853  10.692  0.1329  0.1728 -0.1926
 1577W        W 2548  12.752   5.927   8.291  0.1376 -0.2729 -0.0898
 1578W        W 2549  11.319   1.960   4.640 -0.1091 -0.0058  0.1629
 1579W        W 2550  13.816   5.216   1.857 -0.2366  0.1032 -0.0296
 1580W        W 2551   7.135   7.076   8.384  0.0608  0.0301 -0.2853
 1581W        W 2552  12.575   3.288   0.871  0.1301 -0.2903 -0.3477
 1582W        W 2553   7.971   4.640   7.407  0.0707 -0.1008 -0.0804
 1583W        W 2554   9.418   1.327   1.223  0.0460 -0.1086  0.2336
 1584W        W 2555   5.507   5.604   7.340 -0.1313 -0.4181  0.1504
 1585W        W 2556   8.952   8.269   7.425 -0.3334 -0.2767  0.1835
 1586W        W 2557   0.968  13.246   2.333 -0.2264 -0.3015  0.0128
 1587W        W 2558   4.638   1.930  12.746 -0.0854  0.0139  0.1351
 1588W        W 2559  11.029   4.802   0.065  0.2750 -0.0357  0.0333
 1589W        W 2560  10.922   7.374   0.580  0.1183  0.0577  0.1827
 1590W        W 2561  12.389   9.208   2.658 -0.0584 -0.0306 -0.0554
 1591W        W 2562  11.265  11.863   6.951  0.0903  0.2091  0.0479
 1592W        W 2563  11.552  13.195  12.994 -0.1350 -0.1242 -0.3888
 1593W        W 2564   1.381  12.590   8.734 -0.1748 -0.0066 -0.1209
 1594W        W 2565   4.023   2.316   6.748 -0.0118  0.0577 -0.1928
 1595W        W 2566   6.193  12.896  11.944 -0.4177  0.0757  0.1848
 1596W        W 2567  11.915  10.728   4.741 -0.6151 -0.0637 -0.1427
 1597W        W 2568  10.875   6.588   4.409 -0.2562  0.0491 -0.1485
 1598W        W 2569   5.198  11.510  12.707  0.0725 -0.1291  0.3232
 1599W        W 2570   7.539   3.185   1.983 -0.2013  0.2617 -0.1939
 1600W        W 2571  10.650  11.389  10.541 -0.3902 -0.0469 -0.0348
 1601W        W 2572   0.165   2.909   4.049  0.1124  0.0410 -0.2535
 1602W        W 2573   0.284   8.624   9.120  0.1933 -0.2945  0.0600
 1603W        W 2574   4.670   9.022   7.939  0.0870 -0.0265 -0.1108
 1604W        W 2575   2.208   6.186   0.997 -0.3056 -0.1042  0.3721
 1605W        W 2576   6.407   6.146  10.833  0.0205  0.0311 -0.0204
 1606W        W 2577   7.667   2.147  13.623  0.0626 -0.1448 -0.1384
 1607W        W 2578   3.835   8.586   8.524  0.1591  0.1029 -0.2412
 1608W        W 2579  10.384   5.929  11.877  0.3144 -0.1700 -0.2381
 1609W        W 2580  11.022   9.243  10.573  0.2124  0.1785 -0.0959
 1610W        W 2581   7.017   8.698   8.354  0.0670 -0.0091  0.0147
 1611W        W 2582  10.607   9.041   7.118  0.2083  0.0216  0.1844
 1612W        W 2583   4.715   5.872  10.173  0.0523  0.0295 -0.0569
 1613W        W 2584   7.481   6.328   7.395 -0.0634  0.2075  0.2012
 1614W        W 2585  13.207   8.838   2.527 -0.0257 -0.0926 -0.0733
 1615W        W 2586  10.478   1.423  12.425  0.1579  0.2900 -0.1605
 1616W        W 2587   4.753  10.808   1.715  0.3253 -0.3076  0.0171
 1617W        W 2588   0.390  10.622   2.739 -0.1606 -0.0723 -0.2701
 1618W        W 2589   6.981   8.892   6.284  0.0313  0.1066  0.3313
 1619W        W 2590   6.001   3.002   9.512  0.2204  0.3885  0.3563
 1620W        W 2591   4.503   9.382   6.759 -0.3066 -0.0197 -0.2191
 1621W        W 2592   7.489  11.403  13.586 -0.1641  0.0166  0.0594
 1622W        W 2593   9.377   3.387   5.553 -0.2265  0.0833  0.2367
 1623W        W 2594   1.287   6.329  10.513 -0.4277  0.1178  0.1769
 1624W        W 2595   9.020   0.500   3.889  0.0311 -0.0126  0.2085
 1625W        W 2596   8.013   2.367   4.994 -0.3254  0.0084 -0.2056
 1626W        W 2597  11.418  12.340  13.668  0.2065  0.0769  0.0262
 1627W        W 2598  10.503  12.770   8.688  0.2279 -0.1305  0.2457
 1628W        W 2599  12.682   6.788   2.340 -0.1262 -0.0671  0.1274
 1629W        W 2600  13.431  10.874   4.911 -0.2276 -0.0451  0.0853
 1630W        W 2601   3.251   6.738   8.127 -0.2875  0.0108 -0.3351
 1631W        W 2602   6.933   9.033   3.097 -0.1263 -0.0909  0.1873
 1632W        W 2603   9.161   7.617   5.539  0.0783 -0.2143 -0.1334
 1633W        W 2604   4.520   7.375  12.861  0.0910  0.0904 -0.1856
 1634W        W 2605   3.233  13.592   1.333 -0.1255 -0.0609 -0.2119
 1635W        W 2606   7.658   5.296   6.397 -0.0864 -0.0104 -0.1546
 1636W        W 2607  11.775   8.381  12.407 -0.0229  0.1541  0.0992
 1637W        W 2608   5.767   6.024   9.913 -0.2726  0.1050  0.1994
 1638W        W 2609   8.739   1.816   8.143  0.0589 -0.0447  0.1354
 1639W        W 2610  10.223   5.538   8.534 -0.4097  0.0623  0.2430
 1640W        W 2611   4.361  11.900   6.683 -0.2704 -0.1543  0.1779
 1641W        W 2612  10.821  11.157   6.592 -0.0817 -0.2589 -0.0471
 1642W        W 2613  13.247   5.037  10.548 -0.0698 -0.2317 -0.2801
 1643W        W 2614   9.204   6.768   6.407 -0.0924 -0.0565 -0.3489
 1644W        W 2615   3.710   0.867  11.474 -0.0845  0.2066  0.0420
 1645W        W 2616   2.331   2.840   3.450 -0.1113 -0.2387  0.3031
 1646W        W 2617   7.149  13.689   9.147  0.1317  0.1838  0.0550
 1647W        W 2618  11.214  11.411   7.363 -0.1690  0.3224  0.0224
 1648W        W 2619   0.232  12.407   1.910 -0.2425 -0.2453  0.1174
 1649W        W 2620   8.657  12.183   0.575  0.0947 -0.0675 -0.1639
 1650W        W 2621   8.537   8.407  11.003  0.0029  0.0631  0.0956
 1651W        W 2622   6.931   2.111  13.080 -0.2428 -0.0557 -0.2621
 1652W        W 2623  13.526  12.363   5.639 -0.2345 -0.5051  0.1019
 1653W        W 2624   5.799   5.065   5.836 -0.1496  0.0701  0.2227
 1654W        W 2625   7.718   7.297  11.624 -0.1343  0.1868  0.0155
 1655W        W 2626   1.531   1.474   5.957 -0.1968  0.3621 -0.0817
 1656W        W 2627  10.954   7.262  13.694 -0.0371 -0.0999 -0.0232
 1657W        W 2628   3.288   5.559   6.927 -0.2880 -0.1766 -0.3691
 1658W        W 2629   2.373   2.096   6.501 -0.0860 -0.0492  0.0200
 1659W        W 2630  13.272  10.532  10.418 -0.2962  0.0741  0.3724
 1660W        W 2631   1.635   8.746  10.006 -0.0017 -0.0024 -0.1069
 1661W        W 2632   0.734   1.664   1.200 -0.2563 -0.0537 -0.0887
 1662W        W 2633   9.718  10.599   0.660 -0.1587  0.1007  0.1889
 1663W        W 2634  11.072   0.208   8.787  0.2602  0.1413  0.1257
 1664W        W 2635   5.065  11.650   1.169 -0.3258  0.1857 -0.0028
 1665W        W 2636   4.588   2.249   7.020  0.0135  0.0494  0.1905
 1666W        W 2637   5.135  11.054   4.268 -0.0847  0.0801  0.3124
 1667W        W 2638   4.714   8.425  11.467  0.0296 -0.0582 -0.2047
 1668W        W 2639   5.761   3.140   2.622 -0.2541 -0.1328 -0.2788
 1669W        W 2640   1.272   8.037   1.274 -0.2116 -0.0250 -0.3061
 1670W        W 2641   3.450  13.572   3.915 -0.4335  0.0680  0.1194
 1671W        W 2642   5.755   3.417   9.585  0.0960 -0.1101 -0.0166
 1672W        W 2643   3.902   6.564   0.196  0.3445  0.2175  0.0510
 1673W        W 2644   8.090   1.218  10.866  0.0947  0.0427 -0.1119
 1674W        W 2645   2.772  13.569   5.254  0.0665 -0.0751  0.2682
 1675W        W 2646   1.626   7.890  11.756 -0.1700 -0.1200  0.0514
 1676W        W 2647   2.692  12.454   4.297 -0.0966 -0.3708 -0.0459
 1677W        W 2648  10.028   4.816   3.124 -0.2591 -0.2437 -0.3444
 1678W        W 2649   9.056  10.846   6.571 -0.0325 -0.4124 -0.2023
 1679W        W 2650   7.653   9.162  10.658 -0.0747  0.1327 -0.1215
 1680W        W 2651  12.777  11.445  10.138 -0.3359 -0.3184 -0.1499
 1681W        W 2652   2.406   5.340  12.023  0.1026  0.1791 -0.0100
 1682W        W 2653  12.624  12.241   6.957  0.3119  0.1935  0.2781
 1683W        W 2654   9.817  12.876   1.106 -0.3349  0.1644 -0.2035
 1684W        W 2655   7.590   4.706   1.203 -0.0133  0.0678  0.0044
 1685W        W 2656   0.948   9.512  13.418  0.2570  0.0725  0.2550
 1686W        W 2657   5.251   6.808   6.924  0.2164  0.0287 -0.0465
 1687W        W 2658  10.321   8.818   0.330 -0.1941 -0.5922 -0.1010
 1688W        W 2659   2.580   8.394  13.631  0.0884  0.0695  0.2857
 1689W        W 2660   8.637   4.718  13.613 -0.6105  0.2238 -0.2452
 1690W        W 2661   7.247  10.975   0.392 -0.0038 -0.1106 -0.0931
 1691W        W 2662   4.160  13.356   1.417 -0.0731  0.1480  0.1259
 1692W        W 2663   2.127   3.007   2.347  0.3705 -0.0582 -0.0818
 1693W        W 2664   3.742  10.907  11.428  0.2487 -0.0468 -0.0182
 1694W        W 2665  11.994  12.432   7.616  0.3293  0.5110  0.0599
 1695W        W 2666   3.777   3.531   3.931  0.1631 -0.0904 -0.1564
 1696W        W 2667   3.215  10.118   0.866  0.1250  0.1758  0.1097
 1697W        W 2668   5.521   3.543   2.852 -0.2267  0.1025  0.1134
 1698W        W 2669   4.744   4.467   8.677  0.0071  0.0172 -0.1097
 1699W        W 2670  10.138  13.043   6.714  0.3122 -0.1764  0.2467
 1700W        W 2671   8.726   5.343   1.819 -0.1151  0.3384 -0.1635
 1701W        W 2672   3.947   2.406   1.202 -0.0010 -0.2373  0.2431
 1702W        W 2673   5.137   7.693   7.540 -0.0738  0.3420  0.2300
 1703W        W 2674   3.829  12.848  12.841 -0.3398  0.2975 -0.0988
 1704W        W 2675  11.832  11.089   8.972  0.3237  0.2234 -0.2178
 1705W        W 2676   8.863   7.017   0.070  0.2748  0.1432 -0.0076
 1706W        W 2677   1.887   0.005   5.238  0.0842 -0.3456 -0.0723
 1707W        W 2678   8.261   1.388  13.761  0.3517 -0.1426  0.0774
 1708W        W 2679   5.473   2.612  12.845  0.1168  0.1391  0.2385
 1709W        W 2680   2.567  11.853   7.024 -0.2606  0.2207  0.1825
 1710W        W 2681   9.243  13.835   9.196  0.0455  0.1703  0.0306
 1711W        W 2682   1.986  10.133   3.993 -0.0210  0.0563  0.3485
 1712W        W 2683   5.695   2.293  10.661  0.0227 -0.1121  0.0159
 1713W        W 2684  10.549   9.393   9.327  0.2716  0.1318 -0.1449
 1714W        W 2685   4.498   2.500   1.150  0.1568  0.0120 -0.0939
 1715W        W 2686   9.012   5.425   9.807  0.0405 -0.0848 -0.3489
 1716W        W 2687   6.656   2.192   2.366 -0.1139 -0.0475 -0.0103
 1717W        W 2688   6.954   2.093   6.628 -0.1789 -0.1568  0.0800
 1718W        W 2689   3.042  10.838   3.397 -0.1285 -0.0973 -0.2386
 1719W        W 2690   3.608   3.819  11.967  0.0280  0.2050 -0.4216
 1720W        W 2691   3.712   0.480   0.674  0.0615 -0.1293  0.2083
 1721W        W 2692   2.718   7.107  11.519  0.2641  0.0465  0.0002
 1722W        W 2693   6.846  13.693   3.223  0.0215  0.1763  0.1567
 1723W        W 2694   8.856  13.327   3.081 -0.1469  0.1132 -0.0586
 1724W        W 2695  12.238   2.237   8.625 -0.3534  0.0302 -0.3136
 1725W        W 2696  12.069   8.401   1.981 -0.1389 -0.1242  0.3093
 1726W        W 2697   0.834  10.267   2.491 -0.0082 -0.1274 -0.1442
 1727W        W 2698  12.736  13.667  12.097  0.0231 -0.0063 -0.2413
 1728W        W 2699  11.253  10.524   5.935  0.1400 -0.2667  0.0089
 1729W        W 2700   6.298   3.152  11.644  0.0870 -0.1581  0.0135
 1730W        W 2701  10.714   1.573  12.892 -0.1191  0.1015 -0.2143
 1731W        W 2702   9.236  11.025  12.051 -0.1532  0.0458 -0.1317
 1732W        W 2703   9.184   7.192   2.092  0.0566 -0.0548 -0.0407
 1733W        W 2704   1.078  11.617   5.925 -0.1434 -0.1925 -0.0493
 1734W        W 2705  12.873   5.760   6.913  0.1992 -0.3823  0.0306
 1735W        W 2706  12.636   6.718   6.673 -0.1184 -0.1469  0.0700
 1736W        W 2707   4.854   4.014  13.907 -0.0659  0.0896 -0.0345
 1737W        W 2708  13.390   4.056   8.552  0.0333 -0.1900  0.0278
 1738W        W 2709  12.372   3.534  12.040  0.0786 -0.0291  0.0524
 1739W        W 2710   4.128  11.133  11.608 -0.5341  0.0645  0.2385
 1740W        W 2711   2.147   2.644   7.408 -0.0252  0.1969 -0.3086
 1741W        W 2712   0.450  12.927   2.050 -0.2537  0.2436 -0.0725
 1742W        W 2713   5.433   3.529  11.682 -0.3965 -0.3589  0.2673
 1743W        W 2714   7.031   3.408   3.224 -0.0728  0.3762 -0.0105
 1744W        W 2715   5.469  12.629   3.966 -0.2319  0.0994  0.2606
 1745W        W 2716   7.333   1.074   8.695  0.0267 -0.4455 -0.1884
 1746W        W 2717   3.078  13.394   7.419  0.0539  0.1661 -0.3984
 1747W        W 2718   7.974   9.714   8.053 -0.3952  0.0567  0.0014
 1748W        W 2719   2.848   8.262   6.609 -0.1321 -0.0825  0.3875
 1749W        W 2720   5.922   8.018   4.061 -0.1269  0.3458  0.0379
 1750W        W 2721   4.698   3.474   7.177  0.2053 -0.1274  0.3055
 1751W        W 2722   2.934   4.540   4.969 -0.2943 -0.0984 -0.1975
 1752W        W 2723  12.010   6.101   3.548  0.1583 -0.0122 -0.2077
 1753W        W 2724  11.916   3.305  12.179  0.3015  0.1844 -0.1106
 1754W        W 2725   3.772   0.004   1.922 -0.4423  0.1030 -0.0079
 1755W        W 2726  12.961   0.610   9.411 -0.0970  0.0657  0.2561
 1756W        W 2727   6.517   7.078   4.720 -0.0302 -0.0433 -0.0125
 1757W        W 2728   2.378   6.279   8.865 -0.2767  0.0309 -0.3357
 1758W        W 2729  10.614   1.116   1.446  0.0413 -0.0492  0.2072
 1759W        W 2730   4.168   5.036   9.371 -0.3152  0.1585  0.1733
 1760W        W 2731   1.543  13.793  13.494  0.2785  0.1237 -0.1163
 1761W        W 2732   6.511   4.427  10.612 -0.1774  0.1606 -0.0593
 1762W        W 2733   3.596   1.003   0.616 -0.1060 -0.1643  0.1837
 1763W        W 2734   5.869   7.587   1.217 -0.2333  0.1070 -0.0422
 1764W        W 2735   5.437   6.202   0.270  0.0109  0.0788 -0.3317
 1765W        W 2736   2.214   7.853   1.706 -0.2281  0.0193  0.0478
 1766W        W 2737   8.287  13.121  11.304  0.0924  0.0447 -0.2029
 1767W        W 2738  12.542   7.189  10.931  0.0439 -0.3120 -0.3450
 1768W        W 2739   9.637   5.813   2.694 -0.1794  0.0766 -0.1094
 1769W        W 2740  13.732   9.547  10.237  0.0327  0.0195  0.2267
 1770W        W 2741   9.812  10.909   3.122  0.2431  0.3445  0.0372
 1771W        W 2742   6.597  10.037   4.630 -0.1238 -0.1195 -0.0835
 1772W        W 2743   7.816  11.419  11.228  0.2331  0.2811 -0.1137
 1773W        W 2744  11.831   2.717   8.421  0.1184  0.0739 -0.2122
 1774W        W 2745  12.007   2.066   9.174  0.1455 -0.2918  0.1419
 1775W        W 2746   5.004  12.338   4.211 -0.4394 -0.2375  0.0696
 1776W        W 2747   8.147  13.291   0.648 -0.0198  0.1702 -0.0580
 1777W        W 2748   1.790  12.843  13.529  0.2434  0.0720  0.2454
 1778W        W 2749  11.958   0.911   6.446 -0.2227  0.2302 -0.0225
 1779W        W 2750  11.170  10.258   9.618  0.0768 -0.1467 -0.1803
 1780W        W 2751   0.185   7.353   9.494  0.1453 -0.1855 -0.4272
 1781W        W 2752  10.238  12.312  12.974 -0.1632 -0.0471  0.0915
 1782W        W 2753  13.636   1.554   7.073 -0.5017 -0.0302 -0.1778
 1783W        W 2754   0.573   1.929   2.037  0.1905  0.1909  0.1306
 1784W        W 2755   0.401   1.775   6.056 -0.1635 -0.0439 -0.2769
 1785W        W 2756   0.128   0.876  10.063 -0.4200  0.0172 -0.0083
 1786W        W 2757   9.524   6.214   4.461 -0.0767 -0.0268 -0.0322
 1787W        W 2758  13.737  11.089   1.268 -0.0184 -0.0222 -0.1340
 1788W        W 2759  12.636   0.806   3.984  0.1406  0.0055  0.0617
 1789W        W 2760   1.401  13.863   3.772 -0.1276 -0.3351 -0.1068
 1790W        W 2761  11.846   8.891   0.001 -0.3015  0.3811  0.0003
 1791W        W 2762  10.786  13.721   0.043  0.2786  0.4983 -0.1651
 1792W        W 2763   0.545   8.564   6.816  0.2472 -0.0393  0.0239
 1793W        W 2764   0.352  13.078   7.457  0.0103 -0.2917 -0.2446
 1794W        W 2765   3.404  11.245   0.081 -0.1398 -0.2805  0.1728
 1795W        W 2766   8.670   1.744   9.772 -0.2951 -0.1359  0.0173
 1796W        W 2767   8.122   7.417   7.238  0.2586 -0.1501  0.3308
 1797W        W 2768   3.907   0.226  10.992 -0.1454 -0.1335  0.1637
 1798W        W 2769   1.860   6.176   0.642  0.0976 -0.0042  0.0096
 1799W        W 2770  11.630   6.341  11.993 -0.0022  0.2603  0.0836
 1800W        W 2771   0.380  11.083  13.571 -0.1401 -0.0507  0.2660
 1801W        W 2772   2.430   3.218   5.832 -0.0550 -0.2999  0.0902
 1802W        W 2773  12.848   4.314   6.458  0.1849 -0.1262  0.0048
 1803W        W 2774  10.053   4.328   8.959 -0.2041 -0.0255  0.0283
 1804W        W 2775   2.124   9.626   3.532  0.0614 -0.1296  0.2380
 1805W        W 2776  12.176   5.096   8.640 -0.0102 -0.1706  0.0125
 1806W        W 2777   2.219   5.054  13.191  0.0656 -0.2084 -0.1351
 1807W        W 2778  11.382  12.985   1.523  0.1265 -0.0357  0.0745
 1808W        W 2779   0.837   3.558   2.456  0.1567 -0.1798 -0.4405
 1809W        W 2780   9.162   7.755  10.909 -0.0191  0.6411  0.1132
 1810W        W 2781   8.108   7.968  12.565 -0.2068  0.1358 -0.1573
 1811W        W 2782   4.863  11.256   3.336  0.1280  0.4776 -0.1951
 1812W        W 2783  10.000   4.644  12.923 -0.2527 -0.1303 -0.1187
 1813W        W 2784  10.133   2.404   1.606  0.4624 -0.3070  0.0961
 1814W        W 2785  13.910   7.698   7.764  0.2270  0.1636  0.3195
 1815W        W 2786   4.738   3.485   8.941 -0.4860  0.1028 -0.1083
 1816W        W 2787  12.336   0.577   2.850 -0.2012 -0.1978 -0.4117
 1817W        W 2788   4.738   3.059   2.831 -0.2980 -0.3987 -0.0168
 1818W        W 2789   9.885   2.122   7.998  0.1427  0.1431  0.2300
 1819W        W 2790   7.862   0.955   6.623  0.5893  0.4897 -0.1081
 1820W        W 2791   5.439   3.845   4.461  0.3067  0.1397  0.2785
 1821W        W 2792  10.925  12.901  11.577  0.1113 -0.2551  0.1131
 1822W        W 2793   3.071   6.661   5.384 -0.1639  0.2643 -0.1023
 1823W        W 2794  11.467  13.545   2.524 -0.0091  0.1161 -0.1412
 1824W        W 2795  12.750  11.030   1.224 -0.0097  0.2447 -0.2327
 1825W        W 2796  12.151  11.171  12.685  0.2453  0.2864 -0.0135
 1826W        W 2797   7.829   1.790   1.923 -0.2814  0.0072 -0.1917
 1827W        W 2798   5.013  13.627   8.861 -0.1090  0.2676 -0.2733
 1828W        W 2799  11.605   9.282   6.619  0.2358 -0.0932  0.1962
 1829W        W 2800   6.874   5.761   4.414 -0.0933  0.1912 -0.1440
 1830W        W 2801   9.093   1.748   7.635 -0.1919  0.0372 -0.4881
 1831W        W 2802   3.597   0.614   5.448  0.1641  0.1028 -0.2376
 1832W        W 2803   5.414   6.599   9.255  0.1288 -0.0824 -0.2263
 1833W        W 2804  10.300   9.863  11.001  0.2242  0.0132  0.1859
 1834W        W 2805  12.841  10.952   7.366 -0.1987  0.2417 -0.1531
 1835W        W 2806  12.456   8.251   5.456  0.1363 -0.0930  0.0954
 1836W        W 2807   7.451   9.637   4.346  0.2725  0.0290  0.2087
 1837W        W 2808   2.144   6.301   7.765 -0.0668 -0.2644 -0.2816
 1838W        W 2809   0.926   5.338   0.222 -0.1179  0.1486  0.0389
 1839W        W 2810   6.879  12.989   0.113 -0.3146  0.1261  0.0997
 1840W        W 2811  13.127   6.305   9.793 -0.0125 -0.0946  0.1102
 1841W        W 2812   7.887  13.712   0.564  0.2973  0.1215  0.0605
 1842W        W 2813   2.653  12.770   3.930 -0.1579 -0.1755  0.1329
 1843W        W 2814   5.274  13.330   3.352 -0.0807  0.0060 -0.0760
 1844W        W 2815   6.845   2.077   0.655 -0.0580  0.0134  0.0216
 1845W        W 2816   5.106   0.003  12.439  0.1158  0.2534 -0.3220
 1846W        W 2817  10.523  11.143   7.866  0.0831  0.1652  0.1163
 1847W        W 2818  10.699  10.927  13.712 -0.0179  0.1364  0.0880
 1848W        W 2819   2.956   1.089   0.353  0.3431 -0.1154  0.2718
 1849W        W 2820   2.063   0.766   5.757 -0.5681 -0.0929  0.2354
 1850W        W 2821  11.915   7.967   9.133  0.0049  0.0657 -0.0009
 1851W        W 2822   5.172  10.213   3.671 -0.0925  0.0115  0.1616
 1852W        W 2823   6.472  12.910   0.997  0.1277  0.2660  0.3604
 1853W        W 2824   6.951   5.724   7.939 -0.2086 -0.2189  0.0714
 1854W        W 2825   9.993   3.633   6.252 -0.0928  0.0984  0.1654
 1855W        W 2826   3.571   5.776   9.701 -0.2028  0.1777 -0.1002
 1856W        W 2827   3.699   1.609   5.831 -0.3531  0.0914 -0.2837
 1857W        W 2828   9.415  13.468  10.197 -0.0846 -0.0770 -0.0745
 1858W        W 2829  13.538  12.751   7.879 -0.0238  0.1042 -0.2518
 1859W        W 2830   8.186   1.233   2.736 -0.2920  0.0158  0.2505
 1860W        W 2831   9.464   5.700  10.462 -0.1760 -0.0635  0.0810
 1861W        W 2832   6.635   7.357   8.937  0.1428  0.0391  0.0515
 1862W        W 2833  10.043   8.159  12.118 -0.1277  0.0906 -0.1567
 1863W        W 2834  11.754   6.931   3.630 -0.7036  0.0313  0.2176
 1864W        W 2835   9.293   4.346   0.309  0.1078  0.0657 -0.2345
 1865W        W 2836  13.041   8.175   4.197  0.1602 -0.0904  0.1383
 1866W        W 2837  12.339  13.152   8.184  0.2374 -0.1777 -0.3288
 1867W        W 2838   3.507   1.393  12.502  0.2083  0.0383  0.0697
 1868W        W 2839   5.083  10.964  11.537 -0.0265  0.0100 -0.0191
 1869W        W 2840   7.358   5.399   2.360  0.0682 -0.3238 -0.0204
 1870W        W 2841   6.678   6.239   4.521 -0.0100 -0.1484 -0.1497
 1871W        W 2842   4.922   2.986   8.316 -0.1443  0.0347 -0.1238
 1872W        W 2843   7.133   0.633  10.154  0.0054  0.1358  0.2676
 1873W        W 2844  12.779   9.055   5.157  0.0178  0.3638  0.3626
 1874W        W 2845   8.093   9.257   5.485  0.1824 -0.0277 -0.0680
 1875W        W 2846  10.394   2.623   8.568  0.1962 -0.0674  0.0834
 1876W        W 2847   5.476   9.745   6.026 -0.2731  0.1044  0.1953
 1877W        W 2848  11.548  13.354   8.946 -0.0502  0.0212 -0.1608
 1878W        W 2849  10.033   7.533   5.846 -0.0548 -0.2878 -0.0147
 1879W        W 2850   3.553   5.363  13.350 -0.1880  0.0663 -0.0726
 1880W        W 2851  11.691   3.873   2.503  0.0778  0.1768  0.1030
 1881W        W 2852   3.482   1.099   4.546  0.0383 -0.0268 -0.1883
 1882W        W 2853   5.533   5.073   8.065  0.0115  0.4808 -0.0115
 1883W        W 2854   8.269  13.141   5.925 -0.3476 -0.1094  0.1259
 1884W        W 2855   8.758   2.789  10.820 -0.3630  0.3823 -0.2697
 1885W        W 2856   1.275   6.190   7.201  0.1153  0.3330  0.0403
 1886W        W 2857   5.470   7.745  11.059  0.1457 -0.2402  0.0029
 1887W        W 2858   5.687   5.116   3.709 -0.0224 -0.2951 -0.2408
 1888W        W 2859   0.678   9.633  13.859 -0.0603  0.1189 -0.0824
 1889W        W 2860  10.470   6.004   1.560  0.4895  0.3403 -0.0893
 1890W        W 2861   9.012   0.506   1.040  0.1707 -0.0506 -0.0823
 1891W        W 2862   1.723  11.485   9.170 -0.0504 -0.1398 -0.0356
 1892W        W 2863   9.409   0.481   0.106  0.0513 -0.1566 -0.0428
 1893W        W 2864   2.285   0.760   5.254  0.1615 -0.0532 -0.1127
 1894W        W 2865   3.969   5.839   2.853  0.0508  0.0675 -0.0617
 1895W        W 2866   1.123   1.338   9.645 -0.3513 -0.1125 -0.1644
 1896W        W 2867   0.613   8.756  11.289  0.0536  0.2413 -0.0428
 1897W        W 2868   9.763  11.749  11.570  0.0883 -0.0263  0.3826
 1898W        W 2869  13.558   7.212  11.214  0.0323 -0.3022  0.1243
 1899W        W 2870  12.265  11.890  12.753 -0.2032 -0.1228  0.0385
 1900W        W 2871  12.444   6.264   8.527  0.0404  0.0102  0.2872
 1901W        W 2872   6.554   6.033   8.170 -0.2623 -0.1429 -0.2719
 1902W        W 2873   2.006   6.717   1.693 -0.0065 -0.3467  0.1156
 1903W        W 2874   0.124  11.627   9.661  0.1993 -0.1101 -0.3006
 1904W        W 2875   2.587   8.149   1.022  0.0688  0.2157  0.1454
 1905W        W 2876  13.371  11.780  12.369 -0.1876 -0.1909 -0.1586
 1906W        W 2877   0.368   4.266   2.227 -0.2264 -0.0563  0.6327
 1907W        W 2878   2.236   2.398   6.922 -0.0588 -0.0484 -0.3983
 1908W        W 2879   4.453   1.651  12.404 -0.3127 -0.1864 -0.3258
 1909W        W 2880   8.528   5.526  10.612 -0.3271 -0.0222  0.1315
 1910W        W 2881   8.767  10.414   3.250 -0.1155  0.0891  0.0336
 1911W        W 2882   0.575   8.350   8.722 -0.1464  0.0749 -0.2851
 1912W        W 2883   0.191   5.795  13.057 -0.4313 -0.1404 -0.0503
 1913W        W 2884  10.600   4.668   8.768 -0.2316  0.2570  0.0811
 1914W        W 2885  12.374   7.669  10.443  0.0209  0.2218  0.4140
 1915W        W 2886   8.558  13.132  11.784  0.0675 -0.2765  0.2699
 1916W        W 2887  13.089   9.058  10.599 -0.1565 -0.1352  0.2702
 1917W        W 2888   6.690   1.500   5.916  0.0805  0.1526  0.0310
 1918W        W 2889   6.496   2.545   3.674 -0.0830 -0.1625 -0.2630
 1919W        W 2890   7.019   7.730   1.698 -0.5271 -0.1522 -0.5175
 1920W        W 2891   9.424   1.959   4.006  0.4034 -0.2164  0.0542
 1921W        W 2892  11.568   4.514   3.330  0.1091 -0.0526 -0.2118
 1922W        W 2893   9.959   5.609   7.494  0.2484  0.3682 -0.2297
 1923W        W 2894  10.050   4.890   1.720  0.1263  0.0197  0.0696
 1924W        W 2895   7.363  10.192   0.353 -0.2397  0.0277  0.0105
 1925W        W 2896  13.131   7.760  11.825  0.2291 -0.3061  0.0961
 1926W        W 2897  11.241   6.277  10.746 -0.2052 -0.0580  0.0498
 1927W        W 2898   9.779  10.041   4.284 -0.0178  0.2352 -0.0142
 1928W        W 2899   2.615   2.614   7.248  0.1331  0.0419  0.1309
 1929W        W 2900   8.092   9.275   3.219 -0.0218  0.0411  0.0335
 1930W        W 2901  13.575  11.910   5.449  0.1381 -0.0534  0.0600
 1931W        W 2902   7.329   2.666   5.270 -0.2309 -0.1839  0.0242
 1932W        W 2903   7.081   3.991   4.175 -0.1102  0.1584  0.0166
 1933W        W 2904   9.315  13.016   4.328 -0.2937  0.0784  0.1648
 1934W        W 2905   6.847  11.733   9.500  0.0503  0.2642  0.1301
 1935W        W 2906   9.304   6.259  10.688 -0.0367 -0.1296 -0.0835
 1936W        W 2907   7.464   3.101   5.592  0.1479 -0.0140 -0.2130
 1937W        W 2908   7.654   4.092   4.459 -0.1503 -0.0024 -0.0074
 1938W        W 2909   1.227  11.640   1.523 -0.1625  0.1322 -0.0083
 1939W        W 2910   1.541   5.437  13.426  0.0587  0.2074  0.2012
 1940W        W 2911   6.052   3.698   8.475  0.0541  0.0146 -0.3877
 1941W        W 2912  13.093  13.220   6.554  0.3298  0.1503  0.0442
 1942W        W 2913   5.970   5.021   5.335  0.0980 -0.0017  0.1408
 1943W        W 2914  12.847   1.936   9.596  0.1102  0.1598 -0.0067
 1944W        W 2915  13.596   1.146   9.914  0.1152 -0.1068 -0.1194
 1945W        W 2916   9.769  10.531   8.788  0.0418  0.2445 -0.1197
 1946W        W 2917   8.372  11.261   3.066 -0.2579  0.0366  0.0297
 1947W        W 2918   6.983   6.912   8.874 -0.1203  0.0880 -0.2150
 1948W        W 2919   2.737  11.895   4.387 -0.2595 -0.0145  0.1555
 1949W        W 2920  11.966   9.157   3.489 -0.1792  0.0561  0.0332
 1950W        W 2921   3.856   2.725   7.793 -0.0582 -0.1639  0.0033
 1951W        W 2922  12.063   0.321  11.648 -0.0731  0.4988 -0.2056
 1952W        W 2923   4.729   4.982   4.214 -0.2372  0.2983 -0.1324
 1953W        W 2924  10.512   6.007   6.188 -0.0768 -0.1243 -0.0638
 1954W        W 2925   9.736  11.236   1.197  0.0430  0.0928 -0.1821
 1955W        W 2926   1.718   8.880  12.037  0.1373  0.0169 -0.0557
 1956W        W 2927   1.867   9.936   9.029  0.1711  0.2214  0.4602
 1957W        W 2928   2.371   3.748  12.638 -0.4152 -0.0602 -0.0264
 1958W        W 2929  13.804   9.312   4.387 -0.0066 -0.2687  0.1295
 1959W        W 2930   9.492   4.081   3.777 -0.0639  0.0189  0.2102
 1960W        W 2931   6.177   3.352   0.912 -0.0818 -0.0677  0.5480
 1961W        W 2932   2.782   6.964   7.931  0.0714 -0.1510 -0.0200
 1962W        W 2933  11.204   3.058   6.017  0.2176  0.0451  0.2363
 1963W        W 2934  12.976  11.196   8.399 -0.2712 -0.0879 -0.1568
 1964W        W 2935   0.443   3.214   5.572 -0.0901  0.3154 -0.0701
 1965W        W 2936   8.709   0.809   4.732  0.1555  0.1454 -0.1392
 1966W        W 2937   6.915   1.433  12.021 -0.1619 -0.0310 -0.0387
 1967W        W 2938   6.168   1.894   9.526  0.1325  0.1013 -0.3243
 1968W        W 2939   5.701   9.210   5.979 -0.2379  0.2336 -0.1504
 1969W        W 2940   0.239  11.790   9.183 -0.1394  0.1953 -0.0379
 1970W        W 2941   7.884   5.560   1.565 -0.0515 -0.0082  0.3009
 1971W        W 2942   2.995  10.411  13.532  0.0500 -0.4528  0.1304
 1972W        W 2943  10.609  11.567   3.392 -0.4097  0.2339  0.1833
 1973W        W 2944   6.166   7.092   9.209 -0.0836 -0.2861 -0.0981
 1974W        W 2945   9.541   0.056   6.684  0.1081 -0.0628 -0.2079
 1975W        W 2946   2.375   4.436  13.803  0.0302  0.1238  0.2420
 1976W        W 2947   6.209   4.276   5.089  0.0900  0.3883  0.2010
 1977W        W 2948   4.660   6.769   1.966  0.1489  0.0292 -0.2395
 1978W        W 2949   0.763   3.138  13.393  0.1429 -0.0350  0.0538
 1979W        W 2950  13.674   9.303   9.431 -0.0159 -0.0703  0.3525
 1980W        W 2951   8.715   5.837   3.059  0.0978 -0.2588  0.1476
 1981W        W 2952   7.011   7.985   5.238  0.1512  0.1633 -0.0941
 1982W        W 2953  10.787   7.855   4.447 -0.0403 -0.2032 -0.0397
 1983W        W 2954   0.128   1.090   8.175  0.3275 -0.1937 -0.0250
 1984W        W 2955   3.921   4.005  12.328  0.0186 -0.2701 -0.1767
 1985W        W 2956   3.580   5.518  11.546  0.0814 -0.0228  0.1880
 1986W        W 2957   7.400   8.468  12.535  0.2066  0.1668  0.3812
 1987W        W 2958   8.006   9.272   0.847  0.1015  0.2016 -0.0663
 1988W        W 2959  11.882  10.094   4.134 -0.1894 -0.3315 -0.2156
 1989W        W 2960   5.236   8.020   2.574  0.0161 -0.0047 -0.2094
 1990W        W 2961   7.551   3.011   2.490 -0.0587  0.0425  0.0154
 1991W        W 2962   4.385  11.099   6.683  0.2134 -0.0788  0.0362
 1992W        W 2963  10.492   4.872   6.382 -0.2982  0.2636  0.1237
 1993W        W 2964   1.953   8.426  12.101 -0.3283  0.3842 -0.4012
 1994W        W 2965   5.416  11.034  10.844 -0.1984  0.0313 -0.1730
 1995W        W 2966   1.604   2.977  12.816 -0.5011  0.1408 -0.0182
 1996W        W 2967   8.168  10.383   3.066 -0.0174  0.0460  0.0322
 1997W        W 2968   6.561   6.912   7.123 -0.0467 -0.0565  0.0402
 1998W        W 2969  12.396  10.268   0.151  0.0560  0.0623  0.0486
 1999W        W 2970   8.318   2.037  10.648  0.1224  0.0067 -0.1294
 2000W        W 2971   7.414  13.204   9.258 -0.0407 -0.2223 -0.2727
 2001W        W 2972   8.695   6.240  11.578  0.0685 -0.1737  0.0469
 2002W        W 2973   7.712   5.009  10.669  0.1925 -0.1100 -0.1099
 2003W        W 2974   5.969   0.283  10.554  0.0700 -0.1747 -0.4417
 2004W        W 2975  11.426   7.886  10.340 -0.2340  0.3865  0.1290
 2005W        W 2976   6.353   6.617   4.559  0.1618 -0.4110  0.2746
 2006W        W 2977  12.345   1.320   9.773 -0.2479  0.3231 -0.2758
 2007W        W 2978   8.329  10.209   7.621 -0.0842  0.2783 -0.1327
 2008W        W 2979  11.449  10.498   4.688  0.0922 -0.0376  0.1753
 2009W        W 2980   3.853   6.822   3.310 -0.0669  0.2496  0.1916
 2010W        W 2981  10.877   3.692  12.598 -0.3628 -0.0432  0.1063
 2011W        W 2982  13.847   6.481   6.738 -0.1544 -0.2546  0.1148
 2012W        W 2983   6.999   5.423   0.874  0.2364  0.4808 -0.0240
 2013W        W 2984   7.379   3.277   6.823 -0.1618  0.0681 -0.0773
 2014W        W 2985  10.909   5.276   8.953  0.3075 -0.1664 -0.0499
 2015W        W 2986   0.619   9.087   8.973  0.2176 -0.0089 -0.1451
 2016W        W 2987   2.663  10.881  11.352  0.1662  0.1730 -0.0212
 2017W        W 2988   7.612   6.184  13.012 -0.1991  0.1324 -0.0779
 2018W        W 2989  11.411   9.200  10.913  0.0893 -0.1131 -0.1656
 2019W        W 2990   5.350   2.912   2.753  0.1527 -0.0132  0.0045
 2020W        W 2991  12.556  11.704   3.434 -0.3028  0.0782  0.0250
 2021W        W 2992  13.743  12.852   9.752  0.0191  0.0710 -0.0980
 2022W        W 2993   9.495  13.076  13.746 -0.3720 -0.0098  0.1158
 2023W        W 2994  11.532   8.255   3.617  0.2534  0.0519  0.2041
 2024W        W 2995   8.661   9.447   8.932 -0.0159 -0.1405  0.0399
 2025W        W 2996   6.689  13.199  11.354  0.1195 -0.0300 -0.1198
 2026W        W 2997   0.889   4.179  12.247 -0.0534  0.0377 -0.0771
 2027W        W 2998   6.128   7.047  13.127  0.1684 -0.1567 -0.1019
 2028W        W 2999   5.204   4.459   2.358 -0.1724 -0.0378  0.0334
 2029W        W 3000   7.127   6.336  13.084 -0.0312 -0.0731  0.2141
 2030W        W 3001   4.268   4.066  10.267 -0.0973  0.1750 -0.0388
 2031W        W 3002   1.021   4.161   3.061 -0.0014 -0.2347  0.4781
 2032W        W 3003  10.917   7.764   4.920 -0.0891 -0.0502  0.0751
 2033W        W 3004   9.257  12.797   3.888 -0.3489 -0.2109  0.3076
 2034W        W 3005   0.239  11.659  12.892  0.1157  0.3143  0.2122
 2035W        W 3006  11.151  13.831   3.479  0.0153  0.0843  0.0122
 2036W        W 3007   2.243  10.106  12.833  0.2490 -0.1149 -0.2680
 2037W        W 3008  10.188   9.286   4.193  0.0384 -0.0173 -0.0313
 2038W        W 3009   3.534   6.351  10.714  0.1332 -0.0013 -0.0193
 2039W        W 3010  10.992   1.681  10.409 -0.0444  0.2733  0.0548
 2040W        W 3011   3.475   4.528  13.825 -0.0651 -0.0821  0.1215
 2041W        W 3012   3.953   9.023   0.764 -0.0793 -0.1905  0.0230
 2042W        W 3013   6.374   3.455   5.233 -0.2212  0.2324  0.2746
 2043W        W 3014  11.263   7.848   7.767 -0.0949  0.1004  0.1464
 2044W        W 3015  13.681  12.846   0.273 -0.4146  0.1977  0.0951
 2045W        W 3016   0.138   4.270   6.993 -0.2413 -0.0576 -0.1415
 2046W        W 3017   4.200   3.997   0.747  0.0973 -0.0453 -0.1950
 2047W        W 3018   1.530   2.190   8.716  0.0352 -0.1473 -0.0032
 2048W        W 3019   0.211  11.806   1.784 -0.1077 -0.2515  0.0556
 2049W        W 3020   2.348   7.051   1.950 -0.2107  0.1836 -0.0707
 2050W        W 3021   9.323  12.284   5.793  0.2114  0.0719 -0.2252
 2051W        W 3022   7.379   4.670   6.161  0.2988  0.0142 -0.0778
 2052W        W 3023   2.513   3.366   4.191  0.1272 -0.2511 -0.0135
 2053W        W 3024  11.365  11.154   1.782 -0.0132  0.0723 -0.2401
 2054W        W 3025   3.725   0.344   1.441 -0.1731 -0.3254 -0.1622
 2055W        W 3026   3.866   5.094   7.487  0.1781  0.2292 -0.1566
 2056W        W 3027   2.317  13.506   1.218 -0.3155 -0.0408 -0.2299
 2057W        W 3028   2.192   2.594   4.228  0.2010  0.4021  0.2943
 2058W        W 3029  10.342   8.933  12.909 -0.4056  0.2938 -0.3477
 2059W        W 3030   1.582   0.751   3.864  0.1547  0.0231  0.1253
 2060W        W 3031  13.588   8.208   7.135 -0.1394 -0.1350 -0.3273
 2061W        W 3032   0.484   6.632   2.722  0.4581 -0.0427  0.0487
 2062W        W 3033   7.799   6.550   4.894 -0.0237  0.1080 -0.3982
 2063W        W 3034   6.976   0.767   8.794 -0.1393  0.0474 -0.2377
 2064W        W 3035   1.568  10.143   7.210 -0.0038  0.1660 -0.1283
 2065W        W 3036   9.032   2.156   4.354 -0.1097  0.0028 -0.0369
 2066W        W 3037   2.697  10.100   5.648 -0.0252 -0.0230  0.2578
 2067W        W 3038   3.407  13.024   3.932  0.0691 -0.0626 -0.1012
 2068W        W 3039   3.541   4.853   1.380  0.0137 -0.0519  0.1638
 2069W        W 3040  12.744   7.540   2.526 -0.1546 -0.0237 -0.0728
 2070W        W 3041   4.263   1.299   9.662 -0.2098 -0.4520 -0.1552
 2071W        W 3042   2.552   1.071   8.416 -0.0478  0.2323 -0.0105
 2072W        W 3043   3.606   4.495  13.209 -0.1317 -0.0146  0.2291
 2073W        W 3044   3.704   4.924   0.094 -0.0302  0.0193 -0.0802
 2074W        W 3045   3.944  13.701   7.232 -0.4020  0.2598 -0.0942
 2075W        W 3046  13.837   2.317   6.531  0.1920  0.0742  0.1678
 2076W        W 3047   8.793   8.427  12.945 -0.1161  0.0433  0.0622
 2077W        W 3048   5.579  10.761  12.198 -0.0711 -0.0374  0.0083
 2078W        W 3049   6.587   4.131   1.902 -0.2040 -0.1203  0.1351
 2079W        W 3050   3.997   5.776  12.776  0.3063 -0.0335 -0.0183
 2080W        W 3051  13.017  11.422  12.428  0.0195 -0.4047 -0.2469
 2081W        W 3052   2.988  10.652  13.084  0.4080  0.0357 -0.2309
 2082W        W 3053   7.296   8.298  10.264  0.3756  0.0267 -0.2659
 2083W        W 3054   8.255   6.568   4.047  0.0238 -0.2387  0.1229
 2084W        W 3055  10.475   3.844   9.298  0.0629  0.1129  0.0093
 2085W        W 3056  12.808  11.184  10.597  0.0074  0.3720 -0.1192
 2086W        W 3057  10.066  13.503   8.203  0.0174 -0.0619 -0.0196
 2087W        W 3058  13.173   0.276   3.239  0.1847 -0.2163 -0.3142
 2088W        W 3059   7.441   2.944   7.221 -0.0400 -0.2607 -0.0268
 2089W        W 3060   8.241  11.548   0.267  0.0782  0.1832 -0.0240
 2090W        W 3061   3.346  12.732   1.151  0.1470 -0.0072  0.2092
 2091W        W 3062   1.851   4.709   1.668  0.0020 -0.0692 -0.0009
 2092W        W 3063  12.444   1.310   0.566  0.0554 -0.1234 -0.2280
 2093W        W 3064   1.002   2.918   8.026 -0.0934  0.0437 -0.0521
 2094W        W 3065  12.013   8.443   5.685 -0.1488  0.1029  0.0594
 2095W        W 3066   9.789  10.935   0.063  0.1442  0.0005  0.3348
 2096W        W 3067   8.342   3.487  12.260  0.1445  0.0298  0.1536
 2097W        W 3068   5.250   2.276  12.457  0.1360  0.0348 -0.0897
 2098W        W 3069   7.055   0.478   9.624  0.1424  0.1220  0.0583
 2099W        W 3070   2.420   6.311  13.886 -0.1117  0.2500  0.1503
 2100W        W 3071   7.477   4.987  13.098 -0.2742  0.0901  0.0067
 2101W        W 3072   9.993  11.751  10.180 -0.3414 -0.2083 -0.3082
 2102W        W 3073  10.878   8.798   1.160  0.2668  0.0077  0.1660
 2103W        W 3074   3.949  13.813  10.446  0.1530 -0.3720 -0.0242
 2104W        W 3075   0.161   1.577   9.104  0.0628 -0.0802 -0.0022
 2105W        W 3076   9.368   4.644   7.114 -0.0313  0.2703  0.3680
 2106W        W 3077   7.198  13.145   3.594  0.1733 -0.2609  0.2186
 2107W        W 3078   2.184  11.750  10.467 -0.2053 -0.0927  0.0452
 2108W        W 3079   8.758   1.306  10.127 -0.0508 -0.1216  0.0153
 2109W        W 3080   2.661  11.549  12.895 -0.0758 -0.0554  0.4250
 2110W        W 3081   8.301   5.555  12.765  0.2241  0.0349 -0.1493
 2111W        W 3082   9.674   6.981   2.816  0.0922  0.2259 -0.2291
 2112W        W 3083   1.393  11.442   8.702  0.0134 -0.0111  0.3340
 2113W        W 3084  10.143   3.123   5.318 -0.2444  0.0034 -0.1058
 2114W        W 3085   3.791  10.239  11.793 -0.5032 -0.0241 -0.2590
 2115W        W 3086   6.662   2.311  10.518  0.4215 -0.0696  0.1869
 2116W        W 3087   4.210   3.133  12.666  0.1797  0.4089 -0.0463
 2117W        W 3088   8.042  12.794   5.581  0.1652 -0.1985  0.0273
 2118W        W 3089   8.093   4.662   1.054 -0.5290  0.0144 -0.2773
 2119W        W 3090  13.368  13.694   0.003 -0.3096  0.1602 -0.0658
 2120W        W 3091  12.266   6.128   4.814 -0.4733 -0.1773 -0.1777
 2121W        W 3092   6.537   9.623   7.208  0.2713  0.1456 -0.2058
 2122W        W 3093  13.075  13.572   4.792  0.2243 -0.0145  0.2018
 2123W        W 3094   9.236   9.178   0.158  0.2899 -0.0638 -0.0026
 2124W        W 3095   2.873   3.858   2.823 -0.0125  0.2205 -0.2095
 2125W        W 3096   5.775  11.368   2.557 -0.1917 -0.2822  0.1175
 2126W        W 3097   4.492   9.066  12.057 -0.2221 -0.1718  0.4299
 2127W        W 3098  12.496  12.601  12.102  0.3686  0.2675 -0.1542
 2128W        W 3099   5.856   1.133   3.382  0.1071  0.1268  0.1216
 2129W        W 3100   5.575   2.914  10.436  0.0825 -0.0323  0.0255
 2130W        W 3101   8.358   8.020   3.631  0.2125 -0.2010 -0.0124
 2131W        W 3102   4.326   2.770   9.182  0.0292  0.1643  0.1412
 2132W        W 3103  12.621   8.848   8.101 -0.0254  0.0694 -0.1845
 2133W        W 3104  11.293   7.231  13.266 -0.0780 -0.0366 -0.2104
 2134W        W 3105  10.761   3.860   3.782 -0.1005 -0.0172 -0.0129
 2135W        W 3106   7.423   2.426  10.461 -0.2405  0.0598  0.1143
 2136W        W 3107   7.447   1.212   6.051 -0.0869  0.4278 -0.2208
 2137W        W 3108   2.566   7.260   8.261  0.0259 -0.0357 -0.1062
 2138W        W 3109  12.923   8.978  12.399  0.1950  0.2305 -0.2076
 2139W        W 3110   9.845  10.728  10.045 -0.0479  0.2448  0.1870
 2140W        W 3111   8.981   9.907   8.809 -0.0109 -0.4688 -0.1051
 2141W        W 3112   4.274   4.200   9.490  0.2646 -0.0770 -0.0986
 2142W        W 3113   7.398  13.300  10.783 -0.1403  0.3037 -0.0886
 2143W        W 3114   5.418   1.862   4.993 -0.0345  0.0136 -0.1793
 2144W        W 3115   5.097   9.082   1.053 -0.2011 -0.0260  0.2603
 2145W        W 3116  13.318   0.543   3.678  0.1799 -0.2503  0.0617
 2146W        W 3117   9.526   0.151  10.118 -0.1790  0.0401 -0.2601
 2147W        W 3118   6.386   8.164  11.445  0.4188  0.0932 -0.1585
 2148W        W 3119   0.287   4.294   1.426  0.0549 -0.0379  0.2572
 2149W        W 3120  10.481   2.000   1.464 -0.2150  0.2013  0.0557
 2150W        W 3121  10.297   6.442   7.879 -0.1420 -0.2353  0.1106
 2151W        W 3122  12.023   6.737   5.014  0.0365  0.0654  0.1247
 2152W        W 3123   5.436   7.214   3.618  0.0251  0.2240 -0.1116
 2153W        W 3124   8.861   7.463  12.934 -0.1146  0.1360  0.0277
 2154W        W 3125  10.935  11.055   7.079  0.0209  0.5169 -0.1918
 2155W        W 3126  10.127   6.784  13.592  0.0415  0.4493 -0.2115
 2156W        W 3127  13.844  12.257   8.473  0.2302  0.2137  0.2008
 2157W        W 3128  10.025  12.724   8.448 -0.0018  0.0093  0.2067
 2158W        W 3129   6.209   5.351   9.385  0.2213  0.0497  0.0915
 2159W        W 3130   8.532   9.629   5.296 -0.1428  0.4521 -0.1166
 2160W        W 3131   0.158  13.497  13.046 -0.0093  0.3091 -0.1522
 2161W        W 3132   4.526   7.100  13.821  0.2066 -0.3634  0.1119
 2162W        W 3133  12.244   8.746   3.478 -0.2514  0.1092  0.3117
 2163W        W 3134   7.220   7.034   5.136  0.1657 -0.0273  0.3430
 2164W        W 3135   3.787   2.228  12.223  0.1976  0.0691  0.3968
 2165W        W 3136  13.541   2.927   2.864 -0.0279 -0.1516 -0.0751
 2166W        W 3137   7.148  12.648  13.156 -0.1729 -0.0365  0.1131
 2167W        W 3138   0.070  10.189   3.865 -0.0737  0.2948 -0.1921
 2168W        W 3139   9.880  13.030  12.337  0.0640  0.0445  0.1729
 2169W        W 3140   2.026   5.017   8.088 -0.1705 -0.1664  0.0554
 2170W        W 3141   1.427   8.950   6.447  0.2264  0.0418 -0.4436
 2171W        W 3142   1.321   2.106   6.825 -0.0961 -0.1930 -0.0076
 2172W        W 3143   8.903   4.142  13.623  0.2774 -0.1014  0.0628
 2173W        W 3144   6.205   2.367  10.934 -0.2219 -0.0908  0.2459
 2174W        W 3145   4.542   3.576  13.125  0.2293  0.4110  0.1977
 2175W        W 3146   5.868  13.614   1.501  0.1051 -0.0948  0.0452
 2176W        W 3147  12.655  11.578  13.845  0.3450 -0.1730  0.1466
 2177W        W 3148   6.220   4.364   1.491  0.1680  0.1275 -0.0330
 2178W        W 3149   7.404   8.329  11.642  0.1218 -0.0390 -0.1136
 2179W        W 3150  12.921  12.225  11.364 -0.1582  0.0741  0.0323
 2180W        W 3151   1.227   9.959  12.495  0.2152 -0.0204  0.4049
 2181W        W 3152   8.556   5.938  10.345 -0.0733 -0.2330  0.0711
 2182W        W 3153  13.854   3.167   5.573  0.2914  0.3723 -0.0695
 2183W        W 3154   2.726   8.227   6.116  0.0491  0.0204 -0.0523
 2184W        W 3155   4.100   5.080   8.914 -0.1096 -0.3216 -0.1521
 2185W        W 3156  10.101   5.438   7.934 -0.0747 -0.2089 -0.0569
 2186W        W 3157  11.646  10.520   6.222 -0.0868  0.2952 -0.0348
 2187W        W 3158  12.621   7.249  12.465 -0.1287  0.3064  0.2243
 2188W        W 3159   2.918  13.418  10.163  0.1774 -0.0021 -0.1699
 2189W        W 3160   2.383   2.603   9.208  0.0624  0.1803 -0.0918
 2190W        W 3161   4.989  10.872  13.850  0.0622  0.1108  0.0379
 2191W        W 3162  11.236   5.360   6.316  0.2821 -0.1853 -0.0881
 2192W        W 3163   0.119   7.543   1.622 -0.1111  0.2972 -0.3474
 2193W        W 3164   1.189  12.275   5.138 -0.0191 -0.2794  0.1137
 2194W        W 3165  12.228   8.368   8.796 -0.1353  0.1100 -0.0752
 2195W        W 3166  11.507  10.916   1.274 -0.3304 -0.2166  0.1893
 2196W        W 3167   7.514   7.651   6.470  0.2131 -0.1216  0.1956
 2197W        W 3168   8.583   2.645  12.465  0.4797  0.1643  0.2348
 2198W        W 3169  13.859   0.902  12.064  0.0411  0.3281  0.1252
 2199W        W 3170   3.953   3.311   6.709  0.0335  0.1295  0.3680
 2200W        W 3171   2.105   6.699   1.218  0.3352 -0.0577 -0.1456
 2201W        W 3172   9.717   3.397  11.906 -0.1241 -0.0932  0.3066
 2202W        W 3173  13.660   0.026   4.212 -0.1479 -0.2184 -0.3258
 2203W        W 3174   4.762   7.291  12.078 -0.0686 -0.2797 -0.1657
 2204W        W 3175  13.101   7.321   5.992 -0.2396 -0.0656  0.1962
 2205W        W 3176   7.422   5.246  10.142  0.0746  0.1212 -0.0233
 2206W        W 3177   1.743   4.725   2.672  0.1498 -0.2687  0.3074
 2207W        W 3178   5.360   8.253   3.391 -0.2055  0.1297 -0.1202
 2208W        W 3179   1.225  13.449   4.600  0.1915  0.0287  0.1717
 2209W        W 3180   5.384   9.054   6.783  0.2685  0.2462  0.2097
 2210W        W 3181   3.880   3.012   7.401  0.0018 -0.3076  0.1767
 2211W        W 3182   7.329   6.257   6.482 -0.0584 -0.0893  0.2282
 2212W        W 3183   9.032  10.430  13.738  0.4923 -0.0964 -0.0650
 2213W        W 3184   5.277   7.526   2.841  0.0928 -0.1984 -0.0419
 2214W        W 3185   0.456   7.888   2.889  0.0603 -0.0134  0.2789
 2215W        W 3186   2.445  12.468   1.036  0.1413 -0.1782  0.0980
 2216W        W 3187  13.817   4.303   5.917  0.1968  0.0037  0.3257
 2217W        W 3188   8.798   5.850   3.565 -0.1612  0.1512 -0.0956
 2218W        W 3189  11.400   9.931  12.731  0.0829  0.1318 -0.2013
 2219W        W 3190   2.646  11.165  13.762 -0.1586  0.1672  0.0808
 2220W        W 3191   5.093  10.677   1.339 -0.0600  0.0564  0.0603
 2221W        W 3192   9.242   6.041   7.727  0.4110  0.2163  0.2078
 2222W        W 3193   4.285   9.568   3.258 -0.1037 -0.0274  0.1058
 2223W        W 3194  10.646   8.464   3.647 -0.3468  0.1167 -0.1347
 2224W        W 3195  12.393   6.718   9.592 -0.1149  0.0979 -0.1724
 2225W        W 3196   2.221   9.803   3.035  0.1411 -0.2069  0.0218
 2226W        W 3197   6.698   5.732  10.763  0.4472  0.1534  0.4238
 2227W        W 3198   3.512  10.449   2.849 -0.1049 -0.1014  0.2069
 2228W        W 3199   1.041   4.294   4.648 -0.0314  0.1564  0.1015
 2229W        W 3200  12.438  10.668   3.435 -0.0892  0.3869  0.1860
 2230W        W 3201   3.925   0.848   3.773 -0.0607  0.0538  0.1053
 2231W        W 3202  10.610   7.812   6.204 -0.6174  0.1127 -0.0582
 2232W        W 3203   5.398  10.819   9.132 -0.0027  0.0276  0.2383
 2233W        W 3204   3.496   1.313   7.618  0.4095 -0.3620  0.5302
 2234W        W 3205  10.782   9.819   2.053  0.0639 -0.1301 -0.1104
 2235W        W 3206   5.853   8.458  13.487  0.0607 -0.0983  0.3786
 2236W        W 3207   1.257  10.887   2.707 -0.0789  0.3429  0.0146
 2237W        W 3208   4.028  10.625   5.066  0.1631  0.0373 -0.0488
 2238W        W 3209  11.054   5.857  12.758  0.1319 -0.1295 -0.0911
 2239W        W 3210   6.334   1.488   4.675  0.0411  0.1286  0.1038
 2240W        W 3211   9.042  10.267  13.192 -0.0228  0.1206  0.2084
 2241W        W 3212   7.674   2.655  13.576 -0.0251  0.1742 -0.1282
 2242W        W 3213  11.522   5.852  12.332  0.1464  0.0239 -0.1147
 2243W        W 3214   0.507   8.838   1.306  0.0196  0.0132 -0.1465
 2244W        W 3215   4.501   6.186  13.711  0.0719  0.1575 -0.1791
 2245W        W 3216  10.275   6.006  13.074  0.0522  0.2076  0.0580
 2246W        W 3217  10.215  10.828  13.650 -0.2874 -0.5609 -0.0147
 2247W        W 3218   0.501   8.184   1.966 -0.2022 -0.0631 -0.0361
 2248W        W 3219  10.983  11.064   7.650 -0.4348 -0.1896  0.1469
 2249W        W 3220  13.328   7.288   1.961  0.0861 -0.0962 -0.0698
 2250W        W 3221   7.884   1.529   4.063 -0.5762  0.1125 -0.1589
 2251W        W 3222   2.829  12.002  12.619 -0.0801  0.0029 -0.1954
 2252W        W 3223   2.442   4.242   5.251 -0.1663  0.0859 -0.1426
 2253W        W 3224   2.697   4.899   8.755 -0.0606  0.0453  0.0533
 2254W        W 3225   1.181   3.569   7.363 -0.0171  0.1452 -0.1496
 2255W        W 3226   1.506   8.236  12.786 -0.2611  0.2230  0.1823
 2256W        W 3227   9.994   3.118   7.724 -0.0752  0.0350 -0.2229
 2257W        W 3228  13.455   2.392   7.695 -0.1252 -0.0913  0.0001
 2258W        W 3229   7.789   3.557   6.482  0.1391  0.0189  0.2265
 2259W        W 3230   1.160  10.294  12.053  0.0775  0.1746  0.2467
 2260W        W 3231  11.140  13.299   9.184 -0.2939  0.0446 -0.2893
 2261W        W 3232   1.353   0.476   4.544 -0.0233  0.0401  0.1299
 2262W        W 3233  11.481   7.592  13.558  0.1477  0.3493  0.0824
 2263W        W 3234   8.263   1.064   1.362  0.2479 -0.1219 -0.2089
 2264W        W 3235  12.951   5.371   8.164  0.0135  0.1994  0.1136
 2265W        W 3236  12.753   5.011  11.790  0.2561  0.1949 -0.3516
 2266W        W 3237   0.189  11.350   1.507 -0.1623 -0.0582 -0.0228
 2267W        W 3238   7.917  11.368   6.362 -0.0834  0.1389 -0.2212
 2268W        W 3239   7.683  12.503   5.114 -0.0866  0.1374  0.0671
 2269W        W 3240  13.789   9.892   5.336 -0.1358 -0.0075 -0.0786
 2270W        W 3241   8.457   6.082  11.058  0.0076  0.0453  0.2003
 2271W        W 3242   5.078   5.252   8.167  0.0019 -0.0534 -0.0009
 2272W        W 3243   5.946   7.487   3.702 -0.0602 -0.1198 -0.0580
 2273W        W 3244   3.162   4.752   1.112  0.1325  0.1850  0.3250
 2274W        W 3245   4.650  11.718   1.439 -0.0011  0.1515 -0.1961
 2275W        W 3246   0.229  13.026   2.871 -0.0615  0.1012  0.0291
 2276W        W 3247   1.677  10.501   3.985  0.1221 -0.3706 -0.0302
 2277W        W 3248  11.221   2.323   9.591  0.1522  0.0610 -0.2142
 2278W        W 3249   5.748  10.265   7.422 -0.2640  0.1824 -0.0611
 2279W        W 3250   9.778   8.426   8.531 -0.2143 -0.0099 -0.1143
 2280W        W 3251  10.066  13.433  11.667 -0.2562 -0.1966  0.1909
 2281W        W 3252  12.195   9.734   1.401 -0.0846 -0.0404 -0.0831
 2282W        W 3253   1.733   9.953  10.027  0.1617  0.1318  0.2724
 2283W        W 3254  11.282   3.828   2.824  0.2063 -0.1123  0.0092
 2284W        W 3255   4.654   6.983   6.480  0.0425 -0.0513 -0.2852
 2285W        W 3256   3.326   0.627   7.250  0.2527 -0.0028  0.2777
 2286W        W 3257  11.095   5.036   7.177  0.1189  0.0794 -0.0968
 2287W        W 3258   0.835   2.458   9.769 -0.2243 -0.0009 -0.1149
 2288W        W 3259   0.063   2.830  12.748  0.0445 -0.0087  0.6046
 2289W        W 3260  12.984   2.794  12.186 -0.1116  0.2154  0.0696
 2290W        W 3261  11.149  13.379   5.259  0.0987  0.2770 -0.1498
 2291W        W 3262   1.611   7.259  11.838 -0.3990 -0.3233  0.0325
 2292W        W 3263  12.049  13.388   3.266  0.1771  0.1594  0.1447
 2293W        W 3264   7.901   2.284  12.642  0.1830 -0.0786 -0.2535
 2294W        W 3265   9.411   4.116   2.973  0.0891 -0.2521 -0.2726
 2295W        W 3266   9.616   2.376   3.593 -0.0328 -0.0622  0.0858
 2296W        W 3267   9.677   1.501   3.902  0.0250  0.3278 -0.0597
 2297W        W 3268  12.688  10.562   4.197  0.1010 -0.0471 -0.1954
 2298W        W 3269  12.265   0.609   1.935 -0.1517 -0.4531 -0.2837
 2299W        W 3270   6.317   9.248   8.864  0.0506 -0.2126  0.0582
 2300W        W 3271   8.839   6.666   4.644  0.0830 -0.1151  0.2678
 2301W        W 3272   8.297   6.914   1.451 -0.1535 -0.3750  0.1874
 2302W        W 3273   1.902  13.655  13.876  0.0630  0.2763  0.1187
 2303W        W 3274  12.462  11.790  11.874  0.0643 -0.0505 -0.1137
 2304W        W 3275   2.690   5.854   4.355  0.2991 -0.0269 -0.1867
 2305W        W 3276   8.148  12.430   5.236 -0.3310  0.1672  0.2760
 2306W        W 3277   0.801   8.810   3.187 -0.0759 -0.0044  0.1068
 2307W        W 3278   5.743   3.301   3.938  0.1447  0.0506  0.2488
 2308W        W 3279  13.111   0.727  11.771 -0.3175  0.0200  0.3037
 2309W        W 3280   3.904  13.362  11.625  0.2056  0.2780 -0.0784
 2310W        W 3281   6.159   8.102   2.098 -0.3542  0.2203 -0.0908
 2311W        W 3282   9.897   9.009   3.215  0.1578 -0.0049  0.2692
 2312W        W 3283   4.161   9.068   1.643  0.4747 -0.0677 -0.4819
 2313W        W 3284   1.506   4.572  12.963 -0.3284 -0.0507 -0.2214
 2314W        W 3285   0.188   2.389   6.095  0.1823  0.1011 -0.1627
 2315W        W 3286   2.093   9.360   0.804  0.0567 -0.0259  0.0906
 2316W        W 3287   8.546   1.938  11.569  0.2922  0.0309  0.2861
 2317W        W 3288   4.864   7.395   7.862 -0.2215  0.4873  0.0150
 2318W        W 3289  10.830   2.008   8.280 -0.0572 -0.1208  0.4857
 2319W        W 3290  11.949   2.084   9.979 -0.0237  0.0838  0.2984
 2320W        W 3291  11.528   7.165   7.056  0.3273 -0.0120  0.0890
 2321W        W 3292   9.663   0.801   0.522 -0.0631 -0.0392  0.0253
 2322W        W 3293  11.486  11.170  10.103 -0.0705 -0.1084  0.1406
 2323W        W 3294   1.339   2.108   7.649 -0.0949  0.1191 -0.1052
 2324W        W 3295   6.926  13.078   1.265  0.1998  0.1237  0.3349
 2325W        W 3296   1.314   4.628   8.120  0.0786 -0.1591  0.0039
 2326W        W 3297   9.470  10.109  11.931 -0.1288 -0.0056 -0.0223
 2327W        W 3298   2.582   9.860   6.725  0.4103 -0.1928 -0.0973
 2328W        W 3299   2.560   4.733  12.960  0.0711  0.1143 -0.2221
 2329W        W 3300  11.743  13.663   9.272 -0.2415 -0.5571  0.0513
 2330W        W 3301   2.223   0.961  11.453  0.0537 -0.2060 -0.0915
 2331W        W 3302  13.580   2.735   4.001 -0.3040 -0.2441 -0.2145
 2332W        W 3303   2.316   1.102   6.917  0.0677  0.0631  0.1579
 2333W        W 3304   7.987  11.072   1.975 -0.2275  0.3900  0.0788
 2334W        W 3305  12.590   7.774   3.544  0.0880 -0.1075 -0.0381
 2335W        W 3306  11.068   6.886   7.225 -0.0136 -0.0556  0.3382
 2336W        W 3307   7.174   0.520   4.431  0.1786  0.2089  0.1635
 2337W        W 3308   1.420   1.077   6.862  0.1200  0.0079  0.0828
 2338W        W 3309   4.728   9.974  12.154 -0.0882  0.0923  0.1028
 2339W        W 3310   4.337   3.106  13.150  0.2322  0.4370 -0.3783
 2340W        W 3311   5.551  10.477  12.628 -0.1576 -0.2663 -0.0913
 2341W        W 3312  11.084   6.339   3.157 -0.3481  0.0900  0.1571
 2342W        W 3313   5.236  11.260   2.626  0.0306 -0.1897  0.0675
 2343W        W 3314   6.993   4.265  11.502  0.0197  0.3699  0.0578
 2344W        W 3315   7.225   9.766   0.385  0.1263  0.3996  0.0871
 2345W        W 3316  10.389  10.143  11.998 -0.0104  0.1698 -0.0280
 2346W        W 3317  12.293  13.463  10.571 -0.3531  0.1360 -0.1128
 2347W        W 3318  12.255  12.863   2.906 -0.0972 -0.2698 -0.1620
 2348W        W 3319  12.177   1.587  13.131  0.0171 -0.1102  0.0389
 2349W        W 3320   2.974   4.744   0.474  0.1728  0.0466 -0.2307
 2350W        W 3321   8.131   3.803  10.401 -0.2626  0.0752  0.2597
 2351W        W 3322   7.603   1.214   9.551  0.1326 -0.2696 -0.1383
 2352W        W 3323   2.008   1.457  11.863  0.3157 -0.1899  0.0911
 2353W        W 3324  13.350   6.226   0.456 -0.2181 -0.2432 -0.0538
 2354W        W 3325  12.154   7.857  11.864  0.0064  0.4119 -0.1216
 2355W        W 3326   8.261   2.470   5.450  0.1735  0.0657 -0.3105
 2356W        W 3327   9.725   3.812   7.920 -0.0672 -0.4104 -0.2633
 2357W        W 3328   3.324   3.173   7.324  0.2785  0.1836 -0.0070
 2358W        W 3329   0.541   3.897   7.723  0.0739 -0.2473 -0.1395
 2359W        W 3330   1.670   8.011   6.266 -0.0698  0.2761  0.1798
 2360W        W 3331   5.722   2.446  12.335 -0.0694 -0.3120 -0.2877
 2361W        W 3332  11.287   1.666   4.182 -0.2133  0.0538  0.0116
 2362W        W 3333   0.268  13.776   1.408  0.0493 -0.1702  0.1176
 2363W        W 3334  11.012   4.811  13.177 -0.0985  0.2696 -0.3075
 2364W        W 3335  11.275   9.656  12.302  0.1028 -0.1422  0.0576
 2365W        W 3336  13.660   1.902  10.254  0.0315 -0.0566 -0.0451
 2366W        W 3337  10.996  11.673   4.783 -0.1961 -0.2379 -0.0628
 2367W        W 3338   3.069   4.500  11.690  0.0617 -0.3712  0.0741
 2368W        W 3339   8.739   0.032  12.769  0.2821 -0.1328  0.0428
 2369W        W 3340   6.709   5.013   0.815 -0.0823 -0.1810 -0.0945
 2370W        W 3341   8.125  11.177   2.462  0.0983 -0.1312  0.1638
 2371W        W 3342   0.014   1.777  13.721  0.2340  0.0661 -0.1629
 2372W        W 3343   4.184   4.021   2.228  0.0160  0.0466 -0.0505
 2373W        W 3344   0.458   0.678   7.765 -0.0335  0.0997  0.1559
 2374W        W 3345   8.400   4.119   6.762  0.1296 -0.1954  0.0958
 2375W        W 3346   5.873   1.380   4.312 -0.1322 -0.0054 -0.0790
 2376W        W 3347   1.348   2.620   8.400 -0.3859  0.0881  0.0191
 2377W        W 3348   5.295  10.704   0.799  0.2624 -0.1300  0.2262
 2378W        W 3349   2.631   1.224   3.228 -0.0557 -0.0498  0.1367
 2379W        W 3350  12.025   0.904  13.795  0.1212 -0.1864 -0.0580
 2380W        W 3351   2.203   4.395   0.787 -0.0267  0.1858  0.1431
 2381W        W 3352   9.628   2.587  11.351 -0.1093  0.1259  0.0921
 2382W        W 3353   3.123   9.722   9.103 -0.2936  0.0029 -0.0366
 2383W        W 3354   9.008   6.253   2.462  0.4286 -0.1226 -0.5674
 2384W        W 3355   7.012  12.869   4.479 -0.0793 -0.0722  0.1034
 2385W        W 3356   0.767   3.324   4.464 -0.0631  0.3897  0.4051
 2386W        W 3357   4.665   9.338   5.058 -0.3391 -0.0760 -0.0221
 2387W        W 3358  11.149   6.825  13.633  0.2185 -0.0686 -0.1618
 2388W        W 3359  12.005   5.925   7.538 -0.1969 -0.0387  0.1166
 2389W        W 3360  11.446  10.984   6.255  0.1605 -0.0334  0.0118
 2390W        W 3361   2.004   7.856   4.854 -0.1787  0.0502  0.7975
 2391W        W 3362   5.792  13.290   1.070 -0.1580  0.0642  0.2973
 2392W        W 3363   9.073   1.777   2.084 -0.1867 -0.1773 -0.0336
 2393W        W 3364   3.617   7.302   6.713  0.0792  0.2041 -0.1829
 2394W        W 3365   8.251   6.306  12.353  0.0055 -0.1090  0.2652
 2395W        W 3366   6.578   3.063   4.940 -0.1497  0.3193  0.2739
 2396W        W 3367   1.830   3.182   0.259  0.0741  0.0008 -0.2119
 2397W        W 3368   0.165   8.223  11.654  0.2888 -0.0952  0.0817
 2398W        W 3369  10.793   6.598   9.069 -0.1498 -0.1214  0.1929
 2399W        W 3370   2.390  11.466   3.064  0.3169 -0.1516  0.1225
 2400W        W 3371  13.540   3.814  11.659  0.0569 -0.1882 -0.0673
 2401W        W 3372   2.112   9.628   4.056  0.0063  0.1708  0.2418
 2402W        W 3373   6.402   1.945   6.034 -0.0493  0.2786  0.2680
 2403W        W 3374   1.984  11.333   2.510  0.1441  0.0367  0.1462
 2404W        W 3375   7.641   3.960  10.302  0.0529 -0.1196 -0.0528
 2405W        W 3376   2.065   4.266   3.126  0.0863 -0.0656 -0.0062
 2406W        W 3377   7.104   2.043   2.988 -0.2997  0.0560 -0.2700
 2407W        W 3378  11.020   4.143   0.859 -0.0297  0.3271 -0.0485
 2408W        W 3379   2.113   9.632  10.985 -0.1517  0.1683  0.0473
 2409W        W 3380  12.934   7.248   9.804  0.4084  0.0268 -0.0660
 2410W        W 3381   7.699   4.343  13.677 -0.3225  0.1547  0.0454
 2411W        W 3382   3.321   1.220   1.218 -0.1097 -0.0707 -0.0512
 2412W        W 3383   0.067   6.351   9.363  0.0315  0.0071 -0.1033
 2413W        W 3384   0.811   5.501  10.350  0.0227  0.3494 -0.1688
 2414W        W 3385  13.427   3.294   5.176 -0.1149 -0.0169 -0.2828
 2415W        W 3386  13.162   5.405  10.926 -0.2357  0.3570 -0.1488
 2416W        W 3387   0.239   6.717   0.106  0.1339 -0.4250 -0.1073
 2417W        W 3388   6.699  13.007  12.297  0.2059 -0.0478 -0.0386
 2418W        W 3389   6.500   9.616   6.334 -0.1095  0.1167 -0.0397
 2419W        W 3390   8.250   4.263  10.505 -0.1841  0.0429  0.3832
 2420W        W 3391  11.307   4.241   3.576  0.0400  0.2283 -0.1488
 2421W        W 3392   5.643   9.509   9.438  0.1725  0.1241 -0.0437
 2422W        W 3393   8.971   0.268   8.240 -0.0424 -0.0203  0.2206
 2423W        W 3394  13.317   4.594  13.721  0.4529  0.3522  0.0010
 2424W        W 3395   1.217   1.884   5.522  0.1118  0.1008 -0.2280
 2425W        W 3396   9.640   5.717  11.529 -0.0104  0.0452  0.2299
 2426W        W 3397   1.835  11.816  11.307 -0.2616 -0.3539 -0.1622
 2427W        W 3398  13.703  12.057   1.262 -0.1495 -0.0759 -0.2635
 2428W        W 3399   2.273   0.424   9.232  0.1291  0.0649  0.2202
 2429W        W 3400   0.370   3.900  11.506  0.0711  0.0445  0.1433
 2430W        W 3401  10.396   7.318   6.199  0.1280  0.0622  0.3726
 2431W        W 3402   4.116  10.588   7.504  0.0777 -0.0444  0.0889
 2432W        W 3403   6.302   5.031   9.803 -0.5992 -0.0433  0.1307
 2433W        W 3404   0.930   1.560   8.648  0.1659  0.1521  0.0245
 2434W        W 3405  13.756  11.215   5.947 -0.5707  0.1154 -0.1444
 2435W        W 3406   5.555   3.094   3.229 -0.1562  0.4432  0.2295
 2436W        W 3407  11.279   2.762   6.908 -0.1390  0.0085  0.1164
 2437W        W 3408   9.332   4.629   8.421  0.3925  0.2312 -0.0220
 2438W        W 3409   5.366   0.930   2.489  0.5222  0.1279  0.1487
 2439W        W 3410   3.577   7.451   2.548  0.1411  0.2208 -0.1265
 2440W        W 3411  11.458   2.423   8.605 -0.0830 -0.0454 -0.1472
 2441W        W 3412   3.941   0.215   8.264 -0.2988  0.3799  0.2640
 2442W        W 3413   7.805  10.136  11.706  0.1148 -0.2813  0.4820
 2443W        W 3414   6.458  10.094   9.130  0.0025  0.0618  0.2382
 2444W        W 3415   8.651   6.831   1.781 -0.0424 -0.0693 -0.0255
 2445W        W 3416  10.064  12.203   0.537  0.1425  0.0595  0.3565
 2446W        W 3417  10.016   7.090   8.426  0.0466 -0.0459 -0.0057
 2447W        W 3418  10.640  10.304   9.476  0.0945 -0.0995  0.0917
 2448W        W 3419  12.029  11.892   3.432  0.1785 -0.0971  0.2113
 2449W        W 3420   0.076   2.585   9.180  0.1331  0.0704 -0.3026
 2450W        W 3421   2.026   9.649   1.542  0.0390 -0.1027 -0.0852
 2451W        W 3422   4.923  11.189   0.650  0.1982  0.1430  0.3130
 2452W        W 3423  11.268  13.217  10.385  0.4050  0.1772  0.2761
 2453W        W 3424  10.096   8.360  10.133 -0.1799 -0.3997  0.1056
 2454W        W 3425   0.805   0.574   3.426 -0.2063  0.1919 -0.2353
 2455W        W 3426   0.503  13.708  11.612  0.4702  0.0850 -0.0707
 2456W        W 3427   7.767   4.217   3.127  0.0710 -0.2779  0.2442
 2457W        W 3428   3.393  11.232   4.088 -0.2072  0.0038  0.0353
 2458W        W 3429   0.494   7.326   6.601  0.0762  0.0613 -0.0145
 2459W        W 3430   7.092   9.894  10.830 -0.2129 -0.0977 -0.2149
 2460W        W 3431   8.653   6.370  10.619 -0.0478 -0.4083 -0.1780
 2461W        W 3432   8.973   0.840   6.684  0.3253 -0.3422  0.3041
 2462W        W 3433   2.908   5.415   5.193  0.1047  0.1576  0.2050
 2463W        W 3434   2.941  11.119   5.596  0.0526  0.1059 -0.0454
 2464W        W 3435  13.240   0.117   8.781  0.2151 -0.1909 -0.1075
 2465W        W 3436   6.132   2.009  12.126 -0.0251  0.0309  0.0639
 2466W        W 3437  11.998   5.855   4.506 -0.1476  0.2231  0.0760
 2467W        W 3438  11.011   4.413   7.751  0.3222 -0.2329  0.1359
 2468W        W 3439   9.657   8.821   0.181 -0.1912  0.0807 -0.0484
 2469W        W 3440   0.265   0.182   9.774  0.0549 -0.0366 -0.1179
 2470W        W 3441   1.786   3.261  11.931 -0.0635 -0.0219  0.2808
 2471W        W 3442  13.211   1.668  12.955 -0.1581 -0.0193  0.1675
 2472W        W 3443   7.235   9.129  13.601  0.2722 -0.1522  0.1951
 2473W        W 3444   0.126  13.018   8.415  0.0333  0.2817 -0.0008
 2474W        W 3445   5.167   6.760   1.642  0.1123 -0.2984  0.0073
 2475W        W 3446   6.000  10.714  12.492  0.0237 -0.1251 -0.4094
 2476W        W 3447   6.297  10.965  10.147  0.4945 -0.0668 -0.2384
 2477W        W 3448   2.007   7.587   9.601 -0.1395  0.2716 -0.1879
 2478W        W 3449   0.324  12.639   9.718  0.0531  0.1298 -0.0190
 2479W        W 3450   9.344   2.616   5.134 -0.2103  0.0859  0.1976
 2480W        W 3451   0.731   8.067  13.425 -0.1444  0.1996  0.2000
 2481W        W 3452   7.169   9.529  13.214 -0.1356 -0.0086  0.2340
 2482W        W 3453   3.172   1.309   0.761  0.2380 -0.3657 -0.1421
 2483W        W 3454  12.653   2.051   5.545 -0.0208  0.1711 -0.1943
 2484W        W 3455   7.336   8.769  10.746  0.0299  0.1061 -0.0715
 2485W        W 3456   9.149   9.307   0.633  0.0999 -0.0914 -0.1847
 2486W        W 3457   2.169  13.627  11.729 -0.1276 -0.0379 -0.1143
 2487W        W 3458   9.542  11.498  10.462 -0.0742  0.1463 -0.2204
 2488W        W 3459  10.236   5.910   7.214  0.2878  0.1509  0.0051
 2489W        W 3460   0.713   1.643   6.973  0.4240 -0.3027  0.5033
 2490W        W 3461  13.918   4.227   1.837 -0.3921 -0.2540  0.2128
 2491W        W 3462   0.837  13.641  10.439 -0.0132  0.1675  0.3313
 2492W        W 3463   0.254   1.730   3.113 -0.2596  0.1736 -0.2206
 2493W        W 3464  10.057   1.003   9.783  0.1452 -0.4160  0.1691
 2494W        W 3465   7.222  10.434   2.035 -0.1026 -0.2423 -0.1493
 2495W        W 3466   1.300   1.528  13.610 -0.1642  0.0400 -0.1879
 2496W        W 3467   8.139   0.396   5.333 -0.0856 -0.1878 -0.0301
 2497W        W 3468   3.502   5.608  10.164 -0.1870  0.0206  0.0730
 2498W        W 3469   9.680  13.407   0.237 -0.1385 -0.2447  0.0247
 2499W        W 3470   7.710  10.905  11.039 -0.1928  0.2627  0.1256
 2500W        W 3471   2.055  11.209   1.140  0.3750 -0.0399 -0.0327
 2501W        W 3472   0.601  10.716   7.077  0.0854 -0.2154 -0.0920
 2502W        W 3473   8.533   4.600  10.771  0.3243 -0.4673 -0.0268
 2503W        W 3474   3.565   2.762   8.376  0.3209 -0.3120 -0.1450
 2504W        W 3475   4.880   3.963   7.364 -0.0003  0.2012 -0.2742
 2505W        W 3476  13.656  11.004   0.784 -0.1947  0.3541  0.0146
 2506W        W 3477   8.100   9.425   1.361 -0.0270 -0.1825 -0.0922
 2507W        W 3478   9.990   7.265  10.821  0.0328  0.0101  0.3423
 2508W        W 3479   7.481   5.105   0.467  0.3238  0.0718  0.1733
 2509W        W 3480   0.064   4.812   1.409 -0.0454 -0.0728 -0.0445
 2510W        W 3481   1.340   9.914   3.468 -0.2699 -0.0547 -0.1119
 2511W        W 3482   6.995   3.198   0.002 -0.0735 -0.0673  0.1699
 2512W        W 3483  10.721   9.858   0.561  0.1723 -0.0173 -0.1806
 2513W        W 3484   5.889   4.743  12.246  0.0055  0.3168  0.0076
 2514W        W 3485   2.372   9.927   7.249 -0.0396 -0.3377 -0.2235
 2515W        W 3486  10.397   9.565   8.078  0.2542  0.0855  0.1442
 2516W        W 3487   4.008   7.771   9.609  0.1955  0.0433 -0.1845
 2517W        W 3488   6.835   2.605   8.018  0.1637 -0.2426 -0.0710
 2518W        W 3489   1.744  10.783   9.026  0.2639 -0.1467  0.0063
 2519W        W 3490   0.191   5.980  12.587 -0.0134  0.1234 -0.0590
 2520W        W 3491   4.192   6.598  13.679  0.0919  0.1526 -0.3558
 2521W        W 3492   3.207   5.030   5.128 -0.0625 -0.0869 -0.0590
 2522W        W 3493   2.583   3.621   8.678  0.1850 -0.1840  0.1549
 2523W        W 3494  11.707  11.518   4.965 -0.1484  0.0414 -0.2711
 2524W        W 3495  10.917   6.420   2.653  0.1556 -0.0377  0.0484
 2525W        W 3496  13.574   6.472  10.916 -0.1248 -0.0156  0.2342
 2526W        W 3497  11.254   7.600   6.646  0.1151  0.0026  0.1389
 2527W        W 3498  10.877  11.050   9.050  0.1622  0.1830 -0.1716
 2528W        W 3499  13.524   6.439   2.247 -0.0513  0.3451  0.4543
 2529W        W 3500   8.895   7.308  10.835 -0.2015  0.1035  0.1343
 2530W        W 3501   1.263   4.094  11.622 -0.0148 -0.2176  0.2354
 2531W        W 3502   0.471   3.592  12.836 -0.1266 -0.0893 -0.2688
 2532W        W 3503   4.454   4.359   6.155 -0.0354  0.1889 -0.2814
 2533W        W 3504   3.691  11.813   5.824 -0.1536 -0.3080 -0.1900
 2534W        W 3505   6.247   9.501   1.016 -0.0547 -0.1933 -0.1187
 2535W        W 3506   8.723   7.815   3.383  0.0767 -0.0934 -0.1470
 2536W        W 3507  12.101   7.902   7.216 -0.2035 -0.1669  0.0030
 2537W        W 3508  13.214  11.618   9.954 -0.2253 -0.0506 -0.0560
 2538W        W 3509   6.731   2.201   7.123  0.1009 -0.0482  0.2437
 2539W        W 3510   7.652   5.083   5.502  0.0713 -0.1621  0.2655
 2540W        W 3511   8.278   6.533  13.479 -0.2134  0.2717  0.0007
 2541W        W 3512   8.419   5.076   6.568  0.2000 -0.0844  0.0756
 2542W        W 3513  13.782   7.239   7.962  0.2196  0.1142 -0.1666
 2543W        W 3514  12.543   6.631   7.262 -0.1535 -0.2456 -0.1610
 2544W        W 3515   2.467  11.492   1.002 -0.3321  0.0454 -0.2712
 2545W        W 3516  10.221   1.403  10.066 -0.0782 -0.4323 -0.1432
 2546W        W 3517   6.120   3.788   9.641  0.0177  0.1082 -0.2466
 2547W        W 3518  11.061   3.519  13.617 -0.1848 -0.0696 -0.0299
 2548W        W 3519  11.336   7.605   5.747 -0.2216 -0.1851 -0.2868
 2549W        W 3520   5.944   4.078   9.311 -0.0871  0.0941 -0.0796
 2550W        W 3521   9.680   3.666   6.675  0.0094  0.0456  0.1266
 2551W        W 3522   7.257   5.039  13.903 -0.3767  0.0424  0.1812
 2552W        W 3523  13.123   1.509  13.432 -0.0437  0.3129 -0.1630
 2553W        W 3524  12.241   2.631   5.379  0.1763  0.3695 -0.0921
 2554W        W 3525   8.030  11.393   0.690  0.1433  0.1079 -0.1620
 2555W        W 3526   3.716   9.905  10.150 -0.1766 -0.1008 -0.2053
 2556W        W 3527   2.571   1.574  12.200 -0.3855  0.1429  0.1058
 2557W        W 3528   7.346   4.879   4.720 -0.1118 -0.2268 -0.0667
 2558W        W 3529   0.177   0.217   4.299 -0.1014 -0.1951  0.2695
 2559W        W 3530   1.460   4.585  11.566  0.3870 -0.3283  0.0383
 2560W        W 3531   3.270  10.008   4.749  0.1706 -0.1408  0.0543
 2561W        W 3532   0.340  11.911  10.836  0.1820  0.0262 -0.2173
 2562W        W 3533   1.419   4.774   3.559  0.0513  0.0182  0.2456
 2563W        W 3534   6.317   5.133   2.281  0.0405  0.1434  0.1916
 2564W        W 3535   7.892  13.264  10.994  0.1845 -0.1470 -0.0115
 2565W        W 3536  12.998   4.725  13.247  0.0750 -0.1596 -0.0733
 2566W        W 3537  11.906   3.359   2.330  0.3262 -0.0788  0.2680
 2567W        W 3538   7.393   0.714   1.787  0.0688  0.2393  0.1819
 2568W        W 3539   0.838   6.142  10.425 -0.2376  0.0342 -0.2471
 2569W        W 3540   8.460   9.825   7.870 -0.3995  0.0344 -0.3499
 2570W        W 3541   1.985   6.037   3.903  0.3612 -0.2626 -0.1083
 2571W        W 3542  12.742   9.754   3.582  0.1865  0.1055  0.2769
 2572W        W 3543   3.890   8.569   2.275 -0.1494  0.1810 -0.0640
 2573W        W 3544   0.605   2.389  13.193 -0.5190 -0.1642  0.0910
 2574W        W 3545  12.316   0.595   9.583 -0.0263  0.1332 -0.0658
 2575W        W 3546   5.172   6.129  12.608 -0.2199 -0.1437  0.0123
 2576W        W 3547  13.675  12.348   9.667  0.1946  0.1105 -0.4653
 2577W        W 3548   4.126   7.009  12.870 -0.1590 -0.2503  0.3071
 2578W        W 3549   3.742  10.173   0.763  0.2671  0.1446  0.0511
 2579W        W 3550   6.106   6.155   2.394  0.1401 -0.2521  0.1206
 2580W        W 3551   4.517   8.251   3.087 -0.1783  0.0730  0.7713
 2581W        W 3552   4.292   4.833   7.432  0.0379 -0.1490  0.2112
 2582W        W 3553  11.055  11.119  11.767 -0.1416  0.2953 -0.1040
 2583W        W 3554   1.551   6.899   5.370 -0.0362 -0.1296  0.0819
 2584W        W 3555   6.607   4.269   9.870  0.2339 -0.0840 -0.2995
 2585W        W 3556   7.777   4.466   3.590 -0.2258  0.2287 -0.3148
 2586W        W 3557   2.592  12.877   3.015  0.0213 -0.3044  0.2633
 2587W        W 3558  11.152   2.328  11.715 -0.1439  0.0737 -0.1203
 2588W        W 3559   8.814   0.412  13.533 -0.0313 -0.1096 -0.1504
 2589W        W 3560   7.180   7.375   0.526  0.0602  0.0090 -0.1431
 2590W        W 3561   3.188  12.151   5.786 -0.0632 -0.2120 -0.0963
 2591W        W 3562   5.797   6.417   7.146 -0.0685 -0.0141  0.1796
 2592W        W 3563  12.508   3.627   2.803 -0.0633 -0.0652 -0.2890
 2593W        W 3564   0.965   4.889  12.344 -0.1686  0.0214  0.1127
 2594W        W 3565  11.693   0.651   3.744 -0.1790  0.2094  0.1169
 2595W        W 3566   2.152   0.075   0.272 -0.1124 -0.1626 -0.0149
 2596W        W 3567   2.630  11.118  12.620  0.0836  0.2936  0.2406
 2597W        W 3568  10.160  13.349   4.099  0.0511 -0.0548  0.0957
 2598W        W 3569   1.760   5.811   1.542 -0.1622  0.2030 -0.0361
 2599W        W 3570   2.137  11.904   8.185  0.0484 -0.2052  0.1074
 2600W        W 3571   1.711  12.825   2.004  0.0430 -0.1325  0.1922
 2601W        W 3572   4.518   4.444  11.288  0.2705  0.1784  0.1932
 2602W        W 3573  13.444  13.679   8.395 -0.0298 -0.0383 -0.1904
 2603W        W 3574   1.388  12.666   6.867  0.2994  0.1584  0.0568
 2604W        W 3575   2.935   8.078   8.509 -0.2945  0.4781  0.0134
 2605W        W 3576   0.016   3.043   9.098 -0.0876  0.2855  0.2233
 2606W        W 3577  10.124   5.726  10.348 -0.2786  0.3500 -0.1375
 2607W        W 3578  13.222  11.677   3.136  0.1151 -0.0379  0.0844
 2608W        W 3579   9.350   9.302  12.555  0.0041 -0.2639 -0.0264
 2609W        W 3580   0.735   5.731  10.916  0.0311  0.0873  0.0332
 2610W        W 3581   6.102   2.280   5.987  0.2858 -0.1805 -0.1058
 2611W        W 3582   4.652   5.485   4.354 -0.2269 -0.0165  0.1620
 2612W        W 3583   4.325   3.887   3.162  0.3670 -0.1620 -0.2228
 2613W        W 3584   5.713  13.060   3.192 -0.4591 -0.1432  0.0885
 2614W        W 3585   7.232  13.511   1.732  0.1563 -0.0271  0.1014
 2615W        W 3586  12.518  10.542   7.208 -0.5730 -0.2059 -0.3165
 2616W        W 3587   9.035  10.537   1.568 -0.3187  0.1174  0.1608
 2617W        W 3588   6.524   9.075  12.808 -0.3506 -0.1947  0.1213
 2618W        W 3589   0.854  11.157   2.069 -0.0950  0.3196 -0.1453
 2619W        W 3590  12.079   9.461   2.282  0.1823  0.1657  0.0581
 2620W        W 3591   3.910   9.427   7.466  0.0690 -0.2270  0.0445
 2621W        W 3592   5.303   0.560   8.672 -0.2417  0.1634 -0.2870
 2622W        W 3593   3.624  10.634  10.937  0.2717 -0.1024  0.3288
 2623W        W 3594   2.793   3.500   0.290  0.1867  0.0831  0.1204
 2624W        W 3595   2.956   8.159   0.572 -0.1422  0.1233  0.0554
 2625W        W 3596   2.112   5.551   3.154  0.1803 -0.0787 -0.2044
 2626W        W 3597   5.607   9.344   4.123  0.1667 -0.0547  0.0234
 2627W        W 3598  12.470   1.011   5.714 -0.0617  0.0712  0.0747
 2628W        W 3599   0.092   7.779   8.222 -0.0241 -0.0053  0.1815
 2629W        W 3600   2.951  12.985   5.200 -0.2286 -0.2518 -0.2372
 2630W        W 3601   3.909  11.409   4.431 -0.0183  0.3453  0.2072
 2631W        W 3602   7.436   3.609  12.194 -0.3152  0.0131 -0.1473
 2632W        W 3603   3.775   5.427  12.471  0.1973  0.0184 -0.0576
 2633W        W 3604   1.942  12.906   7.968 -0.4058  0.4578  0.0319
 2634W        W 3605   1.488   8.983  12.487  0.0967  0.2026 -0.0145
 2635W        W 3606   7.944  12.013   2.250 -0.0770 -0.1328 -0.0045
 2636W        W 3607   3.620   9.808   7.432  0.0613  0.0435  0.3844
 2637W        W 3608   3.227  11.889   3.050  0.4592 -0.2671  0.2381
 2638W        W 3609  13.717   2.683  13.407 -0.0615  0.0182  0.0154
 2639W        W 3610   8.540   0.658   5.180  0.0147 -0.0790 -0.0524
 2640W        W 3611   6.713   5.867  12.015 -0.0737 -0.0839 -0.1979
 2641W        W 3612  13.213   8.182  10.033 -0.1132 -0.1054 -0.0491
 2642W        W 3613  13.040   1.272  13.860  0.1317 -0.1683 -0.0927
 2643W        W 3614  10.028   0.927   6.938  0.1232  0.2775 -0.4504
 2644W        W 3615   1.234   3.426  13.715  0.0562 -0.3428  0.5105
 2645W        W 3616  10.585  13.025  10.582 -0.4125 -0.0771  0.0079
 2646W        W 3617  13.370  10.043   5.106 -0.0508  0.3318  0.1077
 2647W        W 3618   7.498   7.783   0.597  0.2099 -0.2636 -0.1522
 2648W        W 3619   1.469   0.219  10.576 -0.1677 -0.0094  0.2063
 2649W        W 3620   2.265  10.696  11.562 -0.0002  0.0756 -0.3022
 2650W        W 3621   7.363   8.377   1.993 -0.0143  0.1474  0.0552
 2651W        W 3622   8.205   1.434  11.543 -0.0468  0.2919 -0.0232
 2652W        W 3623  10.188  12.055   3.836  0.4764  0.0347  0.0029
 2653W        W 3624   8.397  12.601   6.348 -0.0321  0.0073 -0.1684
 2654W        W 3625   8.942   7.446   6.835 -0.2047  0.0991  0.1140
 2655W        W 3626   1.046  10.959   6.970 -0.0736 -0.4074  0.0849
 2656W        W 3627  10.722   8.798  12.403  0.1010 -0.0552  0.0053
 2657W        W 3628   7.695   3.195   0.412  0.1535  0.2883  0.1294
 2658W        W 3629  12.247   3.584  13.579 -0.0792  0.0372  0.1890
 2659W        W 3630   2.323   7.999   3.312  0.2290 -0.2698 -0.1032
 2660W        W 3631  11.537   7.606  13.042  0.1230  0.2263 -0.0306
 2661W        W 3632   8.427   3.502  10.790  0.3286 -0.1581  0.4313
 2662W        W 3633  13.206  13.450   7.065  0.4605  0.0385  0.2760
 2663W        W 3634   9.260   2.902   9.832  0.0729  0.3042  0.0034
 2664W        W 3635  12.134   9.623   8.860  0.1589 -0.1432  0.1476
 2665W        W 3636  10.813   6.883   1.112 -0.0242 -0.0564  0.1397
 2666W        W 3637  13.015  12.509   8.899 -0.1797 -0.1060 -0.1727
 2667W        W 3638  11.692   5.753   2.399  0.2005  0.1941  0.0304
 2668W        W 3639  10.995  10.967   8.586  0.2918  0.1385  0.0787
 2669W        W 3640   8.267   5.075  10.717  0.1756 -0.0927 -0.2975
 2670W        W 3641   1.726   7.795   6.774 -0.1110 -0.2359 -0.2124
 2671W        W 3642   3.560   4.039   3.697 -0.2410  0.0646 -0.0566
 2672W        W 3643   5.045   3.928  13.308 -0.2690 -0.3595 -0.1148
 2673W        W 3644   2.112   5.884   1.940 -0.2422  0.3755 -0.1646
 2674W        W 3645   8.097  10.113   8.621  0.0170 -0.1275 -0.0330
 2675W        W 3646   1.599   5.144   0.707  0.1750 -0.1339  0.1277
 2676W        W 3647   6.784   7.264   3.230  0.2609  0.3609  0.0871
 2677W        W 3648  10.541   0.353   6.291  0.0169 -0.1986 -0.2715
 2678W        W 3649  10.871   3.829   6.303  0.2652  0.0297 -0.2368
 2679W        W 3650   4.773  13.142   0.727  0.0648 -0.3773 -0.4566
 2680W        W 3651   0.182  10.006   2.045 -0.1916 -0.1769  0.0776
 2681W        W 3652   4.382   1.317   4.952  0.0185  0.3573  0.0980
 2682W        W 3653   3.249   1.960  12.578 -0.1586 -0.0358  0.3691
 2683W        W 3654   8.380   8.407   5.071  0.1847 -0.3244 -0.0724
 2684W        W 3655   3.094  10.511   3.923  0.0435  0.1263  0.4321
 2685W        W 3656  10.172   5.773   6.669 -0.1473  0.1116  0.2271
 2686W        W 3657  11.170   2.554  12.943 -0.1221  0.0348  0.1894
 2687W        W 3658   4.311   5.807  10.483 -0.2956  0.1345  0.0533
 2688W        W 3659   6.561   8.637   8.693 -0.2088 -0.3058 -0.6058
 2689W        W 3660   4.403  11.383   4.639  0.0369 -0.1489 -0.0147
 2690W        W 3661  10.680   1.656   2.803 -0.0888 -0.2952  0.3144
 2691W        W 3662   3.883  10.289   4.383 -0.0770  0.0960 -0.0091
 2692W        W 3663   0.005   5.659   0.178  0.3102  0.4142  0.4324
 2693W        W 3664  10.860  11.660  12.587  0.4669 -0.1797  0.0540
 2694W        W 3665   7.894   4.298  10.056 -0.1742  0.2552  0.2921
 2695W        W 3666   2.261   2.852   9.633 -0.0437  0.0093 -0.0492
 2696W        W 3667  13.250   2.002  10.524  0.0867 -0.0292 -0.2769
 2697W        W 3668  11.406   1.511   7.535  0.2335  0.0981 -0.1542
 2698W        W 3669   9.347   3.793   7.554 -0.0293 -0.1405  0.2320
 2699W        W 3670   0.615  11.654  12.343  0.0104  0.2714 -0.1009
 2700W        W 3671   3.839   5.461   4.038  0.1627  0.0192 -0.2249
 2701W        W 3672  10.931  10.653   2.438  0.0429 -0.0801 -0.0145
 2702W        W 3673  12.234   9.431   9.649  0.1278  0.2069  0.1550
 2703W        W 3674  12.269   0.153   8.211  0.1498 -0.1880  0.1682
 2704W        W 3675   0.829   0.382  13.893  0.2386  0.1889  0.1970
 2705W        W 3676   8.385   0.181   7.726  0.1508 -0.0324  0.0224
 2706W        W 3677   2.383   4.815  12.458 -0.0874 -0.1534 -0.0454
 2707W        W 3678   0.765   2.711   6.775  0.2189  0.2413 -0.2715
 2708W        W 3679   3.997   1.881   4.191  0.2269 -0.0905 -0.0756
 2709W        W 3680  13.910   1.837   6.398 -0.2290  0.1522  0.0345
 2710W        W 3681  11.017  11.701   3.695  0.0948  0.0222  0.1950
 2711W        W 3682  13.452   1.922   6.693  0.1363 -0.1684  0.1799
 2712W        W 3683  12.260   9.376  11.075 -0.2246  0.1433  0.2585
 2713W        W 3684  10.937   2.566   7.548  0.1072  0.1649  0.2594
 2714W        W 3685  10.377   2.148   4.149 -0.0117 -0.1349 -0.0893
 2715W        W 3686  12.964   5.187  12.977  0.2022 -0.0663 -0.0111
 2716W        W 3687  10.360   2.991  10.879  0.0220  0.3018 -0.2878
 2717W        W 3688  11.974  13.145   8.624  0.0451  0.0012  0.2681
 2718W        W 3689   0.763   3.256  10.680  0.2838 -0.1629 -0.0839
 2719W        W 3690   4.226   6.732   4.290  0.0886 -0.1165  0.0939
 2720W        W 3691   7.320   0.223   1.326  0.0919 -0.2481 -0.1563
 2721W        W 3692   4.683   1.001   7.494  0.0038  0.1999 -0.0005
 2722W        W 3693   3.872  10.441   3.503  0.3197 -0.0670  0.3239
 2723W        W 3694   0.138   0.476   4.701 -0.1226  0.0277  0.2529
 2724W        W 3695  13.817   7.112   1.818  0.2710  0.0926  0.0863
 2725W        W 3696   5.052   4.678   5.106 -0.0331 -0.2866  0.0414
 2726W        W 3697  11.361   1.585  10.037 -0.0391 -0.0533  0.4200
 2727W        W 3698   2.989  11.296   2.548 -0.1087 -0.0662  0.1649
 2728W        W 3699   0.345  10.481   9.003  0.0229  0.1988 -0.1009
 2729W        W 3700   6.026   2.592   1.938  0.2923  0.0574 -0.1157
 2730W        W 3701   3.445   5.212  12.892  0.0201  0.1980 -0.1056
 2731W        W 3702   0.533   9.497  10.030  0.0808  0.1523 -0.3817
 2732W        W 3703   4.883   0.843  10.666 -0.0600  0.2143 -0.4964
 2733W        W 3704  11.357   8.233   1.589  0.0071 -0.0697  0.1029
 2734W        W 3705   1.936  12.675   6.029 -0.0236 -0.1779  0.0497
 2735W        W 3706  11.031  11.643   0.660  0.1996 -0.1236  0.0238
 2736W        W 3707   5.456   4.861   2.723  0.0680 -0.0818  0.2469
 2737W        W 3708   4.477   9.676   7.258  0.0923  0.0161  0.0259
 2738W        W 3709   2.818   2.001   1.721  0.0694  0.1915 -0.1845
 2739W        W 3710   8.865  10.496   4.342  0.0361 -0.0589 -0.0034
 2740W        W 3711   9.727   8.604  13.631 -0.2399 -0.0157  0.1837
 2741W        W 3712  10.981   4.979   0.561  0.0993 -0.0890 -0.1170
 2742W        W 3713   8.224  11.415   7.129 -0.2162 -0.3589  0.0285
 2743W        W 3714   1.230   0.256   8.021  0.1571 -0.0779 -0.3060
 2744W        W 3715  12.077   2.063   5.307  0.2590 -0.0971 -0.3930
 2745W        W 3716   2.825   7.604   2.437 -0.6074  0.0847 -0.1470
 2746W        W 3717   7.254   7.040   5.598  0.1452 -0.0157  0.1752
 2747W        W 3718   3.548  12.492  12.597  0.2322  0.1298  0.0113
 2748W        W 3719   5.821   0.708  11.531  0.1098  0.0415  0.1976
 2749W        W 3720   1.541  11.683   9.589 -0.2428  0.0590  0.0027
 2750W        W 3721   4.078   3.793  11.945  0.0808  0.0181 -0.0446
 2751W        W 3722  13.371   1.855   8.870 -0.0490 -0.2139 -0.2103
 2752W        W 3723   3.709  12.326  13.038 -0.2584 -0.0650  0.0952
 2753W        W 3724   2.895  13.017   1.235  0.3787  0.3318  0.1516
 2754W        W 3725   5.969   5.358   2.856 -0.0112  0.0413  0.2819
 2755W        W 3726   7.768   7.457  10.467  0.1997 -0.3683  0.1098
 2756W        W 3727   1.741   2.719   0.229  0.2337  0.1521  0.0996
 2757W        W 3728   6.815   8.579   3.017 -0.0016 -0.3138 -0.2081
 2758W        W 3729   9.474   2.878  10.962  0.2423  0.3259  0.2344
 2759W        W 3730  13.259   9.931  10.998  0.1244  0.1371  0.0392
 2760W        W 3731   2.545   8.883  12.457 -0.0928 -0.0288 -0.0006
 2761W        W 3732   1.820   9.726   0.628  0.0850  0.1581 -0.0891
 2762W        W 3733  12.145  13.785   9.694 -0.0337  0.1879 -0.0128
 2763W        W 3734   1.344   0.827   5.355 -0.0899 -0.0726 -0.0966
 2764W        W 3735   7.821   7.597   1.781 -0.0873  0.4661  0.0113
 2765W        W 3736  10.950   6.939   8.717 -0.1884 -0.1010 -0.0042
 2766W        W 3737  12.953   7.240  11.933 -0.1633 -0.0471 -0.3503
 2767W        W 3738  13.247   5.604  11.541 -0.1150 -0.3543 -0.0354
 2768W        W 3739  12.929   3.224   3.712 -0.0778  0.2304  0.2856
 2769W        W 3740  10.648   4.325  13.846 -0.0960  0.0287  0.0064
 2770W        W 3741   7.916   3.039   8.611  0.0105  0.1279  0.0454
 2771W        W 3742   6.903  13.199   0.778  0.2056 -0.3708 -0.0139
 2772W        W 3743   0.541   1.704   6.525 -0.1116 -0.0487  0.1545
 2773W        W 3744   4.738   1.635   0.302 -0.1603  0.0980  0.1172
 2774W        W 3745   1.650   5.493   5.891  0.2011 -0.0511 -0.2758
 2775W        W 3746   9.148   7.003   1.633  0.0932  0.1696  0.0535
 2776W        W 3747   6.489   3.510  11.325  0.2518 -0.0187  0.1770
 2777W        W 3748   3.427   2.265   6.152  0.0141 -0.2266  0.0597
 2778W        W 3749   0.554   2.529  12.654  0.1232  0.0234  0.0669
 2779W        W 3750   5.226   2.782  12.300 -0.0446  0.1660 -0.1967
 2780W        W 3751   1.741   5.829   3.459 -0.2243  0.1231 -0.0452
 2781W        W 3752   7.543   9.672   7.337  0.2405  0.2335 -0.0010
 2782W        W 3753   1.225   1.397   1.840  0.0901 -0.2041 -0.1954
 2783W        W 3754  13.630   9.324   0.234 -0.3892  0.0557 -0.0018
 2784W        W 3755  11.180   6.722   4.948 -0.1803 -0.1885 -0.2190
 2785W        W 3756   9.837   3.389  13.430  0.0328 -0.1142 -0.0515
 2786W        W 3757   9.540   4.758   0.169  0.1579  0.2537 -0.0375
 2787W        W 3758   4.900   6.971   8.117 -0.1194 -0.0630 -0.0972
 2788W        W 3759   9.367   2.158   7.272  0.1821 -0.0492  0.0264
 2789W        W 3760   8.499  12.982   3.081  0.1014  0.2184  0.1701
 2790W        W 3761  12.616   3.259   7.075 -0.0059  0.3230  0.0711
 2791W        W 3762  10.879   5.206   2.160 -0.0020 -0.0642 -0.1680
 2792W        W 3763  12.660   5.380   8.708  0.2054  0.0445 -0.2265
 2793W        W 3764  10.775   6.421   1.269 -0.3206 -0.4098 -0.0470
 2794W        W 3765  13.437   7.019   2.709  0.0072 -0.0555 -0.4233
 2795W        W 3766   2.240   4.865  11.968  0.0069 -0.0425  0.1710
 2796W        W 3767   3.353   8.912  11.558 -0.0462 -0.0004 -0.0962
 2797W        W 3768   4.446  11.016   0.443 -0.1233 -0.0001  0.2836
 2798W        W 3769  12.963   3.195   5.838 -0.2595 -0.1299  0.1484
 2799W        W 3770   6.523   7.358   9.455 -0.1923  0.1807 -0.2543
 2800W        W 3771   6.648   9.967   3.446  0.1501 -0.0219 -0.1139
 2801W        W 3772   0.760   2.112  12.401  0.0333 -0.2480  0.2413
 2802W        W 3773  11.468   2.652   4.828 -0.1959 -0.0896 -0.1197
 2803W        W 3774   6.856   4.483  10.193  0.4014 -0.4867  0.2214
 2804W        W 3775   2.368  13.773   1.902 -0.3189  0.0602 -0.3035
 2805W        W 3776   4.479  10.811   3.670 -0.2517 -0.1449 -0.3850
 2806W        W 3777   9.363   3.956  11.369 -0.2562  0.2098 -0.0135
 2807W        W 3778   2.226   8.859  10.660 -0.1253  0.3666 -0.1971
 2808W        W 3779  11.335   6.753   2.441  0.1162 -0.0536  0.0442
 2809W        W 3780   2.888   8.047  12.506 -0.2016 -0.0252 -0.0091
 2810W        W 3781   9.714  12.263  11.740  0.0809 -0.1671 -0.0357
 2811W        W 3782   3.757   9.128   2.170  0.1565  0.1135 -0.1844
 2812W        W 3783   0.208   7.069   4.015 -0.1044 -0.4217 -0.0365
 2813W        W 3784  10.296   1.406   0.921 -0.2668  0.0812 -0.1783
 2814W        W 3785  10.870  11.186   0.207 -0.2852 -0.0234  0.3205
 2815W        W 3786   1.110  11.325   1.171 -0.2719  0.0819  0.2375
 2816W        W 3787   5.802   4.898   9.750 -0.3084  0.2747 -0.0227
 2817W        W 3788   6.134   5.961  11.219 -0.2221  0.1766 -0.1231
 2818W        W 3789  11.558   6.470   9.553  0.2857  0.2333 -0.1257
 2819W        W 3790   9.121  11.905  10.699 -0.3432  0.0922 -0.0589
 2820W        W 3791  11.734   9.510   1.397 -0.0177 -0.1850 -0.0516
 2821W        W 3792   0.530  13.029  13.143 -0.1905 -0.3092 -0.1764
 2822W        W 3793  11.631  13.646   3.395  0.3838 -0.2773 -0.1533
 2823W        W 3794   5.310   1.042   0.863 -0.0212  0.0560 -0.1142
 2824W        W 3795   8.757   6.591   6.583  0.1345  0.0567 -0.0601
 2825W        W 3796   8.775   2.316  10.649  0.0800 -0.1806  0.4834
 2826W        W 3797  11.320   9.835   1.811 -0.3750  0.0210  0.1450
 2827W        W 3798   0.742  12.667  10.146 -0.4034  0.1589  0.2733
 2828W        W 3799  13.257   6.488   4.356  0.0709  0.2812  0.0513
 2829W        W 3800   6.985   9.846  12.809  0.1587  0.2928 -0.0704
 2830W        W 3801  12.857   8.915  13.892 -0.0722  0.0084 -0.2688
 2831W        W 3802  13.617   4.902   0.964 -0.0444  0.0119 -0.4874
 2832W        W 3803  13.141   6.863   4.025  0.1076 -0.1124  0.1640
 2833W        W 3804   1.565   1.803   6.413  0.0462 -0.1213  0.1614
 2834W        W 3805   2.729   3.381   1.427 -0.0508  0.0326 -0.5718
 2835W        W 3806   4.497   9.349   1.844 -0.0899 -0.1505  0.2880
 2836W        W 3807   9.658   4.331   2.460  0.3733  0.1396  0.1415
 2837W        W 3808   5.976   7.217   4.139  0.0131  0.2965  0.1594
 2838W        W 3809  13.220  13.856  13.444  0.0891 -0.3375 -0.1337
 2839W        W 3810   5.415   2.102   6.719  0.1607  0.1344  0.0559
 2840W        W 3811  11.897  13.358   7.912  0.1676 -0.0567 -0.2887
 2841W        W 3812   4.399  12.266   2.219  0.3196  0.2012 -0.2051
 2842W        W 3813   5.164   5.363  12.006 -0.2320  0.0024 -0.1079
 2843W        W 3814   8.323  11.792   6.484 -0.1688  0.2323  0.1023
 2844W        W 3815   6.160   3.069  13.585 -0.0693 -0.0815 -0.1718
 2845W        W 3816   1.040   1.746   2.691  0.0436  0.0210 -0.2823
 2846W        W 3817   5.820   5.888   1.145  0.0193  0.1764  0.0333
 2847W        W 3818   8.761   2.495   6.180 -0.1014  0.1927  0.1139
 2848W        W 3819   8.556   7.211  12.675  0.3106 -0.0232  0.1677
 2849W        W 3820   0.968  12.012   0.123 -0.0610 -0.0243 -0.2184
 2850W        W 3821   2.008   7.403   6.707  0.3071  0.2802 -0.1491
 2851W        W 3822   7.502   1.328   8.283 -0.1422 -0.0380 -0.1197
 2852W        W 3823   5.347   2.271   0.714 -0.1231 -0.3386 -0.0715
 2853W        W 3824  13.707   5.442   3.548  0.2733 -0.0342 -0.0450
 2854W        W 3825   9.353   1.170  11.958  0.1924 -0.1892 -0.2622
 2855W        W 3826   4.896   0.613  11.597  0.1471  0.0142  0.3521
 2856W        W 3827   2.601   1.159   0.751 -0.1361 -0.1245  0.0547
 2857W        W 3828  11.386   3.115   1.931 -0.0773  0.3114  0.2565
 2858W        W 3829   7.840   4.298   2.587  0.3179 -0.0720 -0.1372
 2859W        W 3830   2.411   1.087   5.589  0.0998 -0.1480 -0.0507
 2860W        W 3831   6.172  13.641   2.350  0.1686 -0.1543  0.0242
 2861W        W 3832   1.942  11.762   4.988 -0.2646  0.0560 -0.2346
 2862W        W 3833   7.630   8.925   6.250  0.2615  0.0723  0.2007
 2863W        W 3834   9.589   6.287   2.222  0.0704  0.0588 -0.0610
 2864W        W 3835   1.784   3.914  10.568  0.0643  0.1056 -0.0980
 2865W        W 3836  13.836  10.348  12.680  0.2857 -0.0301 -0.1203
 2866W        W 3837   1.736   3.771   5.774 -0.1403  0.0989 -0.0083
 2867W        W 3838  13.028  13.185   0.968 -0.0445  0.1331  0.1255
 2868W        W 3839   7.182   2.017   7.221 -0.0333  0.1962  0.0333
 2869W        W 3840   3.388   0.335   4.951 -0.1178  0.0822  0.1269
 2870W        W 3841   3.754   1.959   1.386  0.2513 -0.3609  0.1544
 2871W        W 3842   4.794   2.572   5.251  0.1827  0.1978  0.0404
 2872W        W 3843   5.450   1.477  13.249 -0.2507 -0.2983 -0.0485
 2873W        W 3844   6.680   4.036  10.352  0.0211  0.1113 -0.2197
 2874W        W 3845   9.045   5.008   2.917  0.2420 -0.0844  0.0568
 2875W        W 3846  10.538  13.201  10.077 -0.0173  0.2543 -0.1111
 2876W        W 3847   0.347   6.807   0.642 -0.1910 -0.2794 -0.1079
 2877W        W 3848  13.581   6.268   9.614  0.2748 -0.2305  0.0696
 2878W        W 3849   1.007  12.113   0.600  0.0150 -0.3052 -0.0291
 2879W        W 3850   3.066   5.134   1.413  0.1803  0.1085 -0.4124
 2880W        W 3851  13.579   3.895   4.333  0.0135 -0.1508  0.0820
 2881W        W 3852  13.262  11.785   1.237  0.2917 -0.4357  0.0485
 2882W        W 3853   8.065  12.627  12.286  0.2777  0.1756  0.1264
 2883W        W 3854   1.742  13.577   2.579  0.0732  0.2420 -0.0163
 2884W        W 3855   9.960   8.136   9.683 -0.0766  0.2134 -0.1776
 2885W        W 3856   9.153   3.788   3.399  0.1491 -0.1281 -0.0364
 2886W        W 3857   5.295   8.185   1.346  0.0759  0.1893  0.1142
 2887W        W 3858   8.143   0.505  11.561 -0.0147  0.1635  0.3327
 2888W        W 3859  13.242  12.903   3.335 -0.2776 -0.2236  0.2035
 2889W        W 3860   3.471   4.226   9.839  0.2510  0.1078 -0.0369
 2890W        W 3861  13.364   5.404  12.729 -0.0021 -0.4196 -0.3041
 2891W        W 3862   4.753   6.233   6.647 -0.1045 -0.0469 -0.0576
 2892W        W 3863  11.818   3.589  11.781  0.0219 -0.0958  0.1443
 2893W        W 3864   6.790  13.367   9.336  0.1256  0.0181 -0.0707
 2894W        W 3865  11.550   1.410   1.720 -0.0963 -0.2184 -0.1042
 2895W        W 3866   6.995  11.340   2.358 -0.2577 -0.0947 -0.0154
 2896W        W 3867   9.223   9.441   8.066 -0.0069 -0.1406 -0.2020
 2897W        W 3868   3.261  12.128  12.843  0.1232 -0.0864  0.1250
 2898W        W 3869   3.649   2.698   6.216  0.3657 -0.2119 -0.1815
 2899W        W 3870   1.634  13.551   4.955  0.0261  0.0775  0.2130
 2900W        W 3871   1.893   1.330  13.658 -0.1778  0.2389 -0.2469
 2901W        W 3872   9.474  12.416   3.540 -0.0074 -0.0559  0.2741
 2902W        W 3873   1.067   5.374  11.522 -0.0690 -0.1073 -0.3504
 2903W        W 3874   2.154   4.231  10.511 -0.1193 -0.2495 -0.0992
 2904W        W 3875   2.588   6.487   7.859  0.0717 -0.2485  0.2059
 2905W        W 3876   5.054   6.976  11.283 -0.0885 -0.1809 -0.2615
 2906W        W 3877   0.866   8.073   1.593 -0.0197 -0.0360 -0.1010
 2907W        W 3878   7.282   4.598  10.887 -0.0045  0.0278 -0.0775
 2908W        W 3879   9.975   5.035   0.326 -0.2914  0.1330 -0.0095
 2909W        W 3880   7.374   3.851   6.874 -0.0109 -0.0178  0.1088
 2910W        W 3881   4.294  12.829  12.174 -0.1256 -0.0196 -0.0595
 2911W        W 3882  12.462   0.333  11.159  0.0009 -0.0049  0.0867
 2912W        W 3883  11.064   5.096   8.515 -0.2042  0.0535  0.2713
 2913W        W 3884  12.489   1.131   1.101 -0.2926 -0.3019 -0.1778
 2914W        W 3885   9.157   3.847   5.678 -0.2369 -0.1256  0.1297
 2915W        W 3886   5.951   2.131   8.293  0.1745  0.2083  0.2730
 2916W        W 3887   2.294   6.072  10.078  0.0490  0.1352  0.2318
 2917W        W 3888   7.424   4.260   8.531 -0.2160 -0.1777 -0.0682
 2918W        W 3889   1.785   6.728   3.902 -0.0461  0.2576  0.1695
 2919W        W 3890   4.019   3.581   7.304 -0.2578 -0.2849 -0.1636
 2920W        W 3891   1.163  13.213   0.155 -0.1272  0.1188  0.0958
 2921W        W 3892   1.574  13.017   5.754  0.1735 -0.0613 -0.2567
 2922W        W 3893   9.453  10.376   6.679  0.0976  0.0578  0.1289
 2923W        W 3894   9.438   2.220  12.095 -0.0761 -0.0802 -0.0751
 2924W        W 3895  11.838  10.837  12.979 -0.0581 -0.3440 -0.0165
 2925W        W 3896   6.427  11.103   5.305 -0.0323  0.2640 -0.3616
 2926W        W 3897   2.198   9.950   4.579 -0.1917  0.1165  0.1952
 2927W        W 3898   0.861   7.943   0.188  0.1668  0.2063 -0.3197
 2928W        W 3899   2.453   1.857   2.168 -0.1832  0.1180 -0.2267
 2929W        W 3900   6.427   8.333  12.383  0.0572 -0.1539  0.0974
 2930W        W 3901   4.456   7.043   8.967  0.0041  0.1419  0.1530
 2931W        W 3902  13.120   5.067  13.610  0.0523  0.0619  0.2037
 2932W        W 3903   7.915  11.146   3.222  0.1165 -0.2482 -0.0579
 2933W        W 3904   1.514  12.201   9.455 -0.0243  0.3500 -0.1503
 2934W        W 3905   5.505   7.040   4.564 -0.0615 -0.1361 -0.0187
 2935W        W 3906   9.323   7.912   3.738  0.0122 -0.0655 -0.1016
 2936W        W 3907   1.641  12.642  10.385 -0.3304  0.0073 -0.2193
 2937W        W 3908   1.548  11.067   1.277 -0.0154 -0.1005  0.7005
 2938W        W 3909  10.314  11.452   2.410 -0.2112  0.1230  0.1049
 2939W        W 3910   8.805  11.876   5.628  0.0966  0.0373 -0.0639
 2940W        W 3911   4.543   5.544   6.042 -0.0130 -0.0926 -0.2358
 2941W        W 3912   0.696  10.837   6.220 -0.0415 -0.3265 -0.0286
 2942W        W 3913   2.529   1.482   3.674  0.1810  0.3837  0.0728
 2943W        W 3914   0.856   8.674   8.482 -0.1145 -0.2177 -0.1545
 2944W        W 3915  10.288   0.918   4.025  0.0246  0.1197  0.1620
 2945W        W 3916   8.220   2.722   6.745  0.1422 -0.0677 -0.0437
 2946W        W 3917  11.783   0.580   7.585 -0.1495  0.3106 -0.0879
 2947W        W 3918   8.478   1.228   7.451  0.0742  0.1528 -0.1107
 2948W        W 3919   4.665  11.753  12.002 -0.1389  0.1942 -0.0348
 2949W        W 3920   9.390   7.614   9.952  0.0239  0.3938  0.0870
 2950W        W 3921   5.891  12.402   1.408 -0.2976 -0.3449  0.0801
 2951W        W 3922   8.772   0.139   8.819  0.0167  0.0369 -0.0882
 2952W        W 3923   5.060   7.979   7.949  0.1634  0.0388 -0.0445
 2953W        W 3924  12.061   0.187   8.726  0.2321  0.3066 -0.0426
 2954W        W 3925   7.392   4.040   2.773  0.2602 -0.1723  0.1605
 2955W        W 3926   6.976   9.597   4.247 -0.0714 -0.1165 -0.0900
 2956W        W 3927  12.820   3.388  11.908  0.0120 -0.1963 -0.0002
 2957W        W 3928   0.874  11.130   8.716 -0.2528  0.3502  0.1028
 2958W        W 3929   9.065   1.637   1.428  0.2623  0.0802 -0.0938
 2959W        W 3930   2.253  11.095   7.664  0.1177  0.0287  0.2078
 2960W        W 3931   4.996   8.546   0.899 -0.1496 -0.1391  0.0439
 2961W        W 3932  12.591   1.549   4.608 -0.2099 -0.2182  0.1610
 2962W        W 3933  11.399   6.265   1.449 -0.1761 -0.1767  0.2366
 2963W        W 3934   2.390   6.276  12.404 -0.1172 -0.0509 -0.1007
 2964W        W 3935   5.828   2.541   0.612  0.0789  0.0271 -0.2638
 2965W        W 3936   8.946   5.703   0.673  0.0080  0.2323 -0.0282
 2966W        W 3937   6.987   2.091   9.155  0.2916  0.1933  0.1307
 2967W        W 3938   1.606   0.082   3.322  0.0253 -0.0732 -0.2792
 2968W        W 3939   4.153  10.681   6.335 -0.0365  0.1069 -0.2857
 2969W        W 3940   8.781   9.326   4.259 -0.2378 -0.2180 -0.2581
 2970W        W 3941  11.662   7.660  12.545  0.0181  0.0709 -0.1051
 2971W        W 3942   2.703   0.314  13.739 -0.2852 -0.3047  0.0239
 2972W        W 3943   9.087   2.522   7.449  0.2331 -0.1139 -0.1723
 2973W        W 3944  11.889   9.080   2.691  0.0513  0.0380 -0.1430
 2974W        W 3945   4.757   5.300   0.943 -0.1544 -0.3555  0.0112
 2975W        W 3946  11.112   8.191   4.690  0.3303 -0.0186  0.0281
 2976W        W 3947   3.378   2.684  10.653 -0.0508  0.1024 -0.2497
 2977W        W 3948   4.784  10.241   0.024 -0.0940 -0.1749 -0.0813
 2978W        W 3949  10.837   4.609   8.178 -0.2497  0.1942 -0.1399
 2979W        W 3950   8.486  11.025   9.935  0.0480 -0.0481 -0.1109
 2980W        W 3951   7.206  10.212   7.593 -0.0916  0.1539 -0.1619
 2981W        W 3952   7.917  13.155   1.310 -0.4720 -0.2653 -0.1774
 2982W        W 3953   7.896   8.417   1.222 -0.0118  0.0231 -0.1071
 2983W        W 3954  12.039   4.407   0.899 -0.1481  0.2211  0.0930
 2984W        W 3955  11.194  13.516   0.433  0.0842 -0.0625 -0.0254
 2985W        W 3956   2.156   3.960   5.552 -0.3284 -0.0862  0.1523
 2986W        W 3957   5.622   6.028  12.871 -0.2270  0.0506 -0.2703
 2987W        W 3958   8.402   2.500  10.327  0.2257 -0.0971  0.1518
 2988W        W 3959  13.442   2.891  11.935 -0.1279 -0.1493 -0.1876
 2989W        W 3960   2.212   0.794  10.895  0.1466 -0.0537  0.2596
 2990W        W 3961  11.700  13.213   1.128  0.1281 -0.1866  0.0908
 2991W        W 3962   5.661   8.086   0.366 -0.2532 -0.2067  0.2955
 2992W        W 3963   2.811   3.412  13.227 -0.2694  0.1446  0.1893
 2993W        W 3964   5.258  13.377   1.385 -0.0551 -0.1546  0.1493
 2994W        W 3965   7.981   4.031  13.387  0.5234  0.2374 -0.1035
 2995W        W 3966   0.720   4.545   6.580  0.0015  0.1410  0.1558
 2996W        W 3967   6.258   0.994   4.802  0.0414 -0.1174 -0.1195
 2997W        W 3968   7.458  13.211   2.130  0.2461  0.1250 -0.2405
 2998W        W 3969   5.127   1.079  12.432  0.0669 -0.0747 -0.4665
 2999W        W 3970   8.390   5.010   4.783  0.0194  0.4218  0.0673
 3000W        W 3971   1.051  10.560   9.962  0.0662  0.0309 -0.3251
 3001W        W 3972   9.103   0.012   5.605 -0.0364 -0.0357  0.4253
 3002W        W 3973   6.038   3.103   4.336  0.1317  0.0644 -0.2935
 3003W        W 3974   3.654   0.925   1.609  0.3135  0.1161 -0.0434
 3004W        W 3975   8.174  10.937   6.256 -0.0427  0.1460  0.0247
 3005W        W 3976   9.565   0.379   7.091  0.1016 -0.0100 -0.0146
 3006W        W 3977   2.909   8.084  10.178 -0.2090 -0.1071 -0.2548
 3007W        W 3978   0.187  12.258   1.449  0.2695 -0.0771  0.0835
 3008W        W 3979   2.834   2.190  13.684 -0.1407 -0.1197 -0.2431
 3009W        W 3980   4.951   4.145   2.652 -0.3187  0.0987 -0.0570
 3010W        W 3981   9.947   9.164  11.331 -0.1540  0.1174  0.0548
 3011W        W 3982   2.094   3.645   6.744 -0.0807 -0.0680  0.1390
 3012W        W 3983   9.598   8.367   9.997  0.1275  0.1107  0.2790
 3013W        W 3984   9.000   5.315   2.543 -0.1340 -0.0106  0.1880
 3014W        W 3985   6.907   2.013   6.015 -0.2366  0.1206  0.1387
 3015W        W 3986   1.551   2.023   5.920  0.1666  0.0697  0.3445
 3016W        W 3987   8.233   8.440  12.720  0.2033  0.2080 -0.3843
 3017W        W 3988   1.174   6.298   1.039 -0.2209 -0.1501  0.2204
 3018W        W 3989   3.468  12.165   3.747 -0.1340 -0.2248  0.2938
 3019W        W 3990   5.617   5.188   7.563 -0.0787 -0.0726  0.3772
 3020W        W 3991   2.236   1.666   0.035  0.0208 -0.1886  0.1496
 3021W        W 3992   5.000   8.135   7.350 -0.1000  0.0951 -0.0131
 3022W        W 3993  12.601   9.618   2.496 -0.1478 -0.2571 -0.2376
 3023W        W 3994  10.573   7.404  12.690 -0.1081  0.1269  0.1000
 3024W        W 3995   8.823   8.541   9.486 -0.1878  0.1856 -0.0270
 3025W        W 3996   5.044   7.668   1.400  0.1080 -0.3290  0.3323
 3026W        W 3997   8.669   7.301   3.290 -0.2355  0.0052  0.0851
 3027W        W 3998   8.781   0.928   7.711 -0.1499  0.2079  0.2053
 3028W        W 3999  10.500  10.438  13.713  0.2894  0.0247  0.0663
 3029W        W 4000   1.289   1.994  13.725 -0.0733  0.4096 -0.1197
 3030W        W 4001   6.072   8.299   0.111 -0.2301 -0.1217 -0.0545
 3031W        W 4002   2.375   0.450   8.765  0.2416 -0.1864  0.3008
 3032W        W 4003   4.298  10.947   5.861 -0.1853 -0.0460  0.0045
 3033W        W 4004   3.793  13.165   1.876 -0.1933  0.1059  0.3277
 3034W        W 4005   8.727   1.787  12.727 -0.1187  0.1728 -0.0392
 3035W        W 4006   7.612   7.122  10.117 -0.0002  0.4041 -0.0448
 3036W        W 4007   8.097   6.311   9.854  0.1000  0.0095  0.1402
 3037W        W 4008   8.764   2.296   8.818  0.1847  0.0979 -0.0196
 3038W        W 4009   9.552   6.071  11.984  0.0131  0.1572  0.3165
 3039W        W 4010   1.545   7.865   7.785  0.0674 -0.1388  0.0879
 3040W        W 4011  10.740   3.165  10.477 -0.3946 -0.0020  0.1125
 3041W        W 4012   5.931  11.520   2.010 -0.2682 -0.2235  0.1234
 3042W        W 4013   5.550   4.505   3.139  0.2912 -0.0798  0.1962
 3043W        W 4014   8.849   0.282  10.248 -0.3893 -0.1074  0.0066
 3044W        W 4015   2.397   1.273   5.132  0.1411  0.0408  0.2323
 3045W        W 4016   2.417  12.929   6.040  0.1300 -0.3326  0.1303
 3046W        W 4017   4.997   5.269  12.576 -0.0806  0.1703 -0.0329
 3047W        W 4018   7.500   1.355   6.478 -0.2920  0.4038 -0.2195
 3048W        W 4019   9.453   7.270   5.161  0.1970 -0.1559  0.0654
 3049W        W 4020   5.166   1.212  13.893 -0.1146  0.0377  0.0939
 3050W        W 4021   3.834  12.583  13.848  0.0902  0.1717  0.0653
 3051W        W 4022  10.023   1.043   9.152  0.2446  0.1126 -0.1145
 3052W        W 4023   7.595   1.396   4.446 -0.0388  0.3628  0.0592
 3053W        W 4024  10.659  12.770   0.220 -0.2761  0.2487  0.2254
 3054W        W 4025   2.600   7.359  13.442  0.4432 -0.1210 -0.0427
 3055W        W 4026   8.079   9.592   8.726  0.2470 -0.0928 -0.3451
 3056W        W 4027   8.519   7.500   3.751 -0.4586  0.0731  0.3578
 3057W        W 4028  11.540   9.142  12.111  0.1392  0.1256  0.0632
 3058W        W 4029   3.902   8.237   5.705 -0.1626 -0.0019  0.0913
 3059W        W 4030  12.649  13.888  10.409 -0.0222 -0.2331 -0.1379
 3060W        W 4031   8.871   6.054   0.346 -0.3351  0.0022 -0.2341
 3061W        W 4032   7.193  10.058   2.644 -0.3045 -0.2401  0.2663
 3062W        W 4033   9.325   2.250  10.278  0.1853  0.0505  0.0836
 3063W        W 4034   2.891   4.574  10.891 -0.0995  0.1276  0.3886
 3064W        W 4035   9.705   0.875   1.058  0.1851  0.1328  0.3530
 3065W        W 4036  13.554   4.687   5.484  0.1986  0.1680  0.0705
 3066W        W 4037  12.282   0.841  10.032 -0.0447  0.0861 -0.1292
 3067W        W 4038   9.778  13.661  10.492  0.0882  0.2693  0.2281
 3068W        W 4039  12.859  10.722   6.165  0.0824  0.3170  0.0954
 3069W        W 4040   3.567   9.901   4.351 -0.0898 -0.0243 -0.3764
 3070W        W 4041  11.573   5.070   7.117 -0.1435  0.4796  0.1729
 3071W        W 4042   1.166   1.241   6.245  0.1160  0.2866  0.1053
 3072W        W 4043   0.630   4.863   9.742  0.1194  0.1157 -0.0715
 3073W        W 4044   6.542   0.332   3.773 -0.0980  0.1225 -0.1010
 3074W        W 4045   9.282   7.455  11.407  0.0653  0.2105  0.2773
 3075W        W 4046   0.401   6.067   0.896 -0.0737 -0.2268  0.2349
 3076W        W 4047   9.140   9.080   2.909 -0.1489  0.0105 -0.0855
 3077W        W 4048  11.512   1.073   0.265 -0.1018  0.0911 -0.1344
 3078W        W 4049  11.576   4.200   0.916 -0.0387  0.3124 -0.1956
 3079W        W 4050  13.908   7.892   1.228 -0.0365  0.1988 -0.1342
 3080W        W 4051  12.857  11.767   4.816 -0.1482  0.1085 -0.0491
 3081W        W 4052   6.854  12.802   4.923  0.2311 -0.2480 -0.0769
 3082W        W 4053   9.103   4.043   1.224 -0.1218 -0.2248 -0.0638
 3083W        W 4054   0.817  13.646   2.094 -0.1097 -0.0484 -0.0128
 3084W        W 4055   0.297   3.618   3.667  0.1214  0.1397  0.2968
 3085W        W 4056   8.094   4.376   8.584  0.3195 -0.0504 -0.0676
 3086W        W 4057  10.985   3.858   9.249 -0.0682 -0.0366  0.4603
 3087W        W 4058   3.299   9.513  10.150 -0.1456  0.0003  0.0334
 3088W        W 4059   0.469   0.762  11.577  0.2269 -0.1091  0.3476
 3089W        W 4060  10.932   3.793  12.078  0.2701  0.1404 -0.1754
 3090W        W 4061   8.746   5.198   6.173  0.2505 -0.1302  0.0427
 3091W        W 4062  10.975   1.533   1.601 -0.3172 -0.0426  0.1095
 3092W        W 4063   8.397  12.672   3.468 -0.2610 -0.2033  0.0556
 3093W        W 4064  10.078  13.395   0.545  0.0787 -0.2245  0.0778
 3094W        W 4065   2.758  10.238  12.968 -0.0219  0.0616 -0.2195
 3095W        W 4066   2.349   5.346   6.810 -0.2324  0.3302  0.1104
 3096W        W 4067   7.307  12.117   5.078 -0.0618  0.1370 -0.2273
 3097W        W 4068   8.864  11.778   4.229  0.2053  0.0497  0.0452
 3098W        W 4069   1.515  12.015   4.794  0.0823  0.1472 -0.2286
 3099W        W 4070   8.326   3.313   1.538 -0.2268  0.0650 -0.0260
 3100W        W 4071  12.682   7.740   9.449  0.0003 -0.1689 -0.2363
 3101W        W 4072   8.707   6.383   2.023  0.3913 -0.2384  0.0705
 3102W        W 4073   6.519  11.317  13.638  0.0992  0.3394 -0.0348
 3103W        W 4074  11.506  11.249   0.440  0.0295 -0.3087  0.0849
 3104W        W 4075   5.613   0.325  13.237 -0.1166 -0.2729 -0.2658
 3105W        W 4076   0.476  10.614   2.211  0.3340  0.2562 -0.2575
 3106W        W 4077   9.014   0.666   8.032 -0.1194  0.0135  0.0342
 3107W        W 4078   6.925   8.833   7.568 -0.0930  0.0433  0.2160
 3108W        W 4079   4.514  11.375   3.735 -0.2004 -0.1519 -0.3869
 3109W        W 4080   7.005   6.944   3.814 -0.1278  0.3021  0.0575
 3110W        W 4081   7.376   8.977   6.683 -0.2640 -0.2863 -0.1345
 3111W        W 4082  10.122   0.303   2.629  0.0597  0.8653  0.0521
 3112W        W 4083   0.962   2.291   9.269 -0.2191  0.1936 -0.0479
 3113W        W 4084   9.822  10.334   3.132  0.1153  0.0324  0.2444
 3114W        W 4085   9.134   7.223   1.190  0.4419  0.3045 -0.2284
 3115W        W 4086   5.704   3.617   1.700  0.2105  0.3955 -0.0438
 3116W        W 4087   1.324   5.283   4.894  0.3260  0.1832  0.1938
 3117W        W 4088  11.985  12.269   2.115  0.3902  0.0762 -0.1185
 3118W        W 4089   3.370  12.005  11.214 -0.0513 -0.1435  0.2135
 3119W        W 4090   0.365  13.747   6.981  0.1282 -0.0980 -0.0083
 3120W        W 4091  10.007  11.671   3.341 -0.4536  0.3075 -0.0203
 3121W        W 4092   3.856   7.160   8.811  0.2839  0.1077 -0.3799
 3122W        W 4093  11.540  13.829  12.317  0.1644  0.2855 -0.0629
 3123W        W 4094   7.102   4.487   4.988  0.0300 -0.0261 -0.1553
 3124W        W 4095   5.335   5.018  13.507  0.0201 -0.0760  0.0265
 3125W        W 4096   6.702  10.096   7.556 -0.0070 -0.0874  0.0823
 3126W        W 4097  10.241   8.219   3.443  0.0310  0.1015 -0.1465
 3127W        W 4098  11.675   6.456  10.717  0.0369 -0.1172 -0.1164
 3128W        W 4099  11.598   8.483   8.461 -0.1044  0.1378  0.7228
 3129W        W 4100   0.119   2.624   5.649  0.1014 -0.3631 -0.0242
 3130W        W 4101   2.969   3.279   3.099 -0.2928  0.0903  0.0146
 3131W        W 4102   1.967   6.006   9.165 -0.0787 -0.0073 -0.0271
 3132W        W 4103  11.258  12.021   9.742 -0.3165 -0.0053  0.1287
 3133W        W 4104   8.599  11.974   2.341 -0.2369  0.0701  0.4262
 3134W        W 4105   9.461  11.256   8.304  0.1918 -0.4179  0.0684
 3135W        W 4106  10.832  12.044   5.207 -0.0857 -0.0718  0.0687
 3136W        W 4107   7.012   4.878   0.399  0.0914 -0.0790 -0.1735
 3137W        W 4108   7.445   9.331   2.082 -0.2697 -0.1451 -0.0851
 3138W        W 4109   9.873  12.915   7.503 -0.1284  0.0964 -0.2504
 3139W        W 4110   7.962  11.303   1.387 -0.1032 -0.0725 -0.0142
 3140W        W 4111   5.560   9.362   7.214  0.1870  0.0768  0.3103
 3141W        W 4112   5.863   2.759   0.129 -0.1227 -0.1629  0.1281
 3142W        W 4113  10.762   7.533   4.072 -0.0918 -0.2309  0.2701
 3143W        W 4114   7.309   2.446  12.984 -0.2227 -0.0494 -0.1269
 3144W        W 4115   6.598   4.060  12.134 -0.0918 -0.2169 -0.0178
 3145W        W 4116   6.756   3.311  11.668 -0.0868 -0.1060 -0.3035
 3146W        W 4117  10.323   7.799  12.426  0.1000  0.0942  0.1481
 3147W        W 4118  10.956   3.807   5.578  0.0118 -0.0012  0.1473
 3148W        W 4119   1.313  13.316  13.511  0.0869  0.1787  0.1366
 3149W        W 4120   9.209  11.632  11.101  0.2166 -0.0878  0.0247
 3150W        W 4121   8.902  13.488   5.411  0.0289 -0.4281  0.0795
 3151W        W 4122   0.264  10.162   2.538 -0.0613  0.1720  0.0380
 3152W        W 4123   4.076   1.806   2.726 -0.0563  0.0943  0.1157
 3153W        W 4124   1.255  10.016   0.933 -0.1147 -0.1402 -0.1300
 3154W        W 4125   9.984   6.252   3.903 -0.0222  0.0342 -0.1113
 3155W        W 4126   9.389   9.115  12.085 -0.2345 -0.0598  0.0598
 3156W        W 4127   1.558  13.455   0.818  0.0922 -0.1304 -0.1690
 3157W        W 4128   1.452  11.316   2.434  0.2005  0.1492 -0.1369
 3158W        W 4129   9.474   7.037  12.257  0.0997  0.0052  0.0833
 3159W        W 4130   8.689   2.106   2.136  0.0092 -0.0864 -0.0137
 3160W        W 4131   6.253   7.012   1.796  0.2286  0.0287  0.4045
 3161W        W 4132   2.177  11.646   7.233 -0.1597 -0.0991 -0.4881
 3162W        W 4133  10.939   2.062   4.170  0.4055  0.0424 -0.2495
 3163W        W 4134   5.626   2.398   4.731 -0.2111  0.0279 -0.1367
 3164W        W 4135   7.867   0.832   2.738  0.1365  0.2588  0.2315
 3165W        W 4136   5.715  13.822  10.244  0.2287  0.0339 -0.0066
 3166W        W 4137   7.849   4.868   3.906  0.0286  0.2872  0.1563
 3167W        W 4138   6.435   8.028  11.919 -0.2843  0.2703 -0.1830
 3168W        W 4139  10.150   5.235   1.320 -0.1436  0.0536  0.1269
 3169W        W 4140   7.830   9.327  12.777  0.2011 -0.2178  0.0353
 3170W        W 4141  11.996   7.112   2.662  0.1962 -0.1665 -0.1818
 3171W        W 4142   1.237  13.173   6.162  0.3043  0.2820 -0.0589
 3172W        W 4143   1.349   2.304   9.673 -0.1207  0.1302 -0.2864
 3173W        W 4144   1.393   2.515   5.886  0.3869  0.4219 -0.1280
 3174W        W 4145   9.723  11.391  10.909  0.1030 -0.0145 -0.2590
 3175W        W 4146   7.097   5.679   3.909  0.2525 -0.4901 -0.1058
 3176W        W 4147   0.310   8.991   1.874  0.0732 -0.1113  0.3186
 3177W        W 4148  11.142   4.549   6.400 -0.1341  0.2169  0.1646
 3178W        W 4149   4.349   0.192   5.413  0.2543 -0.1157  0.0453
 3179W        W 4150   5.256   3.299   0.429  0.4273 -0.1209  0.3349
 3180W        W 4151  13.662   4.678   1.802  0.1436  0.0914 -0.0205
 3181W        W 4152  13.454  12.442   6.581  0.2557 -0.0194 -0.1547
 3182W        W 4153   9.172   2.338   9.084 -0.1000 -0.3024  0.1295
 3183W        W 4154   8.896  10.517   6.880  0.0951  0.1595  0.0740
 3184W        W 4155   8.565   5.134   9.020 -0.0033  0.0975 -0.2476
 3185W        W 4156   0.465   3.092   2.378 -0.0931  0.1746 -0.1665
 3186W        W 4157   2.797  11.754   2.835 -0.1022  0.2174  0.1020
 3187W        W 4158   3.431   5.354  13.822  0.2454 -0.2761  0.1748
 3188W        W 4159  12.131  10.072  12.228 -0.0481 -0.2237 -0.1270
 3189W        W 4160   8.902  13.552   9.638 -0.0852 -0.1705  0.0125
 3190W        W 4161   3.690   5.767  13.665 -0.2065  0.4062  0.3153
 3191W        W 4162   9.810   1.514  11.929 -0.2939  0.0652 -0.0269
 3192W        W 4163   6.290   5.101   5.730  0.0611 -0.0202  0.1907
 3193W        W 4164   9.195   8.839   6.215  0.2028 -0.0251 -0.0520
 3194W        W 4165   6.988  12.652   0.959  0.0182 -0.2520 -0.0724
 3195W        W 4166   8.156   6.416   8.116 -0.0498 -0.0013  0.1098
 3196W        W 4167   2.477   5.463   4.938 -0.0721 -0.1077 -0.0926
 3197W        W 4168  11.103  10.947   9.894 -0.3565 -0.0084  0.1790
 3198W        W 4169   1.173   9.054   5.595  0.1114  0.1756 -0.0356
 3199W        W 4170   4.834   6.366   9.982 -0.0641  0.0973  0.1758
 3200W        W 4171   3.166   0.482  11.307 -0.2916  0.2561  0.0200
 3201W        W 4172   3.706   3.422   1.933  0.3288  0.0559 -0.0051
 3202W        W 4173   5.973   6.360  10.904 -0.1614  0.2712  0.1018
 3203W        W 4174   6.155   8.569   3.938 -0.2177 -0.1766 -0.0439
 3204W        W 4175   2.647   2.507   9.741  0.0160 -0.1626  0.0442
 3205W        W 4176   0.351   6.119   1.394 -0.1745  0.4132 -0.2320
 3206W        W 4177   4.534   0.398  11.848 -0.1440 -0.1424 -0.0610
 3207W        W 4178   3.881  11.172  12.057 -0.1486  0.3685 -0.0634
 3208W        W 4179  11.958   3.827  11.385 -0.3033  0.1944 -0.0898
 3209W        W 4180   7.229   8.246   0.663 -0.0426 -0.5155  0.0277
 3210W        W 4181   6.214   3.542   0.434 -0.3597 -0.1889  0.1783
 3211W        W 4182   4.318   4.741   4.704 -0.0528  0.2198 -0.4967
 3212W        W 4183  13.101   2.407  10.723  0.0527  0.1931  0.0148
 3213W        W 4184   9.433   3.302  12.932 -0.4234 -0.0537  0.2180
 3214W        W 4185   4.839   2.696   1.945  0.2863  0.1067 -0.0529
 3215W        W 4186   4.240   0.421   3.121 -0.0470  0.1335 -0.1529
 3216W        W 4187  12.960   5.891   4.397  0.1612  0.1208  0.0245
 3217W        W 4188  12.604   7.885   7.391 -0.0753  0.0730  0.2130
 3218W        W 4189   4.367   6.599   8.775  0.3667  0.0614  0.2770
 3219W        W 4190  11.879   5.555   5.804  0.3529 -0.3052 -0.0947
 3220W        W 4191   0.163  11.589   2.476  0.0642  0.4009  0.2479
 3221W        W 4192  11.217  10.876   8.170 -0.1425  0.1691  0.3893
 3222W        W 4193   2.159  10.688   2.734 -0.0064  0.0531  0.3706
 3223W        W 4194  10.977  10.365   4.627  0.2226 -0.0291 -0.0925
 3224W        W 4195   6.157  10.282  10.418 -0.2467 -0.0662  0.0190
 3225W        W 4196   9.681   4.511   0.565  0.0088  0.0319 -0.0468
 3226W        W 4197   8.106  11.230  10.181  0.2798 -0.2106 -0.0702
 3227W        W 4198   3.013   5.698  12.113  0.1572  0.0396 -0.0846
 3228W        W 4199   4.634   8.292  12.688 -0.1301 -0.1832  0.2380
 3229W        W 4200  10.906   1.179  11.432 -0.0414  0.1217 -0.0295
 3230W        W 4201   3.236   3.413  12.371 -0.0990 -0.1624 -0.2313
 3231W        W 4202   3.549  10.227   0.252 -0.0722  0.1534 -0.0312
 3232W        W 4203  12.988   8.148  13.077  0.0815 -0.0490  0.3360
 3233W        W 4204   8.360   7.396  10.872  0.0761  0.2053 -0.2047
 3234W        W 4205   2.229  13.016   3.701 -0.1041  0.2381 -0.1970
 3235W        W 4206   1.159  12.321   9.069  0.0459  0.0234  0.0171
 3236W        W 4207  12.284  12.046  13.707 -0.0347  0.1746 -0.2269
 3237W        W 4208   9.887   0.900  10.785 -0.3380  0.3423  0.3520
 3238W        W 4209  12.339   0.408   7.781  0.1340 -0.0890 -0.1916
 3239W        W 4210  12.349   8.185  11.006  0.0984 -0.2551 -0.2036
 3240W        W 4211  13.649   5.448   9.783  0.1016 -0.0414  0.0629
 3241W        W 4212   0.689   4.944   6.853 -0.0344  0.1132 -0.0060
 3242W        W 4213   0.118   5.141   4.687  0.0777  0.1327  0.2056
 3243W        W 4214   6.027   6.187  10.413 -0.1285  0.0335  0.0297
 3244W        W 4215   1.472   0.322   7.597  0.0549  0.0965  0.2892
 3245W        W 4216   2.663   0.863   4.146  0.1823  0.0220  0.2663
 3246W        W 4217  13.345   1.922   7.347 -0.1826 -0.4120  0.0606
 3247W        W 4218   2.268   0.720   6.358 -0.0611 -0.0425  0.2869
 3248W        W 4219   4.007   4.396   2.868 -0.0026  0.0760 -0.1926
 3249W        W 4220   4.326   1.561  11.041 -0.1179  0.0146  0.3998
 3250W        W 4221  12.150   7.979   9.941  0.2158  0.1275 -0.1611
 3251W        W 4222   1.585   8.347   1.023  0.0528  0.1743  0.3108
 3252W        W 4223  11.483   8.080   6.731 -0.2027  0.1542  0.1700
 3253W        W 4224   4.933   6.019  13.443  0.1980 -0.4616 -0.2647
 3254W        W 4225   6.955   6.442  11.260  0.0808 -0.0514 -0.2191
 3255W        W 4226   1.675  11.329   8.223 -0.2230 -0.1653 -0.1638
 3256W        W 4227   0.616  10.358  13.150  0.2215 -0.2510  0.1354
 3257W        W 4228   5.615   7.680   5.364 -0.0022 -0.0732 -0.0620
 3258W        W 4229   8.307  10.863   9.056  0.4817 -0.1496 -0.2484
 3259W        W 4230   8.053   8.148   7.779 -0.0849  0.0191  0.0148
 3260W        W 4231  12.473   5.984   5.233 -0.0424 -0.0033 -0.0778
 3261W        W 4232   2.999   0.909   6.320  0.2928 -0.0694 -0.0111
 3262W        W 4233   3.291   5.296  11.193  0.2131  0.1416  0.0193
 3263W        W 4234   8.510   7.036   0.499  0.0662 -0.0095  0.1200
 3264W        W 4235  12.040   8.501  10.584 -0.4227  0.0166 -0.2088
 3265W        W 4236   4.986   7.196  12.467  0.0021 -0.0500 -0.1280
 3266W        W 4237   4.720   8.512   0.478  0.0615 -0.1845 -0.1409
 3267W        W 4238   8.690   0.304   7.221  0.0493  0.2265 -0.2217
 3268W        W 4239   6.728   4.611   4.350 -0.1470  0.0285 -0.1171
 3269W        W 4240   9.346  12.621   1.233 -0.0859 -0.1065 -0.1354
 3270W        W 4241   4.833   6.417   5.314  0.2270  0.0180  0.0370
 3271W        W 4242   3.283   8.345   5.163  0.2111 -0.1494 -0.1065
 3272W        W 4243   6.006   2.344   5.019  0.2073  0.1536  0.1070
 3273W        W 4244   2.993   4.540   5.796 -0.1006  0.2984  0.0046
 3274W        W 4245   5.408   9.996   3.123 -0.1826 -0.2366  0.1388
 3275W        W 4246   6.910   5.953   9.064 -0.1677  0.3355 -0.0351
 3276W        W 4247   3.011   7.506   1.821  0.0429 -0.2167 -0.0522
 3277W        W 4248  11.876   7.550  11.519  0.2749  0.1805  0.2181
 3278W        W 4249   1.398   7.197   8.210  0.1947  0.1963 -0.0472
 3279W        W 4250   5.246  11.052  12.459  0.0417 -0.2748  0.1875
 3280W        W 4251  11.553  10.496   7.382  0.2004  0.1276  0.0972
 3281W        W 4252   2.076  11.027  10.646  0.3151 -0.0299  0.1184
 3282W        W 4253  12.184   5.563   0.699 -0.0434  0.0553  0.0260
 3283W        W 4254   1.824   3.743   6.310 -0.0438  0.2213  0.2063
 3284W        W 4255   1.337   0.243  11.166  0.4053  0.2117 -0.0964
 3285W        W 4256   4.586   5.369   7.173 -0.1149  0.1645 -0.1432
 3286W        W 4257  12.714   5.149   3.556 -0.0860  0.1101  0.0597
 3287W        W 4258  11.303   7.918   0.357  0.1437  0.1405  0.2217
 3288W        W 4259   6.008   6.158   5.880  0.2461 -0.0208  0.2582
 3289W        W 4260   3.762  13.590   6.790 -0.1113 -0.4533 -0.2587
 3290W        W 4261  11.583  11.170   5.396  0.0698  0.2830 -0.2229
 3291W        W 4262   7.582   8.034   7.785 -0.2081 -0.0933 -0.0565
 3292W        W 4263  11.606   3.143   0.050 -0.1741  0.1069  0.1013
 3293W        W 4264  11.520   0.399  11.702 -0.1770 -0.2231  0.3016
 3294W        W 4265   4.108  11.041   5.395 -0.0310  0.0507 -0.0436
 3295W        W 4266  13.687   8.584   0.524  0.4523  0.1559 -0.0648
 3296W        W 4267   0.609  13.323   7.069 -0.1646  0.1290 -0.1344
 3297W        W 4268   6.741   5.888  12.523 -0.2480 -0.1959 -0.3221
 3298W        W 4269  11.322   5.715  11.485  0.0447 -0.1197 -0.0664
 3299W        W 4270  13.597   7.750   0.103 -0.0657  0.2620 -0.2755
 3300W        W 4271   8.146   0.260  12.415  0.0326 -0.3545 -0.0431
 3301W        W 4272   3.232   7.909   1.504 -0.3034  0.2214  0.2509
 3302W        W 4273   7.172  11.635   2.744 -0.0189  0.0879  0.1025
 3303W        W 4274   3.342   0.703   0.297 -0.0671  0.0405  0.1786
 3304W        W 4275   6.092  12.121   0.181  0.1252  0.3165  0.0588
 3305W        W 4276  12.257   9.633   3.523 -0.0251 -0.0054 -0.2415
 3306W        W 4277  12.639  13.696   2.298  0.2534  0.1768 -0.1820
 3307W        W 4278   8.204  11.023   9.537  0.1065 -0.1039  0.1934
 3308W        W 4279   3.161   5.349   6.051  0.4145 -0.3088  0.3093
 3309W        W 4280   2.210   0.516  12.344  0.1154 -0.0529  0.0319
 3310W        W 4281   0.508  12.007   2.691 -0.3153 -0.0614  0.1846
 3311W        W 4282  11.520  12.309   4.208  0.2632 -0.1273 -0.3504
 3312W        W 4283  13.901  12.213   7.986 -0.1338 -0.1877  0.1821
 3313W        W 4284   0.587   8.302   1.191  0.1928  0.1713  0.0330
 3314W        W 4285   9.600   6.289  12.640 -0.1025  0.0876 -0.4303
 3315W        W 4286   7.400   7.919  10.729 -0.0779  0.1315 -0.2474
 3316W        W 4287  12.078   1.276   3.230  0.3805  0.2458 -0.2285
 3317W        W 4288   9.288   8.787  12.812 -0.0847  0.2275  0.1611
 3318W        W 4289  13.059   8.142   7.198  0.0632  0.0272 -0.4228
 3319W        W 4290   6.134   1.922   4.242 -0.0637  0.1058  0.0461
 3320W        W 4291   2.019   7.712   7.649  0.2160  0.2153 -0.0183
 3321W        W 4292   2.038  11.718   3.971  0.0766  0.0536 -0.0430
 3322W        W 4293  10.175  10.891   5.655  0.1015 -0.0342 -0.0625
 3323W        W 4294   0.262   5.086  13.176 -0.5892 -0.0086 -0.0249
 3324W        W 4295   2.525   9.618   4.412 -0.1637  0.4425  0.1728
 3325W        W 4296   5.301   9.199   9.504 -0.0335 -0.2380  0.1983
 3326W        W 4297   2.668   7.941   9.406 -0.1605 -0.2161 -0.0308
 3327W        W 4298  11.728   1.037   4.739  0.3424 -0.0110  0.4343
 3328W        W 4299   3.676   1.750   2.988  0.2391 -0.1737  0.1320
 3329W        W 4300  11.265   1.160   4.814  0.0100 -0.0847  0.0559
 3330W        W 4301  13.219   4.489   9.820 -0.1263 -0.2763 -0.2427
 3331W        W 4302  12.763   8.251  12.627 -0.2313 -0.5846 -0.2070
 3332W        W 4303   6.238  12.369   9.873  0.0111 -0.1634 -0.0699
 3333W        W 4304  10.599   3.013  12.272 -0.1766  0.2072  0.0198
 3334W        W 4305   1.375   3.555   4.087 -0.3814 -0.2579 -0.0807
 3335W        W 4306  13.834   4.490   9.824  0.0807  0.0492 -0.0306
 3336W        W 4307   1.778   7.933   5.424  0.0944 -0.5437 -0.1393
 3337W        W 4308   2.831  10.836   0.792  0.2589  0.0576  0.0484
 3338W        W 4309  12.951   3.924   7.653 -0.1409  0.0393 -0.0527
 3339W        W 4310   1.255   2.737   4.023 -0.1119  0.2294  0.3435
 3340W        W 4311   5.392   4.015   6.512 -0.1568 -0.2184 -0.1290
 3341W        W 4312   7.279   5.940   9.434  0.1471 -0.1610 -0.2294
 3342W        W 4313   9.776   7.630   8.694 -0.1321 -0.1189  0.0774
 3343W        W 4314   0.566   5.100  10.138  0.2326 -0.0066 -0.0161
 3344W        W 4315   1.353   0.816  11.386 -0.1271  0.2987  0.0402
 3345W        W 4316   0.470   2.741  10.102 -0.1412 -0.0261 -0.0050
 3346W        W 4317   1.883   1.304   6.787  0.0161 -0.3237 -0.2539
 3347W        W 4318  12.833   9.987  11.309  0.0579  0.1037  0.1648
 3348W        W 4319  10.877   8.142   1.866  0.2312 -0.0505 -0.0254
 3349W        W 4320   8.999  13.656   0.329 -0.0950  0.2969  0.1134
 3350W        W 4321  11.521   9.620  11.762 -0.0658  0.2093 -0.1155
 3351W        W 4322  10.118   4.997  13.251 -0.2203 -0.0433 -0.1758
 3352W        W 4323   5.352  13.878  13.065 -0.1442 -0.0842 -0.0303
 3353W        W 4324   6.799   9.837  13.368 -0.1031  0.0772  0.6941
 3354W        W 4325   1.184   7.548   8.449 -0.5533 -0.3951  0.0871
 3355W        W 4326   6.230   4.031   8.815  0.0962 -0.2485 -0.0458
 3356W        W 4327   7.384   5.534   9.752  0.1884 -0.1369  0.0314
 3357W        W 4328   2.083  11.798   9.932 -0.3825  0.2626 -0.1556
 3358W        W 4329   2.693   6.675   1.870  0.2549  0.0324  0.1609
 3359W        W 4330  12.319  10.855   4.457 -0.1721  0.0341  0.0650
 3360W        W 4331   9.503   2.992   6.813 -0.0034 -0.2711 -0.0319
 3361W        W 4332  11.156  13.328  13.427  0.1833  0.3508  0.1730
 3362W        W 4333   2.829   0.540  12.269  0.0866  0.1520 -0.1737
 3363W        W 4334   9.571   5.535   8.417 -0.0992  0.1299 -0.2433
 3364W        W 4335   6.805   3.773  11.573 -0.0260  0.0796  0.0537
 3365W        W 4336   6.627   5.096   9.377 -0.1075  0.1359  0.2722
 3366W        W 4337   8.588  12.210   3.682 -0.0746 -0.1347 -0.0393
 3367W        W 4338   7.412   2.307   4.388 -0.1890  0.0734 -0.1673
 3368W        W 4339   2.467  12.612   6.427  0.1711 -0.3187 -0.2291
 3369W        W 4340   7.770   0.817  11.760  0.0168 -0.0674 -0.2841
 3370W        W 4341   4.141   3.606  12.638  0.1351 -0.2963  0.0144
 3371W        W 4342   8.690  11.319   5.475  0.2689 -0.1087  0.2055
 3372W        W 4343   6.901  13.130  13.259  0.0179 -0.0231  0.0937
 3373W        W 4344   0.588   3.650   9.952 -0.1951 -0.1987  0.3791
 3374W        W 4345   7.592  11.618   4.529  0.3452  0.4944  0.1347
 3375W        W 4346   9.127   4.352  11.607  0.0354  0.1338 -0.2363
 3376W        W 4347   8.870   2.117   0.184 -0.0320  0.3814 -0.0142
 3377W        W 4348   1.892   0.214  11.976  0.0395  0.0950 -0.1226
 3378W        W 4349   6.188   1.492   7.651  0.1812  0.1672  0.0186
 3379W        W 4350   0.602   4.913   3.412  0.1110  0.0250  0.0957
 3380W        W 4351   8.669  13.414  13.504  0.3124 -0.1291  0.1984
 3381W        W 4352  13.781   2.470   8.119 -0.0025  0.1714 -0.0220
 3382W        W 4353  12.387   1.688   3.427 -0.2037  0.3354  0.1105
 3383W        W 4354   5.282  13.050  11.973  0.0568 -0.1289 -0.2837
 3384W        W 4355   1.684   2.145   5.350  0.4153 -0.1760  0.1743
 3385W        W 4356   2.691  10.619  13.856  0.3438  0.0703  0.0317
 3386W        W 4357  10.371   4.314   9.392  0.2136 -0.0803 -0.2952
 3387W        W 4358  10.136  10.510   0.281 -0.0197 -0.2264 -0.2273
 3388W        W 4359   3.693   7.003   7.887 -0.2214 -0.2934  0.0418
 3389W        W 4360   0.321   8.809  13.456 -0.0901 -0.1126 -0.1540
 3390W        W 4361   0.045   6.298   6.262  0.0239  0.0625 -0.0325
 3391W        W 4362   4.140  13.111  10.461 -0.0409  0.1651 -0.4185
 3392W        W 4363  12.387   8.344   2.724 -0.1102 -0.1776 -0.2604
 3393W        W 4364   2.377   7.969   2.201 -0.1639  0.1346 -0.0856
 3394W        W 4365  10.240   0.774   8.774  0.1639  0.0967  0.0910
 3395W        W 4366   0.684   6.318   3.071 -0.1343 -0.0812 -0.1503
 3396W        W 4367   9.657  13.600  13.685 -0.0610  0.1850 -0.0065
 3397W        W 4368   6.054   5.988  12.185  0.0405 -0.2615  0.1913
 3398W        W 4369  13.141   4.757   3.971  0.0387  0.0250 -0.1493
 3399W        W 4370   4.418   8.735   7.293  0.2966 -0.0124 -0.0731
 3400W        W 4371  10.618   6.141   6.961 -0.0240 -0.4650 -0.3404
 3401W        W 4372   8.088   7.563   3.237  0.2473  0.3501  0.4871
 3402W        W 4373   8.711   3.522   6.925 -0.1403  0.0647  0.1556
 3403W        W 4374   3.301   3.743   8.390 -0.0193  0.0507  0.1707
 3404W        W 4375   1.132   6.465   9.447  0.2264 -0.3578 -0.1834
 3405W        W 4376   4.359   4.315   1.424  0.0093 -0.2612  0.0745
 3406W        W 4377   4.010   7.904  11.235 -0.0572 -0.1855  0.0889
 3407W        W 4378  13.532  10.546   5.352  0.2299  0.1891  0.1258
 3408W        W 4379   7.438  10.057   7.072  0.3379  0.1488  0.0857
 3409W        W 4380   7.699  13.527   1.000  0.3567 -0.0811  0.0798
 3410W        W 4381   0.170  10.433   5.383  0.3589  0.2097  0.0815
 3411W        W 4382  13.044   0.807   5.166  0.0718 -0.2543  0.0099
 3412W        W 4383  10.378  11.264   5.354 -0.0571 -0.1481  0.3365
 3413W        W 4384   0.485   7.077   2.972  0.1637  0.1612 -0.1512
 3414W        W 4385   2.347   6.857   2.717 -0.1464 -0.0987  0.2057
 3415W        W 4386   4.958   9.111   8.985 -0.3040  0.0322  0.0258
 3416W        W 4387   4.624   4.629   3.909 -0.1055  0.0619 -0.0687
 3417W        W 4388  10.007   6.132   1.652 -0.0175 -0.0149 -0.1257
 3418W        W 4389   1.277   3.276  11.893  0.2049  0.3725 -0.1714
 3419W        W 4390   9.094   5.254   0.319  0.0378 -0.0006  0.1257
 3420W        W 4391   5.094  12.229   4.679 -0.2978 -0.0198  0.2589
 3421W        W 4392  13.606  10.087   3.357  0.1429  0.2224 -0.0046
 3422W        W 4393   6.275   9.009   2.072  0.0436  0.1540  0.1244
 3423W        W 4394   1.712   3.590   0.720  0.4641  0.0521 -0.0703
 3424W        W 4395   1.512   7.817   9.565 -0.1102 -0.0944  0.1996
 3425W        W 4396   2.926   0.966  12.649 -0.0978  0.0146  0.0988
 3426W        W 4397   3.275  10.232   8.752 -0.0628  0.3668 -0.2231
 3427W        W 4398   5.883   6.184   3.289  0.0238 -0.0354  0.0556
 3428W        W 4399   3.065   2.384   3.180 -0.0694  0.0733 -0.2812
 3429W        W 4400  11.634   8.196   9.961  0.0671  0.0142 -0.0817
 3430W        W 4401   8.572   7.314  10.397 -0.0409 -0.2508  0.2574
 3431W        W 4402   3.411   9.392  10.741  0.1448  0.0932  0.1507
 3432W        W 4403   3.141   1.603   7.258  0.1058 -0.2034  0.0571
 3433W        W 4404   0.391   6.922   2.262 -0.0123  0.1392 -0.1595
 3434W        W 4405   6.271   9.267   5.927 -0.1245 -0.0111 -0.0289
 3435W        W 4406   8.380  12.852   5.049  0.0814 -0.1044  0.3075
 3436W        W 4407  12.723   3.876  10.591  0.3155 -0.0220 -0.3409
 3437W        W 4408   3.622  10.325   7.418 -0.0974  0.0789  0.0769
 3438W        W 4409   4.612  11.845   5.445  0.2149  0.1045  0.2389
 3439W        W 4410  13.319  12.916   3.821 -0.1244  0.1200 -0.1753
 3440W        W 4411   9.952  12.568   5.219  0.1805 -0.3179 -0.0402
 3441W        W 4412  12.421   0.209   6.275 -0.0452 -0.0616  0.0462
 3442W        W 4413   0.059  13.182  10.525 -0.4517  0.1263 -0.3536
 3443W        W 4414   5.402   2.939   0.045 -0.0625  0.1394  0.1185
 3444W        W 4415   9.910  11.079   0.732  0.0788 -0.1861  0.1965
 3445W        W 4416  12.055   7.169   1.286 -0.0849 -0.0362  0.0940
 3446W        W 4417   4.887   0.794  13.635 -0.0497 -0.0315 -0.4045
 3447W        W 4418   5.337   7.089   9.361  0.0105  0.3112  0.2517
 3448W        W 4419  13.148   2.643   2.422 -0.2077  0.1538 -0.0158
 3449W        W 4420   5.227   7.704   5.692  0.2566 -0.2529  0.0300
 3450W        W 4421   4.242   8.312   0.384 -0.2007 -0.0303  0.2145
 3451W        W 4422  13.434  10.266   9.085 -0.0367  0.1713  0.2198
 3452W        W 4423   3.088  10.383   3.117 -0.1630 -0.2639 -0.0881
 3453W        W 4424   7.950   9.047  10.183 -0.1226  0.2075  0.1987
 3454W        W 4425   0.794   4.043   9.128 -0.2901  0.0222 -0.1749
 3455W        W 4426   1.591   2.613   1.672  0.0504 -0.0194  0.1079
 3456W        W 4427  11.281   3.237   9.255  0.0968 -0.1583 -0.0663
 3457W        W 4428   3.579   4.619   0.909  0.1732 -0.1834 -0.0902
 3458W        W 4429   9.107   7.123  12.578  0.4208  0.1168 -0.0238
 3459W        W 4430  11.402   1.041   2.919 -0.1830  0.0063  0.1336
 3460W        W 4431   2.476   5.853   8.434 -0.2152 -0.0383 -0.0344
 3461W        W 4432   1.142   3.412   1.295 -0.3755 -0.1815 -0.2963
 3462W        W 4433  13.424   7.214   6.447  0.2879  0.0556 -0.5666
 3463W        W 4434   0.979   6.904   3.726  0.3346 -0.0767  0.1752
 3464W        W 4435   7.130  10.100  10.323  0.2803 -0.0926 -0.0108
 3465W        W 4436   5.475   4.140   4.052  0.0457  0.1134 -0.1727
 3466W        W 4437   4.314   2.718  11.873 -0.1546 -0.1619 -0.0947
 3467W        W 4438   9.589   5.296   0.304  0.3106  0.0311 -0.1060
 3468W        W 4439   6.713   8.723   6.730  0.1351  0.1346 -0.0728
 3469W        W 4440  10.593  12.085   9.112 -0.1627  0.1617  0.0336
 3470W        W 4441   7.195   2.381   7.761 -0.1979  0.1723 -0.3261
 3471W        W 4442  12.374   2.472   1.390  0.2010 -0.3337  0.2713
 3472W        W 4443   4.388  10.324   1.817 -0.2632 -0.0350 -0.1070
 3473W        W 4444   2.595   7.655   2.938  0.0730 -0.0263 -0.2111
 3474W        W 4445   0.884   0.997   1.219 -0.0218 -0.0546 -0.0832
 3475W        W 4446  10.253   2.833  10.431  0.1219 -0.0654  0.2134
 3476W        W 4447   6.521  12.339   3.257  0.3748  0.1808  0.0057
 3477W        W 4448   3.765   8.351   4.830 -0.0687  0.1252  0.0470
 3478W        W 4449  13.083  11.001   6.501 -0.0419 -0.3595 -0.0619
 3479W        W 4450   7.329   6.328   3.084  0.1865 -0.0715 -0.1868
 3480W        W 4451  13.276   9.702   5.460  0.1966 -0.0782 -0.4357
 3481W        W 4452   9.324  13.742   4.003 -0.1306 -0.2374 -0.0012
 3482W        W 4453   3.249  11.464  11.926  0.3370 -0.0959  0.2124
 3483W        W 4454   7.647   8.441  12.942 -0.0135 -0.0630 -0.4296
 3484W        W 4455   4.092   8.203   1.358  0.0330 -0.0648 -0.1802
 3485W        W 4456  11.410   3.106   5.153 -0.1041  0.1706  0.1537
 3486W        W 4457   6.136   0.736   0.630 -0.2788  0.2501  0.2398
 3487W        W 4458   0.708   5.861   2.881  0.1655 -0.3575 -0.2323
 3488W        W 4459   1.233   7.751   0.439  0.1784  0.2202 -0.4235
 3489W        W 4460   5.230   8.181  11.321 -0.2537 -0.1029  0.2501
 3490W        W 4461   8.812   5.691   4.057  0.1399 -0.0706 -0.2461
 3491W        W 4462   4.625   6.319  10.460  0.5151 -0.1233 -0.1368
 3492W        W 4463  10.016   3.493   2.521 -0.3935  0.0217  0.1269
 3493W        W 4464   6.816   8.425   6.318  0.0072  0.0086  0.1169
 3494W        W 4465   1.026   3.180   2.200  0.2496 -0.1493  0.0705
 3495W        W 4466   6.375   0.942   9.426 -0.2960 -0.0016 -0.0771
 3496W        W 4467  13.085  11.551   8.823 -0.2836  0.0172  0.1670
 3497W        W 4468  10.396   3.014   9.387  0.0068 -0.1042 -0.1271
 3498W        W 4469   7.901  10.899   7.999 -0.0544 -0.2305 -0.0346
 3499W        W 4470   6.777   6.652   4.203  0.4289  0.0610 -0.1289
 3500W        W 4471   3.014  11.629   6.963  0.2684 -0.0463  0.3693
 3501W        W 4472   2.436   6.664   4.619  0.2724 -0.0164  0.2204
 3502W        W 4473   2.733   6.450   2.687  0.2502 -0.0342  0.2215
 3503W        W 4474   2.971   4.659   7.548 -0.0093  0.3202  0.1688
 3504W        W 4475   1.650   6.465   7.059  0.1468 -0.1752 -0.1070
 3505W        W 4476   8.705   2.762  13.896 -0.1721  0.2530  0.2941
 3506W        W 4477   9.075   4.584   5.080  0.1711  0.1269  0.0978
 3507W        W 4478  11.096   8.376   8.399 -0.0247  0.1414  0.0469
 3508W        W 4479   7.815  12.023   5.108  0.2229 -0.1822 -0.1710
 3509W        W 4480  13.043  11.739  11.156  0.1304 -0.2812  0.0437
 3510W        W 4481  13.711   3.592   9.620  0.1073  0.0813  0.0277
 3511W        W 4482   7.885   2.317  13.180 -0.3254 -0.0669  0.1987
 3512W        W 4483   5.250   1.092   7.702 -0.0544  0.0200  0.0197
 3513W        W 4484   6.155   7.740   2.455  0.2085 -0.0517  0.2821
 3514W        W 4485   7.505  10.925   1.806 -0.0177  0.0759  0.1518
 3515W        W 4486   6.617   7.194   9.884  0.2201 -0.2956 -0.3057
 3516W        W 4487  11.425   0.564   9.904 -0.0026 -0.1248  0.0819
 3517W        W 4488   5.157   9.546   7.455 -0.0842 -0.0127 -0.1592
 3518W        W 4489   9.982   5.199   8.861 -0.3814 -0.1609 -0.1415
 3519W        W 4490   5.792  12.158   2.691 -0.0823  0.1375 -0.3720
 3520W        W 4491   4.601   4.231   9.132 -0.3043  0.0052  0.0857
 3521W        W 4492   8.913   9.404   2.512 -0.1607 -0.1203 -0.1218
 3522W        W 4493  10.298   8.311   5.489 -0.3577 -0.4108 -0.0542
 3523W        W 4494   1.173   3.063   6.687 -0.2834  0.0634  0.1809
 3524W        W 4495   2.837   7.151   7.453  0.1655  0.0618 -0.3011
 3525W        W 4496  10.971   4.421   9.950 -0.0226 -0.0164 -0.4958
 3526W        W 4497   6.801   9.757   6.787 -0.0761  0.2796 -0.0136
 3527W        W 4498   3.842   1.929   3.432 -0.0903  0.0637 -0.1177
 3528W        W 4499  10.123   6.290   3.301  0.0612 -0.2027 -0.0658
 3529W        W 4500  13.034  12.614   4.875 -0.0598 -0.0966 -0.3141
 3530W        W 4501   4.227   4.666   3.250  0.1596 -0.3613  0.1165
 3531W        W 4502   6.859   0.199  10.367  0.1002  0.1338 -0.0575
 3532W        W 4503   2.346   9.984   8.642  0.2400 -0.3888 -0.2105
 3533W        W 4504   0.443   1.425  13.666  0.3868  0.1714  0.0705
 3534W        W 4505   4.645  13.710  11.027  0.1389 -0.1149 -0.2515
 3535W        W 4506   9.888   1.891   3.555  0.0723 -0.1604 -0.2280
 3536W        W 4507   1.624  11.835   2.571  0.0177 -0.4069 -0.1461
 3537W        W 4508  13.560   9.146  10.532  0.0203  0.2651 -0.1229
 3538W        W 4509   6.309  13.416   8.501 -0.0120 -0.0272 -0.4076
 3539W        W 4510  11.267   1.453  10.742 -0.0424  0.1113  0.0130
 3540W        W 4511   1.549   2.289   8.055  0.0111  0.2598  0.2024
 3541W        W 4512   0.444  12.526  12.756  0.3109  0.0240 -0.2221
 3542W        W 4513   0.071  11.634   0.199  0.2327  0.3658  0.3361
 3543W        W 4514   5.538   7.784   1.609 -0.1387 -0.1198  0.4196
 3544W        W 4515   2.958  11.402   0.848  0.0606  0.0507 -0.0504
 3545W        W 4516  13.884   2.641  12.259  0.1100  0.1982 -0.2720
 3546W        W 4517   8.885   1.213   2.925  0.2783  0.1435  0.4020
 3547W        W 4518   0.794   7.159  13.137  0.3961  0.0815  0.0476
 3548W        W 4519  13.554   5.503  13.822  0.2371 -0.1708 -0.0383
 3549W        W 4520   6.683   9.232   4.421 -0.0210 -0.1349 -0.0263
 3550W        W 4521   1.701  10.871  13.651  0.1443 -0.0237 -0.2538
 3551W        W 4522   9.733   5.877   4.092 -0.1494 -0.1224 -0.0994
 3552W        W 4523   7.402   2.804   8.647  0.0887  0.1549 -0.1000
 3553W        W 4524   9.137  12.415  11.829 -0.3555 -0.1671  0.3881
 3554W        W 4525   0.863   5.691   1.606 -0.1363 -0.1982 -0.0633
 3555W        W 4526   4.454   2.719  12.811  0.1918  0.2144  0.1514
 3556W        W 4527   1.057   0.040   7.483 -0.1471  0.0917 -0.1032
 3557W        W 4528   9.402   1.176   7.298  0.0665  0.0890 -0.2861
 3558W        W 4529   3.396  11.522   0.655  0.0375 -0.0207 -0.3701
 3559W        W 4530   2.950  13.454   6.707 -0.1920 -0.1596 -0.2406
 3560W        W 4531   9.349   5.017   4.972  0.0485 -0.1947 -0.3075
 3561W        W 4532  10.387  12.726   5.629  0.3860  0.0688 -0.2050
 3562W        W 4533  13.723   6.780   4.133  0.1087 -0.0277 -0.3515
 3563W        W 4534   0.541   2.184   8.213 -0.2165 -0.1661  0.2652
 3564W        W 4535   5.346   9.859   2.607  0.0191 -0.0509  0.0032
 3565W        W 4536  11.472   4.616  10.013 -0.0019  0.2472  0.1620
 3566W        W 4537   2.048   8.951   7.458 -0.0455  0.2712 -0.3719
 3567W        W 4538  11.990   8.583   4.578 -0.1335 -0.3648  0.1136
 3568W        W 4539   4.645   1.802   0.869  0.1246 -0.0667 -0.5005
 3569W        W 4540   6.686  11.979   2.928 -0.0304  0.1057 -0.0567
 3570W        W 4541   3.950  10.010  11.032  0.3644  0.1718  0.1640
 3571W        W 4542  13.445  12.506   7.125 -0.1265  0.1016 -0.2158
 3572W        W 4543  10.368   3.923   6.387 -0.3316 -0.0273  0.1091
 3573W        W 4544  10.419   7.524   1.858  0.1342  0.0733 -0.3354
 3574W        W 4545   9.698   9.350   4.013 -0.1300  0.2919 -0.0003
 3575W        W 4546  10.291   3.045  13.408  0.2488  0.2202  0.0972
 3576W        W 4547   8.912   6.629   2.867 -0.0361 -0.0600  0.1642
 3577W        W 4548  10.602   5.074  13.113  0.3550 -0.0827  0.0710
 3578W        W 4549  10.875   6.915   2.426 -0.2166  0.1533 -0.0876
 3579W        W 4550  10.444   2.092   9.349  0.1131 -0.0929 -0.2001
 3580W        W 4551   3.289   6.956   3.980  0.0224 -0.0803 -0.0266
 3581W        W 4552  11.732   3.590   1.408 -0.2760  0.1364  0.1444
 3582W        W 4553  11.922  11.347  10.323  0.0144  0.0901  0.0164
 3583W        W 4554  13.317   6.787   1.916 -0.2662  0.1259  0.0505
 3584W        W 4555   3.866  12.243   2.945 -0.1319 -0.2046 -0.2176
 3585W        W 4556   4.503   5.702  12.855  0.2821 -0.3059  0.1250
 3586W        W 4557  11.309   9.920   9.314  0.0069  0.0373  0.0947
 3587W        W 4558   7.753   7.798  12.205  0.1668  0.1953  0.2503
 3588W        W 4559  12.013   6.278  11.066 -0.0642 -0.0757  0.1326
 3589W        W 4560   1.782  11.849   3.529 -0.1508 -0.0499  0.1322
 3590W        W 4561  10.594  12.383   0.586 -0.1767 -0.1679 -0.2792
 3591W        W 4562   9.450  12.744  12.070 -0.3922 -0.3019  0.1404
 3592W        W 4563  10.711   1.600   1.201 -0.1877 -0.0073 -0.0817
 3593W        W 4564  11.467   1.188  12.313  0.0307 -0.0047 -0.1922
 3594W        W 4565   1.325   5.021   0.336 -0.1569  0.1237 -0.3938
 3595W        W 4566   7.676   0.551  11.368 -0.0484 -0.0996  0.2915
 3596W        W 4567  10.673   3.027   8.382 -0.2969 -0.2693 -0.0837
 3597W        W 4568  12.090  11.225   6.043 -0.0807 -0.2245 -0.2951
 3598W        W 4569   5.013  11.293   0.147 -0.0556 -0.2393 -0.2581
 3599W        W 4570   3.074   6.909   3.548  0.1196 -0.2705 -0.1010
 3600W        W 4571   0.612  10.527   5.683  0.2380 -0.0457  0.0776
 3601W        W 4572   2.918  11.873  11.034  0.2684  0.1899 -0.1452
 3602W        W 4573   1.209   4.952  11.865  0.0314  0.0362  0.2810
 3603W        W 4574   3.266   7.539   7.713  0.0726 -0.2641 -0.0050
 3604W        W 4575  11.716  11.718   7.229  0.1482  0.3557  0.1044
 3605W        W 4576   1.424  10.104   0.405 -0.1684  0.2437  0.1571
 3606W        W 4577   7.646   8.424   5.698  0.1732  0.2339  0.0028
 3607W        W 4578  13.547   0.091   5.537  0.2409 -0.3280  0.1273
 3608W        W 4579   1.108   5.981   7.625  0.1054 -0.1527 -0.2162
 3609W        W 4580   0.602   6.417   2.196  0.0960  0.0179  0.0295
 3610W        W 4581   3.978   8.453   9.032 -0.0556  0.0113  0.4656
 3611W        W 4582   1.853   4.343   4.249 -0.1087  0.1030 -0.1710
 3612W        W 4583   0.052   0.636   5.233 -0.2595 -0.0211 -0.2528
 3613W        W 4584   4.501   0.040   3.594 -0.0323  0.2422 -0.1081
 3614W        W 4585  12.005   6.319   5.325  0.1849 -0.0716  0.2214
 3615W        W 4586   5.564   7.247   0.906  0.0243  0.2909 -0.0964
 3616W        W 4587   2.655   5.231  13.106  0.3073 -0.0556  0.1605
 3617W        W 4588   6.145   4.878   1.479 -0.2458 -0.5532  0.0399
 3618W        W 4589   0.213   2.053  10.996 -0.2581 -0.3151  0.0516
 3619W        W 4590  11.748   8.043  13.787  0.3198 -0.1505 -0.0075
 3620W        W 4591  10.176   1.822   5.984 -0.1221 -0.0359  0.1157
 3621W        W 4592   4.825   3.298   1.321 -0.1203 -0.3140  0.1651
 3622W        W 4593   0.577   8.695   2.176  0.1158 -0.1285  0.0167
 3623W        W 4594   7.845   8.490  11.605 -0.3355  0.1616  0.0249
 3624W        W 4595   2.717   9.126   4.677 -0.1224 -0.0506  0.0646
 3625W        W 4596   6.540   8.362  10.585 -0.1972  0.3600  0.0461
 3626W        W 4597   9.883   0.781   2.842 -0.0956 -0.1489  0.0093
 3627W        W 4598   5.478   5.704   5.277 -0.1306 -0.1247 -0.1537
 3628W        W 4599  10.006   6.216   6.549 -0.3687 -0.0196  0.2442
 3629W        W 4600  13.162   1.503  12.402 -0.2620 -0.2997 -0.1239
 3630W        W 4601   0.418   1.734   0.240 -0.2700  0.0349  0.3665
 3631W        W 4602   3.521   4.511   3.945 -0.0565 -0.1037 -0.0715
 3632W        W 4603   9.621   8.039   2.325 -0.0173 -0.2228  0.4812
 3633W        W 4604   5.012   2.093   5.180 -0.0343 -0.1958  0.1668
 3634W        W 4605   3.208   9.349   0.427 -0.0128 -0.0596 -0.3985
 3635W        W 4606   6.538   2.906   2.633 -0.0314  0.0942 -0.2230
 3636W        W 4607   9.002   9.644   5.631 -0.1283 -0.0589  0.2608
 3637W        W 4608   6.472   2.485   4.856  0.0063  0.1081  0.0107
 3638W        W 4609   2.171   5.960  11.131 -0.2061 -0.0191  0.0640
 3639W        W 4610   0.222   8.832   9.766  0.2842  0.1955  0.0757
 3640W        W 4611  10.129   7.856  12.873  0.0750 -0.0100 -0.0043
 3641W        W 4612  10.239   8.296   2.456 -0.2875 -0.2083 -0.0711
 3642W        W 4613   9.648   8.957   9.214 -0.0196  0.0867 -0.0583
 3643W        W 4614   8.465   3.278   8.470 -0.2852 -0.2841  0.0065
 3644W        W 4615   9.233   4.668  11.996 -0.1507  0.0291  0.0880
 3645W        W 4616   1.528   0.271   2.029 -0.2282  0.5487 -0.3127
 3646W        W 4617   2.187   7.142  13.686 -0.3573 -0.0655 -0.1431
 3647W        W 4618   7.688   0.117   5.630  0.0139 -0.0884  0.0039
 3648W        W 4619   2.265   2.870   7.858 -0.0290 -0.2625  0.5039
 3649W        W 4620  10.719   7.988   5.342 -0.1026  0.0511 -0.1983
 3650W        W 4621   3.211   8.999   7.139 -0.0491  0.0971  0.4543
 3651W        W 4622  12.704   7.664   6.066 -0.1592  0.0962 -0.0399
 3652W        W 4623   8.908   7.409   5.125  0.1733  0.0704 -0.0493
 3653W        W 4624   2.897   8.619  12.223  0.2730  0.0056  0.1473
 3654W        W 4625   5.779  10.383  10.751 -0.0428 -0.0116 -0.1205
 3655W        W 4626  13.087  13.068   8.785 -0.0734 -0.2320  0.0447
 3656W        W 4627   4.250  13.765  11.886 -0.0383  0.2063  0.2504
 3657W        W 4628  12.068  10.952   9.968  0.1188 -0.0895 -0.0300
 3658W        W 4629   0.830   4.249   0.190 -0.0954 -0.0201  0.1075
 3659W        W 4630  10.319   8.551   8.704 -0.0941  0.1204  0.2210
 3660W        W 4631  13.556   2.448  12.888 -0.0183  0.1165 -0.1564
 3661W        W 4632  13.911   0.690   5.715 -0.4666 -0.1991 -0.1648
 3662W        W 4633   2.957   8.525   0.183 -0.4114 -0.1716  0.0966
 3663W        W 4634  11.199   5.356   2.991 -0.2826  0.1274 -0.0595
 3664W        W 4635   3.148  12.247  12.104 -0.1472 -0.0306  0.0271
 3665W        W 4636   4.901   8.752  13.377  0.2068  0.1175 -0.1428
 3666W        W 4637   1.355  13.412   9.240  0.1118  0.0318 -0.0484
 3667W        W 4638   7.605  12.225  11.029  0.0599 -0.0974 -0.2271
 3668W        W 4639  12.625   2.213   7.069 -0.0093  0.0790  0.3867
 3669W        W 4640   5.616   0.571   0.859  0.0594  0.1664  0.3759
 3670W        W 4641  13.661  13.550   5.112 -0.0015 -0.2081 -0.1697
 3671W        W 4642   1.204   9.132   7.788  0.0323 -0.0417  0.2174
 3672W        W 4643  10.399   2.871  12.861  0.2239 -0.0878  0.0166
 3673W        W 4644  10.793   2.503   8.303  0.2566  0.1060  0.0791
 3674W        W 4645   8.779   5.923   9.892 -0.1083 -0.0200  0.1826
 3675W        W 4646   5.099   1.444   7.374  0.3838  0.4728 -0.1094
 3676W        W 4647   6.801  13.181   3.895 -0.1034  0.1166  0.0590
 3677W        W 4648   4.179   2.099  13.367  0.0545  0.4825  0.0860
 3678W        W 4649  11.352   4.577  11.873 -0.1452  0.2463 -0.1907
 3679W        W 4650   1.460   5.175   3.846  0.0766  0.2864  0.1138
 3680W        W 4651   7.952   9.651  11.609 -0.0036 -0.0345 -0.1741
 3681W        W 4652   5.435   6.572   4.328 -0.1554  0.0558 -0.0915
 3682W        W 4653   0.465  13.234   1.478 -0.1380 -0.2637  0.0235
 3683W        W 4654   5.571   8.462   5.409  0.0129  0.2924 -0.3831
 3684W        W 4655   5.831   1.769  11.411 -0.0196  0.1574 -0.4603
 3685W        W 4656   0.356   6.927   9.805 -0.0654 -0.0573 -0.0892
 3686W        W 4657   5.854   5.120   2.397  0.2316  0.2046  0.0548
 3687W        W 4658   7.133  10.714   3.622  0.0922  0.2726 -0.0109
 3688W        W 4659   7.228   4.404   6.544  0.1567  0.1411 -0.1220
 3689W        W 4660   7.397   6.872  11.813  0.1771  0.0450  0.1992
 3690W        W 4661  12.782  12.398   5.372  0.0175  0.2205  0.0663
 3691W        W 4662   7.791  13.630   2.134  0.0680 -0.0101  0.0131
 3692W        W 4663  12.384   3.720   9.863  0.1304 -0.0353 -0.1420
 3693W        W 4664   9.430   7.802  13.019 -0.1623  0.1373 -0.1435
 3694W        W 4665  12.948  10.248   0.346  0.0252 -0.1058  0.3327
 3695W        W 4666   1.240  10.528   5.167 -0.1938 -0.1134 -0.0074
 3696W        W 4667   2.898   3.296   0.923  0.1951 -0.1755 -0.3578
 3697W        W 4668   1.957   8.319  12.651  0.2798  0.1190 -0.5310
 3698W        W 4669   1.409  12.437  12.718 -0.0920 -0.0268 -0.2355
 3699W        W 4670   4.365   5.314  11.810 -0.3404 -0.1089  0.1679
 3700W        W 4671   0.577   5.742  11.411 -0.1261  0.0231 -0.0600
 3701W        W 4672   4.001   9.676  12.948 -0.2294  0.1150  0.1457
 3702W        W 4673   7.337   7.242   2.702 -0.1663 -0.1783 -0.0214
 3703W        W 4674  10.207  10.949   2.052 -0.0597  0.2845 -0.0469
 3704W        W 4675   0.244   3.798   7.232 -0.3798 -0.0647  0.2622
 3705W        W 4676   1.416   8.031   1.813  0.1078  0.0671  0.0690
 3706W        W 4677   3.444   3.289   0.905  0.1738  0.1204  0.2926
 3707W        W 4678   8.389   0.702  12.850 -0.0067 -0.0539 -0.1664
 3708W        W 4679   3.718   5.525   5.893  0.2254 -0.1525  0.0856
 3709W        W 4680   9.881   8.915   1.765 -0.1401 -0.5604  0.1154
 3710W        W 4681   2.450   8.638   0.225  0.2870  0.0773  0.1548
 3711W        W 4682  13.772   8.189   3.743 -0.3447 -0.4355 -0.0248
 3712W        W 4683  12.818   3.001  12.630  0.2187  0.0689  0.2815
 3713W        W 4684   3.517   2.287   3.455 -0.1211 -0.1083 -0.0565
 3714W        W 4685   8.383   2.767   4.212  0.1378 -0.0995  0.1323
 3715W        W 4686   8.846  13.372   2.297  0.1544  0.1158  0.0174
 3716W        W 4687   1.527  11.956  13.740  0.1140 -0.0964 -0.4831
 3717W        W 4688  13.514   9.143   1.322 -0.5114  0.0807 -0.0852
 3718W        W 4689   2.399   6.829   7.547 -0.2116  0.2042 -0.0774
 3719W        W 4690   3.432   1.694   4.318 -0.2041 -0.0287 -0.3963
 3720W        W 4691   7.250   5.599   6.632 -0.2240  0.2276  0.0775
 3721W        W 4692   1.189   7.622  11.702  0.0259  0.4627 -0.1192
 3722W        W 4693   5.454   9.224   3.577 -0.0424  0.0617  0.1244
 3723W        W 4694  13.379  10.537   8.587 -0.2585 -0.0291  0.0077
 3724W        W 4695  13.157   7.910   9.583 -0.0895 -0.2248 -0.0045
 3725W        W 4696   3.377   7.526   5.244  0.2427 -0.2827  0.1411
 3726W        W 4697   1.392   4.540   3.043  0.0501 -0.1618 -0.1407
 3727W        W 4698   0.196   1.725   9.562  0.1921  0.3494  0.0705
 3728W        W 4699   6.964   4.748  11.232  0.0596 -0.0671 -0.0209
 3729W        W 4700   7.149  11.915   4.553 -0.0212 -0.0400 -0.1721
 3730W        W 4701   7.613   0.458   5.241 -0.0407  0.1490 -0.1280
 3731W        W 4702   4.316   2.251   4.160  0.1480  0.0242 -0.0076
 3732W        W 4703   6.849   9.246   6.610  0.1258 -0.0865 -0.1191
 3733W        W 4704   1.067   2.612   4.522 -0.2293  0.1229  0.0295
 3734W        W 4705   8.047   1.823  13.591  0.2961 -0.0802 -0.0303
 3735W        W 4706   0.892  13.055  11.192  0.1553  0.1537 -0.0401
 3736W        W 4707  13.685   0.911   3.555  0.1625 -0.3355 -0.0640
 3737W        W 4708   9.848   5.209  11.831  0.4921  0.3952  0.2197
 3738W        W 4709   4.351   8.728  13.816  0.0654 -0.0799  0.0713
 3739W        W 4710  12.678   7.566  13.775  0.1291 -0.2433 -0.1233
 3740W        W 4711   7.022   6.134  12.235  0.1171 -0.3159 -0.0693
 3741W        W 4712   7.460   3.732   1.280 -0.3572 -0.0793 -0.1291
 3742W        W 4713  12.662   0.226   2.729  0.3226  0.0500  0.1159
 3743W        W 4714   8.418   7.806   9.684  0.2036 -0.2078 -0.3455
 3744W        W 4715   6.230   7.900   1.180  0.0974 -0.1237  0.1004
 3745W        W 4716  11.502   1.554   3.734  0.3029 -0.1143 -0.0832
 3746W        W 4717  13.005   2.367   4.970 -0.2014 -0.3814 -0.1485
 3747W        W 4718  12.931   3.471   0.591 -0.1707 -0.0287  0.0358
 3748W        W 4719  11.341  10.718  11.372  0.1275  0.2354  0.2579
 3749W        W 4720   7.190   5.671  12.091 -0.1265  0.0810  0.4496
 3750W        W 4721   4.773  13.511   1.105 -0.0566 -0.0837 -0.1870
 3751W        W 4722   0.669   9.704   7.273 -0.4333  0.0465 -0.0633
 3752W        W 4723   6.478  11.157   2.999  0.3524  0.2144  0.0067
 3753W        W 4724  11.835   1.028   9.904  0.0479 -0.1245  0.0319
 3754W        W 4725   7.852   4.355   0.651  0.0960  0.1652  0.0155
 3755W        W 4726   6.617   5.854   5.000 -0.1106 -0.1064  0.1849
 3756W        W 4727   6.008   6.740  11.426  0.0779  0.0827  0.0367
 3757W        W 4728   5.244   7.551   2.317  0.1361 -0.2713 -0.7840
 3758W        W 4729  10.363  12.697   2.890  0.2491 -0.1791  0.0232
 3759W        W 4730   0.998   1.714   7.720 -0.1206  0.0441  0.0647
 3760W        W 4731   1.886   5.332   4.015  0.0945  0.1956  0.0863
 3761W        W 4732   1.367   0.742  10.385  0.2972  0.0365  0.6827
 3762W        W 4733   3.312   6.223  13.805 -0.0505  0.0580 -0.1238
 3763W        W 4734  13.677   6.833  13.240  0.1468 -0.1177  0.1200
 3764W        W 4735   3.774  11.924   5.218 -0.1800  0.2494 -0.2946
 3765W        W 4736  10.454  10.778  13.218  0.0443 -0.1551 -0.0374
 3766W        W 4737  12.708   8.875   1.743 -0.0658 -0.1464  0.1921
 3767W        W 4738   1.232   7.708  10.003  0.0292  0.1288 -0.1377
 3768W        W 4739   8.295  13.673   6.039 -0.2881  0.0756 -0.2065
 3769W        W 4740  13.414   4.841   7.815  0.3823  0.3337  0.0144
 3770W        W 4741   8.456   0.606  11.084 -0.2691  0.0224  0.2364
 3771W        W 4742   7.624   2.714   1.773  0.2398  0.1560 -0.0860
 3772W        W 4743   7.946   1.375  13.363  0.1860 -0.2407 -0.0927
 3773W        W 4744  10.702   0.259  11.090  0.1909 -0.0327 -0.0704
 3774W        W 4745   0.680   1.504   2.354  0.0192 -0.1322  0.0561
 3775W        W 4746   1.247   4.970  11.301  0.0267 -0.0744 -0.2049
 3776W        W 4747  12.738   0.828   0.729  0.3599 -0.1548  0.0581
 3777W        W 4748  11.199   7.927   2.250  0.0556 -0.0012  0.3020
 3778W        W 4749  12.061   3.813   3.531 -0.0062 -0.2771  0.2562
 3779W        W 4750   5.193   9.926   1.648 -0.0676  0.0740  0.3743
 3780W        W 4751  10.211   6.740   4.135  0.2959 -0.0580  0.1934
 3781W        W 4752   1.982   8.382   9.805 -0.0159 -0.0482 -0.1156
 3782W        W 4753   1.281   7.997  10.437 -0.1929 -0.1111  0.1345
 3783W        W 4754   9.399   6.445   7.410  0.0440  0.2732 -0.2738
 3784W        W 4755  11.965   8.238   6.780 -0.3911 -0.2590 -0.2550
 3785W        W 4756  13.854   8.485   1.862  0.1864 -0.0875  0.0105
 3786W        W 4757   2.129  10.702   7.949 -0.1095  0.1424  0.0114
 3787W        W 4758   3.355  12.990  12.787 -0.1054  0.0205 -0.2682
 3788W        W 4759   2.592   0.042   8.438 -0.1418  0.0323 -0.4125
 3789W        W 4760   5.657   6.923   1.704 -0.0555  0.3146  0.0631
 3790W        W 4761  10.490  13.821   1.340 -0.1013 -0.1536  0.3582
 3791W        W 4762   8.723   7.112   2.774 -0.2490  0.2402 -0.1507
 3792W        W 4763   9.249   5.819   4.331 -0.3488  0.0520  0.1723
 3793W        W 4764   1.947   4.348   5.184 -0.1862 -0.3561  0.4835
 3794W        W 4765   5.460   9.613  12.713  0.4408  0.0329 -0.2304
 3795W        W 4766   2.136   8.888   8.303 -0.0913 -0.1398  0.0300
 3796W        W 4767  12.267   9.037  10.691  0.1657  0.4291 -0.2826
 3797W        W 4768   4.287   0.740   4.140  0.2144  0.1501  0.2534
 3798W        W 4769   5.725   3.241  10.791 -0.1008  0.1430 -0.6076
 3799W        W 4770  10.850   7.929  12.363 -0.4621  0.0138  0.2834
 3800W        W 4771   3.438  12.423  11.548 -0.1018 -0.0843 -0.2474
 3801W        W 4772   7.177   2.068   8.557 -0.1151 -0.0154  0.0158
 3802W        W 4773  13.471   5.040   0.106 -0.1531 -0.0646  0.1603
 3803W        W 4774   3.700   7.612   8.707 -0.0755  0.0512 -0.0559
 3804W        W 4775   0.607  13.365   9.352  0.2240  0.0477 -0.1181
 3805W        W 4776   8.005  10.381   7.967  0.1962 -0.0862 -0.1974
 3806W        W 4777   2.757   2.131   4.882  0.2697 -0.0275 -0.0567
 3807W        W 4778  10.905  12.745   0.672 -0.0214 -0.0533  0.0483
 3808W        W 4779   2.141   3.439   0.539 -0.0122 -0.2247  0.2195
 3809W        W 4780  12.551  12.750   5.605  0.1049 -0.1514  0.0273
 3810W        W 4781  12.741   8.088   5.820  0.1230 -0.1964  0.1970
 3811W        W 4782  12.481   7.506  12.008  0.2808  0.3914  0.1031
 3812W        W 4783   3.474   0.458   4.468 -0.1492  0.1891  0.0509
 3813W        W 4784   2.358   8.191   5.771  0.3980  0.1238 -0.0971
 3814W        W 4785   0.532   6.912   4.621 -0.0089 -0.0598  0.1416
 3815W        W 4786  10.468   7.937   4.924 -0.1019  0.2134 -0.1097
 3816W        W 4787   7.252   3.433   8.137 -0.0744 -0.3942  0.0353
 3817W        W 4788  11.542   4.300  12.752  0.0647  0.1337  0.1489
 3818W        W 4789  10.421   5.153   3.100  0.0793  0.1108  0.0612
 3819W        W 4790   8.752   5.593   0.178 -0.3163  0.1885 -0.1015
 3820W        W 4791   8.673   2.246   3.202 -0.2661  0.2012 -0.0969
 3821W        W 4792   3.770   9.284   1.229 -0.0517  0.0332  0.2316
 3822W        W 4793   3.487  11.192  10.576  0.0129  0.0410 -0.5384
 3823W        W 4794   7.071   7.304  13.007 -0.0615 -0.2117  0.2626
 3824W        W 4795   7.968   1.686  10.654  0.0474 -0.0661  0.1304
 3825W        W 4796   0.640   3.457   1.952 -0.0320  0.1389  0.0657
 3826W        W 4797   6.602  10.183  13.036 -0.0513  0.0539 -0.2285
 3827W        W 4798  10.872   1.853  12.397  0.2778  0.1455 -0.0805
 3828W        W 4799  12.618   2.480   9.544  0.0707 -0.0185  0.0832
 3829W        W 4800   9.746   8.446   6.172  0.1933 -0.0292  0.0098
 3830W        W 4801   5.625   3.671   6.856  0.2025 -0.0852 -0.2219
 3831W        W 4802   0.309   4.555   0.043  0.2171 -0.0019 -0.1372
 3832W        W 4803   1.762   2.653   3.957  0.2336  0.0393 -0.5525
 3833W        W 4804   8.043   4.335   4.668 -0.0877 -0.1092  0.2999
 3834W        W 4805   7.224  10.398  12.264  0.2196  0.3847  0.0909
 3835W        W 4806   6.961   6.115   8.498 -0.0724  0.2700 -0.2372
 3836W        W 4807   7.605  12.596   5.739  0.1101  0.0138  0.4753
 3837W        W 4808   3.702   6.787   1.969 -0.1357  0.0271 -0.2192
 3838W        W 4809  11.363   1.992  13.187  0.2392  0.0654  0.1028
 3839W        W 4810   3.314  12.499  10.397  0.0322 -0.2854 -0.2136
 3840W        W 4811   7.959   0.091  11.348  0.0069  0.1464  0.1027
 3841W        W 4812   3.906   6.139   1.401  0.3814  0.0058  0.0066
 3842W        W 4813   6.083   0.560  12.896 -0.2095  0.2054  0.0703
 3843W        W 4814   8.866   5.002   4.843  0.1080  0.0363  0.0274
 3844W        W 4815   0.225   0.738   7.289  0.0371  0.0571 -0.2186
 3845W        W 4816  11.150   0.710   0.178  0.0605  0.0243 -0.0350
 3846W        W 4817   3.729   2.408  13.302 -0.1542  0.0281  0.1184
 3847W        W 4818   7.036  12.107   9.790 -0.0840 -0.0313 -0.5584
 3848W        W 4819  13.060  12.970   1.805  0.0195 -0.0694 -0.3047
 3849W        W 4820   3.506   0.933   9.423 -0.4145  0.0224 -0.0096
 3850W        W 4821   8.170   7.716   2.169  0.0763 -0.1422  0.2356
 3851W        W 4822   5.762   8.804   7.010  0.2808  0.2175 -0.0506
 3852W        W 4823   5.076   4.267   7.869 -0.0775 -0.4165 -0.2497
 3853W        W 4824  12.527   1.978  12.941 -0.1643  0.2125  0.0290
 3854W        W 4825   7.038  12.001  13.138 -0.0567  0.0756  0.0306
 3855W        W 4826   9.941   1.679   1.082 -0.0994  0.1662 -0.1927
 3856W        W 4827   1.913  10.723   5.717 -0.1479 -0.1212  0.1926
 3857W        W 4828   7.816   8.789   2.932 -0.2425 -0.0328  0.0100
 3858W        W 4829   7.738   6.123   7.815  0.1668 -0.0562  0.1208
 3859W        W 4830  11.657  13.470   5.167  0.1174 -0.2550 -0.3430
 3860W        W 4831   4.902   8.731   1.344  0.3532  0.3246  0.1657
 3861W        W 4832   9.101  12.518   8.515 -0.1522  0.0968 -0.2164
 3862W        W 4833   6.194  10.169   4.209 -0.3020  0.0742 -0.1296
 3863W        W 4834  10.421  10.992   7.044 -0.0940  0.1369  0.1023
 3864W        W 4835   5.264   3.828   7.829 -0.1312  0.1273  0.2051
 3865W        W 4836   3.756   5.977   9.295 -0.1599 -0.1971 -0.2230
 3866W        W 4837  13.111   4.121  12.316 -0.0994  0.3580 -0.0276
 3867W        W 4838   0.240   6.806   9.318  0.2748 -0.1822 -0.2621
 3868W        W 4839   0.283   0.070   7.982  0.1826 -0.1730  0.1696
 3869W        W 4840  12.600   0.836   8.745 -0.1394  0.0621 -0.0529
 3870W        W 4841  13.570  12.825  13.056  0.1485  0.1204  0.1706
 3871W        W 4842   2.121   2.111   7.337  0.5087 -0.1996 -0.0997
 3872W        W 4843  12.955   0.730  10.549 -0.2935 -0.1376  0.2658
 3873W        W 4844   3.023   1.933   4.088 -0.2122 -0.0271  0.0713
 3874W        W 4845   9.904   3.634   1.585  0.0432  0.0934 -0.2003
 3875W        W 4846   2.241  11.561   5.935  0.0763  0.0605 -0.3394
 3876W        W 4847   5.453   6.171   2.444  0.0740  0.2248 -0.4236
 3877W        W 4848  12.305  10.328   4.449 -0.0470 -0.0221 -0.0674
 3878W        W 4849   7.204   0.807   3.770 -0.0084 -0.1635  0.0977
 3879W        W 4850   7.911   9.947  10.305  0.0552 -0.0537 -0.0602
 3880W        W 4851  10.043  10.544   7.453 -0.1653 -0.1451 -0.1723
 3881W        W 4852   1.918   6.322  13.664  0.1195  0.0740 -0.3154
 3882W        W 4853  11.939   9.825   1.824 -0.2739 -0.0535 -0.2828
 3883W        W 4854   2.038  11.716  12.932 -0.2989 -0.2105  0.0990
 3884W        W 4855   5.356   1.886   6.285 -0.2657 -0.1000 -0.2887
 3885W        W 4856  11.597   3.506  13.642 -0.3032 -0.4692 -0.0752
 3886W        W 4857   6.982   9.924   7.204 -0.1536 -0.2161  0.0007
 3887W        W 4858  12.141   0.140   4.569  0.0447  0.2833  0.2036
 3888W        W 4859   5.146   2.523   9.882 -0.1744  0.0577  0.1886
 3889W        W 4860   8.130   4.586   7.865 -0.1966  0.1254  0.1187
 3890W        W 4861   1.103   4.517   9.082 -0.3505 -0.0372  0.3401
 3891W        W 4862   6.443   3.933   5.347 -0.0840  0.0701  0.1099
 3892W        W 4863  11.546  12.938   5.091  0.1595 -0.0175 -0.0936
 3893W        W 4864   5.175  12.400   5.637  0.0273 -0.0611  0.0215
 3894W        W 4865   7.289  10.873  13.238 -0.0775  0.2298  0.0521
 3895W        W 4866   6.443   1.244   1.494  0.0126 -0.0955 -0.2490
 3896W        W 4867   3.591   9.190   2.920 -0.0619 -0.0769  0.0335
 3897W        W 4868   6.070   5.478   0.899  0.0924  0.2823 -0.1300
 3898W        W 4869   9.208   6.554   7.903  0.1532 -0.2008 -0.4026
 3899W        W 4870   5.724   0.650  13.635 -0.5009  0.2872 -0.1414
 3900W        W 4871   7.590   1.250   3.456 -0.1153  0.0547 -0.3429
 3901W        W 4872  13.391   4.405   8.915  0.3963  0.0099  0.1280
 3902W        W 4873   0.917   6.422   7.761  0.0688 -0.0831  0.0102
 3903W        W 4874   1.832  11.943  10.723  0.1275  0.0836 -0.0678
 3904W        W 4875   0.896   6.449   6.932 -0.0867  0.0496  0.2556
 3905W        W 4876  13.592  12.562   4.017  0.0012  0.2638  0.1440
 3906W        W 4877   9.696  13.918  12.162 -0.3164 -0.2129 -0.2593
 3907W        W 4878   4.072  11.817   3.177  0.0810 -0.0439  0.2833
 3908W        W 4879   5.137   5.870   6.700 -0.3606 -0.0586 -0.0898
 3909W        W 4880  10.192   4.405  11.612  0.0783  0.0977 -0.1872
 3910W        W 4881   8.702   0.696   0.626  0.0018  0.2351  0.2216
 3911W        W 4882   4.639   8.888   1.801  0.0426  0.1893 -0.3273
 3912W        W 4883  13.609   9.743  10.675 -0.0692 -0.3350  0.1664
 3913W        W 4884   2.329   0.111   9.655 -0.1865 -0.2618 -0.1288
 3914W        W 4885   8.769   1.194   4.398  0.0946 -0.2002 -0.4526
 3915W        W 4886   1.877   2.424   0.620 -0.3514  0.1230 -0.1556
 3916W        W 4887   7.563  12.315   0.508 -0.0160 -0.1680  0.0646
 3917W        W 4888  10.083   8.783   5.726  0.2565  0.0979 -0.2529
 3918W        W 4889  11.937   6.543   3.342 -0.1174 -0.3708 -0.1301
 3919W        W 4890   2.512   2.489   0.018 -0.1441  0.1307  0.1477
 3920W        W 4891  10.610   1.419   1.889 -0.0092 -0.0408  0.0088
 3921W        W 4892  11.640   7.630   6.964 -0.1593 -0.0472 -0.0593
 3922W        W 4893   3.342  12.021   4.687  0.2346 -0.0202  0.1965
 3923W        W 4894  13.034  11.179   5.949  0.1489 -0.1558 -0.2344
 3924W        W 4895   9.081   2.691  13.489  0.4091  0.1229  0.4794
 3925W        W 4896   5.328   6.940  12.768 -0.0292  0.0381 -0.0805
 3926W        W 4897   0.784   7.870   1.024 -0.1782  0.0696 -0.1068
 3927W        W 4898   6.704  11.276   9.816  0.1850 -0.2459  0.0641
 3928W        W 4899   2.513  10.970   2.485  0.1819 -0.2447 -0.0897
 3929W        W 4900   4.980   8.737   6.602  0.0010 -0.3057 -0.0090
 3930W        W 4901  13.375   2.736  12.518 -0.1557  0.0931  0.2214
 3931W        W 4902   9.400  13.867   4.597 -0.3481  0.2074  0.1900
 3932W        W 4903   2.335  10.820   0.860 -0.1039  0.0772 -0.1568
 3933W        W 4904   2.259   4.626   4.024  0.1232  0.1015  0.0403
 3934W        W 4905   5.006   3.305   6.154  0.0621 -0.0516 -0.0360
 3935W        W 4906   6.162   9.461  11.794  0.0174 -0.2697 -0.0690
 3936W        W 4907   3.639   8.756   3.200 -0.1737 -0.0548  0.0049
 3937W        W 4908   1.638   8.459   3.427 -0.2057  0.4115  0.0485
 3938W        W 4909   0.438   5.657   1.141  0.1192  0.0112 -0.2298
 3939W        W 4910   2.204   9.337  10.569 -0.0226 -0.3565 -0.2819
 3940W        W 4911   8.225   2.818   4.802  0.0154  0.1867 -0.2311
 3941W        W 4912   2.192  13.714   4.177  0.0310  0.2049  0.2163
 3942W        W 4913   2.144   5.067   4.315 -0.1571 -0.1606 -0.3179
 3943W        W 4914   0.121   8.364   3.341  0.0334 -0.1878 -0.0696
 3944W        W 4915   3.368   5.769   5.095 -0.1323 -0.0602 -0.0511
 3945W        W 4916  11.110   1.992   0.407 -0.3231  0.0390  0.2795
 3946W        W 4917   6.118   2.391   4.537 -0.0581 -0.1020  0.1654
 3947W        W 4918   2.651  12.880  11.471 -0.3230  0.2154  0.1040
 3948W        W 4919   0.082   0.713   6.797  0.2307 -0.0045 -0.0043
 3949W        W 4920   5.403   5.663   7.958  0.2938  0.0967  0.1876
 3950W        W 4921   9.925  11.357   8.640  0.0306  0.2108  0.0734
 3951W        W 4922   4.652   6.213   1.178 -0.1043  0.1053 -0.4292
 3952W        W 4923   0.703   9.964  11.174  0.3612 -0.1432 -0.1519
 3953W        W 4924   2.549   7.606   4.883 -0.0988  0.0690  0.3467
 3954W        W 4925   7.232   0.356   0.436  0.0528 -0.0721 -0.3668
 3955W        W 4926   1.360   7.532   1.276  0.1512 -0.4065  0.1914
 3956W        W 4927  12.695  10.784   6.711 -0.0671  0.1095 -0.0337
 3957W        W 4928   0.427   3.627  10.454  0.5234  0.2818 -0.3448
 3958W        W 4929   5.264   9.923  10.224 -0.1054  0.1544 -0.2520
 3959W        W 4930   1.768  13.893   5.686  0.1823 -0.0066  0.2039
 3960W        W 4931   8.840  12.269   1.116 -0.1388 -0.0173 -0.1918
 3961W        W 4932   0.443   2.867  10.572 -0.3168 -0.4070  0.1090
 3962W        W 4933   6.120   2.490   1.460 -0.2579  0.0642  0.1136
 3963W        W 4934   1.744   0.880   0.521 -0.2100 -0.1882 -0.2578
 3964W        W 4935   2.054  11.274   6.793 -0.2333 -0.3292  0.2566
 3965W        W 4936   4.117  10.646  11.704 -0.0218  0.0207  0.0871
 3966W        W 4937   1.353   3.319   2.837  0.4019 -0.1138  0.0250
 3967W        W 4938   5.450  13.190   2.283  0.1186 -0.1534  0.3413
 3968W        W 4939  10.659   5.414   0.815 -0.1859 -0.1535  0.1831
 3969W        W 4940   4.533  12.746  11.015 -0.1048 -0.2375  0.0097
 3970W        W 4941   9.222   3.657   4.518  0.1188  0.0544 -0.3541
 3971W        W 4942   3.477  13.285  13.380  0.1084  0.1632  0.1832
 3972W        W 4943   2.092   1.142   3.323 -0.1511 -0.2192  0.0138
 3973W        W 4944  10.759   9.740   8.434  0.0114 -0.0633 -0.2151
 3974W        W 4945  10.586   1.086  12.829  0.0485 -0.0703  0.1583
 3975W        W 4946   0.226   3.202  13.687  0.1932  0.0676  0.1776
 3976W        W 4947   2.271   9.795   5.617  0.0171 -0.5930 -0.0598
 3977W        W 4948  11.544   0.610  11.204  0.0299 -0.0725  0.2412
 3978W        W 4949   5.329   4.533  13.377  0.1023  0.1503  0.1505
 3979W        W 4950  12.429  12.907   5.131  0.0440  0.5266  0.1108
 3980W        W 4951   9.268  11.236   3.002  0.4359  0.1950  0.0924
 3981W        W 4952  12.373  11.597  12.324  0.1212 -0.4853  0.2776
 3982W        W 4953   3.299   9.337  11.884  0.1655 -0.1703 -0.1117
 3983W        W 4954   0.063  13.023   1.664 -0.1400  0.0721  0.0032
 3984W        W 4955   8.418   8.148  13.121 -0.4059  0.2158  0.2903
 3985W        W 4956  10.541   8.743   2.462 -0.1398 -0.0062  0.1770
 3986W        W 4957   7.593   3.934   2.318  0.0001 -0.1322 -0.1574
 3987W        W 4958   2.052   5.763  11.728 -0.0643 -0.2595  0.0605
 3988W        W 4959  12.621   7.163  10.178 -0.1448 -0.1267 -0.1187
 3989W        W 4960  12.820   8.608   6.150  0.1609  0.2479 -0.1180
 3990W        W 4961   5.564   8.965  13.552  0.3168  0.1937  0.0911
 3991W        W 4962   2.014  12.020  12.235  0.2517  0.1677 -0.2396
 3992W        W 4963  12.250   5.255   7.568  0.1588  0.0888 -0.2251
 3993W        W 4964   2.481  13.408  12.572 -0.1716  0.1188 -0.0491
 3994W        W 4965  10.678   4.679   6.812  0.1718  0.1224  0.1283
 3995W        W 4966   7.044   8.382   4.350  0.3331  0.1407 -0.1005
 3996W        W 4967   3.765   8.597   6.006  0.1046  0.0471  0.0932
 3997W        W 4968  13.142  10.839   4.072  0.0239 -0.1245 -0.1739
 3998W        W 4969   3.425   3.048   8.744  0.2442 -0.0286  0.0037
 3999W        W 4970   1.367  13.192  11.080 -0.0879 -0.2604 -0.3013
 4000W        W 4971  10.431   1.053   7.336  0.2689  0.0497 -0.2469
 4001W        W 4972   8.819   1.911   9.167 -0.1827  0.2066 -0.1402
 4002W        W 4973   1.482  10.676  12.021 -0.0457 -0.1585 -0.0426
 4003W        W 4974  11.576   5.152   5.805 -0.2271 -0.1208 -0.1865
 4004W        W 4975  13.126   5.108  11.477 -0.1195 -0.1666  0.0041
 4005W        W 4976   5.232   8.960   8.606 -0.0928  0.0401  0.0448
 4006W        W 4977   5.884   6.835   0.882  0.2203 -0.1633  0.0854
 4007W        W 4978   1.796   3.336   6.059  0.0692  0.0975 -0.0552
 4008W        W 4979   5.603  11.554   1.287  0.0312  0.2690  0.0933
 4009W        W 4980  10.102   1.018   6.018 -0.3040 -0.1054 -0.0786
 4010W        W 4981  12.581   9.226  12.034 -0.1109  0.2916  0.3551
 4011W        W 4982  10.725   1.281   8.502  0.1001 -0.1017  0.2237
 4012W        W 4983  13.451   4.057   7.703  0.0481 -0.1215 -0.2952
 4013W        W 4984   2.089  11.174   9.180 -0.1380 -0.0720 -0.3168
 4014W        W 4985   9.397   2.777   1.938 -0.2965  0.1606  0.1294
 4015W        W 4986  12.165   7.397  12.385  0.0260 -0.0147  0.0158
 4016W        W 4987   8.970   5.516  10.332 -0.2542  0.1041 -0.0930
 4017W        W 4988   4.145   1.114  11.336 -0.3705 -0.2084 -0.1508
 4018W        W 4989  10.861  13.115  12.007  0.0544  0.0271  0.0995
 4019W        W 4990   9.370   9.488   3.644  0.2246  0.0249  0.1953
 4020W        W 4991   3.802  13.718   5.976  0.3062 -0.2255  0.1881
 4021W        W 4992   4.250  12.095   1.374 -0.1710  0.0528  0.0110
 4022W        W 4993   5.968  10.651  11.198 -0.1434  0.1598 -0.0729
 4023W        W 4994   6.369  11.912   3.471  0.3939  0.0571  0.0033
 4024W        W 4995  13.566  13.585   4.586 -0.1004 -0.1064 -0.0911
 4025W        W 4996   8.356  11.020   1.609  0.1074  0.2206 -0.0054
 4026W        W 4997   3.551   5.432   7.804  0.0195 -0.0112  0.0726
 4027W        W 4998   6.528   3.576   8.839  0.2590  0.1370 -0.1505
 4028W        W 4999   7.957   2.646   2.201  0.0871  0.1857  0.0781
 4029W        W 5000   3.958   4.226   3.401  0.0288 -0.1109 -0.0259
 4030W        W 5001   9.490  12.940  13.269  0.1699 -0.0747 -0.2540
 4031W        W 5002   0.836   9.770  10.683 -0.1097  0.1816  0.0266
 4032W        W 5003  10.218   5.889   3.637 -0.1079  0.1687  0.0436
 4033W        W 5004   7.150   2.570  11.060  0.2098 -0.2544 -0.0600
 4034W        W 5005   0.230   0.990  13.654 -0.5053  0.0479  0.1218
 4035W        W 5006   5.047   1.938   5.843  0.1631 -0.2635  0.2689
 4036W        W 5007  11.891  11.250   7.159  0.0542 -0.1736  0.1138
 4037W        W 5008  13.845  10.919   1.702  0.0463  0.0544  0.0365
 4038W        W 5009   5.617   7.850  12.244  0.1131  0.0988  0.2143
 4039W        W 5010   3.707  10.906  12.546 -0.2246 -0.0521  0.4214
 4040W        W 5011   1.847   5.658  10.841  0.0478 -0.1298  0.0055
 4041W        W 5012  12.087   9.425   3.105 -0.1388 -0.0916  0.2446
 4042W        W 5013   8.340   5.558  13.289  0.0460 -0.2745  0.2972
 4043W        W 5014   6.839   5.654   5.496  0.3573 -0.0062 -0.0947
 4044W        W 5015   8.718   4.160   7.133 -0.4043  0.1029  0.2015
 4045W        W 5016   6.464  13.764   1.500  0.0884 -0.2200  0.3058
 4046W        W 5017   6.256   2.668   9.204  0.0660 -0.0125  0.1606
 4047W        W 5018   4.968   4.221  11.397 -0.0366 -0.2366 -0.0920
 4048W        W 5019   6.826   3.720   1.924  0.2764  0.0451  0.1245
 4049W        W 5020  11.653   5.578   2.957 -0.3196 -0.1809  0.0983
 4050W        W 5021  11.900   5.262   0.348 -0.3515  0.3282 -0.0625
 4051W        W 5022   4.204  11.421  10.837 -0.2309  0.1177  0.0309
 4052W        W 5023   8.974  12.737  12.286 -0.0235  0.1059  0.3751
 4053W        W 5024   4.974   9.130   9.852 -0.0357  0.2301 -0.1158
 4054W        W 5025  11.985   2.975   0.381  0.2728  0.0784  0.3372
 4055W        W 5026   0.629  12.185   9.167 -0.0358  0.0809  0.0677
 4056W        W 5027   0.866  13.411  11.496 -0.2920 -0.0461 -0.0606
 4057W        W 5028   5.794   2.593  13.327 -0.3462  0.2597 -0.0083
 4058W        W 5029   6.383   4.628   1.984  0.1021  0.0339 -0.0629
 4059W        W 5030   6.938   5.609   9.543 -0.2068  0.6181  0.2545
 4060W        W 5031   2.608   7.552  11.315 -0.0737 -0.2066  0.1463
 4061W        W 5032   3.954   1.233   6.960  0.1318  0.4593 -0.2076
 4062W        W 5033  12.634   4.694   5.669  0.2468 -0.0955  0.2563
 4063W        W 5034  12.905   5.888  10.236 -0.1607 -0.2990 -0.0280
 4064W        W 5035  10.959   7.119   9.180  0.1104  0.2477  0.2830
 4065W        W 5036  12.149  12.064   2.524  0.0624 -0.1136 -0.1751
 4066W        W 5037   7.547   9.978  10.636 -0.3541 -0.0910  0.7972
 4067W        W 5038  11.210   3.619   7.754  0.1796 -0.3982 -0.1506
 4068W        W 5039   0.852   3.834   6.082 -0.0759  0.1112 -0.4013
 4069W        W 5040   1.655   8.726   7.162 -0.3617 -0.0307  0.0050
 4070W        W 5041  11.801  11.285   9.700 -0.0926  0.1799  0.3651
 4071W        W 5042   2.466   3.116   7.343 -0.0245  0.1954  0.2598
 4072W        W 5043  12.410   6.813   0.080 -0.1568  0.1153 -0.1021
 4073W        W 5044   5.318   7.999  10.018  0.0566 -0.0911 -0.1394
 4074W        W 5045   0.975   7.166   3.291  0.2638 -0.0139  0.1568
 4075W        W 5046   0.954   1.238  12.994 -0.3899  0.0313 -0.4245
 4076W        W 5047   9.702   4.210   4.223  0.1147 -0.1928 -0.1317
 4077W        W 5048   9.087   9.696   4.569  0.2883  0.0564  0.0590
 4078W        W 5049  11.443   3.070  12.206 -0.1452 -0.0087 -0.0742
 4079W        W 5050   3.351  11.017   1.002 -0.0128 -0.1980 -0.0918
 4080W        W 5051  11.447   4.556   0.535 -0.0849  0.1407 -0.2148
 4081W        W 5052   1.697   8.882   7.838 -0.3217 -0.0212 -0.1759
 4082W        W 5053   0.279   4.294   2.734 -0.1085  0.1538  0.1178
 4083W        W 5054   2.456   9.136   1.103 -0.0809  0.1202 -0.2694
 4084W        W 5055   9.420   5.112   6.832 -0.0187 -0.2447  0.0123
 4085W        W 5056   4.058   0.464  11.490  0.2441 -0.0109  0.1057
 4086W        W 5057   7.162  12.647   5.257  0.0557  0.1566 -0.0144
 4087W        W 5058   9.778   9.401   7.252  0.1727 -0.3178 -0.0645
 4088W        W 5059   8.522   5.313   8.457  0.1403  0.0542  0.4612
 4089W        W 5060   8.416  12.223  11.186  0.1727  0.0613  0.0165
 4090W        W 5061   2.482  10.439   2.263  0.0369 -0.1172  0.0264
 4091W        W 5062   5.143   5.624   8.756 -0.0551 -0.3286 -0.0452
 4092W        W 5063   4.803   5.045   0.074  0.0401  0.1022  0.0138
 4093W        W 5064   0.298  10.442   9.617 -0.0733  0.2500  0.1145
 4094W        W 5065   0.875   9.870  12.913 -0.0343 -0.0840  0.0240
 4095W        W 5066   8.473   3.918   3.889 -0.1607 -0.1632 -0.0315
 4096W        W 5067   1.768   5.330   1.563 -0.0344 -0.2615 -0.0160
 4097W        W 5068   0.416   9.198   2.831  0.0364  0.2608  0.1158
 4098W        W 5069  10.688   1.686  11.560  0.2340  0.4207 -0.3800
 4099W        W 5070   9.386   8.574   5.777  0.0722  0.2777 -0.1117
 4100W        W 5071  11.009   5.432   3.503  0.2933  0.6285 -0.2466
 4101W        W 5072   3.377   7.288  13.563 -0.1407  0.5479  0.2233
 4102W        W 5073  12.995   3.144  10.267  0.2501 -0.1268 -0.0432
 4103W        W 5074  12.928   8.843   8.943 -0.1258  0.1542  0.1553
 4104W        W 5075   8.684   9.500   6.009  0.2263 -0.2445 -0.0608
 4105W        W 5076  13.611   6.254   2.739 -0.1785  0.2245 -0.2294
 4106W        W 5077  12.504  13.260   3.926 -0.1654 -0.3849 -0.3687
 4107W        W 5078   1.978   7.202   2.499 -0.0558  0.0164  0.2502
 4108W        W 5079  13.059  11.253   7.663  0.0931  0.0391  0.2156
 4109W        W 5080   8.541   0.219   0.301 -0.1472  0.1666  0.2971
 4110W        W 5081   4.906  10.998   3.777  0.4733  0.5647 -0.1131
 4111W        W 5082  10.876  13.291   7.601  0.0562  0.0893  0.1184
 4112W        W 5083   0.495   2.827   5.965  0.1889 -0.1742  0.1199
 4113W        W 5084   4.600   2.877  11.452 -0.1349 -0.1067 -0.2908
 4114W        W 5085  13.365   3.503  11.267  0.0498  0.2112  0.0621
 4115W        W 5086   2.655   1.545   2.799 -0.0375  0.0966  0.4177
 4116W        W 5087   0.145   5.610   1.545  0.2563  0.1067  0.2050
 4117W        W 5088  10.735   8.069   3.212 -0.2643  0.2181  0.1025
 4118W        W 5089  12.801   8.954  11.415  0.0991  0.1691  0.3684
 4119W        W 5090   9.192   1.238   9.210  0.1117  0.0563 -0.0730
 4120W        W 5091   4.534   9.534  12.324 -0.0485  0.1540  0.0308
 4121W        W 5092   7.081   4.841   8.324  0.0473  0.0451  0.1392
 4122W        W 5093  10.422   3.968   1.578  0.1111  0.1527 -0.0698
 4123W        W 5094   9.511   3.012   0.236  0.1150  0.1399  0.3218
 4124W        W 5095   3.424  11.623   4.393  0.0709  0.1257 -0.0722
 4125W        W 5096  12.812   8.908   0.584  0.2836  0.2077 -0.0745
 4126W        W 5097  12.805   9.137   2.362 -0.1255  0.0961 -0.0158
 4127W        W 5098   1.713   6.391   5.237 -0.1549  0.0908  0.2708
 4128W        W 5099   1.566  12.153   2.998 -0.0386  0.3003  0.2091
 4129W        W 5100   3.669   6.509   0.619  0.0388  0.1662 -0.0522
 4130W        W 5101  11.051   2.659   4.633  0.0430  0.2603  0.2968
 4131W        W 5102  10.668   4.911  13.633  0.0570  0.0692 -0.0706
 4132W        W 5103   6.555   1.050  13.108  0.2131  0.2839  0.0418
 4133W        W 5104   3.103   1.964   2.815 -0.2052  0.0018 -0.0197
 4134W        W 5105   3.113   4.759   3.076  0.0014  0.1845  0.3050
 4135W        W 5106  10.727  10.622   9.907 -0.0543 -0.1822 -0.0201
 4136W        W 5107   3.741   1.827  12.565 -0.0279  0.1146  0.2984
 4137W        W 5108   3.929  10.220   7.824 -0.3007 -0.1721  0.1068
 4138W        W 5109   7.466   5.447  10.598  0.0240 -0.0906 -0.2491
 4139W        W 5110  11.679   6.649  13.611  0.1382 -0.3203 -0.0125
 4140W        W 5111   9.164  10.759   2.669  0.1735 -0.3217  0.0439
 4141W        W 5112  13.762   1.318   0.513  0.3054 -0.0718 -0.1606
 4142W        W 5113   4.388  13.810   4.427 -0.1139  0.3769  0.0404
 4143W        W 5114   9.076   3.432   6.014  0.1036  0.4439  0.4431
 4144W        W 5115   1.861   2.134   9.775 -0.0784 -0.0099  0.0497
 4145W        W 5116   5.076   9.708   5.385  0.0566  0.2567 -0.0798
 4146W        W 5117  12.016   6.038   7.028  0.0052 -0.1305  0.0301
 4147W        W 5118  11.990  12.744   4.813 -0.1446 -0.2799 -0.0518
 4148W        W 5119   8.871   4.832  11.547  0.3299  0.1332 -0.4566
 4149W        W 5120   4.670  12.462   2.630 -0.0578 -0.0322  0.1128
 4150W        W 5121   1.498   2.652   5.393 -0.3268 -0.1404 -0.1494
 4151W        W 5122  11.471   0.147   2.951  0.4452  0.1988 -0.1367
 4152W        W 5123   9.740   9.535   3.288 -0.3284 -0.0833  0.1086
 4153W        W 5124   8.305   8.245   1.405  0.3460 -0.1653 -0.0697
 4154W        W 5125  10.343   1.593   0.497 -0.1840 -0.0316  0.0691
 4155W        W 5126   2.643   0.104   0.236 -0.0003  0.0842 -0.0065
 4156W        W 5127   0.245  13.658  12.513 -0.0447 -0.1410 -0.2297
 4157W        W 5128   0.141   8.940  10.823 -0.4742 -0.3239 -0.2747
 4158W        W 5129   6.965   1.145   0.086  0.0023 -0.0521 -0.0720
 4159W        W 5130   8.460  13.635  10.006  0.2871  0.0339 -0.1147
 4160W        W 5131  13.768   8.707   7.511  0.4105  0.1838  0.0649
 4161W        W 5132  13.008   1.939   1.652 -0.0860 -0.0286 -0.1689
 4162W        W 5133   5.320  10.899   1.747 -0.1771  0.0228 -0.0901
 4163W        W 5134   3.320   0.687   9.002  0.1502  0.1526 -0.2936
 4164W        W 5135   0.437  10.058  12.797 -0.0739  0.0546 -0.0004
 4165W        W 5136   1.826   4.712   1.019 -0.1771  0.0031 -0.0186
 4166W        W 5137   2.216   8.523   0.945  0.0584  0.2144 -0.0382
 4167W        W 5138   2.603  13.886  12.484 -0.1310  0.3144 -0.0752
 4168W        W 5139   1.804   1.296   0.782  0.1723  0.0338 -0.1448
 4169W        W 5140   8.672   2.221   5.662  0.0714 -0.2541 -0.2606
 4170W        W 5141   4.080  13.875  12.349 -0.1209  0.1809  0.0000
 4171W        W 5142   6.049   7.687  10.880  0.0480  0.2353 -0.3862
 4172W        W 5143   4.211   5.756  11.002 -0.1748 -0.1516  0.2507
 4173W        W 5144   9.667   6.415   3.525 -0.3834 -0.1229  0.0618
 4174W        W 5145  13.110   2.865   9.484  0.0033 -0.0517  0.4620
 4175W        W 5146   0.461   4.940   6.357 -0.0807 -0.2752  0.2096
 4176W        W 5147   4.332  11.115   4.115 -0.0570 -0.0616 -0.0978
 4177W        W 5148  11.580   0.831  10.278 -0.1310  0.3242  0.1648
 4178W        W 5149  11.383   5.036  11.955  0.0978  0.1589 -0.1603
 4179W        W 5150  10.144  11.411  11.675  0.0034 -0.1755  0.2736
 4180W        W 5151  13.621  10.972  12.084 -0.0825  0.3064  0.0144
 4181W        W 5152   4.805  11.141   7.546  0.1190 -0.0340  0.0431
 4182W        W 5153   1.142  11.339   5.490 -0.1285  0.4034 -0.1440
 4183W        W 5154   8.267   6.548   1.814  0.1866  0.3008 -0.0950
 4184W        W 5155   5.198  10.404   9.351  0.0881 -0.1140 -0.0489
 4185W        W 5156  12.658  11.100  12.445  0.2261 -0.0536 -0.0592
 4186W        W 5157   4.397   0.613   3.632  0.0510  0.2736 -0.1650
 4187W        W 5158   2.755   8.819   8.882 -0.3535  0.0045 -0.0866
 4188W        W 5159  12.120   5.177  12.528 -0.0030 -0.2825 -0.2391
 4189W        W 5160   6.076   9.501   7.742  0.2292  0.3274  0.4635
 4190W        W 5161  10.929   5.192   1.629  0.2211 -0.0432 -0.2422
 4191W        W 5162   6.661   2.365   1.846 -0.2336  0.2122 -0.0657
 4192W        W 5163   1.078   7.808   7.366  0.0165  0.0288  0.1614
 4193W        W 5164   5.915  11.537   3.536 -0.2453 -0.0947 -0.2315
 4194W        W 5165   1.049   1.274   7.134  0.3967  0.3462 -0.0716
 4195W        W 5166   5.769   5.246   4.958 -0.3042  0.1198  0.0131
 4196W        W 5167   8.821  10.916  11.131  0.1893  0.2126 -0.0350
 4197W        W 5168   5.889  12.135  12.576 -0.1892  0.1021  0.0673
 4198W        W 5169  12.013   0.549   6.116 -0.0539  0.0407 -0.1407
 4199W        W 5170  12.387   1.139   2.775  0.0270 -0.1468 -0.1708
 4200W        W 5171  11.253   0.611   1.635  0.2163  0.0310  0.0087
 4201W        W 5172  11.137   6.414   6.988  0.3599 -0.0858  0.1104
 4202W        W 5173   4.629  13.323   1.593 -0.2649  0.0697  0.0084
 4203W        W 5174  13.417   8.773  12.365  0.1103  0.0087  0.0896
 4204W        W 5175   2.635   3.021   6.420  0.0614  0.1497  0.1928
 4205W        W 5176   4.028   0.866   5.244  0.0883  0.0746 -0.1643
 4206W        W 5177   7.288   5.908   7.546  0.1619  0.1541 -0.1337
 4207W        W 5178   9.445  12.757  12.599  0.2575 -0.3492 -0.1442
 4208W        W 5179   4.063  12.535   5.661 -0.0152  0.0386  0.1710
 4209W        W 5180   1.408   8.266  10.867  0.0686  0.0769  0.1549
 4210W        W 5181  11.833  12.250   1.631  0.0039 -0.2865  0.1817
 4211W        W 5182   8.815  12.889   7.893  0.0437  0.0788  0.1275
 4212W        W 5183   3.874   3.396  13.004 -0.2253  0.2587  0.0473
 4213W        W 5184   0.701   8.384   7.719 -0.1753  0.0219  0.1846
 4214W        W 5185   8.172   5.345   6.281 -0.0861  0.0029  0.2717
 4215W        W 5186   7.732  10.510   1.986  0.0348 -0.0338 -0.2655
 4216W        W 5187   5.309   4.130  13.675  0.4497 -0.0526  0.4159
 4217W        W 5188   3.502   8.026  11.078  0.2069  0.0053 -0.0134
 4218W        W 5189   7.762   7.579   1.001 -0.0193  0.2907  0.2221
 4219W        W 5190  11.009   3.291  11.323 -0.0127 -0.1216 -0.2168
 4220W        W 5191   3.160  12.624   5.481 -0.0587  0.0675  0.0866
 4221W        W 5192   8.345  11.818   8.677  0.0191 -0.1989 -0.0734
 4222W        W 5193   8.005  10.465  11.168 -0.0998 -0.0871 -0.0808
 4223W        W 5194   0.336  10.200  12.280 -0.1273 -0.1056  0.2518
 4224W        W 5195  11.756   0.430   2.171  0.0000 -0.0743  0.1855
 4225W        W 5196   7.496  11.911  13.742  0.1442  0.0898 -0.0591
 4226W        W 5197  12.465  12.451   0.462  0.0117  0.0863  0.1388
 4227W        W 5198   9.492  11.276   9.393 -0.1882 -0.1293 -0.3061
 4228W        W 5199  11.706  12.048   9.398  0.1363  0.0232  0.0917
 4229W        W 5200   2.770   0.006   2.209  0.2570  0.0482  0.1135
 4230W        W 5201   2.647   6.199   6.892  0.0115 -0.1176  0.0118
 4231W        W 5202   5.617   8.209   2.295  0.1742  0.1531  0.0749
 4232W        W 5203   3.201   1.225   9.118 -0.1311  0.0884 -0.2806
 4233W        W 5204  13.280   0.217   0.847 -0.0791  0.1323 -0.1068
 4234W        W 5205   8.347   2.024  13.039 -0.1135  0.0824 -0.1857
 4235W        W 5206   4.560  13.719   0.231 -0.0580 -0.0156  0.0668
 4236W        W 5207   5.261  11.521   4.172  0.1252 -0.4113  0.0806
 4237W        W 5208   5.891   4.319   3.715 -0.0837  0.1303 -0.3773
 4238W        W 5209   1.722   0.467   0.811 -0.1615  0.3145 -0.2752
 4239W        W 5210   2.144   1.434   8.655 -0.0620  0.1272  0.1368
 4240W        W 5211   7.612   0.426   2.764  0.1019 -0.0678  0.3895
 4241W        W 5212  12.347   2.809   6.819  0.1083 -0.0936 -0.1393
 4242W        W 5213   8.991   8.466  12.437 -0.1599 -0.0128 -0.0875
 4243W        W 5214  13.162   1.610  11.872 -0.0730 -0.3884 -0.1564
 4244W        W 5215  11.411   6.982   5.800 -0.0748  0.1249 -0.0393
 4245W        W 5216   5.443  10.432   7.053  0.2875  0.3344  0.0443
 4246W        W 5217   9.040   1.172   8.299 -0.1895  0.1017 -0.0547
 4247W        W 5218   2.699   9.572   5.819 -0.0166  0.1498 -0.4198
 4248W        W 5219   0.138   0.049   1.852  0.1594  0.1359 -0.2287
 4249W        W 5220   6.055  12.090  13.539 -0.2204 -0.1847 -0.0131
 4250W        W 5221  10.619   0.654   2.404 -0.2392 -0.2594 -0.1936
 4251W        W 5222  12.928   6.232   8.636  0.2261  0.1130  0.3499
 4252W        W 5223  10.337  11.263  13.422 -0.1460 -0.2671  0.3058
 4253W        W 5224   9.475   8.079   5.257 -0.1414 -0.1182  0.1689
 4254W        W 5225   9.446   9.595  13.820 -0.0121  0.1715  0.0428
 4255W        W 5226   2.204   9.546   9.044  0.1360 -0.0987  0.3067
 4256W        W 5227   7.547   8.916   5.536  0.2626  0.1514 -0.0316
 4257W        W 5228  13.280   9.552  11.304 -0.1681 -0.1571 -0.0780
 4258W        W 5229  13.710   7.624   2.024  0.0120  0.1984 -0.4699
 4259W        W 5230   6.511   3.797   1.442  0.3611 -0.0509  0.0601
 4260W        W 5231  11.534   1.945   8.660  0.1942 -0.0754  0.2527
 4261W        W 5232  11.392   1.292  11.842  0.0706  0.1862 -0.0061
 4262W        W 5233  12.359   5.795   3.502  0.0752 -0.3838 -0.1177
 4263W        W 5234   5.389   5.650   9.821  0.2128 -0.1750 -0.2717
 4264W        W 5235   8.020   0.375   3.538  0.1310 -0.0873 -0.1475
 4265W        W 5236   0.187   5.225   3.292 -0.2739  0.0896  0.0369
 4266W        W 5237   2.817  13.851   6.351 -0.2055  0.2940 -0.0325
 4267W        W 5238   3.686  11.011   6.261  0.2125 -0.1279  0.0723
 4268W        W 5239   7.414  10.596   4.628 -0.1406  0.0383  0.3981
 4269W        W 5240   8.466   3.849   4.743  0.1522  0.1293 -0.2370
 4270W        W 5241  10.235  12.452   4.618  0.0060  0.0073 -0.1073
 4271W        W 5242  13.043   1.187   2.922 -0.0679 -0.0574 -0.1410
 4272W        W 5243   0.065  13.784   4.764 -0.0326  0.0997  0.0857
 4273W        W 5244   9.840  11.133   3.645  0.2046 -0.3260 -0.1568
 4274W        W 5245   7.213   7.982   6.240  0.2124 -0.1504  0.0801
 4275W        W 5246   1.093   8.982  11.223  0.1931  0.0724  0.0124
 4276W        W 5247   9.066   6.556  11.860 -0.1211 -0.2119  0.3578
 4277W        W 5248   8.196   7.088   3.987  0.1028 -0.3399  0.0414
 4278W        W 5249   2.524   4.397  13.337  0.0441 -0.1255  0.4485
 4279W        W 5250   2.264   4.924  11.490  0.0339  0.4594 -0.0292
 4280W        W 5251  11.211   0.130   4.463 -0.2197  0.2958  0.1289
 4281W        W 5252   0.866   6.675   6.049 -0.1096 -0.0985 -0.0582
 4282W        W 5253   0.814   7.284  11.658 -0.1979 -0.0120 -0.2736
 4283W        W 5254   1.840   8.949   6.692  0.1953  0.1598 -0.1432
 4284W        W 5255   1.077   1.781   7.236  0.0014  0.0733  0.0399
 4285W        W 5256   2.416  10.025   5.130  0.0465 -0.0510 -0.0083
 4286W        W 5257   9.387   1.892   1.140 -0.1301  0.1618  0.0634
 4287W        W 5258  11.559   3.428   2.846 -0.0569 -0.2583  0.0896
 4288W        W 5259  11.669   1.043   3.389 -0.0405  0.4228  0.1129
 4289W        W 5260  11.046   9.816   8.904  0.2829  0.2818  0.0180
 4290W        W 5261  11.002  13.740  13.196  0.0156  0.1344  0.0556
 4291W        W 5262   9.970   1.346   5.701 -0.1306 -0.2559 -0.0118
 4292W        W 5263   3.435   1.504   3.585 -0.1072  0.1883 -0.1040
 4293W        W 5264   2.980   9.731  13.042  0.2573 -0.0988 -0.0597
 4294W        W 5265   8.665  10.379   5.176 -0.2462  0.0437 -0.1546
 4295W        W 5266   4.550   1.330   0.647  0.0983 -0.0811 -0.0251
 4296W        W 5267   3.231  10.071   8.311 -0.1123 -0.0653  0.1512
 4297W        W 5268   9.171  12.076   7.235  0.3456  0.1948 -0.1664
 4298W        W 5269   4.368   6.236  11.060 -0.2701 -0.0934 -0.0440
 4299W        W 5270   9.860   3.611   9.250  0.2204  0.2826 -0.1680
 4300W        W 5271   1.092   3.737  11.904  0.5887 -0.2479  0.1526
 4301W        W 5272   4.058  10.007   3.206 -0.1460 -0.0651  0.0307
 4302W        W 5273  10.694   2.293   4.525 -0.0359  0.1526  0.0611
 4303W        W 5274   5.657  10.720   1.451 -0.0599  0.1558 -0.0436
 4304W        W 5275   5.340  12.289   2.381  0.5163  0.1482 -0.1747
 4305W        W 5276   1.029  10.498   6.119  0.0688  0.1539  0.1028
 4306W        W 5277   1.210   8.493   5.095 -0.0803  0.1240 -0.3012
 4307W        W 5278  13.020   2.388  10.195  0.0144  0.1802 -0.0550
 4308W        W 5279   6.394  12.055  12.409 -0.0706 -0.2346 -0.1420
 4309W        W 5280  11.610   0.928   0.775 -0.0427 -0.2628 -0.5928
 4310W        W 5281  11.630  13.243  13.535 -0.3517  0.1866 -0.2338
 4311W        W 5282  12.120  12.962  10.835 -0.2571 -0.2240 -0.1617
 4312W        W 5283   8.249   0.340  13.875  0.4640 -0.2238 -0.0911
 4313W        W 5284   6.204   4.416  13.129 -0.1533  0.1576 -0.0651
 4314W        W 5285   9.597   6.895  13.730 -0.1433  0.1869  0.1788
 4315W        W 5286  13.874   8.065  12.742  0.2314  0.0132 -0.0453
 4316W        W 5287   6.978   9.651   3.708  0.0664  0.0764  0.2290
 4317W        W 5288   7.180   5.697   5.151  0.3082 -0.1539  0.0087
 4318W        W 5289  12.177   4.116   9.656 -0.2286 -0.2086  0.4051
 4319W        W 5290   4.163  10.787   1.554  0.1494  0.2598  0.1510
 4320W        W 5291   2.507  10.357  11.068  0.2865  0.0131  0.0236
 4321W        W 5292  10.199  13.626   0.015  0.0138 -0.0767 -0.0541
 4322W        W 5293  10.361   0.171   0.099  0.0437 -0.3518  0.2375
 4323W        W 5294  12.648   1.363   3.192  0.3203 -0.1556  0.1444
 4324W        W 5295  10.459   8.949   3.766 -0.1547  0.2131 -0.1207
 4325W        W 5296   7.973  12.645   6.101 -0.1988 -0.2395  0.3118
 4326W        W 5297   3.296   2.596   5.744 -0.0787 -0.0995 -0.1899
 4327W        W 5298   9.055  11.521  10.235  0.3100  0.1712 -0.1585
 4328W        W 5299   7.578   4.805   7.873 -0.0087  0.1405  0.1006
 4329W        W 5300   6.615   9.369   3.386  0.4026 -0.2228  0.2796
 4330W        W 5301   6.090   3.788  13.067 -0.0727 -0.1130 -0.1309
 4331W        W 5302   7.711   3.729   0.367  0.2790 -0.0030 -0.1235
 4332W        W 5303   2.338   8.268  13.200 -0.1127  0.2793  0.0965
 4333W        W 5304   4.378   1.405  12.864 -0.2176  0.4397 -0.1614
 4334W        W 5305  11.136  11.268   3.524  0.2216 -0.3245  0.1790
 4335W        W 5306   4.322   7.539   7.879  0.3705  0.1711  0.1991
 4336W        W 5307   3.915   5.354   0.195  0.1845 -0.2928 -0.0758
 4337W        W 5308  11.055   3.735  11.563  0.3311 -0.2585  0.0924
 4338W        W 5309  10.579  12.677  13.173  0.2755 -0.1245 -0.1525
 4339W        W 5310   5.593   5.720  11.099  0.0566  0.4472  0.0092
 4340W        W 5311   7.539  12.826  10.932  0.0502 -0.0438 -0.4078
 4341W        W 5312   7.819  13.306  13.224  0.0468 -0.0098 -0.1356
 4342W        W 5313   1.443  12.265   5.561 -0.1594 -0.0275  0.1198
 4343W        W 5314   8.853   8.139  13.440  0.0236 -0.1872  0.2272
 4344W        W 5315   8.798   1.954  13.241  0.3327 -0.0428  0.1980
 4345W        W 5316   9.809  11.908   2.962 -0.1684  0.0768 -0.0664
 4346W        W 5317   3.430   6.866   1.411  0.0506  0.3311 -0.1355
 4347W        W 5318   7.254   3.411  10.754  0.2837 -0.4024  0.0064
 4348W        W 5319   7.186   2.229  11.489  0.0136 -0.1044  0.0820
 4349W        W 5320   3.284   5.107  10.248 -0.2029  0.3021  0.0476
 4350W        W 5321  11.277   2.874   8.433  0.0794 -0.1743  0.2193
 4351W        W 5322   5.797  10.235   1.502  0.2534 -0.5008  0.4728
 4352W        W 5323   2.082   4.169  10.999  0.0593 -0.0564 -0.1131
 4353W        W 5324  12.323  12.097   6.199 -0.0112 -0.2786 -0.0725
 4354W        W 5325  10.041   2.792   5.749 -0.0936 -0.0200  0.2984
 4355W        W 5326   3.077   9.023  13.916  0.1089 -0.1280  0.0899
 4356W        W 5327   8.163   8.056  10.086 -0.0143  0.1937  0.0804
 4357W        W 5328   2.519   2.979  13.141 -0.2363 -0.0445  0.0806
 4358W        W 5329   1.304   3.287   7.773 -0.1120 -0.2871 -0.0716
 4359W        W 5330  10.123  12.266   5.601  0.0515 -0.3427 -0.3157
 4360W        W 5331  10.970   3.052   2.454  0.2130  0.0900  0.2673
 4361W        W 5332   1.167   7.116  11.985  0.0398  0.4185  0.2292
 4362W        W 5333   8.628   3.369  13.713  0.1972  0.0885 -0.2648
 4363W        W 5334   9.807   1.889   9.116  0.1803  0.3131 -0.0261
 4364W        W 5335  12.067   3.195   8.283 -0.0240  0.3222 -0.0643
 4365W        W 5336   4.881   9.505   7.856  0.4232  0.0557  0.1013
 4366W        W 5337   6.382   7.804   0.049 -0.0482  0.1645 -0.2803
 4367W        W 5338   4.319   3.200   7.079  0.0293  0.0679  0.1286
 4368W        W 5339  10.234   5.154  13.873 -0.1862  0.2640  0.0872
 4369W        W 5340   7.941   1.679  11.176 -0.2195 -0.2450  0.1022
 4370W        W 5341  12.316   4.349  11.092  0.0392 -0.1055  0.0436
 4371W        W 5342   6.582   4.437   4.808  0.1701  0.2702  0.0388
 4372W        W 5343  13.867   1.722   0.781 -0.0258  0.1021  0.0922
 4373W        W 5344  12.537   4.678   6.367 -0.1738 -0.0198  0.0687
 4374W        W 5345   4.208  13.158   6.773 -0.0214 -0.3047  0.2848
 4375W        W 5346  12.612   2.800  10.378 -0.1082  0.0063 -0.3866
 4376W        W 5347  13.808   9.898   4.782 -0.5053  0.3092  0.1660
 4377W        W 5348  12.520   9.020   1.145 -0.2056  0.1286  0.0377
 4378W        W 5349  13.567   0.230  13.700 -0.2802 -0.0611 -0.0847
 4379W        W 5350   3.234   6.515   2.804 -0.2571  0.0362  0.0116
 4380W        W 5351   3.178   8.287   2.843 -0.0059 -0.0279  0.0913
 4381W        W 5352   1.406   5.460   6.360  0.0747 -0.1621  0.3487
 4382W        W 5353  13.115  12.788   1.332 -0.2119 -0.2559 -0.2115
 4383W        W 5354  10.269   2.989  11.918  0.0398  0.2829  0.0732
 4384W        W 5355   0.536   9.479  12.990  0.1016 -0.3065  0.2333
 4385W        W 5356   3.328  10.709   1.944 -0.2623 -0.0745  0.1080
 4386W        W 5357   9.588   1.626   8.651 -0.0898 -0.0209 -0.2169
 4387W        W 5358   5.346  11.475   0.823 -0.1826  0.0247 -0.1530
 4388W        W 5359   8.792  13.094   3.538 -0.0305 -0.0319 -0.0114
 4389W        W 5360   9.839   1.265   1.550  0.0020  0.1371 -0.1111
 4390W        W 5361   3.137   3.939  10.053 -0.2374 -0.0287 -0.4279
 4391W        W 5362   6.501   5.167   0.006  0.2854  0.1424 -0.4485
 4392W        W 5363   0.894   6.410   0.189 -0.1815  0.0208  0.3989
 4393W        W 5364   7.669   7.359   3.098  0.0665 -0.0529 -0.1436
 4394W        W 5365   2.228   5.102   3.384 -0.2695  0.0317 -0.2406
 4395W        W 5366   4.564   4.344   2.370  0.0003 -0.1590  0.1387
 4396W        W 5367   3.996   9.748   1.016  0.0127 -0.0622 -0.3501
 4397W        W 5368   3.479   1.965   3.867  0.1757 -0.0867  0.1658
 4398W        W 5369   0.283   3.305   7.777  0.1449  0.0132 -0.0427
 4399W        W 5370  10.768   7.065   5.385  0.4219  0.1502 -0.0575
 4400W        W 5371  13.810   4.158   9.339  0.0266 -0.0225 -0.1684
 4401W        W 5372   9.238  12.561   8.023  0.0131 -0.0772  0.1458
 4402W        W 5373  13.673   0.616   4.449 -0.1921 -0.2582 -0.2659
 4403W        W 5374   7.597   6.022  10.848 -0.0055 -0.1590  0.2283
 4404W        W 5375  13.849   4.721   0.412 -0.1476  0.1942  0.0563
 4405W        W 5376   7.423   4.395   2.197 -0.0264 -0.2586  0.0220
 4406W        W 5377   7.880   0.311   4.869 -0.0370 -0.0611  0.2773
 4407W        W 5378   5.231   5.479   6.415  0.0691  0.3414 -0.1049
 4408W        W 5379   5.067   3.001   6.593 -0.0319 -0.0415  0.1683
 4409W        W 5380   9.151   5.607   2.887 -0.2031  0.0861 -0.2645
 4410W        W 5381   3.718   3.652  13.393 -0.2973  0.1178  0.0673
 4411W        W 5382   4.568   6.697   1.406  0.2787  0.0938  0.1460
 4412W        W 5383   3.718  11.498  11.677  0.0892  0.2447 -0.2951
 4413W        W 5384  13.425   6.628  10.006  0.2088 -0.3501 -0.1122
 4414W        W 5385   3.602  13.068  11.296 -0.0875  0.0721 -0.1388
 4415W        W 5386  10.905   8.975   5.023  0.0614  0.1035  0.0041
 4416W        W 5387  13.532   2.655   9.599  0.0155 -0.2516  0.1853
 4417W        W 5388   2.028   4.465  11.591  0.2347 -0.6125 -0.0928
 4418W        W 5389  10.321  13.462  11.226 -0.1091 -0.1430  0.0774
 4419W        W 5390   9.626   2.019   0.642 -0.2412  0.2029  0.3449
 4420W        W 5391  12.494   2.584  11.875  0.1324  0.2663 -0.0555
 4421W        W 5392   3.560   0.599  11.000 -0.1206 -0.0884 -0.1103
 4422W        W 5393   3.930  10.589  12.231 -0.0122 -0.2187 -0.2547
 4423W        W 5394   9.265   8.710  13.717  0.1396  0.0623  0.0466
 4424W        W 5395   8.300   2.487  10.852 -0.0514 -0.1222  0.2671
 4425W        W 5396   0.317   6.944  13.054 -0.0820  0.1351 -0.2034
 4426W        W 5397   5.776   9.669  12.301 -0.1252 -0.1569  0.1564
 4427W        W 5398  13.684   6.244   3.217  0.0243 -0.0853 -0.1132
 4428W        W 5399  11.819   5.504   1.941 -0.1412  0.0116 -0.0978
 4429W        W 5400   0.348   9.878   7.714  0.2520 -0.1722  0.1625
 4430W        W 5401   9.263  11.772   5.495 -0.1888 -0.2897  0.0992
 4431W        W 5402  11.229   3.365  12.697  0.2549 -0.0557  0.1659
 4432W        W 5403   7.875  11.526   4.975 -0.1949 -0.0655  0.2438
 4433W        W 5404  10.461  10.474   7.160  0.3953 -0.0001 -0.1076
 4434W        W 5405   0.176  13.645   9.338  0.0250  0.3881 -0.0952
 4435W        W 5406  12.182   8.171   4.280  0.0168  0.1962 -0.1511
 4436W        W 5407   8.977  13.723  10.071  0.1905 -0.0124  0.0466
 4437W        W 5408   1.339  13.639  11.291  0.2540  0.0149 -0.3644
 4438W        W 5409   4.928   7.016   1.232  0.1942 -0.4309 -0.5061
 4439W        W 5410   3.467   9.179  13.596  0.5942  0.0385  0.0306
 4440W        W 5411   9.063  12.658   5.547  0.3098  0.3499 -0.5658
 4441W        W 5412   2.847   7.313   6.286 -0.2258  0.2141 -0.2542
 4442W        W 5413   4.192   9.910   9.871  0.1896 -0.0536 -0.0173
 4443W        W 5414  12.429   4.110   7.421 -0.3442  0.1679 -0.1458
 4444W        W 5415  13.570   0.572   8.794 -0.2187  0.0980  0.4110
 4445W        W 5416  13.096   9.651   8.360 -0.0020 -0.3524  0.4090
 4446W        W 5417   5.525   5.063   0.039  0.4111 -0.2417 -0.0116
 4447W        W 5418   2.194   2.146   3.280 -0.2560  0.3449  0.4317
 4448W        W 5419  12.216   4.088   5.279 -0.0948 -0.1169 -0.0148
 4449W        W 5420   2.993   2.221   5.882  0.0258 -0.0425 -0.1789
 4450W        W 5421  10.878   5.582  11.065  0.1524 -0.0175 -0.0217
 4451W        W 5422  13.532  10.917   8.279  0.2237 -0.0812  0.1636
 4452W        W 5423  11.310   1.789   1.881  0.1736  0.0451  0.0918
 4453W        W 5424   2.088   4.102   4.795 -0.0315 -0.0319  0.0119
 4454W        W 5425  12.484   4.776   3.818  0.2240  0.0133  0.0833
 4455W        W 5426   7.514   6.379  10.560  0.3052  0.0423  0.2491
 4456W        W 5427   4.254   1.337  12.032 -0.0350  0.1208  0.1401
 4457W        W 5428   8.380  12.086   8.246 -0.0190 -0.0995  0.0343
 4458W        W 5429   8.092  12.457   9.139  0.0315 -0.1094 -0.0261
 4459W        W 5430   1.537  11.500   4.847 -0.3826 -0.0511  0.1568
 4460W        W 5431  12.002   7.552  13.837 -0.0774 -0.0340 -0.1408
 4461W        W 5432   6.754   3.599   4.843 -0.0755  0.1080 -0.3041
 4462W        W 5433   1.746   7.069   1.429  0.0307 -0.1037 -0.1095
 4463W        W 5434   4.103   4.254  11.841 -0.0697 -0.0664 -0.1219
 4464W        W 5435  11.119  11.274  12.736 -0.0047  0.0441 -0.1892
 4465W        W 5436  11.356   4.722   8.167 -0.2409  0.0092  0.2712
 4466W        W 5437  12.085   2.803   4.386  0.0725  0.3133  0.2353
 4467W        W 5438   7.464   9.870   3.636 -0.1128 -0.1615 -0.1455
 4468W        W 5439   3.824   8.308   8.059  0.3945  0.0279  0.2183
 4469W        W 5440   6.905   5.383   9.050 -0.3163 -0.2433  0.0336
 4470W        W 5441  11.141   0.714   7.932 -0.0353 -0.2712 -0.2654
 4471W        W 5442   1.842  12.622   5.493 -0.0058 -0.2417 -0.2192
 4472W        W 5443   2.419   7.207  10.628 -0.1660  0.0153 -0.0537
 4473W        W 5444   2.922  13.344   6.206  0.1358 -0.0110  0.3314
 4474W        W 5445  12.935   8.689   2.118 -0.1261  0.0858 -0.1695
 4475W        W 5446   2.414   5.379   7.950 -0.0017 -0.1311  0.1319
 4476W        W 5447   8.751   1.467  10.630 -0.0014 -0.1054  0.3089
 4477W        W 5448   3.312  13.168   2.892  0.5292  0.2665  0.4064
 4478W        W 5449  11.339  10.465   1.061  0.4164  0.0208 -0.0741
 4479W        W 5450   1.577  13.068   8.957  0.0153  0.1480 -0.0115
 4480W        W 5451  10.715   1.643   6.818  0.1498 -0.1257  0.0654
 4481W        W 5452   9.823   7.108   4.809  0.1246 -0.0535  0.2537
 4482W        W 5453   8.913   0.628   2.884 -0.0520 -0.1039 -0.1632
 4483W        W 5454   7.687  12.868   3.793 -0.1671 -0.1971 -0.1598
 4484W        W 5455   6.851   5.066   2.100  0.1915 -0.1153  0.0977
 4485W        W 5456  10.280   5.214  10.612 -0.1894  0.1133 -0.1666
 4486W        W 5457   4.411   6.942  11.579 -0.2283 -0.0572 -0.0445
 4487W        W 5458   8.039   9.148  12.273  0.2407  0.3267 -0.2619
 4488W        W 5459  12.575   6.286   2.242 -0.2016 -0.2244  0.1307
 4489W        W 5460   8.800   2.802   8.324  0.5827 -0.0483  0.1417
 4490W        W 5461   3.086   9.705   2.390 -0.0586 -0.0812  0.0626
 4491W        W 5462  12.548   2.995   5.579  0.1826 -0.3605 -0.1266
 4492W        W 5463  13.159   6.510   5.811  0.1943 -0.1172  0.0153
 4493W        W 5464   5.193   3.251   5.627  0.2625  0.2959  0.2398
 4494W        W 5465   4.640   4.913   0.614  0.0765 -0.0772  0.0560
 4495W        W 5466   6.031   0.612   8.024 -0.1034  0.0996  0.0277
 4496W        W 5467   1.698   8.250   5.779 -0.2094 -0.0547  0.1002
 4497W        W 5468  12.642   3.680   8.946  0.3214 -0.2955  0.1685
 4498W        W 5469   0.279  12.547   2.840 -0.0768 -0.1933 -0.1547
 4499W        W 5470   6.826   7.984   7.270  0.2277 -0.1677 -0.0811
 4500W        W 5471   6.560   7.015  10.360  0.0420  0.0506  0.3915
 4501W        W 5472   1.671   8.047   4.560  0.0004  0.2895  0.0605
 4502W        W 5473  12.647   3.363   5.055  0.0314  0.1494  0.0871
 4503W        W 5474   3.981  10.699   8.085 -0.1495 -0.0842 -0.0501
 4504W        W 5475  13.048  13.356  13.738 -0.0016 -0.1686  0.2205
 4505W        W 5476   3.474   9.679  13.040  0.0476 -0.2642 -0.2382
 4506W        W 5477   6.517   9.505   9.764  0.0937  0.2220 -0.2687
 4507W        W 5478   1.011   2.686  10.780 -0.0239  0.1740  0.2680
 4508W        W 5479   4.094   8.696   6.898  0.0627  0.0411 -0.0562
 4509W        W 5480   6.564   3.299  10.866 -0.0268 -0.3292  0.0222
 4510W        W 5481   7.967   1.311   2.169 -0.2215 -0.1704 -0.0537
 4511W        W 5482   4.153   7.366  13.237 -0.2969  0.2090  0.0377
 4512W        W 5483   1.365  11.450   6.451  0.0212 -0.1848 -0.2749
 4513W        W 5484  12.256   6.423   6.797  0.0508 -0.1151 -0.0528
 4514W        W 5485   4.705  11.090  13.182  0.1536  0.4396  0.2233
 4515W        W 5486   1.059  13.112   8.884 -0.1614 -0.1820  0.2017
 4516W        W 5487  12.958   5.152   2.302 -0.2311 -0.0343  0.2814
 4517W        W 5488   1.906   0.414   6.337  0.1437 -0.1860  0.1046
 4518W        W 5489  12.806  13.231   2.232  0.1588  0.2594  0.0189
 4519W        W 5490  12.240   0.240   2.389  0.0572 -0.1533  0.0422
 4520W        W 5491  10.874   7.612   3.131  0.1951 -0.0643  0.0254
 4521W        W 5492   2.841  12.055   8.641  0.1844 -0.1106 -0.0629
 4522W        W 5493   5.460  10.558  11.124  0.1351 -0.1553 -0.1959
 4523W        W 5494  13.375   9.253  13.290 -0.0195 -0.1656  0.0328
 4524W        W 5495   2.458   1.169  11.804 -0.0518  0.1796 -0.2767
 4525W        W 5496  11.315   9.926   4.736  0.2896  0.1634 -0.0577
 4526W        W 5497   3.202   2.420   0.498  0.2053 -0.0629  0.1204
 4527W        W 5498   9.349  10.066   0.050  0.3012 -0.0827 -0.2292
 4528W        W 5499  13.601   1.727  12.208 -0.0884 -0.4801 -0.0359
 4529W        W 5500  13.436   4.893   9.019  0.0376 -0.0048 -0.2640
 4530W        W 5501   6.654   5.588  13.378  0.1630 -0.0830  0.0947
 4531W        W 5502   7.855   1.357   1.323 -0.1989 -0.0746 -0.1613
 4532W        W 5503  12.542  11.119   6.261  0.3937 -0.3090 -0.2415
 4533W        W 5504  13.225  13.480   4.228  0.0469 -0.0635 -0.1589
 4534W        W 5505   6.658  10.301  12.074 -0.0654 -0.1231  0.1699
 4535W        W 5506  11.516   2.775   6.418  0.1507 -0.0899  0.0884
 4536W        W 5507   6.703   4.581   1.632 -0.1131  0.1713  0.2346
 4537W        W 5508   1.299   5.803  10.807  0.3361 -0.0336  0.1051
 4538W        W 5509   4.955   0.202  11.237  0.1432 -0.1605  0.0448
 4539W        W 5510   2.351  13.296   8.085 -0.3704 -0.0861  0.3219
 4540W        W 5511  11.751   4.834  10.346 -0.1000 -0.0015 -0.0093
 4541W        W 5512  12.180  10.601  13.740  0.1374 -0.0164  0.3202
 4542W        W 5513   9.093   0.842  10.120  0.1433  0.1877 -0.4096
 4543W        W 5514   2.917   9.729   9.920 -0.0561 -0.2920  0.0812
 4544W        W 5515  10.704  13.195  12.473  0.0373  0.0021 -0.0210
 4545W        W 5516   7.248  10.640  10.177  0.1155 -0.0644  0.2636
 4546W        W 5517   5.903  10.723   0.842  0.1312  0.1730  0.1716
 4547W        W 5518  12.077   2.489  10.392  0.1814  0.0670  0.0712
 4548W        W 5519   9.507  11.630  13.407 -0.2071 -0.1018  0.1251
 4549W        W 5520   9.606  12.128   5.338 -0.1498 -0.3873 -0.0766
 4550W        W 5521   4.790   4.125   5.831  0.0445 -0.0359 -0.2172
 4551W        W 5522  11.254   2.567  10.013 -0.0924 -0.1688 -0.1553
 4552W        W 5523  11.003   8.485   7.512 -0.0235  0.0865  0.3229
 4553W        W 5524  11.864   9.072  11.032 -0.1362  0.0630 -0.0241
 4554W        W 5525   3.914  12.247   0.745 -0.3523  0.2400  0.0549
 4555W        W 5526  11.522   8.784   9.671  0.3322 -0.0083  0.0065
 4556W        W 5527   2.257   2.559   1.434  0.1354  0.0474 -0.2884
 4557W        W 5528   7.293   1.804   0.577 -0.1269 -0.1715 -0.1979
 4558W        W 5529   1.602   6.541  12.925 -0.4162  0.0225 -0.2238
 4559W        W 5530   6.205  11.221   9.741  0.0057  0.0448  0.1382
 4560W        W 5531  12.870   5.690   3.254 -0.1727 -0.0231 -0.0377
 4561W        W 5532   4.699   9.788   0.209  0.1836 -0.0028  0.4793
 4562W        W 5533   8.122  12.642   2.972  0.2563 -0.0144  0.0893
 4563W        W 5534  10.551   5.042   8.403  0.0573  0.3087  0.1708
 4564W        W 5535  10.758   5.691   1.867 -0.1771 -0.0940 -0.0189
 4565W        W 5536  12.933  12.300   2.382  0.0287  0.1124  0.0823
 4566W        W 5537   4.409   9.151   5.454  0.0318  0.0509  0.1296
 4567W        W 5538  12.074   1.650   4.578 -0.2080  0.0036  0.1275
 4568W        W 5539   3.420   4.346   8.709  0.0418  0.3487 -0.1803
 4569W        W 5540   8.355   9.418   9.342  0.1411 -0.0812  0.1532
 4570W        W 5541   6.798  10.453   3.398 -0.3715 -0.1252 -0.1676
 4571W        W 5542   2.941   6.203   1.165  0.0254 -0.0190  0.0085
 4572W        W 5543   1.469   3.541   0.264  0.1329 -0.1549  0.0911
 4573W        W 5544   0.356   0.983   5.418 -0.1179 -0.5221  0.4085
 4574W        W 5545  10.971   8.656   2.780  0.0159  0.0290  0.2469
 4575W        W 5546   7.737   6.746  10.770  0.0159 -0.2978  0.0869
 4576W        W 5547   0.270   2.266   7.813  0.0737  0.0114 -0.1729
 4577W        W 5548   1.718   0.145   4.723 -0.0822 -0.0923 -0.2769
 4578W        W 5549   5.989   4.796   2.878  0.0016  0.2118  0.0026
 4579W        W 5550   5.806   0.328  11.102 -0.2410  0.4004 -0.0223
 4580W        W 5551  13.222  12.151  12.628 -0.0320 -0.0256  0.1984
 4581W        W 5552   1.419   3.882  13.843  0.3417 -0.2202  0.2342
 4582W        W 5553   1.616  11.363   3.634 -0.1515 -0.0766 -0.3236
 4583W        W 5554   0.826   3.296   0.940 -0.1400 -0.2613 -0.0594
 4584W        W 5555   8.128   0.845  10.337 -0.2657  0.1824 -0.0381
 4585W        W 5556   4.045  11.011   4.725  0.1852 -0.0678  0.1992
 4586W        W 5557   4.884   3.808   8.146  0.0440  0.1802 -0.1371
 4587W        W 5558   5.493   8.682   4.342  0.0210  0.0988  0.0322
 4588W        W 5559   8.819  13.099   4.674  0.0812 -0.2248  0.6167
 4589W        W 5560  13.297   4.144   1.581  0.2227  0.3597 -0.2999
 4590W        W 5561   3.065   4.197   8.157  0.0466 -0.2943  0.1819
 4591W        W 5562   7.745   4.129  12.409 -0.1638  0.1354  0.0443
 4592W        W 5563   6.104  10.358  12.898 -0.0850 -0.3835  0.0377
 4593W        W 5564   6.938  11.160   1.378 -0.1986  0.0576 -0.1356
 4594W        W 5565  10.011   8.622   2.193  0.0943 -0.1419  0.1534
 4595W        W 5566   0.594   6.560  10.612 -0.1113 -0.2547 -0.0234
 4596W        W 5567  10.451   1.271   9.592 -0.0956 -0.0352 -0.1771
 4597W        W 5568   1.145   9.496   1.804  0.2152  0.0405 -0.1555
 4598W        W 5569   0.925   8.313  10.639 -0.2088 -0.3940  0.0639
 4599W        W 5570   9.941   3.222   1.302 -0.2609 -0.1126  0.2709
 4600W        W 5571   5.557   4.609   8.290  0.1550 -0.3254  0.2442
 4601W        W 5572   9.903  13.395  10.083 -0.4496 -0.3668 -0.0668
 4602W        W 5573  10.199   7.040  13.168 -0.0217  0.0643 -0.3148
 4603W        W 5574   6.086   6.117   8.514 -0.0448 -0.0362 -0.2302
 4604W        W 5575   4.916   8.859   2.240  0.3076 -0.0951 -0.1913
 4605W        W 5576   0.004   6.072   5.782  0.0646  0.0400  0.0650
 4606W        W 5577   3.464   4.771   7.418  0.0344 -0.0008  0.3795
 4607W        W 5578   4.002   5.545   6.310  0.2535 -0.0890  0.0631
 4608W        W 5579   2.104  13.880   6.382  0.1704  0.0051 -0.1961
 4609W        W 5580   2.702   6.653   5.042  0.2889 -0.1753  0.0013
 4610W        W 5581   3.507  11.819   0.208 -0.0664  0.3403 -0.4513
 4611W        W 5582   2.001   3.275   1.961 -0.1053 -0.0230  0.1736
 4612W        W 5583   2.143  13.870   2.396  0.0967  0.0464  0.2515
 4613W        W 5584   2.122   6.318   6.969  0.0006  0.0487  0.1788
 4614W        W 5585   7.362   0.534  12.030  0.2204 -0.2851 -0.0922
 4615W        W 5586  13.916  10.839   5.613 -0.2747  0.2000  0.3238
 4616W        W 5587   8.999   3.306   3.496  0.1553 -0.0157 -0.1888
 4617W        W 5588   2.540  11.586   3.904  0.2400 -0.0621 -0.2916
 4618W        W 5589   6.928  12.214   3.439 -0.2594  0.3760  0.2043
 4619W        W 5590   1.153   9.080   0.245 -0.1484 -0.3083 -0.2753
 4620W        W 5591   3.842   0.441   4.035  0.1373  0.0328 -0.0011
 4621W        W 5592  10.378   1.753   4.410 -0.1031  0.0799  0.1139
 4622W        W 5593   6.208   9.945   0.733 -0.1515  0.0679 -0.0453
 4623W        W 5594   1.646   1.456   4.712  0.3330 -0.1411  0.1456
 4624W        W 5595   8.270   3.958   9.880  0.1573 -0.0488 -0.0239
 4625W        W 5596   9.365   4.346   3.392  0.0787 -0.2240  0.1140
 4626W        W 5597  10.218   1.123   3.096 -0.1400  0.0249  0.3036
 4627W        W 5598   7.286  11.717   9.966  0.1910  0.3057  0.3256
 4628W        W 5599   9.834   9.892   1.759 -0.1257  0.1827  0.0247
 4629W        W 5600   6.102  10.985   2.661  0.0845  0.0770 -0.1469
 4630W        W 5601  13.426   1.093   8.691 -0.2403  0.0285  0.1418
 4631W        W 5602   3.857   5.396   3.079 -0.2055  0.0550  0.1219
 4632W        W 5603   6.838  10.066  11.645 -0.2574  0.3252  0.1236
 4633W        W 5604   0.784   1.066   9.422 -0.0331 -0.2522  0.2060
 4634W        W 5605   4.167   1.172   8.302  0.2739 -0.0654  0.1368
 4635W        W 5606   9.443   6.417   2.744  0.1270  0.0269 -0.1466
 4636W        W 5607   8.774  11.805   9.049 -0.0156 -0.1230  0.2041
 4637W        W 5608   9.731   7.166   9.928 -0.1316 -0.1859  0.2928
 4638W        W 5609  13.040   5.110   6.971 -0.2004  0.1111  0.0765
 4639W        W 5610  11.276  12.730   8.095  0.0787 -0.0640  0.1384
 4640W        W 5611  12.181   3.455   8.904  0.2812 -0.0301 -0.0154
 4641W        W 5612   7.734   5.720   2.023  0.1186 -0.1026 -0.2355
 4642W        W 5613  11.444   7.113  12.146  0.0135  0.2551 -0.5303
 4643W        W 5614   7.534   0.590   8.928 -0.1818  0.2652 -0.0403
 4644W        W 5615   4.717   0.377   3.928 -0.3675 -0.2719 -0.4073
 4645W        W 5616   8.433   2.454   2.357  0.1899 -0.2651 -0.2575
 4646W        W 5617  11.258  13.225   5.943  0.0669  0.1182 -0.0322
 4647W        W 5618   5.131   4.525   4.037  0.2151 -0.0325 -0.1717
 4648W        W 5619   3.739  13.735   9.156  0.2096 -0.0196 -0.0993
 4649W        W 5620   8.233   0.597   0.403 -0.0434 -0.1393  0.2298
 4650W        W 5621   2.641  13.664   8.089  0.4634  0.2375  0.1185
 4651W        W 5622   0.472  13.339   2.389  0.2880 -0.4953  0.1072
 4652W        W 5623   6.664   6.804   2.816  0.0220  0.1193  0.3189
 4653W        W 5624   1.596  13.763   8.948  0.3774 -0.0848 -0.2164
 4654W        W 5625   7.619   1.253  11.389 -0.1864 -0.1937  0.4891
 4655W        W 5626  11.454   8.473   4.505  0.0912  0.1720  0.0547
 4656W        W 5627   2.078  13.046   9.375 -0.0311  0.1351 -0.0146
 4657W        W 5628   9.988   5.053  10.945 -0.3846 -0.0194  0.3985
 4658W        W 5629  12.518   5.129   6.813  0.2291  0.2168  0.0071
 4659W        W 5630   4.392   2.416   8.433 -0.0388  0.0106 -0.0750
 4660W        W 5631   5.887  10.050  13.326  0.1065  0.0232  0.0993
 4661W        W 5632  11.315   7.737   1.759  0.0760  0.0021  0.3281
 4662W        W 5633  11.938   2.615   5.923 -0.0378 -0.2927  0.0482
 4663W        W 5634   4.729  12.090   1.119  0.2393  0.0953 -0.1436
 4664W        W 5635   7.154  12.680   1.441  0.1723 -0.2813  0.0596
 4665W        W 5636   2.914  10.620   7.118 -0.0584 -0.4838  0.0731
 4666W        W 5637   8.249   7.047  11.594 -0.1040  0.0534  0.0793
 4667W        W 5638  10.434  13.853   5.446  0.1680  0.1375 -0.3918
 4668W        W 5639   9.385  11.333   2.202  0.1820 -0.0581  0.0932
 4669W        W 5640  12.781  13.350  10.517  0.1074  0.1857  0.2333
 4670W        W 5641  11.839   4.415   0.102  0.1717 -0.0993 -0.1215
 4671W        W 5642   3.411   0.228   1.077 -0.0754 -0.0805  0.1806
 4672W        W 5643  12.308  10.432   6.812  0.0120  0.1405 -0.2494
 4673W        W 5644   0.120   5.849   9.111 -0.1242  0.0139  0.1705
 4674W        W 5645  11.543  13.189   0.662 -0.3487  0.1149 -0.0225
 4675W        W 5646  11.525   0.105  10.820 -0.2161  0.1639 -0.1777
 4676W        W 5647   0.249   5.185   6.845  0.0393 -0.1506 -0.2600
 4677W        W 5648   6.908   5.097  12.494 -0.1318 -0.0118  0.0601
 4678W        W 5649  11.578   3.104   1.438  0.2877  0.0234  0.0787
 4679W        W 5650   3.289   2.704  12.614  0.0618 -0.0791 -0.0974
 4680W        W 5651   9.622   0.303   5.537 -0.0166 -0.0380 -0.2827
 4681W        W 5652   9.988  13.910   6.964  0.2701  0.1021  0.3705
 4682W        W 5653   9.174   8.541   5.334 -0.1205  0.1928 -0.0838
 4683W        W 5654   5.481   9.383   6.384 -0.3665 -0.2081 -0.0883
 4684W        W 5655  11.387   8.436  13.718  0.1280  0.1794 -0.2344
 4685W        W 5656   0.002   4.978   3.681  0.1703  0.2133 -0.2102
 4686W        W 5657  12.560   8.400   8.431 -0.0752  0.1759  0.0930
 4687W        W 5658   6.390   5.178   0.485 -0.0299 -0.0472 -0.1169
 4688W        W 5659   8.286  12.376   4.057 -0.1704 -0.0673 -0.1367
 4689W        W 5660   8.553   2.219   4.239  0.0258 -0.1480 -0.1771
 4690W        W 5661   9.033   3.587  11.189  0.1961 -0.0562  0.4659
 4691W        W 5662   9.110   5.450   7.637 -0.2267 -0.1479  0.0339
 4692W        W 5663   1.728  11.000   7.779 -0.1476  0.1918  0.1386
 4693W        W 5664   0.456   7.288  12.703 -0.0797  0.0213 -0.0775
 4694W        W 5665   8.061   2.137   6.815 -0.0358 -0.0825 -0.2050
 4695W        W 5666   6.122   3.801   6.791  0.1884  0.0820 -0.1318
 4696W        W 5667   9.393   7.893   4.234 -0.0900  0.0655 -0.1613
 4697W        W 5668  10.849  11.797   7.394  0.0153 -0.1015  0.0477
 4698W        W 5669  13.612  12.274  13.894  0.3654 -0.2179 -0.1456
 4699W        W 5670   3.626   0.726   1.106  0.1279  0.1773 -0.1198
 4700W        W 5671  11.753   0.847   5.563  0.1535  0.2697  0.4485
 4701W        W 5672  12.967   6.887   8.503  0.1825 -0.0496  0.1802
 4702W        W 5673   8.628  12.499  11.973  0.2775  0.2197  0.1539
 4703W        W 5674   2.877   1.750   8.886 -0.1494  0.0353 -0.2547
 4704W        W 5675  13.036   3.523   2.731  0.3969 -0.1013  0.0773
 4705W        W 5676   7.286   6.119   0.367  0.2299 -0.1475  0.1143
 4706W        W 5677   4.672  13.827  13.060  0.0369 -0.0065 -0.0718
 4707W        W 5678   0.379   3.401   2.822  0.0035 -0.0553 -0.1614
 4708W        W 5679   0.647  13.073   9.790 -0.1404  0.1726  0.2052
 4709W        W 5680   7.275   5.775   6.172  0.1660  0.1366 -0.3840
 4710W        W 5681  12.389   7.934   8.500 -0.1097 -0.0029  0.0117
 4711W        W 5682   6.884   2.489   5.188  0.1265 -0.0813  0.2587
 4712W        W 5683  10.501   6.289   3.605  0.3238 -0.1798  0.1828
 4713W        W 5684   7.044   9.038   1.843  0.3456 -0.0179 -0.3601
 4714W        W 5685   6.505   9.941  10.178  0.0759  0.1042  0.4029
 4715W        W 5686   1.365  13.189   6.642  0.2269 -0.3210 -0.2607
 4716W        W 5687  11.037   3.433   2.009 -0.3674 -0.0927 -0.2156
 4717W        W 5688   9.449   9.383   5.544 -0.2480 -0.2198  0.0388
 4718W        W 5689   3.167   4.550   9.640  0.2188  0.0347 -0.0861
 4719W        W 5690  10.872   0.940   4.652  0.0694  0.0147 -0.1437
 4720W        W 5691  10.837   3.140   4.591  0.1700  0.2722  0.0081
 4721W        W 5692   8.360   3.339   4.614  0.0833 -0.0869 -0.0312
 4722W        W 5693   6.240   0.746  13.368  0.1480 -0.1821  0.0753
 4723W        W 5694  12.552   1.332   8.442 -0.0049  0.0060  0.4830
 4724W        W 5695   9.200   6.912   7.539 -0.1763 -0.1628  0.2300
 4725W        W 5696   9.857   1.562   5.011 -0.0537 -0.0134  0.1366
 4726W        W 5697   4.782   0.489   3.398  0.0159 -0.3698  0.1159
 4727W        W 5698   3.130  13.813   4.832  0.1433 -0.1853 -0.1074
 4728W        W 5699   5.114  11.673  13.675  0.0116 -0.1541  0.0318
 4729W        W 5700  13.213   0.426   8.363 -0.1292 -0.2842  0.0645
 4730W        W 5701   9.763   2.473  12.356  0.0551 -0.1720  0.2322
 4731W        W 5702   0.952  12.749   0.266 -0.2933  0.0718 -0.1270
 4732W        W 5703  11.113  10.239   2.055 -0.0148  0.0655  0.0282
 4733W        W 5704   7.052   8.686   3.893  0.0715 -0.1637 -0.2945
 4734W        W 5705   7.816   3.539  12.529  0.0772 -0.1988 -0.2548
 4735W        W 5706   7.204   1.616  12.391  0.4476  0.0708 -0.0004
 4736W        W 5707   0.164  10.349   1.296 -0.1034 -0.1579 -0.1943
 4737W        W 5708  10.606   0.990  12.157  0.0338  0.2338 -0.3233
 4738W        W 5709   0.166   3.385   9.862 -0.1698 -0.0054 -0.0112
 4739W        W 5710   9.449   2.400   1.025 -0.2507  0.3120 -0.1979
 4740W        W 5711   4.420   4.638  11.945 -0.0296  0.3375  0.1975
 4741W        W 5712  12.424   9.968   1.732  0.1842  0.1171 -0.2959
 4742W        W 5713   7.004  11.119  12.904 -0.0992  0.3265 -0.0941
 4743W        W 5714   0.667   4.667   4.638 -0.2764  0.0882 -0.0045
 4744W        W 5715   0.863   5.382   6.308 -0.0937  0.0468 -0.1882
 4745W        W 5716  11.187   4.992   2.612 -0.0978 -0.0810  0.1487
 4746W        W 5717   0.930  10.986   7.555 -0.2147  0.0417 -0.0281
 4747W        W 5718   4.857   2.024  11.049  0.1256  0.0846  0.1114
 4748W        W 5719   8.576   1.358   1.035  0.0356  0.0861  0.0409
 4749W        W 5720  11.183   1.498   2.718 -0.0904 -0.1093  0.0265
 4750W        W 5721   8.493   2.813   5.765  0.2424  0.0712 -0.1084
 4751W        W 5722  13.321   4.581   1.301 -0.1289 -0.3554 -0.5026
 4752W        W 5723   4.054  12.710   5.221 -0.0571  0.2736  0.2279
 4753W        W 5724   9.161  11.994   9.734 -0.1059 -0.7423  0.0580
 4754W        W 5725  10.951   7.356   1.513  0.0792  0.1515 -0.3232
 4755W        W 5726   5.393   0.641  12.414 -0.3219 -0.1231 -0.0381
 4756W        W 5727   5.784   0.569   1.374 -0.2454  0.1853 -0.2375
 4757W        W 5728   1.732   7.507   8.709 -0.2259  0.1084 -0.0469
 4758W        W 5729   0.286  10.060   7.125 -0.4993  0.1959  0.0220
 4759W        W 5730  12.063   1.814  11.650  0.3010  0.0915  0.0055
 4760W        W 5731   2.373  12.410   3.746  0.1477 -0.0098 -0.0545
 4761W        W 5732  11.449   3.452  11.440  0.1728 -0.0384 -0.0663
 4762W        W 5733   9.801   2.363   7.020  0.0343  0.0027  0.1590
 4763W        W 5734   2.205   7.114  11.520  0.2367  0.1895  0.0604
 4764W        W 5735   8.265   3.755   5.590 -0.1992 -0.0826 -0.2437
 4765W        W 5736   2.560   8.527  10.201  0.1114  0.1110 -0.3021
 4766W        W 5737   4.862   2.777  11.953  0.0781 -0.0606 -0.1461
 4767W        W 5738   4.735  10.749  11.122  0.1837 -0.1489 -0.2877
 4768W        W 5739   7.870   2.138   9.648  0.2611  0.0165  0.1596
 4769W        W 5740  12.080   7.560   6.148 -0.5132  0.2986 -0.0263
 4770W        W 5741   9.603  13.296   2.726 -0.1415  0.2486  0.0059
 4771W        W 5742   9.678   0.767  11.797 -0.1394  0.1911 -0.0204
 4772W        W 5743  11.035  10.029   5.863 -0.1457  0.0434  0.1151
 4773W        W 5744   9.090  13.100   5.740  0.3924 -0.2652 -0.2249
 4774W        W 5745   0.152   4.109   0.261 -0.0539 -0.2238 -0.1085
 4775W        W 5746   5.889   7.363   1.704 -0.1490 -0.1267  0.5043
 4776W        W 5747   8.708   4.705   3.615  0.2936 -0.3885 -0.1486
 4777W        W 5748   9.527   9.563  12.083 -0.0533 -0.2504 -0.0586
 4778W        W 5749   5.737   7.380  11.220 -0.1546 -0.2825 -0.1195
 4779W        W 5750   6.659  12.320  11.171 -0.1563 -0.2955  0.0492
 4780W        W 5751   4.186   0.036   2.217  0.1117  0.0954  0.2952
 4781W        W 5752   0.261   5.057   0.671 -0.0326 -0.0621  0.1192
 4782W        W 5753   2.416   2.209  10.777  0.1843  0.3531  0.0051
 4783W        W 5754   9.377   2.153   0.048 -0.0007 -0.1947  0.1884
 4784W        W 5755   7.313   8.860   2.214 -0.0273 -0.2742  0.0418
 4785W        W 5756   0.124  13.116   7.892  0.1931 -0.0166 -0.5048
 4786W        W 5757   6.093  13.043  13.136  0.0245 -0.0852  0.0127
 4787W        W 5758   1.121   3.562   1.838 -0.0865 -0.0331  0.0035
 4788W        W 5759   9.009   3.143   1.690  0.1971  0.0203 -0.1291
 4789W        W 5760  10.815   8.721   0.228 -0.3152 -0.0140 -0.0909
 4790W        W 5761   7.535   6.231   9.985 -0.0269 -0.3287  0.2258
 4791W        W 5762  10.775  10.613   4.998  0.0934  0.1502  0.2537
 4792W        W 5763   8.607   4.561  12.465  0.0044 -0.2756  0.1810
 4793W        W 5764  12.138   3.471   0.581 -0.0277  0.0126 -0.0165
 4794W        W 5765   0.886   9.294   3.091 -0.2255  0.2371  0.2285
 4795W        W 5766   6.477   0.025   1.032  0.1039  0.4513  0.2787
 4796W        W 5767   3.213   4.007   5.702 -0.2344  0.1157 -0.1608
 4797W        W 5768  11.951  11.435  13.862 -0.1752  0.0837  0.0051
 4798W        W 5769   5.691   8.606  13.003  0.0532 -0.2299 -0.1827
 4799W        W 5770   9.479  11.832   6.827 -0.0536  0.0402 -0.2954
 4800W        W 5771   4.311  11.704   2.306 -0.0270 -0.1184  0.1489
 4801W        W 5772   4.974   1.216   8.111 -0.1069  0.0449  0.2514
 4802W        W 5773   4.130  13.564  13.189 -0.1951 -0.1469  0.0298
 4803W        W 5774  13.894   0.437  11.764  0.2256 -0.1215 -0.1395
 4804W        W 5775   9.803  12.398   2.325  0.2088  0.1539  0.2234
 4805W        W 5776   4.226   1.989   1.338 -0.2002 -0.1159 -0.2887
 4806W        W 5777   6.287   3.160   9.079 -0.2211  0.0406 -0.2876
 4807W        W 5778   4.767   4.009   4.566 -0.0307  0.0982 -0.0006
 4808W        W 5779   8.526   2.734  11.275 -0.0600 -0.0951  0.2183
 4809W        W 5780  10.474   5.516   3.452  0.0326 -0.0298  0.1323
 4810W        W 5781   4.157   1.818   5.077 -0.2380 -0.0995 -0.0901
 4811W        W 5782   9.442  12.844   0.779  0.1479  0.0090  0.0682
 4812W        W 5783   0.184   6.158   4.666 -0.1034 -0.2711 -0.0321
 4813W        W 5784   2.287   7.421  12.368 -0.0019  0.1312  0.0572
 4814W        W 5785   0.347   8.299   4.914 -0.1425  0.0527  0.0357
 4815W        W 5786   7.779   1.216  10.474 -0.0954  0.0356  0.0254
 4816W        W 5787   4.844   2.820   6.222  0.0891 -0.1076 -0.0934
 4817W        W 5788   6.242   0.523   2.868  0.1281  0.0213  0.2633
 4818W        W 5789   2.507   2.917  10.526  0.2070 -0.0433 -0.1665
 4819W        W 5790   1.362  10.578   0.838 -0.0560 -0.0678 -0.1977
 4820W        W 5791  11.517   6.488   0.678  0.5046 -0.0033  0.1334
 4821W        W 5792  10.397   2.270   6.085  0.1119  0.0501  0.0551
 4822W        W 5793   2.523   6.625   7.117  0.0168  0.0670 -0.1309
 4823W        W 5794  10.242   1.791   9.679  0.1241  0.0361 -0.2934
 4824W        W 5795   4.932   8.915   5.090 -0.1307 -0.0577  0.1763
 4825W        W 5796  11.172   7.571  12.647 -0.2613  0.1804 -0.2322
[truncated: 1,156,127 more chars]
