# Supplementary material for: Cryptochrome magnetoreception: Time course of photoactivation from non-equilibrium coarse-grained molecular dynamics
Source: Comput Struct Biotechnol J. 2024 Nov 10;26:58–69. doi: 10.1016/j.csbj.2024.11.001 (PMC11725172; doi:10.1016/j.csbj.2024.11.001)
Supplement: Supplementary file 2 — Analysis codes and cg-MD simulation inputs (including initial molecular structures, parameters and topology files) and outputs (final molecular structures) of the 20 replicas. [file mmc2.zip › cg-md/17/mus_17.gro]

Title of the system in water t= 18000000.00000 step= 900000000
22551
    1MET     BB    1   5.390   8.850   2.060
    1MET    SC1    2   5.600   9.100   2.240
    2PRO     BB    3   5.220   9.030   1.870
    2PRO    SC1    4   5.330   9.090   1.630
    3HIS     BB    5   4.940   9.210   2.030
    3HIS    SC1    6   4.890   9.350   1.750
    3HIS    SC2    7   4.800   9.600   1.710
    3HIS    SC3    8   4.980   9.500   1.540
    4ARG     BB    9   5.000   9.350   2.260
    4ARG    SC1   10   5.070   9.180   2.470
    4ARG    SC2   11   5.170   8.920   2.550
    4ARG    SCP   12   5.190   8.820   2.510
    5THR     BB   13   4.740   9.590   2.320
    5THR    SC1   14   4.580   9.560   2.130
    5THR    SCP   15   4.660   9.670   2.100
    5THR    SCN   16   4.510   9.440   2.170
    6ILE     BB   17   4.590   9.880   2.530
    6ILE    SC1   18   4.770   9.980   2.760
    7HIS     BB   19   4.290   9.960   2.600
    7HIS    SC1   20   4.180  10.240   2.540
    7HIS    SC2   21   4.100  10.480   2.620
    7HIS    SC3   22   4.140  10.440   2.360
    8LEU     BB   23   4.330  10.160   2.950
    8LEU    SC1   24   4.480  10.280   3.260
    9PHE     BB   25   4.060  10.250   3.030
    9PHE    SC1   26   3.850  10.080   2.870
    9PHE    SC2   27   3.800   9.940   2.640
    9PHE    SC3   28   3.600  10.050   2.780
   10ARG     BB   29   3.940  10.510   3.110
   10ARG    SC1   30   4.050  10.620   3.380
   10ARG    SC2   31   4.170  10.910   3.430
   10ARG    SCP   32   4.180  10.890   3.320
   11LYS     BB   33   3.750  10.620   2.970
   11LYS    SC1   34   3.720  10.940   3.040
   11LYS    SC2   35   3.740  11.180   3.120
   11LYS    SCP   36   3.800  11.230   3.200
   12GLY     BB   37   3.480  10.510   2.910
   13LEU     BB   38   3.230  10.360   2.930
   13LEU    SC1   39   3.220  10.360   3.280
   14ARG     BB   40   3.100  10.180   2.650
   14ARG    SC1   41   2.890   9.930   2.610
   14ARG    SC2   42   2.570   9.820   2.620
   14ARG    SCP   43   2.630   9.810   2.720
   15LEU     BB   44   3.020  10.400   2.440
   15LEU    SC1   45   2.710  10.530   2.530
   16HIS     BB   46   3.160  10.370   2.150
   16HIS    SC1   47   3.300  10.090   2.170
   16HIS    SC2   48   3.460   9.920   2.310
   16HIS    SC3   49   3.220   9.830   2.220
   17ASP     BB   50   3.410  10.580   1.990
   17ASP    SC1   51   3.390  10.780   1.800
   17ASP    SCN   52   3.360  10.860   1.860
   18ASN     BB   53   3.680  10.550   2.180
   18ASN    SC1   54   3.630  10.380   2.440
   18ASN    SCP   55   3.650  10.410   2.310
   18ASN    SCN   56   3.610  10.350   2.580
   19PRO     BB   57   3.900  10.670   2.000
   19PRO    SC1   58   3.890  10.880   1.800
   20THR     BB   59   4.110  10.420   1.860
   20THR    SC1   60   4.340  10.490   1.750
   20THR    SCP   61   4.380  10.600   1.820
   20THR    SCN   62   4.300  10.380   1.670
   21LEU     BB   63   3.840  10.120   2.000
   21LEU    SC1   64   3.660  10.220   1.800
   22LEU     BB   65   3.940  10.040   2.180
   22LEU    SC1   66   3.930   9.700   2.210
   23ALA     BB   67   4.320  10.020   2.050
   24ALA     BB   68   4.320   9.840   1.840
   25LEU     BB   69   4.210   9.840   1.530
   25LEU    SC1   70   4.030  10.080   1.500
   26GLU     BB   71   4.420   9.590   1.360
   26GLU    SC1   72   4.670   9.820   1.290
   26GLU    SCN   73   4.740   9.740   1.310
   27SER     BB   74   4.390   9.260   1.460
   27SER    SC1   75   4.420   9.070   1.310
   27SER    SCP   76   4.560   9.040   1.320
   27SER    SCN   77   4.290   9.090   1.290
   28SER     BB   78   4.310   9.270   1.740
   28SER    SC1   79   4.060   9.330   1.740
   28SER    SCP   80   4.170   9.240   1.750
   28SER    SCN   81   3.960   9.430   1.740
   29GLU     BB   82   4.500   9.100   1.910
   29GLU    SC1   83   4.660   8.880   1.700
   29GLU    SCN   84   4.620   8.850   1.800
   30THR     BB   85   4.520   9.100   2.250
   30THR    SC1   86   4.680   8.940   2.390
   30THR    SCP   87   4.750   8.890   2.290
   30THR    SCN   88   4.600   9.000   2.500
   31ILE     BB   89   4.250   9.230   2.410
   31ILE    SC1   90   4.030   9.230   2.190
   32TYR     BB   91   4.270   9.480   2.600
   32TYR    SC1   92   4.540   9.420   2.720
   32TYR    SC2   93   4.740   9.250   2.790
   32TYR    SC3   94   4.760   9.520   2.840
   33PRO     BB   95   4.040   9.540   2.730
   33PRO    SC1   96   3.780   9.440   2.600
   34VAL     BB   97   4.110   9.710   3.080
   34VAL    SC1   98   4.370   9.720   3.060
   35TYR     BB   99   4.060   9.800   3.400
   35TYR    SC1  100   3.780   9.970   3.350
   35TYR    SC2  101   3.690  10.200   3.450
   35TYR    SC3  102   3.590  10.100   3.220
   36VAL     BB  103   4.150   9.930   3.700
   36VAL    SC1  104   4.190  10.190   3.670
   37LEU     BB  105   3.980   9.910   3.980
   37LEU    SC1  106   3.690   9.940   3.850
   38ASP     BB  107   4.090  10.070   4.200
   38ASP    SC1  108   4.200   9.910   4.430
   38ASP    SCN  109   4.110   9.960   4.460
   39ARG     BB  110   3.990  10.360   4.280
   39ARG    SC1  111   3.910  10.330   4.590
   39ARG    SC2  112   3.860  10.050   4.790
   39ARG    SCP  113   3.960  10.040   4.740
   40ARG     BB  114   4.270  10.560   4.240
   40ARG    SC1  115   4.530  10.400   4.400
   40ARG    SC2  116   4.730  10.180   4.410
   40ARG    SCP  117   4.660  10.130   4.490
   41PHE     BB  118   4.270  10.630   3.940
   41PHE    SC1  119   4.500  10.640   3.760
   41PHE    SC2  120   4.610  10.650   3.520
   41PHE    SC3  121   4.700  10.470   3.700
   42LEU     BB  122   3.980  10.690   3.880
   42LEU    SC1  123   3.760  10.480   3.900
   43ALA     BB  124   3.900  10.930   4.060
   44SER     BB  125   4.190  11.140   4.070
   44SER    SC1  126   4.340  11.120   3.850
   44SER    SCP  127   4.360  11.250   3.910
   44SER    SCN  128   4.310  11.000   3.800
   45ALA     BB  129   4.280  11.040   4.360
   46MET     BB  130   4.040  10.950   4.510
   46MET    SC1  131   4.210  10.730   4.720
   47HIS     BB  132   3.830  11.210   4.550
   47HIS    SC1  133   4.020  11.430   4.670
   47HIS    SC2  134   4.260  11.530   4.600
   47HIS    SC3  135   4.110  11.660   4.790
   48ILE     BB  136   3.610  11.040   4.720
   48ILE    SC1  137   3.740  10.790   4.850
   49GLY     BB  138   3.310  10.930   4.730
   50ALA     BB  139   3.040  11.030   4.750
   51LEU     BB  140   2.890  11.070   4.450
   51LEU    SC1  141   2.640  11.260   4.370
   52ARG     BB  142   3.080  10.870   4.290
   52ARG    SC1  143   3.260  11.140   4.170
   52ARG    SC2  144   3.510  11.270   4.060
   52ARG    SCP  145   3.620  11.300   4.030
   53TRP     BB  146   3.100  10.540   4.440
   53TRP    SC1  147   3.320  10.370   4.280
   53TRP    SC2  148   3.500  10.200   4.170
   53TRP    SC3  149   3.380  10.140   4.400
   53TRP    SC4  150   3.590  10.000   4.320
   54HIS     BB  151   2.810  10.450   4.350
   54HIS    SC1  152   2.660  10.670   4.450
   54HIS    SC2  153   2.440  10.810   4.360
   54HIS    SC3  154   2.500  10.800   4.620
   55PHE     BB  155   2.840  10.470   4.050
   55PHE    SC1  156   2.690  10.710   3.950
   55PHE    SC2  157   2.550  10.940   3.960
   55PHE    SC3  158   2.820  10.940   3.910
   56LEU     BB  159   3.030  10.320   3.920
   56LEU    SC1  160   3.300  10.240   3.760
   57LEU     BB  161   2.870   9.990   3.980
   57LEU    SC1  162   3.060   9.830   4.080
   58GLN     BB  163   2.670  10.040   3.760
   58GLN    SC1  164   2.310   9.970   3.950
   58GLN    SCP  165   2.420  10.000   3.880
   58GLN    SCN  166   2.190   9.940   4.020
   59SER     BB  167   2.870  10.090   3.470
   59SER    SC1  168   2.720  10.140   3.290
   59SER    SCP  169   2.580  10.120   3.270
   59SER    SCN  170   2.860  10.160   3.300
   60LEU     BB  171   3.040   9.810   3.500
   60LEU    SC1  172   3.330   9.830   3.550
   61GLU     BB  173   2.790   9.580   3.470
   61GLU    SC1  174   2.590   9.560   3.720
   61GLU    SCN  175   2.660   9.560   3.640
   62ASPP    BB  176   2.650   9.700   3.200
   62ASPP   SC1  177   2.490   9.540   3.030
   63LEU     BB  178   2.960   9.700   3.050
   63LEU    SC1  179   3.200   9.890   3.030
   64HIS     BB  180   3.120   9.450   3.050
   64HIS    SC1  181   3.180   9.320   3.320
   64HIS    SC2  182   3.180   9.110   3.490
   64HIS    SC3  183   3.290   9.340   3.570
   65LYS     BB  184   2.930   9.200   2.930
   65LYS    SC1  185   2.780   9.110   3.190
   65LYS    SC2  186   2.670   9.140   3.400
   65LYS    SCP  187   2.600   9.190   3.470
   66ASN     BB  188   2.870   9.410   2.620
   66ASN    SC1  189   2.640   9.280   2.490
   66ASN    SCP  190   2.580   9.320   2.610
   66ASN    SCN  191   2.700   9.250   2.370
   67LEU     BB  192   3.140   9.450   2.520
   67LEU    SC1  193   3.360   9.650   2.670
   68SER     BB  194   3.280   9.320   2.240
   68SER    SC1  195   3.500   9.340   2.200
   68SER    SCP  196   3.580   9.390   2.090
   68SER    SCN  197   3.420   9.300   2.300
   69ARG     BB  198   3.070   9.070   2.130
   69ARG    SC1  199   3.220   8.930   1.910
   69ARG    SC2  200   3.320   8.670   1.940
   69ARG    SCP  201   3.420   8.720   1.930
   70LEU     BB  202   3.040   8.870   2.350
   70LEU    SC1  203   2.690   8.790   2.230
   71GLY     BB  204   3.210   8.860   2.630
   72ALA     BB  205   3.350   9.130   2.670
   73ARG     BB  206   3.490   9.100   2.960
   73ARG    SC1  207   3.390   8.880   3.130
   73ARG    SC2  208   3.110   8.730   3.110
   73ARG    SCP  209   3.210   8.700   3.150
   74LEU     BB  210   3.690   9.270   3.120
   74LEU    SC1  211   3.570   9.550   3.180
   75LEU     BB  212   4.030   9.310   3.330
   75LEU    SC1  213   4.200   9.190   3.070
   76VAL     BB  214   4.200   9.310   3.630
   76VAL    SC1  215   4.440   9.220   3.560
   77ILE     BB  216   4.070   9.480   3.850
   77ILE    SC1  217   3.800   9.470   3.700
   78GLN     BB  218   4.350   9.590   4.050
   78GLN    SC1  219   4.420   9.190   4.070
   78GLN    SCP  220   4.460   9.140   3.950
   78GLN    SCN  221   4.370   9.230   4.200
   79GLY     BB  222   4.590   9.620   4.240
   80GLU     BB  223   4.860   9.750   4.150
   80GLU    SC1  224   5.150   9.860   4.360
   80GLU    SCN  225   5.050   9.840   4.340
   81TYR     BB  226   5.000   9.690   3.870
   81TYR    SC1  227   4.790   9.740   3.680
   81TYR    SC2  228   4.660   9.950   3.570
   81TYR    SC3  229   4.550   9.700   3.560
   82GLU     BB  230   5.280   9.730   3.780
   82GLU    SC1  231   5.480   9.950   3.990
   82GLU    SCN  232   5.500   9.850   4.010
   83SER     BB  233   5.310   9.950   3.520
   83SER    SC1  234   5.510  10.100   3.460
   83SER    SCP  235   5.580  10.180   3.560
   83SER    SCN  236   5.450  10.010   3.370
   84VAL     BB  237   5.110   9.790   3.340
   84VAL    SC1  238   4.910   9.890   3.200
   85LEU     BB  239   5.050   9.420   3.360
   85LEU    SC1  240   4.780   9.340   3.270
   86ARG     BB  241   5.330   9.350   3.380
   86ARG    SC1  242   5.400   9.250   3.690
   86ARG    SC2  243   5.620   9.420   3.880
   86ARG    SCP  244   5.630   9.360   3.790
   87ASP     BB  245   5.600   9.460   3.320
   87ASP    SC1  246   5.810   9.290   3.460
   87ASP    SCN  247   5.740   9.370   3.460
   88HIS     BB  248   5.630   9.680   3.140
   88HIS    SC1  249   5.410   9.620   2.930
   88HIS    SC2  250   5.200   9.450   2.880
   88HIS    SC3  251   5.200   9.710   2.800
   89VAL     BB  252   5.870   9.820   3.090
   89VAL    SC1  253   5.970   9.970   3.280
   90GLN     BB  254   6.030   9.810   2.800
   90GLN    SC1  255   6.420   9.770   2.900
   90GLN    SCP  256   6.300   9.790   2.970
   90GLN    SCN  257   6.540   9.760   2.830
   91LYS     BB  258   5.920   9.640   2.540
   91LYS    SC1  259   6.080   9.380   2.510
   91LYS    SC2  260   6.150   9.170   2.530
   91LYS    SCP  261   6.090   9.090   2.570
   92TRP     BB  262   5.600   9.500   2.520
   92TRP    SC1  263   5.560   9.270   2.680
   92TRP    SC2  264   5.510   9.140   2.910
   92TRP    SC3  265   5.760   9.150   2.810
   92TRP    SC4  266   5.720   9.010   3.030
   93ASN     BB  267   5.430   9.570   2.320
   93ASN    SC1  268   5.610   9.830   2.180
   93ASN    SCP  269   5.710   9.830   2.080
   93ASN    SCN  270   5.510   9.840   2.280
   94ILE     BB  271   5.280   9.560   2.000
   94ILE    SC1  272   5.540   9.430   1.900
   95THR     BB  273   5.130   9.890   1.910
   95THR    SC1  274   5.230   9.900   1.670
   95THR    SCP  275   5.340   9.950   1.600
   95THR    SCN  276   5.120   9.850   1.740
   96GLN     BB  277   4.860   9.960   2.030
   96GLN    SC1  278   4.690  10.090   1.720
   96GLN    SCP  279   4.820  10.040   1.720
   96GLN    SCN  280   4.550  10.140   1.720
   97VAL     BB  281   4.970  10.110   2.350
   97VAL    SC1  282   5.190   9.970   2.400
   98THR     BB  283   4.670  10.310   2.330
   98THR    SC1  284   4.610  10.390   2.120
   98THR    SCP  285   4.710  10.420   2.020
   98THR    SCN  286   4.520  10.360   2.220
   99LEU     BB  287   4.610  10.540   2.560
   99LEU    SC1  288   4.750  10.430   2.850
  100ASP     BB  289   4.520  10.790   2.500
  100ASP    SC1  290   4.400  10.780   2.190
  100ASP    SCN  291   4.290  10.780   2.180
  101ALA     BB  292   4.570  11.040   2.660
  102GLU     BB  293   4.610  11.140   2.870
  102GLU    SC1  294   4.230  11.210   3.020
  102GLU    SCN  295   4.150  11.180   2.960
  103MET     BB  296   4.860  11.330   3.000
  103MET    SC1  297   4.780  11.610   2.790
  104GLU     BB  298   4.920  11.460   3.210
  104GLU    SC1  299   5.260  11.660   3.080
  104GLU    SCN  300   5.270  11.700   2.980
  105PRO     BB  301   4.980  11.520   3.520
  105PRO    SC1  302   5.210  11.630   3.630
  106PHE     BB  303   4.850  11.370   3.780
  106PHE    SC1  304   4.710  11.430   4.000
  106PHE    SC2  305   4.530  11.560   4.140
  106PHE    SC3  306   4.670  11.370   4.260
  107TYR     BB  307   4.890  11.030   3.750
  107TYR    SC1  308   4.800  10.950   4.060
  107TYR    SC2  309   4.760  10.890   4.320
  107TYR    SC3  310   4.770  10.700   4.130
  108LYS     BB  311   5.060  10.810   3.620
  108LYS    SC1  312   5.160  10.570   3.810
  108LYS    SC2  313   5.420  10.440   3.800
  108LYS    SCP  314   5.350  10.520   3.800
  109GLU     BB  315   5.310  11.010   3.520
  109GLU    SC1  316   5.600  10.890   3.700
  109GLU    SCN  317   5.640  10.800   3.730
  110MET     BB  318   5.310  11.190   3.360
  110MET    SC1  319   5.610  11.460   3.450
  111GLU     BB  320   5.280  11.110   3.010
  111GLU    SC1  321   5.610  11.340   2.960
  111GLU    SCN  322   5.520  11.280   2.940
  112ALA     BB  323   5.310  10.870   2.950
  113ASN     BB  324   5.110  10.660   3.080
  113ASN    SC1  325   4.890  10.870   3.160
  113ASN    SCP  326   4.910  10.970   3.070
  113ASN    SCN  327   4.860  10.760   3.250
  114ILE     BB  328   5.260  10.490   3.300
  114ILE    SC1  329   5.010  10.320   3.370
  115ARG     BB  330   5.550  10.540   3.240
  115ARG    SC1  331   5.740  10.790   3.240
  115ARG    SC2  332   5.870  11.060   3.270
  115ARG    SCP  333   5.810  11.020   3.350
  116ARG     BB  334   5.690  10.340   3.050
  116ARG    SC1  335   5.970  10.420   2.980
  116ARG    SC2  336   6.160  10.680   2.960
  116ARG    SCP  337   6.170  10.630   2.860
  117LEU     BB  338   5.490  10.120   2.970
  117LEU    SC1  339   5.180  10.230   2.900
  118GLY     BB  340   5.590  10.020   2.650
  119ALA     BB  341   5.810  10.140   2.530
  120GLU     BB  342   5.940  10.400   2.520
  120GLU    SC1  343   6.300  10.280   2.680
  120GLU    SCN  344   6.250  10.300   2.770
  121LEU     BB  345   5.850  10.540   2.240
  121LEU    SC1  346   5.950  10.850   2.270
  122GLY     BB  347   5.870  10.390   2.030
  123PHE     BB  348   5.580  10.240   1.940
  123PHE    SC1  349   5.710  10.050   1.720
  123PHE    SC2  350   5.780   9.800   1.680
  123PHE    SC3  351   5.690   9.940   1.470
  124GLU     BB  352   5.380  10.290   2.190
  124GLU    SC1  353   5.090  10.390   1.970
  124GLU    SCN  354   5.060  10.490   1.920
  125VAL     BB  355   5.330  10.430   2.500
  125VAL    SC1  356   5.500  10.540   2.670
  126LEU     BB  357   5.020  10.590   2.480
  126LEU    SC1  358   5.000  10.820   2.640
  127SER     BB  359   4.930  10.850   2.180
  127SER    SC1  360   5.120  10.880   2.040
  127SER    SCP  361   5.090  10.760   1.980
  127SER    SCN  362   5.150  11.010   2.100
  128ARG     BB  363   4.780  11.140   2.300
  128ARG    SC1  364   5.020  11.270   2.550
  128ARG    SC2  365   5.270  11.440   2.640
  128ARG    SCP  366   5.290  11.440   2.750
  129VAL     BB  367   4.610  11.360   2.230
  129VAL    SC1  368   4.750  11.580   2.160
  130GLY     BB  369   4.320  11.270   2.140
  131HIS     BB  370   3.960  11.200   2.120
  131HIS    SC1  371   3.980  11.020   2.360
  131HIS    SC2  372   4.070  10.940   2.600
  131HIS    SC3  373   3.820  10.870   2.520
  132SER     BB  374   3.640  11.320   2.130
  132SER    SC1  375   3.490  11.130   2.200
  132SER    SCP  376   3.440  11.130   2.070
  132SER    SCN  377   3.540  11.140   2.330
  133LEU     BB  378   3.610  11.590   1.990
  133LEU    SC1  379   3.320  11.700   2.100
  134TYR     BB  380   3.800  11.650   1.760
  134TYR    SC1  381   3.960  11.910   1.810
  134TYR    SC2  382   4.130  12.080   1.930
  134TYR    SC3  383   4.120  12.060   1.660
  135ASP     BB  384   4.010  11.420   1.690
  135ASP    SC1  385   3.940  11.260   1.450
  135ASP    SCN  386   3.900  11.310   1.540
  136THR     BB  387   4.310  11.520   1.640
  136THR    SC1  388   4.370  11.680   1.850
  136THR    SCP  389   4.250  11.610   1.880
  136THR    SCN  390   4.490  11.760   1.830
  137LYS     BB  391   4.350  11.720   1.370
  137LYS    SC1  392   4.010  11.740   1.310
  137LYS    SC2  393   3.750  11.720   1.270
  137LYS    SCP  394   3.710  11.660   1.350
  138ARG     BB  395   4.540  12.010   1.370
  138ARG    SC1  396   4.820  11.890   1.280
  138ARG    SC2  397   4.810  11.540   1.340
  138ARG    SCP  398   4.840  11.440   1.300
  139ILE     BB  399   4.610  12.240   1.600
  139ILE    SC1  400   4.680  12.060   1.840
  140LEU     BB  401   4.750  12.560   1.560
  140LEU    SC1  402   4.790  12.610   1.880
  141ASP     BB  403   4.800  12.550   1.250
  141ASP    SC1  404   5.040  12.330   1.280
  141ASP    SCN  405   5.120  12.290   1.350
  142LEU     BB  406   4.680  12.750   1.070
  142LEU    SC1  407   4.470  12.600   0.830
  143ASN     BB  408   4.750  13.050   1.140
  143ASN    SC1  409   4.710  13.320   0.960
  143ASN    SCP  410   4.650  13.210   1.020
  143ASN    SCN  411   4.770  13.430   0.900
  144GLY     BB  412   4.920  13.100   1.380
  145GLY     BB  413   4.930  13.020   1.660
  146SER     BB  414   4.840  13.150   2.000
  146SER    SC1  415   4.840  13.410   2.070
  146SER    SCP  416   4.850  13.520   2.150
  146SER    SCN  417   4.830  13.300   1.980
  147PRO     BB  418   4.740  12.950   2.250
  147PRO    SC1  419   4.710  13.050   2.470
  148PRO     BB  420   4.350  12.760   2.230
  148PRO    SC1  421   4.350  12.500   2.250
  149LEU     BB  422   4.210  12.980   2.200
  149LEU    SC1  423   4.370  13.240   2.170
  150THR     BB  424   3.860  13.140   2.170
  150THR    SC1  425   3.830  13.380   2.170
  150THR    SCP  426   3.910  13.270   2.160
  150THR    SCN  427   3.750  13.490   2.190
  151TYR     BB  428   3.530  12.960   2.110
  151TYR    SC1  429   3.350  13.180   2.300
  151TYR    SC2  430   3.340  13.440   2.250
  151TYR    SC3  431   3.130  13.320   2.370
  152LYS     BB  432   3.390  12.840   1.940
  152LYS    SC1  433   3.090  12.900   1.910
  152LYS    SC2  434   3.000  13.130   1.900
  152LYS    SCP  435   2.890  13.140   1.920
  153ARG     BB  436   3.460  12.560   1.720
  153ARG    SC1  437   3.210  12.480   1.620
  153ARG    SC2  438   3.070  12.290   1.400
  153ARG    SCP  439   3.160  12.290   1.340
  154PHE     BB  440   3.790  12.480   1.850
  154PHE    SC1  441   3.700  12.240   2.000
  154PHE    SC2  442   3.450  12.160   2.050
  154PHE    SC3  443   3.660  12.050   2.180
  155LEU     BB  444   3.980  12.620   1.890
  155LEU    SC1  445   4.250  12.500   1.770
  156HIS     BB  446   3.920  12.960   1.730
  156HIS    SC1  447   4.230  12.990   1.680
  156HIS    SC2  448   4.410  12.910   1.500
  156HIS    SC3  449   4.480  12.920   1.760
  157ILE     BB  450   3.770  12.950   1.460
  157ILE    SC1  451   3.830  13.230   1.330
  158LEU     BB  452   3.920  12.720   1.300
  158LEU    SC1  453   4.030  12.860   1.060
  159SER     BB  454   4.090  12.430   1.320
  159SER    SC1  455   4.310  12.450   1.280
  159SER    SCP  456   4.270  12.330   1.340
  159SER    SCN  457   4.360  12.570   1.220
  160GLN     BB  458   3.820  12.230   1.310
  160GLN    SC1  459   3.550  12.090   1.540
  160GLN    SCP  460   3.630  12.030   1.430
  160GLN    SCN  461   3.480  12.140   1.640
  161LEU     BB  462   3.750  12.170   1.010
  161LEU    SC1  463   3.930  12.400   0.860
  162GLY     BB  464   3.430  12.040   1.030
  163ASP     BB  465   3.230  11.900   1.170
  163ASP    SC1  466   2.930  11.950   1.080
  163ASP    SCN  467   3.010  12.020   1.060
  164PRO     BB  468   3.260  11.630   1.360
  164PRO    SC1  469   3.280  11.750   1.640
  165GLU     BB  470   3.080  11.400   1.390
  165GLU    SC1  471   2.770  11.560   1.540
  165GLU    SCN  472   2.760  11.460   1.570
  166VAL     BB  473   3.090  11.130   1.260
  166VAL    SC1  474   3.120  11.120   1.000
  167PRO     BB  475   3.080  10.850   1.440
  167PRO    SC1  476   2.890  10.920   1.670
  168VAL     BB  477   3.050  10.460   1.620
  168VAL    SC1  478   2.790  10.410   1.600
  169ARG     BB  479   3.270  10.340   1.510
  169ARG    SC1  480   3.560  10.520   1.460
  169ARG    SC2  481   3.630  10.820   1.350
  169ARG    SCP  482   3.650  10.730   1.420
  170ASN     BB  483   3.300  10.050   1.510
  170ASN    SC1  484   3.540   9.960   1.340
  170ASN    SCP  485   3.460   9.890   1.250
  170ASN    SCN  486   3.630  10.030   1.430
  171LEU     BB  487   3.030   9.840   1.560
  171LEU    SC1  488   2.960   9.980   1.810
  172THR     BB  489   3.160   9.510   1.550
  172THR    SC1  490   3.110   9.360   1.760
  172THR    SCP  491   3.010   9.450   1.810
  172THR    SCN  492   3.210   9.280   1.710
  173ALA     BB  493   3.330   9.540   1.280
  174GLU     BB  494   3.490   9.240   1.250
  174GLU    SC1  495   3.580   9.300   0.900
  174GLU    SCN  496   3.610   9.370   0.820
  175ASP     BB  497   3.420   9.100   1.490
  175ASP    SC1  498   3.250   8.840   1.410
  175ASP    SCN  499   3.350   8.800   1.430
  176PHE     BB  500   3.630   9.190   1.730
  176PHE    SC1  501   3.590   9.490   1.730
  176PHE    SC2  502   3.470   9.690   1.850
  176PHE    SC3  503   3.700   9.730   1.720
  177GLN     BB  504   3.730   8.960   1.910
  177GLN    SC1  505   3.650   8.880   2.290
  177GLN    SCP  506   3.570   8.980   2.240
  177GLN    SCN  507   3.730   8.790   2.350
  178ARG     BB  508   4.000   8.860   1.850
  178ARG    SC1  509   4.080   8.840   1.530
  178ARG    SC2  510   3.920   9.040   1.370
  178ARG    SCP  511   3.950   9.070   1.470
  179CYS     BB  512   4.220   8.740   2.010
  179CYS    SC1  513   4.330   8.530   1.820
  180MET     BB  514   4.190   8.750   2.310
  180MET    SC1  515   4.450   8.430   2.340
  181SER     BB  516   3.980   8.610   2.490
  181SER    SC1  517   4.020   8.340   2.540
  181SER    SCP  518   4.020   8.310   2.670
  181SER    SCN  519   4.020   8.370   2.400
  182PRO     BB  520   3.760   8.740   2.720
  182PRO    SC1  521   3.880   9.000   2.710
  183GLU     BB  522   3.540   8.510   2.780
  183GLU    SC1  523   3.410   8.450   2.410
  183GLU    SCN  524   3.390   8.510   2.310
  184PRO     BB  525   3.500   8.390   3.020
  184PRO    SC1  526   3.460   8.050   2.980
  185GLY     BB  527   3.670   8.370   3.310
  186LEU     BB  528   3.970   8.280   3.300
  186LEU    SC1  529   3.990   8.190   2.970
  187ALA     BB  530   4.200   8.320   3.480
  188GLU     BB  531   4.320   8.300   3.700
  188GLU    SC1  532   4.700   8.360   3.560
  188GLU    SCN  533   4.800   8.400   3.570
  189ARG     BB  534   4.390   8.690   3.750
  189ARG    SC1  535   4.720   8.770   3.790
  189ARG    SC2  536   5.010   8.760   3.670
  189ARG    SCP  537   4.950   8.670   3.640
  190TYR     BB  538   4.110   8.860   3.690
  190TYR    SC1  539   4.070   8.840   3.380
  190TYR    SC2  540   4.110   8.690   3.160
  190TYR    SC3  541   3.870   8.790   3.210
  191ARG     BB  542   3.970   9.000   3.890
  191ARG    SC1  543   3.980   8.930   4.170
  191ARG    SC2  544   3.970   9.030   4.430
  191ARG    SCP  545   3.900   9.070   4.510
  192VAL     BB  546   3.610   9.050   3.780
  192VAL    SC1  547   3.640   9.000   3.520
  193PRO     BB  548   3.410   8.900   3.940
  193PRO    SC1  549   3.140   8.900   3.900
  194VAL     BB  550   3.340   9.150   4.300
  194VAL    SC1  551   3.080   9.160   4.380
  195PRO     BB  552   3.620   9.400   4.190
  195PRO    SC1  553   3.440   9.550   3.980
  196ALA     BB  554   3.850   9.520   4.300
  197ASP     BB  555   3.760   9.580   4.640
  197ASP    SC1  556   3.850   9.320   4.800
  197ASP    SCN  557   3.830   9.210   4.780
  198LEU     BB  558   3.520   9.690   4.670
  198LEU    SC1  559   3.280   9.620   4.450
  199GLU     BB  560   3.370   9.770   4.900
  199GLU    SC1  561   3.620   9.580   5.170
  199GLU    SCN  562   3.610   9.690   5.170
  200ILE     BB  563   3.080   9.760   4.980
  200ILE    SC1  564   2.900   9.610   4.780
  201PRO     BB  565   2.980  10.100   4.820
  201PRO    SC1  566   2.920  10.030   4.530
  202PRO     BB  567   2.790  10.360   4.840
  202PRO    SC1  568   3.010  10.560   4.940
  203GLN     BB  569   2.460  10.390   4.880
  203GLN    SC1  570   2.460  10.260   5.220
  203GLN    SCP  571   2.330  10.320   5.220
  203GLN    SCN  572   2.580  10.210   5.220
  204SER     BB  573   2.180  10.370   4.720
  204SER    SC1  574   2.080  10.160   4.710
  204SER    SCP  575   2.060  10.150   4.580
  204SER    SCN  576   2.110  10.170   4.850
  205LEU     BB  577   2.040  10.660   4.590
  205LEU    SC1  578   1.840  10.560   4.390
  206SER     BB  579   2.010  10.940   4.540
  206SER    SC1  580   2.120  11.120   4.610
  206SER    SCP  581   1.990  11.160   4.630
  206SER    SCN  582   2.260  11.080   4.580
  207PRO     BB  583   1.980  10.990   4.190
  207PRO    SC1  584   1.690  11.050   4.160
  208TRP     BB  585   2.100  10.810   3.940
  208TRP    SC1  586   2.160  10.930   3.690
  208TRP    SC2  587   2.200  10.980   3.420
  208TRP    SC3  588   2.380  10.840   3.560
  208TRP    SC4  589   2.400  10.870   3.290
  209THR     BB  590   2.180  10.560   3.950
  209THR    SC1  591   2.270  10.410   4.130
  209THR    SCP  592   2.290  10.270   4.150
  209THR    SCN  593   2.240  10.550   4.110
  210GLY     BB  594   2.410  10.340   3.640
  211GLY     BB  595   2.340  10.350   3.400
  212GLU     BB  596   2.350  10.430   3.130
  212GLU    SC1  597   2.370  10.080   2.950
  212GLU    SCN  598   2.430  10.000   2.970
  213THR     BB  599   2.050  10.550   3.000
  213THR    SC1  600   1.880  10.400   2.860
  213THR    SCP  601   1.930  10.510   2.930
  213THR    SCN  602   1.830  10.290   2.780
  214GLU     BB  603   1.950  10.840   3.010
  214GLU    SC1  604   1.590  10.720   3.050
  214GLU    SCN  605   1.600  10.830   3.030
  215GLY     BB  606   2.020  11.100   2.960
  216LEU     BB  607   2.180  11.350   3.080
  216LEU    SC1  608   2.480  11.290   3.060
  217ARG     BB  609   2.040  11.520   3.290
  217ARG    SC1  610   2.030  11.470   3.590
  217ARG    SC2  611   1.840  11.350   3.820
  217ARG    SCP  612   1.920  11.410   3.790
  218ARG     BB  613   1.840  11.660   3.130
  218ARG    SC1  614   1.560  11.420   3.190
  218ARG    SC2  615   1.510  11.190   2.990
  218ARG    SCP  616   1.530  11.100   2.930
  219LEU     BB  617   1.940  11.680   2.760
  219LEU    SC1  618   2.090  11.980   2.830
  220GLU     BB  619   1.700  11.540   2.650
  220GLU    SC1  620   1.850  11.260   2.520
  220GLU    SCN  621   1.770  11.250   2.440
  221GLN     BB  622   1.450  11.690   2.750
  221GLN    SC1  623   1.150  11.570   2.970
  221GLN    SCP  624   1.150  11.500   3.090
  221GLN    SCN  625   1.140  11.640   2.850
  222HIS     BB  626   1.480  11.980   2.740
  222HIS    SC1  627   1.440  12.150   3.000
  222HIS    SC2  628   1.530  12.090   3.240
  222HIS    SC3  629   1.320  12.260   3.210
  223LEU     BB  630   1.520  12.090   2.500
  223LEU    SC1  631   1.800  12.010   2.380
  224THR     BB  632   1.300  12.200   2.290
  224THR    SC1  633   1.080  12.200   2.450
  224THR    SCP  634   1.130  12.290   2.540
  224THR    SCN  635   1.030  12.100   2.350
  225ASP     BB  636   1.500  12.280   2.010
  225ASP    SC1  637   1.320  12.140   1.790
  225ASP    SCN  638   1.250  12.060   1.770
  226GLN     BB  639   1.460  12.680   1.970
  226GLN    SC1  640   1.320  12.640   1.620
  226GLN    SCP  641   1.190  12.610   1.590
  226GLN    SCN  642   1.450  12.670   1.660
  227GLY     BB  643   1.360  12.930   2.120
  228TRP     BB  644   1.330  12.930   2.380
  228TRP    SC1  645   1.280  12.680   2.520
  228TRP    SC2  646   1.290  12.510   2.740
  228TRP    SC3  647   1.080  12.680   2.710
  228TRP    SC4  648   1.100  12.510   2.920
  229VAL     BB  649   1.540  13.140   2.530
  229VAL    SC1  650   1.750  13.010   2.620
  230ALA     BB  651   1.590  13.340   2.290
  231ASN     BB  652   1.680  13.590   2.380
  231ASN    SC1  653   1.940  13.680   2.560
  231ASN    SCP  654   1.890  13.620   2.440
  231ASN    SCN  655   2.000  13.740   2.670
  232PHE     BB  656   1.460  13.790   2.560
  232PHE    SC1  657   1.580   0.140   2.620
  232PHE    SC2  658   1.830   0.210   2.590
  232PHE    SC3  659   1.680   0.340   2.770
  233THR     BB  660   1.270  13.510   2.750
  233THR    SC1  661   1.090  13.360   2.700
  233THR    SCP  662   0.980  13.430   2.740
  233THR    SCN  663   1.200  13.280   2.660
  234LYS     BB  664   1.400  13.440   3.120
  234LYS    SC1  665   1.110  13.380   3.220
  234LYS    SC2  666   0.890  13.460   3.230
  234LYS    SCP  667   1.000  13.450   3.250
  235PRO     BB  668   1.670  13.490   3.010
  235PRO    SC1  669   1.730  13.800   2.990
  236ARG     BB  670   1.920  13.340   2.970
  236ARG    SC1  671   1.960  13.010   3.030
  236ARG    SC2  672   2.150  12.800   3.140
  236ARG    SCP  673   2.130  12.890   3.080
  237THR     BB  674   2.220  13.420   3.190
  237THR    SC1  675   2.460  13.510   3.120
  237THR    SCP  676   2.560  13.570   3.040
  237THR    SCN  677   2.360  13.450   3.200
  238ILE     BB  678   2.060  13.550   3.410
  238ILE    SC1  679   2.170  13.840   3.420
  239PRO     BB  680   1.800  13.500   3.500
  239PRO    SC1  681   1.630  13.720   3.460
  240ASN     BB  682   1.740  13.150   3.440
  240ASN    SC1  683   2.010  13.060   3.560
  240ASN    SCP  684   2.000  13.200   3.590
  240ASN    SCN  685   2.030  12.930   3.530
  241SER     BB  686   1.530  12.950   3.580
  241SER    SC1  687   1.580  12.880   3.810
  241SER    SCP  688   1.620  12.810   3.920
  241SER    SCN  689   1.540  12.960   3.700
  242LEU     BB  690   1.380  12.780   3.370
  242LEU    SC1  691   1.100  12.820   3.320
  243LEU     BB  692   1.530  12.760   3.090
  243LEU    SC1  693   1.380  13.030   2.950
  244PRO     BB  694   1.680  12.610   2.980
  244PRO    SC1  695   1.860  12.380   2.860
  245SER     BB  696   1.880  12.430   3.330
  245SER    SC1  697   1.830  12.620   3.490
  245SER    SCP  698   1.710  12.680   3.500
  245SER    SCN  699   1.960  12.550   3.480
  246THR     BB  700   2.020  12.130   3.300
  246THR    SC1  701   1.960  11.990   3.500
  246THR    SCP  702   1.940  11.850   3.540
  246THR    SCN  703   1.970  12.120   3.470
  247THR     BB  704   2.370  12.180   3.230
  247THR    SC1  705   2.350  12.340   3.030
  247THR    SCP  706   2.400  12.350   2.900
  247THR    SCN  707   2.300  12.340   3.160
  248GLY     BB  708   2.460  11.850   3.080
  249LEU     BB  709   2.680  11.720   3.170
  249LEU    SC1  710   2.860  11.650   2.860
  250SER     BB  711   2.880  11.610   3.390
  250SER    SC1  712   3.040  11.760   3.500
  250SER    SCP  713   2.900  11.760   3.510
  250SER    SCN  714   3.180  11.750   3.490
  251PRO     BB  715   2.730  11.310   3.480
  251PRO    SC1  716   2.470  11.310   3.600
  252TYR     BB  717   2.820  11.070   3.240
  252TYR    SC1  718   2.830  10.840   3.450
  252TYR    SC2  719   3.030  10.730   3.590
  252TYR    SC3  720   2.790  10.590   3.560
  253PHE     BB  721   3.100  11.270   3.140
  253PHE    SC1  722   3.150  11.280   2.870
  253PHE    SC2  723   3.240  11.380   2.640
  253PHE    SC3  724   3.360  11.150   2.750
  254SER     BB  725   3.300  11.180   3.380
  254SER    SC1  726   3.230  11.180   3.630
  254SER    SCP  727   3.260  11.320   3.590
  254SER    SCN  728   3.190  11.050   3.660
  255MET     BB  729   3.340  10.860   3.290
  255MET    SC1  730   3.560  10.630   3.440
  256GLY     BB  731   3.230  10.780   3.050
  257CYS     BB  732   3.020  10.780   2.920
  257CYS    SC1  733   2.810  10.590   3.050
  258LEU     BB  734   2.920  10.910   2.640
  258LEU    SC1  735   2.730  11.170   2.670
  259SER     BB  736   3.020  11.040   2.310
  259SER    SC1  737   3.050  10.860   2.150
  259SER    SCP  738   3.180  10.820   2.180
  259SER    SCN  739   2.920  10.910   2.120
  260VAL     BB  740   2.920  11.360   2.220
  260VAL    SC1  741   2.850  11.560   2.380
  261ARG     BB  742   2.920  11.380   1.930
  261ARG    SC1  743   3.190  11.250   1.830
  261ARG    SC2  744   3.480  11.280   1.610
  261ARG    SCP  745   3.590  11.310   1.620
  262THR     BB  746   2.600  11.220   1.880
  262THR    SC1  747   2.460  11.200   1.680
  262THR    SCP  748   2.530  11.100   1.610
  262THR    SCN  749   2.390  11.310   1.750
  263PHE     BB  750   2.450  11.420   2.100
  263PHE    SC1  751   2.370  11.430   2.380
  263PHE    SC2  752   2.280  11.340   2.620
  263PHE    SC3  753   2.450  11.560   2.600
  264PHE     BB  754   2.510  11.710   1.980
  264PHE    SC1  755   2.760  11.880   2.040
  264PHE    SC2  756   2.980  11.990   1.930
  264PHE    SC3  757   2.910  12.060   2.180
  265GLN     BB  758   2.380  11.850   1.740
  265GLN    SC1  759   2.630  12.030   1.490
  265GLN    SCP  760   2.500  12.020   1.430
  265GLN    SCN  761   2.750  12.030   1.560
  266ARG     BB  762   2.100  12.070   1.900
  266ARG    SC1  763   1.860  11.940   1.870
  266ARG    SC2  764   1.620  11.730   1.770
  266ARG    SCP  765   1.540  11.800   1.770
  267LEU     BB  766   2.280  12.190   2.120
  267LEU    SC1  767   2.320  11.960   2.320
  268SER     BB  768   2.520  12.330   1.830
  268SER    SC1  769   2.700  12.420   1.920
  268SER    SCP  770   2.810  12.340   1.960
  268SER    SCN  771   2.590  12.500   1.890
  269ASN     BB  772   2.320  12.500   1.620
  269ASN    SC1  773   2.220  12.270   1.420
  269ASN    SCP  774   2.290  12.140   1.420
  269ASN    SCN  775   2.150  12.390   1.420
  270ILE     BB  776   2.130  12.610   1.880
  270ILE    SC1  777   1.870  12.500   1.740
  271TYR     BB  778   2.330  12.740   2.110
  271TYR    SC1  779   2.270  12.670   2.380
  271TYR    SC2  780   2.280  12.490   2.580
  271TYR    SC3  781   2.210  12.750   2.630
  272ALA     BB  782   2.540  12.910   1.900
  273GLN     BB  783   2.410  13.100   1.760
  273GLN    SC1  784   2.600  13.440   1.800
  273GLN    SCP  785   2.490  13.530   1.810
  273GLN    SCN  786   2.710  13.360   1.790
  274ALA     BB  787   2.150  13.100   1.680
  275LYS     BB  788   1.850  13.050   1.830
  275LYS    SC1  789   1.590  13.070   1.670
  275LYS    SC2  790   1.360  13.220   1.630
  275LYS    SCP  791   1.260  13.200   1.660
  276HIS     BB  792   1.890  12.980   2.150
  276HIS    SC1  793   1.860  12.700   2.290
  276HIS    SC2  794   1.900  12.430   2.330
  276HIS    SC3  795   1.690  12.560   2.450
  277HIS     BB  796   2.140  13.170   2.260
  277HIS    SC1  797   2.210  13.200   2.550
  277HIS    SC2  798   2.360  13.130   2.770
  277HIS    SC3  799   2.330  13.390   2.710
  278SER     BB  800   2.200  13.500   2.160
  278SER    SC1  801   2.180  13.550   1.910
  278SER    SCP  802   2.100  13.560   1.790
  278SER    SCN  803   2.250  13.530   2.030
  279LEU     BB  804   2.430  13.710   2.310
  279LEU    SC1  805   2.280   0.050   2.310
  280PRO     BB  806   2.680  13.670   2.450
  280PRO    SC1  807   2.650   0.010   2.660
  281PRO     BB  808   2.780  13.460   2.710
  281PRO    SC1  809   2.980  13.590   2.890
  282VAL     BB  810   2.830  13.180   2.730
  282VAL    SC1  811   3.070  13.100   2.810
  283SER     BB  812   2.660  13.010   2.400
  283SER    SC1  813   2.630  13.220   2.290
  283SER    SCP  814   2.600  13.090   2.260
  283SER    SCN  815   2.660  13.350   2.330
  284LEU     BB  816   2.840  12.820   2.370
  284LEU    SC1  817   2.690  12.530   2.400
  285GLN     BB  818   3.130  12.780   2.390
  285GLN    SC1  819   3.120  12.470   2.180
  285GLN    SCP  820   3.070  12.580   2.250
  285GLN    SCN  821   3.170  12.360   2.100
  286GLY     BB  822   3.220  12.670   2.640
  287GLN     BB  823   2.990  12.480   2.760
  287GLN    SC1  824   2.710  12.690   2.870
  287GLN    SCP  825   2.760  12.580   2.930
  287GLN    SCN  826   2.650  12.810   2.810
  288LEU     BB  827   2.950  12.210   2.710
  288LEU    SC1  828   2.630  12.070   2.690
  289LEU     BB  829   3.340  12.170   2.570
  289LEU    SC1  830   3.220  11.850   2.580
  290TRP     BB  831   3.610  12.130   2.720
  290TRP    SC1  832   3.760  12.400   2.810
  290TRP    SC2  833   3.850  12.550   3.020
  290TRP    SC3  834   3.580  12.550   2.950
  290TRP    SC4  835   3.670  12.690   3.160
  291ARG     BB  836   3.750  11.880   2.620
  291ARG    SC1  837   3.660  11.590   2.540
  291ARG    SC2  838   3.820  11.380   2.610
  291ARG    SCP  839   3.800  11.480   2.650
  292GLU     BB  840   4.010  11.900   2.540
  292GLU    SC1  841   4.040  11.670   2.250
  292GLU    SCN  842   4.020  11.570   2.260
  293PHE     BB  843   4.090  12.170   2.470
  293PHE    SC1  844   3.860  12.380   2.400
  293PHE    SC2  845   3.620  12.480   2.330
  293PHE    SC3  846   3.830  12.640   2.350
  294PHE     BB  847   4.250  12.280   2.730
  294PHE    SC1  848   4.250  12.540   2.740
  294PHE    SC2  849   4.120  12.770   2.710
  294PHE    SC3  850   4.390  12.770   2.710
  295TYR     BB  851   4.430  12.010   2.770
  295TYR    SC1  852   4.400  11.850   3.010
  295TYR    SC2  853   4.400  11.880   3.280
  295TYR    SC3  854   4.430  11.630   3.170
  296THR     BB  855   4.600  11.940   2.490
  296THR    SC1  856   4.500  11.970   2.260
  296THR    SCP  857   4.630  11.930   2.280
  296THR    SCN  858   4.360  12.010   2.250
  297VAL     BB  859   4.750  12.330   2.440
  297VAL    SC1  860   4.910  12.310   2.230
  298ALA     BB  861   4.800  12.350   2.700
  299SER     BB  862   4.950  12.120   2.950
  299SER    SC1  863   4.860  11.970   3.120
  299SER    SCP  864   4.940  12.050   3.040
  299SER    SCN  865   4.780  11.890   3.200
  300ALA     BB  866   5.130  11.960   2.720
  301THR     BB  867   5.320  12.220   2.560
  301THR    SC1  868   5.390  12.240   2.320
  301THR    SCP  869   5.530  12.220   2.310
  301THR    SCN  870   5.250  12.250   2.340
  302GLN     BB  871   5.330  12.530   2.740
  302GLN    SC1  872   5.120  12.720   2.490
  302GLN    SCP  873   5.000  12.760   2.420
  302GLN    SCN  874   5.240  12.680   2.560
  303ASN     BB  875   5.290  12.480   3.050
  303ASN    SC1  876   5.470  12.280   3.130
  303ASN    SCP  877   5.340  12.320   3.170
  303ASN    SCN  878   5.590  12.240   3.090
  304PHE     BB  879   5.010  12.530   3.320
  304PHE    SC1  880   4.720  12.520   3.220
  304PHE    SC2  881   4.520  12.340   3.150
  304PHE    SC3  882   4.480  12.610   3.120
  305THR     BB  883   4.990  12.540   3.660
  305THR    SC1  884   5.030  12.380   3.830
  305THR    SCP  885   5.050  12.430   3.700
  305THR    SCN  886   5.010  12.330   3.960
  306GLN     BB  887   5.070  12.890   3.750
  306GLN    SC1  888   4.760  13.080   3.850
  306GLN    SCP  889   4.760  13.140   3.970
  306GLN    SCN  890   4.760  13.010   3.720
  307MET     BB  891   5.220  13.070   3.660
  307MET    SC1  892   5.550  13.180   3.850
  308ALA     BB  893   5.320  13.120   3.370
  309GLY     BB  894   5.290  13.000   3.160
  310ASN     BB  895   5.090  13.010   2.880
  310ASN    SC1  896   4.870  12.840   2.890
  310ASN    SCP  897   4.920  12.810   2.760
  310ASN    SCN  898   4.820  12.870   3.020
  311PRO     BB  899   4.970  13.330   2.770
  311PRO    SC1  900   5.100  13.340   2.510
  312ILE     BB  901   4.730  13.390   2.970
  312ILE    SC1  902   4.480  13.210   2.940
  313CYS     BB  903   4.840  13.300   3.280
  313CYS    SC1  904   4.800  13.040   3.340
  314LEU     BB  905   4.880  13.490   3.530
  314LEU    SC1  906   5.170  13.610   3.500
  315GLN     BB  907   4.700  13.610   3.790
  315GLN    SC1  908   4.510  13.910   3.720
  315GLN    SCP  909   4.450  13.860   3.840
  315GLN    SCN  910   4.570   0.040   3.600
  316ILE     BB  911   4.820  13.600   4.030
  316ILE    SC1  912   4.960  13.880   4.060
  317HIS     BB  913   4.840  13.370   4.230
  317HIS    SC1  914   5.130  13.290   4.280
  317HIS    SC2  915   5.200  13.050   4.390
  317HIS    SC3  916   5.370  13.260   4.390
  318TRP     BB  917   4.800  13.550   4.590
  318TRP    SC1  918   4.630  13.770   4.450
  318TRP    SC2  919   4.450  13.920   4.310
  318TRP    SC3  920   4.360  13.700   4.440
  318TRP    SC4  921   4.190  13.860   4.330
  319TYR     BB  922   4.700  13.350   4.780
  319TYR    SC1  923   4.630  13.410   5.060
  319TYR    SC2  924   4.740  13.540   5.270
  319TYR    SC3  925   4.470  13.530   5.250
  320GLU     BB  926   4.950  13.120   4.880
  320GLU    SC1  927   5.160  13.380   4.920
  320GLU    SCN  928   5.270  13.350   4.920
  321ASP     BB  929   4.770  12.900   5.080
  321ASP    SC1  930   4.830  13.010   5.340
  321ASP    SCN  931   4.910  12.940   5.320
  322ALA     BB  932   4.450  12.870   4.940
  323GLU     BB  933   4.260  12.700   4.970
  323GLU    SC1  934   4.520  12.350   5.060
  323GLU    SCN  935   4.530  12.280   5.140
  324ARG     BB  936   4.060  12.580   5.210
  324ARG    SC1  937   4.240  12.520   5.450
  324ARG    SC2  938   4.520  12.630   5.500
  324ARG    SCP  939   4.520  12.570   5.410
  325LEU     BB  940   3.770  12.510   5.400
  325LEU    SC1  941   3.860  12.390   5.730
  326HIS     BB  942   3.640  12.800   5.420
  326HIS    SC1  943   3.670  12.870   5.730
  326HIS    SC2  944   3.830  12.810   5.940
  326HIS    SC3  945   3.650  13.020   5.950
  327LYS     BB  946   3.370  12.850   5.280
  327LYS    SC1  947   3.380  13.140   5.110
  327LYS    SC2  948   3.240  13.370   5.150
  327LYS    SCP  949   3.210  13.260   5.150
  328TRP     BB  950   3.260  12.630   5.160
  328TRP    SC1  951   3.190  12.680   4.860
  328TRP    SC2  952   3.210  12.650   4.590
  328TRP    SC3  953   3.170  12.440   4.750
  328TRP    SC4  954   3.140  12.410   4.480
  329LYS     BB  955   3.200  12.380   5.240
  329LYS    SC1  956   3.480  12.220   5.070
  329LYS    SC2  957   3.640  12.040   5.180
  329LYS    SCP  958   3.590  11.990   5.090
  330THR     BB  959   2.950  12.450   5.520
  330THR    SC1  960   2.910  12.240   5.690
  330THR    SCP  961   2.940  12.170   5.810
  330THR    SCN  962   2.880  12.300   5.570
  331ALA     BB  963   2.940  12.680   5.530
  332GLN     BB  964   3.090  12.990   5.630
  332GLN    SC1  965   3.140  12.910   5.980
  332GLN    SCP  966   3.210  13.020   6.030
  332GLN    SCN  967   3.060  12.800   5.930
  333THR     BB  968   2.820  13.160   5.600
  333THR    SC1  969   2.660  13.080   5.730
  333THR    SCP  970   2.750  12.970   5.750
  333THR    SCN  971   2.580  13.190   5.700
  334GLY     BB  972   2.810  13.420   5.420
  335PHE     BB  973   2.730  13.470   5.150
  335PHE    SC1  974   2.770  13.740   4.980
  335PHE    SC2  975   2.820   0.080   4.990
  335PHE    SC3  976   2.880  13.860   4.770
  336PRO     BB  977   2.500  13.310   5.030
  336PRO    SC1  978   2.400  13.090   5.180
  337TRP     BB  979   2.520  13.170   4.760
  337TRP    SC1  980   2.230  13.180   4.670
  337TRP    SC2  981   2.030  13.260   4.500
  337TRP    SC3  982   2.180  13.440   4.630
  337TRP    SC4  983   1.960  13.520   4.510
  338ILE     BB  984   2.690  12.870   4.700
  338ILE    SC1  985   2.730  12.850   4.390
  339ASP     BB  986   2.720  12.800   5.010
  339ASP    SC1  987   2.910  13.000   5.130
  339ASP    SCN  988   3.010  13.010   5.100
  340ALA     BB  989   2.730  12.540   5.060
  341ILE     BB  990   2.530  12.380   5.300
  341ILE    SC1  991   2.450  12.660   5.410
  342MET     BB  992   2.700  12.090   5.290
  342MET    SC1  993   2.540  11.930   5.610
  343THR     BB  994   2.920  11.990   5.140
  343THR    SC1  995   3.130  11.890   5.260
  343THR    SCP  996   3.140  11.760   5.210
  343THR    SCN  997   3.130  12.020   5.300
  344GLN     BB  998   2.900  12.020   4.800
  344GLN    SC1  999   3.240  11.980   4.740
  344GLN    SCP 1000   3.170  11.950   4.850
  344GLN    SCN 1001   3.320  12.020   4.620
  345LEU     BB 1002   2.650  12.070   4.710
  345LEU    SC1 1003   2.680  12.380   4.610
  346ARG     BB 1004   2.450  11.820   4.870
  346ARG    SC1 1005   2.250  11.950   5.070
  346ARG    SC2 1006   2.100  11.840   5.330
  346ARG    SCP 1007   2.150  11.780   5.250
  347GLN     BB 1008   2.310  11.580   4.750
  347GLN    SC1 1009   1.940  11.630   4.880
  347GLN    SCP 1010   1.940  11.740   4.790
  347GLN    SCN 1011   1.950  11.530   4.970
  348GLU     BB 1012   2.280  11.610   4.420
  348GLU    SC1 1013   1.920  11.540   4.380
  348GLU    SCN 1014   1.830  11.600   4.400
  349GLY     BB 1015   2.540  11.730   4.290
  350TRP     BB 1016   2.510  12.100   4.230
  350TRP    SC1 1017   2.260  12.130   4.460
  350TRP    SC2 1018   2.050  12.000   4.570
  350TRP    SC3 1019   2.020  12.160   4.350
  350TRP    SC4 1020   1.800  12.040   4.460
  351ILE     BB 1021   2.550  12.260   4.030
  351ILE    SC1 1022   2.770  12.460   4.120
  352HIS     BB 1023   2.560  12.320   3.730
  352HIS    SC1 1024   2.550  12.000   3.630
  352HIS    SC2 1025   2.390  11.790   3.550
  352HIS    SC3 1026   2.550  11.770   3.770
  353HIS     BB 1027   2.370  12.560   3.570
  353HIS    SC1 1028   2.530  12.830   3.420
  353HIS    SC2 1029   2.720  12.990   3.310
  353HIS    SC3 1030   2.510  13.100   3.440
  354LEU     BB 1031   2.330  12.730   3.870
  354LEU    SC1 1032   2.020  12.790   3.940
  355ALA     BB 1033   2.600  12.870   3.940
  356ARG     BB 1034   2.850  12.900   3.800
  356ARG    SC1 1035   2.960  12.650   3.650
  356ARG    SC2 1036   3.190  12.430   3.600
  356ARG    SCP 1037   3.220  12.370   3.510
  357HIS     BB 1038   2.890  13.340   3.990
  357HIS    SC1 1039   2.660  13.380   3.770
  357HIS    SC2 1040   2.620  13.560   3.570
  357HIS    SC3 1041   2.410  13.480   3.720
  358ALA     BB 1042   2.930  13.250   4.270
  359VAL     BB 1043   3.200  13.030   4.260
  359VAL    SC1 1044   3.180  12.810   4.120
  360ALA     BB 1045   3.430  13.290   4.240
  361CYS     BB 1046   3.360  13.530   4.360
  361CYS    SC1 1047   3.130  13.720   4.360
  362PHE     BB 1048   3.460  13.500   4.740
  362PHE    SC1 1049   3.310  13.730   4.850
  362PHE    SC2 1050   3.280   0.040   4.980
  362PHE    SC3 1051   3.300   0.040   4.710
  363LEU     BB 1052   3.670  13.330   4.730
  363LEU    SC1 1053   3.520  13.050   4.670
  364THR     BB 1054   3.920  13.510   4.540
  364THR    SC1 1055   3.920  13.380   4.310
  364THR    SCP 1056   3.860  13.250   4.350
  364THR    SCN 1057   3.980  13.500   4.270
  365ARG     BB 1058   3.770  13.790   4.540
  365ARG    SC1 1059   3.720  13.870   4.260
  365ARG    SC2 1060   3.450   0.070   4.150
  365ARG    SCP 1061   3.480   0.110   4.240
  366GLY     BB 1062   3.750  13.880   4.810
  367ASP     BB 1063   3.800  13.700   5.090
  367ASP    SC1 1064   3.600  13.770   5.310
  367ASP    SCN 1065   3.670  13.720   5.250
  368LEU     BB 1066   4.000  13.410   5.070
  368LEU    SC1 1067   3.900  13.100   5.120
  369TRP     BB 1068   4.200  13.440   4.850
  369TRP    SC1 1069   4.260  13.730   4.850
  369TRP    SC2 1070   4.340   0.050   4.780
  369TRP    SC3 1071   4.510  13.810   4.900
  369TRP    SC4 1072   4.600   0.130   4.820
  370ILE     BB 1073   4.270  13.240   4.630
  370ILE    SC1 1074   4.050  13.020   4.640
  371SER     BB 1075   4.530  13.020   4.460
  371SER    SC1 1076   4.730  12.950   4.500
  371SER    SCP 1077   4.770  12.920   4.630
  371SER    SCN 1078   4.690  12.980   4.370
  372TRP     BB 1079   4.350  12.830   4.180
  372TRP    SC1 1080   4.310  13.080   4.030
  372TRP    SC2 1081   4.200  13.300   3.920
  372TRP    SC3 1082   4.380  13.330   4.120
  372TRP    SC4 1083   4.270  13.550   4.010
  373GLU     BB 1084   4.520  12.570   4.230
  373GLU    SC1 1085   4.580  12.470   3.900
  373GLU    SCN 1086   4.540  12.490   4.000
  374GLU     BB 1087   4.480  12.450   4.530
  374GLU    SC1 1088   4.460  12.050   4.610
  374GLU    SCN 1089   4.460  11.980   4.530
  375GLY     BB 1090   4.140  12.540   4.530
  376MET     BB 1091   4.020  12.330   4.340
  376MET    SC1 1092   4.100  12.460   4.040
  377LYS     BB 1093   4.000  12.030   4.390
  377LYS    SC1 1094   4.230  11.920   4.170
  377LYS    SC2 1095   4.440  12.050   4.110
  377LYS    SCP 1096   4.530  12.110   4.130
  378VAL     BB 1097   3.680  12.070   4.560
  378VAL    SC1 1098   3.610  12.320   4.610
  379PHE     BB 1099   3.530  11.900   4.320
  379PHE    SC1 1100   3.490  12.130   4.140
  379PHE    SC2 1101   3.550  12.390   4.100
  379PHE    SC3 1102   3.300  12.300   4.050
  380GLU     BB 1103   3.590  11.630   4.340
  380GLU    SC1 1104   3.920  11.520   4.160
  380GLU    SCN 1105   3.810  11.480   4.160
  381GLU     BB 1106   3.400  11.430   4.610
  381GLU    SC1 1107   3.580  11.640   4.890
  381GLU    SCN 1108   3.600  11.730   4.940
  382LEU     BB 1109   3.120  11.530   4.510
  382LEU    SC1 1110   2.830  11.570   4.680
  383LEU     BB 1111   3.090  11.680   4.260
  383LEU    SC1 1112   3.000  11.980   4.320
  384LEU     BB 1113   3.160  11.630   4.010
  384LEU    SC1 1114   2.920  11.450   3.910
  385ASP     BB 1115   3.450  11.730   3.880
  385ASP    SC1 1116   3.430  11.960   3.670
  385ASP    SCN 1117   3.380  12.050   3.720
  386ALA     BB 1118   3.680  11.580   3.730
  387ASP     BB 1119   3.890  11.300   3.660
  387ASP    SC1 1120   3.710  11.050   3.610
  387ASP    SCN 1121   3.810  11.080   3.610
  388TYR     BB 1122   4.090  11.400   3.430
  388TYR    SC1 1123   4.290  11.580   3.570
  388TYR    SC2 1124   4.440  11.760   3.700
  388TYR    SC3 1125   4.250  11.630   3.840
  389SER     BB 1126   3.950  11.690   3.260
  389SER    SC1 1127   3.970  11.650   2.990
  389SER    SCP 1128   4.060  11.700   2.900
  389SER    SCN 1129   3.870  11.600   3.090
  390ILE     BB 1130   3.890  11.930   3.360
  390ILE    SC1 1131   4.010  12.110   3.140
  391ASN     BB 1132   4.020  12.020   3.660
  391ASN    SC1 1133   3.870  11.990   3.880
  391ASN    SCP 1134   3.930  11.870   3.880
  391ASN    SCN 1135   3.810  12.120   3.890
  392ALA     BB 1136   4.260  12.250   3.620
  393GLY     BB 1137   4.140  12.500   3.450
  394ASN     BB 1138   3.870  12.600   3.600
  394ASN    SC1 1139   3.660  12.400   3.600
  394ASN    SCP 1140   3.640  12.300   3.500
  394ASN    SCN 1141   3.680  12.490   3.700
  395TRP     BB 1142   3.970  12.930   3.720
  395TRP    SC1 1143   3.890  12.990   3.990
  395TRP    SC2 1144   3.860  12.880   4.240
  395TRP    SC3 1145   3.670  12.850   4.060
  395TRP    SC4 1146   3.640  12.750   4.310
  396MET     BB 1147   3.930  13.100   3.470
  396MET    SC1 1148   4.140  12.950   3.250
  397TRP     BB 1149   3.710  13.200   3.340
  397TRP    SC1 1150   3.580  13.110   3.090
  397TRP    SC2 1151   3.510  12.970   2.870
  397TRP    SC3 1152   3.770  13.030   2.910
  397TRP    SC4 1153   3.700  12.910   2.680
  398LEU     BB 1154   3.580  13.480   3.460
  398LEU    SC1 1155   3.340  13.530   3.210
  399SER     BB 1156   3.840  13.560   3.690
  399SER    SC1 1157   3.750  13.540   3.920
  399SER    SCP 1158   3.680  13.420   3.940
  399SER    SCN 1159   3.820  13.660   3.900
  400ALA     BB 1160   4.080  13.640   3.540
  401SER     BB 1161   4.310  13.480   3.390
  401SER    SC1 1162   4.430  13.320   3.510
  401SER    SCP 1163   4.320  13.400   3.500
  401SER    SCN 1164   4.540  13.230   3.530
  402ALA     BB 1165   4.120  13.450   3.110
  403PHE     BB 1166   3.890  13.600   3.010
  403PHE    SC1 1167   3.700  13.470   2.820
  403PHE    SC2 1168   3.450  13.480   2.720
  403PHE    SC3 1169   3.650  13.340   2.590
  404PHE     BB 1170   3.750  13.820   3.130
  404PHE    SC1 1171   3.470   0.030   2.980
  404PHE    SC2 1172   3.230   0.110   2.880
  404PHE    SC3 1173   3.290   0.160   3.140
  405HIS     BB 1174   3.770   0.040   3.380
  405HIS    SC1 1175   3.680   0.320   3.260
  405HIS    SC2 1176   3.540   0.540   3.340
  405HIS    SC3 1177   3.580   0.500   3.080
  406HIS     BB 1178   3.570   0.090   3.670
  406HIS    SC1 1179   3.330  13.840   3.730
  406HIS    SC2 1180   3.270  13.600   3.840
  406HIS    SC3 1181   3.100  13.710   3.660
  407TYR     BB 1182   3.660   0.340   3.790
  407TYR    SC1 1183   3.890   0.490   3.630
  407TYR    SC2 1184   3.980   0.660   3.440
  407TYR    SC3 1185   4.120   0.450   3.500
  408THR     BB 1186   3.480   0.560   3.900
  408THR    SC1 1187   3.370   0.760   3.740
  408THR    SCP 1188   3.420   0.780   3.610
  408THR    SCN 1189   3.330   0.730   3.870
  409ARG     BB 1190   3.380   0.580   4.230
  409ARG    SC1 1191   3.290   0.850   4.300
  409ARG    SC2 1192   3.210   1.170   4.310
  409ARG    SCP 1193   3.290   1.230   4.360
  410ILE     BB 1194   3.100   0.350   4.320
  410ILE    SC1 1195   3.040   0.430   4.610
  411PHE     BB 1196   2.970   0.140   4.050
  411PHE    SC1 1197   3.010   0.280   3.840
  411PHE    SC2 1198   2.970   0.510   3.710
  411PHE    SC3 1199   3.090   0.300   3.580
  412CYS     BB 1200   2.740  13.830   4.030
  412CYS    SC1 1201   2.490   0.060   3.880
  413PRO     BB 1202   2.620  13.800   4.370
  413PRO    SC1 1203   2.660  13.550   4.490
  414VAL     BB 1204   2.430   0.120   4.420
  414VAL    SC1 1205   2.540   0.330   4.540
  415ARG     BB 1206   2.080   0.030   4.360
  415ARG    SC1 1207   1.850   0.110   4.470
  415ARG    SC2 1208   1.660   0.310   4.620
  415ARG    SCP 1209   1.760   0.260   4.630
  416PHE     BB 1210   2.130  13.710   4.090
  416PHE    SC1 1211   2.260  13.450   4.180
  416PHE    SC2 1212   2.250  13.230   4.040
  416PHE    SC3 1213   2.430  13.250   4.230
  417GLY     BB 1214   2.000  13.790   3.900
  418LYS     BB 1215   1.700  13.910   3.990
  418LYS    SC1 1216   1.580   0.270   3.780
  418LYS    SC2 1217   1.550   0.500   3.690
  418LYS    SCP 1218   1.640   0.560   3.680
  419ARG     BB 1219   1.600  13.700   4.160
  419ARG    SC1 1220   1.440  13.740   4.470
  419ARG    SC2 1221   1.130  13.790   4.500
  419ARG    SCP 1222   1.150  13.900   4.480
  420THR     BB 1223   1.640  13.360   4.130
  420THR    SC1 1224   1.790  13.300   3.980
  420THR    SCP 1225   1.650  13.300   4.010
  420THR    SCN 1226   1.920  13.300   3.950
  421ASP     BB 1227   1.290  13.180   4.210
  421ASP    SC1 1228   1.080  13.420   4.140
  421ASP    SCN 1229   1.010  13.420   4.060
  422PRO     BB 1230   1.100  12.920   4.080
  422PRO    SC1 1231   1.080  12.990   3.790
  423GLU     BB 1232   1.260  12.660   4.220
  423GLU    SC1 1233   1.320  12.810   4.560
  423GLU    SCN 1234   1.280  12.830   4.660
  424GLY     BB 1235   1.450  12.520   4.130
  425GLN     BB 1236   1.750  12.530   4.260
  425GLN    SC1 1237   1.750  12.920   4.320
  425GLN    SCP 1238   1.680  12.800   4.340
  425GLN    SCN 1239   1.820  13.030   4.300
  426TYR     BB 1240   1.850  12.520   4.610
  426TYR    SC1 1241   2.120  12.640   4.520
  426TYR    SC2 1242   2.270  12.840   4.420
  426TYR    SC3 1243   2.320  12.590   4.350
  427ILE     BB 1244   1.700  12.670   4.850
  427ILE    SC1 1245   1.850  12.950   4.850
  428ARG     BB 1246   1.520  12.550   5.080
  428ARG    SC1 1247   1.200  12.530   5.060
  428ARG    SC2 1248   1.010  12.570   4.850
  428ARG    SCP 1249   1.050  12.600   4.750
  429LYS     BB 1250   1.640  12.440   5.310
  429LYS    SC1 1251   1.500  12.190   5.400
  429LYS    SC2 1252   1.590  11.960   5.470
  429LYS    SCP 1253   1.570  11.960   5.360
  430TYR     BB 1254   1.950  12.350   5.320
  430TYR    SC1 1255   2.110  12.460   5.100
  430TYR    SC2 1256   2.250  12.630   4.960
  430TYR    SC3 1257   2.230  12.380   4.870
  431LEU     BB 1258   2.070  12.400   5.600
  431LEU    SC1 1259   2.300  12.340   5.770
  432PRO     BB 1260   1.720  12.480   5.810
  432PRO    SC1 1261   1.560  12.300   5.950
  433VAL     BB 1262   1.690  12.830   5.800
  433VAL    SC1 1263   1.740  13.010   5.990
  434LEU     BB 1264   1.650  12.910   5.530
  434LEU    SC1 1265   1.950  12.850   5.370
  435LYS     BB 1266   1.470  13.040   5.440
  435LYS    SC1 1267   1.430  13.120   5.100
  435LYS    SC2 1268   1.250  13.050   4.970
  435LYS    SCP 1269   1.310  12.990   4.890
  436ASN     BB 1270   1.240  13.240   5.620
  436ASN    SC1 1271   1.090  13.350   5.350
  436ASN    SCP 1272   1.020  13.350   5.470
  436ASN    SCN 1273   1.160  13.340   5.230
  437PHE     BB 1274   1.340  13.330   5.880
  437PHE    SC1 1275   1.330  13.130   6.150
  437PHE    SC2 1276   1.110  13.070   6.290
  437PHE    SC3 1277   1.340  12.970   6.360
  438PRO     BB 1278   1.410  13.600   5.980
  438PRO    SC1 1279   1.270  13.620   6.230
  439THR     BB 1280   1.510  13.840   5.740
  439THR    SC1 1281   1.720   0.060   5.840
  439THR    SCP 1282   1.830  13.910   5.820
  439THR    SCN 1283   1.600   0.140   5.870
  440LYS     BB 1284   1.390  13.730   5.470
  440LYS    SC1 1285   1.180  13.870   5.310
  440LYS    SC2 1286   0.920  13.870   5.260
  440LYS    SCP 1287   0.840   0.010   5.210
  441TYR     BB 1288   1.610  13.540   5.300
  441TYR    SC1 1289   1.740  13.450   5.500
  441TYR    SC2 1290   1.940  13.280   5.550
  441TYR    SC3 1291   1.840  13.420   5.750
  442ILE     BB 1292   1.720  13.500   5.040
  442ILE    SC1 1293   1.980  13.340   5.090
  443TYR     BB 1294   1.760  13.760   4.870
  443TYR    SC1 1295   2.040  13.790   4.870
  443TYR    SC2 1296   2.310  13.760   4.910
  443TYR    SC3 1297   2.210   0.090   4.850
  444GLU     BB 1298   1.610   0.070   5.070
  444GLU    SC1 1299   1.260   0.130   4.870
  444GLU    SCN 1300   1.170   0.100   4.820
  445PRO     BB 1301   1.840   0.080   5.300
  445PRO    SC1 1302   2.030  13.780   5.320
  446TRP     BB 1303   1.950   0.310   5.500
  446TRP    SC1 1304   2.250   0.330   5.430
  446TRP    SC2 1305   2.480   0.220   5.490
  446TRP    SC3 1306   2.360   0.160   5.260
  446TRP    SC4 1307   2.570   0.010   5.350
  447THR     BB 1308   1.730   0.570   5.560
  447THR    SC1 1309   1.780   0.770   5.370
  447THR    SCP 1310   1.830   0.760   5.240
  447THR    SCN 1311   1.740   0.780   5.510
  448ALA     BB 1312   1.390   0.330   5.500
  449SER     BB 1313   1.080   0.420   5.390
  449SER    SC1 1314   1.020   0.500   5.140
  449SER    SCP 1315   1.080   0.630   5.130
  449SER    SCN 1316   0.960   0.380   5.150
  450GLU     BB 1317   0.860   0.320   5.600
  450GLU    SC1 1318   0.520   0.460   5.710
  450GLU    SCN 1319   0.510   0.440   5.820
  451GLU     BB 1320   1.000   0.090   5.740
  451GLU    SC1 1321   0.910  13.620   5.730
  451GLU    SCN 1322   0.870  13.670   5.640
  452GLU     BB 1323   1.100   0.090   6.010
  452GLU    SC1 1324   0.820   0.370   6.140
  452GLU    SCN 1325   0.910   0.420   6.180
  453GLN     BB 1326   1.350   0.150   6.170
  453GLN    SC1 1327   1.280   0.370   6.520
  453GLN    SCP 1328   1.200   0.350   6.410
  453GLN    SCN 1329   1.360   0.380   6.630
  454ARG     BB 1330   1.470   0.480   6.010
  454ARG    SC1 1331   1.210   0.550   5.910
  454ARG    SC2 1332   0.930   0.740   5.850
  454ARG    SCP 1333   0.840   0.680   5.880
  455GLN     BB 1334   1.840   0.560   6.020
  455GLN    SC1 1335   1.760   0.900   6.010
  455GLN    SCP 1336   1.660   0.930   6.100
  455GLN    SCN 1337   1.860   0.880   5.910
  456ALA     BB 1338   1.900   0.390   6.230
  457GLY     BB 1339   1.820   0.260   6.460
  458CYS     BB 1340   1.690  13.860   6.360
  458CYS    SC1 1341   1.520  13.810   6.580
  459ILE     BB 1342   1.880  13.680   6.210
  459ILE    SC1 1343   1.740  13.410   6.270
  460ILE     BB 1344   2.120  13.850   6.060
  460ILE    SC1 1345   2.180  13.850   5.750
  461GLY     BB 1346   2.350  13.810   6.220
  462ARG     BB 1347   2.460  13.580   6.410
  462ARG    SC1 1348   2.740  13.420   6.390
  462ARG    SC2 1349   2.720  13.140   6.190
  462ARG    SCP 1350   2.660  13.230   6.180
  463ASP     BB 1351   2.210  13.380   6.380
  463ASP    SC1 1352   2.320  13.110   6.470
  463ASP    SCN 1353   2.390  13.070   6.540
  464TYR     BB 1354   2.270  13.360   6.050
  464TYR    SC1 1355   2.260  13.070   5.980
  464TYR    SC2 1356   2.180  12.890   5.790
  464TYR    SC3 1357   2.270  12.810   6.030
  465PRO     BB 1358   2.490  13.510   5.890
  465PRO    SC1 1359   2.380  13.410   5.580
  466PHE     BB 1360   2.750  13.580   5.870
  466PHE    SC1 1361   2.830  13.870   5.840
  466PHE    SC2 1362   2.770   0.210   5.860
  466PHE    SC3 1363   3.020   0.130   5.820
  467PRO     BB 1364   3.080  13.460   5.940
  467PRO    SC1 1365   3.230  13.580   6.180
  468MET     BB 1366   3.230  13.570   5.700
  468MET    SC1 1367   3.100  13.820   5.430
  469VAL     BB 1368   3.530  13.670   5.790
  469VAL    SC1 1369   3.600  13.860   5.970
  470ASN     BB 1370   3.750  13.460   5.680
  470ASN    SC1 1371   3.560  13.260   5.500
  470ASN    SCP 1372   3.700  13.240   5.480
  470ASN    SCN 1373   3.420  13.280   5.510
  471HIS     BB 1374   4.030  13.550   5.560
  471HIS    SC1 1375   4.160  13.250   5.510
  471HIS    SC2 1376   4.120  12.980   5.490
  471HIS    SC3 1377   4.350  13.100   5.400
  472LYS     BB 1378   4.120  13.780   5.500
  472LYS    SC1 1379   3.920   0.080   5.620
  472LYS    SC2 1380   3.900   0.360   5.590
  472LYS    SCP 1381   3.840   0.350   5.500
  473GLU     BB 1382   4.190   0.020   5.250
  473GLU    SC1 1383   4.590   0.110   5.370
  473GLU    SCN 1384   4.540   0.200   5.340
  474ALA     BB 1385   4.040   0.160   5.130
  475SER     BB 1386   3.810   0.380   5.120
  475SER    SC1 1387   3.600   0.310   5.200
  475SER    SCP 1388   3.670   0.210   5.130
  475SER    SCN 1389   3.530   0.410   5.260
  476ASP     BB 1390   3.900   0.680   5.040
  476ASP    SC1 1391   3.980   0.810   5.320
  476ASP    SCN 1392   4.000   0.750   5.420
  477ARG     BB 1393   4.160   0.710   4.870
  477ARG    SC1 1394   4.390   0.610   5.070
  477ARG    SC2 1395   4.390   0.550   5.410
  477ARG    SCP 1396   4.380   0.460   5.360
  478ASN     BB 1397   4.160   0.480   4.630
  478ASN    SC1 1398   4.460   0.460   4.490
  478ASN    SCP 1399   4.350   0.530   4.550
  478ASN    SCN 1400   4.570   0.400   4.430
  479LEU     BB 1401   3.890   0.410   4.480
  479LEU    SC1 1402   3.640   0.400   4.650
  480GLN     BB 1403   3.870   0.390   4.220
  480GLN    SC1 1404   3.890   0.730   4.060
  480GLN    SCP 1405   3.800   0.750   3.950
  480GLN    SCN 1406   3.970   0.710   4.180
  481LEU     BB 1407   4.140   0.300   4.000
  481LEU    SC1 1408   4.030   0.070   3.860
  482MET     BB 1409   4.350   0.530   4.030
  482MET    SC1 1410   4.640   0.350   4.030
  483ARG     BB 1411   4.430   0.760   3.760
  483ARG    SC1 1412   4.220   0.920   3.840
  483ARG    SC2 1413   4.120   1.180   4.000
  483ARG    SCP 1414   4.080   1.120   3.920
  484ARG     BB 1415   4.760   0.760   3.710
  484ARG    SC1 1416   4.800   0.840   4.000
  484ARG    SC2 1417   4.590   0.980   4.200
  484ARG    SCP 1418   4.520   0.970   4.280
  485VAL     BB 1419   4.740   0.400   3.470
  485VAL    SC1 1420   4.940   0.280   3.610
  486ARG     BB 1421   4.750   0.510   3.180
  486ARG    SC1 1422   4.560   0.740   3.250
  486ARG    SC2 1423   4.680   1.040   3.260
  486ARG    SCP 1424   4.710   0.930   3.260
  487GLU     BB 1425   4.800   0.360   2.920
  487GLU    SC1 1426   4.490   0.480   2.740
  487GLU    SCN 1427   4.430   0.450   2.640
  488GLU     BB 1428   4.910   0.220   2.730
  488GLU    SC1 1429   5.230   0.400   2.680
  488GLU    SCN 1430   5.270   0.330   2.750
  489GLN     BB 1431   4.970  13.840   2.760
  489GLN    SC1 1432   5.330  13.750   2.660
  489GLN    SCP 1433   5.200  13.710   2.640
  489GLN    SCN 1434   5.460  13.780   2.690
  490ARG     BB 1435   4.890  13.840   3.150
  490ARG    SC1 1436   5.160   0.050   3.200
  490ARG    SC2 1437   5.400   0.200   3.100
  490ARG    SCP 1438   5.370   0.290   3.050
  491GLY     BB 1439   4.670  13.800   3.250
  492THR     BB 1440   4.440   0.070   3.110
  492THR    SC1 1441   4.260   0.070   3.250
  492THR    SCP 1442   4.300  13.860   3.200
  492THR    SCN 1443   4.220   0.200   3.290
  493ALA     BB 1444   4.450  13.900   2.850
  494GLN     BB 1445   4.350  13.660   2.750
  494GLN    SC1 1446   4.620  13.570   2.470
  494GLN    SCP 1447   4.540  13.500   2.570
  494GLN    SCN 1448   4.700  13.630   2.380
  495LEU     BB 1449   4.150  13.560   2.560
  495LEU    SC1 1450   4.110  13.250   2.590
  496THR     BB 1451   4.000  13.860   2.450
  496THR    SC1 1452   3.730  13.820   2.440
  496THR    SCP 1453   3.620  13.870   2.510
  496THR    SCN 1454   3.840  13.780   2.370
  497ARG     BB 1455   4.090   0.230   2.560
  497ARG    SC1 1456   3.990   0.210   2.860
  497ARG    SC2 1457   4.080   0.480   3.000
  497ARG    SCP 1458   4.170   0.430   3.050
  998FAD   FLA1 1459   2.910  13.360   3.280
  998FAD   FLA2 1460   3.160  13.250   3.550
  998FAD   FLA3 1461   3.160  13.090   3.410
  998FAD   FLA4 1462   3.380  13.120   3.780
  998FAD   FLA5 1463   3.440  12.880   3.630
  998FAD   RIB1 1464   3.220  12.810   3.260
  998FAD   RIB2 1465   3.090  12.680   3.170
  998FAD   PO4B 1466   2.800  12.450   3.250
  998FAD   PO4A 1467   2.860  12.160   3.300
  998FAD   RBS1 1468   3.220  12.140   3.090
  998FAD   RBS2 1469   3.420  12.160   3.210
  998FAD   ADN3 1470   3.280  11.790   3.050
  998FAD   ADN2 1471   3.440  11.650   3.240
  998FAD   ADN1 1472   3.490  11.570   3.020
    1MET     CA 1473   5.390   8.850   2.060
    2PRO     CA 1474   5.220   9.030   1.870
    3HIS     CA 1475   4.940   9.210   2.030
    4ARG     CA 1476   5.000   9.350   2.260
    5THR     CA 1477   4.740   9.590   2.320
    6ILE     CA 1478   4.590   9.880   2.530
    7HIS     CA 1479   4.290   9.960   2.600
    8LEU     CA 1480   4.330  10.160   2.950
    9PHE     CA 1481   4.060  10.250   3.030
   10ARG     CA 1482   3.940  10.510   3.110
   11LYS     CA 1483   3.750  10.620   2.970
   12GLY     CA 1484   3.480  10.510   2.910
   13LEU     CA 1485   3.230  10.360   2.930
   14ARG     CA 1486   3.100  10.180   2.650
   15LEU     CA 1487   3.020  10.400   2.440
   16HIS     CA 1488   3.160  10.370   2.150
   17ASP     CA 1489   3.410  10.580   1.990
   18ASN     CA 1490   3.680  10.550   2.180
   19PRO     CA 1491   3.900  10.670   2.000
   20THR     CA 1492   4.110  10.420   1.860
   21LEU     CA 1493   3.840  10.120   2.000
   22LEU     CA 1494   3.940  10.040   2.180
   23ALA     CA 1495   4.320  10.020   2.050
   24ALA     CA 1496   4.320   9.840   1.840
   25LEU     CA 1497   4.210   9.840   1.530
   26GLU     CA 1498   4.420   9.590   1.360
   27SER     CA 1499   4.390   9.260   1.460
   28SER     CA 1500   4.310   9.270   1.740
   29GLU     CA 1501   4.500   9.100   1.910
   30THR     CA 1502   4.520   9.100   2.250
   31ILE     CA 1503   4.250   9.230   2.410
   32TYR     CA 1504   4.270   9.480   2.600
   33PRO     CA 1505   4.040   9.540   2.730
   34VAL     CA 1506   4.110   9.710   3.080
   35TYR     CA 1507   4.060   9.800   3.400
   36VAL     CA 1508   4.150   9.930   3.700
   37LEU     CA 1509   3.980   9.910   3.980
   38ASP     CA 1510   4.090  10.070   4.200
   39ARG     CA 1511   3.990  10.360   4.280
   40ARG     CA 1512   4.270  10.560   4.240
   41PHE     CA 1513   4.270  10.630   3.940
   42LEU     CA 1514   3.980  10.690   3.880
   43ALA     CA 1515   3.900  10.930   4.060
   44SER     CA 1516   4.190  11.140   4.070
   45ALA     CA 1517   4.280  11.040   4.360
   46MET     CA 1518   4.040  10.950   4.510
   47HIS     CA 1519   3.830  11.210   4.550
   48ILE     CA 1520   3.610  11.040   4.720
   49GLY     CA 1521   3.310  10.930   4.730
   50ALA     CA 1522   3.040  11.030   4.750
   51LEU     CA 1523   2.890  11.070   4.450
   52ARG     CA 1524   3.080  10.870   4.290
   53TRP     CA 1525   3.100  10.540   4.440
   54HIS     CA 1526   2.810  10.450   4.350
   55PHE     CA 1527   2.840  10.470   4.050
   56LEU     CA 1528   3.030  10.320   3.920
   57LEU     CA 1529   2.870   9.990   3.980
   58GLN     CA 1530   2.670  10.040   3.760
   59SER     CA 1531   2.870  10.090   3.470
   60LEU     CA 1532   3.040   9.810   3.500
   61GLU     CA 1533   2.790   9.580   3.470
   62ASPP    CA 1534   2.650   9.700   3.200
   63LEU     CA 1535   2.960   9.700   3.050
   64HIS     CA 1536   3.120   9.450   3.050
   65LYS     CA 1537   2.930   9.200   2.930
   66ASN     CA 1538   2.870   9.410   2.620
   67LEU     CA 1539   3.140   9.450   2.520
   68SER     CA 1540   3.280   9.320   2.240
   69ARG     CA 1541   3.070   9.070   2.130
   70LEU     CA 1542   3.040   8.870   2.350
   71GLY     CA 1543   3.210   8.860   2.630
   72ALA     CA 1544   3.350   9.130   2.670
   73ARG     CA 1545   3.490   9.100   2.960
   74LEU     CA 1546   3.690   9.270   3.120
   75LEU     CA 1547   4.030   9.310   3.330
   76VAL     CA 1548   4.200   9.310   3.630
   77ILE     CA 1549   4.070   9.480   3.850
   78GLN     CA 1550   4.350   9.590   4.050
   79GLY     CA 1551   4.590   9.620   4.240
   80GLU     CA 1552   4.860   9.750   4.150
   81TYR     CA 1553   5.000   9.690   3.870
   82GLU     CA 1554   5.280   9.730   3.780
   83SER     CA 1555   5.310   9.950   3.520
   84VAL     CA 1556   5.110   9.790   3.340
   85LEU     CA 1557   5.050   9.420   3.360
   86ARG     CA 1558   5.330   9.350   3.380
   87ASP     CA 1559   5.600   9.460   3.320
   88HIS     CA 1560   5.630   9.680   3.140
   89VAL     CA 1561   5.870   9.820   3.090
   90GLN     CA 1562   6.030   9.810   2.800
   91LYS     CA 1563   5.920   9.640   2.540
   92TRP     CA 1564   5.600   9.500   2.520
   93ASN     CA 1565   5.430   9.570   2.320
   94ILE     CA 1566   5.280   9.560   2.000
   95THR     CA 1567   5.130   9.890   1.910
   96GLN     CA 1568   4.860   9.960   2.030
   97VAL     CA 1569   4.970  10.110   2.350
   98THR     CA 1570   4.670  10.310   2.330
   99LEU     CA 1571   4.610  10.540   2.560
  100ASP     CA 1572   4.520  10.790   2.500
  101ALA     CA 1573   4.570  11.040   2.660
  102GLU     CA 1574   4.610  11.140   2.870
  103MET     CA 1575   4.860  11.330   3.000
  104GLU     CA 1576   4.920  11.460   3.210
  105PRO     CA 1577   4.980  11.520   3.520
  106PHE     CA 1578   4.850  11.370   3.780
  107TYR     CA 1579   4.890  11.030   3.750
  108LYS     CA 1580   5.060  10.810   3.620
  109GLU     CA 1581   5.310  11.010   3.520
  110MET     CA 1582   5.310  11.190   3.360
  111GLU     CA 1583   5.280  11.110   3.010
  112ALA     CA 1584   5.310  10.870   2.950
  113ASN     CA 1585   5.110  10.660   3.080
  114ILE     CA 1586   5.260  10.490   3.300
  115ARG     CA 1587   5.550  10.540   3.240
  116ARG     CA 1588   5.690  10.340   3.050
  117LEU     CA 1589   5.490  10.120   2.970
  118GLY     CA 1590   5.590  10.020   2.650
  119ALA     CA 1591   5.810  10.140   2.530
  120GLU     CA 1592   5.940  10.400   2.520
  121LEU     CA 1593   5.850  10.540   2.240
  122GLY     CA 1594   5.870  10.390   2.030
  123PHE     CA 1595   5.580  10.240   1.940
  124GLU     CA 1596   5.380  10.290   2.190
  125VAL     CA 1597   5.330  10.430   2.500
  126LEU     CA 1598   5.020  10.590   2.480
  127SER     CA 1599   4.930  10.850   2.180
  128ARG     CA 1600   4.780  11.140   2.300
  129VAL     CA 1601   4.610  11.360   2.230
  130GLY     CA 1602   4.320  11.270   2.140
  131HIS     CA 1603   3.960  11.200   2.120
  132SER     CA 1604   3.640  11.320   2.130
  133LEU     CA 1605   3.610  11.590   1.990
  134TYR     CA 1606   3.800  11.650   1.760
  135ASP     CA 1607   4.010  11.420   1.690
  136THR     CA 1608   4.310  11.520   1.640
  137LYS     CA 1609   4.350  11.720   1.370
  138ARG     CA 1610   4.540  12.010   1.370
  139ILE     CA 1611   4.610  12.240   1.600
  140LEU     CA 1612   4.750  12.560   1.560
  141ASP     CA 1613   4.800  12.550   1.250
  142LEU     CA 1614   4.680  12.750   1.070
  143ASN     CA 1615   4.750  13.050   1.140
  144GLY     CA 1616   4.920  13.100   1.380
  145GLY     CA 1617   4.930  13.020   1.660
  146SER     CA 1618   4.840  13.150   2.000
  147PRO     CA 1619   4.740  12.950   2.250
  148PRO     CA 1620   4.350  12.760   2.230
  149LEU     CA 1621   4.210  12.980   2.200
  150THR     CA 1622   3.860  13.140   2.170
  151TYR     CA 1623   3.530  12.960   2.110
  152LYS     CA 1624   3.390  12.840   1.940
  153ARG     CA 1625   3.460  12.560   1.720
  154PHE     CA 1626   3.790  12.480   1.850
  155LEU     CA 1627   3.980  12.620   1.890
  156HIS     CA 1628   3.920  12.960   1.730
  157ILE     CA 1629   3.770  12.950   1.460
  158LEU     CA 1630   3.920  12.720   1.300
  159SER     CA 1631   4.090  12.430   1.320
  160GLN     CA 1632   3.820  12.230   1.310
  161LEU     CA 1633   3.750  12.170   1.010
  162GLY     CA 1634   3.430  12.040   1.030
  163ASP     CA 1635   3.230  11.900   1.170
  164PRO     CA 1636   3.260  11.630   1.360
  165GLU     CA 1637   3.080  11.400   1.390
  166VAL     CA 1638   3.090  11.130   1.260
  167PRO     CA 1639   3.080  10.850   1.440
  168VAL     CA 1640   3.050  10.460   1.620
  169ARG     CA 1641   3.270  10.340   1.510
  170ASN     CA 1642   3.300  10.050   1.510
  171LEU     CA 1643   3.030   9.840   1.560
  172THR     CA 1644   3.160   9.510   1.550
  173ALA     CA 1645   3.330   9.540   1.280
  174GLU     CA 1646   3.490   9.240   1.250
  175ASP     CA 1647   3.420   9.100   1.490
  176PHE     CA 1648   3.630   9.190   1.730
  177GLN     CA 1649   3.730   8.960   1.910
  178ARG     CA 1650   4.000   8.860   1.850
  179CYS     CA 1651   4.220   8.740   2.010
  180MET     CA 1652   4.190   8.750   2.310
  181SER     CA 1653   3.980   8.610   2.490
  182PRO     CA 1654   3.760   8.740   2.720
  183GLU     CA 1655   3.540   8.510   2.780
  184PRO     CA 1656   3.500   8.390   3.020
  185GLY     CA 1657   3.670   8.370   3.310
  186LEU     CA 1658   3.970   8.280   3.300
  187ALA     CA 1659   4.200   8.320   3.480
  188GLU     CA 1660   4.320   8.300   3.700
  189ARG     CA 1661   4.390   8.690   3.750
  190TYR     CA 1662   4.110   8.860   3.690
  191ARG     CA 1663   3.970   9.000   3.890
  192VAL     CA 1664   3.610   9.050   3.780
  193PRO     CA 1665   3.410   8.900   3.940
  194VAL     CA 1666   3.340   9.150   4.300
  195PRO     CA 1667   3.620   9.400   4.190
  196ALA     CA 1668   3.850   9.520   4.300
  197ASP     CA 1669   3.760   9.580   4.640
  198LEU     CA 1670   3.520   9.690   4.670
  199GLU     CA 1671   3.370   9.770   4.900
  200ILE     CA 1672   3.080   9.760   4.980
  201PRO     CA 1673   2.980  10.100   4.820
  202PRO     CA 1674   2.790  10.360   4.840
  203GLN     CA 1675   2.460  10.390   4.880
  204SER     CA 1676   2.180  10.370   4.720
  205LEU     CA 1677   2.040  10.660   4.590
  206SER     CA 1678   2.010  10.940   4.540
  207PRO     CA 1679   1.980  10.990   4.190
  208TRP     CA 1680   2.100  10.810   3.940
  209THR     CA 1681   2.180  10.560   3.950
  210GLY     CA 1682   2.410  10.340   3.640
  211GLY     CA 1683   2.340  10.350   3.400
  212GLU     CA 1684   2.350  10.430   3.130
  213THR     CA 1685   2.050  10.550   3.000
  214GLU     CA 1686   1.950  10.840   3.010
  215GLY     CA 1687   2.020  11.100   2.960
  216LEU     CA 1688   2.180  11.350   3.080
  217ARG     CA 1689   2.040  11.520   3.290
  218ARG     CA 1690   1.840  11.660   3.130
  219LEU     CA 1691   1.940  11.680   2.760
  220GLU     CA 1692   1.700  11.540   2.650
  221GLN     CA 1693   1.450  11.690   2.750
  222HIS     CA 1694   1.480  11.980   2.740
  223LEU     CA 1695   1.520  12.090   2.500
  224THR     CA 1696   1.300  12.200   2.290
  225ASP     CA 1697   1.500  12.280   2.010
  226GLN     CA 1698   1.460  12.680   1.970
  227GLY     CA 1699   1.360  12.930   2.120
  228TRP     CA 1700   1.330  12.930   2.380
  229VAL     CA 1701   1.540  13.140   2.530
  230ALA     CA 1702   1.590  13.340   2.290
  231ASN     CA 1703   1.680  13.590   2.380
  232PHE     CA 1704   1.460  13.790   2.560
  233THR     CA 1705   1.270  13.510   2.750
  234LYS     CA 1706   1.400  13.440   3.120
  235PRO     CA 1707   1.670  13.490   3.010
  236ARG     CA 1708   1.920  13.340   2.970
  237THR     CA 1709   2.220  13.420   3.190
  238ILE     CA 1710   2.060  13.550   3.410
  239PRO     CA 1711   1.800  13.500   3.500
  240ASN     CA 1712   1.740  13.150   3.440
  241SER     CA 1713   1.530  12.950   3.580
  242LEU     CA 1714   1.380  12.780   3.370
  243LEU     CA 1715   1.530  12.760   3.090
  244PRO     CA 1716   1.680  12.610   2.980
  245SER     CA 1717   1.880  12.430   3.330
  246THR     CA 1718   2.020  12.130   3.300
  247THR     CA 1719   2.370  12.180   3.230
  248GLY     CA 1720   2.460  11.850   3.080
  249LEU     CA 1721   2.680  11.720   3.170
  250SER     CA 1722   2.880  11.610   3.390
  251PRO     CA 1723   2.730  11.310   3.480
  252TYR     CA 1724   2.820  11.070   3.240
  253PHE     CA 1725   3.100  11.270   3.140
  254SER     CA 1726   3.300  11.180   3.380
  255MET     CA 1727   3.340  10.860   3.290
  256GLY     CA 1728   3.230  10.780   3.050
  257CYS     CA 1729   3.020  10.780   2.920
  258LEU     CA 1730   2.920  10.910   2.640
  259SER     CA 1731   3.020  11.040   2.310
  260VAL     CA 1732   2.920  11.360   2.220
  261ARG     CA 1733   2.920  11.380   1.930
  262THR     CA 1734   2.600  11.220   1.880
  263PHE     CA 1735   2.450  11.420   2.100
  264PHE     CA 1736   2.510  11.710   1.980
  265GLN     CA 1737   2.380  11.850   1.740
  266ARG     CA 1738   2.100  12.070   1.900
  267LEU     CA 1739   2.280  12.190   2.120
  268SER     CA 1740   2.520  12.330   1.830
  269ASN     CA 1741   2.320  12.500   1.620
  270ILE     CA 1742   2.130  12.610   1.880
  271TYR     CA 1743   2.330  12.740   2.110
  272ALA     CA 1744   2.540  12.910   1.900
  273GLN     CA 1745   2.410  13.100   1.760
  274ALA     CA 1746   2.150  13.100   1.680
  275LYS     CA 1747   1.850  13.050   1.830
  276HIS     CA 1748   1.890  12.980   2.150
  277HIS     CA 1749   2.140  13.170   2.260
  278SER     CA 1750   2.200  13.500   2.160
  279LEU     CA 1751   2.430  13.710   2.310
  280PRO     CA 1752   2.680  13.670   2.450
  281PRO     CA 1753   2.780  13.460   2.710
  282VAL     CA 1754   2.830  13.180   2.730
  283SER     CA 1755   2.660  13.010   2.400
  284LEU     CA 1756   2.840  12.820   2.370
  285GLN     CA 1757   3.130  12.780   2.390
  286GLY     CA 1758   3.220  12.670   2.640
  287GLN     CA 1759   2.990  12.480   2.760
  288LEU     CA 1760   2.950  12.210   2.710
  289LEU     CA 1761   3.340  12.170   2.570
  290TRP     CA 1762   3.610  12.130   2.720
  291ARG     CA 1763   3.750  11.880   2.620
  292GLU     CA 1764   4.010  11.900   2.540
  293PHE     CA 1765   4.090  12.170   2.470
  294PHE     CA 1766   4.250  12.280   2.730
  295TYR     CA 1767   4.430  12.010   2.770
  296THR     CA 1768   4.600  11.940   2.490
  297VAL     CA 1769   4.750  12.330   2.440
  298ALA     CA 1770   4.800  12.350   2.700
  299SER     CA 1771   4.950  12.120   2.950
  300ALA     CA 1772   5.130  11.960   2.720
  301THR     CA 1773   5.320  12.220   2.560
  302GLN     CA 1774   5.330  12.530   2.740
  303ASN     CA 1775   5.290  12.480   3.050
  304PHE     CA 1776   5.010  12.530   3.320
  305THR     CA 1777   4.990  12.540   3.660
  306GLN     CA 1778   5.070  12.890   3.750
  307MET     CA 1779   5.220  13.070   3.660
  308ALA     CA 1780   5.320  13.120   3.370
  309GLY     CA 1781   5.290  13.000   3.160
  310ASN     CA 1782   5.090  13.010   2.880
  311PRO     CA 1783   4.970  13.330   2.770
  312ILE     CA 1784   4.730  13.390   2.970
  313CYS     CA 1785   4.840  13.300   3.280
  314LEU     CA 1786   4.880  13.490   3.530
  315GLN     CA 1787   4.700  13.610   3.790
  316ILE     CA 1788   4.820  13.600   4.030
  317HIS     CA 1789   4.840  13.370   4.230
  318TRP     CA 1790   4.800  13.550   4.590
  319TYR     CA 1791   4.700  13.350   4.780
  320GLU     CA 1792   4.950  13.120   4.880
  321ASP     CA 1793   4.770  12.900   5.080
  322ALA     CA 1794   4.450  12.870   4.940
  323GLU     CA 1795   4.260  12.700   4.970
  324ARG     CA 1796   4.060  12.580   5.210
  325LEU     CA 1797   3.770  12.510   5.400
  326HIS     CA 1798   3.640  12.800   5.420
  327LYS     CA 1799   3.370  12.850   5.280
  328TRP     CA 1800   3.260  12.630   5.160
  329LYS     CA 1801   3.200  12.380   5.240
  330THR     CA 1802   2.950  12.450   5.520
  331ALA     CA 1803   2.940  12.680   5.530
  332GLN     CA 1804   3.090  12.990   5.630
  333THR     CA 1805   2.820  13.160   5.600
  334GLY     CA 1806   2.810  13.420   5.420
  335PHE     CA 1807   2.730  13.470   5.150
  336PRO     CA 1808   2.500  13.310   5.030
  337TRP     CA 1809   2.520  13.170   4.760
  338ILE     CA 1810   2.690  12.870   4.700
  339ASP     CA 1811   2.720  12.800   5.010
  340ALA     CA 1812   2.730  12.540   5.060
  341ILE     CA 1813   2.530  12.380   5.300
  342MET     CA 1814   2.700  12.090   5.290
  343THR     CA 1815   2.920  11.990   5.140
  344GLN     CA 1816   2.900  12.020   4.800
  345LEU     CA 1817   2.650  12.070   4.710
  346ARG     CA 1818   2.450  11.820   4.870
  347GLN     CA 1819   2.310  11.580   4.750
  348GLU     CA 1820   2.280  11.610   4.420
  349GLY     CA 1821   2.540  11.730   4.290
  350TRP     CA 1822   2.510  12.100   4.230
  351ILE     CA 1823   2.550  12.260   4.030
  352HIS     CA 1824   2.560  12.320   3.730
  353HIS     CA 1825   2.370  12.560   3.570
  354LEU     CA 1826   2.330  12.730   3.870
  355ALA     CA 1827   2.600  12.870   3.940
  356ARG     CA 1828   2.850  12.900   3.800
  357HIS     CA 1829   2.890  13.340   3.990
  358ALA     CA 1830   2.930  13.250   4.270
  359VAL     CA 1831   3.200  13.030   4.260
  360ALA     CA 1832   3.430  13.290   4.240
  361CYS     CA 1833   3.360  13.530   4.360
  362PHE     CA 1834   3.460  13.500   4.740
  363LEU     CA 1835   3.670  13.330   4.730
  364THR     CA 1836   3.920  13.510   4.540
  365ARG     CA 1837   3.770  13.790   4.540
  366GLY     CA 1838   3.750  13.880   4.810
  367ASP     CA 1839   3.800  13.700   5.090
  368LEU     CA 1840   4.000  13.410   5.070
  369TRP     CA 1841   4.200  13.440   4.850
  370ILE     CA 1842   4.270  13.240   4.630
  371SER     CA 1843   4.530  13.020   4.460
  372TRP     CA 1844   4.350  12.830   4.180
  373GLU     CA 1845   4.520  12.570   4.230
  374GLU     CA 1846   4.480  12.450   4.530
  375GLY     CA 1847   4.140  12.540   4.530
  376MET     CA 1848   4.020  12.330   4.340
  377LYS     CA 1849   4.000  12.030   4.390
  378VAL     CA 1850   3.680  12.070   4.560
  379PHE     CA 1851   3.530  11.900   4.320
  380GLU     CA 1852   3.590  11.630   4.340
  381GLU     CA 1853   3.400  11.430   4.610
  382LEU     CA 1854   3.120  11.530   4.510
  383LEU     CA 1855   3.090  11.680   4.260
  384LEU     CA 1856   3.160  11.630   4.010
  385ASP     CA 1857   3.450  11.730   3.880
  386ALA     CA 1858   3.680  11.580   3.730
  387ASP     CA 1859   3.890  11.300   3.660
  388TYR     CA 1860   4.090  11.400   3.430
  389SER     CA 1861   3.950  11.690   3.260
  390ILE     CA 1862   3.890  11.930   3.360
  391ASN     CA 1863   4.020  12.020   3.660
  392ALA     CA 1864   4.260  12.250   3.620
  393GLY     CA 1865   4.140  12.500   3.450
  394ASN     CA 1866   3.870  12.600   3.600
  395TRP     CA 1867   3.970  12.930   3.720
  396MET     CA 1868   3.930  13.100   3.470
  397TRP     CA 1869   3.710  13.200   3.340
  398LEU     CA 1870   3.580  13.480   3.460
  399SER     CA 1871   3.840  13.560   3.690
  400ALA     CA 1872   4.080  13.640   3.540
  401SER     CA 1873   4.310  13.480   3.390
  402ALA     CA 1874   4.120  13.450   3.110
  403PHE     CA 1875   3.890  13.600   3.010
  404PHE     CA 1876   3.750  13.820   3.130
  405HIS     CA 1877   3.770   0.040   3.380
  406HIS     CA 1878   3.570   0.090   3.670
  407TYR     CA 1879   3.660   0.340   3.790
  408THR     CA 1880   3.480   0.560   3.900
  409ARG     CA 1881   3.380   0.580   4.230
  410ILE     CA 1882   3.100   0.350   4.320
  411PHE     CA 1883   2.970   0.140   4.050
  412CYS     CA 1884   2.740  13.830   4.030
  413PRO     CA 1885   2.620  13.800   4.370
  414VAL     CA 1886   2.430   0.120   4.420
  415ARG     CA 1887   2.080   0.030   4.360
  416PHE     CA 1888   2.130  13.710   4.090
  417GLY     CA 1889   2.000  13.790   3.900
  418LYS     CA 1890   1.700  13.910   3.990
  419ARG     CA 1891   1.600  13.700   4.160
  420THR     CA 1892   1.640  13.360   4.130
  421ASP     CA 1893   1.290  13.180   4.210
  422PRO     CA 1894   1.100  12.920   4.080
  423GLU     CA 1895   1.260  12.660   4.220
  424GLY     CA 1896   1.450  12.520   4.130
  425GLN     CA 1897   1.750  12.530   4.260
  426TYR     CA 1898   1.850  12.520   4.610
  427ILE     CA 1899   1.700  12.670   4.850
  428ARG     CA 1900   1.520  12.550   5.080
  429LYS     CA 1901   1.640  12.440   5.310
  430TYR     CA 1902   1.950  12.350   5.320
  431LEU     CA 1903   2.070  12.400   5.600
  432PRO     CA 1904   1.720  12.480   5.810
  433VAL     CA 1905   1.690  12.830   5.800
  434LEU     CA 1906   1.650  12.910   5.530
  435LYS     CA 1907   1.470  13.040   5.440
  436ASN     CA 1908   1.240  13.240   5.620
  437PHE     CA 1909   1.340  13.330   5.880
  438PRO     CA 1910   1.410  13.600   5.980
  439THR     CA 1911   1.510  13.840   5.740
  440LYS     CA 1912   1.390  13.730   5.470
  441TYR     CA 1913   1.610  13.540   5.300
  442ILE     CA 1914   1.720  13.500   5.040
  443TYR     CA 1915   1.760  13.760   4.870
  444GLU     CA 1916   1.610   0.070   5.070
  445PRO     CA 1917   1.840   0.080   5.300
  446TRP     CA 1918   1.950   0.310   5.500
  447THR     CA 1919   1.730   0.570   5.560
  448ALA     CA 1920   1.390   0.330   5.500
  449SER     CA 1921   1.080   0.420   5.390
  450GLU     CA 1922   0.860   0.320   5.600
  451GLU     CA 1923   1.000   0.090   5.740
  452GLU     CA 1924   1.100   0.090   6.010
  453GLN     CA 1925   1.350   0.150   6.170
  454ARG     CA 1926   1.470   0.480   6.010
  455GLN     CA 1927   1.840   0.560   6.020
  456ALA     CA 1928   1.900   0.390   6.230
  457GLY     CA 1929   1.820   0.260   6.460
  458CYS     CA 1930   1.690  13.860   6.360
  459ILE     CA 1931   1.880  13.680   6.210
  460ILE     CA 1932   2.120  13.850   6.060
  461GLY     CA 1933   2.350  13.810   6.220
  462ARG     CA 1934   2.460  13.580   6.410
  463ASP     CA 1935   2.210  13.380   6.380
  464TYR     CA 1936   2.270  13.360   6.050
  465PRO     CA 1937   2.490  13.510   5.890
  466PHE     CA 1938   2.750  13.580   5.870
  467PRO     CA 1939   3.080  13.460   5.940
  468MET     CA 1940   3.230  13.570   5.700
  469VAL     CA 1941   3.530  13.670   5.790
  470ASN     CA 1942   3.750  13.460   5.680
  471HIS     CA 1943   4.030  13.550   5.560
  472LYS     CA 1944   4.120  13.780   5.500
  473GLU     CA 1945   4.190   0.020   5.250
  474ALA     CA 1946   4.040   0.160   5.130
  475SER     CA 1947   3.810   0.380   5.120
  476ASP     CA 1948   3.900   0.680   5.040
  477ARG     CA 1949   4.160   0.710   4.870
  478ASN     CA 1950   4.160   0.480   4.630
  479LEU     CA 1951   3.890   0.410   4.480
  480GLN     CA 1952   3.870   0.390   4.220
  481LEU     CA 1953   4.140   0.300   4.000
  482MET     CA 1954   4.350   0.530   4.030
  483ARG     CA 1955   4.430   0.760   3.760
  484ARG     CA 1956   4.760   0.760   3.710
  485VAL     CA 1957   4.740   0.400   3.470
  486ARG     CA 1958   4.750   0.510   3.180
  487GLU     CA 1959   4.800   0.360   2.920
  488GLU     CA 1960   4.910   0.220   2.730
  489GLN     CA 1961   4.970  13.840   2.760
  490ARG     CA 1962   4.890  13.840   3.150
  491GLY     CA 1963   4.670  13.800   3.250
  492THR     CA 1964   4.440   0.070   3.110
  493ALA     CA 1965   4.450  13.900   2.850
  494GLN     CA 1966   4.350  13.660   2.750
  495LEU     CA 1967   4.150  13.560   2.560
  496THR     CA 1968   4.000  13.860   2.450
  497ARG     CA 1969   4.090   0.230   2.560
  999W        W 1970   2.200  11.060   8.170
 1000W        W 1971   3.710   2.820   9.800
 1001W        W 1972   8.080   9.500   7.580
 1002W        W 1973   5.700   0.240   7.690
 1003W        W 1974   1.710   8.890   1.130
 1004W        W 1975   6.820   0.220   3.060
 1005W        W 1976   8.270   9.680  11.350
 1006W        W 1977  13.880   3.560   2.590
 1007W        W 1978  13.700   7.250  12.270
 1008W        W 1979   4.900   4.170   1.420
 1009W        W 1980  10.990   0.150  12.340
 1010W        W 1981  10.500   2.390   1.150
 1011W        W 1982  13.690  12.910   5.770
 1012W        W 1983   8.800  11.810   3.620
 1013W        W 1984   6.880   6.960  12.640
 1014W        W 1985   0.560   1.390   2.850
 1015W        W 1986   2.970   2.370   9.400
 1016W        W 1987  13.030   9.030   8.700
 1017W        W 1988   2.900   1.570  11.870
 1018W        W 1989   8.500   6.980   3.510
 1019W        W 1990   3.050  10.950   5.300
 1020W        W 1991  10.910  10.150  12.750
 1021W        W 1992   7.520   6.070   1.660
 1022W        W 1993   7.650   9.610   0.620
 1023W        W 1994   3.860   2.880  13.180
 1024W        W 1995  11.260   4.050   3.160
 1025W        W 1996  12.880   0.660   1.510
 1026W        W 1997   5.350  12.530   4.510
 1027W        W 1998  12.630  11.360   7.160
 1028W        W 1999  12.630   7.080   5.950
 1029W        W 2000  10.210   5.260  10.740
 1030W        W 2001   0.800   3.890   7.480
 1031W        W 2002   0.090   9.880   3.570
 1032W        W 2003   0.700   8.920   7.840
 1033W        W 2004   0.230   0.320   0.060
 1034W        W 2005   3.080   6.260   4.180
 1035W        W 2006  11.790   5.010   7.600
 1036W        W 2007  10.750  13.000   2.710
 1037W        W 2008   8.120   6.930   4.800
 1038W        W 2009   1.800  12.720   1.340
 1039W        W 2010   7.830   5.860   3.870
 1040W        W 2011   9.730  10.010  13.700
 1041W        W 2012   2.930  10.130  10.330
 1042W        W 2013   7.240   0.890   1.920
 1043W        W 2014   5.630   2.060   8.810
 1044W        W 2015   5.710   3.960   7.590
 1045W        W 2016   4.530   2.430  12.480
 1046W        W 2017  10.160   8.230   5.390
 1047W        W 2018  11.720   8.000   6.610
 1048W        W 2019  11.460   6.350  10.080
 1049W        W 2020  10.540   6.750   8.920
 1050W        W 2021   0.400   5.660   8.360
 1051W        W 2022  13.570   2.560  11.260
 1052W        W 2023  12.140   5.130  13.020
 1053W        W 2024  11.400   8.110  11.510
 1054W        W 2025  11.360   6.600  11.770
 1055W        W 2026   9.390  11.180   7.700
 1056W        W 2027   6.490   9.720   9.250
 1057W        W 2028  10.870   4.910   1.890
 1058W        W 2029  11.420  13.080   1.770
 1059W        W 2030   2.010  11.830   7.050
 1060W        W 2031   1.630   6.120   1.640
 1061W        W 2032  12.160  10.850   3.280
 1062W        W 2033   0.090  11.410   1.740
 1063W        W 2034   4.250   9.160  11.550
 1064W        W 2035  10.830   6.000   6.550
 1065W        W 2036   8.170   1.760   8.800
 1066W        W 2037   2.950  12.570   6.370
 1067W        W 2038  10.390   6.150  10.290
 1068W        W 2039  13.560  12.450   1.550
 1069W        W 2040   9.950   6.150   4.670
 1070W        W 2041   8.050   9.750  12.430
 1071W        W 2042   9.640  13.730   2.550
 1072W        W 2043  13.230   0.920   7.470
 1073W        W 2044   7.170   8.130   2.280
 1074W        W 2045  13.820   8.720   2.150
 1075W        W 2046   3.030   3.320   6.350
 1076W        W 2047  11.990  11.080   9.150
 1077W        W 2048  13.800   5.650   2.760
 1078W        W 2049  12.900   4.540   9.360
 1079W        W 2050   3.440   6.830  12.380
 1080W        W 2051   1.870   2.270   3.440
 1081W        W 2052   3.430   5.280   6.900
 1082W        W 2053  12.800   6.760   7.020
 1083W        W 2054   1.470   5.600   9.020
 1084W        W 2055   5.730  10.480   6.220
 1085W        W 2056   8.720   4.130   5.070
 1086W        W 2057   9.280   2.930  10.010
 1087W        W 2058   9.350   9.200   0.280
 1088W        W 2059   3.610   3.350   9.640
 1089W        W 2060   3.310   5.610   9.730
 1090W        W 2061  12.420  13.450  12.620
 1091W        W 2062   8.490   2.040   0.970
 1092W        W 2063   5.500  11.710   9.040
 1093W        W 2064  10.980  12.330   7.220
 1094W        W 2065   8.430   1.950   1.430
 1095W        W 2066   3.070  13.440   1.510
 1096W        W 2067  13.580   7.990   5.130
 1097W        W 2068  12.950   1.410   6.580
 1098W        W 2069   3.870   0.760   2.580
 1099W        W 2070   8.820   8.050   4.540
 1100W        W 2071   0.910  11.610  13.700
 1101W        W 2072   8.870   9.700   5.230
 1102W        W 2073   4.550   5.360  12.490
 1103W        W 2074   9.650   4.090   9.450
 1104W        W 2075   8.800  10.200   8.080
 1105W        W 2076   0.500   4.240   2.220
 1106W        W 2077  13.690  11.800   3.900
 1107W        W 2078  11.980   4.020   7.580
 1108W        W 2079   4.410  10.700   3.020
 1109W        W 2080   8.390   4.950  13.840
 1110W        W 2081   8.620   4.100   8.020
 1111W        W 2082   5.190   4.990   8.450
 1112W        W 2083   8.430  12.790  10.760
 1113W        W 2084   0.760   3.970   5.540
 1114W        W 2085  10.070   1.030   0.310
 1115W        W 2086   2.090   3.660   4.040
 1116W        W 2087  13.790  10.270   5.500
 1117W        W 2088   4.210   9.250   5.220
 1118W        W 2089  12.120   8.170   1.900
 1119W        W 2090   2.440   1.740   8.710
 1120W        W 2091   5.920   8.750   3.410
 1121W        W 2092   8.320   5.890   9.550
 1122W        W 2093   1.960   3.360  11.280
 1123W        W 2094  10.960  10.830  11.850
 1124W        W 2095  13.610  10.040   8.320
 1125W        W 2096  10.600   8.070   2.030
 1126W        W 2097   2.090   3.780   4.530
 1127W        W 2098  10.890   2.150   1.010
 1128W        W 2099   2.230   4.700   5.620
 1129W        W 2100   5.140   2.400  10.910
 1130W        W 2101   0.550   9.080  10.090
 1131W        W 2102  10.700   2.500   9.640
 1132W        W 2103  10.100  11.930   0.890
 1133W        W 2104   3.080   7.240  13.920
 1134W        W 2105   4.700   3.060   8.720
 1135W        W 2106  12.120  10.440   0.400
 1136W        W 2107   9.050  10.420   3.530
 1137W        W 2108   2.110   4.050   6.520
 1138W        W 2109   9.080   3.320   7.670
 1139W        W 2110  13.260   8.950   4.030
 1140W        W 2111   7.430   2.950  10.770
 1141W        W 2112   7.660   0.870  10.330
 1142W        W 2113   1.400  11.290   7.900
 1143W        W 2114   0.860   4.760   9.080
 1144W        W 2115  10.440   9.570  10.610
 1145W        W 2116   8.960   9.130   0.580
 1146W        W 2117   2.510   5.870  13.740
 1147W        W 2118   8.150   1.760   2.770
 1148W        W 2119  12.750  12.400   3.140
 1149W        W 2120   4.990  11.550  12.750
 1150W        W 2121  12.330   1.130   1.140
 1151W        W 2122  13.060  13.740   7.320
 1152W        W 2123   1.270   3.900  10.280
 1153W        W 2124  10.330   5.290   7.690
 1154W        W 2125  11.510   6.120   8.800
 1155W        W 2126  10.030   5.910   0.710
 1156W        W 2127   6.460   9.670   5.290
 1157W        W 2128   3.350  13.830  13.630
 1158W        W 2129  13.480  10.530  13.030
 1159W        W 2130   5.840  12.790  10.740
 1160W        W 2131   0.510  10.700  11.690
 1161W        W 2132  11.990   7.160   3.860
 1162W        W 2133   6.920   9.370   0.940
 1163W        W 2134  11.560   9.320   9.800
 1164W        W 2135   7.660   0.700   0.110
 1165W        W 2136  13.280   3.990   4.410
 1166W        W 2137   3.340   5.000   4.400
 1167W        W 2138  10.730   9.970   2.820
 1168W        W 2139  13.840   3.880   0.110
 1169W        W 2140   7.870   1.310   4.300
 1170W        W 2141  11.390   1.650   6.770
 1171W        W 2142   0.750   3.830  11.610
 1172W        W 2143   8.740  12.550  13.400
 1173W        W 2144  12.830   4.420  13.430
 1174W        W 2145   4.630  12.590   8.090
 1175W        W 2146   5.210   2.920   8.430
 1176W        W 2147   8.250   0.540   5.810
 1177W        W 2148   3.300  10.640   1.040
 1178W        W 2149   6.120  11.010   7.400
 1179W        W 2150  10.130   6.810   9.800
 1180W        W 2151  13.560  10.470   1.180
 1181W        W 2152   1.840   6.900   2.190
 1182W        W 2153   7.130   7.100   7.480
 1183W        W 2154   1.840   2.340   4.350
 1184W        W 2155   6.480  12.690   3.490
 1185W        W 2156  11.490   1.920   4.240
 1186W        W 2157   8.570   3.520  11.250
 1187W        W 2158   4.590  12.120   5.530
 1188W        W 2159   9.620   2.240   9.410
 1189W        W 2160   2.640   3.240  12.010
 1190W        W 2161   6.390   9.350  11.070
 1191W        W 2162   0.650  10.210  11.530
 1192W        W 2163   0.090   7.660  13.040
 1193W        W 2164   4.570   2.700  12.890
 1194W        W 2165  12.100  13.710   3.790
 1195W        W 2166   8.070   1.610  10.680
 1196W        W 2167  11.370   1.330  13.020
 1197W        W 2168   6.930   9.780   0.280
 1198W        W 2169  11.380   8.560   9.180
 1199W        W 2170  11.010  12.210   2.450
 1200W        W 2171   3.470   7.000  11.940
 1201W        W 2172   1.700   3.670   0.600
 1202W        W 2173   8.340   9.440   2.470
 1203W        W 2174   5.420   7.750  11.370
 1204W        W 2175   5.480  12.640   9.780
 1205W        W 2176   9.940   1.040   4.340
 1206W        W 2177   8.640   1.020   6.580
 1207W        W 2178  10.960   0.830  12.050
 1208W        W 2179  13.300   6.670  10.480
 1209W        W 2180   5.010  13.740   0.180
 1210W        W 2181   1.420  13.070   7.870
 1211W        W 2182  11.390  10.110   5.200
 1212W        W 2183  11.270   7.200   4.400
 1213W        W 2184   7.890   8.710   6.200
 1214W        W 2185   6.130   5.340   5.590
 1215W        W 2186  12.400  12.920   3.880
 1216W        W 2187   9.470   9.940  11.540
 1217W        W 2188   3.110   4.530   5.120
 1218W        W 2189  13.810   7.590   3.040
 1219W        W 2190   3.430  11.610   6.010
 1220W        W 2191  11.550   9.610   5.170
 1221W        W 2192   4.270  10.440  10.380
 1222W        W 2193   5.870  10.230   3.940
 1223W        W 2194   1.850   4.960   9.460
 1224W        W 2195   5.280   2.880  10.870
 1225W        W 2196   5.620   8.270   3.360
 1226W        W 2197   7.680   5.920   2.070
 1227W        W 2198  12.320   5.600   0.950
 1228W        W 2199   3.900   3.830  10.080
 1229W        W 2200  10.370  13.110   6.510
 1230W        W 2201  13.700   5.330   0.530
 1231W        W 2202   3.260   8.280  11.530
 1232W        W 2203   2.310   0.590  10.680
 1233W        W 2204   9.680   9.470   9.330
 1234W        W 2205   8.070   8.730  11.210
 1235W        W 2206   7.960   4.400   1.260
 1236W        W 2207  13.530   8.300   3.430
 1237W        W 2208   7.370   6.960  12.780
 1238W        W 2209  12.150   1.570  10.840
 1239W        W 2210  11.350  11.490   4.910
 1240W        W 2211   7.140   3.880   7.240
 1241W        W 2212   4.590   5.720   0.030
 1242W        W 2213   0.080  11.490   9.550
 1243W        W 2214   9.060   1.350  10.060
 1244W        W 2215  11.820   8.180   4.430
 1245W        W 2216   5.770  10.560   1.510
 1246W        W 2217   4.830   6.650  12.250
 1247W        W 2218  11.680  11.730   6.280
 1248W        W 2219   0.950   7.420   7.950
 1249W        W 2220  11.930   2.960   8.140
 1250W        W 2221   8.580  11.290  11.530
 1251W        W 2222  10.210   6.890   3.440
 1252W        W 2223   8.230   7.000   5.310
 1253W        W 2224   5.560  12.320  10.640
 1254W        W 2225  10.360  13.260   5.240
 1255W        W 2226   7.960  12.560   9.670
 1256W        W 2227  11.310   4.500   7.020
 1257W        W 2228   7.300   6.230   3.340
 1258W        W 2229   6.820   1.200  13.030
 1259W        W 2230  12.070  13.290  11.230
 1260W        W 2231   4.040  10.480   5.100
 1261W        W 2232   1.610   2.910   1.030
 1262W        W 2233  12.290   0.620  10.990
 1263W        W 2234   3.630   9.980  13.620
 1264W        W 2235  13.850   0.070   6.430
 1265W        W 2236  11.550   3.880   0.140
 1266W        W 2237   5.460   4.460  10.830
 1267W        W 2238  10.050   3.640   6.080
 1268W        W 2239  11.860   3.510   0.420
 1269W        W 2240   7.880  12.250   4.370
 1270W        W 2241   3.680   3.760  11.340
 1271W        W 2242   0.260   1.480   3.430
 1272W        W 2243  13.220  11.260   2.460
 1273W        W 2244   4.140  11.000   9.760
 1274W        W 2245   1.100   1.030  10.440
 1275W        W 2246   8.120   7.750   0.790
 1276W        W 2247  13.690   3.480   7.800
 1277W        W 2248   8.550   8.390   7.250
 1278W        W 2249   3.330   7.820   4.120
 1279W        W 2250  11.520   3.460  11.890
 1280W        W 2251   8.150   9.910  10.070
 1281W        W 2252  10.540  12.670   6.940
 1282W        W 2253   4.120   2.530   4.730
 1283W        W 2254   8.040   5.700  12.340
 1284W        W 2255   7.660   4.210   5.560
 1285W        W 2256   9.670   8.470   5.670
 1286W        W 2257  10.190   3.150   4.550
 1287W        W 2258   4.780   8.680   6.910
 1288W        W 2259   5.010  10.610  11.340
 1289W        W 2260   4.320   8.700  11.730
 1290W        W 2261   5.880   4.010   1.910
 1291W        W 2262   4.360   6.740   4.610
 1292W        W 2263   5.770   5.320  11.060
 1293W        W 2264   8.230  11.750   7.520
 1294W        W 2265  11.610  11.020   1.830
 1295W        W 2266  13.000   1.230   2.580
 1296W        W 2267  13.790   8.820   8.940
 1297W        W 2268   0.090   0.140   9.860
 1298W        W 2269   4.330   9.910   6.530
 1299W        W 2270   3.310   4.580  12.360
 1300W        W 2271  12.140  12.000   9.390
 1301W        W 2272   4.620   1.450  10.240
 1302W        W 2273   7.630  10.020   5.710
 1303W        W 2274  12.740  13.800  12.710
 1304W        W 2275  10.280   1.440  11.340
 1305W        W 2276  10.820   8.470   8.670
 1306W        W 2277   4.670   5.870   2.640
 1307W        W 2278   3.290   6.550   5.940
 1308W        W 2279   2.780   3.040   5.880
 1309W        W 2280   9.530  10.820   5.930
 1310W        W 2281   4.500   4.660   8.890
 1311W        W 2282   3.030  12.180  10.610
 1312W        W 2283  12.400   7.280   0.990
 1313W        W 2284  10.700   6.300   6.070
 1314W        W 2285   3.850   4.860   5.780
 1315W        W 2286   6.020   7.330   1.130
 1316W        W 2287  13.580  10.770   0.240
 1317W        W 2288   1.870   0.050   2.110
 1318W        W 2289  11.860   7.200   0.240
 1319W        W 2290   5.250   7.030   9.630
 1320W        W 2291  10.680   0.920   2.030
 1321W        W 2292  11.730   7.780   2.620
 1322W        W 2293  10.610   8.390   5.330
 1323W        W 2294  12.610   4.570   7.860
 1324W        W 2295   7.710  10.650  13.840
 1325W        W 2296   5.490   5.620   3.950
 1326W        W 2297   0.030   3.060  12.460
 1327W        W 2298   7.360   1.880  12.550
 1328W        W 2299   9.800  13.680   6.710
 1329W        W 2300   2.140  10.030   2.150
 1330W        W 2301   3.210  12.010  11.050
 1331W        W 2302  13.210   3.230   6.750
 1332W        W 2303  12.730   7.570  11.140
 1333W        W 2304   6.000   0.800   8.490
 1334W        W 2305   1.050  12.540   9.230
 1335W        W 2306  10.910   6.170  13.620
 1336W        W 2307  13.050   5.730   9.850
 1337W        W 2308  13.540  10.200   4.920
 1338W        W 2309  11.700   3.090   0.810
 1339W        W 2310   5.720   3.690  10.700
 1340W        W 2311   0.790  11.320  10.390
 1341W        W 2312   2.490   5.520   4.610
 1342W        W 2313   9.030   0.090   1.950
 1343W        W 2314  12.940   3.130  12.990
 1344W        W 2315  13.400  11.620   6.610
 1345W        W 2316   7.930   1.780   7.830
 1346W        W 2317   2.420  11.840   8.260
 1347W        W 2318   2.420   5.420   8.170
 1348W        W 2319   1.910   4.800   2.640
 1349W        W 2320   5.480   0.740   7.700
 1350W        W 2321   3.830   5.070  10.230
 1351W        W 2322  12.850   6.900  12.220
 1352W        W 2323   2.260   4.550   7.990
 1353W        W 2324   6.480   4.030  10.780
 1354W        W 2325   0.620  12.170   6.850
 1355W        W 2326   8.660   6.110   7.820
 1356W        W 2327   5.790   1.810  11.940
 1357W        W 2328   5.620   9.770  12.310
 1358W        W 2329   0.520   6.790   6.910
 1359W        W 2330   6.800   4.810   9.900
 1360W        W 2331   5.120   2.960   0.700
 1361W        W 2332  11.700   4.980   9.580
 1362W        W 2333   6.680   7.650   3.490
 1363W        W 2334   2.500   1.060  11.900
 1364W        W 2335  13.770   8.750   9.670
 1365W        W 2336   0.240  12.120  10.790
 1366W        W 2337   7.430  11.680  10.000
 1367W        W 2338   7.060   5.550   5.090
 1368W        W 2339   7.570   0.170   7.610
 1369W        W 2340   1.070  10.370   6.520
 1370W        W 2341   3.470   2.420   2.990
 1371W        W 2342   1.350  10.340   2.750
 1372W        W 2343   6.550   6.980   1.950
 1373W        W 2344   0.700   5.260   4.170
 1374W        W 2345   7.600   5.300   8.690
 1375W        W 2346  12.980   4.700   3.190
 1376W        W 2347   1.220   5.370   0.950
 1377W        W 2348   6.920  12.300   4.310
 1378W        W 2349   7.610  11.040   5.850
 1379W        W 2350  12.820   4.420  12.910
 1380W        W 2351   7.500   8.330  10.720
 1381W        W 2352  12.690  11.870   8.490
 1382W        W 2353   3.520   4.070   1.250
 1383W        W 2354   9.430  11.120   8.490
 1384W        W 2355   2.710   8.790  12.150
 1385W        W 2356   4.400   2.100   0.930
 1386W        W 2357   7.280  10.290  12.530
 1387W        W 2358  12.250   0.670   7.180
 1388W        W 2359   4.440  12.620  13.130
 1389W        W 2360   2.070  10.760  12.770
 1390W        W 2361   5.880   5.290   2.120
 1391W        W 2362  12.660   8.620  13.360
 1392W        W 2363   1.860   7.480   5.260
 1393W        W 2364   2.410   8.730   5.970
 1394W        W 2365   6.580   8.570   7.480
 1395W        W 2366   8.490   8.100   8.340
 1396W        W 2367  10.730   0.640   1.480
 1397W        W 2368   3.050   0.380   5.300
 1398W        W 2369   1.250  11.660   7.580
 1399W        W 2370  10.530  12.000   2.340
 1400W        W 2371   7.200   9.580  12.270
 1401W        W 2372   1.950   7.050   0.400
 1402W        W 2373  12.210   4.610   1.450
 1403W        W 2374  12.490   5.560   6.560
 1404W        W 2375   4.400   6.910   1.520
 1405W        W 2376  12.350   3.440   0.640
 1406W        W 2377   2.640   3.960  12.860
 1407W        W 2378   1.370   4.780   1.190
 1408W        W 2379  12.520   8.730   8.380
 1409W        W 2380   8.010   5.180  10.120
 1410W        W 2381   1.450   8.840   3.480
 1411W        W 2382   6.880  12.870   8.320
 1412W        W 2383   0.970   6.570   1.340
 1413W        W 2384   8.620   5.400   1.210
 1414W        W 2385   0.800  10.490   1.530
 1415W        W 2386   2.080   0.740  12.020
 1416W        W 2387   2.450   8.230   2.060
 1417W        W 2388   8.230   7.670  12.230
 1418W        W 2389   2.020   0.000   1.560
 1419W        W 2390   4.500   0.860   7.490
 1420W        W 2391   7.910   2.700   6.240
 1421W        W 2392   6.230   0.480   7.020
 1422W        W 2393   1.400   7.910  11.440
 1423W        W 2394   7.880   5.970   6.380
 1424W        W 2395   5.900   7.560   0.570
 1425W        W 2396   7.680  13.030  12.080
 1426W        W 2397   8.020   5.010   1.930
 1427W        W 2398   1.870   7.650  11.340
 1428W        W 2399  11.810   9.480   4.780
 1429W        W 2400   9.130   9.410  10.540
 1430W        W 2401   3.250   3.770   9.420
 1431W        W 2402  11.960  13.070   0.930
 1432W        W 2403  11.090   1.130   7.450
 1433W        W 2404   2.420   0.020   1.840
 1434W        W 2405   4.280  13.700   2.050
 1435W        W 2406   7.920   2.910  10.980
 1436W        W 2407   1.430  12.090   0.830
 1437W        W 2408   2.620   0.490   4.120
 1438W        W 2409   1.180   4.710   7.970
 1439W        W 2410   2.320   8.970  13.060
 1440W        W 2411   6.210   1.990  11.000
 1441W        W 2412   2.510   9.180   2.000
 1442W        W 2413  12.170   9.940   3.970
 1443W        W 2414   4.810   2.560   8.800
 1444W        W 2415   4.970   6.490   0.270
 1445W        W 2416   5.440   8.360   5.900
 1446W        W 2417   0.720   6.080  13.670
 1447W        W 2418   0.910  12.270   6.400
 1448W        W 2419  11.080   5.480   2.220
 1449W        W 2420   5.720   4.200   4.750
 1450W        W 2421   7.010   9.500  11.730
 1451W        W 2422  10.060   1.540   4.290
 1452W        W 2423   9.910   1.180   3.290
 1453W        W 2424  13.440   7.010   2.610
 1454W        W 2425  12.820   6.230   8.630
 1455W        W 2426   7.040   3.100  13.650
 1456W        W 2427   7.810  13.480   0.910
 1457W        W 2428   4.150  11.930   7.590
 1458W        W 2429  12.480   0.230   8.040
 1459W        W 2430   2.420   5.640   1.960
 1460W        W 2431  13.370  13.340   4.540
 1461W        W 2432  11.820   9.140   4.380
 1462W        W 2433  13.270  13.690   8.210
 1463W        W 2434  10.770   5.890   2.360
 1464W        W 2435  12.750   1.360   0.300
 1465W        W 2436   8.010   1.600  11.190
 1466W        W 2437   7.980  12.790   6.500
 1467W        W 2438  13.090   6.520   4.530
 1468W        W 2439   8.800  13.360   8.540
 1469W        W 2440  13.790   4.000   7.980
 1470W        W 2441   0.680  11.330  13.320
 1471W        W 2442   9.410   0.420  10.910
 1472W        W 2443   4.200   1.780   8.880
 1473W        W 2444   6.550   7.090  10.410
 1474W        W 2445   6.870  13.320   4.790
 1475W        W 2446   1.760  11.050  11.590
 1476W        W 2447   6.160   5.050   0.730
 1477W        W 2448   4.230   9.640  12.870
 1478W        W 2449   9.190   9.430  13.310
 1479W        W 2450   2.980   3.520   4.080
 1480W        W 2451   4.300   5.500  13.000
 1481W        W 2452   5.640  12.370  12.470
 1482W        W 2453   0.420   2.910   9.050
 1483W        W 2454   8.820   2.750   0.290
 1484W        W 2455   2.340   8.720   3.410
 1485W        W 2456   5.170  10.070   8.350
 1486W        W 2457   5.180   4.830  13.530
 1487W        W 2458  12.710   2.580   5.090
 1488W        W 2459  10.980   2.480  13.640
 1489W        W 2460   7.750  13.530   8.900
 1490W        W 2461   1.640   9.580  13.900
 1491W        W 2462   3.300  10.050  10.830
 1492W        W 2463   3.680   4.800   5.180
 1493W        W 2464  13.170   8.040   4.460
 1494W        W 2465  13.450   9.410   7.900
 1495W        W 2466   3.950   4.040  10.570
 1496W        W 2467  13.400  11.980   1.310
 1497W        W 2468   6.460   6.430   5.120
 1498W        W 2469   4.570  12.930  11.290
 1499W        W 2470   0.340   6.370   2.340
 1500W        W 2471   0.480   7.090  11.610
 1501W        W 2472  11.820  12.360   8.090
 1502W        W 2473   2.750   0.850   2.720
 1503W        W 2474   5.740   8.250  10.250
 1504W        W 2475  10.370   4.860   3.620
 1505W        W 2476   0.080  12.830   7.140
 1506W        W 2477  12.730  13.270   9.030
 1507W        W 2478   2.740   8.660   5.090
 1508W        W 2479   7.560   3.160   7.230
 1509W        W 2480   1.490   0.750  10.240
 1510W        W 2481   0.500   3.790   2.470
 1511W        W 2482   3.350   1.750   0.830
 1512W        W 2483  13.510   5.850  11.260
 1513W        W 2484   4.290   7.250  11.620
 1514W        W 2485  10.610   6.630   7.870
 1515W        W 2486  10.420   6.590   6.720
 1516W        W 2487   2.540   3.350   7.040
 1517W        W 2488   9.120   1.170   4.680
 1518W        W 2489   2.150   2.830   2.190
 1519W        W 2490   0.660   5.050   0.180
 1520W        W 2491   6.110  11.030   5.780
 1521W        W 2492   9.230  10.730   6.760
 1522W        W 2493  10.580   8.080   5.720
 1523W        W 2494   9.360  11.180   4.390
 1524W        W 2495   7.910   5.650   9.990
 1525W        W 2496   2.670   6.960   1.510
 1526W        W 2497   7.980   4.260   6.250
 1527W        W 2498   6.510  10.490   4.770
 1528W        W 2499   4.280  10.030   8.210
 1529W        W 2500   5.320   8.220  11.040
 1530W        W 2501  13.340   1.680  13.140
 1531W        W 2502   5.570   1.300  13.240
 1532W        W 2503   2.710   8.330   7.020
 1533W        W 2504  11.310   4.500  11.780
 1534W        W 2505   4.680   5.140   5.100
 1535W        W 2506   0.150   5.150  11.570
 1536W        W 2507   2.620   0.940   6.000
 1537W        W 2508   2.460  13.300   8.560
 1538W        W 2509   5.080   6.000   6.360
 1539W        W 2510  11.660   7.480  12.570
 1540W        W 2511  10.040   2.110   1.280
 1541W        W 2512   9.840  12.970   9.300
 1542W        W 2513   7.120  13.750  10.930
 1543W        W 2514   1.140   1.710   1.700
 1544W        W 2515   4.900   5.860   9.400
 1545W        W 2516  13.750   1.620   5.120
 1546W        W 2517   5.600   9.780   4.880
 1547W        W 2518   7.700  10.180   7.520
 1548W        W 2519   6.640   9.330   1.390
 1549W        W 2520   8.220   3.540  12.650
 1550W        W 2521  11.890   6.400   8.890
 1551W        W 2522   9.050   4.480   1.110
 1552W        W 2523   5.580   8.600   7.340
 1553W        W 2524   4.460   4.320   8.150
 1554W        W 2525   1.210   6.820   3.560
 1555W        W 2526   4.620   0.230  13.270
 1556W        W 2527   9.530   3.640   5.190
 1557W        W 2528  13.170   7.810   7.960
 1558W        W 2529  13.890  13.020   6.660
 1559W        W 2530   1.430   1.380   5.520
 1560W        W 2531  10.520  10.210  10.610
 1561W        W 2532   5.010   4.980   0.500
 1562W        W 2533  11.120  12.370   4.690
 1563W        W 2534   1.010   3.570  12.100
 1564W        W 2535   7.840   5.910   4.430
 1565W        W 2536  13.790   0.750   1.370
 1566W        W 2537   1.890   4.890   6.680
 1567W        W 2538  12.530   3.280   9.080
 1568W        W 2539   8.350   5.720   7.640
 1569W        W 2540  11.340   3.070  10.050
 1570W        W 2541   1.000   0.910   8.940
 1571W        W 2542  12.240   9.410   9.740
 1572W        W 2543  11.670  11.710  13.130
 1573W        W 2544   8.950   8.310   1.820
 1574W        W 2545   2.820   0.310  12.380
 1575W        W 2546   7.920   9.640   0.180
 1576W        W 2547   8.490   7.650   0.320
 1577W        W 2548   4.750   1.800   3.730
 1578W        W 2549   4.610   7.580   8.420
 1579W        W 2550   0.600   1.050   7.790
 1580W        W 2551   5.800  11.260   1.050
 1581W        W 2552  13.510  10.130   6.590
 1582W        W 2553   2.100  10.710   9.710
 1583W        W 2554  13.650   8.020   9.210
 1584W        W 2555   1.550   1.240   8.750
 1585W        W 2556  13.230  12.610  13.410
 1586W        W 2557   9.410  11.900   5.430
 1587W        W 2558   1.100   3.390  10.820
 1588W        W 2559  12.060   6.250   4.900
 1589W        W 2560   3.020  11.820   8.900
 1590W        W 2561   4.980   0.990   6.390
 1591W        W 2562  13.440  13.840   5.670
 1592W        W 2563   5.770   3.120   2.180
 1593W        W 2564   2.450   2.200   6.670
 1594W        W 2565   7.040  13.900   7.880
 1595W        W 2566  13.100   9.320   6.650
 1596W        W 2567  10.270   9.940  10.250
 1597W        W 2568   1.280   0.280   8.390
 1598W        W 2569   6.440   0.810   8.120
 1599W        W 2570  11.560   0.070  11.680
 1600W        W 2571   9.850  13.010   9.980
 1601W        W 2572   9.740   8.890   2.370
 1602W        W 2573  11.380  10.440  12.880
 1603W        W 2574  12.350   6.600   9.570
 1604W        W 2575  10.640   5.850  12.790
 1605W        W 2576   3.480   5.270   3.210
 1606W        W 2577  10.950   8.760  12.830
 1607W        W 2578   4.280  10.330   7.420
 1608W        W 2579  11.230  10.100   8.360
 1609W        W 2580   2.940   4.790  12.740
 1610W        W 2581   6.270   3.960  10.280
 1611W        W 2582   5.700   9.930  10.060
 1612W        W 2583   6.260   3.460   4.190
 1613W        W 2584  10.810   1.840   2.760
 1614W        W 2585  13.640  12.010   4.790
 1615W        W 2586  10.680   2.450   0.110
 1616W        W 2587   1.900   2.940   9.840
 1617W        W 2588   4.770   9.170   6.980
 1618W        W 2589   1.890   4.940  12.610
 1619W        W 2590   2.130   2.290   0.800
 1620W        W 2591  10.190   3.490   8.260
 1621W        W 2592   6.170   4.750   3.220
 1622W        W 2593  13.640   0.430   9.990
 1623W        W 2594  10.010  11.090   8.840
 1624W        W 2595   1.100   3.770   2.790
 1625W        W 2596   7.480   5.580   6.540
 1626W        W 2597   3.230  10.060   7.000
 1627W        W 2598   5.850   0.950  12.850
 1628W        W 2599   8.770  10.560  11.270
 1629W        W 2600   4.000   6.490   5.620
 1630W        W 2601   9.350   3.660   4.250
 1631W        W 2602   1.260  11.340   9.960
 1632W        W 2603  10.790  10.680   5.100
 1633W        W 2604  11.210   5.630   4.980
 1634W        W 2605  13.350   9.410  10.990
 1635W        W 2606  12.280  11.910   8.020
 1636W        W 2607   2.080   7.690   7.560
 1637W        W 2608  10.890   4.940   9.760
 1638W        W 2609   2.630   3.140  13.300
 1639W        W 2610   5.540   1.290   2.830
 1640W        W 2611   2.540   4.380  10.790
 1641W        W 2612   4.830   8.000   3.250
 1642W        W 2613   8.350   0.060  11.940
 1643W        W 2614  10.050   6.720   3.910
 1644W        W 2615   9.920   2.110   4.380
 1645W        W 2616   2.590  11.530  13.110
 1646W        W 2617   6.400   5.320   8.150
 1647W        W 2618   5.190   2.050   4.860
 1648W        W 2619   7.080   6.550  12.420
 1649W        W 2620   0.110  10.070   5.090
 1650W        W 2621   8.030   0.620  12.350
 1651W        W 2622  12.840   6.470   3.650
 1652W        W 2623   0.560  13.470   5.280
 1653W        W 2624   5.790   0.370   2.820
 1654W        W 2625  12.210   4.320   5.260
 1655W        W 2626   6.220   7.520   7.180
 1656W        W 2627   2.850   1.770   0.580
 1657W        W 2628   5.160   0.640  11.030
 1658W        W 2629   3.200   3.810   3.100
 1659W        W 2630   0.370   3.200   2.550
 1660W        W 2631   3.440   1.590   9.310
 1661W        W 2632   9.040  13.720  12.830
 1662W        W 2633  13.070  13.690   4.350
 1663W        W 2634   9.660  11.430   5.550
 1664W        W 2635   2.390   4.060   2.310
 1665W        W 2636   0.960   5.530   5.860
 1666W        W 2637   5.210  11.980   0.390
 1667W        W 2638   6.430  11.420  13.920
 1668W        W 2639   7.750   9.470   8.000
 1669W        W 2640   3.080   0.400   8.650
 1670W        W 2641   8.370   0.520   2.870
 1671W        W 2642  13.340  10.800   2.560
 1672W        W 2643  12.540   1.850  12.680
 1673W        W 2644   5.970   3.800  13.760
 1674W        W 2645  12.050   8.690  13.750
 1675W        W 2646  11.100   6.330  13.070
 1676W        W 2647   1.260   6.350   2.560
 1677W        W 2648  12.080   3.560  13.020
 1678W        W 2649  12.200   3.630   3.460
 1679W        W 2650   8.610   4.460   7.170
 1680W        W 2651   6.830   3.830   4.990
 1681W        W 2652   9.060   8.810  13.280
 1682W        W 2653   8.120   3.490   0.040
 1683W        W 2654  11.030  12.880  12.110
 1684W        W 2655   4.490  11.960  10.950
 1685W        W 2656  13.090   2.140   5.170
 1686W        W 2657   1.620   0.230   3.290
 1687W        W 2658   7.020  11.780   5.530
 1688W        W 2659   5.360   2.450   0.000
 1689W        W 2660   1.640   8.000   8.410
 1690W        W 2661  10.020   8.630   8.840
 1691W        W 2662   3.540   6.310  13.560
 1692W        W 2663   9.100   9.000  13.770
 1693W        W 2664   1.070  10.750   2.800
 1694W        W 2665  11.180   5.740   3.030
 1695W        W 2666   3.580   4.320   5.180
 1696W        W 2667   5.450   0.230   4.290
 1697W        W 2668   3.990   6.630  10.730
 1698W        W 2669  11.340   6.130  10.810
 1699W        W 2670   6.510  11.430  11.180
 1700W        W 2671   7.510   1.820   1.620
 1701W        W 2672   4.010   8.560   4.610
 1702W        W 2673   0.030  13.230  13.260
 1703W        W 2674   3.630   1.210   2.260
 1704W        W 2675   2.480   5.060   4.840
 1705W        W 2676   3.820   2.570   4.310
 1706W        W 2677   7.080  12.410  12.600
 1707W        W 2678  11.770  10.080   9.140
 1708W        W 2679  12.180  11.410   6.290
 1709W        W 2680  11.290  10.260  11.810
 1710W        W 2681  10.550   4.480   8.610
 1711W        W 2682   2.660   2.710   8.530
 1712W        W 2683   1.280  10.200   8.070
 1713W        W 2684   7.160   9.510   2.060
 1714W        W 2685  13.570   3.660   6.900
 1715W        W 2686  12.550   4.850  13.270
 1716W        W 2687   4.730   1.890   9.200
 1717W        W 2688  12.050   3.250   9.060
 1718W        W 2689   7.460   3.220   3.340
 1719W        W 2690  10.260   2.780   3.770
 1720W        W 2691   4.480   4.970  12.850
 1721W        W 2692  10.130  12.530  10.680
 1722W        W 2693  10.670   1.440  10.040
 1723W        W 2694  13.430  11.450   6.060
 1724W        W 2695   0.140   6.980   4.390
 1725W        W 2696   6.270  13.660  12.850
 1726W        W 2697   1.240   9.880   0.060
 1727W        W 2698   4.140   7.060   9.630
 1728W        W 2699  13.180   3.570   5.870
 1729W        W 2700   9.970  10.290   2.410
 1730W        W 2701   9.700   4.490   0.070
 1731W        W 2702   2.290  10.370   2.540
 1732W        W 2703   6.460   9.960   7.520
 1733W        W 2704  12.190  12.510   0.850
 1734W        W 2705   1.530   6.740   5.570
 1735W        W 2706   1.260   1.840   0.890
 1736W        W 2707  13.680   3.890   4.100
 1737W        W 2708  10.770   3.300  10.930
 1738W        W 2709  13.860  11.550  10.040
 1739W        W 2710   1.520   0.350  13.410
 1740W        W 2711   2.010   6.080  13.680
 1741W        W 2712   6.930   8.570   1.650
 1742W        W 2713   5.960   4.400   7.460
 1743W        W 2714  10.420  12.190   6.840
 1744W        W 2715   5.080   1.140   3.640
 1745W        W 2716  13.210   7.190   0.740
 1746W        W 2717   6.470   2.550  12.310
 1747W        W 2718  12.430   7.360   1.550
 1748W        W 2719   2.050  11.090   0.230
 1749W        W 2720   8.010   9.640  10.920
 1750W        W 2721   7.550   9.970   7.090
 1751W        W 2722   5.370   3.870   3.950
 1752W        W 2723   2.130   9.480   3.930
 1753W        W 2724  11.930   1.930   9.780
 1754W        W 2725  13.040  11.530   1.910
 1755W        W 2726   0.820  13.910  11.020
 1756W        W 2727   7.430   3.730   4.660
 1757W        W 2728   2.660   3.260  10.550
 1758W        W 2729   4.460   4.520   0.330
 1759W        W 2730   2.760   3.540   3.180
 1760W        W 2731   8.850  12.140  12.560
 1761W        W 2732   4.870   7.400   7.240
 1762W        W 2733   1.910   7.400   3.650
 1763W        W 2734  12.400   7.570   6.670
 1764W        W 2735   7.290   1.090   7.890
 1765W        W 2736   6.900  12.240   7.170
 1766W        W 2737  13.520  13.350   5.450
 1767W        W 2738  11.610  11.810   3.000
 1768W        W 2739   7.810   2.810   0.090
 1769W        W 2740   5.310  10.550   5.440
 1770W        W 2741   6.520  10.890   1.070
 1771W        W 2742   2.830   7.950  11.150
 1772W        W 2743  13.420  13.270   6.650
 1773W        W 2744   4.130  11.110   4.990
 1774W        W 2745   8.210   7.790  12.790
 1775W        W 2746   4.010  11.770  11.760
 1776W        W 2747   4.990   0.400   0.760
 1777W        W 2748   0.240  11.600   3.280
 1778W        W 2749   5.830  12.370  11.090
 1779W        W 2750  12.380   6.190  11.260
 1780W        W 2751   4.280   4.180   5.910
 1781W        W 2752  12.520   5.990   9.020
 1782W        W 2753  13.220   3.840   9.000
 1783W        W 2754  12.240  12.900   5.740
 1784W        W 2755  12.230  11.810  13.100
 1785W        W 2756  11.370   5.930   3.520
 1786W        W 2757   5.860   4.370  10.270
 1787W        W 2758   4.060   7.460   7.330
 1788W        W 2759   1.750  12.210   8.630
 1789W        W 2760   4.610   2.160   7.400
 1790W        W 2761   8.410   7.370   7.870
 1791W        W 2762   3.770   7.210  10.860
 1792W        W 2763   6.730  12.500  13.070
 1793W        W 2764   2.050   5.730  10.480
 1794W        W 2765   5.500   2.450   9.260
 1795W        W 2766   6.820   9.550  10.880
 1796W        W 2767  12.720  11.340  12.570
 1797W        W 2768   1.410  12.800   9.670
 1798W        W 2769   4.060   1.460  10.390
 1799W        W 2770   1.380   1.230   3.020
 1800W        W 2771  11.690  12.720   8.470
 1801W        W 2772   8.460  13.220   0.970
 1802W        W 2773  11.230   9.800   1.510
 1803W        W 2774   2.680  13.900   7.300
 1804W        W 2775  11.250   4.670   8.740
 1805W        W 2776   5.940  12.110   1.520
 1806W        W 2777   3.360   9.590  13.760
 1807W        W 2778  10.680   5.390  11.650
 1808W        W 2779   6.580   0.210   0.610
 1809W        W 2780   6.210   5.820   2.960
 1810W        W 2781  13.460   1.870   2.850
 1811W        W 2782   9.770  11.760  10.780
 1812W        W 2783   7.180   2.420  13.020
 1813W        W 2784   3.320   6.220   2.880
 1814W        W 2785   7.310   4.620   6.150
 1815W        W 2786   6.810   9.190  11.370
 1816W        W 2787   1.860  11.830  12.940
 1817W        W 2788   8.730   5.080   0.720
 1818W        W 2789   6.750   0.190   6.250
 1819W        W 2790   4.450   3.580   5.890
 1820W        W 2791   6.780  13.100  13.020
 1821W        W 2792   0.310  10.530   9.690
 1822W        W 2793  10.480   4.390  13.390
 1823W        W 2794   5.290  12.430  12.880
 1824W        W 2795   3.960   3.080   9.420
 1825W        W 2796   4.510   1.100   6.390
 1826W        W 2797   6.780  10.540   9.670
 1827W        W 2798   1.480   5.310   9.430
 1828W        W 2799  10.060   8.010  13.920
 1829W        W 2800  11.470   7.450   7.330
 1830W        W 2801   1.610   9.260   3.660
 1831W        W 2802  11.090  10.780   0.200
 1832W        W 2803  10.230   5.320   5.810
 1833W        W 2804   1.620   8.350  13.820
 1834W        W 2805   2.600   4.040   2.870
 1835W        W 2806   9.990   5.410   2.430
 1836W        W 2807   9.040   0.720   6.360
 1837W        W 2808   6.020   1.510   1.090
 1838W        W 2809   3.630   6.340   2.410
 1839W        W 2810  13.370   8.580   8.740
 1840W        W 2811   7.090   8.900   7.980
 1841W        W 2812   8.850   7.320   3.350
 1842W        W 2813   7.650  12.660  10.130
 1843W        W 2814   8.290   6.340   9.060
 1844W        W 2815   8.900  10.870   2.300
 1845W        W 2816  12.830   5.160   3.430
 1846W        W 2817   7.310   7.510  13.240
 1847W        W 2818   3.790   5.630   8.700
 1848W        W 2819   5.830  13.390   1.670
 1849W        W 2820  13.870   0.800  13.320
 1850W        W 2821   3.360   2.630   2.010
 1851W        W 2822   7.880   5.500   8.280
 1852W        W 2823   2.530   4.160  12.270
 1853W        W 2824   1.430   2.620   7.780
 1854W        W 2825   2.890  13.450  13.470
 1855W        W 2826   6.030  12.410  13.430
 1856W        W 2827  10.090   4.070   1.260
 1857W        W 2828   6.340  12.540   3.010
 1858W        W 2829   5.480   8.860  12.190
 1859W        W 2830  10.370   3.390   6.310
 1860W        W 2831  11.880  13.270  13.540
 1861W        W 2832  12.530  11.840  11.730
 1862W        W 2833   8.730  10.160  12.080
 1863W        W 2834   0.380  11.840   9.980
 1864W        W 2835  11.270   1.540   7.270
 1865W        W 2836   9.940   8.200   3.350
 1866W        W 2837   9.200   9.650   2.790
 1867W        W 2838  11.340   6.580  10.540
 1868W        W 2839   8.080  13.700   9.290
 1869W        W 2840  10.260  12.220   4.900
 1870W        W 2841   3.540   6.560   8.450
 1871W        W 2842   2.910   1.230  10.120
 1872W        W 2843   4.280  12.480   5.920
 1873W        W 2844   4.590   8.860   8.290
 1874W        W 2845   9.520   9.790  10.540
 1875W        W 2846  11.190   5.100   6.150
 1876W        W 2847   0.750  13.370   0.460
 1877W        W 2848   6.230   6.380   8.210
 1878W        W 2849   9.270  13.560   8.810
 1879W        W 2850   6.180   8.860   2.940
 1880W        W 2851  12.050   2.130   7.860
 1881W        W 2852  12.770  11.710   8.020
 1882W        W 2853   1.560   9.630   6.980
 1883W        W 2854   8.920   6.360   3.210
 1884W        W 2855  11.540  12.120   7.740
 1885W        W 2856  11.680   5.540   9.640
 1886W        W 2857  13.240   5.320   7.240
 1887W        W 2858   6.840   2.800   1.540
 1888W        W 2859   0.350   1.950   9.410
 1889W        W 2860   6.920   0.690   2.850
 1890W        W 2861   4.700   4.680   8.440
 1891W        W 2862   6.720   1.880   3.790
 1892W        W 2863  11.630   6.140   7.220
 1893W        W 2864   2.660  12.800  12.020
 1894W        W 2865   2.250   1.050   2.790
 1895W        W 2866   9.440  10.750  11.990
 1896W        W 2867  10.130   9.510  12.470
 1897W        W 2868   6.640   6.400  13.320
 1898W        W 2869  10.750   1.480   2.360
 1899W        W 2870   0.670   5.760   7.960
 1900W        W 2871  13.090   2.500   9.280
 1901W        W 2872   0.590  11.970  12.200
 1902W        W 2873   1.800   6.430   2.500
 1903W        W 2874   8.920   1.990   1.550
 1904W        W 2875  11.850  12.240   0.510
 1905W        W 2876  11.850   0.130   2.200
 1906W        W 2877   5.820   3.920   3.010
 1907W        W 2878   8.810  12.460   4.270
 1908W        W 2879   9.820   2.820  10.110
 1909W        W 2880   6.100   7.080   0.700
 1910W        W 2881   6.910  13.400  13.410
 1911W        W 2882   7.590   7.890  12.930
 1912W        W 2883   6.750   6.560   8.600
 1913W        W 2884   5.300  13.610  10.250
 1914W        W 2885   3.550   4.350  10.720
 1915W        W 2886   1.510   8.920   7.560
 1916W        W 2887   2.940   8.390   2.320
 1917W        W 2888   1.510   8.270   1.780
 1918W        W 2889   7.040  11.710  11.690
 1919W        W 2890   7.350   2.710   1.570
 1920W        W 2891  11.480  13.880   3.430
 1921W        W 2892   4.140   5.100   6.210
 1922W        W 2893  11.130   3.380  13.390
 1923W        W 2894   3.810   6.430   2.860
 1924W        W 2895   7.090  12.930   9.270
 1925W        W 2896  13.380   3.130   5.100
 1926W        W 2897   2.360   2.350   4.370
 1927W        W 2898   5.300   8.960   0.770
 1928W        W 2899  11.250   1.310  13.680
 1929W        W 2900   1.330   2.890  11.540
 1930W        W 2901   2.740  12.690   1.520
 1931W        W 2902  13.070   4.930   6.930
 1932W        W 2903  10.810   3.840   2.680
 1933W        W 2904   3.380   4.710   3.310
 1934W        W 2905   1.040   1.260   7.620
 1935W        W 2906   2.330   4.140   4.910
 1936W        W 2907   7.600  10.850  11.870
 1937W        W 2908   1.850   6.210   7.060
 1938W        W 2909   1.690  13.590  12.710
 1939W        W 2910  13.760  12.280   5.600
 1940W        W 2911   1.980   8.090  11.160
 1941W        W 2912   4.610   9.130   7.860
 1942W        W 2913   9.850   7.540  11.480
 1943W        W 2914  13.660   8.370   7.330
 1944W        W 2915  10.650   6.630   0.790
 1945W        W 2916  11.690   2.490   7.990
 1946W        W 2917   6.880   0.890   7.280
 1947W        W 2918   6.780   4.430   7.940
 1948W        W 2919   7.220  12.050   6.780
 1949W        W 2920   7.330   6.140  12.820
 1950W        W 2921   5.110   3.110   6.950
 1951W        W 2922   6.710   7.670   1.370
 1952W        W 2923   2.820  13.460  11.860
 1953W        W 2924   8.540   1.690   2.350
 1954W        W 2925   7.500  10.720  12.660
 1955W        W 2926   4.270   5.500   8.700
 1956W        W 2927   4.890  10.050   5.540
 1957W        W 2928   3.430  13.010  10.830
 1958W        W 2929   1.830   8.960  10.210
 1959W        W 2930   4.410   8.060  12.860
 1960W        W 2931   4.280   8.930   4.800
 1961W        W 2932   5.320   6.420   9.820
 1962W        W 2933  12.410  10.860   7.170
 1963W        W 2934   6.200   4.000   7.380
 1964W        W 2935  10.490   2.740  10.390
 1965W        W 2936   6.290   1.510  11.010
 1966W        W 2937   6.700   4.800  12.370
 1967W        W 2938   9.680   6.800  13.840
 1968W        W 2939  12.810   3.170   2.830
 1969W        W 2940   6.470   5.900   1.920
 1970W        W 2941   5.170   9.130   7.690
 1971W        W 2942   9.760   5.530  10.570
 1972W        W 2943   2.500   8.390   9.980
 1973W        W 2944   1.330  11.550   8.340
 1974W        W 2945   0.760   9.900  12.540
 1975W        W 2946  10.960   2.220   8.310
 1976W        W 2947   0.870   1.420  10.760
 1977W        W 2948   8.410   6.550   7.670
 1978W        W 2949   4.870   8.970  12.790
 1979W        W 2950   7.940   6.700   7.800
 1980W        W 2951  12.420   7.910   0.020
 1981W        W 2952  11.420   9.880   8.790
 1982W        W 2953   7.470   4.190   6.230
 1983W        W 2954   0.120   9.630  12.880
 1984W        W 2955  12.940  13.110   4.650
 1985W        W 2956   9.690   9.840   3.640
 1986W        W 2957  10.430   1.920   5.740
 1987W        W 2958   4.590   3.850   1.860
 1988W        W 2959  10.090  10.670   8.500
 1989W        W 2960   0.670   4.610   0.380
 1990W        W 2961  11.870   7.990   3.050
 1991W        W 2962  12.560   3.500  12.900
 1992W        W 2963   6.310   8.610   1.710
 1993W        W 2964   9.530  12.890   8.900
 1994W        W 2965   8.260   9.210  11.340
 1995W        W 2966   3.400   5.710  13.330
 1996W        W 2967  11.800   6.080  10.640
 1997W        W 2968   2.100   9.300   5.280
 1998W        W 2969   1.070   4.220   6.600
 1999W        W 2970   9.670   8.270  13.720
 2000W        W 2971   1.160   1.570  10.410
 2001W        W 2972  12.510   5.100   3.030
 2002W        W 2973   0.530   7.990  13.190
 2003W        W 2974   7.950   8.880  10.280
 2004W        W 2975  12.510   8.960   5.410
 2005W        W 2976  12.290  11.810   2.360
 2006W        W 2977   1.900   8.870   3.220
 2007W        W 2978   2.190   7.630   4.100
 2008W        W 2979  12.570   7.600   5.900
 2009W        W 2980  10.670  12.630   3.700
 2010W        W 2981   0.680   4.310   2.670
 2011W        W 2982   5.880  10.730   4.180
 2012W        W 2983   7.420  10.080  13.570
 2013W        W 2984   5.480   2.140   1.430
 2014W        W 2985   4.740  10.430   8.140
 2015W        W 2986   1.570   5.830   9.540
 2016W        W 2987   8.850  12.030   5.190
 2017W        W 2988   6.110  10.310   4.460
 2018W        W 2989  11.600   5.660   5.420
 2019W        W 2990   8.260   6.170   0.590
 2020W        W 2991   7.250   1.670  10.160
 2021W        W 2992  10.110   3.610   8.990
 2022W        W 2993   1.250   4.880   4.030
 2023W        W 2994   3.050   6.690   3.590
 2024W        W 2995  13.290   2.630   3.280
 2025W        W 2996   1.490   2.500   4.750
 2026W        W 2997   1.920   4.110   4.170
 2027W        W 2998  13.200  11.860   4.890
 2028W        W 2999   9.340   7.230   4.900
 2029W        W 3000   0.820   2.670  11.380
 2030W        W 3001  12.230   8.840  11.720
 2031W        W 3002  10.340   2.620   7.620
 2032W        W 3003   6.870   5.300   3.080
 2033W        W 3004   6.280   6.840   1.170
 2034W        W 3005   0.450   4.890   4.650
 2035W        W 3006   6.690   7.890   9.200
 2036W        W 3007   7.750   4.070   9.440
 2037W        W 3008   0.790   8.070   5.870
 2038W        W 3009   5.770   1.420  12.320
 2039W        W 3010   0.250   4.080   9.220
 2040W        W 3011  13.760  13.850   0.650
 2041W        W 3012   1.010   8.900   6.850
 2042W        W 3013   0.990   4.560   0.810
 2043W        W 3014   1.700  10.130  13.760
 2044W        W 3015   8.250   8.560  13.800
 2045W        W 3016   3.820  13.410  10.320
 2046W        W 3017   0.200   3.530   8.020
 2047W        W 3018   2.810   1.430   2.280
 2048W        W 3019  10.940  10.200   1.180
 2049W        W 3020   2.720   5.260   8.970
 2050W        W 3021   8.000   5.060   8.390
 2051W        W 3022  10.430   7.520   4.130
 2052W        W 3023   7.160   0.540   5.640
 2053W        W 3024   7.830   5.040   3.450
 2054W        W 3025  11.880   1.180   3.940
 2055W        W 3026   4.650   6.040   6.150
 2056W        W 3027   8.420   0.960   2.980
 2057W        W 3028   2.830  11.270   7.810
 2058W        W 3029   2.800   9.320  11.170
 2059W        W 3030   6.020   0.240   4.250
 2060W        W 3031   9.140  11.370   5.410
 2061W        W 3032  12.120   8.380   2.900
 2062W        W 3033  13.800  10.040   6.980
 2063W        W 3034   8.910  11.160   2.810
 2064W        W 3035   8.350  11.200  10.640
 2065W        W 3036   4.840  12.060  12.720
 2066W        W 3037   0.690  13.840  13.470
 2067W        W 3038   9.950   8.560   7.470
 2068W        W 3039  11.830   1.620   8.580
 2069W        W 3040   8.360   9.160  12.010
 2070W        W 3041   7.720   7.730   5.280
 2071W        W 3042   1.950   8.100   4.130
 2072W        W 3043   5.360   1.610   0.130
 2073W        W 3044  10.810   1.030   3.740
 2074W        W 3045   3.900   5.560   3.150
 2075W        W 3046  10.450  13.200   3.040
 2076W        W 3047   2.880   8.590   0.570
 2077W        W 3048  11.700   4.990  10.100
 2078W        W 3049  10.690   1.620   5.280
 2079W        W 3050   0.390  11.530  12.980
 2080W        W 3051   3.940   2.380  13.560
 2081W        W 3052   3.730   7.770  10.900
 2082W        W 3053   5.540   7.130   7.170
 2083W        W 3054  11.940   3.670  10.360
 2084W        W 3055  12.840   2.940   6.980
 2085W        W 3056   7.760  10.150  10.230
 2086W        W 3057   8.520  13.010  12.150
 2087W        W 3058  11.140   0.050   5.170
 2088W        W 3059   7.150   6.070   9.580
 2089W        W 3060   1.600   6.680  11.920
 2090W        W 3061  12.020   9.810   6.020
 2091W        W 3062   5.190   5.150   5.770
 2092W        W 3063   4.550  10.210  13.670
 2093W        W 3064  12.070   6.350  13.730
 2094W        W 3065  10.320   9.530  11.090
 2095W        W 3066   5.110   9.500   5.680
 2096W        W 3067   7.090  11.330   9.830
 2097W        W 3068  12.020   0.990  13.090
 2098W        W 3069   0.600   3.790   0.880
 2099W        W 3070   7.500   5.100   8.180
 2100W        W 3071   5.920  10.330   1.100
 2101W        W 3072   8.860   3.220   0.460
 2102W        W 3073  11.710   7.400   5.650
 2103W        W 3074  12.020   5.070   1.640
 2104W        W 3075  12.190  12.100   4.010
 2105W        W 3076   1.130   6.580  12.080
 2106W        W 3077   5.770  10.740  11.090
 2107W        W 3078   2.210   0.580   0.980
 2108W        W 3079   3.480   7.910   6.600
 2109W        W 3080   3.100   0.200   0.850
 2110W        W 3081  10.130   2.740   4.760
 2111W        W 3082   7.980   8.660   9.020
 2112W        W 3083   9.130   6.880   1.240
 2113W        W 3084   8.040  12.930   5.400
 2114W        W 3085   2.410   3.220   2.280
 2115W        W 3086   4.300  10.540   0.910
 2116W        W 3087   2.850   9.230   6.580
 2117W        W 3088   2.750   6.750   5.570
 2118W        W 3089   9.370   6.620   2.310
 2119W        W 3090  12.700  13.340  11.620
 2120W        W 3091   5.330   2.470  10.090
 2121W        W 3092   8.020   0.450  11.680
 2122W        W 3093   1.270   5.970  10.030
 2123W        W 3094  12.480  12.580   6.760
 2124W        W 3095   8.680  11.550   5.470
 2125W        W 3096   8.640   3.020   7.880
 2126W        W 3097   6.500   7.170  11.830
 2127W        W 3098   9.890   2.480   2.850
 2128W        W 3099   2.210   5.600  11.290
 2129W        W 3100  11.880   1.460   6.740
 2130W        W 3101  12.880   9.500   3.370
 2131W        W 3102   8.310   9.240   9.230
 2132W        W 3103   0.780  13.550   9.910
 2133W        W 3104   4.650   7.530  12.990
 2134W        W 3105  10.130   5.360  11.700
 2135W        W 3106  13.810   8.320   8.860
 2136W        W 3107   5.830   2.300   4.930
 2137W        W 3108  13.180   8.440   0.340
 2138W        W 3109  10.790   9.060   3.170
 2139W        W 3110   2.500  11.210   9.930
 2140W        W 3111   6.460   6.270   2.880
 2141W        W 3112  12.490   7.850   1.380
 2142W        W 3113   7.570   4.150   7.460
 2143W        W 3114   3.300  10.610  12.640
 2144W        W 3115   4.770   3.450   2.480
 2145W        W 3116  13.350   0.810  11.680
 2146W        W 3117   1.690   3.030   9.370
 2147W        W 3118   1.930   5.970   0.670
 2148W        W 3119   5.540   3.530   1.970
 2149W        W 3120   4.100   4.510   2.940
 2150W        W 3121   2.820   2.980   1.200
 2151W        W 3122   0.000   4.450   0.820
 2152W        W 3123   2.320   3.090   3.390
 2153W        W 3124   9.920   8.330  11.480
 2154W        W 3125   2.760  13.390  11.400
 2155W        W 3126   0.450   1.830   6.560
 2156W        W 3127   5.780   8.760  10.020
 2157W        W 3128  11.620   3.150   5.710
 2158W        W 3129   9.470   5.070  10.440
 2159W        W 3130   6.130   9.300   1.270
 2160W        W 3131   8.870   3.150  10.740
 2161W        W 3132   6.400   9.390  11.770
 2162W        W 3133   8.040  10.490   0.280
 2163W        W 3134  10.140   7.500   3.590
 2164W        W 3135   3.950   1.870   1.650
 2165W        W 3136   0.830   3.570  13.810
 2166W        W 3137   5.100   7.350   8.180
 2167W        W 3138   8.480  10.620   0.950
 2168W        W 3139  13.130   9.930   3.440
 2169W        W 3140  12.280   0.580   2.360
 2170W        W 3141  12.190  13.640   4.990
 2171W        W 3142  10.510  10.140   6.730
 2172W        W 3143   5.290  13.500  11.280
 2173W        W 3144   3.990   6.210   0.210
 2174W        W 3145   1.580   9.370  10.250
 2175W        W 3146   1.490  10.730   7.810
 2176W        W 3147   1.000  11.630  12.790
 2177W        W 3148   2.640   4.400  10.130
 2178W        W 3149  10.500  12.780   6.060
 2179W        W 3150   7.710  13.040   0.480
 2180W        W 3151   5.610   2.950   9.150
 2181W        W 3152   5.960   4.640   4.140
 2182W        W 3153  11.590   0.510   1.850
 2183W        W 3154   6.700   1.430   4.110
 2184W        W 3155  10.330   0.500   2.820
 2185W        W 3156  10.490   1.860  10.380
 2186W        W 3157   1.290  10.980   8.620
 2187W        W 3158  11.330   4.870   6.630
 2188W        W 3159   5.890   2.190   3.960
 2189W        W 3160  13.120   9.350   4.910
 2190W        W 3161   1.010  11.930   1.200
 2191W        W 3162  12.900   8.330   6.630
 2192W        W 3163   0.970   3.210  13.520
 2193W        W 3164  11.420   9.380   4.510
 2194W        W 3165   0.560  10.020   2.210
 2195W        W 3166   0.140   0.170   7.690
 2196W        W 3167   0.870  12.410   7.760
 2197W        W 3168   4.450   2.350  11.220
 2198W        W 3169   4.550   6.880  10.910
 2199W        W 3170  12.640  13.670   7.080
 2200W        W 3171   8.900   7.180   9.250
 2201W        W 3172   4.830   5.290   2.620
 2202W        W 3173  10.060   3.270  12.940
 2203W        W 3174   6.630  11.590   0.990
 2204W        W 3175  10.120   2.130   8.950
 2205W        W 3176   3.040   0.420   2.550
 2206W        W 3177   6.820  12.720   3.060
 2207W        W 3178   1.650   1.330   0.850
 2208W        W 3179   1.370   5.520   6.110
 2209W        W 3180   2.890   2.800   9.030
 2210W        W 3181   4.280  11.220   8.410
 2211W        W 3182  10.220   4.020  10.910
 2212W        W 3183  12.330   1.980   8.300
 2213W        W 3184   8.950  13.660  10.580
 2214W        W 3185   1.550   2.560  10.840
 2215W        W 3186   2.830  10.870   8.130
 2216W        W 3187   6.100   4.600   6.670
 2217W        W 3188  11.660   5.710   2.850
 2218W        W 3189   4.590   7.520   3.350
 2219W        W 3190   1.690   3.990  10.840
 2220W        W 3191   0.480  10.320   5.360
 2221W        W 3192   6.270  11.820  11.480
 2222W        W 3193   9.440   5.570   4.190
 2223W        W 3194   4.620  11.210   9.390
 2224W        W 3195   0.540   3.520   7.270
 2225W        W 3196   4.040   4.240   0.240
 2226W        W 3197   4.390   2.540   5.250
 2227W        W 3198   5.160   5.610   3.550
 2228W        W 3199   8.080   7.960   6.500
 2229W        W 3200  13.360   9.300   1.480
 2230W        W 3201   7.170   1.970   2.080
 2231W        W 3202  13.370   1.160   6.600
 2232W        W 3203  12.710  10.700   1.900
 2233W        W 3204   9.550   1.790  10.970
 2234W        W 3205   0.260  12.790   9.810
 2235W        W 3206   6.410   5.860  13.810
 2236W        W 3207   9.390  11.170   3.880
 2237W        W 3208   9.930  13.420   2.240
 2238W        W 3209   7.390   4.460  12.840
 2239W        W 3210   5.210   0.600   1.140
 2240W        W 3211   0.810   0.530  12.300
 2241W        W 3212   6.640   8.540   3.490
 2242W        W 3213   9.930   4.880  10.520
 2243W        W 3214   2.500   4.890   3.540
 2244W        W 3215  12.330   3.280  13.490
 2245W        W 3216   2.670   2.350   0.610
 2246W        W 3217  12.780   6.560   7.520
 2247W        W 3218   0.100  10.820   1.370
 2248W        W 3219  12.260   6.610   6.290
 2249W        W 3220   4.540   1.460   2.120
 2250W        W 3221  13.590   6.910   1.050
 2251W        W 3222   5.130   2.640   6.050
 2252W        W 3223   1.470  10.170   6.300
 2253W        W 3224   1.780   6.840   5.100
 2254W        W 3225   1.270   8.340   5.580
 2255W        W 3226   1.630   0.920   3.360
 2256W        W 3227  13.460   3.650   5.130
 2257W        W 3228  11.520   4.380   6.470
 2258W        W 3229   7.790   5.740   8.750
 2259W        W 3230  11.090  10.670   6.570
 2260W        W 3231  12.030  13.370   8.270
 2261W        W 3232  13.310  10.100  13.160
 2262W        W 3233  12.830   2.120   7.230
 2263W        W 3234   4.030  11.730  10.810
 2264W        W 3235   4.790   5.700  10.980
 2265W        W 3236   1.520   5.020   8.330
 2266W        W 3237  13.170   7.210   8.700
 2267W        W 3238   3.950   6.110   5.130
 2268W        W 3239   6.150  11.120   9.490
 2269W        W 3240   2.250   1.140  12.320
 2270W        W 3241  10.090  13.490   4.900
 2271W        W 3242   2.520  10.680  10.000
 2272W        W 3243  12.270   7.560   9.590
 2273W        W 3244   8.040   8.760   0.630
 2274W        W 3245  11.990   4.010   4.720
 2275W        W 3246  13.120   8.210   8.490
 2276W        W 3247   0.420  12.510   8.220
 2277W        W 3248  10.900  11.500   6.630
 2278W        W 3249   7.270  13.220   8.910
 2279W        W 3250  13.770   8.360  10.990
 2280W        W 3251   2.580   0.560   4.970
 2281W        W 3252   1.470   0.490   7.850
 2282W        W 3253   4.750   8.920   9.070
 2283W        W 3254  11.320  10.470  10.030
 2284W        W 3255   1.690   6.460  13.560
 2285W        W 3256   4.900   8.640   0.580
 2286W        W 3257  10.450   3.520   0.210
 2287W        W 3258   9.330   9.820   5.130
 2288W        W 3259  11.460   7.040  12.650
 2289W        W 3260   4.530   4.810  10.620
 2290W        W 3261   4.510   8.920   0.360
 2291W        W 3262   4.410  12.340   6.400
 2292W        W 3263   4.740   8.060   1.270
 2293W        W 3264   3.470   5.280   0.640
 2294W        W 3265   2.700   4.600   8.390
 2295W        W 3266  12.730   1.530   5.960
 2296W        W 3267   8.900   6.940   1.760
 2297W        W 3268   7.780   6.100   9.760
 2298W        W 3269   4.040  10.080  10.170
 2299W        W 3270   7.010   1.030   8.780
 2300W        W 3271   8.010  11.680   9.890
 2301W        W 3272   8.130   2.080   5.600
 2302W        W 3273  11.860  11.060  11.330
 2303W        W 3274   5.630  10.980   5.360
 2304W        W 3275  12.780  11.540  12.060
 2305W        W 3276   3.830   5.390   0.090
 2306W        W 3277   9.350   7.720   2.140
 2307W        W 3278   3.500  12.860   0.280
 2308W        W 3279   3.800   2.980  10.280
 2309W        W 3280   9.730   4.460   4.260
 2310W        W 3281   0.200   9.710   1.910
 2311W        W 3282   0.660   5.060   3.000
 2312W        W 3283  13.550   3.180   5.530
 2313W        W 3284   6.260   2.550   7.100
 2314W        W 3285   2.190   9.300   3.450
 2315W        W 3286  13.450   3.050   4.100
 2316W        W 3287  13.620   6.160  10.250
 2317W        W 3288   8.270   2.580   5.420
 2318W        W 3289   8.240  12.550  13.290
 2319W        W 3290   3.450   7.060   0.860
 2320W        W 3291   1.450   3.390  11.470
 2321W        W 3292   7.370   3.550   2.680
 2322W        W 3293   0.980   3.580   3.250
 2323W        W 3294   8.180   8.720   8.510
 2324W        W 3295  11.220   1.970   1.320
 2325W        W 3296  10.550   8.270  13.790
 2326W        W 3297   0.360  10.970   3.990
 2327W        W 3298   8.300   4.340   9.790
 2328W        W 3299  10.090   8.120  12.950
 2329W        W 3300   8.750   4.530   8.920
 2330W        W 3301  12.230   4.770  11.770
 2331W        W 3302   9.830  11.990  10.360
 2332W        W 3303   7.610  10.180  10.760
 2333W        W 3304   6.860   0.300   4.750
 2334W        W 3305   7.830   0.950   5.190
 2335W        W 3306   4.030   3.980   5.020
 2336W        W 3307   5.920   2.850   1.830
 2337W        W 3308   7.520   7.790   9.070
 2338W        W 3309   5.010   3.670   5.820
 2339W        W 3310   0.610   7.120   4.670
 2340W        W 3311   6.260  13.480  12.380
 2341W        W 3312   2.270  12.050  12.190
 2342W        W 3313   7.800   6.100   2.520
 2343W        W 3314   8.700   7.190  13.390
 2344W        W 3315   5.130   2.230   9.030
 2345W        W 3316   1.200   3.030  11.100
 2346W        W 3317   7.410   0.710   2.950
 2347W        W 3318  11.990   4.760   9.230
 2348W        W 3319   2.580   9.670  13.820
 2349W        W 3320   2.070   4.790   1.800
 2350W        W 3321   1.210  10.470   9.620
 2351W        W 3322   4.500   1.630   6.290
 2352W        W 3323  12.770   5.300   9.700
 2353W        W 3324   6.330   4.310  12.060
 2354W        W 3325   0.480   4.880   7.200
 2355W        W 3326   9.410  13.320   9.220
 2356W        W 3327   1.960   0.370  13.200
 2357W        W 3328   2.210   3.400   9.920
 2358W        W 3329  13.590  12.140   2.560
 2359W        W 3330   2.110   5.010  10.480
 2360W        W 3331   3.040  12.720  10.530
 2361W        W 3332  13.290   1.630   9.280
 2362W        W 3333   1.160   3.900  10.780
 2363W        W 3334   7.540   5.560   4.280
 2364W        W 3335   1.360   4.660   6.060
 2365W        W 3336   7.590   3.410   3.810
 2366W        W 3337  13.570   8.960   5.300
 2367W        W 3338   0.080   4.440   2.000
 2368W        W 3339  10.960   8.830  11.800
 2369W        W 3340  13.830   2.170   8.290
 2370W        W 3341   1.460   0.350   0.070
 2371W        W 3342   8.180   6.730   3.910
 2372W        W 3343  11.280   9.340   2.590
 2373W        W 3344  12.800  11.160   1.660
 2374W        W 3345   3.890   4.290  11.530
 2375W        W 3346   6.680   0.690  10.530
 2376W        W 3347   9.380   0.900  11.320
 2377W        W 3348  12.670   8.230   3.030
 2378W        W 3349   4.540   3.400  10.690
 2379W        W 3350   5.930   4.260  13.410
 2380W        W 3351   1.190   4.250   1.970
 2381W        W 3352  11.700  10.280   7.220
 2382W        W 3353  13.460   4.360   6.330
 2383W        W 3354   0.040   8.950   5.010
 2384W        W 3355   5.920  12.870   9.870
 2385W        W 3356   7.510   9.250  11.950
 2386W        W 3357  12.580   2.050   7.820
 2387W        W 3358   3.330   7.830   9.400
 2388W        W 3359   3.130   0.900  11.240
 2389W        W 3360   6.910   1.970  12.290
 2390W        W 3361   8.210   7.290   1.090
 2391W        W 3362  13.730   4.940  10.700
 2392W        W 3363  12.390   4.430   5.720
 2393W        W 3364   0.700   7.240   6.850
 2394W        W 3365   6.130  11.940  13.100
 2395W        W 3366  12.460   4.920   8.940
 2396W        W 3367   0.040   7.380   9.180
 2397W        W 3368   3.840   1.620   0.140
 2398W        W 3369   8.250   2.990   5.890
 2399W        W 3370   6.990  11.200   1.770
 2400W        W 3371   9.750   9.570  13.400
 2401W        W 3372  11.560   1.390   9.240
 2402W        W 3373   3.800  11.750  13.620
 2403W        W 3374  11.130   0.940   9.010
 2404W        W 3375   7.160  10.250   5.540
 2405W        W 3376   0.960   2.530  12.380
 2406W        W 3377  11.590  10.740   4.400
 2407W        W 3378   6.760   1.740   7.190
 2408W        W 3379   9.340   2.900   3.240
 2409W        W 3380  10.410   7.640   8.480
 2410W        W 3381   2.070   2.300   3.910
 2411W        W 3382   2.770   1.110   1.920
 2412W        W 3383  11.890   9.640  10.240
 2413W        W 3384  13.490   5.400  10.000
 2414W        W 3385   4.580  12.820  10.100
 2415W        W 3386   5.760   5.580   0.730
 2416W        W 3387  12.130   9.450   0.350
 2417W        W 3388  10.060   5.310   1.920
 2418W        W 3389  12.650   6.010   5.710
 2419W        W 3390  11.100   8.030   9.670
 2420W        W 3391   6.630   9.680  11.340
 2421W        W 3392  10.410   0.960  13.370
 2422W        W 3393   5.150   5.310  10.590
 2423W        W 3394  12.560   3.220  11.500
 2424W        W 3395  12.560  12.210   6.460
 2425W        W 3396   9.820   9.610   5.260
 2426W        W 3397   1.760   5.490   2.390
 2427W        W 3398   2.170  12.700   0.280
 2428W        W 3399   3.600  11.900   7.460
 2429W        W 3400   6.650   7.410   8.000
 2430W        W 3401  12.380  12.390  10.410
 2431W        W 3402   4.080   7.700   8.280
 2432W        W 3403   9.720   0.630   0.590
 2433W        W 3404   6.410   9.830   2.430
 2434W        W 3405   4.440   5.240   9.110
 2435W        W 3406  10.080   4.080   9.080
 2436W        W 3407  10.820   3.270   6.760
 2437W        W 3408   9.980  11.470   9.190
 2438W        W 3409  10.620  10.850   3.330
 2439W        W 3410  12.500   2.440   7.500
 2440W        W 3411   5.880   2.310   8.500
 2441W        W 3412  12.250   1.450   8.340
 2442W        W 3413   6.360  11.130   3.210
 2443W        W 3414   0.060  10.320  11.460
 2444W        W 3415   4.020   9.670   0.560
 2445W        W 3416   5.140   2.920  13.690
 2446W        W 3417  11.170   9.640   2.190
 2447W        W 3418   9.570   5.190   1.080
 2448W        W 3419   3.620  12.960  12.020
 2449W        W 3420   8.590   1.150   4.830
 2450W        W 3421   1.950  11.100   5.500
 2451W        W 3422   8.810   8.640  10.370
 2452W        W 3423   3.610   3.300  11.030
 2453W        W 3424   5.820   7.000   0.310
 2454W        W 3425  12.350   6.450   8.130
 2455W        W 3426   2.050   5.330   2.750
 2456W        W 3427   9.720  13.290   4.590
 2457W        W 3428   9.500   4.150   3.020
 2458W        W 3429   3.840  10.730  10.170
 2459W        W 3430   2.440  10.840   2.810
 2460W        W 3431   2.660  12.040  12.890
 2461W        W 3432   8.670  10.440  13.820
 2462W        W 3433   4.190   9.060   8.140
 2463W        W 3434   3.900   4.660   0.080
 2464W        W 3435  12.750  10.470   7.080
 2465W        W 3436   1.000  10.480   7.730
 2466W        W 3437  10.420   4.000   8.370
 2467W        W 3438   9.140  13.670   1.530
 2468W        W 3439   0.660   7.770   6.680
 2469W        W 3440   3.660  13.440   6.260
 2470W        W 3441   8.690   4.290   5.870
 2471W        W 3442  10.390   0.370   9.550
 2472W        W 3443  12.890  10.960  12.880
 2473W        W 3444  13.010   2.740  12.620
 2474W        W 3445  12.340   8.750  13.020
 2475W        W 3446   9.650  12.700   0.480
 2476W        W 3447   6.270   0.070  12.270
 2477W        W 3448   7.900   8.860   7.640
 2478W        W 3449  10.040   1.270  12.950
 2479W        W 3450   7.170   1.900   3.560
 2480W        W 3451   9.880   2.900   0.710
 2481W        W 3452   5.400  12.030   4.700
 2482W        W 3453   1.630   4.000   5.730
 2483W        W 3454   8.200   0.650   3.360
 2484W        W 3455   1.390   6.800  11.390
 2485W        W 3456   4.030   8.430   0.630
 2486W        W 3457   5.290  12.280   0.800
 2487W        W 3458   5.880   7.390   6.840
 2488W        W 3459   1.070   3.250   8.050
 2489W        W 3460   1.260  10.170  12.550
 2490W        W 3461   2.630   0.850   4.520
 2491W        W 3462   7.520  12.800   3.390
 2492W        W 3463   4.680   2.880  13.670
 2493W        W 3464   6.810   7.480   2.640
 2494W        W 3465  10.160  13.690   8.710
 2495W        W 3466  10.980   3.580   1.380
 2496W        W 3467   1.550   7.580   7.800
 2497W        W 3468   6.230   8.610   2.490
 2498W        W 3469   4.350  10.130  12.610
 2499W        W 3470   3.830  12.220  10.190
 2500W        W 3471   6.720   8.320   6.880
 2501W        W 3472  12.380   9.400   3.770
 2502W        W 3473   5.390   4.210  12.350
 2503W        W 3474  13.320  12.650   8.520
 2504W        W 3475   4.370  10.690  13.300
 2505W        W 3476   1.620   2.200  13.640
 2506W        W 3477   7.220  12.810   6.070
 2507W        W 3478   9.430   1.970   5.140
 2508W        W 3479  11.610  12.810  13.500
 2509W        W 3480  11.070   4.250   2.710
 2510W        W 3481   5.280  11.230   6.580
 2511W        W 3482   2.390   7.020   2.020
 2512W        W 3483   5.230   3.100   6.110
 2513W        W 3484   7.070   9.360  12.670
 2514W        W 3485   3.800   1.840   6.840
 2515W        W 3486   7.660   0.230   6.420
 2516W        W 3487  11.200   7.010   3.510
 2517W        W 3488   2.290   7.420   8.520
 2518W        W 3489   8.820   0.190  10.170
 2519W        W 3490  12.470   1.790   8.800
 2520W        W 3491   5.140   5.460   1.390
 2521W        W 3492   4.380  11.010   1.710
 2522W        W 3493   3.540  12.040  12.910
 2523W        W 3494   5.890   6.520   2.780
 2524W        W 3495   9.720  11.960   1.880
 2525W        W 3496   8.330   3.490   5.170
 2526W        W 3497  10.030   8.870   3.730
 2527W        W 3498   5.760  13.820   3.930
 2528W        W 3499   2.040   0.650   6.710
 2529W        W 3500  10.670  10.630   1.900
 2530W        W 3501   9.570   4.090   4.000
 2531W        W 3502  13.890   8.240   5.460
 2532W        W 3503   0.930   5.340  12.370
 2533W        W 3504   3.310  13.290   0.600
 2534W        W 3505   6.700   0.570   5.860
 2535W        W 3506   7.560   1.180  13.770
 2536W        W 3507   4.660   5.110   7.550
 2537W        W 3508   3.730   7.850  13.620
 2538W        W 3509   3.060   2.740   2.840
 2539W        W 3510   7.600   2.160  12.900
 2540W        W 3511   7.570   9.090   2.870
 2541W        W 3512   2.360   6.510   6.230
 2542W        W 3513   0.230   7.860   6.410
 2543W        W 3514   2.020  10.820   2.530
 2544W        W 3515   3.820  11.690   7.880
 2545W        W 3516   4.770   4.820  13.250
 2546W        W 3517   0.170  13.720   2.750
 2547W        W 3518   3.510   1.780   1.330
 2548W        W 3519   0.310   2.660   3.160
 2549W        W 3520   1.850   3.210  10.210
 2550W        W 3521  12.870   7.600  10.540
 2551W        W 3522  13.320   3.030   2.970
 2552W        W 3523   4.140   6.930   2.050
 2553W        W 3524  13.020  11.860   1.010
 2554W        W 3525   1.690   7.140   6.300
 2555W        W 3526   6.900   3.810  11.020
 2556W        W 3527   4.460   8.400  10.860
 2557W        W 3528  10.930  13.480   4.480
 2558W        W 3529   0.260   9.400  11.600
 2559W        W 3530   6.930  11.090  13.520
 2560W        W 3531   8.820  10.440   5.780
 2561W        W 3532   1.400   4.130  13.210
 2562W        W 3533   1.130  13.070   7.010
 2563W        W 3534   2.590   8.260   8.720
 2564W        W 3535   1.130  13.370   2.150
 2565W        W 3536   0.830   8.530   7.560
 2566W        W 3537   3.090   2.060   1.060
 2567W        W 3538  13.690   0.550   2.210
 2568W        W 3539   1.070  13.070  11.400
 2569W        W 3540  11.560   4.990   1.450
 2570W        W 3541  12.090   1.870  13.760
 2571W        W 3542   8.780   0.250   2.670
 2572W        W 3543   3.310   1.590  13.420
 2573W        W 3544   0.110   6.620   0.870
 2574W        W 3545  10.410   2.970  10.820
 2575W        W 3546   1.230   0.660   4.570
 2576W        W 3547   4.730   9.770  13.520
 2577W        W 3548   3.900   6.330   6.410
 2578W        W 3549   1.770   8.790   7.970
 2579W        W 3550  11.490   2.620  13.750
 2580W        W 3551   6.010   2.100   8.020
 2581W        W 3552   7.760  11.710   3.870
 2582W        W 3553   6.420   0.290  10.600
 2583W        W 3554   6.720  12.230   6.210
 2584W        W 3555  10.410  12.560   6.490
 2585W        W 3556   3.850   0.880   1.950
 2586W        W 3557   5.120   9.130  13.560
 2587W        W 3558   0.040   6.050   1.200
 2588W        W 3559   7.020  13.340  11.330
 2589W        W 3560   1.160   3.370   4.300
 2590W        W 3561   7.120   0.060  11.820
 2591W        W 3562  11.030   7.010  10.890
 2592W        W 3563   0.300  10.060   9.880
 2593W        W 3564   2.270   3.790   3.140
 2594W        W 3565   1.840   3.340  13.050
 2595W        W 3566   6.250   2.150   0.990
 2596W        W 3567   4.000   1.880  11.800
 2597W        W 3568   6.120   5.440   2.660
 2598W        W 3569  10.790   3.860   0.220
 2599W        W 3570   1.530   3.220   8.920
 2600W        W 3571  13.900   6.060   9.540
 2601W        W 3572  12.650  13.030  12.390
 2602W        W 3573   0.030  10.100   8.920
 2603W        W 3574   6.180  13.140   4.370
 2604W        W 3575   2.220   3.770   5.670
 2605W        W 3576   3.010  11.260   7.250
 2606W        W 3577  10.700  12.180  10.050
 2607W        W 3578   3.900  10.640   9.420
 2608W        W 3579  10.000   6.590   1.350
 2609W        W 3580   9.370   3.260   9.660
 2610W        W 3581   6.690  11.640   9.810
 2611W        W 3582   3.270   2.630   4.430
 2612W        W 3583  10.280   2.190   0.390
 2613W        W 3584  12.400   0.710  12.290
 2614W        W 3585  12.070   5.440   3.320
 2615W        W 3586   7.570  10.530  13.390
 2616W        W 3587  13.790   9.470   2.720
 2617W        W 3588   6.550   0.560   9.670
 2618W        W 3589  11.820   2.060  13.320
 2619W        W 3590   5.890  13.900   1.770
 2620W        W 3591   2.270   4.840  10.950
 2621W        W 3592   9.290   6.000   1.520
 2622W        W 3593   5.880  12.040   8.870
 2623W        W 3594   2.000   1.090  12.720
 2624W        W 3595  11.130   5.240   8.840
 2625W        W 3596  10.680  10.230   7.990
 2626W        W 3597   5.270   6.300  11.480
 2627W        W 3598   3.210   1.830   5.040
 2628W        W 3599  11.940   0.750   5.610
 2629W        W 3600   2.690   2.190   6.070
 2630W        W 3601   2.490   5.230   0.120
 2631W        W 3602   2.760   1.360  10.920
 2632W        W 3603   0.790  13.570   3.760
 2633W        W 3604   6.240  10.390   6.910
 2634W        W 3605   4.460  12.620  11.710
 2635W        W 3606   4.570  13.110   8.090
 2636W        W 3607   6.370   2.710   9.100
 2637W        W 3608   7.300  13.430   4.980
 2638W        W 3609   7.820  13.090   1.910
 2639W        W 3610  10.490  11.730   6.920
 2640W        W 3611   8.930   9.840  11.810
 2641W        W 3612   9.540   5.500   6.240
 2642W        W 3613   7.230  10.860   7.690
 2643W        W 3614   6.450   7.810   1.890
 2644W        W 3615   0.400  10.840   7.180
 2645W        W 3616   4.860  13.800   9.220
 2646W        W 3617   3.450   4.160   3.400
 2647W        W 3618   3.800   6.630  12.640
 2648W        W 3619  13.410  13.400   3.420
 2649W        W 3620  11.080   8.890   1.020
 2650W        W 3621   2.140   8.270  12.190
 2651W        W 3622   0.150   2.630   1.580
 2652W        W 3623  13.040   3.260  11.420
 2653W        W 3624  12.810   9.260   4.110
 2654W        W 3625   2.530   2.670  11.660
 2655W        W 3626  12.130  10.950  13.230
 2656W        W 3627   2.190  11.300   5.150
 2657W        W 3628   3.250   5.210  10.140
 2658W        W 3629  11.670   1.150  13.390
 2659W        W 3630  12.940   3.470  13.310
 2660W        W 3631   8.010   8.390  10.460
 2661W        W 3632   6.150   1.280  12.620
 2662W        W 3633   5.650  11.340   5.780
 2663W        W 3634  12.010   8.950   5.640
 2664W        W 3635   9.490  13.290  10.790
 2665W        W 3636   6.520   7.320   9.190
 2666W        W 3637  10.960   6.440   1.610
 2667W        W 3638  10.840  13.330   2.320
 2668W        W 3639  12.190   8.550   1.500
 2669W        W 3640   3.680   5.810   3.630
 2670W        W 3641   5.770   9.630   7.670
 2671W        W 3642  13.370   8.570   4.340
 2672W        W 3643   9.540   5.380  10.060
 2673W        W 3644   7.960   0.280   8.190
 2674W        W 3645   8.380   7.600   6.640
 2675W        W 3646  11.400   2.520   4.920
 2676W        W 3647   3.840   0.960   3.080
 2677W        W 3648   2.110   2.770   9.380
 2678W        W 3649   9.060   1.310   1.710
 2679W        W 3650   4.270   6.140   2.880
 2680W        W 3651   8.100   4.840   1.430
 2681W        W 3652  12.360   1.450  12.200
 2682W        W 3653   1.440   7.280  13.710
 2683W        W 3654   9.800   8.430   4.120
 2684W        W 3655  13.860  10.340  10.040
 2685W        W 3656   2.900  10.340  12.450
 2686W        W 3657   4.500   0.620   8.390
 2687W        W 3658   2.110   6.060   2.280
 2688W        W 3659  10.250   5.650  13.790
 2689W        W 3660   8.000  10.570  11.670
 2690W        W 3661   6.620   3.440  11.380
 2691W        W 3662  12.100   0.200   0.230
 2692W        W 3663   5.990  13.320  13.170
 2693W        W 3664   3.240   4.280   9.490
 2694W        W 3665   7.270   1.410   8.920
 2695W        W 3666   4.410   2.410  13.790
 2696W        W 3667   8.640   3.430  13.470
 2697W        W 3668   5.910   5.930   1.250
 2698W        W 3669   4.410  11.530   7.360
 2699W        W 3670  10.300   3.900   7.890
 2700W        W 3671   7.930  11.910   8.260
 2701W        W 3672  12.650   4.570  12.390
 2702W        W 3673  10.150   6.450   8.980
 2703W        W 3674   3.640   6.860   6.570
 2704W        W 3675   6.400   7.600  10.880
 2705W        W 3676   7.110   9.510   7.310
 2706W        W 3677   6.040   5.790  10.000
 2707W        W 3678  12.700  10.080   0.990
 2708W        W 3679  12.940   9.270  11.290
 2709W        W 3680   7.790   6.240   8.900
 2710W        W 3681   8.820   0.540   4.130
 2711W        W 3682   3.480  12.670  13.270
 2712W        W 3683   5.030   4.100   6.520
 2713W        W 3684  10.670  12.350   1.470
 2714W        W 3685  13.690   9.290   3.710
 2715W        W 3686  11.080   8.770   0.490
 2716W        W 3687  13.890   9.350   5.440
 2717W        W 3688  11.340   5.820   6.400
 2718W        W 3689  12.560   5.000  13.900
 2719W        W 3690   9.900   0.350  13.100
 2720W        W 3691   0.440   1.020   6.760
 2721W        W 3692  12.790   1.940   3.240
 2722W        W 3693   2.620   7.420   8.920
 2723W        W 3694   6.140   9.310   3.060
 2724W        W 3695   7.730   5.950  10.850
 2725W        W 3696  10.380   7.180   8.750
 2726W        W 3697  10.160   0.520   6.990
 2727W        W 3698   1.950   8.610   0.180
 2728W        W 3699   1.810   4.560   6.260
 2729W        W 3700   3.470   3.360  11.580
 2730W        W 3701   6.180  13.430   6.790
 2731W        W 3702   9.160  10.750  11.010
 2732W        W 3703  10.180   4.920   3.190
 2733W        W 3704  11.420  10.740  10.530
 2734W        W 3705   5.680   0.390   1.930
 2735W        W 3706   4.250   3.820   6.260
 2736W        W 3707  13.040   2.090  10.110
 2737W        W 3708   2.740   1.180   8.080
 2738W        W 3709   1.930   4.440   6.780
 2739W        W 3710   9.140   6.980   5.350
 2740W        W 3711   0.620   8.250   1.240
 2741W        W 3712   3.400   8.000   3.520
 2742W        W 3713  12.410  11.870  10.370
 2743W        W 3714   1.130  12.540   3.760
 2744W        W 3715  10.010  10.230  12.800
 2745W        W 3716  11.250   1.920  13.550
 2746W        W 3717   3.420  10.410   0.630
 2747W        W 3718  11.270  13.320  11.790
 2748W        W 3719   7.930   6.140   3.070
 2749W        W 3720   9.890   2.100   1.820
 2750W        W 3721  13.170   5.590   0.770
 2751W        W 3722   4.540  13.220   7.140
 2752W        W 3723   1.180   9.720  10.300
 2753W        W 3724   3.200   2.060   8.230
 2754W        W 3725   2.230   2.460   6.310
 2755W        W 3726   8.210  12.850   7.830
 2756W        W 3727   4.630   5.550   4.750
 2757W        W 3728   4.950  13.830  12.520
 2758W        W 3729  10.530   5.640   3.120
 2759W        W 3730   0.920   8.520   2.330
 2760W        W 3731  11.820   5.380  11.560
 2761W        W 3732   2.730  12.930  10.190
 2762W        W 3733   0.830   0.520   9.290
 2763W        W 3734  10.710   0.510   0.980
 2764W        W 3735   2.610   7.880  12.470
 2765W        W 3736   5.860   8.310   3.810
 2766W        W 3737   4.310  13.340  13.720
 2767W        W 3738   7.700   6.470   0.190
 2768W        W 3739   6.680   7.770   4.040
 2769W        W 3740   8.820   9.080   1.110
 2770W        W 3741   3.240  12.780  10.040
 2771W        W 3742   5.910   7.950   4.590
 2772W        W 3743  10.910  12.380   8.930
 2773W        W 3744   1.180   1.570   6.630
 2774W        W 3745  13.820  12.380  10.520
 2775W        W 3746   7.730   7.220   4.560
 2776W        W 3747   2.660   1.020  11.340
 2777W        W 3748   1.200   4.020   9.390
 2778W        W 3749   3.900   5.440   6.510
 2779W        W 3750  10.590   4.070  13.780
 2780W        W 3751  10.880   5.030   1.420
 2781W        W 3752   0.730   9.570  12.930
 2782W        W 3753   5.750  12.580   0.590
 2783W        W 3754   2.350   9.410   4.850
 2784W        W 3755   0.460  10.410   4.880
 2785W        W 3756   8.190  11.240  10.120
 2786W        W 3757  10.390   4.980   8.430
 2787W        W 3758  13.820   4.670   6.700
 2788W        W 3759   9.870   6.050   6.190
 2789W        W 3760  13.910   1.570  12.940
 2790W        W 3761   1.620  10.710  12.010
 2791W        W 3762   8.650   6.350   8.230
 2792W        W 3763   2.390   9.700   1.860
 2793W        W 3764   9.200   7.420  12.800
 2794W        W 3765   4.710   2.510   6.330
 2795W        W 3766   5.100  12.910  10.280
 2796W        W 3767   4.830  13.360  10.070
 2797W        W 3768   9.070   1.390   6.380
 2798W        W 3769   1.200   6.620   7.650
 2799W        W 3770   7.610  10.040   5.180
 2800W        W 3771   1.910   5.490   9.180
 2801W        W 3772   1.640  13.900  12.200
 2802W        W 3773  10.980   5.290   3.140
 2803W        W 3774  13.040   0.920  12.640
 2804W        W 3775  10.630   0.780   6.940
 2805W        W 3776   6.220   6.110   9.530
 2806W        W 3777   4.560  13.520  12.550
 2807W        W 3778   6.270   0.160   4.660
 2808W        W 3779   1.640   1.630   6.430
 2809W        W 3780   3.630   0.250  13.110
 2810W        W 3781  13.820   7.890   4.310
 2811W        W 3782   9.940   8.190   7.160
 2812W        W 3783   7.480  13.330   1.680
 2813W        W 3784   7.770   2.510   9.710
 2814W        W 3785   1.640   5.920   6.210
 2815W        W 3786   3.430   4.400   8.680
 2816W        W 3787  13.780   6.430  13.600
 2817W        W 3788   1.380  10.300   5.360
 2818W        W 3789   7.480   3.710   6.450
 2819W        W 3790  11.620   9.240   2.160
 2820W        W 3791   5.840  13.370   5.270
 2821W        W 3792  12.340   3.610   4.630
 2822W        W 3793   0.280   5.160   0.610
 2823W        W 3794   3.070   7.680   1.890
 2824W        W 3795   0.200   9.190   0.350
 2825W        W 3796   7.390   3.350   9.530
 2826W        W 3797   0.430  10.200   1.750
 2827W        W 3798  12.430  13.540   7.930
 2828W        W 3799  11.020  11.930  13.570
 2829W        W 3800  12.340   6.760   7.730
 2830W        W 3801   7.780   1.390  10.270
 2831W        W 3802  11.520  12.110   4.510
 2832W        W 3803  13.670   1.880  12.690
 2833W        W 3804   7.720   1.780   4.290
 2834W        W 3805   2.120   2.990  12.630
 2835W        W 3806  13.360   9.140  12.630
 2836W        W 3807  10.320   5.900   8.380
 2837W        W 3808  11.780   8.040  11.900
 2838W        W 3809   1.600   2.420   8.500
 2839W        W 3810   0.270   2.390   3.940
 2840W        W 3811   6.920   2.530  12.560
 2841W        W 3812  10.800   4.520   1.570
 2842W        W 3813   3.930  11.150   5.530
 2843W        W 3814   5.920   7.370   6.320
 2844W        W 3815  12.170   1.430  10.020
 2845W        W 3816  12.340  10.910  10.140
 2846W        W 3817  12.450   1.910   9.680
 2847W        W 3818   8.040   3.560  10.410
 2848W        W 3819  12.630  12.400   1.030
 2849W        W 3820   9.090   7.110   6.430
 2850W        W 3821   2.870   3.780   9.790
 2851W        W 3822  12.060   8.950   8.440
 2852W        W 3823   9.960   0.710   7.970
 2853W        W 3824  10.330   0.670   6.090
 2854W        W 3825   2.780   6.890  13.540
 2855W        W 3826  12.090  12.010   1.010
 2856W        W 3827   4.800   8.310   1.680
 2857W        W 3828   9.280   4.110   5.060
 2858W        W 3829   5.440  10.290   1.220
 2859W        W 3830   6.730   8.250   1.970
 2860W        W 3831   4.410   9.620   9.410
 2861W        W 3832   8.330  11.470   8.640
 2862W        W 3833  10.110   8.580   8.340
 2863W        W 3834   1.150   8.400   6.740
 2864W        W 3835  13.030   3.380   5.410
 2865W        W 3836   9.460   4.710   1.390
 2866W        W 3837  13.260  10.260   7.100
 2867W        W 3838   1.150   1.840  10.820
 2868W        W 3839  10.050   9.230  10.750
 2869W        W 3840  10.350   8.590   5.830
 2870W        W 3841   7.280   5.130   4.710
 2871W        W 3842  13.330  11.800   2.250
 2872W        W 3843   4.920   7.330   9.860
 2873W        W 3844   9.280   7.460   1.440
 2874W        W 3845   9.370   2.540   3.680
 2875W        W 3846   9.190  13.690   9.630
 2876W        W 3847   3.330   8.100  12.190
 2877W        W 3848   7.070   5.360   5.560
 2878W        W 3849   5.900  12.850  12.700
 2879W        W 3850   6.210   1.620  13.700
 2880W        W 3851   6.770  11.140  12.970
 2881W        W 3852   5.040  10.740  12.240
 2882W        W 3853   6.520   2.460   2.450
 2883W        W 3854  10.070   9.740   9.140
 2884W        W 3855   6.050   9.890   0.060
 2885W        W 3856  13.230  11.910  13.210
 2886W        W 3857   3.350   7.760   6.060
 2887W        W 3858  11.950   0.160   3.540
 2888W        W 3859   7.160   9.560   3.460
 2889W        W 3860  11.900   6.720   0.210
 2890W        W 3861   8.940   2.760   0.770
 2891W        W 3862   7.510  10.580  10.460
 2892W        W 3863   4.850   7.130  13.150
 2893W        W 3864   6.410  10.230   3.170
 2894W        W 3865   1.560  10.260  10.290
 2895W        W 3866   9.320   5.930  12.360
 2896W        W 3867  11.030  13.270   0.080
 2897W        W 3868   8.470   6.250   1.470
 2898W        W 3869  12.970  11.800   5.880
 2899W        W 3870   1.160  13.840  13.300
 2900W        W 3871   5.580   6.480  12.950
 2901W        W 3872   0.230  11.650  11.680
 2902W        W 3873   7.270  12.020   3.960
 2903W        W 3874  10.890   3.860  13.400
 2904W        W 3875   1.430  10.000   2.340
 2905W        W 3876   3.000  12.960  11.080
 2906W        W 3877   8.200   2.580   0.500
 2907W        W 3878   9.660  12.930   5.910
 2908W        W 3879   3.950   7.930  12.790
 2909W        W 3880   8.730  13.520   4.580
 2910W        W 3881   2.330  11.140   6.880
 2911W        W 3882  12.140   6.430  10.730
 2912W        W 3883  10.120   3.060   1.680
 2913W        W 3884   5.320   2.580   7.370
 2914W        W 3885  11.240  13.110   3.220
 2915W        W 3886  10.630  10.300   0.090
 2916W        W 3887   8.810   0.220  11.920
 2917W        W 3888   9.760   8.950   7.130
 2918W        W 3889   8.700   4.160   0.990
 2919W        W 3890   1.400   2.060   2.190
 2920W        W 3891   9.440   6.960   7.290
 2921W        W 3892   2.460   5.230   7.570
 2922W        W 3893   5.100   1.430  10.440
 2923W        W 3894  10.830  12.760   5.300
 2924W        W 3895   7.700  12.240   6.780
 2925W        W 3896   3.360   9.260   8.620
 2926W        W 3897   2.330  13.140   7.950
 2927W        W 3898   9.620   6.680   5.530
 2928W        W 3899   8.730   6.360  11.880
 2929W        W 3900   5.960  13.670  13.820
 2930W        W 3901   9.670   4.710   0.540
 2931W        W 3902   6.230   2.030   6.540
 2932W        W 3903   0.460   8.360   6.160
 2933W        W 3904  13.090  13.430  10.030
 2934W        W 3905   7.450  11.560   3.510
 2935W        W 3906  12.510   3.400   9.610
 2936W        W 3907   8.350   4.830   9.830
 2937W        W 3908   8.210   5.050   4.690
 2938W        W 3909   8.020   9.110   0.290
 2939W        W 3910  10.330   6.690   1.860
 2940W        W 3911   9.420   4.020   2.370
 2941W        W 3912  11.830  11.710   4.640
 2942W        W 3913   2.990   3.980  11.610
 2943W        W 3914   1.800   8.900   2.710
 2944W        W 3915   7.460   2.480  13.780
 2945W        W 3916   3.130   0.180   7.260
 2946W        W 3917   0.410   2.690   0.160
 2947W        W 3918   5.260   7.220   1.370
 2948W        W 3919   2.580   4.890   9.940
 2949W        W 3920   6.880  11.580  12.730
 2950W        W 3921  13.480  13.630   9.170
 2951W        W 3922   1.100   9.830   5.180
 2952W        W 3923  13.510   9.830   3.840
 2953W        W 3924   5.840   7.420   0.010
 2954W        W 3925   3.320  11.260  11.390
 2955W        W 3926   1.660   1.290   2.500
 2956W        W 3927   9.160  10.820  13.840
 2957W        W 3928  13.250  13.300   5.880
 2958W        W 3929   6.730   4.220   8.860
 2959W        W 3930   7.410   5.600  13.190
 2960W        W 3931   9.290   5.940   3.250
 2961W        W 3932  11.950  10.030   6.460
 2962W        W 3933   6.360   4.540   8.880
 2963W        W 3934   3.080   5.040   2.410
 2964W        W 3935   5.840   7.870   7.070
 2965W        W 3936   7.490   1.340   5.200
 2966W        W 3937  10.780   6.960   1.720
 2967W        W 3938   5.190  13.110   6.960
 2968W        W 3939  12.190   3.430   4.010
 2969W        W 3940  13.470   3.070   0.010
 2970W        W 3941   9.730  10.170  12.000
 2971W        W 3942   4.130   5.180   9.700
 2972W        W 3943   3.590   1.560   5.150
 2973W        W 3944  10.090   2.710   1.200
 2974W        W 3945   8.850   7.850  10.050
 2975W        W 3946   3.610   1.710  12.960
 2976W        W 3947   7.140   1.780   6.800
 2977W        W 3948   4.960   0.210   1.350
 2978W        W 3949   8.330   6.620   4.400
 2979W        W 3950   2.130  11.260   6.320
 2980W        W 3951   3.110   3.260   3.540
 2981W        W 3952   0.520  13.370   2.510
 2982W        W 3953   5.620  12.380   1.820
 2983W        W 3954   4.790   3.470  12.250
 2984W        W 3955   7.650  10.290  11.940
 2985W        W 3956   1.020   6.250   4.740
 2986W        W 3957   5.270   2.040   5.800
 2987W        W 3958   8.350   3.680   7.790
 2988W        W 3959   4.230   5.230   2.050
 2989W        W 3960   5.440   8.840   3.410
 2990W        W 3961  12.420   0.900  10.070
 2991W        W 3962   3.560   7.610   1.630
 2992W        W 3963  10.920   5.580   0.740
 2993W        W 3964  12.810   9.020   7.380
 2994W        W 3965  11.290   2.270  10.180
 2995W        W 3966  13.010   0.510   8.870
 2996W        W 3967  13.200  10.850   4.460
 2997W        W 3968  10.010   2.750  10.620
 2998W        W 3969   1.460  11.770   1.220
 2999W        W 3970   0.800   9.520   2.650
 3000W        W 3971   8.580   5.450  12.990
 3001W        W 3972  10.860  12.990  10.120
 3002W        W 3973   5.500   6.610   4.520
 3003W        W 3974   8.870   8.520   5.270
 3004W        W 3975   1.060   2.450   0.120
 3005W        W 3976   6.920   8.740  13.260
 3006W        W 3977   0.490   3.940  13.050
 3007W        W 3978  11.230   9.900  10.760
 3008W        W 3979   8.480  12.410  10.040
 3009W        W 3980  10.040   3.110   9.110
 3010W        W 3981  12.400   1.270   6.490
 3011W        W 3982   7.220   9.310   2.610
 3012W        W 3983   7.740  13.250  13.320
 3013W        W 3984   1.660   1.420   5.970
 3014W        W 3985   2.620   1.220  13.270
 3015W        W 3986   3.390   3.800   5.620
 3016W        W 3987  12.290   8.270  13.410
 3017W        W 3988   9.920  13.090   0.810
 3018W        W 3989  11.620   1.620  13.500
 3019W        W 3990   5.630   5.490   3.490
 3020W        W 3991  10.430  11.130   0.950
 3021W        W 3992   7.330   7.460   7.780
 3022W        W 3993   2.590   2.080   0.990
 3023W        W 3994  13.420  12.670   1.950
 3024W        W 3995   7.030  12.720   0.450
 3025W        W 3996   8.620  10.100   9.250
 3026W        W 3997   0.740   4.810  10.390
 3027W        W 3998  11.440   2.150  11.070
 3028W        W 3999  12.180   7.150   3.430
 3029W        W 4000   6.590  12.360  10.590
 3030W        W 4001  10.680   5.640   3.840
 3031W        W 4002   7.330   6.930   9.410
 3032W        W 4003   9.440  10.800   3.510
 3033W        W 4004  13.190   3.110   0.420
 3034W        W 4005   3.660   8.460  13.550
 3035W        W 4006   7.500   2.490   0.380
 3036W        W 4007  13.170   0.730   5.990
 3037W        W 4008  13.670  11.000   7.340
 3038W        W 4009   3.330   8.110   9.880
 3039W        W 4010  10.730   4.590   2.570
 3040W        W 4011   5.020   3.770  11.260
 3041W        W 4012   3.790   3.530   1.490
 3042W        W 4013   4.630   1.040   2.470
 3043W        W 4014   8.590   4.250   2.480
 3044W        W 4015  12.510   1.310   2.670
 3045W        W 4016  11.160   3.570  12.260
 3046W        W 4017   0.380   9.320  12.060
 3047W        W 4018   8.430   5.190   5.500
 3048W        W 4019   7.410  11.880   5.830
 3049W        W 4020   5.660  11.170  10.770
 3050W        W 4021   3.210  10.050   9.180
 3051W        W 4022   3.400   5.360  13.670
 3052W        W 4023  13.150   2.260   3.640
 3053W        W 4024   8.540  13.560   4.000
 3054W        W 4025   9.160  11.480   3.320
 3055W        W 4026   9.100  11.090  12.160
 3056W        W 4027   9.530  12.940  12.590
 3057W        W 4028  13.720   1.100   7.590
 3058W        W 4029   9.560  12.250   7.980
 3059W        W 4030  11.470   3.150   3.850
 3060W        W 4031   4.810   9.980  12.670
 3061W        W 4032  13.610   1.510   4.640
 3062W        W 4033  13.450  11.350   4.010
 3063W        W 4034   6.670  13.440  10.110
 3064W        W 4035   8.420  12.050   7.930
 3065W        W 4036   1.950   2.130  10.620
 3066W        W 4037   4.520   8.410   6.630
 3067W        W 4038  11.030   1.210   7.940
 3068W        W 4039   2.440   2.430   7.640
 3069W        W 4040  13.390   1.780   9.970
 3070W        W 4041  13.420   5.880   7.710
 3071W        W 4042   2.270   3.630   0.600
 3072W        W 4043   7.560  10.550   7.880
 3073W        W 4044   9.240   5.360   3.170
 3074W        W 4045   4.230   7.400   0.690
 3075W        W 4046   5.700   8.370   6.900
 3076W        W 4047   5.400  11.450   5.280
 3077W        W 4048  10.270   2.600   6.690
 3078W        W 4049   1.810   5.550   3.370
 3079W        W 4050   3.870   5.890  13.240
 3080W        W 4051  11.150   4.910   2.780
 3081W        W 4052  13.550  13.320  11.740
 3082W        W 4053   2.200   4.190   1.830
 3083W        W 4054  11.730  13.180   9.010
 3084W        W 4055  13.220   7.860   6.460
 3085W        W 4056   1.170  10.610   8.960
 3086W        W 4057   1.530  13.280   4.610
 3087W        W 4058   8.430  11.130   2.900
 3088W        W 4059   1.260   5.370  13.290
 3089W        W 4060  13.160   7.890   7.130
 3090W        W 4061   7.820   5.470   3.220
 3091W        W 4062   1.170  11.720  10.450
 3092W        W 4063  12.200  12.740  10.100
 3093W        W 4064   3.710   0.770  12.420
 3094W        W 4065  11.230   5.860  12.260
 3095W        W 4066   3.770   5.440   7.920
 3096W        W 4067   4.750   2.990   4.780
 3097W        W 4068   8.220  11.800   6.800
 3098W        W 4069   3.680   8.130   7.010
 3099W        W 4070   2.870   6.560  13.080
 3100W        W 4071   1.360   5.230   1.450
 3101W        W 4072   7.890   5.970   0.030
 3102W        W 4073   3.990   0.440   8.900
 3103W        W 4074  12.990  10.250   1.780
 3104W        W 4075  12.200   9.460   6.710
 3105W        W 4076   6.140   2.930   0.370
 3106W        W 4077   3.840   3.590   2.470
 3107W        W 4078   7.060   8.120  11.580
 3108W        W 4079   0.830  10.570  10.800
 3109W        W 4080  12.750   8.250   0.320
 3110W        W 4081  10.450  10.340   1.500
 3111W        W 4082   2.810  13.870   3.260
 3112W        W 4083   5.050  11.750   9.870
 3113W        W 4084   5.390   9.070  12.650
 3114W        W 4085   7.640   7.010   5.490
 3115W        W 4086  11.660  13.030   4.940
 3116W        W 4087   6.820   1.490   8.580
 3117W        W 4088   9.240   6.040  11.370
 3118W        W 4089   4.540   1.550   4.220
 3119W        W 4090  10.750   6.250   2.050
 3120W        W 4091   1.530   9.040   8.650
 3121W        W 4092  11.620   7.950  13.680
 3122W        W 4093  12.560  10.250  10.180
 3123W        W 4094  11.220  12.180   2.930
 3124W        W 4095  10.850   0.770   8.130
 3125W        W 4096   5.040   2.130   7.120
 3126W        W 4097  10.020   0.220   4.060
 3127W        W 4098   9.540   9.930   9.110
 3128W        W 4099  11.080   0.200  10.240
 3129W        W 4100  11.660   4.400   3.440
 3130W        W 4101   2.890   4.950   7.640
 3131W        W 4102   9.990  11.600   8.260
 3132W        W 4103   3.840   1.390  13.580
 3133W        W 4104   3.620   4.190   9.100
 3134W        W 4105   1.250   4.870   4.970
 3135W        W 4106   3.440   8.730   9.940
 3136W        W 4107  11.830   2.790   9.210
 3137W        W 4108   5.280  10.100  12.880
 3138W        W 4109   9.160   9.350   9.610
 3139W        W 4110   2.240   0.810   6.260
 3140W        W 4111   7.850   8.110  12.480
 3141W        W 4112  13.280   4.240  11.350
 3142W        W 4113  10.520   6.300   5.490
 3143W        W 4114   9.700  10.920   0.030
 3144W        W 4115   0.730   2.910   2.900
 3145W        W 4116  12.550   7.840  10.010
 3146W        W 4117  10.440   4.050  11.350
 3147W        W 4118   1.700   3.700   5.310
 3148W        W 4119   0.930   8.070  13.840
 3149W        W 4120   7.580  13.090   7.760
 3150W        W 4121  10.120  11.740  12.740
 3151W        W 4122  11.350   4.240  13.090
 3152W        W 4123  12.600   6.880   9.280
 3153W        W 4124   5.440  10.250  11.670
 3154W        W 4125   9.570   7.940   7.410
 3155W        W 4126  11.890   0.130   4.210
 3156W        W 4127   1.570   8.510  12.800
 3157W        W 4128  12.130   6.860  10.000
 3158W        W 4129   1.610   5.020   6.280
 3159W        W 4130  11.110   1.990   7.570
 3160W        W 4131  10.150   5.460   8.580
 3161W        W 4132  10.640   3.370  13.710
 3162W        W 4133  10.240   2.320  10.340
 3163W        W 4134   9.210  12.280   6.760
 3164W        W 4135   3.840   2.620  11.280
 3165W        W 4136  13.370  10.140  12.600
 3166W        W 4137  13.510   1.360  12.750
 3167W        W 4138   8.130  12.180   9.170
 3168W        W 4139   9.500   4.880   8.110
 3169W        W 4140  10.150   1.720   6.700
 3170W        W 4141   6.770   2.590   4.210
 3171W        W 4142   0.090   9.820   5.550
 3172W        W 4143   5.000   5.900   3.140
 3173W        W 4144   1.740  10.690   2.050
 3174W        W 4145   2.010  10.940   9.080
 3175W        W 4146   0.180   6.640  13.010
 3176W        W 4147   4.050  10.580   1.380
 3177W        W 4148   3.880   0.780  13.190
 3178W        W 4149   2.410   5.580  12.120
 3179W        W 4150  11.230  11.530   6.280
 3180W        W 4151   8.870  12.740   9.250
 3181W        W 4152   7.170   9.430   0.550
 3182W        W 4153   3.150   9.250  10.820
 3183W        W 4154  10.770  11.500   9.480
 3184W        W 4155   3.040  10.520   7.130
 3185W        W 4156   7.160   0.310  11.270
 3186W        W 4157   9.280  13.660   4.490
 3187W        W 4158   0.420   2.030   2.600
 3188W        W 4159   1.400   6.480   3.870
 3189W        W 4160   3.980   6.590   7.170
 3190W        W 4161   0.360  13.390   3.830
 3191W        W 4162  13.410   7.930   7.540
 3192W        W 4163   4.830  10.390  10.350
 3193W        W 4164  13.670   1.660   1.950
 3194W        W 4165   6.670   9.340   3.200
 3195W        W 4166   0.030   6.620   6.920
 3196W        W 4167   9.490   4.440   6.540
 3197W        W 4168   5.810  10.950   0.060
 3198W        W 4169   1.180   3.690   0.730
 3199W        W 4170   8.540  12.230   3.900
 3200W        W 4171   2.150   3.050   2.700
 3201W        W 4172   9.680  11.920  12.330
 3202W        W 4173  12.470   9.710  12.160
 3203W        W 4174   4.420   3.700   3.910
 3204W        W 4175   9.630  12.230  11.640
 3205W        W 4176   7.160  10.120  12.100
 3206W        W 4177   3.180  12.830  12.920
 3207W        W 4178   6.690   5.200   8.550
 3208W        W 4179  13.650   7.910   6.090
 3209W        W 4180  13.630   5.330  11.150
 3210W        W 4181  11.190   8.300  10.150
 3211W        W 4182   0.380   0.980  11.530
 3212W        W 4183  13.140   8.920  13.470
 3213W        W 4184   0.740   4.490   5.670
 3214W        W 4185   5.810   8.860  12.880
 3215W        W 4186   3.670   4.820   0.830
 3216W        W 4187   1.030  13.360   7.680
 3217W        W 4188  11.260   8.690   0.040
 3218W        W 4189   1.580  13.350   8.290
 3219W        W 4190  13.490   9.750   9.320
 3220W        W 4191  10.900   0.750  11.080
 3221W        W 4192  13.690   7.170   5.510
 3222W        W 4193   3.500   3.600   4.430
 3223W        W 4194  10.980   1.710  10.750
 3224W        W 4195   8.530   0.920  12.400
 3225W        W 4196   1.500   3.710   6.190
 3226W        W 4197  10.020   1.300   4.770
 3227W        W 4198   7.940   7.420   1.530
 3228W        W 4199  11.070   6.880   0.700
 3229W        W 4200   9.320   7.920   1.680
 3230W        W 4201   0.620   3.460   1.260
 3231W        W 4202   5.040   2.190   3.550
 3232W        W 4203  11.740   8.810   7.340
 3233W        W 4204   5.130  10.230  12.410
 3234W        W 4205   9.600   9.570   4.140
 3235W        W 4206   6.510   8.710  10.420
 3236W        W 4207  13.370   5.250   1.600
 3237W        W 4208   9.850   7.730   3.010
 3238W        W 4209   1.720  12.480   9.990
 3239W        W 4210  11.590   2.240   9.810
 3240W        W 4211  12.390  10.380   4.140
 3241W        W 4212   4.940   1.550   3.360
 3242W        W 4213   2.430  10.420  12.580
 3243W        W 4214  13.220   6.190   8.180
 3244W        W 4215   0.960  10.500  11.870
 3245W        W 4216   6.330   9.340   9.940
 3246W        W 4217  12.530  10.160   0.360
 3247W        W 4218   1.490   8.190   3.980
 3248W        W 4219   9.260   6.670  12.930
 3249W        W 4220   6.600   2.480   5.500
 3250W        W 4221  13.560   9.310   9.140
 3251W        W 4222   6.830   1.360  10.230
 3252W        W 4223   3.780  10.170   9.690
 3253W        W 4224   2.820   9.130   5.000
 3254W        W 4225   0.700   7.690   6.180
 3255W        W 4226  12.640  13.650   1.640
 3256W        W 4227   1.950   0.870   3.770
 3257W        W 4228   6.500   4.880   1.880
 3258W        W 4229  11.670   2.670  12.980
 3259W        W 4230  13.070   7.730   5.990
 3260W        W 4231   6.310   4.550   0.920
 3261W        W 4232   8.200   2.700   4.170
 3262W        W 4233   0.740  12.210  10.630
 3263W        W 4234   2.880  10.900   0.130
 3264W        W 4235  11.310   1.420   8.710
 3265W        W 4236  11.010  12.000  12.240
 3266W        W 4237   7.410   5.630   4.770
 3267W        W 4238   2.710   7.030   3.650
 3268W        W 4239   9.240   7.040   4.410
 3269W        W 4240   6.470   3.810   8.720
 3270W        W 4241  11.770   0.260   8.500
 3271W        W 4242   4.970   7.560   4.570
 3272W        W 4243  12.010   9.530   2.610
 3273W        W 4244   7.100  10.650  12.210
 3274W        W 4245   9.410  10.230   0.540
 3275W        W 4246  12.670   0.850   2.630
 3276W        W 4247   6.270   1.790   1.900
 3277W        W 4248   1.260   6.370   3.380
 3278W        W 4249   9.700   6.100   9.680
 3279W        W 4250  10.470   5.990   4.650
 3280W        W 4251   0.080   8.120  11.400
 3281W        W 4252   5.820   4.270   0.040
 3282W        W 4253   6.000   3.280  12.730
 3283W        W 4254   8.480   8.090   3.960
 3284W        W 4255   0.060   0.630  11.340
 3285W        W 4256   6.950   6.920   0.540
 3286W        W 4257   1.470   0.810   8.200
 3287W        W 4258   4.430   2.150   3.580
 3288W        W 4259  13.700   1.690   8.180
 3289W        W 4260   1.670   5.540   3.940
 3290W        W 4261   0.460  10.600   4.380
 3291W        W 4262   8.780   5.260   3.160
 3292W        W 4263   2.080   1.340   8.840
 3293W        W 4264   7.910  12.200  11.180
 3294W        W 4265  11.950  11.730   1.490
 3295W        W 4266   1.150   7.450   1.980
 3296W        W 4267  10.010   0.020   9.520
 3297W        W 4268   0.900   8.950  12.040
 3298W        W 4269  12.580   5.010   5.760
 3299W        W 4270   1.460   4.230  12.710
 3300W        W 4271   5.220   3.350   1.170
 3301W        W 4272  12.940  10.640   2.340
 3302W        W 4273   2.440   9.060   3.830
 3303W        W 4274  10.580  10.500   6.360
 3304W        W 4275   5.640   6.680  10.160
 3305W        W 4276   2.550   3.640   1.910
 3306W        W 4277  11.500   4.460   8.310
 3307W        W 4278  13.510   3.080   3.620
 3308W        W 4279   3.780   4.530   9.450
 3309W        W 4280   6.340   6.290   1.100
 3310W        W 4281   6.120   1.300   4.790
 3311W        W 4282   6.290  11.780   4.910
 3312W        W 4283   2.170   2.800   4.170
 3313W        W 4284   6.160   5.670   2.210
 3314W        W 4285   9.490  11.160   3.160
 3315W        W 4286   6.620   2.890   7.740
 3316W        W 4287   1.000   4.820   2.700
 3317W        W 4288  12.780   3.960   1.340
 3318W        W 4289   6.690   7.910   0.480
 3319W        W 4290   1.550   9.380  11.090
 3320W        W 4291   9.540   3.250   7.920
 3321W        W 4292   8.130   4.730   9.060
 3322W        W 4293  13.050   9.490   9.520
 3323W        W 4294   3.090   1.380   5.140
 3324W        W 4295  13.150  10.250   0.980
 3325W        W 4296   2.720  12.630   5.960
 3326W        W 4297  10.710   4.490  10.110
 3327W        W 4298   5.900  10.140  11.880
 3328W        W 4299   5.050   7.630   1.120
 3329W        W 4300   8.470   2.420   8.090
 3330W        W 4301  11.560   8.030   1.110
 3331W        W 4302   2.770   1.640   1.860
 3332W        W 4303   8.670   4.460   6.300
 3333W        W 4304   5.160   2.640   4.220
 3334W        W 4305  10.410  12.250  11.210
 3335W        W 4306   6.090   1.300   2.740
 3336W        W 4307   5.670  10.720   5.770
 3337W        W 4308   0.660   0.790   0.160
 3338W        W 4309   7.680   5.380   6.980
 3339W        W 4310   1.650   0.880   1.880
 3340W        W 4311  11.740   7.710  13.200
 3341W        W 4312   3.480   0.650  12.870
 3342W        W 4313   2.440   1.730   6.930
 3343W        W 4314  10.480  10.670  10.430
 3344W        W 4315   3.220   1.960  13.030
 3345W        W 4316  11.390  10.210  12.470
 3346W        W 4317   4.010   9.110   5.640
 3347W        W 4318   7.650   0.500   5.450
 3348W        W 4319  13.180  10.600   5.000
 3349W        W 4320   0.520   5.490  10.740
 3350W        W 4321   8.660   8.440   2.330
 3351W        W 4322   8.570   1.690   9.240
 3352W        W 4323  10.210   9.540   7.860
 3353W        W 4324   9.070   5.930   4.450
 3354W        W 4325   3.450   9.220  13.090
 3355W        W 4326  13.520   6.670  13.130
 3356W        W 4327   9.060   4.950   3.430
 3357W        W 4328   7.940   2.050  11.460
 3358W        W 4329   0.650  10.900   3.010
 3359W        W 4330   7.880  11.430  10.800
 3360W        W 4331  12.620  13.180   1.910
 3361W        W 4332   4.250   4.780   9.310
 3362W        W 4333   8.140  12.750  10.320
 3363W        W 4334   8.030   9.450   9.590
 3364W        W 4335   3.340   7.260   1.950
 3365W        W 4336  10.120  12.200   4.050
 3366W        W 4337   6.230   8.570  10.010
 3367W        W 4338  11.100  13.710  13.160
 3368W        W 4339   7.360   4.220  10.110
 3369W        W 4340   6.230   7.680   9.380
 3370W        W 4341  12.930  12.040  12.830
 3371W        W 4342   2.180   8.160   8.460
 3372W        W 4343   8.130   0.600   5.320
 3373W        W 4344  10.690   4.390   0.190
 3374W        W 4345   1.920   7.610   9.850
 3375W        W 4346  13.110   6.890  10.060
 3376W        W 4347   3.590   8.330   4.910
 3377W        W 4348   2.340   7.070   9.800
 3378W        W 4349   8.290   2.400   5.960
 3379W        W 4350   6.930   5.020   6.380
 3380W        W 4351  13.360   6.230  12.190
 3381W        W 4352  12.200   5.520   8.780
 3382W        W 4353   5.530  10.520  12.160
 3383W        W 4354   8.750   5.710  10.500
 3384W        W 4355   7.710   6.910   1.060
 3385W        W 4356   1.960  11.990   5.870
 3386W        W 4357  13.760   2.620   7.300
 3387W        W 4358   5.680   4.280   4.240
 3388W        W 4359  13.660  10.850   0.800
 3389W        W 4360   6.930   2.030  12.780
 3390W        W 4361   9.990   2.330  12.540
 3391W        W 4362   5.940   4.230   9.760
 3392W        W 4363   0.600   1.610   5.640
 3393W        W 4364  12.300   7.300   8.300
 3394W        W 4365  10.450   4.090   2.990
 3395W        W 4366   4.040   7.700   2.260
 3396W        W 4367   1.530  12.870  11.660
 3397W        W 4368   5.150   6.400   3.360
 3398W        W 4369  12.340   1.380   3.650
 3399W        W 4370   4.510  13.660   6.750
 3400W        W 4371   2.630   6.340  10.590
 3401W        W 4372  12.210   7.400  12.620
 3402W        W 4373  13.460   1.470   0.520
 3403W        W 4374   2.640  11.340   8.270
 3404W        W 4375   6.390   5.870   7.440
 3405W        W 4376   6.380   0.170   5.580
 3406W        W 4377  12.800  10.540   2.980
 3407W        W 4378   1.350   0.290   4.220
 3408W        W 4379   6.530  12.540   6.770
 3409W        W 4380  12.410   4.040   8.710
 3410W        W 4381   5.160  12.540   9.410
 3411W        W 4382   7.630   2.100   5.710
 3412W        W 4383  11.390   5.430   3.410
 3413W        W 4384   9.890   9.970   4.160
 3414W        W 4385   4.910   6.060   1.410
 3415W        W 4386  13.740  12.370   0.800
 3416W        W 4387   4.560   1.430   6.760
 3417W        W 4388   5.430   0.070  11.090
 3418W        W 4389   3.020   6.690   3.070
 3419W        W 4390   6.740  13.720  13.090
 3420W        W 4391   2.190   5.840  11.730
 3421W        W 4392  10.320   1.500   8.650
 3422W        W 4393   2.890   6.350   6.380
 3423W        W 4394  12.420   4.510   9.300
 3424W        W 4395   1.000  11.510   4.480
 3425W        W 4396  10.300  11.560   8.640
 3426W        W 4397  12.020  11.350  12.800
 3427W        W 4398   0.790   6.280   0.130
 3428W        W 4399   7.740  12.710  13.140
 3429W        W 4400   0.600   8.580   8.990
 3430W        W 4401   6.960   7.450   8.980
 3431W        W 4402  10.770  11.950  11.080
 3432W        W 4403  13.480   2.470   6.270
 3433W        W 4404  11.180   6.870  11.370
 3434W        W 4405  10.600   9.770   7.720
 3435W        W 4406   8.040   9.290   1.520
 3436W        W 4407   1.820   9.560   5.560
 3437W        W 4408   2.230   0.670   8.260
 3438W        W 4409  11.580   3.510   7.790
 3439W        W 4410   2.490  11.350  12.490
 3440W        W 4411   2.650   8.410   9.410
 3441W        W 4412   8.690   3.890   9.380
 3442W        W 4413   9.820   1.300   7.240
 3443W        W 4414   5.690  12.100   0.400
 3444W        W 4415   8.650   3.890   7.200
 3445W        W 4416  12.350   6.840  10.480
 3446W        W 4417   3.840   8.840   9.190
 3447W        W 4418   0.260   8.310   8.410
 3448W        W 4419  12.840   5.310   6.700
 3449W        W 4420   6.930   6.870   8.970
 3450W        W 4421   4.490   4.140  12.220
 3451W        W 4422   2.430   2.950   9.800
 3452W        W 4423   3.110   1.220   3.010
 3453W        W 4424   3.520   5.960  10.510
 3454W        W 4425  13.820  12.620   6.270
 3455W        W 4426   7.730  11.110  12.330
 3456W        W 4427   8.770  11.440  10.810
 3457W        W 4428   2.650   1.140   4.980
 3458W        W 4429  13.740   2.490  13.810
 3459W        W 4430  11.590   6.630  12.320
 3460W        W 4431  13.830   8.430  10.130
 3461W        W 4432   5.910   3.100   3.710
 3462W        W 4433  12.010   6.190   1.790
 3463W        W 4434  13.400   2.620   5.140
 3464W        W 4435   0.920   2.600   1.400
 3465W        W 4436   7.400   2.850   9.800
 3466W        W 4437  11.280   0.580  13.850
 3467W        W 4438  12.960   2.130   8.700
 3468W        W 4439   9.540   6.540  12.440
 3469W        W 4440  11.210  12.270   8.110
 3470W        W 4441   2.110   7.190  13.060
 3471W        W 4442  10.270  11.660  13.770
 3472W        W 4443   8.690   0.620   0.200
 3473W        W 4444   3.760   4.330  10.180
 3474W        W 4445   4.820   1.340   1.150
 3475W        W 4446   0.790  10.000   0.800
 3476W        W 4447  13.110   7.810  11.390
 3477W        W 4448   3.660   2.160   5.030
 3478W        W 4449  10.180   7.880  11.380
 3479W        W 4450  13.710  11.100   9.720
 3480W        W 4451   1.560   6.500   4.760
 3481W        W 4452   7.470   4.570   9.200
 3482W        W 4453  11.230   5.280  11.650
 3483W        W 4454   3.900   1.250   4.810
 3484W        W 4455   1.400   6.540   6.410
 3485W        W 4456  10.820   4.590   6.190
 3486W        W 4457  11.990   9.660   7.850
 3487W        W 4458  13.220   6.640   0.490
 3488W        W 4459   7.380   6.060   2.870
 3489W        W 4460   1.120   6.130   1.730
 3490W        W 4461  10.450   7.300   5.400
 3491W        W 4462   4.050   1.740   6.130
 3492W        W 4463   2.340   7.300   5.320
 3493W        W 4464  10.060  13.580   1.770
 3494W        W 4465  11.150   4.130  11.000
 3495W        W 4466  11.840  12.300   9.720
 3496W        W 4467   7.180   8.710   5.750
 3497W        W 4468   9.100   3.680   1.550
 3498W        W 4469   2.550  11.910   9.130
 3499W        W 4470   1.360   5.290  11.540
 3500W        W 4471   8.830   4.210   6.780
 3501W        W 4472   2.790   2.230  10.240
 3502W        W 4473   5.800   1.210  10.150
 3503W        W 4474   6.210   6.790   7.880
 3504W        W 4475   3.600  12.380   7.090
 3505W        W 4476   0.330   3.470   5.660
 3506W        W 4477   0.950   5.780   0.110
 3507W        W 4478   8.650   0.750   7.770
 3508W        W 4479   6.280   3.390   6.580
 3509W        W 4480   3.840  10.130   7.140
 3510W        W 4481   6.050  10.060   6.620
 3511W        W 4482  12.260   7.850   4.400
 3512W        W 4483   3.930   3.560   0.040
 3513W        W 4484  10.810   1.380  12.310
 3514W        W 4485   7.880   7.610   4.330
 3515W        W 4486   3.970   2.110  11.350
 3516W        W 4487   1.550   4.110   6.630
 3517W        W 4488  13.870   0.470  12.840
 3518W        W 4489  11.970   4.980   8.790
 3519W        W 4490   4.170   9.270   9.910
 3520W        W 4491   6.550  13.920   5.090
 3521W        W 4492   9.610   9.350   5.700
 3522W        W 4493   8.950   2.520  13.200
 3523W        W 4494  12.810  11.370   5.490
 3524W        W 4495   1.380  10.820   0.710
 3525W        W 4496   1.300  12.880   1.230
 3526W        W 4497   1.420   7.170   5.180
 3527W        W 4498   1.110   0.990   4.930
 3528W        W 4499  12.770   2.840  10.260
 3529W        W 4500   1.720  12.240   6.850
 3530W        W 4501   7.820   2.330  11.870
 3531W        W 4502  10.610   3.600   2.260
 3532W        W 4503  11.960  11.130   2.790
 3533W        W 4504   7.000   1.470   7.560
 3534W        W 4505  11.130  12.490   3.310
 3535W        W 4506  11.610   7.110   5.240
 3536W        W 4507   4.530   6.350   5.710
 3537W        W 4508   0.060  13.270  12.710
 3538W        W 4509  13.120   1.540   1.290
 3539W        W 4510   0.380  13.850   5.050
 3540W        W 4511   4.480   0.480   7.860
 3541W        W 4512   0.630  10.690   5.660
 3542W        W 4513   9.040   6.360  11.030
 3543W        W 4514   6.840   5.450   4.590
 3544W        W 4515   9.070  10.140   9.020
 3545W        W 4516   8.520   6.660   3.100
 3546W        W 4517  12.900  12.990   6.590
 3547W        W 4518   1.510   6.950   1.850
 3548W        W 4519   9.830   1.330   3.860
 3549W        W 4520   6.280  13.720   4.160
 3550W        W 4521   9.490  13.830   2.050
 3551W        W 4522  13.600  10.090   4.430
 3552W        W 4523   5.080   2.520  12.210
 3553W        W 4524  12.870   9.450   7.700
 3554W        W 4525   7.040  11.590  12.270
 3555W        W 4526   5.910  12.270  12.060
 3556W        W 4527   3.880   0.110  11.060
 3557W        W 4528   3.150  12.850   8.990
 3558W        W 4529  10.020   4.750   8.180
 3559W        W 4530   6.650  13.500  11.030
 3560W        W 4531   6.520   4.810  11.440
 3561W        W 4532  11.180   0.300  11.930
 3562W        W 4533   1.180  12.900   7.470
 3563W        W 4534   3.470   2.820  11.690
 3564W        W 4535  12.870  11.960   3.570
 3565W        W 4536   6.840  11.170   5.960
 3566W        W 4537   3.460  12.890   9.560
 3567W        W 4538   0.640   9.220   4.030
 3568W        W 4539  10.760   1.920  13.050
 3569W        W 4540   1.220   6.590   0.150
 3570W        W 4541   5.400   8.340   5.420
 3571W        W 4542   7.270  11.220  12.040
 3572W        W 4543   3.290  10.010  11.620
 3573W        W 4544   2.590   9.650  10.180
 3574W        W 4545   3.680   9.620   5.970
 3575W        W 4546   8.500   2.660   7.520
 3576W        W 4547   3.410  10.170   8.290
 3577W        W 4548  12.380  11.360   1.470
 3578W        W 4549   7.000   8.090   9.590
 3579W        W 4550   8.890   1.760  13.360
 3580W        W 4551   7.800  10.570  12.310
 3581W        W 4552  13.230   3.810   0.120
 3582W        W 4553   5.930  12.670   8.300
 3583W        W 4554   2.990   9.760  12.480
 3584W        W 4555   6.910   1.160   2.150
 3585W        W 4556   9.050  10.810   3.120
 3586W        W 4557  12.230   5.530  10.540
 3587W        W 4558  10.980   4.370  13.370
 3588W        W 4559   8.140   5.310   2.840
 3589W        W 4560   9.700   9.390   7.350
 3590W        W 4561   5.340   0.420   7.310
 3591W        W 4562   3.750   7.960   2.560
 3592W        W 4563   0.590   9.720   5.460
 3593W        W 4564   2.710   6.310   6.850
 3594W        W 4565   4.830   6.510   6.040
 3595W        W 4566   3.820   7.670   4.040
 3596W        W 4567   6.870   6.760   7.130
 3597W        W 4568   2.030   4.950  13.690
 3598W        W 4569  10.240  11.310   2.300
 3599W        W 4570   4.560   3.960   1.100
 3600W        W 4571  12.950   1.330   5.170
 3601W        W 4572  10.380   4.260   5.240
 3602W        W 4573   3.770   4.750   8.490
 3603W        W 4574   3.190   4.240   5.830
 3604W        W 4575   4.730  10.220   0.940
 3605W        W 4576   6.350   5.380   1.780
 3606W        W 4577  12.610   5.620   2.790
 3607W        W 4578   2.460   5.990   7.830
 3608W        W 4579   7.660  12.550   2.090
 3609W        W 4580   9.690  11.840   3.910
 3610W        W 4581  11.640   2.940   2.330
 3611W        W 4582   2.260   6.730   4.290
 3612W        W 4583   2.360   8.040   4.440
 3613W        W 4584   3.200   8.530  11.970
 3614W        W 4585  12.960  11.500   6.810
 3615W        W 4586  13.140   1.220   7.850
 3616W        W 4587   8.010   4.850   6.330
 3617W        W 4588   1.020   7.470  10.320
 3618W        W 4589   9.120   0.020  11.050
 3619W        W 4590   6.730   8.390   9.190
 3620W        W 4591   2.760   8.020   1.760
 3621W        W 4592   2.480  10.100   4.460
 3622W        W 4593   3.760   2.110   0.460
 3623W        W 4594   1.710  10.420   8.310
 3624W        W 4595   7.460   2.470   7.470
 3625W        W 4596   4.870  10.760   5.180
 3626W        W 4597   5.020   6.830   2.890
 3627W        W 4598   8.180   9.800   9.130
 3628W        W 4599   5.210  10.520   8.190
 3629W        W 4600   3.710   6.480   7.880
 3630W        W 4601  10.230  13.170   5.880
 3631W        W 4602   8.110   8.420   3.130
 3632W        W 4603   1.280   3.070   1.960
 3633W        W 4604   3.690   5.760   6.140
 3634W        W 4605   8.650   2.520   4.420
 3635W        W 4606   2.030   6.150   7.950
 3636W        W 4607   6.680   4.010  12.990
 3637W        W 4608   0.910   8.110  11.300
 3638W        W 4609   9.600   9.370   8.800
 3639W        W 4610   8.130   2.070  13.210
 3640W        W 4611   7.720   5.660  11.870
 3641W        W 4612   0.170   4.000   9.720
 3642W        W 4613   2.380   8.810   0.410
 3643W        W 4614   2.380   1.410   7.300
 3644W        W 4615  11.180   2.600   7.990
 3645W        W 4616   4.470   0.590   0.900
 3646W        W 4617   8.570   2.910   1.980
 3647W        W 4618  11.130   2.100   9.250
 3648W        W 4619   8.750   1.010   2.100
 3649W        W 4620   6.700   6.600   6.320
 3650W        W 4621   8.120  13.330   0.530
 3651W        W 4622   2.710   9.260   5.700
 3652W        W 4623   1.640  13.540   1.850
 3653W        W 4624   4.260   4.730   4.310
 3654W        W 4625  13.430   6.720   4.880
 3655W        W 4626   6.060   9.130  13.230
 3656W        W 4627   4.020   2.090  13.920
 3657W        W 4628   5.750   7.310   5.320
 3658W        W 4629   9.140   9.620   9.160
 3659W        W 4630  10.320   6.300   1.040
 3660W        W 4631   3.840   4.450   6.300
 3661W        W 4632   9.400   9.320   6.960
 3662W        W 4633  12.450  13.280   3.570
 3663W        W 4634   1.610   6.290   9.770
 3664W        W 4635   1.880   1.390   1.960
 3665W        W 4636   4.460   8.350   4.880
 3666W        W 4637  10.970   7.330   0.400
 3667W        W 4638   6.640   2.460  13.000
 3668W        W 4639   7.940   9.230   0.790
 3669W        W 4640   5.740  11.120   9.790
 3670W        W 4641   2.850   0.650  10.170
 3671W        W 4642   8.600   3.480   6.340
 3672W        W 4643   5.990   0.240  10.920
 3673W        W 4644   6.320  11.990   5.370
 3674W        W 4645   7.340   3.860   0.790
 3675W        W 4646   3.230   0.460  10.440
 3676W        W 4647   7.890  10.530   2.290
 3677W        W 4648   4.720   1.480  11.140
 3678W        W 4649  12.720   2.370   1.410
 3679W        W 4650   1.810   2.620   0.700
 3680W        W 4651   8.820   4.540  12.100
 3681W        W 4652   4.560   6.910   8.950
 3682W        W 4653   7.100  11.170   8.800
 3683W        W 4654   1.190  11.070   4.380
 3684W        W 4655   2.800   4.050   9.300
 3685W        W 4656   6.850   2.970  11.310
 3686W        W 4657  13.120   7.480   7.560
 3687W        W 4658   9.280   9.720   5.680
 3688W        W 4659   5.830   4.690   7.080
 3689W        W 4660   0.760   1.350   8.560
 3690W        W 4661   4.560   9.500   8.250
 3691W        W 4662   4.130   0.620   9.490
 3692W        W 4663   7.680   0.630  11.310
 3693W        W 4664   7.960  12.180  12.440
 3694W        W 4665  13.170  12.060   6.790
 3695W        W 4666   7.800   8.580  12.280
 3696W        W 4667  13.720   5.580   7.390
 3697W        W 4668   2.380   2.300   1.640
 3698W        W 4669   5.630   7.450   1.640
 3699W        W 4670   1.270  12.370   1.190
 3700W        W 4671   9.360   7.250   1.920
 3701W        W 4672   6.970   1.440   4.550
 3702W        W 4673   9.840   9.150   4.980
 3703W        W 4674  11.940   4.460   6.160
 3704W        W 4675   4.920   2.970   1.980
 3705W        W 4676   6.580   1.630   1.390
 3706W        W 4677  13.880   4.950   5.460
 3707W        W 4678  11.620  10.600  12.230
 3708W        W 4679   7.070  12.810   6.970
 3709W        W 4680   2.650   0.950  13.640
 3710W        W 4681   6.380  10.710   2.500
 3711W        W 4682  10.000  12.860   8.560
 3712W        W 4683   4.200  13.580  13.070
 3713W        W 4684  13.550   8.940   6.560
 3714W        W 4685   8.800   5.720   5.090
 3715W        W 4686   1.650  13.020   7.170
 3716W        W 4687   0.740   9.530   6.220
 3717W        W 4688  10.980  10.480   0.740
 3718W        W 4689   4.300   4.720   2.100
 3719W        W 4690   6.170   2.080   4.520
 3720W        W 4691   5.300   1.730   9.030
 3721W        W 4692   7.970  13.740   4.160
 3722W        W 4693   1.720  12.360  10.480
 3723W        W 4694   0.950   8.700   3.240
 3724W        W 4695   7.870  10.040   2.500
 3725W        W 4696   4.140   5.190  10.550
 3726W        W 4697   1.230   4.390   9.010
 3727W        W 4698  10.400   5.660  11.310
 3728W        W 4699   6.960   4.790   1.610
 3729W        W 4700   0.950   6.350   8.020
 3730W        W 4701  10.020   7.300   3.110
 3731W        W 4702  11.410   6.250  12.630
 3732W        W 4703  10.500   7.710   0.060
 3733W        W 4704   7.630   7.620   8.220
 3734W        W 4705   5.840   9.040   5.300
 3735W        W 4706  10.180  12.030  10.810
 3736W        W 4707   1.160   5.880   4.090
 3737W        W 4708  11.640   1.920   2.540
 3738W        W 4709   8.220   8.950   5.910
 3739W        W 4710   5.190   9.340   4.140
 3740W        W 4711   8.510  11.860   8.950
 3741W        W 4712   9.920   3.850   8.630
 3742W        W 4713   9.540   6.800   2.750
 3743W        W 4714  10.230   6.290   4.190
 3744W        W 4715   0.680   5.410   7.550
 3745W        W 4716  13.250   1.690   4.990
 3746W        W 4717  11.880   8.440   3.310
 3747W        W 4718   3.110   0.700   3.160
 3748W        W 4719  10.610   8.440  13.140
 3749W        W 4720   4.980   1.460   4.010
 3750W        W 4721   2.670   3.550   5.700
 3751W        W 4722   9.350   0.360   1.540
 3752W        W 4723   8.610  11.740   4.650
 3753W        W 4724   6.930  10.370   3.330
 3754W        W 4725  10.600   5.000  12.410
 3755W        W 4726   9.980   5.110  12.770
 3756W        W 4727   2.540   1.340   9.010
 3757W        W 4728  12.240   7.360   7.550
 3758W        W 4729  10.970   1.880   4.150
 3759W        W 4730   5.150   9.680  13.110
 3760W        W 4731   8.070   8.040   1.630
 3761W        W 4732   4.650  13.060  11.860
 3762W        W 4733  10.570  10.270   3.170
 3763W        W 4734   0.540   8.420  11.520
 3764W        W 4735  10.820  13.790   2.180
 3765W        W 4736   7.030  10.760   1.920
 3766W        W 4737   4.880   3.170   5.720
 3767W        W 4738   8.190   2.650   3.680
 3768W        W 4739   5.310   4.300   0.960
 3769W        W 4740   9.810   0.450   6.140
 3770W        W 4741  13.210   4.950   2.370
 3771W        W 4742   4.500   5.310   0.760
 3772W        W 4743   2.620  11.010   1.260
 3773W        W 4744   3.270   3.610   2.590
 3774W        W 4745   3.280   4.400  12.960
 3775W        W 4746   5.650   4.670   5.080
 3776W        W 4747  13.670   3.680   5.670
 3777W        W 4748   6.160   7.450   4.420
 3778W        W 4749   8.370  11.470  12.880
 3779W        W 4750   2.970   3.260  11.140
 3780W        W 4751  12.300   4.420   1.000
 3781W        W 4752   8.520   0.990  11.810
 3782W        W 4753   8.470   6.770   9.500
 3783W        W 4754   8.720   2.710  12.250
 3784W        W 4755   5.430   3.830   8.050
 3785W        W 4756   6.050   2.370  10.730
 3786W        W 4757   5.960   1.080   5.580
 3787W        W 4758   8.990   4.210   1.510
 3788W        W 4759   5.650   7.640   4.260
 3789W        W 4760  11.900  12.360  13.800
 3790W        W 4761   2.490  10.580  13.830
 3791W        W 4762  11.030   4.630   1.040
 3792W        W 4763   3.000   8.280   2.790
 3793W        W 4764  11.780   4.590   1.730
 3794W        W 4765   5.560  13.590   0.180
 3795W        W 4766   7.090  11.300   5.290
 3796W        W 4767   9.020   9.340   6.490
 3797W        W 4768   9.120   8.110   6.320
 3798W        W 4769   8.480   0.050  10.500
 3799W        W 4770   8.770   0.060   6.420
 3800W        W 4771   7.750   5.980   1.180
 3801W        W 4772  13.160  12.390   0.960
 3802W        W 4773   4.290  11.200  13.280
 3803W        W 4774   4.170   3.870  11.480
 3804W        W 4775   4.750   5.180  11.860
 3805W        W 4776   3.520   8.430   0.720
 3806W        W 4777   7.610  11.880   1.250
 3807W        W 4778   2.460   1.880   2.240
 3808W        W 4779  10.200  10.600   7.520
 3809W        W 4780   0.880   5.830  10.260
 3810W        W 4781   3.690   4.580   1.280
 3811W        W 4782   5.590   2.810   6.330
 3812W        W 4783   7.160   3.090   2.920
 3813W        W 4784   9.150  13.580   0.760
 3814W        W 4785   5.410   3.020  10.170
 3815W        W 4786   9.320  11.190   0.850
 3816W        W 4787   5.270   8.610   6.820
 3817W        W 4788  10.740  13.280   6.170
 3818W        W 4789   7.780   3.890   5.970
 3819W        W 4790  10.310   7.870  13.500
 3820W        W 4791   3.090  12.340   0.810
 3821W        W 4792  11.100   5.170  10.770
 3822W        W 4793   1.920  11.170  12.040
 3823W        W 4794  13.860   6.680   5.780
 3824W        W 4795  12.380   0.740   9.560
 3825W        W 4796  12.500   7.460   7.110
 3826W        W 4797  11.480   9.460  12.020
 3827W        W 4798   9.190  11.190   4.950
 3828W        W 4799   2.680   0.710   7.880
 3829W        W 4800   2.050   2.530  11.840
 3830W        W 4801   2.050   9.850   5.140
 3831W        W 4802   8.950   2.810  11.850
 3832W        W 4803  11.610  10.370   8.150
 3833W        W 4804   9.230   8.760   5.560
 3834W        W 4805   5.990   4.520   3.650
 3835W        W 4806   9.930   1.790  13.640
 3836W        W 4807  13.840   4.270   0.380
 3837W        W 4808  13.700  12.870   5.200
 3838W        W 4809   7.150   5.950   6.580
 3839W        W 4810   5.660  13.040   9.510
 3840W        W 4811   7.860  12.540   0.690
 3841W        W 4812   1.690   5.610  11.770
 3842W        W 4813   3.500  13.020   0.970
 3843W        W 4814   8.490  13.440   6.000
 3844W        W 4815   5.760  10.210   5.740
 3845W        W 4816   2.010   0.520   3.440
 3846W        W 4817   8.300   7.720  13.760
 3847W        W 4818   7.580   5.500   1.130
 3848W        W 4819   9.880  13.320   8.260
 3849W        W 4820   6.830   1.590   5.480
 3850W        W 4821   7.500   9.570   2.950
 3851W        W 4822   4.480   5.640   9.440
 3852W        W 4823   1.800   8.620  11.350
 3853W        W 4824   6.790   9.790   0.790
 3854W        W 4825   5.960   7.970   5.570
 3855W        W 4826   0.210   3.070   6.620
 3856W        W 4827  12.020   0.780   7.640
 3857W        W 4828   7.790  11.500   5.790
 3858W        W 4829   8.850  13.260   3.710
 3859W        W 4830   6.850   8.080   0.980
 3860W        W 4831   7.530  12.660   7.010
 3861W        W 4832   1.890   5.200   7.550
 3862W        W 4833  11.260  12.680   2.850
 3863W        W 4834   2.790   5.820   6.490
 3864W        W 4835   3.450  11.460  12.960
 3865W        W 4836   8.550  11.400   6.640
 3866W        W 4837   0.080   5.870  11.480
 3867W        W 4838   6.500   6.770  12.960
 3868W        W 4839   7.230   2.590   7.020
 3869W        W 4840   4.860  13.410  11.550
 3870W        W 4841   0.840   5.740   4.390
 3871W        W 4842   1.650   1.180  13.110
 3872W        W 4843   8.810   6.230   8.710
 3873W        W 4844  12.800   4.740   2.190
 3874W        W 4845   1.470   3.810   3.790
 3875W        W 4846   7.530  11.570   8.290
 3876W        W 4847  12.640   7.450   8.710
 3877W        W 4848  10.970   5.520   6.500
 3878W        W 4849   1.820  11.340   8.200
 3879W        W 4850   7.570   1.830   1.020
 3880W        W 4851   1.260  10.640  12.330
 3881W        W 4852   0.050   2.230   5.440
 3882W        W 4853   4.150   3.970   6.750
 3883W        W 4854   4.420   2.830  10.390
 3884W        W 4855  11.220   0.160   2.070
 3885W        W 4856   7.140  10.610   2.840
 3886W        W 4857  11.960   8.930  11.290
 3887W        W 4858   8.500   6.980   2.080
 3888W        W 4859  10.730   1.290   8.890
 3889W        W 4860   6.790  11.820   5.000
 3890W        W 4861   0.600  11.270   0.830
 3891W        W 4862  10.080  10.560   1.160
 3892W        W 4863   1.000  12.550   8.210
 3893W        W 4864  12.930   1.030   1.080
 3894W        W 4865   5.300   1.780   3.760
 3895W        W 4866   3.060   2.450  11.610
 3896W        W 4867   1.810   7.800   1.730
 3897W        W 4868   0.460   1.060  10.540
 3898W        W 4869   0.930  10.650  12.790
 3899W        W 4870   2.030   5.940  12.250
 3900W        W 4871   5.760   2.050   1.050
 3901W        W 4872  13.440   8.740   3.090
 3902W        W 4873   9.880   4.150  12.520
 3903W        W 4874   6.270  11.260   2.220
 3904W        W 4875   6.740   9.790   7.160
 3905W        W 4876   7.950   1.580  11.680
 3906W        W 4877   3.160   6.710   6.800
 3907W        W 4878   5.930   6.170   5.890
 3908W        W 4879   4.900  13.800   0.810
 3909W        W 4880  10.690  11.640  12.100
 3910W        W 4881   9.080   7.470   8.820
 3911W        W 4882  12.250  12.170   6.870
 3912W        W 4883   5.740   6.170   8.040
 3913W        W 4884  10.390  10.190   1.030
 3914W        W 4885   5.050   7.070  10.880
 3915W        W 4886  11.330   4.550   3.030
 3916W        W 4887   5.010  11.810  12.280
 3917W        W 4888   6.310  10.490  11.150
 3918W        W 4889   8.070  11.350   3.980
 3919W        W 4890   0.830   3.100   3.920
 3920W        W 4891   1.090   1.880   9.170
 3921W        W 4892   6.870  11.300  11.590
 3922W        W 4893  12.170   3.970   0.740
 3923W        W 4894  10.440   9.450   1.660
 3924W        W 4895   4.730  11.610   4.800
 3925W        W 4896  11.460  11.990  10.460
 3926W        W 4897  10.290   0.350   5.700
 3927W        W 4898   8.570   5.110   3.660
 3928W        W 4899   1.510   4.770   1.780
 3929W        W 4900   3.110  11.440   5.080
 3930W        W 4901   8.280   8.710  12.250
 3931W        W 4902   0.390   1.970  13.280
 3932W        W 4903   7.600   0.720   7.560
 3933W        W 4904   2.200  11.890   8.780
 3934W        W 4905   5.880   1.450   5.240
 3935W        W 4906   0.620   1.550   7.620
 3936W        W 4907  10.770  12.020   3.330
 3937W        W 4908   1.080   1.040   7.200
 3938W        W 4909  11.850   0.710   1.420
 3939W        W 4910   8.270  12.550   5.760
 3940W        W 4911   6.780   1.300   1.030
 3941W        W 4912   8.530  13.660  10.140
 3942W        W 4913   1.700   3.050   7.720
 3943W        W 4914   9.310   1.650   9.710
 3944W        W 4915  12.580   8.830   3.980
 3945W        W 4916   1.230  10.650  13.320
 3946W        W 4917   0.600  12.400   9.280
 3947W        W 4918   3.320   3.690   9.970
 3948W        W 4919   3.070   4.090   5.380
 3949W        W 4920   1.060  13.110   9.850
 3950W        W 4921   0.330   3.850   7.660
 3951W        W 4922   6.570  12.840   3.970
 3952W        W 4923  12.850   8.820  13.880
 3953W        W 4924   8.290  12.690   3.160
 3954W        W 4925  12.950   5.060   5.150
 3955W        W 4926   2.220   7.010   3.380
 3956W        W 4927   9.290   2.610   0.460
 3957W        W 4928   2.170   6.430   9.150
 3958W        W 4929   9.850   6.840   5.100
 3959W        W 4930   9.850   8.980   9.220
 3960W        W 4931   5.070   9.000   3.050
 3961W        W 4932   5.270  10.910  10.970
 3962W        W 4933   2.080   2.050   6.980
 3963W        W 4934  12.520  11.540   9.590
 3964W        W 4935   0.070   2.910   2.010
 3965W        W 4936   0.550   0.700   0.730
 3966W        W 4937  10.910   9.590  10.390
 3967W        W 4938   7.980  10.470  13.140
 3968W        W 4939   9.160   2.490   8.430
 3969W        W 4940   9.960   9.520   0.370
 3970W        W 4941   0.680  11.240   7.070
 3971W        W 4942  12.110   7.310   5.910
 3972W        W 4943  11.870  10.740   7.160
 3973W        W 4944   9.010   8.300   2.700
 3974W        W 4945   7.350   2.130   0.730
 3975W        W 4946   7.600   0.290   8.530
 3976W        W 4947   7.380   3.730   3.530
 3977W        W 4948   3.650   7.030   8.580
 3978W        W 4949  13.830   6.880  10.580
 3979W        W 4950   5.940   2.340   1.520
 3980W        W 4951   4.740   9.300   5.490
 3981W        W 4952   5.870   1.290   8.420
 3982W        W 4953  11.080  12.320   3.880
 3983W        W 4954  10.770   1.970   0.260
 3984W        W 4955   9.590   0.260   0.290
 3985W        W 4956  10.370   5.760   5.540
 3986W        W 4957   0.090   1.650   1.580
 3987W        W 4958  13.840  11.960   9.730
 3988W        W 4959   2.840  10.220  11.690
 3989W        W 4960   0.960  10.290   5.090
 3990W        W 4961   1.630  11.930   0.350
 3991W        W 4962   1.910   9.410   8.570
 3992W        W 4963   8.480  11.180  13.500
 3993W        W 4964  12.830  13.850   1.210
 3994W        W 4965  11.660  12.510  11.760
 3995W        W 4966   0.170   9.330  10.440
 3996W        W 4967  13.750   2.690   5.500
 3997W        W 4968  12.740   6.770   6.310
 3998W        W 4969  11.030   4.350   9.080
 3999W        W 4970   1.090   0.450   3.770
 4000W        W 4971   8.650   9.680   6.360
 4001W        W 4972   6.990   7.060  10.700
 4002W        W 4973   2.640  10.690   5.270
 4003W        W 4974   9.260  12.470   4.570
 4004W        W 4975   0.930  11.340   1.190
 4005W        W 4976   2.650   5.730  10.420
 4006W        W 4977   8.650   8.020  12.910
 4007W        W 4978   6.680   0.710  12.170
 4008W        W 4979   2.470   0.560   1.860
 4009W        W 4980  13.670   6.980   1.660
 4010W        W 4981   8.010   2.330   7.830
 4011W        W 4982  10.960   0.690   6.560
 4012W        W 4983  13.610   1.260  13.200
 4013W        W 4984  10.070   8.570   2.710
 4014W        W 4985   2.360   1.120   7.730
 4015W        W 4986   2.870   5.530   7.760
 4016W        W 4987  10.710   7.370  10.150
 4017W        W 4988   3.500   0.850   9.490
 4018W        W 4989   3.580   0.720   5.970
 4019W        W 4990   1.600  10.310   0.740
 4020W        W 4991   3.820   1.770   4.800
 4021W        W 4992  10.020   1.400   8.280
 4022W        W 4993   8.640   7.100   5.600
 4023W        W 4994  10.560  11.060   9.870
 4024W        W 4995  11.580   1.810   9.030
 4025W        W 4996   1.110   0.300   2.650
 4026W        W 4997   0.970   9.480   0.740
 4027W        W 4998  11.240  11.030   3.720
 4028W        W 4999  11.030   2.360   3.590
 4029W        W 5000  13.310  10.220   7.980
 4030W        W 5001   2.550   5.410   9.650
 4031W        W 5002  12.830   5.350   4.700
 4032W        W 5003   7.170  11.700   8.700
 4033W        W 5004   4.130  11.880   9.890
 4034W        W 5005   5.880   7.320  10.320
 4035W        W 5006  13.350   4.370   0.800
 4036W        W 5007  12.130   4.610  12.530
 4037W        W 5008   8.300   6.640   1.760
 4038W        W 5009  13.570  10.150   3.410
 4039W        W 5010   2.430   9.390   7.790
 4040W        W 5011   4.510  10.480   8.980
 4041W        W 5012   8.860   8.250   6.680
 4042W        W 5013  11.380   8.360  10.580
 4043W        W 5014  11.390  11.210   5.410
 4044W        W 5015   0.750   1.990   4.980
 4045W        W 5016   2.550  13.530   0.870
 4046W        W 5017  10.780  13.520  11.460
 4047W        W 5018   7.510   6.990   3.130
 4048W        W 5019   9.880   9.020   8.530
 4049W        W 5020   0.620  12.210   7.370
 4050W        W 5021   5.570   1.590  10.330
 4051W        W 5022   9.350   9.610  10.130
 4052W        W 5023   5.640  12.150   7.340
 4053W        W 5024  10.530   9.110  10.850
 4054W        W 5025  10.780   4.540   7.720
 4055W        W 5026   3.580   9.540   6.460
 4056W        W 5027   0.150   1.440   8.570
 4057W        W 5028   4.430   1.040   9.480
 4058W        W 5029  13.360  10.000   2.430
 4059W        W 5030   5.560   9.380   9.280
 4060W        W 5031   9.370   7.170   3.310
 4061W        W 5032  10.180  10.620  10.050
 4062W        W 5033   1.470   7.930  13.510
 4063W        W 5034   8.240  12.800   9.290
 4064W        W 5035   4.630   6.910   6.420
 4065W        W 5036   4.580   7.870   8.010
 4066W        W 5037  13.730   8.240   0.930
 4067W        W 5038  10.150   8.630   2.240
 4068W        W 5039   9.160   2.350   0.860
 4069W        W 5040   6.370   1.140  13.530
 4070W        W 5041   2.180   6.750  10.200
 4071W        W 5042  10.340   0.560  10.410
 4072W        W 5043  10.400   2.330  12.790
 4073W        W 5044   1.540   3.020  10.600
 4074W        W 5045  12.060   8.850   3.080
 4075W        W 5046   9.880   7.140   0.250
 4076W        W 5047   2.320   7.550  12.850
 4077W        W 5048   0.400  10.170  13.880
 4078W        W 5049   4.960   3.950  12.210
 4079W        W 5050   7.310   8.050   2.790
 4080W        W 5051  11.710   1.090   8.720
 4081W        W 5052   6.500   1.300   8.930
 4082W        W 5053   8.190   1.110   9.870
 4083W        W 5054   4.510   7.890   7.500
 4084W        W 5055   1.830   2.550   9.040
 4085W        W 5056   3.300   7.190   6.940
 4086W        W 5057   7.920  12.140   5.690
 4087W        W 5058   1.010  13.780   1.260
 4088W        W 5059   2.180   7.250   6.060
 4089W        W 5060  10.840   1.670   5.920
 4090W        W 5061   6.240   7.560   3.890
 4091W        W 5062  13.340   2.060   8.410
 4092W        W 5063   7.280   9.650   9.530
 4093W        W 5064   6.060   9.890   2.070
 4094W        W 5065  11.580   5.250   1.880
 4095W        W 5066   6.880   9.670   5.020
 4096W        W 5067   9.900   4.800   6.630
 4097W        W 5068  10.500   7.040   6.400
 4098W        W 5069   8.070   4.540  11.280
 4099W        W 5070   2.190   0.980   1.840
 4100W        W 5071   6.720   0.370  11.630
 4101W        W 5072   8.150   8.570   8.040
 4102W        W 5073   0.630   0.170  10.600
 4103W        W 5074   6.730   0.290   2.550
 4104W        W 5075   0.460   9.130   8.310
 4105W        W 5076   8.720   4.390   9.440
 4106W        W 5077  13.630   8.790  13.300
 4107W        W 5078  10.610   9.460  12.290
 4108W        W 5079  12.850   2.210   9.620
 4109W        W 5080  13.620   1.180  11.980
 4110W        W 5081   1.370   8.980   3.990
 4111W        W 5082   7.870   5.040  11.140
 4112W        W 5083   6.510  13.270   8.540
 4113W        W 5084   8.960   3.960   8.460
 4114W        W 5085   1.200   3.720   5.620
 4115W        W 5086  13.640   5.320   9.160
 4116W        W 5087   2.370   0.460   7.610
 4117W        W 5088   2.690   4.090   5.740
 4118W        W 5089   6.560   3.170   7.310
 4119W        W 5090   3.270  13.620  13.200
 4120W        W 5091   6.700   9.570  12.250
 4121W        W 5092   7.430   4.200   6.810
 4122W        W 5093   8.800  12.320   4.750
 4123W        W 5094   1.340  11.060  11.310
 4124W        W 5095  11.340   1.960   2.950
 4125W        W 5096   0.970  11.530   8.010
 4126W        W 5097   1.950   4.860   3.600
 4127W        W 5098  12.540   9.720   5.900
 4128W        W 5099  13.520   5.110   6.710
 4129W        W 5100   2.890   0.890   9.670
 4130W        W 5101  13.160   4.400  12.370
 4131W        W 5102   0.880   4.540   8.620
 4132W        W 5103  13.080  11.710  11.710
 4133W        W 5104   8.910  13.810  12.360
 4134W        W 5105   9.960   4.320   6.600
 4135W        W 5106   4.270   7.700   6.090
 4136W        W 5107   2.730  12.560   9.840
 4137W        W 5108   1.210   8.240  12.550
 4138W        W 5109  11.880   4.640  12.120
 4139W        W 5110   8.320  12.430   0.290
 4140W        W 5111  13.410   4.690  12.790
 4141W        W 5112   7.600  13.320   3.140
 4142W        W 5113  11.000  10.360   2.670
 4143W        W 5114   4.580   8.040   8.520
 4144W        W 5115   2.560   2.630   9.380
 4145W        W 5116   0.160   8.530  10.580
 4146W        W 5117   9.170   4.100   7.160
 4147W        W 5118   9.830  11.190   6.050
 4148W        W 5119   9.960   1.800   7.170
 4149W        W 5120   6.620  13.670   3.260
 4150W        W 5121   5.490  12.620   3.530
 4151W        W 5122   5.440   3.770   5.520
 4152W        W 5123   6.680   2.220   0.060
 4153W        W 5124   9.360  12.010  13.310
 4154W        W 5125   8.540   4.480   1.520
 4155W        W 5126   6.880  11.460   7.840
 4156W        W 5127  12.690   3.680   2.080
 4157W        W 5128   4.430   1.630   1.070
 4158W        W 5129  12.650   9.270  13.830
 4159W        W 5130  13.550   7.500   8.880
 4160W        W 5131   2.290   2.790   1.480
 4161W        W 5132  13.830   9.620  12.010
 4162W        W 5133   8.850   1.200   8.100
 4163W        W 5134   6.430  13.380  13.320
 4164W        W 5135   6.080  12.610   1.920
 4165W        W 5136  13.590   9.520   6.520
 4166W        W 5137   6.360   0.970  12.970
 4167W        W 5138   1.410   7.720  12.670
 4168W        W 5139   8.840   0.150  13.270
 4169W        W 5140   0.730   5.260   4.840
 4170W        W 5141  13.220  13.410   7.690
 4171W        W 5142   5.370   8.460   3.720
 4172W        W 5143   0.710   2.910  13.210
 4173W        W 5144  12.030   2.300   3.520
 4174W        W 5145   9.860   9.710  11.790
 4175W        W 5146   9.160   2.710  10.540
 4176W        W 5147  10.940  13.550  10.960
 4177W        W 5148   5.390   0.500   8.770
 4178W        W 5149  12.050   7.120  11.630
 4179W        W 5150  11.320   7.560   2.790
 4180W        W 5151   7.810   6.100  12.570
 4181W        W 5152   1.760   7.670  13.890
 4182W        W 5153  12.060   4.800   5.180
 4183W        W 5154  11.490   9.050   0.230
 4184W        W 5155   4.460   3.940  10.760
 4185W        W 5156   4.870  10.470   6.210
 4186W        W 5157   1.820  13.350   9.130
 4187W        W 5158  11.780   8.920  10.010
 4188W        W 5159  12.250  10.870   5.600
 4189W        W 5160   6.850   8.940   9.240
 4190W        W 5161  12.050   4.510   7.630
 4191W        W 5162  12.690   5.710  11.360
 4192W        W 5163  10.920   0.270   9.670
 4193W        W 5164   0.720   2.580   7.340
 4194W        W 5165   7.410  12.480   4.400
 4195W        W 5166   7.240   9.770   5.380
 4196W        W 5167   0.240  10.360   5.880
 4197W        W 5168   6.090   6.760  12.610
 4198W        W 5169   0.130   6.650   2.740
 4199W        W 5170   3.580   9.090   9.580
 4200W        W 5171   0.590   4.930  12.340
 4201W        W 5172   0.470  10.540  11.220
 4202W        W 5173  10.400   8.760  13.570
 4203W        W 5174   2.620   6.840  10.610
 4204W        W 5175   0.740  10.790  10.370
 4205W        W 5176   2.990   9.620   0.200
 4206W        W 5177   5.370   6.230   1.680
 4207W        W 5178   1.050   8.120  10.310
 4208W        W 5179   4.410   8.750   2.730
 4209W        W 5180   6.670   2.750   4.970
 4210W        W 5181   7.220   6.540   0.360
 4211W        W 5182   8.220   2.380   1.500
 4212W        W 5183   6.810  13.880  13.570
 4213W        W 5184   5.620  12.870  10.300
 4214W        W 5185   3.910   7.230   1.030
 4215W        W 5186   1.070   1.400  11.450
 4216W        W 5187   9.620   8.200  13.220
 4217W        W 5188   9.220   3.070   4.270
 4218W        W 5189   2.550   1.700   8.250
 4219W        W 5190   3.720  10.340   1.070
 4220W        W 5191   0.290  12.420  12.210
 4221W        W 5192  11.130   8.240  13.660
 4222W        W 5193  12.350   3.910   5.000
 4223W        W 5194  11.460  13.130   0.950
 4224W        W 5195   5.200  10.680  10.500
 4225W        W 5196   1.430   0.720   8.740
 4226W        W 5197   9.380   3.760   7.690
 4227W        W 5198  12.360   1.120  10.980
 4228W        W 5199   1.670  13.490  10.240
 4229W        W 5200   6.530   1.320   1.870
 4230W        W 5201   5.930   4.150  12.520
 4231W        W 5202   2.760  11.790  12.510
 4232W        W 5203   6.290   6.360   5.610
 4233W        W 5204  13.130   9.740  11.430
 4234W        W 5205  10.320  13.560  10.140
 4235W        W 5206  12.630  11.310   6.450
 4236W        W 5207   4.300  13.290   7.630
 4237W        W 5208   7.960   6.850   1.480
 4238W        W 5209   3.890   1.930   0.980
 4239W        W 5210  13.620   7.340  11.090
 4240W        W 5211   9.570   0.810   9.970
 4241W        W 5212   4.960   1.060   2.020
 4242W        W 5213   0.700   1.190   9.200
 4243W        W 5214   8.080   7.580   7.540
 4244W        W 5215  13.390   2.000  12.220
 4245W        W 5216   4.040   3.090  11.220
 4246W        W 5217   5.080   7.400  12.080
 4247W        W 5218  11.820   3.220  10.460
 4248W        W 5219   4.730   2.100   5.050
 4249W        W 5220  10.130  12.640   2.290
 4250W        W 5221   3.650   8.570   1.520
 4251W        W 5222   7.540  11.300  11.600
 4252W        W 5223  11.660   5.840   7.630
 4253W        W 5224   1.920   5.200   1.440
 4254W        W 5225   7.130   0.750   6.110
 4255W        W 5226   5.960   5.640   5.970
 4256W        W 5227  13.130  11.750   5.390
 4257W        W 5228   6.300  13.100  12.850
 4258W        W 5229   5.420   5.820   8.160
 4259W        W 5230   2.300   7.680   2.530
 4260W        W 5231   6.890   4.920   4.430
 4261W        W 5232   6.670   8.280   4.120
 4262W        W 5233  12.440   8.370   4.220
 4263W        W 5234  10.940   4.360   2.070
 4264W        W 5235   4.320  12.140  11.830
 4265W        W 5236   1.330   2.240  12.320
 4266W        W 5237   4.680   8.020  10.340
 4267W        W 5238   2.880   6.450   1.380
 4268W        W 5239   7.310   9.070  12.390
 4269W        W 5240   5.370   9.320  10.690
 4270W        W 5241   8.810   6.770  11.260
 4271W        W 5242   3.830   1.740  10.730
 4272W        W 5243   9.170   5.690   5.410
 4273W        W 5244  13.830   9.170   6.160
 4274W        W 5245   4.840   3.630   1.410
 4275W        W 5246   1.540   2.520   0.090
 4276W        W 5247  13.140   6.280  10.090
 4277W        W 5248   0.790  10.030  10.480
 4278W        W 5249  12.250   1.510   6.030
 4279W        W 5250  12.310   4.400  13.480
 4280W        W 5251   1.370   9.230  12.290
 4281W        W 5252   9.490  13.840  13.840
 4282W        W 5253   4.140   2.460  11.650
 4283W        W 5254  10.870   6.080   7.800
 4284W        W 5255  12.470   6.440   1.960
 4285W        W 5256   2.150   8.650   9.550
 4286W        W 5257  10.000   2.710   9.550
 4287W        W 5258  12.040   5.690   1.420
 4288W        W 5259   6.940   0.380  10.820
 4289W        W 5260   5.240  10.910   0.710
 4290W        W 5261   5.740   6.930   1.270
 4291W        W 5262   3.810   8.130   4.300
 4292W        W 5263   9.530   6.800   6.200
 4293W        W 5264   9.390  12.270   2.180
 4294W        W 5265   3.490   9.840   0.320
 4295W        W 5266  13.400   6.540   2.770
 4296W        W 5267   0.910   5.040   0.660
 4297W        W 5268   6.550  12.430  13.580
 4298W        W 5269  11.780   2.630   4.100
 4299W        W 5270   0.070  12.700   1.840
 4300W        W 5271  10.800   6.240  11.850
 4301W        W 5272  10.540  11.160  10.390
 4302W        W 5273   4.580  11.340  12.870
 4303W        W 5274   4.100  11.060   9.260
 4304W        W 5275   7.470   3.140   7.860
 4305W        W 5276   1.650   5.090   3.190
 4306W        W 5277   2.110   2.520   6.820
 4307W        W 5278   9.060   4.720   6.440
 4308W        W 5279   9.100   0.670   3.660
 4309W        W 5280   3.520  12.070  13.900
 4310W        W 5281  11.680   9.020   9.020
 4311W        W 5282   2.180   8.920  10.610
 4312W        W 5283   4.980   0.350   9.080
 4313W        W 5284   1.260   5.710   6.570
 4314W        W 5285   1.670   9.810   8.280
 4315W        W 5286   2.210   1.220   6.000
 4316W        W 5287   8.150   4.060  11.700
 4317W        W 5288   5.500   7.740  10.870
 4318W        W 5289   7.600   9.290   9.730
 4319W        W 5290   5.400  11.940   1.480
 4320W        W 5291  13.510   2.580   3.720
 4321W        W 5292  11.590  12.770   7.080
 4322W        W 5293  13.100  12.260   2.730
 4323W        W 5294   4.240   2.840   9.870
 4324W        W 5295  12.830   9.260   0.370
 4325W        W 5296   7.280  10.890  13.830
 4326W        W 5297   9.010   2.720  11.050
 4327W        W 5298   8.140   6.160  11.160
 4328W        W 5299   1.430  11.810   7.090
 4329W        W 5300  13.370   8.750   7.440
 4330W        W 5301   6.150  11.320   1.710
 4331W        W 5302   3.340   3.750   6.600
 4332W        W 5303   2.260  10.120  13.700
 4333W        W 5304  11.230   1.900   3.750
 4334W        W 5305   9.950   0.040   0.620
 4335W        W 5306   0.370   4.550   1.620
 4336W        W 5307   7.910  12.990   6.960
 4337W        W 5308  10.340   3.740   4.000
 4338W        W 5309   0.550   6.650  11.350
 4339W        W 5310   2.660  12.480   6.880
 4340W        W 5311  13.700   1.030   0.260
 4341W        W 5312  10.980  10.720  10.260
 4342W        W 5313   6.900   5.930   2.960
 4343W        W 5314   8.100   7.400  10.070
 4344W        W 5315   9.020  10.670   8.100
 4345W        W 5316  10.370   1.780   2.080
 4346W        W 5317   9.970   1.040   0.780
 4347W        W 5318  12.700   7.310   0.570
 4348W        W 5319  11.520  11.500  12.690
 4349W        W 5320   4.390   3.080  13.250
 4350W        W 5321   8.470   6.230   3.260
 4351W        W 5322   0.790  13.360  12.490
 4352W        W 5323   8.650   6.520   3.650
 4353W        W 5324   5.860  12.440  10.130
 4354W        W 5325  13.420   5.450   8.620
 4355W        W 5326   1.510  11.330  12.800
 4356W        W 5327   8.640   1.960  13.750
 4357W        W 5328   6.440   1.140   1.440
 4358W        W 5329  13.480   8.880  10.050
 4359W        W 5330  10.460   0.560  13.060
 4360W        W 5331  11.550  11.840  12.300
 4361W        W 5332   5.420  11.420  12.960
 4362W        W 5333   2.700   7.660   1.400
 4363W        W 5334   5.510   5.790   6.240
 4364W        W 5335   3.140  12.300   8.820
 4365W        W 5336   7.480   1.340   1.200
 4366W        W 5337  11.960  13.870   6.950
 4367W        W 5338   3.900  12.450   6.220
 4368W        W 5339   4.370  12.840  13.580
 4369W        W 5340  11.160   0.450   5.490
 4370W        W 5341   0.640   5.140  11.460
 4371W        W 5342   9.990   7.010  11.290
 4372W        W 5343   2.380   5.030   9.330
 4373W        W 5344   0.410   6.840   6.280
 4374W        W 5345   6.770   7.950   5.090
 4375W        W 5346   0.810   2.620   2.430
 4376W        W 5347   2.880   3.820  12.450
 4377W        W 5348  12.280   8.140   0.430
 4378W        W 5349   5.780   6.390  13.410
 4379W        W 5350  13.200   8.180   9.130
 4380W        W 5351   1.040  11.040  10.860
 4381W        W 5352   1.180  11.370   6.980
 4382W        W 5353   2.180   4.040  10.510
 4383W        W 5354   5.840  10.820   8.750
 4384W        W 5355   5.500   3.390   9.840
 4385W        W 5356  10.660   9.530   5.010
 4386W        W 5357  12.210   1.020   4.220
 4387W        W 5358  11.060   5.230   8.340
 4388W        W 5359   9.580   7.350   2.840
 4389W        W 5360   5.260  10.840   4.900
 4390W        W 5361  12.230  12.920   9.290
 4391W        W 5362  12.300   8.490   3.720
 4392W        W 5363  13.340   0.940   4.230
 4393W        W 5364  12.240   9.020   2.270
 4394W        W 5365   2.800   2.480   5.660
 4395W        W 5366   2.750   1.460   4.170
 4396W        W 5367   1.690   3.440   9.820
 4397W        W 5368   7.590   3.590   1.730
 4398W        W 5369  11.740   1.660   6.110
 4399W        W 5370   5.490   4.010  13.560
 4400W        W 5371   6.350   4.890   7.050
 4401W        W 5372   8.100   2.340  12.770
 4402W        W 5373  11.370   0.740   8.010
 4403W        W 5374   9.440  10.270   8.640
 4404W        W 5375   7.940  12.940  11.690
 4405W        W 5376  10.870   9.440  11.880
 4406W        W 5377   2.930   5.080   9.650
 4407W        W 5378  13.290   8.440   9.750
 4408W        W 5379   1.030   4.510   9.460
 4409W        W 5380  12.730   1.730   7.520
 4410W        W 5381   9.880  13.840   7.570
 4411W        W 5382   7.480   5.680   9.680
 4412W        W 5383  10.740   1.720  11.450
 4413W        W 5384   6.780  10.330  11.920
 4414W        W 5385   5.100   7.590   3.450
 4415W        W 5386  13.660   5.180   3.060
 4416W        W 5387   6.680   4.890   8.110
 4417W        W 5388  13.270   4.350   9.040
 4418W        W 5389  12.920  11.930   3.080
 4419W        W 5390  12.450   2.260   6.420
 4420W        W 5391  12.310  13.630  13.530
 4421W        W 5392  11.380   7.560   2.240
 4422W        W 5393   8.840  10.120  10.840
 4423W        W 5394   4.890   1.000  10.200
 4424W        W 5395  11.750  12.500   7.580
 4425W        W 5396   7.700   2.820   5.010
 4426W        W 5397  12.580   8.740   1.010
 4427W        W 5398   1.140   9.250   8.900
 4428W        W 5399   9.610  12.670   9.710
 4429W        W 5400   1.140   0.420  11.870
 4430W        W 5401   2.000   4.510  10.700
 4431W        W 5402  11.890   5.350   7.250
 4432W        W 5403  11.510   3.870   7.420
 4433W        W 5404   7.770   1.970  10.950
 4434W        W 5405   0.680   8.230   9.370
 4435W        W 5406  11.220   4.880  10.310
 4436W        W 5407   0.580   6.020   2.100
 4437W        W 5408   5.310   3.000   5.000
 4438W        W 5409   0.360   8.370   7.700
 4439W        W 5410   8.750  12.970   2.740
 4440W        W 5411   1.830   4.310   7.500
 4441W        W 5412   6.010  11.120  12.050
 4442W        W 5413   0.230   0.710   5.340
 4443W        W 5414   1.640   6.090   9.160
 4444W        W 5415  13.770   1.210  13.670
 4445W        W 5416   1.790   9.940   7.320
 4446W        W 5417  11.310  12.630   7.530
 4447W        W 5418   5.220   5.200   2.190
 4448W        W 5419   1.230  10.780  10.490
 4449W        W 5420   4.740   9.060  11.590
 4450W        W 5421   6.630  11.070   9.760
 4451W        W 5422   7.340  11.980   9.110
 4452W        W 5423   4.440   0.080   0.830
 4453W        W 5424   5.870   9.780   8.150
 4454W        W 5425  10.060   4.610  12.520
 4455W        W 5426   7.800   0.090   5.100
 4456W        W 5427  13.780   0.740   9.490
 4457W        W 5428  12.530   0.270   1.420
 4458W        W 5429   0.130   5.600   3.220
 4459W        W 5430  13.310  12.910   6.310
 4460W        W 5431  13.640   9.550   5.870
 4461W        W 5432   1.850   6.980  10.570
 4462W        W 5433  11.900   6.500   8.370
 4463W        W 5434   2.270   6.500   7.210
 4464W        W 5435  13.550   9.980  11.010
 4465W        W 5436   2.230   8.260   9.150
 4466W        W 5437   8.670  11.520   7.650
 4467W        W 5438   0.150  12.080   2.380
 4468W        W 5439  10.960   2.730   8.440
 4469W        W 5440  13.160   9.460   3.760
 4470W        W 5441   4.590   8.990   6.510
 4471W        W 5442   8.230   6.710   6.280
 4472W        W 5443  10.480  11.040   5.910
 4473W        W 5444  11.630   8.590   2.920
 4474W        W 5445   0.870   6.650  13.610
 4475W        W 5446  13.630   4.760   0.450
 4476W        W 5447   6.780   9.010   8.440
 4477W        W 5448   0.980   8.830   1.500
 4478W        W 5449   9.480   8.800   8.850
 4479W        W 5450   4.070   1.600   4.370
 4480W        W 5451  11.580   3.820  12.860
 4481W        W 5452   0.290   7.320   0.130
 4482W        W 5453   5.220   7.190  11.620
 4483W        W 5454   1.930   2.660  10.350
 4484W        W 5455   2.210   2.900   0.870
 4485W        W 5456   2.540   5.570   4.110
 4486W        W 5457  11.520   7.440   1.100
 4487W        W 5458   3.930   5.160   0.520
 4488W        W 5459   0.380  12.270   1.990
 4489W        W 5460  12.760  13.360   7.500
 4490W        W 5461   2.720   1.310   8.550
 4491W        W 5462  11.340   3.700   1.030
 4492W        W 5463  10.960  10.320   4.330
 4493W        W 5464   8.460  12.240   2.390
 4494W        W 5465   1.770  11.290  11.160
 4495W        W 5466   0.410   6.020   6.220
 4496W        W 5467   9.670   4.200   6.080
 4497W        W 5468   4.230  11.010  11.150
 4498W        W 5469   9.200  12.220   7.660
 4499W        W 5470  12.190   1.650   0.280
 4500W        W 5471   6.690  10.460   5.730
 4501W        W 5472  10.670   9.010   5.630
 4502W        W 5473   8.610  10.700   4.350
 4503W        W 5474   5.200   6.370   0.670
 4504W        W 5475   5.320  10.970  12.710
 4505W        W 5476   3.330  11.780  13.450
 4506W        W 5477  13.520   0.500   2.670
 4507W        W 5478   0.230   1.340  11.870
 4508W        W 5479   5.330  10.670   9.230
 4509W        W 5480  12.660   3.530   4.030
 4510W        W 5481  10.990   2.370   7.220
 4511W        W 5482   1.090   2.540  11.910
 4512W        W 5483   2.850   8.150  12.120
 4513W        W 5484  13.520  13.570   8.640
 4514W        W 5485   2.470  12.630   6.430
 4515W        W 5486  10.750   4.640   5.550
 4516W        W 5487   1.830   2.850   0.280
 4517W        W 5488   1.550   0.450   2.200
 4518W        W 5489   7.760   2.760   4.530
 4519W        W 5490  12.090   3.330  11.720
 4520W        W 5491   1.150   3.580   8.970
 4521W        W 5492   6.900   8.960   7.420
 4522W        W 5493   0.700   5.210  11.940
 4523W        W 5494   3.710  13.420  12.890
 4524W        W 5495   8.040   7.920  10.100
 4525W        W 5496   6.060   9.620  12.560
 4526W        W 5497   8.810  10.590   8.980
 4527W        W 5498  13.110  12.970   5.460
 4528W        W 5499  10.340  13.060   9.400
 4529W        W 5500   0.050  13.780   1.090
 4530W        W 5501   4.050   3.300   9.900
 4531W        W 5502  12.350   3.310   2.740
 4532W        W 5503   8.660   0.640   1.200
 4533W        W 5504   7.020  12.080   3.550
 4534W        W 5505   9.240  11.760   5.860
 4535W        W 5506   6.580   2.910  13.490
 4536W        W 5507   6.240   5.150  11.050
 4537W        W 5508   4.740   1.900   1.930
 4538W        W 5509  11.840  13.450   1.220
 4539W        W 5510   0.940   9.140   5.990
 4540W        W 5511   4.760   5.580   1.120
 4541W        W 5512   5.220   5.220   7.790
 4542W        W 5513   9.440   0.410   5.690
 4543W        W 5514   0.030  10.630   4.140
 4544W        W 5515   5.580   8.940  13.340
 4545W        W 5516   6.200  12.700  13.810
 4546W        W 5517   1.900   1.780   9.600
 4547W        W 5518  12.730  12.800   9.240
 4548W        W 5519  11.960  11.740   5.420
 4549W        W 5520   4.740   1.940   3.140
 4550W        W 5521   9.930   1.060   1.290
 4551W        W 5522  11.210   9.810   4.300
 4552W        W 5523  11.830   4.610   6.820
 4553W        W 5524   2.600  12.320  11.780
 4554W        W 5525   8.080  10.410   7.910
 4555W        W 5526  13.760   1.530   0.100
 4556W        W 5527   3.040  10.870   6.380
 4557W        W 5528   7.400   6.220  11.630
 4558W        W 5529   9.320  10.240   5.940
 4559W        W 5530   9.820   3.460   0.800
 4560W        W 5531   2.030   0.500   1.940
 4561W        W 5532   0.460   4.370   7.620
 4562W        W 5533   1.060   1.720   7.610
 4563W        W 5534  12.810   3.750   4.490
 4564W        W 5535   4.850   5.060   8.060
 4565W        W 5536  12.020   0.450   6.730
 4566W        W 5537   7.940   0.300  13.450
 4567W        W 5538   1.590   6.260  12.220
 4568W        W 5539   8.530  11.600   2.650
 4569W        W 5540   9.300   5.210  12.000
 4570W        W 5541   3.830   2.320  13.030
 4571W        W 5542  13.330   9.120   8.270
 4572W        W 5543  10.010   9.720  12.930
 4573W        W 5544   6.180   4.090   3.290
 4574W        W 5545  10.690  13.620   8.710
 4575W        W 5546   9.550   0.660   6.510
 4576W        W 5547   6.670   0.390   8.620
 4577W        W 5548   7.560  13.730   2.820
 4578W        W 5549   6.360  13.640   8.960
 4579W        W 5550   7.690   2.550   0.890
 4580W        W 5551   4.610   3.390   2.010
 4581W        W 5552   6.810   5.140   4.950
 4582W        W 5553   6.330   5.780   1.460
 4583W        W 5554   4.250   1.610   3.820
 4584W        W 5555   0.920   8.970  10.810
 4585W        W 5556  11.390   5.170   5.700
 4586W        W 5557  10.280   6.320  11.940
 4587W        W 5558   5.800  11.890  10.560
 4588W        W 5559   6.370   9.570   5.840
 4589W        W 5560   1.800   4.060   1.480
 4590W        W 5561  12.260   0.140   5.570
 4591W        W 5562   7.070  10.230   6.000
 4592W        W 5563   9.830   2.680  11.650
 4593W        W 5564   5.020   1.560   2.130
 4594W        W 5565   3.230   4.830  13.250
 4595W        W 5566   3.180  10.540   9.030
 4596W        W 5567   3.340   6.680   2.680
 4597W        W 5568   0.880   4.790   7.530
 4598W        W 5569   1.060   0.160  13.740
 4599W        W 5570   9.660  11.720  13.720
 4600W        W 5571   3.760  10.990   7.340
 4601W        W 5572   5.050   4.210   8.960
 4602W        W 5573  10.440   7.860   6.970
 4603W        W 5574  11.940   5.290   5.500
 4604W        W 5575   0.730  12.880   8.420
 4605W        W 5576   9.440   2.670   2.780
 4606W        W 5577  11.850  11.590   2.470
 4607W        W 5578   2.320  12.100   6.670
 4608W        W 5579   1.510   1.630   9.960
 4609W        W 5580   2.600  11.550   9.600
 4610W        W 5581   3.890   0.410  11.850
 4611W        W 5582   3.620  12.200   7.880
 4612W        W 5583   7.190   9.210   3.150
 4613W        W 5584   9.730  11.460   8.690
 4614W        W 5585   4.070   6.240   7.560
 4615W        W 5586   3.070   5.430   7.290
 4616W        W 5587   9.070   1.560  13.810
 4617W        W 5588  10.830   5.950   5.660
 4618W        W 5589   7.510  10.300   4.570
 4619W        W 5590   2.660   4.570   2.550
 4620W        W 5591  10.110  10.220   9.360
 4621W        W 5592  12.820   7.440   7.980
 4622W        W 5593   6.110   2.600  11.390
 4623W        W 5594  12.830  11.320   5.980
 4624W        W 5595  12.190   1.870  11.340
 4625W        W 5596   4.670   5.060   9.500
 4626W        W 5597   8.650   6.960  10.800
 4627W        W 5598   3.010   8.520   9.880
 4628W        W 5599   5.930   5.540   7.170
 4629W        W 5600   4.890   5.420   9.250
 4630W        W 5601  12.750   4.570   8.740
 4631W        W 5602   2.540   6.480  13.900
 4632W        W 5603   8.330  12.490   8.360
 4633W        W 5604  12.130   8.180  11.130
 4634W        W 5605   8.530   9.270   6.740
 4635W        W 5606   0.310  13.110   1.640
 4636W        W 5607   1.500   8.230  11.830
 4637W        W 5608  13.760   8.670   8.420
 4638W        W 5609  13.120   7.560   0.420
 4639W        W 5610   3.010   5.460  10.620
 4640W        W 5611  10.050   2.420   0.820
 4641W        W 5612   0.780   0.780  10.130
 4642W        W 5613   7.210   5.840   7.900
 4643W        W 5614   3.640   6.910  10.430
 4644W        W 5615   9.590   2.620  12.670
 4645W        W 5616   4.320  10.380   7.880
 4646W        W 5617  11.970  13.170  10.610
 4647W        W 5618   6.250   7.330  11.240
 4648W        W 5619   9.540   5.810  13.180
 4649W        W 5620   1.440   5.240  12.440
 4650W        W 5621   8.260   9.810   8.640
 4651W        W 5622   8.990   3.390   2.890
 4652W        W 5623   6.200   4.040   4.930
 4653W        W 5624   1.960  11.830   1.410
 4654W        W 5625  10.650   7.060   9.790
 4655W        W 5626  10.860   1.590   8.510
 4656W        W 5627   2.190   6.210   2.800
 4657W        W 5628   2.150   5.010   7.120
 4658W        W 5629   4.590   2.990  12.500
 4659W        W 5630  10.870   5.220   3.660
 4660W        W 5631   4.900   1.660   4.840
 4661W        W 5632   8.640   7.350   2.490
 4662W        W 5633  10.930   1.060   4.240
 4663W        W 5634   4.510   1.320   7.230
 4664W        W 5635  13.880  13.670   5.310
 4665W        W 5636   1.020  13.920   9.720
 4666W        W 5637  12.400   8.910   0.160
 4667W        W 5638   7.440   5.600   1.580
 4668W        W 5639   8.910   3.730   2.520
 4669W        W 5640   2.200   0.230   0.600
 4670W        W 5641   5.950   5.770   0.270
 4671W        W 5642   8.440   7.720   9.740
 4672W        W 5643   3.360   0.000  12.800
 4673W        W 5644   8.160   1.290   8.880
 4674W        W 5645  12.740   7.370  13.120
 4675W        W 5646  11.700   7.690   5.230
 4676W        W 5647   3.080  10.450   6.620
 4677W        W 5648   8.940   7.960   8.480
 4678W        W 5649  11.620   8.550   8.750
 4679W        W 5650   4.110   2.170   7.320
 4680W        W 5651   4.180   5.620   2.770
 4681W        W 5652  11.370  12.420  13.740
 4682W        W 5653   9.050   4.170  12.650
 4683W        W 5654   5.820   3.300   0.240
 4684W        W 5655   3.930  10.060   5.770
 4685W        W 5656   4.510   7.860  10.760
 4686W        W 5657   5.840   1.110   8.850
 4687W        W 5658   3.550  11.640  11.060
 4688W        W 5659   3.540   0.140   8.930
 4689W        W 5660   3.500   7.960  12.680
 4690W        W 5661   2.290  10.840   0.850
 4691W        W 5662   4.100   0.080   0.090
 4692W        W 5663  11.220  13.320   3.980
 4693W        W 5664  10.910   4.480  10.640
 4694W        W 5665   5.970  10.590   0.350
 4695W        W 5666   5.930   7.030   8.230
 4696W        W 5667  11.800   8.030   7.940
 4697W        W 5668  12.030   4.600  11.330
 4698W        W 5669  10.890   5.180  12.050
 4699W        W 5670   7.750   2.130   9.130
 4700W        W 5671   5.810   8.340   8.160
 4701W        W 5672   9.940   7.780   8.210
 4702W        W 5673   3.680  12.710   7.870
 4703W        W 5674  11.500   4.560   9.200
 4704W        W 5675   0.390  11.860   9.440
 4705W        W 5676   6.850   0.830   0.860
 4706W        W 5677  13.660   0.400   8.330
 4707W        W 5678   6.470  12.520   8.270
 4708W        W 5679   5.300   7.900   7.480
 4709W        W 5680  11.060   5.650   5.970
 4710W        W 5681   7.290   8.870  12.840
 4711W        W 5682   4.160   7.520  11.020
 4712W        W 5683   6.150  10.710  13.010
 4713W        W 5684   7.310   8.730   3.270
 4714W        W 5685   6.670   6.180   1.530
 4715W        W 5686  10.800   9.660   6.820
 4716W        W 5687   2.070   8.060   5.460
 4717W        W 5688   6.580   5.850   3.360
 4718W        W 5689   6.260   3.340   8.600
 4719W        W 5690   0.420   7.970   3.590
 4720W        W 5691   3.380   6.430   6.420
 4721W        W 5692   9.970   2.280   9.870
 4722W        W 5693  12.250  11.300   2.400
 4723W        W 5694   3.300   2.480   5.350
 4724W        W 5695  11.790  11.460   9.470
 4725W        W 5696   4.280   5.950  10.320
 4726W        W 5697   0.350  12.300   1.470
 4727W        W 5698   5.200  11.580   5.700
 4728W        W 5699   5.880  12.350   2.750
 4729W        W 5700   7.990   7.170   8.080
 4730W        W 5701  13.630   8.880   1.580
 4731W        W 5702  10.450   4.780   5.150
 4732W        W 5703   0.700   6.300   6.510
 4733W        W 5704   7.290  12.640   8.010
 4734W        W 5705   4.220   8.160   1.480
 4735W        W 5706   9.930   8.090   7.660
 4736W        W 5707  13.080   7.110   0.250
 4737W        W 5708   6.300  13.200   7.260
 4738W        W 5709   0.350   9.860  13.500
 4739W        W 5710   9.060   1.870   0.520
 4740W        W 5711   7.220  12.350   1.160
 4741W        W 5712   3.610   3.010   3.680
 4742W        W 5713   2.070   5.020   4.530
 4743W        W 5714  10.710   0.570   2.430
 4744W        W 5715   0.220  13.220   5.030
 4745W        W 5716   0.680   0.430  13.740
 4746W        W 5717   5.260   3.370   2.340
 4747W        W 5718   6.740  10.260   3.820
 4748W        W 5719   0.650   3.930   3.030
 4749W        W 5720  13.140  12.810  12.940
 4750W        W 5721   9.890   7.210   7.150
 4751W        W 5722  13.050   2.910   5.360
 4752W        W 5723   5.100   5.590   0.110
 4753W        W 5724   5.860   0.280   5.800
 4754W        W 5725  11.920   9.000   0.450
 4755W        W 5726   5.160   7.580  12.880
 4756W        W 5727   2.530  13.900  12.090
 4757W        W 5728   6.850  13.420   9.180
 4758W        W 5729   1.660   9.880   4.630
 4759W        W 5730  13.290   3.960   8.140
 4760W        W 5731   5.110   2.700  11.740
 4761W        W 5732   4.130  12.570   8.000
 4762W        W 5733  10.220   0.200   6.230
 4763W        W 5734   9.650   0.730  12.250
 4764W        W 5735   8.130  13.330   2.300
 4765W        W 5736   1.000   3.320   6.200
 4766W        W 5737   2.770   7.920   4.810
 4767W        W 5738   0.820   1.680   2.200
 4768W        W 5739   6.000   7.990   3.030
 4769W        W 5740   6.230   7.140   5.060
 4770W        W 5741   9.190   7.490  13.500
 4771W        W 5742   9.100   5.680  11.940
 4772W        W 5743  10.660   5.200   8.110
 4773W        W 5744   9.920   3.730   4.320
 4774W        W 5745   0.140  10.760   0.450
 4775W        W 5746   0.280   2.460  11.470
 4776W        W 5747  13.270  11.400   8.930
 4777W        W 5748   1.860   4.300   2.400
 4778W        W 5749   0.030   1.930  10.720
 4779W        W 5750   3.980   5.630  10.520
 4780W        W 5751   6.500   3.270   3.020
 4781W        W 5752  13.700   1.580  12.270
 4782W        W 5753  11.840   3.770   4.340
 4783W        W 5754  10.760   0.480  11.490
 4784W        W 5755   0.480   1.340  13.700
 4785W        W 5756   9.380   4.250   7.570
 4786W        W 5757   5.820   3.840   7.020
 4787W        W 5758  10.980  10.350   5.390
 4788W        W 5759   3.600   8.910   0.560
 4789W        W 5760   0.160  12.030  11.460
 4790W        W 5761   7.080   1.970   6.280
 4791W        W 5762   5.020  11.270   7.770
 4792W        W 5763   9.210   2.080  13.150
 4793W        W 5764   1.110   0.970  11.020
 4794W        W 5765  12.620   1.300   8.770
 4795W        W 5766  13.350   2.770   8.900
 4796W        W 5767   9.140   9.890   6.810
 4797W        W 5768  13.620   1.530   3.160
 4798W        W 5769   9.400   5.310   3.670
 4799W        W 5770   1.810   3.940   8.480
 4800W        W 5771   8.540   8.490   1.530
 4801W        W 5772   4.070   4.330  13.630
 4802W        W 5773   0.030  11.410   6.070
 4803W        W 5774   7.060   1.640   1.300
 4804W        W 5775   0.860   9.440  12.140
 4805W        W 5776  10.520   1.370   4.890
 4806W        W 5777   3.000   1.890   2.330
 4807W        W 5778   8.900  12.690  12.090
 4808W        W 5779   6.890   6.460   5.420
 4809W        W 5780   6.980  13.110   0.780
 4810W        W 5781   4.650   4.930   6.310
 4811W        W 5782   0.960   0.310   8.840
 4812W        W 5783   1.800  13.440   1.380
 4813W        W 5784   6.050   9.860   4.690
 4814W        W 5785   8.250   1.570   1.100
 4815W        W 5786   8.960   2.130   8.150
 4816W        W 5787  10.390   7.810  10.110
 4817W        W 5788   4.040   3.860   3.580
 4818W        W 5789  10.790   5.720   8.320
 4819W        W 5790   3.070   5.320   2.900
 4820W        W 5791   6.800   1.760   9.010
 4821W        W 5792  10.080  11.490  10.090
 4822W        W 5793   2.990   9.220  13.760
 4823W        W 5794  13.410  13.810   4.660
 4824W        W 5795  12.690   6.520   4.180
 4825W        W 5796   6.560  11.900   5.830
 4826W        W 5797   5.900   9.600  11.900
 4827W        W 5798  12.390   6.800   6.760
 4828W        W 5799   6.010  10.480   3.470
 4829W        W 5800  13.600   0.750   6.210
 4830W        W 5801   1.260   2.280   4.260
 4831W        W 5802  11.250   7.530   3.300
 4832W        W 5803  12.150   5.740  11.420
 4833W        W 5804   1.580   7.710   9.550
 4834W        W 5805   9.510   2.410   3.230
 4835W        W 5806  13.510   6.110  11.730
 4836W        W 5807   3.260   7.230   9.400
 4837W        W 5808  12.940   2.890  11.780
 4838W        W 5809  13.590   9.730   8.840
 4839W        W 5810   6.460  13.640   5.950
 4840W        W 5811   5.710   2.710   8.220
 4841W        W 5812   0.000   9.890  12.470
 4842W        W 5813   8.770  12.010   7.550
 4843W        W 5814  11.180   5.270   1.150
 4844W        W 5815  13.170  11.660   8.520
 4845W        W 5816   9.860   0.540   9.560
 4846W        W 5817   6.340  11.480   3.760
 4847W        W 5818   2.790  10.550   1.090
 4848W        W 5819  11.800   0.260  11.270
 4849W        W 5820   5.070   9.730  10.570
 4850W        W 5821   8.550  10.500   7.710
 4851W        W 5822  11.660   1.920  11.530
 4852W        W 5823   9.940   4.210  13.020
 4853W        W 5824   5.340   6.040   5.230
 4854W        W 5825   4.140  12.370   9.560
 4855W        W 5826  12.240   1.540   7.120
 4856W        W 5827  10.920   3.660   0.710
 4857W        W 5828   6.080   1.510  10.430
 4858W        W 5829   9.870   7.930  11.870
 4859W        W 5830   9.890   6.030  13.680
 4860W        W 5831   2.010  12.500   7.190
 4861W        W 5832   3.550   1.660   8.100
 4862W        W 5833  12.550   5.090  10.470
 4863W        W 5834   3.140   1.330   1.570
 4864W        W 5835   4.350   5.970   8.540
 4865W        W 5836   7.630   8.230   5.400
 4866W        W 5837  13.280  11.090   7.760
 4867W        W 5838  12.640  11.480   2.810
 4868W        W 5839  10.000   7.510   8.750
 4869W        W 5840   5.920  10.150  12.450
 4870W        W 5841  11.450   1.830  10.060
 4871W        W 5842  10.610   3.540   8.020
 4872W        W 5843   9.070   0.070   0.350
 4873W        W 5844  10.430  10.820  11.780
 4874W        W 5845  11.120  12.760  10.870
 4875W        W 5846   7.890   2.690   1.340
 4876W        W 5847   5.490   3.820   0.830
 4877W        W 5848   7.160   4.760   9.550
 4878W        W 5849   3.060   3.080   8.480
 4879W        W 5850   7.190   4.920   8.540
 4880W        W 5851  12.610   2.670   1.010
 4881W        W 5852  12.070   4.900   7.180
 4882W        W 5853   6.410   9.500   0.910
 4883W        W 5854   6.870   2.840   5.760
 4884W        W 5855  10.780   9.850   4.670
 4885W        W 5856   7.270   3.980   0.090
 4886W        W 5857  13.580   9.830   5.230
 4887W        W 5858   0.090   1.930   1.200
 4888W        W 5859  11.180  12.820   3.700
 4889W        W 5860   2.290   7.210  10.810
 4890W        W 5861  12.810  10.480   5.460
 4891W        W 5862  11.530   3.330   4.370
 4892W        W 5863   7.510   2.360   6.140
 4893W        W 5864   8.070   0.060   7.530
 4894W        W 5865   2.560  11.650   8.700
 4895W        W 5866   1.240   2.080   4.730
 4896W        W 5867   0.810   4.290   1.690
 4897W        W 5868   8.050  10.660   4.470
 4898W        W 5869  13.840   7.770   5.550
 4899W        W 5870  10.570  10.620   0.980
 4900W        W 5871   7.840   4.140   9.960
 4901W        W 5872  12.430   2.510   7.990
 4902W        W 5873   0.670  13.000   4.940
 4903W        W 5874   3.860   3.030   4.660
 4904W        W 5875   3.560   4.500   0.460
 4905W        W 5876   0.600  12.080   2.610
 4906W        W 5877  10.550   5.940   0.650
 4907W        W 5878   3.230   5.050   5.880
 4908W        W 5879   4.240   7.950   4.040
 4909W        W 5880  13.140   8.780   1.340
 4910W        W 5881   3.280   0.870  10.060
 4911W        W 5882   8.530   5.230   7.640
 4912W        W 5883   2.760   8.970   7.800
 4913W        W 5884  11.940   0.940   6.800
 4914W        W 5885   8.660   7.480  12.740
 4915W        W 5886  13.850  11.690   1.330
 4916W        W 5887   0.610   6.390  10.720
 4917W        W 5888  11.840   0.140   9.630
 4918W        W 5889  11.640   3.570  10.770
 4919W        W 5890  10.530   0.060   2.910
 4920W        W 5891   8.530   7.120   6.490
 4921W        W 5892   0.120   8.180   1.330
 4922W        W 5893   2.940   8.110   9.100
 4923W        W 5894   1.770   4.550   8.170
 4924W        W 5895   6.730  13.730  10.570
 4925W        W 5896  10.820  10.970   8.010
 4926W        W 5897   6.430  10.580   0.610
 4927W        W 5898   1.280   3.350   5.240
 4928W        W 5899  12.270   8.300   6.190
 4929W        W 5900   6.240   9.960   6.090
 4930W        W 5901   1.200   2.340   5.590
 4931W        W 5902  10.460  11.110   8.570
 4932W        W 5903   3.400   9.810   8.760
 4933W        W 5904   3.730   8.400   2.020
 4934W        W 5905   3.910   3.420   3.800
 4935W        W 5906   0.550   1.890  12.810
 4936W        W 5907  10.160   9.700   4.860
 4937W        W 5908   9.650   6.290  13.340
 4938W        W 5909   4.310   9.390   0.930
 4939W        W 5910  12.600   9.110   6.460
 4940W        W 5911   5.580   6.310   5.530
 4941W        W 5912   9.030   1.090   7.590
 4942W        W 5913  13.150   4.730   7.890
 4943W        W 5914  11.630   3.520  12.460
 4944W        W 5915   8.400  10.200  13.350
 4945W        W 5916   5.370  11.950  12.680
 4946W        W 5917   1.320   4.660   5.430
 4947W        W 5918   8.670  10.580  10.010
 4948W        W 5919   0.580   0.060   1.110
 4949W        W 5920   8.000  10.000   6.810
 4950W        W 5921  11.030   1.470   9.280
 4951W        W 5922   1.770   4.580  13.490
 4952W        W 5923   4.100   1.430   6.510
 4953W        W 5924  12.500  11.140   0.990
 4954W        W 5925  12.820  13.550  13.520
 4955W        W 5926   7.040   4.190   0.480
 4956W        W 5927  12.630  11.800   3.990
 4957W        W 5928  10.340  11.700   2.680
 4958W        W 5929   4.680   7.510   6.460
 4959W        W 5930  12.280   9.050  13.480
 4960W        W 5931   2.900   2.130   0.180
 4961W        W 5932   4.590   8.870   7.320
 4962W        W 5933   6.030   4.540   1.310
 4963W        W 5934  13.910   1.230   5.380
 4964W        W 5935   2.580   6.610   3.290
 4965W        W 5936   3.570   9.430   9.050
 4966W        W 5937   7.090   5.970  11.960
 4967W        W 5938  12.430  12.860   1.190
 4968W        W 5939   8.700   2.330  11.070
 4969W        W 5940   2.030  10.600  12.260
 4970W        W 5941   0.580   9.170   7.000
 4971W        W 5942   6.860   7.320   1.750
 4972W        W 5943   5.910  10.120   7.590
 4973W        W 5944   5.880   6.500   6.330
 4974W        W 5945   6.300   1.480   3.660
 4975W        W 5946   8.290  11.310  11.120
 4976W        W 5947  13.020   6.880   9.560
 4977W        W 5948  10.590  11.630  10.010
 4978W        W 5949   9.790   9.010   1.080
 4979W        W 5950   6.270   1.000  12.120
 4980W        W 5951   1.130  11.390   3.500
 4981W        W 5952  13.140   8.360   7.230
 4982W        W 5953   7.710   1.600   9.050
 4983W        W 5954   3.200   2.240   3.350
 4984W        W 5955   0.350  13.250  12.270
 4985W        W 5956  12.900  12.980  11.930
 4986W        W 5957  13.910   5.820  10.930
 4987W        W 5958   4.380  10.850   5.300
 4988W        W 5959   6.390   8.740   9.300
 4989W        W 5960  12.690   9.380   4.580
 4990W        W 5961   7.710   2.510   3.800
 4991W        W 5962   9.430   8.000   8.310
 4992W        W 5963   5.170  12.210   6.490
 4993W        W 5964   0.000   7.080   6.200
 4994W        W 5965   6.390   5.520  12.110
 4995W        W 5966   3.130   9.450   9.550
 4996W        W 5967  12.420   6.550   0.120
 4997W        W 5968  11.450   9.850   7.870
 4998W        W 5969  12.900   8.320   2.120
 4999W        W 5970   3.900   1.450  11.990
 5000W        W 5971   8.850   2.870   8.690
 5001W        W 5972   9.560  10.010   6.490
 5002W        W 5973   7.730   6.060  13.200
 5003W        W 5974   1.260   5.510   7.120
 5004W        W 5975  12.810   5.750   5.250
 5005W        W 5976  12.660  10.130   4.560
 5006W        W 5977   5.110  12.090   7.040
 5007W        W 5978   5.710   1.820   4.880
 5008W        W 5979   9.640  13.700   1.520
 5009W        W 5980   1.450   4.760   3.480
 5010W        W 5981  13.430  12.230   9.810
 5011W        W 5982  13.730   1.260   6.200
 5012W        W 5983   9.980  10.300   1.880
 5013W        W 5984   4.110   1.480   7.020
 5014W        W 5985   0.070   4.640   4.060
 5015W        W 5986  13.060  10.380   7.480
 5016W        W 5987   9.250   6.250  11.930
 5017W        W 5988   5.930   2.260  11.700
 5018W        W 5989   0.960  12.850   5.330
 5019W        W 5990   0.120   3.780   1.240
 5020W        W 5991   4.620   9.780  10.950
 5021W        W 5992  11.740  13.650   8.830
 5022W        W 5993  12.320   9.960   2.910
 5023W        W 5994  11.430  10.910   5.820
 5024W        W 5995   2.920  11.630  10.560
 5025W        W 5996   6.380   7.640  13.160
 5026W        W 5997   1.740  12.670   7.590
 5027W        W 5998   8.380   3.450   9.440
 5028W        W 5999   5.010  11.750   1.740
 5029W        W 6000   1.840   8.950  13.000
 5030W        W 6001   9.200   0.530   0.530
 5031W        W 6002   0.880   6.770   0.460
 5032W        W 6003   0.120  10.820  11.350
 5033W        W 6004   1.720   3.440   4.880
 5034W        W 6005   5.950   0.960   3.650
 5035W        W 6006   4.130  10.000   0.990
 5036W        W 6007  12.420   0.030   6.730
 5037W        W 6008   6.460   3.350   7.780
 5038W        W 6009  11.660   6.510  10.940
 5039W        W 6010   3.270   5.990   5.690
 5040W        W 6011   8.290   3.410   0.650
 5041W        W 6012   2.780   4.900   1.380
 5042W        W 6013  12.740  11.230   7.890
 5043W        W 6014   4.180   5.610  12.210
 5044W        W 6015   9.730   2.260  11.070
 5045W        W 6016   9.250   3.570   8.160
 5046W        W 6017   0.830   1.860   0.690
 5047W        W 6018   4.900   3.620   3.880
 5048W        W 6019  11.160   2.060  11.610
 5049W        W 6020   4.260   1.580  13.730
 5050W        W 6021   7.750   2.640  13.010
 5051W        W 6022   9.690  10.820  10.070
 5052W        W 6023   1.390   3.690   7.040
 5053W        W 6024   6.590   5.800  12.520
 5054W        W 6025   4.880   7.880   7.110
 5055W        W 6026   2.320   8.350   5.040
 5056W        W 6027   1.110  12.840   8.840
 5057W        W 6028  13.160   2.210   3.040
 5058W        W 6029   7.090   6.220   0.740
 5059W        W 6030   7.730   0.350   3.170
 5060W        W 6031  11.420   5.960   4.640
 5061W        W 6032   3.400   6.100   1.150
 5062W        W 6033  12.990  12.950   7.660
 5063W        W 6034   6.430   7.720  12.120
 5064W        W 6035  11.310  11.370   9.740
 5065W        W 6036   3.860   9.460   8.650
 5066W        W 6037   2.560   6.290  13.420
 5067W        W 6038  10.350  12.860   1.260
 5068W        W 6039   1.550   2.340   3.840
 5069W        W 6040   0.760   9.510   8.610
 5070W        W 6041  13.260   7.260   8.110
 5071W        W 6042   4.090   7.750   4.460
 5072W        W 6043   3.090   1.430   8.880
 5073W        W 6044   9.550   8.620   9.390
 5074W        W 6045   5.700   3.440   9.380
 5075W        W 6046   0.870   2.810   6.000
 5076W        W 6047   1.430   4.690   2.970
 5077W        W 6048  13.710   4.330  10.010
 5078W        W 6049   8.010   7.100  11.060
 5079W        W 6050   0.070   7.960  13.920
 5080W        W 6051   7.350   9.130  11.440
 5081W        W 6052   3.990   6.550   4.860
 5082W        W 6053   4.010   9.600   5.480
 5083W        W 6054   1.270   6.600  12.590
 5084W        W 6055  12.160  10.040  11.900
 5085W        W 6056  11.650  11.660   1.060
 5086W        W 6057  10.770   0.110   5.690
 5087W        W 6058   2.120   3.080  13.390
 5088W        W 6059   5.970   7.190   2.420
 5089W        W 6060  13.790  12.300   3.950
 5090W        W 6061  11.460   5.390   0.710
 5091W        W 6062   2.740   0.050  11.590
 5092W        W 6063  10.650  13.640   4.950
 5093W        W 6064   9.120  13.240  10.280
 5094W        W 6065  11.610   4.700   4.270
 5095W        W 6066  13.060   6.940   6.640
 5096W        W 6067   4.420  12.310  12.680
 5097W        W 6068  10.580   3.790   6.080
 5098W        W 6069  12.710   7.140  13.590
 5099W        W 6070   3.270   2.320   5.790
 5100W        W 6071   6.190   6.320   1.650
 5101W        W 6072   6.690   0.600   9.130
 5102W        W 6073   2.690   8.940  12.680
 5103W        W 6074   4.620   5.430   9.900
 5104W        W 6075   7.520  12.290   9.740
 5105W        W 6076   6.720   7.840   2.300
 5106W        W 6077  11.940  10.240  10.030
 5107W        W 6078  10.370   4.970  11.850
 5108W        W 6079   4.290   9.420   6.480
 5109W        W 6080   1.100   6.430   5.680
 5110W        W 6081  12.340   9.170   4.230
 5111W        W 6082  12.230   0.960   9.100
 5112W        W 6083   7.920   2.720  11.550
 5113W        W 6084  13.510   5.880   9.810
 5114W        W 6085  11.720  12.200   6.120
 5115W        W 6086   2.210  13.730  10.380
 5116W        W 6087  13.030  11.750   1.480
 5117W        W 6088   5.660  12.070  13.660
 5118W        W 6089   6.910   6.220  11.470
 5119W        W 6090   5.040   2.700   3.730
 5120W        W 6091  13.570  10.550   8.290
 5121W        W 6092   0.550  13.340   7.550
 5122W        W 6093  10.370   7.170   5.960
 5123W        W 6094   2.600   1.100   3.160
 5124W        W 6095   5.430   2.230   5.270
 5125W        W 6096  11.480  13.610   0.850
 5126W        W 6097   3.650   0.270   7.100
 5127W        W 6098   6.110   5.660  11.740
 5128W        W 6099   2.290  13.530   1.440
 5129W        W 6100   3.900  11.390  11.360
 5130W        W 6101   7.200  11.070   3.920
 5131W        W 6102   5.830  13.250   3.000
 5132W        W 6103   9.310   7.780   7.790
 5133W        W 6104   1.840  13.730  11.750
 5134W        W 6105   6.210   4.510   8.370
 5135W        W 6106  10.460  12.230   9.160
 5136W        W 6107   1.390   0.730   2.810
 5137W        W 6108  11.920   3.350   4.780
 5138W        W 6109  11.410   2.250   0.970
 5139W        W 6110  13.040   2.740   3.750
 5140W        W 6111   4.410  12.590  12.260
 5141W        W 6112   4.110   8.070  10.910
 5142W        W 6113   3.240   4.960   1.140
 5143W        W 6114  13.150  10.310   2.720
 5144W        W 6115   2.240   0.120  13.540
 5145W        W 6116   2.060  13.170  12.610
 5146W        W 6117   8.260   4.120   4.580
 5147W        W 6118   4.620  11.310   0.310
 5148W        W 6119   5.490   0.270  10.610
 5149W        W 6120  11.750  11.040   2.280
 5150W        W 6121   3.350   1.300   5.550
 5151W        W 6122  12.420   2.240  13.520
 5152W        W 6123   2.980  11.360   8.730
 5153W        W 6124   7.380  12.930   6.560
 5154W        W 6125   8.810   8.450  11.340
 5155W        W 6126   9.830  13.290  12.490
 5156W        W 6127   0.940   4.380  13.370
 5157W        W 6128   4.540   1.760   9.810
 5158W        W 6129   1.720  12.340  11.000
 5159W        W 6130   4.940   8.640   8.650
 5160W        W 6131   6.940   5.990   7.490
 5161W        W 6132   7.990  10.500   0.730
 5162W        W 6133  12.880   9.580   6.290
 5163W        W 6134  12.020   9.880   7.370
 5164W        W 6135   8.260   4.210   3.480
 5165W        W 6136   7.730  11.140   3.670
 5166W        W 6137  12.490  13.290   6.100
 5167W        W 6138  11.380  10.480   6.120
 5168W        W 6139   0.230   0.640   7.540
 5169W        W 6140   3.010   4.220   8.400
 5170W        W 6141   3.350  12.050   0.530
 5171W        W 6142   0.840   6.270   4.250
 5172W        W 6143   0.270  11.270   2.880
 5173W        W 6144   3.980   8.610   5.100
 5174W        W 6145  13.450   8.030   5.610
 5175W        W 6146   2.030  12.580   6.680
 5176W        W 6147   5.040  13.390   9.610
 5177W        W 6148   7.780   5.910  11.440
 5178W        W 6149   3.010   1.160  11.690
 5179W        W 6150   9.930   0.100   7.100
 5180W        W 6151   7.900   0.150   5.920
 5181W        W 6152   1.300   2.460   1.060
 5182W        W 6153  11.700   8.150   6.130
 5183W        W 6154   4.740   9.450   9.910
 5184W        W 6155  12.290   6.350  10.050
 5185W        W 6156   8.550   0.960   6.090
 5186W        W 6157   6.940   3.020  10.800
 5187W        W 6158   2.770  13.700  10.580
 5188W        W 6159  11.180   6.300   6.280
 5189W        W 6160   4.720   7.170  11.310
 5190W        W 6161   8.620   1.270   9.800
 5191W        W 6162   3.630   6.030   8.350
 5192W        W 6163  12.370   7.920  12.600
 5193W        W 6164  13.860   0.790   2.940
 5194W        W 6165   4.940   4.420  12.150
 5195W        W 6166   8.750   0.770   2.650
 5196W        W 6167   8.370  12.870   0.550
 5197W        W 6168   8.900  10.180   5.080
 5198W        W 6169   7.360   2.400  12.490
 5199W        W 6170   0.630   6.720   0.970
 5200W        W 6171   6.890   0.810  13.360
 5201W        W 6172   4.430   3.890   5.490
 5202W        W 6173   6.090   0.640   8.940
 5203W        W 6174   3.420  11.110   0.080
 5204W        W 6175  13.820  10.240  10.580
 5205W        W 6176   0.100  10.590   7.470
 5206W        W 6177  13.570  12.180  11.600
 5207W        W 6178  11.990   5.450   7.870
 5208W        W 6179  11.910   0.980   0.540
 5209W        W 6180  12.950   9.110  10.530
 5210W        W 6181  12.760   1.050   3.560
 5211W        W 6182   9.550   0.810   9.250
 5212W        W 6183  12.780   3.950  13.460
 5213W        W 6184  13.590   9.970  11.650
 5214W        W 6185   0.970   1.260   3.930
 5215W        W 6186  13.760  10.370  12.430
 5216W        W 6187  10.110   7.270  10.070
 5217W        W 6188   1.810   5.070   0.430
 5218W        W 6189   0.430  11.650  10.450
 5219W        W 6190   2.530  11.820  11.820
 5220W        W 6191   3.780   8.260  12.440
 5221W        W 6192  10.950  11.040   8.490
 5222W        W 6193  11.000  10.940   1.060
 5223W        W 6194   6.790  11.590   1.520
 5224W        W 6195   1.820   3.780   0.010
 5225W        W 6196   3.640   7.470   0.600
 5226W        W 6197  11.620  13.670   9.430
 5227W        W 6198  12.640  12.790   3.430
 5228W        W 6199  11.240   1.690  11.140
 5229W        W 6200  13.320   8.070   1.140
 5230W        W 6201   1.870  10.580   3.450
 5231W        W 6202   5.320   0.130   1.010
 5232W        W 6203   7.320   8.820   8.410
 5233W        W 6204   2.110  10.410  10.090
 5234W        W 6205  12.900   2.170  11.870
 5235W        W 6206   6.530   1.550  10.560
 5236W        W 6207   4.740   2.860   4.140
 5237W        W 6208   3.530   9.340  11.880
 5238W        W 6209   7.050   4.730  10.940
 5239W        W 6210  13.090   7.650  10.060
 5240W        W 6211   5.650  13.510   3.480
 5241W        W 6212   2.080  11.130  10.730
 5242W        W 6213   9.530   4.670  11.510
 5243W        W 6214   6.750   0.340   8.090
 5244W        W 6215   5.030  11.690   4.370
 5245W        W 6216   8.550   9.590   7.400
 5246W        W 6217   6.510  10.880   2.050
 5247W        W 6218  13.840   1.160   3.870
 5248W        W 6219  13.330  10.370   2.130
 5249W        W 6220   4.640  13.860  13.710
 5250W        W 6221   1.670   9.890  12.550
 5251W        W 6222   4.670  13.700  10.550
 5252W        W 6223  11.280   7.540  12.180
 5253W        W 6224   0.380   0.550   8.440
 5254W        W 6225   9.280   6.510  13.610
 5255W        W 6226  12.710   8.190   4.590
 5256W        W 6227   8.000   6.410  12.960
 5257W        W 6228   3.620  10.820   9.070
 5258W        W 6229  12.640   9.990  11.780
 5259W        W 6230  12.330   4.390   4.000
 5260W        W 6231   4.610   5.960   9.810
 5261W        W 6232  13.210   9.820   7.460
 5262W        W 6233   1.790   7.240  12.670
 5263W        W 6234   1.110   4.150   4.770
 5264W        W 6235  12.610   2.620  13.910
 5265W        W 6236  13.360   1.250   2.190
 5266W        W 6237   8.030  11.100   8.860
 5267W        W 6238  11.390   0.020   7.680
 5268W        W 6239   6.470  13.190   5.150
 5269W        W 6240   1.460   9.460   4.420
 5270W        W 6241  13.040   8.000  10.880
 5271W        W 6242   6.190  11.010  11.030
 5272W        W 6243   9.510   4.420  12.770
 5273W        W 6244   2.150   4.730  11.660
 5274W        W 6245   8.780  12.850   1.730
 5275W        W 6246   9.190   8.200   5.460
 5276W        W 6247   6.430   0.770   7.420
 5277W        W 6248   1.070   3.080   3.290
 5278W        W 6249   6.410   5.630   0.420
 5279W        W 6250   4.200   9.680   4.950
 5280W        W 6251   5.360   7.870   0.770
 5281W        W 6252  10.480   0.800  11.800
 5282W        W 6253   7.070   2.110   1.500
 5283W        W 6254  11.110  11.270  12.990
 5284W        W 6255   4.040   7.140   4.530
 5285W        W 6256  12.680   5.410   8.830
 5286W        W 6257   7.080   9.080   9.760
 5287W        W 6258   5.080  11.480   7.050
 5288W        W 6259   3.790  10.290  10.560
 5289W        W 6260   9.820   5.900   8.790
 5290W        W 6261  12.350   9.800  10.060
 5291W        W 6262   3.000   5.120   0.230
 5292W        W 6263   3.150   3.740  11.180
 5293W        W 6264   1.240   3.260   9.410
 5294W        W 6265   1.920  13.180  11.840
 5295W        W 6266   2.270  13.080  13.440
 5296W        W 6267  13.370  11.250   2.910
 5297W        W 6268   5.540   7.420   2.160
 5298W        W 6269   5.050  10.480   9.920
 5299W        W 6270  12.250   3.000  10.400
 5300W        W 6271  11.740   4.880  11.650
 5301W        W 6272  11.080   2.110   6.830
 5302W        W 6273  10.440  13.610  13.730
 5303W        W 6274  11.770   8.570   8.210
 5304W        W 6275   6.410   1.620   0.850
 5305W        W 6276   9.210  12.080   8.760
 5306W        W 6277  10.230   4.110  10.270
 5307W        W 6278  11.190   0.190  11.370
 5308W        W 6279   0.180  12.380   5.960
 5309W        W 6280  10.950   9.420  10.920
 5310W        W 6281   3.870  11.700  13.100
 5311W        W 6282  11.650  13.710   8.180
 5312W        W 6283   1.550   9.350   9.150
 5313W        W 6284   3.060   4.980  13.660
 5314W        W 6285   9.970   3.380   2.800
 5315W        W 6286  13.640   2.970  12.120
 5316W        W 6287   7.050   3.760   6.210
 5317W        W 6288   6.470   8.160   6.470
 5318W        W 6289   5.340  12.050   8.740
 5319W        W 6290   4.990   0.900  12.310
 5320W        W 6291   7.700   2.020   7.470
 5321W        W 6292   3.650  11.790  12.150
 5322W        W 6293   6.160   8.300  13.790
 5323W        W 6294  10.690   1.930   3.750
 5324W        W 6295   2.070   8.370   5.910
 5325W        W 6296   6.550   4.510  13.200
 5326W        W 6297   7.430   2.840   8.380
 5327W        W 6298   3.080  10.960  13.000
 5328W        W 6299   7.960   4.840  11.650
 5329W        W 6300  11.980   8.820   0.900
 5330W        W 6301   0.340  13.030   1.140
 5331W        W 6302   0.960   8.450   2.850
 5332W        W 6303  10.990   7.140   6.440
 5333W        W 6304  10.300   8.300   4.880
 5334W        W 6305  10.700   8.650  11.000
 5335W        W 6306  11.460   2.620   3.720
 5336W        W 6307  11.580   1.600  12.540
 5337W        W 6308  10.440   7.240   0.270
 5338W        W 6309  12.410   6.360   4.580
 5339W        W 6310   8.390   3.250  12.230
 5340W        W 6311   0.850   8.630  12.680
 5341W        W 6312   9.160   1.330   7.060
 5342W        W 6313   1.260   5.420  11.980
 5343W        W 6314  10.190   8.750   5.390
 5344W        W 6315  13.570  11.500  12.120
 5345W        W 6316   4.280  10.920  10.240
 5346W        W 6317   9.640   7.120   0.840
 5347W        W 6318  11.430  12.690  13.040
 5348W        W 6319  13.670   3.910  11.420
 5349W        W 6320  13.210   7.100  13.530
 5350W        W 6321   5.180  11.940  10.300
 5351W        W 6322  12.720   2.610   4.580
 5352W        W 6323   6.020   8.660  13.430
 5353W        W 6324   3.180  12.550   8.090
 5354W        W 6325   1.610  10.100   6.770
 5355W        W 6326  12.230   8.200  11.760
 5356W        W 6327  11.340   2.830   3.310
 5357W        W 6328  11.280   8.780   3.790
 5358W        W 6329   5.010   5.390   7.360
 5359W        W 6330  11.240   2.260   0.070
 5360W        W 6331  11.990   6.650   6.980
 5361W        W 6332   0.460   6.760   1.920
 5362W        W 6333   1.330   7.120  11.820
 5363W        W 6334   9.570  12.660   7.620
 5364W        W 6335   2.970   1.200   6.470
 5365W        W 6336  12.490   0.380   2.780
 5366W        W 6337  13.830  13.230   9.450
 5367W        W 6338   5.880   0.460   1.000
 5368W        W 6339   1.050  10.480   0.610
 5369W        W 6340   0.770   3.350   0.780
 5370W        W 6341   6.080   2.370   5.560
 5371W        W 6342   0.920   6.270  12.780
 5372W        W 6343  12.280   3.300   2.230
 5373W        W 6344   0.120   2.100   1.710
 5374W        W 6345   4.790   4.580   2.090
 5375W        W 6346   9.890  11.440  12.300
 5376W        W 6347  13.080   6.890   8.310
 5377W        W 6348   2.340   6.830   5.850
 5378W        W 6349   3.090   9.610  11.910
 5379W        W 6350   5.260   5.080  12.090
 5380W        W 6351  10.410   4.560  10.550
 5381W        W 6352  12.550  10.680   0.260
 5382W        W 6353   1.830   2.490   1.190
 5383W        W 6354   6.030  11.870   5.810
 5384W        W 6355   0.870   5.500   6.750
 5385W        W 6356   7.380   7.140   0.760
 5386W        W 6357   6.390  11.700  12.780
 5387W        W 6358   5.550   0.140   2.370
 5388W        W 6359  11.130  13.670   2.570
 5389W        W 6360   4.050  10.570   8.900
 5390W        W 6361  11.780   7.790  11.380
 5391W        W 6362   8.850   1.880  11.770
 5392W        W 6363   9.470   1.520   9.210
 5393W        W 6364   5.870  12.220   2.250
 5394W        W 6365  10.800  13.670  10.050
 5395W        W 6366   8.820  10.010   3.690
 5396W        W 6367  13.900  11.380   6.550
 5397W        W 6368   6.330   9.620   6.930
 5398W        W 6369  10.160   3.770   7.380
 5399W        W 6370   9.120   8.560  11.730
 5400W        W 6371   3.650  13.410   6.760
 5401W        W 6372   1.430   8.430   8.670
 5402W        W 6373  12.840   4.830  10.870
 5403W        W 6374  13.100   2.400   1.840
 5404W        W 6375   3.230   9.550   0.660
 5405W        W 6376  11.990   0.380  12.120
 5406W        W 6377  11.540  13.740   3.930
 5407W        W 6378  10.190  13.920  11.940
 5408W        W 6379  11.100  12.010   4.280
 5409W        W 6380   6.730   9.580   9.710
 5410W        W 6381   6.870  10.850  11.840
 5411W        W 6382   9.320   6.750  12.020
 5412W        W 6383  13.060   5.930   9.090
 5413W        W 6384  10.590   4.630   0.670
 5414W        W 6385   1.240   1.050   9.920
 5415W        W 6386   1.850  13.180   7.760
 5416W        W 6387   5.450   8.770   5.100
 5417W        W 6388  11.690  10.240   8.640
 5418W        W 6389   0.220   5.360   3.790
 5419W        W 6390  13.850  11.990  10.210
 5420W        W 6391   8.190   4.540   4.810
 5421W        W 6392  12.710   0.160   4.320
 5422W        W 6393   9.030   9.340   8.670
 5423W        W 6394  11.500   8.820  11.550
 5424W        W 6395  12.500   6.790   0.960
 5425W        W 6396   3.870   9.580   1.300
 5426W        W 6397  11.650   0.290   6.160
 5427W        W 6398   6.170  12.700   0.360
 5428W        W 6399   2.730  11.730   7.900
 5429W        W 6400   4.140   4.420   8.530
 5430W        W 6401   8.280   7.990  10.730
 5431W        W 6402   2.610   3.370   0.880
 5432W        W 6403   7.300   1.160  10.470
 5433W        W 6404  10.620   5.900   9.780
 5434W        W 6405   9.540   0.050   6.290
 5435W        W 6406  11.010  13.240   8.530
 5436W        W 6407   9.910  13.890  13.430
 5437W        W 6408   1.480   7.270  10.370
 5438W        W 6409   5.180   0.370   0.240
 5439W        W 6410   2.300   8.710   1.870
 5440W        W 6411   9.940   4.370   3.150
 5441W        W 6412   3.720   2.880  12.140
 5442W        W 6413  11.490   7.940   9.950
 5443W        W 6414  10.150   0.780   4.760
 5444W        W 6415   7.300   0.140   3.090
 5445W        W 6416   3.010   4.610   7.970
 5446W        W 6417   2.450  10.600   8.260
 5447W        W 6418   0.660   5.470   0.450
 5448W        W 6419   4.250   4.790   8.190
 5449W        W 6420   8.860   5.890   9.720
 5450W        W 6421  12.170   1.560   7.590
 5451W        W 6422  12.530   7.580   2.450
 5452W        W 6423   4.990  10.300  11.870
 5453W        W 6424   7.410   5.040   0.280
 5454W        W 6425   0.710  13.720   2.850
 5455W        W 6426  12.500   2.770   2.830
 5456W        W 6427   4.810   7.510  12.480
 5457W        W 6428   9.520  12.360   3.710
 5458W        W 6429  11.000   2.700  11.820
 5459W        W 6430  13.750   7.500  11.890
 5460W        W 6431  12.220   5.630  13.200
 5461W        W 6432  11.080  11.370   4.080
 5462W        W 6433  11.730  10.130   3.810
 5463W        W 6434   2.500  11.130   5.500
 5464W        W 6435   4.940   1.740  10.770
 5465W        W 6436   4.950  12.290   8.550
 5466W        W 6437   7.850   5.190   4.340
 5467W        W 6438   0.210  11.960   3.860
 5468W        W 6439   0.490   3.140   5.980
 5469W        W 6440   4.230  13.190   0.280
 5470W        W 6441  12.850   3.230   9.980
 5471W        W 6442  10.080   3.290  13.870
 5472W        W 6443  11.590  11.160  13.100
 5473W        W 6444  11.440   1.410   4.180
 5474W        W 6445  10.570   5.280   5.390
 5475W        W 6446   1.290   0.810  13.170
 5476W        W 6447   1.330   6.450   2.070
 5477W        W 6448   1.810  10.770  11.220
 5478W        W 6449   8.820   7.290  11.170
 5479W        W 6450   2.580  10.420   7.400
 5480W        W 6451  13.770   5.570  13.820
 5481W        W 6452   0.400   5.440  12.290
 5482W        W 6453   7.620   9.520   1.760
 5483W        W 6454   9.660   2.080   5.520
 5484W        W 6455  10.460  10.660  10.930
 5485W        W 6456   4.990   3.010  12.160
 5486W        W 6457   9.160   0.560   7.520
 5487W        W 6458   5.210   7.070   2.420
 5488W        W 6459   0.430  10.960   2.540
 5489W        W 6460   8.060  12.590  12.070
 5490W        W 6461   6.590  12.420  10.080
 5491W        W 6462  10.900   9.400   4.510
 5492W        W 6463  10.410  11.720   7.660
 5493W        W 6464   7.200   0.180   6.040
 5494W        W 6465  10.480   8.770  10.450
 5495W        W 6466   4.340   3.670   2.350
 5496W        W 6467   4.290   6.010   5.470
 5497W        W 6468  11.840   1.180  10.790
 5498W        W 6469  10.300   7.710  12.560
 5499W        W 6470  10.430   1.630   8.180
 5500W        W 6471   8.020   3.520   8.600
 5501W        W 6472   0.230   0.900   6.250
 5502W        W 6473  12.910   4.870   6.410
 5503W        W 6474   9.790  12.130   1.380
 5504W        W 6475   1.420  13.640   7.870
 5505W        W 6476  11.380  12.340   0.380
 5506W        W 6477   9.650   3.310   1.550
 5507W        W 6478   1.530  12.470   9.070
 5508W        W 6479  11.310  13.860   9.750
 5509W        W 6480  12.130  13.250   5.280
 5510W        W 6481  12.220   5.530  13.860
 5511W        W 6482   5.410   1.210  12.040
 5512W        W 6483   6.330   3.920   3.710
 5513W        W 6484   0.660   3.710  12.570
 5514W        W 6485   1.410  12.840   0.470
 5515W        W 6486   1.760   4.640   5.280
 5516W        W 6487   7.690  10.600   8.880
 5517W        W 6488   9.030   2.290  11.590
 5518W        W 6489   1.760   1.820   5.720
 5519W        W 6490   2.670   3.460   8.370
 5520W        W 6491   5.280   5.040   2.810
 5521W        W 6492   2.590   9.500   5.300
 5522W        W 6493  13.420   2.230   6.730
 5523W        W 6494   9.560   3.320   7.410
 5524W        W 6495   8.590   8.860   4.430
 5525W        W 6496   0.900   6.230   3.010
 5526W        W 6497   7.470   1.340  12.420
 5527W        W 6498  12.080   7.110  11.080
 5528W        W 6499  10.270   2.940   2.750
 5529W        W 6500   4.850   3.960   2.390
 5530W        W 6501  12.410   9.060  10.680
 5531W        W 6502   3.660   9.130  10.120
 5532W        W 6503  13.770  10.250   3.940
 5533W        W 6504  13.250   2.480  11.630
 5534W        W 6505   1.170  11.970   3.620
 5535W        W 6506   1.570   2.500  11.890
 5536W        W 6507   9.850  12.120   2.370
 5537W        W 6508   7.560   8.790   0.550
 5538W        W 6509   4.140  11.100   0.620
 5539W        W 6510   7.140   9.630  11.300
 5540W        W 6511   7.640   7.330   2.290
 5541W        W 6512  11.690   9.340   6.930
 5542W        W 6513   8.510   6.660   4.890
 5543W        W 6514   3.680   7.700  13.150
 5544W        W 6515   4.770  10.740   1.760
 5545W        W 6516   0.860   4.430   6.140
 5546W        W 6517   0.430   9.830  12.140
 5547W        W 6518  10.030   5.410   3.010
 5548W        W 6519  13.440   9.580   3.360
 5549W        W 6520   0.520  13.780   0.640
 5550W        W 6521   8.400   0.190   9.900
 5551W        W 6522   7.040  13.480  12.740
 5552W        W 6523   1.600   7.650   3.950
 5553W        W 6524   8.390  12.660  13.770
 5554W        W 6525   5.080   4.820  10.800
 5555W        W 6526   6.770   7.680  11.740
 5556W        W 6527  12.050   8.930  12.260
 5557W        W 6528   1.870   3.790   3.510
 5558W        W 6529   9.260   5.580  10.450
 5559W        W 6530   0.620   1.910   1.180
 5560W        W 6531  12.320   5.270  11.680
 5561W        W 6532   4.880   3.150   3.640
 5562W        W 6533   2.520   0.820   3.560
 5563W        W 6534   9.550   2.630  10.840
 5564W        W 6535   6.250   8.030   5.060
 5565W        W 6536  10.310  11.040   7.790
 5566W        W 6537   7.590  10.930  10.830
 5567W        W 6538  12.760   7.740   2.850
 5568W        W 6539  12.230   7.110   6.360
 5569W        W 6540   2.380   8.270   7.720
 5570W        W 6541  12.340   5.250   7.560
 5571W        W 6542  10.320   8.840   1.700
 5572W        W 6543   9.340   6.100   8.860
 5573W        W 6544  10.690  12.060   4.680
 5574W        W 6545   1.510   3.400   1.010
 5575W        W 6546   0.480   9.570   0.640
 5576W        W 6547   5.860   9.550   6.690
 5577W        W 6548  13.770   2.330   1.340
 5578W        W 6549   5.180   4.620  12.900
 5579W        W 6550   9.170   7.730  11.970
 5580W        W 6551   1.790   2.180   0.360
 5581W        W 6552   7.970  10.170  13.640
 5582W        W 6553  10.640   2.180   4.480
 5583W        W 6554  10.530   3.370   2.760
 5584W        W 6555   4.040   6.780   8.840
 5585W        W 6556   8.910   5.240   5.200
 5586W        W 6557  11.450   5.870  10.340
 5587W        W 6558   8.650  10.050   9.960
 5588W        W 6559   4.020   6.190  12.620
 5589W        W 6560  12.590   9.730  11.280
 5590W        W 6561   3.640   5.270   6.110
 5591W        W 6562   1.420   8.860   2.990
 5592W        W 6563   0.360  12.560  10.730
 5593W        W 6564   1.210   6.590   9.560
 5594W        W 6565   7.600  10.630   3.200
 5595W        W 6566  10.830  13.400  13.460
 5596W        W 6567   7.050   7.760   3.140
 5597W        W 6568  13.780   5.780  13.190
 5598W        W 6569   0.180   6.520  11.030
 5599W        W 6570   7.920  11.010   2.030
 5600W        W 6571   7.320   5.130  11.100
 5601W        W 6572   3.320   5.440   2.260
 5602W        W 6573  11.280   5.360  10.330
 5603W        W 6574   4.920  10.510   0.570
 5604W        W 6575   7.250   2.990   8.870
 5605W        W 6576   6.640  12.330   3.810
 5606W        W 6577   9.870   6.700   2.400
 5607W        W 6578   8.440   8.620   0.330
 5608W        W 6579   6.850   7.250   5.680
 5609W        W 6580   8.300   3.390   8.190
 5610W        W 6581  12.990   6.810   5.330
 5611W        W 6582   4.140   2.790  12.740
 5612W        W 6583   4.960   4.270  12.590
 5613W        W 6584   9.170   5.460  11.520
 5614W        W 6585  13.680   1.740   8.770
 5615W        W 6586  10.120   7.810   1.330
 5616W        W 6587   1.160  13.090  12.750
 5617W        W 6588   8.100   1.740   6.540
 5618W        W 6589   2.280   6.900   6.960
 5619W        W 6590   2.200   1.050   4.770
 5620W        W 6591   1.850   7.090  11.610
 5621W        W 6592  11.420   4.020   5.530
 5622W        W 6593   1.130   8.150  10.860
 5623W        W 6594   0.250   5.070   9.590
 5624W        W 6595   7.160   8.090   4.090
 5625W        W 6596   5.680   7.010   1.940
 5626W        W 6597   0.750   4.310   4.360
 5627W        W 6598   7.940   8.800   2.890
 5628W        W 6599   4.680   2.340  10.710
 5629W        W 6600   1.170   3.650   9.850
 5630W        W 6601   1.040   9.190   5.430
 5631W        W 6602   2.920   0.010  11.010
 5632W        W 6603   0.800   1.440   3.290
 5633W        W 6604   6.660   2.950   2.180
 5634W        W 6605   1.220   2.210  13.070
 5635W        W 6606   9.850  13.350   7.740
 5636W        W 6607   1.850   3.980  13.400
 5637W        W 6608   9.050   8.840   9.450
 5638W        W 6609   9.380  11.280  13.170
 5639W        W 6610   0.240   5.030  12.050
 5640W        W 6611  11.080   1.040   8.490
 5641W        W 6612  10.920   1.810   8.910
 5642W        W 6613   4.900   2.800  11.260
 5643W        W 6614   9.160   3.230   5.170
 5644W        W 6615   0.350  10.240  12.460
 5645W        W 6616   6.940   9.470   9.230
 5646W        W 6617  11.590   7.220   2.560
 5647W        W 6618   0.980  10.210   5.590
 5648W        W 6619  12.650   7.650  13.540
 5649W        W 6620   5.960   9.100  11.880
 5650W        W 6621   2.010   0.850  10.100
 5651W        W 6622  12.620  10.220   8.190
 5652W        W 6623   6.710   6.310   5.870
 5653W        W 6624   4.070   9.250  13.250
 5654W        W 6625  12.090   1.100  12.440
 5655W        W 6626   3.650   8.790   1.080
 5656W        W 6627   0.530  11.840  13.460
 5657W        W 6628   5.630   1.560   9.780
 5658W        W 6629  11.300   9.000   2.960
 5659W        W 6630   0.440   0.150   4.460
 5660W        W 6631  10.330   9.360   6.250
 5661W        W 6632  13.770  10.840   2.170
 5662W        W 6633   8.280   5.430   1.920
 5663W        W 6634  12.510   0.730  10.550
 5664W        W 6635  13.580   3.340   6.050
 5665W        W 6636   7.880   3.800   9.020
 5666W        W 6637  13.290   8.540   3.790
 5667W        W 6638   9.910   3.870   2.930
 5668W        W 6639  11.480   8.940  12.910
 5669W        W 6640   3.270   2.040  11.910
 5670W        W 6641   1.980   0.260   7.960
 5671W        W 6642   1.180   2.290   8.800
 5672W        W 6643   6.750   6.220   4.370
 5673W        W 6644   4.190  13.820  13.540
 5674W        W 6645   7.960   4.580   0.260
 5675W        W 6646   4.540   8.050   9.580
 5676W        W 6647  13.230  12.180   0.090
 5677W        W 6648  12.090   0.420   5.950
 5678W        W 6649   5.470  13.020   0.640
 5679W        W 6650  11.300   9.340   8.670
 5680W        W 6651  13.250   1.580   1.770
 5681W        W 6652  11.120   7.770   9.120
 5682W        W 6653   4.880   8.640  11.730
 5683W        W 6654   6.770   0.280  12.180
 5684W        W 6655   0.660   9.100   3.240
 5685W        W 6656  13.650  11.510   0.480
 5686W        W 6657   8.450   0.010   4.370
 5687W        W 6658   4.740   1.830   2.570
 5688W        W 6659   5.100   0.820  11.590
 5689W        W 6660   9.480   2.010   9.970
 5690W        W 6661  11.930   3.520   0.940
 5691W        W 6662   8.330   4.810   7.370
 5692W        W 6663  11.690   3.140   2.840
 5693W        W 6664   6.180   3.840  12.200
 5694W        W 6665   7.550   0.260  13.120
 5695W        W 6666   4.080   3.020   7.420
 5696W        W 6667   5.490   5.300   8.190
 5697W        W 6668   5.390   2.890   1.900
 5698W        W 6669   8.390  12.770   1.410
 5699W        W 6670  13.460   1.170   2.940
 5700W        W 6671   7.240   0.490   7.760
 5701W        W 6672  11.170   1.450  10.300
 5702W        W 6673   8.650   8.760   6.760
 5703W        W 6674   0.840   9.800  11.270
 5704W        W 6675   8.930   4.980   7.940
 5705W        W 6676   5.360   5.540   8.570
 5706W        W 6677   3.380   5.920   4.360
 5707W        W 6678   3.900   6.010  12.060
 5708W        W 6679   6.980  12.490   4.770
 5709W        W 6680   9.100   1.200   8.550
 5710W        W 6681   0.050   1.400   0.530
 5711W        W 6682  13.760  11.030   3.140
 5712W        W 6683   7.430  12.890  13.530
 5713W        W 6684  10.370   5.470  12.590
 5714W        W 6685  12.840  12.540  12.650
 5715W        W 6686   1.710   4.110  11.900
 5716W        W 6687   8.750   9.740   8.380
 5717W        W 6688   5.300   0.000   8.920
 5718W        W 6689   0.890  12.380   4.310
 5719W        W 6690   9.920  10.680  11.810
 5720W        W 6691   1.090  10.880   3.320
 5721W        W 6692   0.580   1.480   1.800
 5722W        W 6693   5.020   3.020   7.410
 5723W        W 6694   3.410   0.970   6.440
 5724W        W 6695   4.100   5.590   4.580
 5725W        W 6696   6.640   2.260   6.330
 5726W        W 6697  13.890   3.760   3.650
 5727W        W 6698  10.270   9.730   3.930
 5728W        W 6699   9.810   5.190   4.140
 5729W        W 6700   2.610   7.610   2.160
 5730W        W 6701  10.030   4.760   4.030
 5731W        W 6702  10.730   7.940   8.700
 5732W        W 6703  13.830  11.940   3.410
 5733W        W 6704  13.270   1.510   7.410
 5734W        W 6705   9.460   1.900   4.540
 5735W        W 6706   8.100  10.910   7.030
 5736W        W 6707   9.860  12.510  10.190
 5737W        W 6708   0.240   9.630   2.460
 5738W        W 6709  11.510  12.950  11.960
 5739W        W 6710   9.620   2.900   8.850
 5740W        W 6711   9.610   7.220   5.320
 5741W        W 6712   3.910  11.360  12.700
 5742W        W 6713  10.410   4.660  13.810
 5743W        W 6714   1.050   9.980   2.880
 5744W        W 6715   3.300  12.710   6.790
 5745W        W 6716   9.470   1.420   3.390
 5746W        W 6717   1.580   9.820   8.810
 5747W        W 6718   0.890   6.950   6.470
 5748W        W 6719  12.830   2.020   9.180
 5749W        W 6720   7.750   7.970   7.830
 5750W        W 6721  10.690   5.400  12.970
 5751W        W 6722   9.560   8.690  13.190
 5752W        W 6723   7.640  10.500   8.340
 5753W        W 6724   8.270   7.010   6.910
 5754W        W 6725  12.820   2.290   4.040
 5755W        W 6726   7.200   6.420   8.760
 5756W        W 6727   2.700   3.030   8.050
 5757W        W 6728  11.090  13.510   3.520
 5758W        W 6729   3.280  10.780  11.010
 5759W        W 6730   2.130   6.860   1.620
 5760W        W 6731  10.790   9.920  11.850
 5761W        W 6732   1.640  10.150   1.250
 5762W        W 6733   6.590   6.620  12.530
 5763W        W 6734  12.870   5.930   3.740
 5764W        W 6735   8.470   2.660   6.610
 5765W        W 6736   6.320   5.460  12.750
 5766W        W 6737   8.000   7.050  11.550
 5767W        W 6738   5.840  11.910   9.360
 5768W        W 6739   1.930   0.930  10.610
 5769W        W 6740   6.540  13.770   8.470
 5770W        W 6741  10.130  11.090   3.350
 5771W        W 6742   9.760   3.630   2.390
 5772W        W 6743  10.270   2.300   2.070
 5773W        W 6744  12.620   3.510   3.140
 5774W        W 6745   2.210  12.950   7.490
 5775W        W 6746   4.530   2.780   7.580
 5776W        W 6747   0.490  12.340  13.130
 5777W        W 6748   6.730   7.480   0.050
 5778W        W 6749   8.650   8.440   8.700
 5779W        W 6750   5.890   0.790   6.590
 5780W        W 6751   2.830   7.480  12.750
 5781W        W 6752  13.340  12.360  12.990
 5782W        W 6753   4.780   7.380   2.090
 5783W        W 6754   1.220   3.350   3.800
 5784W        W 6755   3.630  12.180  12.410
 5785W        W 6756  13.260   2.180   4.170
 5786W        W 6757  10.990   1.480   3.820
 5787W        W 6758  13.690   5.090   7.160
 5788W        W 6759   0.420  13.880  10.150
 5789W        W 6760   3.650   2.880   7.640
 5790W        W 6761   0.470   0.860  12.640
 5791W        W 6762   8.070   2.210   5.080
 5792W        W 6763   9.760  10.240   6.150
 5793W        W 6764  10.370   3.590   4.720
 5794W        W 6765  12.450  10.760  11.210
 5795W        W 6766   2.840   8.520   1.840
 5796W        W 6767   1.340   5.780  11.260
 5797W        W 6768  10.710  13.530   6.600
 5798W        W 6769   1.190   3.800  12.720
 5799W        W 6770  12.830  12.130  12.010
 5800W        W 6771  10.570   9.170   6.690
 5801W        W 6772   7.040  11.830   8.200
 5802W        W 6773   4.260   2.300   0.450
 5803W        W 6774  10.960  13.270  12.900
 5804W        W 6775   7.140  13.230   3.320
 5805W        W 6776   8.870   8.340  12.570
 5806W        W 6777   0.410  13.550   1.380
 5807W        W 6778  13.570   7.050   6.540
 5808W        W 6779   1.110   4.160   9.890
 5809W        W 6780   1.840   7.620  10.430
 5810W        W 6781  13.330   0.350   3.600
 5811W        W 6782  11.520   3.110  11.000
 5812W        W 6783   1.720   4.490   5.760
 5813W        W 6784   6.060  11.480   4.500
 5814W        W 6785   5.580   5.040  11.710
 5815W        W 6786  13.160   5.770  12.140
 5816W        W 6787   9.680   0.950  12.710
 5817W        W 6788  11.730   6.700   5.010
 5818W        W 6789  10.560   2.500   7.070
 5819W        W 6790   2.650   2.310   4.780
 5820W        W 6791  12.500  12.640   6.200
 5821W        W 6792   0.910  10.370   3.140
 5822W        W 6793   0.300   5.740   2.430
 5823W        W 6794   6.100   0.290   6.550
 5824W        W 6795  13.220   2.540  12.100
 5825W        W 6796  10.110  13.000  13.440
 5826W        W 6797   8.130  11.480  13.750
 5827W        W 6798  10.550   2.100   6.200
 5828W        W 6799   6.040   2.120   2.620
 5829W        W 6800   7.710   2.290  13.380
 5830W        W 6801   1.650   0.800  13.880
 5831W        W 6802   7.290  11.030   2.260
 5832W        W 6803   4.170   4.790   3.800
 5833W        W 6804   5.160  13.760  13.590
 5834W        W 6805   0.990   6.790   1.850
 5835W        W 6806  12.760   7.230  10.130
 5836W        W 6807   1.360  11.670   6.610
 5837W        W 6808   4.130  10.450   9.840
 5838W        W 6809   5.880   5.480  12.380
 5839W        W 6810   2.590   7.230   5.700
 5840W        W 6811   9.980   9.620   5.850
 5841W        W 6812  13.550   7.710   9.560
 5842W        W 6813   8.200   2.130   8.460
 5843W        W 6814   3.070   3.720   1.990
 5844W        W 6815   3.510  12.560   0.730
 5845W        W 6816  13.850   2.900   8.890
 5846W        W 6817   8.130   2.450  10.050
 5847W        W 6818  13.830   0.950   8.410
 5848W        W 6819   4.190   6.050   5.940
 5849W        W 6820   7.250  10.380   7.050
 5850W        W 6821   9.520   4.840   4.910
 5851W        W 6822   4.470   8.360   2.980
 5852W        W 6823   5.000  13.100  11.060
 5853W        W 6824  11.620   4.360   7.410
 5854W        W 6825  10.440   9.540   2.170
 5855W        W 6826   8.510  10.490   8.380
 5856W        W 6827   6.230   1.760   4.970
 5857W        W 6828  12.840   5.690  13.360
 5858W        W 6829  10.420   0.060   1.880
 5859W        W 6830   1.750   5.740  10.880
 5860W        W 6831  10.820   6.210  12.530
 5861W        W 6832   6.380  12.870  13.290
 5862W        W 6833   4.880   5.400   8.760
 5863W        W 6834  12.710  13.390   0.470
 5864W        W 6835  10.940  11.410   3.480
 5865W        W 6836  12.960   6.220   6.070
 5866W        W 6837   8.980   1.370  11.080
 5867W        W 6838  12.540   3.990  11.040
 5868W        W 6839   9.480  10.870   9.560
 5869W        W 6840   6.890  11.110  12.360
 5870W        W 6841  11.880   2.670   3.210
 5871W        W 6842   7.890   8.540   9.520
 5872W        W 6843   3.320   6.680  13.250
 5873W        W 6844  10.440   9.850  12.800
 5874W        W 6845   2.090   0.360   3.960
 5875W        W 6846  13.200  13.730   3.760
 5876W        W 6847   1.530   9.030   0.100
 5877W        W 6848   6.460   9.240   9.470
 5878W        W 6849  10.100  10.190   3.550
 5879W        W 6850   6.440   2.140  11.400
 5880W        W 6851   9.850  13.170   6.460
 5881W        W 6852   7.810   0.870   0.590
 5882W        W 6853  10.630  10.630   8.690
 5883W        W 6854   3.230   7.630  12.980
 5884W        W 6855  13.450   7.090   7.590
 5885W        W 6856   2.740   1.790   9.170
 5886W        W 6857  11.820  11.630  10.370
 5887W        W 6858   1.060  10.980   1.580
 5888W        W 6859   8.410   8.860   2.470
 5889W        W 6860  12.620   8.110   5.820
 5890W        W 6861   7.020   7.920  13.100
 5891W        W 6862   1.540   2.580   2.020
 5892W        W 6863   7.040   8.540   7.170
 5893W        W 6864   9.350   3.410   4.720
 5894W        W 6865   6.310   3.580   7.030
 5895W        W 6866  10.710  10.600   9.160
 5896W        W 6867  12.740  10.650  13.680
 5897W        W 6868   7.940   8.210   6.070
 5898W        W 6869   7.070   9.140   8.830
 5899W        W 6870   6.990   5.640   9.270
 5900W        W 6871  10.790   5.030   7.610
 5901W        W 6872  12.420   9.830   6.350
 5902W        W 6873   6.530  13.530  13.790
 5903W        W 6874  13.050   5.030   8.740
 5904W        W 6875  12.140   7.350   4.440
 5905W        W 6876   8.630  13.430  13.630
 5906W        W 6877   2.510   1.010  10.470
 5907W        W 6878   0.480   0.530   8.940
 5908W        W 6879   7.510   7.030  10.880
 5909W        W 6880   7.960  12.430   5.270
 5910W        W 6881   3.570  12.340  10.750
 5911W        W 6882   5.120   6.820  10.270
 5912W        W 6883  13.680   8.360  13.700
 5913W        W 6884   1.430  12.550   7.170
 5914W        W 6885  13.060  10.510   6.690
 5915W        W 6886   8.460   5.610   3.700
 5916W        W 6887   8.670   1.330   8.940
 5917W        W 6888   4.720  12.130   3.540
 5918W        W 6889   0.720  11.520   8.780
 5919W        W 6890   3.140   4.980   5.370
 5920W        W 6891   2.040   6.510   3.180
 5921W        W 6892   4.990  10.180   3.930
 5922W        W 6893   0.350  12.650   6.740
 5923W        W 6894  13.350  10.660   1.600
 5924W        W 6895  11.410   4.890   0.900
 5925W        W 6896   6.330  10.360  11.650
 5926W        W 6897  11.820  13.330  11.790
 5927W        W 6898  11.410  10.700   8.450
 5928W        W 6899  12.720   9.240   5.970
 5929W        W 6900  12.560   2.110   4.990
 5930W        W 6901   9.080   5.350   8.440
 5931W        W 6902  11.430   2.040   7.150
 5932W        W 6903   0.370   6.430   5.980
 5933W        W 6904   6.820   2.170   1.060
 5934W        W 6905   8.380   0.010   5.950
 5935W        W 6906   4.030  12.890   7.470
 5936W        W 6907  12.370  13.030   6.610
 5937W        W 6908   4.060  12.440  11.470
 5938W        W 6909   8.690   9.630  10.570
 5939W        W 6910   9.680   5.620   3.320
 5940W        W 6911  10.090  12.420   3.620
 5941W        W 6912   2.200   4.800   8.400
 5942W        W 6913   3.900   9.700   6.810
 5943W        W 6914   4.750  12.650  12.730
 5944W        W 6915   1.360   6.410   8.430
 5945W        W 6916  13.230   0.760   2.420
 5946W        W 6917   7.860   2.990   3.850
 5947W        W 6918   9.120  12.890   5.970
 5948W        W 6919  10.140   5.640   4.790
 5949W        W 6920  13.700   5.290  13.030
 5950W        W 6921   6.740   4.080  10.260
 5951W        W 6922   5.240   2.000  10.470
 5952W        W 6923  13.700   3.830   4.720
 5953W        W 6924   6.330   8.790   5.500
 5954W        W 6925  10.880  10.570   5.860
 5955W        W 6926   3.620   9.240  10.950
 5956W        W 6927   4.990   4.900   8.910
 5957W        W 6928   4.590   3.440   5.380
 5958W        W 6929   7.580   3.060   5.730
 5959W        W 6930  11.010   2.910   5.080
 5960W        W 6931   2.890  12.570   8.500
 5961W        W 6932   7.860   2.660  12.460
 5962W        W 6933   7.990   2.400  11.060
 5963W        W 6934  13.590   4.210   7.130
 5964W        W 6935  12.250   7.320   2.010
 5965W        W 6936   0.310   2.410   2.220
 5966W        W 6937   3.260   5.810   2.570
 5967W        W 6938   1.400  10.340   5.850
 5968W        W 6939   7.060  12.930  12.690
 5969W        W 6940   9.440  11.230   6.800
 5970W        W 6941   8.470   8.400   5.120
 5971W        W 6942  10.060   9.630  13.790
 5972W        W 6943   2.210  12.450   8.970
 5973W        W 6944   7.700   3.950   3.840
 5974W        W 6945   2.370   5.740   5.540
 5975W        W 6946   4.100  12.110   8.040
 5976W        W 6947  11.330  12.410   2.020
 5977W        W 6948  12.680   4.310   8.250
 5978W        W 6949   6.850  11.580   7.020
 5979W        W 6950   8.490  12.580  11.780
 5980W        W 6951   9.730   3.110   1.130
 5981W        W 6952   6.540   3.520   4.620
 5982W        W 6953   1.010   6.640   6.810
 5983W        W 6954   4.620   9.550  11.460
 5984W        W 6955   0.460   7.570   2.710
 5985W        W 6956   1.220  13.670   7.060
 5986W        W 6957   9.980  11.810   5.360
 5987W        W 6958   7.390   5.050   1.860
 5988W        W 6959   2.660  12.350  12.420
 5989W        W 6960  12.430  12.260  12.900
 5990W        W 6961   5.990   9.350  11.450
 5991W        W 6962   5.490   1.690   5.550
 5992W        W 6963   3.970   4.430   1.780
 5993W        W 6964   8.330   9.400   9.970
 5994W        W 6965   4.800  11.230   8.640
 5995W        W 6966  10.910   7.520   4.280
 5996W        W 6967   8.230   2.280  13.630
 5997W        W 6968  12.940   4.190   7.850
 5998W        W 6969   4.400   2.710   0.800
 5999W        W 6970   7.600  11.810   2.620
 6000W        W 6971   4.980  13.800   5.660
 6001W        W 6972   3.960   4.470   2.430
 6002W        W 6973   1.880   6.140  13.170
 6003W        W 6974   3.450   6.640   1.340
 6004W        W 6975  12.410   4.070   4.470
 6005W        W 6976   9.050  11.100  10.620
 6006W        W 6977  12.390   0.380   3.440
 6007W        W 6978   4.290  12.780  12.710
 6008W        W 6979   9.960  12.710  12.540
 6009W        W 6980   6.150   7.790   6.690
 6010W        W 6981   3.800   7.850   5.170
 6011W        W 6982   0.640   9.700   3.150
 6012W        W 6983   1.670  13.840  13.140
 6013W        W 6984  13.510   5.980   4.320
 6014W        W 6985   9.330   9.200   2.350
 6015W        W 6986   1.520   7.570  11.760
 6016W        W 6987   5.920   0.640   7.430
 6017W        W 6988   2.610   1.300   1.470
 6018W        W 6989   2.040  11.450   1.720
 6019W        W 6990  10.580   3.710   1.090
 6020W        W 6991   8.250   9.140   5.160
 6021W        W 6992   8.360   0.290   7.850
 6022W        W 6993   1.630   5.990   4.210
 6023W        W 6994   8.700   0.040  13.900
 6024W        W 6995   8.590   2.300  12.720
 6025W        W 6996   8.820  12.780   1.190
 6026W        W 6997   8.420  10.490   9.500
 6027W        W 6998   3.250   4.650  10.960
 6028W        W 6999   0.950   8.800  11.550
 6029W        W 7000   1.410  12.750  10.600
 6030W        W 7001   6.930   7.760   5.550
 6031W        W 7002   1.500   4.840  11.320
 6032W        W 7003   3.470  13.220  13.780
 6033W        W 7004  11.190  12.340   5.810
 6034W        W 7005   5.860   9.510   7.190
 6035W        W 7006   0.900   2.700   5.460
 6036W        W 7007   0.190   8.410  13.390
 6037W        W 7008  11.670   1.740   4.700
 6038W        W 7009   6.930   8.010   4.620
 6039W        W 7010   5.770   9.830   6.290
 6040W        W 7011   7.640   3.730  13.740
 6041W        W 7012  13.110   2.670   4.240
 6042W        W 7013  13.400   3.110   8.540
 6043W        W 7014   0.710   3.300   9.880
 6044W        W 7015  10.900   9.040   2.690
 6045W        W 7016   2.890   2.240  13.240
 6046W        W 7017   0.110   3.600   5.250
 6047W        W 7018   4.650   9.390   8.990
 6048W        W 7019   9.600  12.710   6.850
 6049W        W 7020   1.280   0.730  12.590
 6050W        W 7021   4.900   4.630   1.610
 6051W        W 7022   0.150   3.250   8.460
 6052W        W 7023   2.650   2.670   6.770
 6053W        W 7024   2.470  11.010  10.390
 6054W        W 7025   8.500  13.720   7.640
 6055W        W 7026  12.520   0.120   9.500
 6056W        W 7027   9.100   1.760  10.790
 6057W        W 7028  10.240  12.990   0.340
 6058W        W 7029   0.890   7.970   2.800
 6059W        W 7030  12.390  10.340  11.570
 6060W        W 7031   6.080   3.110   9.120
 6061W        W 7032   2.930   5.360   1.200
 6062W        W 7033   7.580   1.270  11.930
 6063W        W 7034   7.300   3.530   6.950
 6064W        W 7035  13.340  11.920  11.200
 6065W        W 7036  10.330   6.770   5.230
 6066W        W 7037  10.930   6.210  10.230
 6067W        W 7038  12.470   4.610   2.950
 6068W        W 7039  11.870   3.760  11.700
 6069W        W 7040   7.140   2.960   1.960
 6070W        W 7041   1.010   4.070   1.120
 6071W        W 7042   7.330   7.570   8.660
 6072W        W 7043  11.980   0.290   7.410
 6073W        W 7044  13.790  12.630   9.500
 6074W        W 7045   4.450   1.860   4.630
 6075W        W 7046   9.260   0.290   6.600
 6076W        W 7047  11.870   5.730  12.110
 6077W        W 7048   6.500   6.870   5.370
 6078W        W 7049   4.020  11.290   7.750
 6079W        W 7050   1.510  13.350   0.610
 6080W        W 7051   9.110   0.640  11.620
 6081W        W 7052   7.940   0.060   9.920
 6082W        W 7053  10.970   3.800   8.990
 6083W        W 7054   1.200   3.860   5.110
 6084W        W 7055   8.320   3.950  10.670
 6085W        W 7056   8.970   0.700   5.760
 6086W        W 7057  12.250   3.360  10.070
 6087W        W 7058   1.260   4.860   8.760
 6088W        W 7059   5.010   3.410  10.060
 6089W        W 7060   5.180   5.590   2.470
 6090W        W 7061   2.150   2.080   1.260
 6091W        W 7062   1.140   5.660   1.350
 6092W        W 7063   3.770   2.250   2.520
 6093W        W 7064   7.690   4.070   3.330
 6094W        W 7065   8.660   7.600   9.220
 6095W        W 7066   1.400   9.460   5.290
 6096W        W 7067   9.730  13.340   8.770
 6097W        W 7068   8.290  11.710   5.750
 6098W        W 7069   6.550   9.120  13.110
 6099W        W 7070   9.910   0.240   6.620
 6100W        W 7071   8.760   7.850   7.960
 6101W        W 7072   9.610   5.970   1.920
 6102W        W 7073   0.280  13.030   8.660
 6103W        W 7074   1.180   4.420  10.470
 6104W        W 7075  11.340   4.710   9.790
 6105W        W 7076  12.450  12.140  11.350
 6106W        W 7077   6.840   0.810   7.800
 6107W        W 7078  10.850   3.660   3.820
 6108W        W 7079   7.010  12.510   1.660
 6109W        W 7080  12.370  12.780   1.900
 6110W        W 7081  13.880   4.970   0.930
 6111W        W 7082   5.300  11.940   5.190
 6112W        W 7083   6.850   2.520   9.050
 6113W        W 7084  12.200   2.460   5.530
 6114W        W 7085  10.130  10.020  12.360
 6115W        W 7086   0.870   0.060  11.990
 6116W        W 7087  10.040   1.110   9.800
 6117W        W 7088   8.380   7.130  10.420
 6118W        W 7089   8.790   8.030   9.550
 6119W        W 7090   1.680  10.620   9.920
 6120W        W 7091   9.990   4.590   6.210
 6121W        W 7092   8.730  11.150  13.040
 6122W        W 7093   3.650   5.620  10.130
 6123W        W 7094   3.140   1.120  13.530
 6124W        W 7095   7.610  13.390   6.690
 6125W        W 7096   4.040   3.230   2.860
 6126W        W 7097  12.320   2.230  11.790
 6127W        W 7098   1.770   2.340   5.590
 6128W        W 7099   5.560   1.650   1.280
 6129W        W 7100   3.720   0.190   7.730
 6130W        W 7101  11.730   2.150   3.880
 6131W        W 7102   8.840  10.930   7.590
 6132W        W 7103  12.420   6.260   7.700
 6133W        W 7104   1.500   1.720  12.400
 6134W        W 7105   5.570   5.840   4.410
 6135W        W 7106  11.840   7.490   8.180
 6136W        W 7107  12.170   0.320  13.570
 6137W        W 7108   7.680  11.490   8.910
 6138W        W 7109   5.200   0.290   7.800
 6139W        W 7110   5.370   6.160   4.700
 6140W        W 7111  11.520   8.660  12.450
 6141W        W 7112  12.800   1.100  10.260
 6142W        W 7113  10.380  10.350   2.210
 6143W        W 7114  13.450   1.200   5.080
 6144W        W 7115   6.220   3.120  13.810
 6145W        W 7116   7.530  11.140   8.570
 6146W        W 7117   5.310   6.740   6.760
 6147W        W 7118   8.150  13.470   9.810
 6148W        W 7119   7.520   7.200   1.780
 6149W        W 7120   9.370  12.710   8.080
 6150W        W 7121   3.120   6.220  11.630
 6151W        W 7122  11.020   2.800   3.930
 6152W        W 7123   9.870  11.880   0.310
 6153W        W 7124   7.790   4.350   8.940
 6154W        W 7125   8.980   4.090   0.590
 6155W        W 7126   4.830   1.220   5.000
 6156W        W 7127   7.600   6.340   0.760
 6157W        W 7128   5.140   1.670   2.900
 6158W        W 7129  13.150   6.190  10.650
 6159W        W 7130   0.780  13.020   2.880
 6160W        W 7131  12.000   7.660   1.200
 6161W        W 7132   2.980   3.490  11.620
 6162W        W 7133  12.520   0.550  13.830
 6163W        W 7134  12.960  13.610   9.390
 6164W        W 7135   4.490   2.220   2.800
 6165W        W 7136   8.760  12.840   8.510
 6166W        W 7137   3.430  12.640   6.250
 6167W        W 7138  12.370  12.120   0.610
 6168W        W 7139  12.680   2.870   1.430
 6169W        W 7140   7.300   8.390  13.230
 6170W        W 7141   2.580   9.960  12.680
 6171W        W 7142   8.900  11.140  11.210
 6172W        W 7143  10.470   8.340   3.060
 6173W        W 7144   4.860  13.330   5.730
 6174W        W 7145   1.760   2.270   6.090
 6175W        W 7146  12.530  11.720   0.860
 6176W        W 7147   3.420   2.810  11.150
 6177W        W 7148  10.880  11.880   1.570
 6178W        W 7149   5.460   4.470  13.290
 6179W        W 7150   7.250   4.760  10.060
 6180W        W 7151  12.800   2.650   0.440
 6181W        W 7152   8.190  12.890   2.590
 6182W        W 7153   1.910   9.480  11.540
 6183W        W 7154  11.990   8.370  12.390
 6184W        W 7155   1.940   7.520   7.000
 6185W        W 7156  13.640   3.470   3.160
 6186W        W 7157  11.750  10.250   1.990
 6187W        W 7158   7.400   0.990   4.680
 6188W        W 7159   9.410   5.270   5.160
 6189W        W 7160   3.360   1.030   1.890
 6190W        W 7161   8.380   0.200   1.160
 6191W        W 7162   8.070   9.330   5.620
 6192W        W 7163   8.290   9.220   2.900
 6193W        W 7164  12.560   6.120   3.350
 6194W        W 7165   5.830   0.070   3.450
 6195W        W 7166  11.090   8.310  10.990
 6196W        W 7167   6.360   1.310   5.390
 6197W        W 7168   7.750   4.250  11.160
 6198W        W 7169   6.950   2.670   8.580
 6199W        W 7170   4.070  12.270  10.980
 6200W        W 7171   1.870   6.860   8.950
 6201W        W 7172   7.100  13.840   9.310
 6202W        W 7173   1.300   6.350  11.610
 6203W        W 7174   5.330   6.180   9.340
 6204W        W 7175   0.650   6.980   3.510
 6205W        W 7176   8.970   0.120   3.440
 6206W        W 7177   5.350   8.980   0.020
 6207W        W 7178  13.000  12.440   3.570
 6208W        W 7179   0.160  11.540  12.140
 6209W        W 7180  11.370   7.420  13.000
 6210W        W 7181  12.560   2.130   0.150
 6211W        W 7182  12.880  12.430  13.150
 6212W        W 7183  10.500   6.780   9.450
 6213W        W 7184  12.710   6.360   0.730
 6214W        W 7185  11.470  12.700   7.980
 6215W        W 7186  10.680   8.710   0.230
 6216W        W 7187  12.390  12.800  10.690
 6217W        W 7188   9.790  13.410   5.980
 6218W        W 7189   9.890   3.570   4.890
 6219W        W 7190   1.540   5.520   2.940
 6220W        W 7191   6.240  13.120   1.670
 6221W        W 7192  10.240   6.770   0.440
 6222W        W 7193  12.020   9.810   5.210
 6223W        W 7194   4.030  13.850   8.890
 6224W        W 7195   8.830   7.320  12.310
 6225W        W 7196   2.050   9.120   0.040
 6226W        W 7197   1.650   1.260  10.300
 6227W        W 7198   6.050   9.980   7.120
 6228W        W 7199  11.440   8.460   4.690
 6229W        W 7200   6.820  12.570   7.840
 6230W        W 7201   1.070   2.040  13.740
 6231W        W 7202  12.640   6.390  12.770
 6232W        W 7203   9.600   7.070  12.240
 6233W        W 7204   3.650   5.200   1.380
 6234W        W 7205  13.400   6.560   9.740
 6235W        W 7206  13.520   9.070   5.790
 6236W        W 7207   8.000  10.090   2.010
 6237W        W 7208   0.890   6.960   7.210
 6238W        W 7209   3.860  13.520  13.820
 6239W        W 7210   4.680   2.420   3.220
 6240W        W 7211   2.680   3.790  11.950
 6241W        W 7212  10.590   1.300  10.500
 6242W        W 7213  11.790   5.190   1.070
 6243W        W 7214   1.130  10.800   0.160
 6244W        W 7215   0.900   8.990   2.810
 6245W        W 7216   0.880   0.620   6.870
 6246W        W 7217   6.740   8.120   7.400
 6247W        W 7218   5.630  12.210   6.800
 6248W        W 7219   8.520   3.350   2.590
 6249W        W 7220  11.290   7.610   9.540
 6250W        W 7221  12.480   9.710   2.490
 6251W        W 7222  13.350   3.440   2.670
 6252W        W 7223   8.150   9.100   4.250
 6253W        W 7224   4.600   2.960   2.370
 6254W        W 7225  11.740   7.320   1.990
 6255W        W 7226   1.090   1.500   8.100
 6256W        W 7227   8.300  11.710   3.720
 6257W        W 7228   4.360   2.620   7.160
 6258W        W 7229   4.130   3.660   3.090
 6259W        W 7230   6.510   4.420   9.440
 6260W        W 7231  12.480   6.890   3.870
 6261W        W 7232  10.340   9.720   5.360
 6262W        W 7233   1.740   1.650   5.170
 6263W        W 7234   6.020   5.690  13.300
 6264W        W 7235   1.550   5.820   1.010
 6265W        W 7236   8.210   1.570   1.960
 6266W        W 7237  10.510   9.730   3.220
 6267W        W 7238   0.400   2.860   9.690
 6268W        W 7239   0.650  12.180   5.960
 6269W        W 7240  10.950   8.800   9.190
 6270W        W 7241   4.260   6.490   3.550
 6271W        W 7242   3.020   8.950   9.420
 6272W        W 7243  10.220   4.350   0.840
 6273W        W 7244  10.740   0.980   4.680
 6274W        W 7245   7.240   4.320   1.590
 6275W        W 7246   8.110   5.870   3.470
 6276W        W 7247   0.790  12.660  10.460
 6277W        W 7248   0.470  13.300   4.570
 6278W        W 7249  10.030   4.210   3.880
 6279W        W 7250  13.860  13.520   6.710
 6280W        W 7251   2.900  13.740   0.480
 6281W        W 7252   5.080   5.830  11.800
 6282W        W 7253   8.400   4.940  12.060
 6283W        W 7254   1.440   1.570   2.160
 6284W        W 7255   9.710   8.030   9.510
 6285W        W 7256   6.460  10.910  12.190
 6286W        W 7257   4.660   0.650  10.850
 6287W        W 7258   0.110  13.690   0.250
 6288W        W 7259   9.250   9.890  13.440
 6289W        W 7260   5.910   0.840  13.370
 6290W        W 7261   7.380   0.470   4.690
 6291W        W 7262   6.350   0.590   3.850
 6292W        W 7263   6.700   5.010  13.290
 6293W        W 7264   2.160   8.510  10.930
 6294W        W 7265   8.280   0.170  12.470
 6295W        W 7266   6.650   6.270   7.130
 6296W        W 7267   5.300   1.770   8.540
 6297W        W 7268  11.670  11.220   6.320
 6298W        W 7269  11.150  10.930  13.660
 6299W        W 7270   4.600  10.030   7.620
 6300W        W 7271   9.080   4.360  13.750
 6301W        W 7272   7.750  11.620   7.390
 6302W        W 7273   4.190  12.030  10.440
 6303W        W 7274  11.350  10.860   7.020
 6304W        W 7275   6.100   1.800  11.480
 6305W        W 7276  13.810   8.780   7.080
 6306W        W 7277   7.700  11.910   9.470
 6307W        W 7278   8.990   3.100   8.210
 6308W        W 7279   7.660   1.790   9.970
 6309W        W 7280   1.850   8.090  13.160
 6310W        W 7281   1.100   7.950   4.760
 6311W        W 7282  12.120   3.920   0.260
 6312W        W 7283   2.120   4.750   7.580
 6313W        W 7284  12.670  13.630   9.880
 6314W        W 7285   2.190   3.640   5.140
 6315W        W 7286   1.960   7.220  13.840
 6316W        W 7287   8.390   3.560   8.930
 6317W        W 7288   6.940  13.500   8.610
 6318W        W 7289   6.480   1.190   2.440
 6319W        W 7290  11.400  13.580   0.280
 6320W        W 7291  11.480   4.410   0.770
 6321W        W 7292  11.770   7.450   3.530
 6322W        W 7293  10.420   9.370  11.560
 6323W        W 7294   1.620   0.740   6.450
 6324W        W 7295   3.370  12.380  10.280
 6325W        W 7296   0.300   2.910   7.180
 6326W        W 7297  10.520   7.870  13.020
 6327W        W 7298  12.480   5.390   8.050
 6328W        W 7299   8.550  13.250   7.730
 6329W        W 7300   7.450   5.460   3.820
 6330W        W 7301   0.220   3.650   4.070
 6331W        W 7302   7.660   1.940   5.160
 6332W        W 7303  12.290   2.650  12.200
 6333W        W 7304  13.180   8.510  10.270
 6334W        W 7305   7.160  12.590   7.540
 6335W        W 7306   5.460   9.140   8.480
 6336W        W 7307   0.800   1.240  11.840
 6337W        W 7308   3.050   6.500  10.800
 6338W        W 7309   4.500  13.660   5.800
 6339W        W 7310  10.220   3.100   6.770
 6340W        W 7311   6.800   8.320   9.980
 6341W        W 7312   8.340   6.110   4.530
 6342W        W 7313   0.410   1.020   3.220
 6343W        W 7314   6.650   6.270   7.740
 6344W        W 7315  12.390   5.400  12.710
 6345W        W 7316   9.760   5.640   3.840
 6346W        W 7317   6.650  12.080   7.930
 6347W        W 7318  10.340   9.930   2.470
 6348W        W 7319   5.700  12.030  11.670
 6349W        W 7320   4.640  13.170  12.950
 6350W        W 7321  13.040   9.880  12.790
 6351W        W 7322  13.790   6.100   8.950
 6352W        W 7323   1.490  13.010  13.370
 6353W        W 7324   7.480   0.080   2.270
 6354W        W 7325   4.340   1.540   9.390
 6355W        W 7326   9.140  12.130   3.960
 6356W        W 7327   2.240   2.850  13.910
 6357W        W 7328   9.050   2.070   4.310
 6358W        W 7329   3.860   1.500   8.440
 6359W        W 7330   8.390   8.710   9.450
 6360W        W 7331  12.970   5.900   3.140
 6361W        W 7332   1.320   5.410   8.610
 6362W        W 7333   1.920   6.940  11.110
 6363W        W 7334   5.100   4.170   9.550
 6364W        W 7335   4.090  12.910  10.270
 6365W        W 7336   4.450   1.240   0.740
 6366W        W 7337   2.240   4.580   5.060
 6367W        W 7338   5.420   5.670   7.170
 6368W        W 7339  11.640  13.450  10.990
 6369W        W 7340   7.610   3.820  13.250
 6370W        W 7341  10.420   1.020  10.090
 6371W        W 7342   5.220  13.880   7.370
 6372W        W 7343   0.740   2.320   2.870
 6373W        W 7344   9.160  13.480   7.100
 6374W        W 7345   9.050   2.900   3.760
 6375W        W 7346   2.030   1.290   9.360
 6376W        W 7347  11.580   5.370   4.630
 6377W        W 7348  10.290   1.890  11.660
 6378W        W 7349  10.440   5.690   6.570
 6379W        W 7350   0.400   4.120   3.440
 6380W        W 7351  13.450   3.920   7.600
 6381W        W 7352   5.620   3.250   8.040
 6382W        W 7353  12.700  12.580  12.140
 6383W        W 7354   7.550   5.690  12.330
 6384W        W 7355   3.130   6.520   9.840
 6385W        W 7356  11.500   8.180  12.310
 6386W        W 7357  11.570   9.660   1.900
 6387W        W 7358   7.530   7.450  11.190
 6388W        W 7359   0.830   6.950   7.750
 6389W        W 7360   0.970  11.400  11.430
 6390W        W 7361   6.360   5.130   5.150
 6391W        W 7362   2.460   6.540   1.850
 6392W        W 7363   4.690   2.970   6.160
 6393W        W 7364   5.090   6.610  12.900
 6394W        W 7365   3.840  13.890   9.510
 6395W        W 7366   6.000   3.040   6.500
 6396W        W 7367   7.530   6.100   4.950
 6397W        W 7368   0.560  11.670   6.040
 6398W        W 7369  12.300  10.790   0.700
 6399W        W 7370   3.510  10.740   5.240
 6400W        W 7371  13.110   9.750   8.080
 6401W        W 7372  10.350   8.980   9.170
 6402W        W 7373   4.630   7.700   4.240
 6403W        W 7374  10.460   2.330   3.540
 6404W        W 7375   2.520   3.220  11.520
 6405W        W 7376   2.040   9.650   3.020
 6406W        W 7377  13.160   6.020  12.650
 6407W        W 7378   1.280   8.530   7.180
 6408W        W 7379   7.550   3.080   4.220
 6409W        W 7380  10.900  10.160   1.700
 6410W        W 7381  11.180   4.340   7.920
 6411W        W 7382   5.110  11.220   4.530
 6412W        W 7383  12.210   1.770   6.470
 6413W        W 7384   0.710   3.070   9.410
 6414W        W 7385   7.640   9.160   3.460
 6415W        W 7386  11.710  12.410  10.960
 6416W        W 7387  12.410   6.820  12.460
 6417W        W 7388   7.250   7.120   4.450
 6418W        W 7389  11.040   8.480   4.330
 6419W        W 7390  10.420   2.940   8.450
 6420W        W 7391  13.290   9.310   7.440
 6421W        W 7392   0.310   5.400   7.940
 6422W        W 7393   2.730  11.420   9.140
 6423W        W 7394  10.290   5.930   3.850
 6424W        W 7395   9.590   9.390   8.320
 6425W        W 7396   2.660  12.250   0.310
 6426W        W 7397   3.420   4.200  11.240
 6427W        W 7398   9.990  12.660   0.060
 6428W        W 7399   4.640  10.190  12.250
 6429W        W 7400   6.150   1.540   7.550
 6430W        W 7401   9.030   8.170  12.100
 6431W        W 7402   5.300   1.100  11.230
 6432W        W 7403  11.530   1.850  12.050
 6433W        W 7404   4.310  12.830   6.260
 6434W        W 7405  10.230   3.220   1.180
 6435W        W 7406   7.210   5.470  12.090
 6436W        W 7407   0.790  11.960  10.230
 6437W        W 7408   2.570   8.170   3.440
 6438W        W 7409   9.590  10.420   0.010
 6439W        W 7410   8.510  10.020   5.370
 6440W        W 7411   0.580   8.620   0.550
 6441W        W 7412  11.790   7.580   9.110
 6442W        W 7413   4.620   9.340  13.310
 6443W        W 7414   4.130   4.990   8.820
 6444W        W 7415   4.690   1.400   2.910
 6445W        W 7416   2.570   6.010   4.900
 6446W        W 7417   8.170   4.470  10.770
 6447W        W 7418  10.150   9.850   0.720
 6448W        W 7419   7.880   9.930  11.630
 6449W        W 7420   0.120   9.130   9.790
 6450W        W 7421  10.780  11.710  11.520
 6451W        W 7422   8.320   8.840  13.330
 6452W        W 7423  11.140   6.680   3.120
 6453W        W 7424  10.460  11.920   5.910
 6454W        W 7425  13.720   8.800   3.560
 6455W        W 7426   5.460   6.310   6.080
 6456W        W 7427   8.220   9.150  10.860
 6457W        W 7428   2.470  12.990  11.120
 6458W        W 7429  12.280   1.770  13.180
 6459W        W 7430   9.300  11.810   9.550
 6460W        W 7431   9.940   1.630   8.970
 6461W        W 7432   6.620   0.870  11.700
 6462W        W 7433   3.850   7.110   6.980
 6463W        W 7434  10.100  13.460   0.470
 6464W        W 7435   7.990   0.340   4.530
 6465W        W 7436   9.770   7.530   4.610
 6466W        W 7437   3.700   4.240   5.870
 6467W        W 7438   0.300   4.450   4.570
 6468W        W 7439   1.860   1.880   2.220
 6469W        W 7440   9.210   0.940   6.790
 6470W        W 7441   7.870  13.780   8.480
 6471W        W 7442   6.190  10.230   8.010
 6472W        W 7443  10.780   1.910   8.000
 6473W        W 7444   4.310  12.730  10.940
 6474W        W 7445   2.450   3.400   6.090
 6475W        W 7446   2.140  11.580  10.980
 6476W        W 7447   2.930   1.440   4.620
 6477W        W 7448   8.470   0.910  13.720
 6478W        W 7449  12.030   1.150   5.290
 6479W        W 7450   5.770  11.310   3.870
 6480W        W 7451  12.520   5.830   6.150
 6481W        W 7452   4.080   2.130   5.770
 6482W        W 7453   9.710  12.050   4.810
 6483W        W 7454  12.130  13.450  13.090
 6484W        W 7455   2.820   9.620   2.130
 6485W        W 7456  11.710   2.810   4.660
 6486W        W 7457   0.860   3.250  12.500
 6487W        W 7458   1.600   6.060   2.200
 6488W        W 7459   4.410   0.530   9.980
 6489W        W 7460  11.120   8.930   4.680
 6490W        W 7461   0.730  11.590   0.370
 6491W        W 7462  12.940   9.920  10.420
 6492W        W 7463   1.000   4.020   8.760
 6493W        W 7464   3.370   0.350  12.430
 6494W        W 7465   1.880   5.360   8.520
 6495W        W 7466   8.720   1.580   1.270
 6496W        W 7467   6.070   1.870  12.480
 6497W        W 7468   5.820  13.460   4.320
 6498W        W 7469   3.150  11.790   6.390
 6499W        W 7470   7.570  12.500  12.620
 6500W        W 7471   5.130   7.690   6.620
 6501W        W 7472   9.120   3.860   3.210
 6502W        W 7473   8.510  13.230   3.180
 6503W        W 7474   4.570   9.470   7.300
 6504W        W 7475   6.640   5.180   4.050
 6505W        W 7476   6.630   4.420   6.730
 6506W        W 7477   6.800   4.660   0.220
 6507W        W 7478   5.780  13.470  11.620
 6508W        W 7479  10.050   7.020   5.550
 6509W        W 7480   9.030  13.920   7.410
 6510W        W 7481   0.710   7.770   0.290
 6511W        W 7482   9.370   7.780  13.130
 6512W        W 7483  10.000   1.200  12.270
 6513W        W 7484   7.790   7.570  12.500
 6514W        W 7485   4.260   0.150   9.720
 6515W        W 7486   4.830  10.810  11.760
 6516W        W 7487   0.020  12.810   0.720
 6517W        W 7488   6.970   5.070  13.830
 6518W        W 7489   3.020  13.530   7.260
 6519W        W 7490   6.960   4.320   9.850
 6520W        W 7491  10.950   1.940  10.280
 6521W        W 7492   1.710  10.850   5.060
 6522W        W 7493   2.180   6.860   2.830
 6523W        W 7494   4.570  13.900  10.090
 6524W        W 7495   0.560  13.880   6.050
 6525W        W 7496  11.030   9.200   0.100
 6526W        W 7497   5.800   5.600   7.910
 6527W        W 7498   3.410   1.440  13.870
 6528W        W 7499   5.460   4.320   8.220
 6529W        W 7500  12.200   1.820   4.740
 6530W        W 7501   0.270   8.910  13.310
 6531W        W 7502   5.270   2.420  13.370
 6532W        W 7503   3.720   6.700   0.940
 6533W        W 7504  12.160   0.140  11.720
 6534W        W 7505   1.130   3.530   7.440
 6535W        W 7506   8.630  12.740   2.240
 6536W        W 7507   9.360  11.770   6.750
 6537W        W 7508   2.770   9.760   7.700
 6538W        W 7509   4.990   6.000   0.970
 6539W        W 7510   3.130   3.360   5.730
 6540W        W 7511   5.770   7.530  12.870
 6541W        W 7512  12.440   6.670   1.510
 6542W        W 7513   9.420   3.830   8.510
 6543W        W 7514   5.930  13.620   5.810
 6544W        W 7515  12.470  10.260  12.970
 6545W        W 7516  12.500   2.050   6.810
 6546W        W 7517   6.580   1.840   7.640
 6547W        W 7518   2.130   5.510   0.370
 6548W        W 7519   9.570  11.020  12.370
 6549W        W 7520   4.380   8.160   8.990
 6550W        W 7521   6.170   5.910   7.860
 6551W        W 7522   5.500   3.780   0.090
 6552W        W 7523   3.040   2.500   7.020
 6553W        W 7524   5.140  12.230   1.820
 6554W        W 7525  10.600   2.780  13.630
 6555W        W 7526  13.500   2.870   5.950
 6556W        W 7527   3.240   8.860  10.370
 6557W        W 7528   3.640  10.280   0.100
 6558W        W 7529  11.120   7.830   1.810
 6559W        W 7530  10.670  11.490   6.100
 6560W        W 7531   9.250   8.550   3.480
 6561W        W 7532   7.960   0.780   2.910
 6562W        W 7533   5.730  11.220   1.940
 6563W        W 7534  10.970   6.620   9.900
 6564W        W 7535  13.370   8.510   6.840
 6565W        W 7536   9.660   9.260  10.410
 6566W        W 7537   9.750   0.400  12.610
 6567W        W 7538   2.030   3.650  10.880
 6568W        W 7539  10.130   3.290   4.060
 6569W        W 7540   5.110  12.350  12.430
 6570W        W 7541   7.060  13.130   1.540
 6571W        W 7542  11.920  11.570   7.690
 6572W        W 7543   3.350   2.590   9.080
 6573W        W 7544  10.240   2.950   5.600
 6574W        W 7545   7.330   1.950   8.980
 6575W        W 7546   1.100   0.870  11.600
 6576W        W 7547  13.390   0.130   8.690
 6577W        W 7548  12.210   0.970   3.380
 6578W        W 7549   4.900   6.810   1.510
 6579W        W 7550   6.690   4.240  11.710
 6580W        W 7551   0.160   0.250   2.060
 6581W        W 7552   3.960   5.450   9.120
 6582W        W 7553   0.190   4.020   5.540
 6583W        W 7554   7.950  12.900  13.620
 6584W        W 7555   9.120   2.280   5.780
 6585W        W 7556  10.700  11.760  12.930
 6586W        W 7557  11.780   9.270   1.700
 6587W        W 7558   6.480   6.650   0.780
 6588W        W 7559  11.770   2.560   5.740
 6589W        W 7560   7.410   6.130   9.200
 6590W        W 7561   0.310  11.550  10.960
 6591W        W 7562   0.110   4.430   7.110
 6592W        W 7563   5.520   6.000  13.050
 6593W        W 7564   7.060   2.690   2.490
 6594W        W 7565   2.500  13.810   6.860
 6595W        W 7566   8.460   8.840   8.950
 6596W        W 7567  10.460  12.570   0.090
 6597W        W 7568   1.840   6.900   4.500
 6598W        W 7569  10.380  11.930   8.300
 6599W        W 7570   2.760   6.890   9.200
 6600W        W 7571   1.080  10.370  11.250
 6601W        W 7572   0.540   5.060  13.580
 6602W        W 7573   1.730   5.720   6.960
 6603W        W 7574   2.150   9.670  12.580
 6604W        W 7575   7.260  10.480  11.080
 6605W        W 7576   7.240  13.820   6.660
 6606W        W 7577   3.540   9.790   9.420
 6607W        W 7578  11.260   6.880   6.850
 6608W        W 7579   4.210   1.070  13.410
 6609W        W 7580  13.840  10.470   1.820
 6610W        W 7581  13.810  11.090   5.690
 6611W        W 7582   2.200   2.280   3.040
 6612W        W 7583   1.630   6.710   3.340
 6613W        W 7584   5.060  10.540  12.850
 6614W        W 7585   3.060  12.190  12.640
 6615W        W 7586   7.510   8.530   4.180
 6616W        W 7587  11.900  12.160   4.830
 6617W        W 7588   3.040  11.490  13.820
 6618W        W 7589   3.720   7.720  12.230
 6619W        W 7590   9.190   0.360   6.070
 6620W        W 7591   0.830   4.140   0.070
 6621W        W 7592   2.180  13.470   9.530
 6622W        W 7593   9.390   1.630  10.410
 6623W        W 7594   1.700  10.620   5.560
 6624W        W 7595   2.010   6.360  12.540
 6625W        W 7596   4.590   5.180   8.490
 6626W        W 7597  11.930  11.480  11.010
 6627W        W 7598   9.910  13.020  10.920
 6628W        W 7599   7.470   5.510   9.170
 6629W        W 7600   3.660   3.330   5.730
 6630W        W 7601   8.940  13.140  10.720
 6631W        W 7602  10.520   1.970   8.600
 6632W        W 7603  12.990   7.080   1.760
 6633W        W 7604   2.560   2.500   0.020
 6634W        W 7605   7.140   2.520  10.110
 6635W        W 7606   6.050   4.950   7.490
 6636W        W 7607   2.750   2.010  11.660
 6637W        W 7608   6.480   2.230  12.650
 6638W        W 7609   9.040   8.650  10.890
 6639W        W 7610   5.100   7.600   2.410
 6640W        W 7611   1.100   2.390  10.890
 6641W        W 7612  10.170   6.830   2.840
 6642W        W 7613   0.080   3.010   5.250
 6643W        W 7614   5.200  12.830   1.060
 6644W        W 7615   3.300  12.450   7.570
 6645W        W 7616   9.120   2.570   4.140
 6646W        W 7617   4.960   9.150   0.400
 6647W        W 7618  11.750   8.430   0.670
 6648W        W 7619   1.330   5.090   6.760
 6649W        W 7620   4.300  11.440  10.170
 6650W        W 7621   8.130   7.120   4.330
 6651W        W 7622   9.150   7.650   3.810
 6652W        W 7623   0.930   7.260   5.990
 6653W        W 7624   5.640   3.210   1.490
 6654W        W 7625   3.340   5.560   0.210
 6655W        W 7626   2.830   2.140   7.490
 6656W        W 7627   5.010  13.880   9.860
 6657W        W 7628   4.730  10.220   5.120
 6658W        W 7629   6.840  11.810   7.470
 6659W        W 7630   1.900   2.760   3.680
 6660W        W 7631   3.620   6.910   4.760
 6661W        W 7632  11.420  10.450   5.600
 6662W        W 7633  10.510  11.990  12.460
 6663W        W 7634  10.670  11.090   3.880
 6664W        W 7635   9.870   8.020   8.620
 6665W        W 7636   6.340   8.220   7.980
 6666W        W 7637   6.080  10.350  13.760
 6667W        W 7638   9.370   9.200   1.340
 6668W        W 7639  10.130   3.880   0.780
 6669W        W 7640  12.780  11.190   2.190
 6670W        W 7641   5.210   8.940   7.230
 6671W        W 7642   3.310   2.870   3.250
 6672W        W 7643   1.640   9.040  11.530
 6673W        W 7644   6.290   0.430  11.410
 6674W        W 7645   1.490   3.530  13.540
 6675W        W 7646  13.490   5.770   9.320
 6676W        W 7647   0.850   2.310   4.560
 6677W        W 7648   5.270  10.200   6.330
 6678W        W 7649   7.210  11.550   4.030
 6679W        W 7650   5.360   5.270   9.020
 6680W        W 7651  10.400  13.210   8.520
 6681W        W 7652  13.170   4.460   2.320
 6682W        W 7653   7.600  13.620   9.500
 6683W        W 7654   8.440   4.890   3.180
 6684W        W 7655  13.860   2.210   6.430
 6685W        W 7656   8.480   6.460  10.270
 6686W        W 7657   1.090   6.250  13.270
 6687W        W 7658  13.740   2.920   3.240
 6688W        W 7659   3.960   6.610   1.390
 6689W        W 7660   9.510  11.650   2.230
 6690W        W 7661   7.840   9.590   6.000
 6691W        W 7662  11.920   1.340   4.820
 6692W        W 7663   2.160   8.160   1.180
 6693W        W 7664   8.720   7.560   8.420
 6694W        W 7665  13.160   1.120   0.370
 6695W        W 7666   2.610   3.980   0.630
 6696W        W 7667   0.290  11.130   3.380
 6697W        W 7668  10.830  10.610  12.890
 6698W        W 7669   4.080   0.410  10.550
 6699W        W 7670   3.090   3.620   0.650
 6700W        W 7671   1.430   4.600   6.680
 6701W        W 7672   7.570  12.020   8.650
 6702W        W 7673   6.380   1.050   3.380
 6703W        W 7674   1.070   9.460   7.060
 6704W        W 7675  10.300   0.910   5.630
 6705W        W 7676   2.150   9.170  12.470
 6706W        W 7677   5.390   2.080   3.210
 6707W        W 7678   6.990  12.200   5.760
 6708W        W 7679  13.000   7.100   2.300
 6709W        W 7680  11.140   3.580  10.890
 6710W        W 7681   1.660   1.430   3.360
 6711W        W 7682   2.460   4.140   4.330
 6712W        W 7683   9.380  13.760   5.790
 6713W        W 7684   1.820   0.480   9.330
 6714W        W 7685  12.180   6.840   5.770
 6715W        W 7686  10.000   4.340  11.280
 6716W        W 7687   9.610   2.130   3.600
 6717W        W 7688  11.220  13.150   2.660
 6718W        W 7689  11.930   7.330   0.780
 6719W        W 7690  11.970   5.910   8.990
 6720W        W 7691   2.040  11.080   2.100
 6721W        W 7692   8.170  12.330   6.610
 6722W        W 7693   4.060   3.630  10.930
 6723W        W 7694   5.540   9.280   7.980
 6724W        W 7695   5.420  11.530  10.110
 6725W        W 7696  13.090   9.540   8.960
 6726W        W 7697   7.720   2.370   8.650
 6727W        W 7698  11.050   1.000   5.210
 6728W        W 7699   3.960   1.560   2.090
 6729W        W 7700   4.090  11.950   6.540
 6730W        W 7701   5.150   0.210   5.310
 6731W        W 7702   0.680   4.600   8.170
 6732W        W 7703  13.210   7.220  12.990
 6733W        W 7704   0.330   8.280   9.760
 6734W        W 7705   6.210   1.010   0.970
 6735W        W 7706   4.750   5.970  13.110
 6736W        W 7707   0.100  11.240   2.210
 6737W        W 7708   0.350   7.430   1.080
 6738W        W 7709  11.900   9.770   9.680
 6739W        W 7710   9.220   3.080   0.160
 6740W        W 7711   6.040   1.560   5.680
 6741W        W 7712   0.480  11.210  11.910
 6742W        W 7713   5.460   6.660   9.360
 6743W        W 7714  11.520  13.150  13.880
 6744W        W 7715   5.640   6.920  12.610
 6745W        W 7716  11.120   4.070   1.550
 6746W        W 7717   2.630   8.840   1.200
 6747W        W 7718   4.820  10.850   9.070
 6748W        W 7719   4.040   0.400   0.650
 6749W        W 7720   3.980  12.580  13.260
 6750W        W 7721   0.930   0.990   3.060
 6751W        W 7722   0.540   1.880   4.560
 6752W        W 7723   4.570   8.500   9.420
 6753W        W 7724   9.960   6.040  10.540
 6754W        W 7725   4.710  11.880   0.470
 6755W        W 7726  12.630   6.230   5.170
 6756W        W 7727   9.700   8.360   2.350
 6757W        W 7728   7.210  10.950  11.450
 6758W        W 7729   8.750  10.010   4.250
 6759W        W 7730   8.340   1.250   4.430
 6760W        W 7731   5.510  12.000  12.150
 6761W        W 7732   1.180   7.060   1.420
 6762W        W 7733  12.930  13.120   3.160
 6763W        W 7734   8.300   1.930  10.980
 6764W        W 7735   3.380  11.900  10.520
 6765W        W 7736  10.550   8.240   9.500
 6766W        W 7737   1.150  12.580  12.500
 6767W        W 7738  13.600   6.220  10.890
 6768W        W 7739   2.890  12.750  12.500
 6769W        W 7740   1.300   0.890   2.300
 6770W        W 7741   3.660   3.460  10.500
 6771W        W 7742   6.770  12.660   5.290
 6772W        W 7743   0.790  10.190   4.390
 6773W        W 7744  10.640   2.070   2.390
 6774W        W 7745  12.710   9.240  13.290
 6775W        W 7746  11.330   1.950   8.610
 6776W        W 7747   3.210   1.640  10.780
 6777W        W 7748  10.200  12.620   5.170
 6778W        W 7749   8.210   2.720  12.100
 6779W        W 7750  11.040  10.170   6.990
 6780W        W 7751   1.720  12.630   6.290
 6781W        W 7752   2.380  10.720   1.640
 6782W        W 7753   4.160  10.290   0.050
 6783W        W 7754   5.320   0.730  12.040
 6784W        W 7755  13.190   2.550   4.730
 6785W        W 7756  11.340   8.170   1.570
 6786W        W 7757   7.840   1.050   7.140
 6787W        W 7758   5.280   5.180   3.870
 6788W        W 7759   9.560  10.040  11.010
 6789W        W 7760  13.700   2.020  13.180
 6790W        W 7761   5.600   4.530   9.590
 6791W        W 7762  10.940   7.180   3.100
 6792W        W 7763   4.640   5.580  11.460
 6793W        W 7764   4.300   9.540   7.750
 6794W        W 7765   1.630   3.200   3.540
 6795W        W 7766  10.390   6.160  13.590
 6796W        W 7767   2.560   4.830  13.780
 6797W        W 7768   2.510  10.370  12.080
 6798W        W 7769   9.610  13.260   5.130
 6799W        W 7770   8.400   8.100   3.490
 6800W        W 7771   3.120   6.070   4.780
 6801W        W 7772   9.990   3.630   6.910
 6802W        W 7773   2.620   6.750   6.580
 6803W        W 7774  11.580   3.330  13.110
 6804W        W 7775   3.470  11.580   0.180
 6805W        W 7776   4.930   0.690   7.890
 6806W        W 7777   9.130   4.650  12.540
 6807W        W 7778  12.140   0.450  13.080
 6808W        W 7779  13.500   0.170   7.860
 6809W        W 7780  13.670   5.340   3.980
 6810W        W 7781  12.970   0.160   6.890
 6811W        W 7782   1.430   1.900   6.080
 6812W        W 7783   6.530   1.240   7.310
 6813W        W 7784   6.040   7.320  11.980
 6814W        W 7785  11.940   4.050  13.060
 6815W        W 7786  11.090  12.750   6.980
 6816W        W 7787   0.480  11.460   3.740
 6817W        W 7788   5.400   6.710   1.560
 6818W        W 7789   7.030   6.450   9.260
 6819W        W 7790   8.830   5.710   7.510
 6820W        W 7791  10.760  10.780   2.820
 6821W        W 7792   6.020   9.360  10.730
 6822W        W 7793   4.830   2.270   5.510
 6823W        W 7794   5.450  11.940   3.930
 6824W        W 7795  12.890   0.490  12.380
 6825W        W 7796   0.730   6.540   9.350
 6826W        W 7797   8.620  10.870  12.630
 6827W        W 7798   4.170   7.010   5.020
 6828W        W 7799   4.140   2.840  13.640
 6829W        W 7800   7.760   6.500   6.240
 6830W        W 7801   0.950   5.360  13.750
 6831W        W 7802  10.740   6.950   6.850
 6832W        W 7803  11.870   1.290   0.910
 6833W        W 7804   2.480   2.610   5.190
 6834W        W 7805   5.440  13.610   7.020
 6835W        W 7806   0.090   5.100   6.040
 6836W        W 7807   0.350   2.090   5.830
 6837W        W 7808   7.480   8.850   3.790
 6838W        W 7809   4.010   4.120   7.250
 6839W        W 7810   7.550  10.710   3.660
 6840W        W 7811   7.450   0.220  10.140
 6841W        W 7812  13.630  11.020  13.360
 6842W        W 7813   6.330  10.090   5.040
 6843W        W 7814   6.330   1.060  10.200
 6844W        W 7815   0.560   8.240   5.390
 6845W        W 7816   0.470   2.430   1.240
 6846W        W 7817   0.060  12.440  11.770
 6847W        W 7818   1.600  11.460   5.140
 6848W        W 7819   0.010  13.360   8.460
 6849W        W 7820   8.840  11.900   6.710
 6850W        W 7821   8.390   5.490   9.920
 6851W        W 7822  12.130  10.240   9.480
 6852W        W 7823  11.360   2.950  13.390
 6853W        W 7824  11.450   1.240   0.720
 6854W        W 7825  10.710   8.820   1.320
 6855W        W 7826   0.660   6.270  10.260
 6856W        W 7827   2.360   0.980   4.100
 6857W        W 7828   6.940  10.760  10.140
 6858W        W 7829  12.470  13.270  10.670
 6859W        W 7830   2.310   5.960   6.930
 6860W        W 7831  12.470   4.050  13.900
 6861W        W 7832  10.030   2.710   8.600
 6862W        W 7833   1.530   0.530  12.200
 6863W        W 7834   2.810   1.790  11.170
 6864W        W 7835   6.300   2.070   5.920
 6865W        W 7836  13.510  13.490   1.970
 6866W        W 7837   1.170   8.370  13.540
 6867W        W 7838   9.190   0.590   2.760
 6868W        W 7839   0.420  10.990   6.700
 6869W        W 7840   7.540   6.420   1.250
 6870W        W 7841  12.110   5.210   5.940
 6871W        W 7842   3.460   1.950   5.470
 6872W        W 7843  12.080   6.820  12.090
 6873W        W 7844  10.800   9.560   2.500
 6874W        W 7845   7.160  10.800   4.310
 6875W        W 7846   5.280   5.560   2.970
 6876W        W 7847   6.010   4.870   1.680
 6877W        W 7848  12.860  10.020   7.760
 6878W        W 7849  11.020   6.530   0.020
 6879W        W 7850   8.630   9.640   9.460
 6880W        W 7851   1.090   6.550  10.890
 6881W        W 7852   4.460  13.690   7.280
 6882W        W 7853  10.890   6.800   6.100
 6883W        W 7854   7.610   7.260   7.430
 6884W        W 7855  12.320   4.470   4.810
 6885W        W 7856  13.130  12.190   8.430
 6886W        W 7857   3.140   2.870   8.020
 6887W        W 7858   6.850   9.170  13.510
 6888W        W 7859  11.460  12.060  12.830
 6889W        W 7860   9.690   0.530  11.310
 6890W        W 7861   9.010   0.780   9.520
 6891W        W 7862   6.130   9.150   6.950
 6892W        W 7863   6.960   7.260   4.000
 6893W        W 7864  13.700  13.140   6.200
 6894W        W 7865   2.840   6.300   5.880
 6895W        W 7866   5.040   1.020   5.920
 6896W        W 7867   2.060   9.720   6.830
 6897W        W 7868   0.950   1.870  13.340
 6898W        W 7869  12.100   4.870  13.510
 6899W        W 7870   6.030  12.500   3.420
 6900W        W 7871   1.900  12.690  12.680
 6901W        W 7872   7.290   0.380   0.350
 6902W        W 7873   7.470   5.400   0.600
 6903W        W 7874   5.190   0.410   2.170
 6904W        W 7875  11.490   4.470  11.300
 6905W        W 7876   6.280  10.380   7.380
 6906W        W 7877   0.840   7.230  10.730
 6907W        W 7878  11.170   6.340  12.190
 6908W        W 7879  10.320   5.690  10.560
 6909W        W 7880   1.560   3.670   9.350
 6910W        W 7881  13.120   1.200  13.050
 6911W        W 7882  12.780   5.790   0.440
 6912W        W 7883   7.080  10.520   8.050
 6913W        W 7884   8.620   6.420   1.020
 6914W        W 7885   0.050   2.860   9.360
 6915W        W 7886   1.660  13.720   0.980
 6916W        W 7887   2.280   9.900   1.100
 6917W        W 7888  12.270   2.070   2.440
 6918W        W 7889  10.100   9.520   8.340
 6919W        W 7890   0.230   4.290   1.230
 6920W        W 7891   4.270   2.730   8.660
 6921W        W 7892  13.880   2.360   0.800
 6922W        W 7893   6.750   9.900   3.370
 6923W        W 7894   8.770   9.090  10.680
 6924W        W 7895   9.130  12.570  12.600
 6925W        W 7896  10.240   7.070   4.320
 6926W        W 7897   1.170   0.770   1.730
 6927W        W 7898   8.140   6.600   3.420
 6928W        W 7899   4.340   5.130   2.620
 6929W        W 7900  11.250   0.590   2.340
 6930W        W 7901   0.570   7.300  11.150
 6931W        W 7902   0.140   3.560   6.840
 6932W        W 7903  11.520   4.210   1.900
 6933W        W 7904   5.500   4.250   7.210
 6934W        W 7905   4.520  11.770   7.810
 6935W        W 7906   2.140   8.440   3.770
 6936W        W 7907   0.670   6.390   1.710
 6937W        W 7908   5.870   3.200  12.250
 6938W        W 7909   0.760  13.700   4.770
 6939W        W 7910  12.420   0.780   3.830
 6940W        W 7911   2.380   3.300  13.790
 6941W        W 7912  12.830   5.810  10.760
 6942W        W 7913  13.360   4.420   3.370
 6943W        W 7914   3.360   1.830   0.290
 6944W        W 7915   3.490   7.120   1.330
 6945W        W 7916   7.800   2.150  12.370
 6946W        W 7917   7.510  12.660  11.670
 6947W        W 7918  10.900  11.210   3.040
 6948W        W 7919  11.830  13.680  11.380
 6949W        W 7920   9.380  10.740  10.460
 6950W        W 7921   7.730   9.490  11.440
 6951W        W 7922   7.240  10.140   2.640
 6952W        W 7923   9.850  10.980   3.750
 6953W        W 7924   8.650   3.090   6.750
 6954W        W 7925   3.520  12.590  13.790
 6955W        W 7926   6.230   7.230  12.940
 6956W        W 7927   9.410   7.580   5.730
 6957W        W 7928   0.570  12.180  11.130
 6958W        W 7929   3.560  13.530  10.780
 6959W        W 7930   5.090   2.320   6.610
 6960W        W 7931  12.700   7.860  11.840
 6961W        W 7932  10.640   4.270  11.820
 6962W        W 7933   6.500  10.830   6.100
 6963W        W 7934   0.810   4.590   4.780
 6964W        W 7935   5.680   3.850  10.140
 6965W        W 7936  12.840   8.350   1.230
 6966W        W 7937  10.260  11.450  11.830
 6967W        W 7938   6.350   9.000   6.120
 6968W        W 7939   3.990   7.190   1.500
 6969W        W 7940   3.190   2.840  12.550
 6970W        W 7941   7.210   0.740  10.960
 6971W        W 7942  12.090   6.900   4.300
 6972W        W 7943   2.410   7.360   9.400
 6973W        W 7944   0.630  12.490   2.930
 6974W        W 7945   1.650   6.730   8.140
 6975W        W 7946   5.750   7.280   3.260
 6976W        W 7947   7.780   6.580   5.780
 6977W        W 7948   7.500   9.860   1.400
 6978W        W 7949  11.600   1.560   2.110
 6979W        W 7950  11.970   8.620   2.470
 6980W        W 7951   1.420   9.780  13.500
 6981W        W 7952   1.620   3.670   4.240
 6982W        W 7953   9.420   0.950   0.850
 6983W        W 7954   8.560   1.980   5.100
 6984W        W 7955   1.070   7.240  13.410
 6985W        W 7956  12.880   7.830  12.380
 6986W        W 7957   7.780   6.780   4.220
 6987W        W 7958  11.590   8.280   2.530
 6988W        W 7959  12.690   6.050   8.180
 6989W        W 7960  10.950   6.000   4.810
 6990W        W 7961  12.830  10.050   2.990
 6991W        W 7962   9.850   7.040   7.620
 6992W        W 7963  13.560  13.870   2.740
 6993W        W 7964   0.540   5.300   5.910
 6994W        W 7965   7.810   8.610   0.090
 6995W        W 7966   5.060   8.640   7.790
 6996W        W 7967  12.860  11.150  13.310
 6997W        W 7968  11.250   9.310   8.050
 6998W        W 7969   7.350   9.210  10.160
 6999W        W 7970   2.450   7.380   1.690
 7000W        W 7971   7.860   3.210   1.370
 7001W        W 7972   8.040   1.480   3.750
 7002W        W 7973  12.900   5.340   8.340
 7003W        W 7974   5.600  11.750   2.450
 7004W        W 7975   3.950  13.050  10.780
 7005W        W 7976  10.620   6.490   4.620
 7006W        W 7977   8.960   4.780   5.980
 7007W        W 7978   1.910   7.140   9.620
 7008W        W 7979   7.830   8.500  13.530
 7009W        W 7980   8.980  11.090   0.400
 7010W        W 7981   5.540   7.060   9.090
 7011W        W 7982   2.320   1.150  10.920
 7012W        W 7983   5.730   4.360   5.750
 7013W        W 7984   0.480  11.790   1.490
 7014W        W 7985  11.980  11.430   1.950
 7015W        W 7986  10.840   5.510  12.460
 7016W        W 7987   4.270   4.770   6.610
 7017W        W 7988   1.770   6.520  11.400
 7018W        W 7989   0.220   5.260   7.440
 7019W        W 7990   1.740   8.870  12.430
 7020W        W 7991   8.880  11.330   2.340
 7021W        W 7992   1.600   3.020  12.770
 7022W        W 7993  12.800  13.100  13.920
 7023W        W 7994   8.300   2.280  12.260
 7024W        W 7995  12.310   2.860  11.700
 7025W        W 7996   4.840   6.120  12.400
 7026W        W 7997   2.000   9.250   8.050
 7027W        W 7998   0.240   0.260   0.800
 7028W        W 7999   5.370   8.630   2.860
 7029W        W 8000   1.450   3.850  12.300
 7030W        W 8001   4.400   5.260   6.630
 7031W        W 8002  11.650   9.960   5.680
 7032W        W 8003  11.070  10.240   9.690
 7033W        W 8004   4.940   8.110   2.230
 7034W        W 8005  11.910   3.150   6.980
 7035W        W 8006   1.880   6.400   6.310
 7036W        W 8007  13.630  10.650  13.690
 7037W        W 8008   6.000   7.500   2.920
 7038W        W 8009   6.760  11.200  10.230
 7039W        W 8010   3.900   3.440   8.240
 7040W        W 8011  11.710   2.070   2.030
 7041W        W 8012  11.390   1.210   6.540
 7042W        W 8013  11.120   5.320   1.740
 7043W        W 8014   4.930   1.260   0.170
 7044W        W 8015   3.950  11.540   7.320
 7045W        W 8016   8.580  11.670  13.850
 7046W        W 8017   1.830   7.070  12.170
 7047W        W 8018   9.850   2.530   9.100
 7048W        W 8019  10.540   8.170  11.150
 7049W        W 8020   3.550   6.420  10.650
 7050W        W 8021   5.600   5.590  10.230
 7051W        W 8022  11.630  11.900   9.360
 7052W        W 8023   3.940   3.550   4.760
 7053W        W 8024   9.630  13.730   7.950
 7054W        W 8025   2.600   5.330   5.400
 7055W        W 8026   0.050   7.370   9.720
 7056W        W 8027   5.520   8.780   1.210
 7057W        W 8028   4.370  13.070   0.710
 7058W        W 8029  13.120   8.040   3.550
 7059W        W 8030   2.600   2.040  13.640
 7060W        W 8031  12.130  11.330   7.230
 7061W        W 8032   6.430   4.810  10.710
 7062W        W 8033   0.330   9.560   5.870
 7063W        W 8034   5.010   5.510   8.220
 7064W        W 8035   2.650   1.560   7.770
 7065W        W 8036  11.790   5.960  11.640
 7066W        W 8037  13.420   6.820   0.020
 7067W        W 8038   5.540   6.020   0.910
 7068W        W 8039  13.320   2.590  13.580
 7069W        W 8040   1.620   1.000  12.360
 7070W        W 8041   7.140  12.200   2.040
 7071W        W 8042  13.480  10.290   0.140
 7072W        W 8043   5.580   4.920   1.960
 7073W        W 8044   3.610   7.770   4.620
 7074W        W 8045   1.770   7.510  13.410
 7075W        W 8046  12.030   9.860   8.760
 7076W        W 8047   9.770   3.480   9.330
 7077W        W 8048  11.920   5.440   8.370
 7078W        W 8049   3.940  12.830   9.420
 7079W        W 8050  10.980   5.050   0.660
 7080W        W 8051  10.730  12.870   0.480
 7081W        W 8052   3.790   7.820   3.270
 7082W        W 8053  11.470   7.400   4.840
 7083W        W 8054   8.770   7.410   6.150
 7084W        W 8055   0.630   0.090   9.230
 7085W        W 8056  11.650  12.070   5.640
 7086W        W 8057   2.220   5.290   5.720
 7087W        W 8058   5.720  12.760  13.170
 7088W        W 8059  12.090   4.550   0.150
 7089W        W 8060  13.780   0.340   7.100
 7090W        W 8061   4.210   7.260   2.480
 7091W        W 8062   7.210  11.430   2.500
 7092W        W 8063   5.180   8.030   3.620
 7093W        W 8064  10.230  11.030   4.170
 7094W        W 8065   9.410   6.770   1.830
 7095W        W 8066   8.430   9.020   0.680
 7096W        W 8067  11.340  11.710   5.510
 7097W        W 8068   5.320   9.510   0.740
 7098W        W 8069   1.910  10.100   3.250
 7099W        W 8070   6.710   7.270  11.400
 7100W        W 8071   5.890  11.730  12.040
 7101W        W 8072   5.740  11.850  11.120
 7102W        W 8073   0.830   3.170   2.440
 7103W        W 8074   7.570  12.060   3.560
 7104W        W 8075   2.230   8.730  12.270
 7105W        W 8076   8.970   8.110   7.490
 7106W        W 8077  11.330   6.550   5.370
 7107W        W 8078  13.060   5.530  11.080
 7108W        W 8079  11.110  12.780   8.320
 7109W        W 8080   0.050   5.180  10.070
 7110W        W 8081  12.760   9.760   3.860
 7111W        W 8082   1.930   3.420   1.480
 7112W        W 8083   2.040   8.520  12.680
 7113W        W 8084   2.340   3.580   6.600
 7114W        W 8085   8.150   1.770   3.350
 7115W        W 8086   9.850   9.160  13.910
 7116W        W 8087   5.400   6.310   7.760
 7117W        W 8088   0.510   8.460   2.070
 7118W        W 8089   8.960   5.620   1.490
 7119W        W 8090   7.970  11.290   8.350
 7120W        W 8091   7.380  10.440   5.140
 7121W        W 8092   2.370   7.130  13.500
 7122W        W 8093   8.790   2.370   1.190
 7123W        W 8094   2.480   9.820  13.330
 7124W        W 8095   7.650   6.990   0.370
 7125W        W 8096   2.300   6.190  12.920
 7126W        W 8097   0.090  10.970   7.790
 7127W        W 8098   9.770   7.780   2.500
 7128W        W 8099  13.360   0.850  13.850
 7129W        W 8100   4.680  12.080   8.170
 7130W        W 8101   8.220  13.030   5.860
 7131W        W 8102   2.220   6.450   6.720
 7132W        W 8103   7.560   7.380   1.160
 7133W        W 8104   3.380   3.880  12.470
 7134W        W 8105   4.160  11.710   8.290
 7135W        W 8106   5.250  13.510   5.390
 7136W        W 8107  10.610   7.120   0.800
 7137W        W 8108   9.220  11.850  11.700
 7138W        W 8109   0.770   9.790   1.740
 7139W        W 8110   6.250  11.130  10.530
 7140W        W 8111  12.980   1.460   3.450
 7141W        W 8112  13.390   4.800   2.880
 7142W        W 8113  10.640   2.990   3.110
 7143W        W 8114  13.040   0.680  13.140
 7144W        W 8115  10.740  13.160   6.990
 7145W        W 8116   6.820   1.540   0.460
 7146W        W 8117   6.250   5.850   9.060
 7147W        W 8118   7.030   9.010  10.570
 7148W        W 8119  11.170  13.470   4.970
 7149W        W 8120  12.930   6.580   2.200
 7150W        W 8121   9.910   3.220  11.360
 7151W        W 8122   5.310  10.580   7.080
 7152W        W 8123   4.850  10.220  13.230
 7153W        W 8124   4.190  10.240   9.390
 7154W        W 8125  10.810   5.080   2.410
 7155W        W 8126   5.920   0.880   0.560
 7156W        W 8127   5.720   2.900  13.710
 7157W        W 8128   1.170   2.720   7.230
 7158W        W 8129  12.890   1.700  12.270
 7159W        W 8130  10.410   1.080   4.340
 7160W        W 8131  12.150   8.380   8.660
 7161W        W 8132  11.440   2.940   7.730
 7162W        W 8133   2.560   0.520  11.700
 7163W        W 8134   4.830   3.700  13.050
 7164W        W 8135   6.600   0.670  11.110
 7165W        W 8136  11.020   2.900   9.510
 7166W        W 8137   5.050   6.930   7.120
 7167W        W 8138   2.570   8.520   3.940
 7168W        W 8139   4.400   2.050   5.390
 7169W        W 8140   4.600   6.140   6.820
 7170W        W 8141   2.830   3.740   6.540
 7171W        W 8142   5.330  11.450   8.120
 7172W        W 8143   2.910   4.160   2.220
 7173W        W 8144   7.120   7.130   6.750
 7174W        W 8145   9.000   1.930   1.030
 7175W        W 8146  11.530   0.170   7.200
 7176W        W 8147   7.550   9.000   7.960
 7177W        W 8148   8.290   4.070   1.420
 7178W        W 8149   7.540  11.770   1.740
 7179W        W 8150   0.320   2.240   5.000
 7180W        W 8151   9.150   5.450   9.350
 7181W        W 8152   2.860   2.560   9.850
 7182W        W 8153   0.950  10.930   2.330
 7183W        W 8154   7.300   0.680   9.920
 7184W        W 8155  10.790   7.650  12.060
 7185W        W 8156   7.390   5.750   7.010
 7186W        W 8157   5.130  11.870   2.240
 7187W        W 8158   7.490  13.210   3.720
 7188W        W 8159   4.960   3.600   9.650
 7189W        W 8160   9.040   9.320   8.110
 7190W        W 8161   6.310   1.990   3.560
 7191W        W 8162   1.140  11.270   1.950
 7192W        W 8163  12.240   4.540   1.980
 7193W        W 8164  10.510   1.030  12.830
 7194W        W 8165   7.740   4.800   4.960
 7195W        W 8166   2.600   6.470  11.680
 7196W        W 8167   6.220   8.370   3.340
 7197W        W 8168   3.760  12.390   8.380
 7198W        W 8169   7.680  11.210   7.120
 7199W        W 8170   6.900   9.810   2.420
 7200W        W 8171   7.480   1.100   0.300
 7201W        W 8172   3.700   3.810   7.950
 7202W        W 8173   3.630   7.590   6.970
 7203W        W 8174  13.210   1.790  12.670
 7204W        W 8175   5.990   5.660  10.810
 7205W        W 8176  10.480   7.310   3.290
 7206W        W 8177   6.180   7.820   6.180
 7207W        W 8178   2.880   9.010   6.120
 7208W        W 8179  12.430   4.970   9.510
 7209W        W 8180  13.390   9.430   5.430
 7210W        W 8181  13.390   4.670   5.680
 7211W        W 8182   8.200   3.820   3.150
 7212W        W 8183  10.370   8.440   7.080
 7213W        W 8184  11.550  12.360   2.560
 7214W        W 8185   3.280   4.460   0.970
 7215W        W 8186  11.600   5.840   1.780
 7216W        W 8187   4.290  12.100   0.450
 7217W        W 8188  10.400  10.140   8.940
 7218W        W 8189   6.820   7.790  12.620
 7219W        W 8190  13.140  13.680   1.590
 7220W        W 8191  10.580   0.910  10.740
 7221W        W 8192   4.180   2.330   8.330
 7222W        W 8193   6.230  10.590   6.470
 7223W        W 8194  12.080  11.720   9.800
 7224W        W 8195   6.300   4.430   7.110
 7225W        W 8196  11.240   2.830   7.270
 7226W        W 8197  11.080   8.190   4.920
 7227W        W 8198   0.050   1.770   6.240
 7228W        W 8199   1.370   0.570  11.330
 7229W        W 8200   9.380  12.390   1.180
 7230W        W 8201   3.250  13.210   6.930
 7231W        W 8202  13.760   0.580   3.460
 7232W        W 8203  13.370   4.740   1.550
 7233W        W 8204   9.520  11.470   8.060
 7234W        W 8205   4.020   1.770   7.960
 7235W        W 8206   6.670   8.390   2.460
 7236W        W 8207   8.960   1.430   3.360
 7237W        W 8208   5.970  12.260   3.830
 7238W        W 8209   0.570   0.470   9.750
 7239W        W 8210   9.290   9.740   2.260
 7240W        W 8211  13.130  12.160  10.830
 7241W        W 8212   0.920  10.190   3.920
 7242W        W 8213  11.730  12.580  10.120
 7243W        W 8214  12.410   1.070   7.570
 7244W        W 8215   3.720   3.640  13.200
 7245W        W 8216  11.850   8.010   8.790
 7246W        W 8217   1.610   5.160   5.360
 7247W        W 8218   9.780  13.250   4.070
 7248W        W 8219  12.030   9.610   4.340
 7249W        W 8220  11.400   5.980   5.840
 7250W        W 8221   0.380   5.500  11.250
 7251W        W 8222   8.380   9.120  10.370
 7252W        W 8223  10.920   8.780  10.110
 7253W        W 8224   5.220  13.100   8.770
 7254W        W 8225   5.240   9.590  12.610
 7255W        W 8226   2.210  10.810   5.030
 7256W        W 8227  13.610   7.730  12.300
 7257W        W 8228   3.020   4.400   3.520
 7258W        W 8229   7.810  12.360   1.150
 7259W        W 8230   9.170  10.230  11.230
 7260W        W 8231   4.320   8.020   2.680
 7261W        W 8232  11.560   2.320   8.900
 7262W        W 8233   2.280   2.070  12.350
 7263W        W 8234   7.330  11.720   0.570
 7264W        W 8235   7.860   2.630   8.250
 7265W        W 8236   0.800  10.310   8.150
 7266W        W 8237  10.460  13.520   9.270
 7267W        W 8238  13.840   1.210   1.450
 7268W        W 8239   4.950   6.430   6.490
 7269W        W 8240  13.780   9.720  10.660
 7270W        W 8241  11.570   4.060  10.830
 7271W        W 8242   5.820   9.480   8.770
 7272W        W 8243   4.360   5.290  13.820
 7273W        W 8244   5.530   9.400   5.940
 7274W        W 8245   7.800  10.320   1.570
 7275W        W 8246   4.050   1.340  13.040
 7276W        W 8247   9.670   2.940   0.240
 7277W        W 8248   9.870   6.850  10.210
 7278W        W 8249  11.700   7.570   4.400
 7279W        W 8250  13.840   4.770   4.500
 7280W        W 8251   3.600   1.810  12.140
 7281W        W 8252  12.800   9.470  11.790
 7282W        W 8253   7.840   4.880   2.900
 7283W        W 8254   8.000   7.070   1.910
 7284W        W 8255   3.510   5.030   9.720
 7285W        W 8256   9.710   9.850   8.130
 7286W        W 8257   1.380  12.280   4.600
 7287W        W 8258   4.800   2.460  13.330
 7288W        W 8259   6.460   6.960   8.320
 7289W        W 8260   3.730  13.800   1.960
 7290W        W 8261   0.790   0.840   2.550
 7291W        W 8262  13.080   5.500  12.580
 7292W        W 8263  11.760   9.060   2.710
 7293W        W 8264   7.960   9.580  11.960
 7294W        W 8265  10.250  10.700   3.690
 7295W        W 8266   4.450  11.700   5.650
 7296W        W 8267   5.480   2.080   7.420
 7297W        W 8268   9.230   0.960   2.460
 7298W        W 8269   7.240  13.360   4.430
 7299W        W 8270   0.850   2.380   0.910
 7300W        W 8271   1.670   7.930   3.050
 7301W        W 8272  12.890  13.270   8.010
 7302W        W 8273   1.980   9.050  11.060
 7303W        W 8274   9.320  12.860   9.380
 7304W        W 8275   6.540   9.920  13.770
 7305W        W 8276   1.810  11.410   1.200
 7306W        W 8277   9.700   8.530   3.640
 7307W        W 8278  11.580   4.400   0.240
 7308W        W 8279   8.030   9.000   9.810
 7309W        W 8280   4.140   8.320  13.710
 7310W        W 8281   1.870   9.050  11.970
 7311W        W 8282   2.640   0.710   5.520
 7312W        W 8283  12.670   1.660   1.100
 7313W        W 8284   3.310   5.530   1.690
 7314W        W 8285   2.960   8.590   6.520
 7315W        W 8286   7.660   2.340   4.770
 7316W        W 8287   4.660  12.170  13.160
 7317W        W 8288   7.140   6.070   5.250
 7318W        W 8289   9.780   2.490   0.400
 7319W        W 8290  12.970   7.390   3.250
 7320W        W 8291   5.740   9.330  10.170
 7321W        W 8292  10.200   9.320   0.740
 7322W        W 8293   9.290  12.170   1.670
 7323W        W 8294   7.570  13.900   1.790
 7324W        W 8295  13.010   8.220   5.390
 7325W        W 8296   6.080   4.790   2.200
 7326W        W 8297   5.360   3.620   6.290
 7327W        W 8298   8.560   3.710   0.330
 7328W        W 8299   1.230   0.010   3.100
 7329W        W 8300   0.530   6.650   8.750
 7330W        W 8301   1.370   1.790  12.900
 7331W        W 8302  12.830  11.040   8.760
 7332W        W 8303   0.940   6.680   3.980
 7333W        W 8304  11.690   2.570   0.320
 7334W        W 8305   5.650   7.780   6.600
 7335W        W 8306   0.330  13.010   2.130
 7336W        W 8307  10.520   4.060   8.870
 7337W        W 8308   4.410  11.890   5.110
 7338W        W 8309   6.630   0.740   2.420
 7339W        W 8310  10.450   0.090   2.410
 7340W        W 8311   5.310   3.590  10.440
 7341W        W 8312   5.430   4.170  12.840
 7342W        W 8313   5.450   7.170  10.090
 7343W        W 8314   8.400  13.760   0.840
 7344W        W 8315   0.240   3.100   2.980
 7345W        W 8316  11.380   3.530  10.340
 7346W        W 8317   1.300   3.970  13.680
 7347W        W 8318   5.500   5.150   4.870
 7348W        W 8319   9.010   0.170   5.550
 7349W        W 8320  13.410   6.750   5.540
 7350W        W 8321   9.640  13.580   3.100
 7351W        W 8322  12.280   7.740  13.050
 7352W        W 8323   8.500  10.360   0.470
 7353W        W 8324   4.390   3.280   4.640
 7354W        W 8325   2.390  10.770   0.370
 7355W        W 8326   3.540   6.950   3.520
 7356W        W 8327   5.610   9.720  10.480
 7357W        W 8328   9.770   7.710  12.800
 7358W        W 8329  11.590  12.490   5.060
 7359W        W 8330  10.550   7.500   1.110
 7360W        W 8331   5.150   6.620   3.930
 7361W        W 8332   6.660   2.060   9.880
 7362W        W 8333   0.620   7.170  10.280
 7363W        W 8334   3.900   0.880   9.880
 7364W        W 8335   6.340  11.110  12.650
 7365W        W 8336  12.660  10.270   3.750
 7366W        W 8337  12.270   4.470  12.980
 7367W        W 8338   1.910  10.070   4.250
 7368W        W 8339  10.340  13.610   5.640
 7369W        W 8340   3.050  10.010   0.510
 7370W        W 8341   4.070   1.400   2.990
 7371W        W 8342   1.540   3.480  11.000
 7372W        W 8343   7.320  11.830  11.310
 7373W        W 8344   7.400   8.680   5.280
 7374W        W 8345  12.970  13.370   6.280
 7375W        W 8346   7.100  13.620   1.580
 7376W        W 8347   3.080   7.340   1.460
 7377W        W 8348   5.110   6.510   5.620
 7378W        W 8349   0.240   8.400   7.210
 7379W        W 8350   4.530   4.370   6.320
 7380W        W 8351  12.560   9.650   7.320
 7381W        W 8352   8.480  12.410   1.850
 7382W        W 8353   5.030   9.420   8.170
 7383W        W 8354   0.420  10.690  12.740
 7384W        W 8355  12.680   6.700   9.940
 7385W        W 8356  12.240   7.540  11.240
 7386W        W 8357   6.310  12.730  10.790
 7387W        W 8358   4.310   3.050   5.070
 7388W        W 8359   5.010   1.730  10.070
 7389W        W 8360  12.110   8.240   0.970
 7390W        W 8361   7.500   2.290   1.830
 7391W        W 8362   8.200  11.760  10.370
 7392W        W 8363   6.950   1.160   2.640
 7393W        W 8364   2.820   5.430   2.490
 7394W        W 8365   0.570   8.700   1.050
 7395W        W 8366   9.900   0.920   6.080
 7396W        W 8367   1.400   3.250  11.920
 7397W        W 8368   6.710  10.930   8.270
 7398W        W 8369   7.530   4.340   0.560
 7399W        W 8370   5.420  12.690   6.710
 7400W        W 8371   1.370   4.360   1.440
 7401W        W 8372   3.290   1.220   3.820
 7402W        W 8373   6.150   0.720   6.020
 7403W        W 8374  11.420  11.620   7.710
 7404W        W 8375  11.530   5.990  13.100
 7405W        W 8376   3.960   5.080  13.060
 7406W        W 8377   8.740   2.970   4.230
 7407W        W 8378  10.810   6.370   5.110
 7408W        W 8379   9.540   8.360   1.860
 7409W        W 8380   9.350   4.710  12.060
 7410W        W 8381   4.210   5.380  11.240
 7411W        W 8382   5.800   2.270  10.250
 7412W        W 8383  10.120   6.100  11.050
 7413W        W 8384   1.060   3.920   6.090
 7414W        W 8385   4.580   3.750   2.890
 7415W        W 8386  13.290   9.660  11.890
 7416W        W 8387   4.540   6.320  11.040
 7417W        W 8388   0.500   7.780  13.690
 7418W        W 8389   1.100   6.180   9.360
 7419W        W 8390  10.240   3.750   2.580
 7420W        W 8391   7.300  11.410   6.890
 7421W        W 8392   1.540   3.560  10.540
 7422W        W 8393  12.860   0.260   7.400
 7423W        W 8394   7.460   6.330   6.670
 7424W        W 8395  12.750  13.200   4.160
 7425W        W 8396   7.370   2.120  11.990
 7426W        W 8397   6.380  10.060   0.800
 7427W        W 8398  12.960   5.200  13.650
 7428W        W 8399   4.810   0.870   5.400
 7429W        W 8400   5.620  11.860  13.090
 7430W        W 8401   4.120   5.270   4.080
 7431W        W 8402   6.890   1.290   9.240
 7432W        W 8403   6.090  11.810   2.500
 7433W        W 8404  11.210  11.920   0.090
 7434W        W 8405  11.230   2.350   4.090
 7435W        W 8406   2.920   5.530  13.800
 7436W        W 8407   2.810   0.220   2.150
 7437W        W 8408  13.300   1.100  10.390
 7438W        W 8409   4.220   6.710  12.940
 7439W        W 8410  10.330  12.700   8.180
 7440W        W 8411   7.110   3.980   5.370
 7441W        W 8412   3.200   6.000   6.230
 7442W        W 8413   4.600   7.370   8.900
 7443W        W 8414   8.900   3.190  12.320
 7444W        W 8415   8.630   9.440  11.720
 7445W        W 8416  13.550   1.210  10.880
 7446W        W 8417  12.180  13.080   2.420
 7447W        W 8418  11.890  12.080   3.610
 7448W        W 8419   2.250   4.070   3.710
 7449W        W 8420   9.410  12.410   7.220
 7450W        W 8421   7.350   7.000   2.550
 7451W        W 8422   6.840   6.490   2.700
 7452W        W 8423   1.850   3.780  10.230
 7453W        W 8424  10.050   1.460   2.940
 7454W        W 8425   1.890   3.850   1.010
 7455W        W 8426   2.940   4.390   0.610
 7456W        W 8427   0.370  10.030   4.570
 7457W        W 8428   5.740   1.110   2.420
 7458W        W 8429   2.530  11.020  12.880
 7459W        W 8430   9.590  11.160   9.090
 7460W        W 8431   4.860   0.410   5.710
 7461W        W 8432   7.180   3.910   7.720
 7462W        W 8433   5.870   2.730  10.030
 7463W        W 8434   3.290  11.730  12.520
 7464W        W 8435  12.110   2.460   9.060
 7465W        W 8436   0.860   7.600   2.380
 7466W        W 8437   8.250   5.590  10.360
 7467W        W 8438   1.610   5.550   4.440
 7468W        W 8439  11.470   1.120  10.150
 7469W        W 8440   1.100   7.470   4.800
 7470W        W 8441   2.870   2.970   7.120
 7471W        W 8442   9.200   7.180   3.800
 7472W        W 8443   8.230   0.520   0.790
 7473W        W 8444  11.140   6.890  12.230
 7474W        W 8445  12.260   8.600   0.540
 7475W        W 8446  12.060   9.910   0.160
 7476W        W 8447  12.680  12.220   0.060
 7477W        W 8448  13.410   1.030   9.190
 7478W        W 8449   4.890  10.590   8.620
 7479W        W 8450   4.320   6.690   5.980
 7480W        W 8451   5.390   5.290   0.530
 7481W        W 8452   6.590   4.890   0.690
 7482W        W 8453   0.450  11.670   5.190
 7483W        W 8454  10.090  12.350   0.430
 7484W        W 8455   1.050  12.510  13.400
 7485W        W 8456  10.580   3.090  11.990
 7486W        W 8457   0.800   0.230   4.790
 7487W        W 8458   8.790   2.730   7.090
 7488W        W 8459   2.380  13.790  11.280
 7489W        W 8460   7.330  10.580   2.370
 7490W        W 8461   8.310  13.100   1.850
 7491W        W 8462   7.150   8.470   4.510
 7492W        W 8463  13.610  10.980   4.290
 7493W        W 8464   7.740   1.320   8.640
 7494W        W 8465   7.670   0.700  11.940
 7495W        W 8466  10.400  11.460   6.510
 7496W        W 8467   5.460   7.470   0.340
 7497W        W 8468   6.240   0.080   3.110
 7498W        W 8469   9.470  10.440  11.590
 7499W        W 8470   4.270   1.630   5.050
 7500W        W 8471   8.990  11.770   9.040
 7501W        W 8472   7.410   8.800  13.790
 7502W        W 8473   6.660   2.950   2.680
 7503W        W 8474   4.050  13.750   6.070
 7504W        W 8475   4.650   5.770   8.930
 7505W        W 8476  13.710   1.410  10.050
 7506W        W 8477   9.330   5.850   8.440
 7507W        W 8478  10.800   4.390   3.100
 7508W        W 8479  13.380   7.300   9.810
 7509W        W 8480   2.780  13.160  10.650
 7510W        W 8481   4.050   3.390   4.270
 7511W        W 8482   0.420   7.920   7.060
 7512W        W 8483  12.120  12.760  13.650
 7513W        W 8484   6.240   2.660   4.680
 7514W        W 8485  10.430   4.550  11.430
 7515W        W 8486  12.880   4.180   4.180
 7516W        W 8487   0.740   8.410  10.620
 7517W        W 8488  12.100   2.910   2.530
 7518W        W 8489   0.620  12.910   8.990
 7519W        W 8490   0.230   0.640   1.750
 7520W        W 8491   9.350   5.550   6.660
 7521W        W 8492   1.710  11.680   8.720
 7522W        W 8493  11.880   3.360   1.880
 7523W        W 8494   3.280   4.870   2.810
 7524W        W 8495   6.980   2.470   6.090
 7525W        W 8496   6.700  10.600  11.470
 7526W        W 8497   0.050   4.300  11.450
 7527W        W 8498   4.510   9.610   6.850
 7528W        W 8499  12.700   2.080  11.420
 7529W        W 8500   5.520   2.470   5.770
 7530W        W 8501  11.060   0.430   7.760
 7531W        W 8502   7.800  12.200  10.600
 7532W        W 8503   6.040  13.090   4.870
 7533W        W 8504   3.300  13.700   7.630
 7534W        W 8505   4.720   8.490  12.960
 7535W        W 8506  10.470   1.250  13.910
 7536W        W 8507  10.340  13.230  10.780
 7537W        W 8508  10.340   0.930   3.660
 7538W        W 8509   7.990   1.980   6.960
 7539W        W 8510   2.850   5.860   4.350
 7540W        W 8511  12.540  11.120   9.160
 7541W        W 8512  12.100   3.510   6.650
 7542W        W 8513   8.010   7.280   6.550
 7543W        W 8514   4.160   0.130  11.440
 7544W        W 8515  11.020   9.840   5.200
 7545W        W 8516  11.620  13.170   0.460
 7546W        W 8517   8.950   8.740   0.250
 7547W        W 8518   8.950   6.950   2.320
 7548W        W 8519   4.850   7.110   1.130
 7549W        W 8520   5.440   0.110  10.140
 7550W        W 8521  10.200  11.500   5.970
 7551W        W 8522   5.250   1.560   7.480
 7552W        W 8523  11.800   9.620  13.350
 7553W        W 8524   6.660   8.460  11.330
 7554W        W 8525   8.250  13.450   7.290
 7555W        W 8526   2.350   7.870  11.340
 7556W        W 8527   0.930   3.230  11.490
 7557W        W 8528   3.980  12.090   7.100
 7558W        W 8529   5.890   6.890  13.080
 7559W        W 8530   6.900   8.850   0.810
 7560W        W 8531  10.820   4.880   0.170
 7561W        W 8532  11.040   3.380   7.690
 7562W        W 8533   3.490  12.480  12.760
 7563W        W 8534  13.790   5.210   7.810
 7564W        W 8535   4.030  13.310   7.140
 7565W        W 8536   1.940  13.540   8.620
 7566W        W 8537   1.410   2.180   3.350
 7567W        W 8538   5.000   7.490  11.130
 7568W        W 8539  10.390  13.530   2.180
 7569W        W 8540   7.570   3.370   8.990
 7570W        W 8541  13.030   2.270   6.430
 7571W        W 8542   3.420   0.390  13.800
 7572W        W 8543   8.000  12.340   8.690
 7573W        W 8544   0.180   5.380   5.600
 7574W        W 8545   7.740   7.950  10.520
 7575W        W 8546  11.230   2.630  12.780
 7576W        W 8547   6.240   6.680   0.310
 7577W        W 8548   3.200   9.200   9.980
 7578W        W 8549   8.240  13.260  10.260
 7579W        W 8550  11.740   6.780   5.580
 7580W        W 8551   0.090   5.020   2.210
 7581W        W 8552  10.010   7.370   5.060
 7582W        W 8553  10.210  11.140  13.750
 7583W        W 8554   3.530   1.300   3.320
 7584W        W 8555   4.470   4.750  13.630
 7585W        W 8556   7.500   4.300   1.160
 7586W        W 8557   0.760  11.640  11.840
 7587W        W 8558  13.280   9.280   6.200
 7588W        W 8559   2.960   0.960   3.510
 7589W        W 8560   7.830  11.640  11.280
 7590W        W 8561   8.300   2.700  13.920
 7591W        W 8562  12.880   8.560   8.910
 7592W        W 8563   0.610   1.630  11.560
 7593W        W 8564   4.430  10.950   8.840
 7594W        W 8565  10.100  13.800   2.700
 7595W        W 8566   6.450   7.130  12.450
 7596W        W 8567  13.630  13.620  10.970
 7597W        W 8568   9.140  10.600   5.040
 7598W        W 8569   3.760   0.270   8.450
 7599W        W 8570  11.900   4.120   8.560
 7600W        W 8571   8.970   2.250  10.640
 7601W        W 8572   4.000  10.450   6.100
 7602W        W 8573  11.010   9.030  10.610
 7603W        W 8574   0.460   7.360   9.430
 7604W        W 8575  10.000   4.870  11.470
 7605W        W 8576   3.470   8.380   8.240
 7606W        W 8577  10.010  13.270   2.740
 7607W        W 8578  10.180  13.010  10.360
 7608W        W 8579   9.660  13.810   8.480
 7609W        W 8580   2.100   6.880   6.440
 7610W        W 8581   5.450   4.160   6.190
 7611W        W 8582   7.900   6.460   9.360
 7612W        W 8583   1.010   8.950   7.380
 7613W        W 8584   1.050   0.990   8.050
 7614W        W 8585   7.270  11.900  13.580
 7615W        W 8586   6.080   6.030   0.710
 7616W        W 8587   8.500   1.070   0.350
 7617W        W 8588   2.550   9.100   7.380
 7618W        W 8589   6.550   8.340   5.390
 7619W        W 8590  10.980   4.270   8.520
 7620W        W 8591   4.830   3.280   9.210
 7621W        W 8592   7.010   4.370   7.100
 7622W        W 8593  12.990   4.930  12.650
 7623W        W 8594   6.280   8.590   3.910
 7624W        W 8595  12.250   9.220   4.740
 7625W        W 8596  12.370   6.430   7.210
 7626W        W 8597   8.500   3.720   1.810
 7627W        W 8598   2.000  10.410   5.190
 7628W        W 8599   3.000  13.650   8.160
 7629W        W 8600  13.450   0.480  12.480
 7630W        W 8601   3.100   9.890   6.510
 7631W        W 8602  12.340   9.360   5.630
 7632W        W 8603  10.040   0.760   6.530
 7633W        W 8604   3.130   1.520   8.280
 7634W        W 8605   3.160   1.540   2.640
 7635W        W 8606   3.630   3.630   2.970
 7636W        W 8607   8.730   6.430   9.730
 7637W        W 8608   0.220   7.150  13.120
 7638W        W 8609   4.590  11.610   0.870
 7639W        W 8610   4.570  10.740   1.270
 7640W        W 8611  10.610   7.690  11.570
 7641W        W 8612  12.150   3.330  10.800
 7642W        W 8613   7.200   5.430  12.620
 7643W        W 8614   9.490   4.300  12.280
 7644W        W 8615   2.070   3.330   9.400
 7645W        W 8616   4.080   1.260   1.710
 7646W        W 8617  10.210   9.270   5.370
 7647W        W 8618  10.740   2.640  12.270
 7648W        W 8619  13.130   0.730   0.750
 7649W        W 8620   9.900   2.780  11.110
 7650W        W 8621  13.080   0.350  11.790
 7651W        W 8622   6.300   5.750   6.290
 7652W        W 8623   7.740   5.520   6.140
 7653W        W 8624   4.330   7.350   1.860
 7654W        W 8625   9.520  11.800   7.710
 7655W        W 8626   3.070  10.090  12.080
 7656W        W 8627   6.440   9.530   4.780
 7657W        W 8628   4.260   8.360   9.890
 7658W        W 8629   6.960  11.770   4.420
 7659W        W 8630   9.520  12.520   8.540
 7660W        W 8631   7.510   8.290   3.740
 7661W        W 8632   0.810  12.430  12.140
 7662W        W 8633   7.370  13.730  11.420
 7663W        W 8634  13.820  11.700   2.130
 7664W        W 8635   0.900  12.420   0.050
 7665W        W 8636  13.450   2.400   8.050
 7666W        W 8637  12.330   4.660   2.460
 7667W        W 8638  11.280   7.410   5.920
 7668W        W 8639   3.780  12.960  12.840
 7669W        W 8640  10.060  12.930   4.390
 7670W        W 8641   3.870   7.920   0.750
 7671W        W 8642  13.800   5.390   5.160
 7672W        W 8643   8.400   9.930  10.900
 7673W        W 8644   8.440  10.000  11.650
 7674W        W 8645  11.830   9.490   5.610
 7675W        W 8646  10.920   3.110  12.340
 7676W        W 8647   1.370   6.960  12.270
 7677W        W 8648  11.730   7.640   6.090
 7678W        W 8649   0.890   1.140   1.580
 7679W        W 8650  11.140   3.070  10.660
 7680W        W 8651  12.340   2.270   1.990
 7681W        W 8652   1.170  12.010   7.920
 7682W        W 8653  12.190  11.620   2.820
 7683W        W 8654   3.560   8.910   4.680
 7684W        W 8655   6.060   5.440   3.890
 7685W        W 8656  11.430  12.510  10.520
 7686W        W 8657   5.420  11.590  10.650
 7687W        W 8658  10.200   0.610   0.690
 7688W        W 8659   6.290  12.470   2.440
 7689W        W 8660   5.450  13.240  10.810
 7690W        W 8661   0.070   3.940   0.710
 7691W        W 8662   9.180   3.170   7.090
 7692W        W 8663  10.190   0.650   9.920
 7693W        W 8664   2.000   3.740   6.140
 7694W        W 8665   8.640  13.810  10.940
 7695W        W 8666  12.650   0.380   5.410
 7696W        W 8667   1.180  10.650   8.230
 7697W        W 8668  13.650   3.490   8.290
 7698W        W 8669   9.790  11.390   4.070
 7699W        W 8670   9.870   0.670   5.630
 7700W        W 8671   7.240   4.460   8.610
 7701W        W 8672   6.770  13.220   2.990
 7702W        W 8673  13.860  13.360  13.830
 7703W        W 8674   0.260   6.610   3.710
 7704W        W 8675  11.150   4.840   7.950
 7705W        W 8676   5.410  13.110   9.920
 7706W        W 8677  10.150  11.950   4.460
 7707W        W 8678   2.260   6.900   9.340
 7708W        W 8679   8.650  13.660   3.500
 7709W        W 8680   7.630   4.620   8.320
 7710W        W 8681  13.720   7.050  11.620
 7711W        W 8682  13.810   0.160   3.800
 7712W        W 8683  10.610  10.850   2.320
 7713W        W 8684  11.880   6.520   9.770
 7714W        W 8685   5.930   9.700   5.800
 7715W        W 8686  12.680  10.890   4.350
 7716W        W 8687   4.240   8.980   9.460
 7717W        W 8688   6.190  12.020  11.020
 7718W        W 8689   5.360   3.950   2.200
 7719W        W 8690  12.860  12.620  10.550
 7720W        W 8691   3.930   8.690  13.190
 7721W        W 8692   9.870   1.190   5.670
 7722W        W 8693   0.310  10.900   0.890
 7723W        W 8694  13.630   1.210   7.030
 7724W        W 8695   5.530   8.670   7.870
 7725W        W 8696   4.180   5.910   9.010
 7726W        W 8697   3.290   0.240   2.130
 7727W        W 8698   3.920   0.420  13.520
 7728W        W 8699   1.460   8.090   6.960
 7729W        W 8700   6.610  12.090   9.660
 7730W        W 8701  11.500   6.210   0.880
 7731W        W 8702   3.200   3.520  10.710
 7732W        W 8703   5.780   9.970  12.990
 7733W        W 8704   7.460   0.780   6.510
 7734W        W 8705   0.910  13.800   7.480
 7735W        W 8706  10.470   8.100   3.720
 7736W        W 8707   1.670   0.430   1.610
 7737W        W 8708   0.180  13.750  13.650
 7738W        W 8709   6.570   6.170   0.650
 7739W        W 8710  10.240   3.380   9.520
 7740W        W 8711   0.810  10.040   1.310
 7741W        W 8712  12.820   8.730   0.470
 7742W        W 8713  10.710  10.730  13.360
 7743W        W 8714   9.280   6.500   5.110
 7744W        W 8715  11.920   2.490  13.520
 7745W        W 8716  12.230   8.730   7.450
 7746W        W 8717   6.060   8.760   0.780
 7747W        W 8718  12.400   0.800   1.470
 7748W        W 8719   2.770   7.260   8.350
 7749W        W 8720   4.940  12.490   5.270
 7750W        W 8721  12.780   5.520  11.860
 7751W        W 8722  12.330   7.790   0.840
 7752W        W 8723   2.000   5.420   9.710
 7753W        W 8724  13.730   8.200   9.670
 7754W        W 8725   9.730   6.140   1.240
 7755W        W 8726  13.690   2.370  10.560
 7756W        W 8727   1.380   2.720   9.010
 7757W        W 8728   8.770   8.030   1.480
 7758W        W 8729   4.840   5.100  10.310
 7759W        W 8730   0.840   1.020  13.540
 7760W        W 8731   8.370   7.830   4.380
 7761W        W 8732   0.380  10.240   4.050
 7762W        W 8733  12.660  12.560  11.050
 7763W        W 8734   1.810   3.190   0.670
 7764W        W 8735  12.350   0.270   3.980
 7765W        W 8736   9.840   2.840   6.480
 7766W        W 8737  13.540  10.590   4.720
 7767W        W 8738  13.010   3.220   4.290
 7768W        W 8739   7.980  12.170   3.900
 7769W        W 8740   1.530   6.130   6.670
 7770W        W 8741   2.590   5.230  11.240
 7771W        W 8742  12.830   4.120   9.060
 7772W        W 8743  11.160   7.270   5.420
 7773W        W 8744  11.100   5.650  10.740
 7774W        W 8745   1.160   5.480   4.740
 7775W        W 8746   4.480   9.770   0.160
 7776W        W 8747   9.480   6.140  12.780
 7777W        W 8748   1.190  13.600  12.680
 7778W        W 8749   6.730   0.820   1.870
 7779W        W 8750   4.740   0.330   9.570
 7780W        W 8751  11.480  13.230   8.090
 7781W        W 8752   5.400   7.740   8.850
 7782W        W 8753  11.220  11.400   7.060
 7783W        W 8754  12.790  11.570   8.850
 7784W        W 8755  10.450   1.600  13.590
 7785W        W 8756   4.090   2.340   6.800
 7786W        W 8757  13.020   0.530  13.660
 7787W        W 8758   7.160   0.450  12.530
 7788W        W 8759   0.210   4.690   0.390
 7789W        W 8760  11.930   6.120  11.130
 7790W        W 8761  12.700   0.930   9.150
 7791W        W 8762   9.440   3.190   2.860
 7792W        W 8763   6.630   1.680  11.350
 7793W        W 8764   6.470   1.030   2.920
 7794W        W 8765   6.970   0.310   9.840
 7795W        W 8766  10.930   1.190  11.730
 7796W        W 8767   3.410   5.600   1.140
 7797W        W 8768   3.030   0.360  12.820
 7798W        W 8769   1.220   5.840  11.750
 7799W        W 8770   0.200   1.350   5.910
 7800W        W 8771  10.130   7.590  13.090
 7801W        W 8772  13.110  10.990  10.440
 7802W        W 8773   4.890   7.570  13.430
 7803W        W 8774   9.130   9.540   4.360
 7804W        W 8775   6.340   2.380   7.750
 7805W        W 8776   2.210   2.300  11.360
 7806W        W 8777  13.180   8.480  13.710
 7807W        W 8778   4.100   1.810  12.820
 7808W        W 8779   3.190   4.540   2.410
 7809W        W 8780   7.410   7.730   5.660
 7810W        W 8781  11.760   6.860   3.430
 7811W        W 8782   4.440   5.840   7.270
 7812W        W 8783   7.090   6.880   8.460
 7813W        W 8784  11.540   0.960   7.510
 7814W        W 8785   9.720   3.090   6.900
 7815W        W 8786  11.090   4.150   0.950
 7816W        W 8787  10.330   2.640   9.930
 7817W        W 8788   8.470   9.210  12.990
 7818W        W 8789   5.130   0.470   4.080
 7819W        W 8790   6.740  12.920   8.960
 7820W        W 8791   6.530   5.110   0.240
 7821W        W 8792  13.250   0.230   0.840
 7822W        W 8793  12.570   4.200   1.780
 7823W        W 8794   4.770   6.010  10.600
 7824W        W 8795  11.250   6.100   6.830
 7825W        W 8796   8.820   1.800   9.670
 7826W        W 8797  10.500  12.700   9.070
 7827W        W 8798   8.940   8.860   2.410
 7828W        W 8799   1.290   9.630  11.490
 7829W        W 8800  13.170  13.630   0.510
 7830W        W 8801   4.990   1.440   6.300
 7831W        W 8802  13.650   9.400   5.000
 7832W        W 8803  10.490   6.120   3.400
 7833W        W 8804   7.530   4.680   7.830
 7834W        W 8805   2.310   0.830  13.110
 7835W        W 8806   0.190   0.520   6.640
 7836W        W 8807   2.200   6.650  10.790
 7837W        W 8808   1.340   6.700  10.480
 7838W        W 8809   6.210   0.130   3.810
 7839W        W 8810   3.820   7.540  11.800
 7840W        W 8811  10.290   6.360  12.430
 7841W        W 8812  11.300   2.080   1.780
 7842W        W 8813  12.180   2.060   5.290
 7843W        W 8814   6.670   0.150   9.420
 7844W        W 8815   7.700   5.430   1.930
 7845W        W 8816   0.650   1.450   4.240
 7846W        W 8817   1.000  13.600  11.420
 7847W        W 8818   0.580   2.220   3.580
 7848W        W 8819  13.350   1.140   0.920
 7849W        W 8820   8.570   9.070   6.300
 7850W        W 8821   3.650   1.710  11.200
 7851W        W 8822   0.890  12.940   7.890
 7852W        W 8823   7.640   1.370  10.740
 7853W        W 8824   9.450  10.040   1.680
 7854W        W 8825  13.820   7.490   6.480
 7855W        W 8826   0.710  11.850   3.420
 7856W        W 8827   5.570   2.930   4.400
 7857W        W 8828   8.280   5.950  13.610
 7858W        W 8829   7.330   6.760   5.900
 7859W        W 8830   6.590   8.880   1.420
 7860W        W 8831  13.360  12.120   3.200
 7861W        W 8832  10.920   4.470   9.680
 7862W        W 8833   4.130  11.240  11.910
 7863W        W 8834   7.520  11.450  13.050
 7864W        W 8835   7.800   3.700  12.450
 7865W        W 8836   7.330  12.930   4.740
 7866W        W 8837   3.630   1.140   4.170
 7867W        W 8838  10.080  12.610  13.020
 7868W        W 8839  12.710  11.650   5.120
 7869W        W 8840  12.920   4.720   2.710
 7870W        W 8841  11.630  12.680   0.660
 7871W        W 8842   5.620   6.430   3.570
 7872W        W 8843   8.910  13.390   5.720
 7873W        W 8844  10.120  12.550   7.760
 7874W        W 8845   7.710   2.770  10.230
 7875W        W 8846   7.060   1.240  11.720
 7876W        W 8847   1.420   2.010   0.130
 7877W        W 8848  11.890  11.870  12.710
 7878W        W 8849  10.770  12.460  12.230
 7879W        W 8850   0.840  12.380   3.380
 7880W        W 8851   3.960   4.920   1.710
 7881W        W 8852  12.720   5.350   6.160
 7882W        W 8853   8.110   1.120   0.910
 7883W        W 8854   6.080   9.360   4.480
 7884W        W 8855   0.230  12.920  11.290
 7885W        W 8856  13.710   5.350   3.480
 7886W        W 8857  13.600  10.220   7.450
 7887W        W 8858  13.400   0.870  13.380
 7888W        W 8859   4.900   0.070   8.580
 7889W        W 8860   5.200   8.620  13.540
 7890W        W 8861   9.350   3.470  10.680
 7891W        W 8862   4.020   7.830  11.470
 7892W        W 8863   2.750   5.180   3.840
 7893W        W 8864  10.380   8.860   8.690
 7894W        W 8865   0.210   9.890  11.610
 7895W        W 8866   4.730  12.360   5.940
 7896W        W 8867   7.440   4.900   3.710
 7897W        W 8868   5.330   5.670   9.390
 7898W        W 8869  12.030   0.580  11.700
 7899W        W 8870   4.280  12.810   8.420
 7900W        W 8871   2.490   3.670   9.520
 7901W        W 8872   7.890   5.840   0.710
 7902W        W 8873   3.450  10.030   6.160
 7903W        W 8874   9.700   2.560   6.850
 7904W        W 8875   6.470   5.310   6.650
 7905W        W 8876   2.360  13.240   0.420
 7906W        W 8877   3.060   5.950  10.710
 7907W        W 8878   5.820   5.940  12.220
 7908W        W 8879   3.410   0.870   2.750
 7909W        W 8880   3.340   7.890  10.510
 7910W        W 8881  10.110  10.360   6.460
 7911W        W 8882  12.830   3.660   9.320
 7912W        W 8883  10.370  10.170   9.810
 7913W        W 8884  13.190   5.190  11.410
 7914W        W 8885   5.910  11.380   0.230
 7915W        W 8886   1.930   7.320   1.650
 7916W        W 8887   1.280  12.090   9.340
[truncated: 614,912 more chars]
