# Supplementary material for: Cryptochrome magnetoreception: Time course of photoactivation from non-equilibrium coarse-grained molecular dynamics
Source: Comput Struct Biotechnol J. 2024 Nov 10;26:58–69. doi: 10.1016/j.csbj.2024.11.001 (PMC11725172; doi:10.1016/j.csbj.2024.11.001)
Supplement: Supplementary file 2 — Analysis codes and cg-MD simulation inputs (including initial molecular structures, parameters and topology files) and outputs (final molecular structures) of the 20 replicas. [file mmc2.zip › cg-md/17/production.gro]

Title of the system in water
22551
    1MET     BB    1  12.841   0.208   4.929 -0.0442  0.1101 -0.1875
    1MET    SC1    2  12.902  -0.136   5.065 -0.2115 -0.1787  0.0022
    2PRO     BB    3  12.779   0.156   4.582  0.1519  0.3022 -0.0084
    2PRO    SC1    4  13.037   0.018   4.523 -0.0461 -0.1216  0.2369
    3HIS     BB    5  12.463   0.138   4.427 -0.0276 -0.1384 -0.0798
    3HIS    SC1    6  12.535  -0.131   4.323  0.2903 -0.0880  0.3322
    3HIS    SC2    7  12.740  -0.218   4.171  0.0558 -0.1900  0.0649
    3HIS    SC3    8  12.635  -0.378   4.362 -0.0262 -0.2887 -0.0619
    4ARG     BB    9  12.358   0.366   4.351  0.0767  0.1054  0.0374
    4ARG    SC1   10  12.326   0.501   4.626 -0.0466  0.0648 -0.2461
    4ARG    SC2   11  12.383   0.364   4.868  0.3380 -0.1144  0.1331
    4ARG    SCP   12  12.347   0.326   4.771 -0.0340  0.2769  0.0870
    5THR     BB   13  12.080   0.325   4.159 -0.0259  0.1225  0.0213
    5THR    SC1   14  12.052   0.085   4.129  0.2350  0.3842 -0.1983
    5THR    SCP   15  11.925   0.137   4.102  0.2170 -0.1298  0.0785
    5THR    SCN   16  12.180   0.033   4.157  0.1106 -0.3585  0.1509
    6ILE     BB   17  11.858   0.361   3.807 -0.2378 -0.3908 -0.1398
    6ILE    SC1   18  11.767   0.656   3.772 -0.2880 -0.4209 -0.2686
    7HIS     BB   19  11.562   0.244   3.755 -0.0532  0.0925  0.1146
    7HIS    SC1   20  11.573  -0.031   3.534 -0.2638 -0.3067 -0.0319
    7HIS    SC2   21  11.680  -0.210   3.363 -0.0639 -0.2173 -0.0033
    7HIS    SC3   22  11.464  -0.065   3.289 -0.0184 -0.2254 -0.1552
    8LEU     BB   23  11.415   0.441   3.518  0.0361  0.0501  0.3475
    8LEU    SC1   24  11.393   0.759   3.503 -0.0632 -0.0704 -0.0121
    9PHE     BB   25  11.157   0.339   3.414  0.0046 -0.1553  0.4025
    9PHE    SC1   26  11.132   0.056   3.627 -0.2118  0.1123  0.1520
    9PHE    SC2   27  10.958  -0.126   3.725  0.0435  0.0213  0.4515
    9PHE    SC3   28  11.224  -0.165   3.750  0.1111  0.2175  0.1087
   10ARG     BB   29  11.039   0.211   3.135  0.2594 -0.1658 -0.2364
   10ARG    SC1   30  10.963   0.471   2.977  0.1467  0.3008 -0.0237
   10ARG    SC2   31  11.088   0.512   2.697  0.1305 -0.0780  0.3856
   10ARG    SCP   32  11.113   0.456   2.605 -0.4038  0.4112 -0.1433
   11LYS     BB   33  11.050  -0.005   3.079  0.1322  0.2951 -0.1518
   11LYS    SC1   34  11.028  -0.042   2.726 -0.0837 -0.1083  0.0685
   11LYS    SC2   35  10.968  -0.049   2.476  0.1556 -0.3310  0.1017
   11LYS    SCP   36  10.937   0.007   2.566  0.1089 -0.1955  0.0052
   12GLY     BB   37  10.967  -0.254   3.231  0.0615  0.2746  0.1889
   13LEU     BB   38  10.690  -0.397   3.400 -0.1008  0.1290 -0.0714
   13LEU    SC1   39  10.433  -0.190   3.335  0.1108 -0.2804 -0.0980
   14ARG     BB   40  10.752  -0.587   3.621  0.1695  0.2313  0.0593
   14ARG    SC1   41  10.515  -0.709   3.832  0.0639  0.2460 -0.0066
   14ARG    SC2   42  10.585  -1.068   3.906 -0.2363 -0.0924 -0.0989
   14ARG    SCP   43  10.492  -1.111   3.946 -0.3720  0.2258 -0.0440
   15LEU     BB   44  10.977  -0.833   3.685  0.1492  0.1248  0.0344
   15LEU    SC1   45  11.143  -0.671   3.923 -0.0177  0.1218  0.2774
   16HIS     BB   46  11.072  -1.054   3.528  0.2372  0.1291  0.2667
   16HIS    SC1   47  10.969  -1.332   3.553 -0.0463 -0.0933 -0.0657
   16HIS    SC2   48  10.776  -1.469   3.683 -0.0176 -0.0993 -0.0294
   16HIS    SC3   49  10.823  -1.517   3.422 -0.2578  0.1026 -0.1140
   17ASP     BB   50  11.365  -1.007   3.363 -0.1303  0.0192  0.1613
   17ASP    SC1   51  11.501  -1.256   3.224  0.0098 -0.1032 -0.0637
   17ASP    SCN   52  11.449  -1.302   3.138 -0.3332 -0.0680  0.1092
   18ASN     BB   53  11.517  -0.762   3.352  0.0067 -0.1589  0.0729
   18ASN    SC1   54  11.334  -0.521   3.441 -0.2088 -0.0686  0.0032
   18ASN    SCP   55  11.405  -0.642   3.447 -0.1306 -0.2455 -0.2356
   18ASN    SCN   56  11.262  -0.401   3.434 -0.0256 -0.1663  0.0147
   19PRO     BB   57  11.778  -0.724   3.216 -0.0589 -0.1719 -0.0734
   19PRO    SC1   58  11.902  -0.918   3.021  0.1367 -0.3617 -0.2244
   20THR     BB   59  11.981  -0.592   3.455 -0.1556  0.0707  0.1451
   20THR    SC1   60  12.220  -0.519   3.397 -0.2936  0.0164 -0.0194
   20THR    SCP   61  12.335  -0.457   3.449 -0.0520 -0.1425  0.1560
   20THR    SCN   62  12.106  -0.581   3.345 -0.1795  0.0293  0.2278
   21LEU     BB   63  11.859  -0.474   3.704  0.3629 -0.1689 -0.2389
   21LEU    SC1   64  11.612  -0.626   3.822 -0.0298 -0.1513  0.1011
   22LEU     BB   65  11.899  -0.232   3.836  0.1752  0.1878 -0.2247
   22LEU    SC1   66  11.652  -0.173   3.969 -0.0176 -0.3154 -0.0164
   23ALA     BB   67  12.261  -0.320   3.967  0.0721  0.0276  0.0391
   24ALA     BB   68  12.355  -0.472   3.950 -0.1641 -0.0738  0.0980
   25LEU     BB   69  12.333  -0.799   4.027 -0.0888 -0.0564 -0.1915
   25LEU    SC1   70  12.222  -0.854   3.746 -0.3616 -0.1417  0.2936
   26GLU     BB   71  12.392  -0.848   4.311 -0.2150 -0.0884 -0.1405
   26GLU    SC1   72  12.770  -0.821   4.424  0.1076  0.2641  0.1108
   26GLU    SCN   73  12.857  -0.800   4.360 -0.0439  0.4507 -0.0476
   27SER     BB   74  12.268  -0.630   4.577 -0.0372  0.2670 -0.1291
   27SER    SC1   75  12.379  -0.711   4.762 -0.1400 -0.0018 -0.2142
   27SER    SCP   76  12.245  -0.752   4.773  0.1651 -0.1154 -0.0974
   27SER    SCN   77  12.513  -0.671   4.751  0.0530  0.2093 -0.3447
   28SER     BB   78  12.131  -0.326   4.513  0.3744 -0.1396 -0.1955
   28SER    SC1   79  11.960  -0.369   4.345  0.0094 -0.0217  0.1968
   28SER    SCP   80  11.824  -0.375   4.379  0.1061  0.2572 -0.0431
   28SER    SCN   81  12.096  -0.362   4.310  0.0995 -0.1047 -0.1623
   29GLU     BB   82  12.142  -0.047   4.677 -0.1338  0.1672 -0.1234
   29GLU    SC1   83  12.464  -0.140   4.899 -0.1630  0.1060 -0.1311
   29GLU    SCN   84  12.490  -0.035   4.878 -0.3966  0.2769  0.3126
   30THR     BB   85  11.956   0.178   4.644  0.1077  0.2406 -0.0448
   30THR    SC1   86  11.883   0.414   4.752  0.1379 -0.0290 -0.1438
   30THR    SCP   87  11.922   0.380   4.882 -0.1446  0.0454  0.3721
   30THR    SCN   88  11.845   0.448   4.622  0.3173 -0.1389  0.1777
   31ILE     BB   89  11.655   0.043   4.513  0.0945  0.1369 -0.1410
   31ILE    SC1   90  11.580  -0.209   4.677  0.1796  0.1923 -0.0156
   32TYR     BB   91  11.557   0.199   4.284  0.1707 -0.2167  0.1256
   32TYR    SC1   92  11.629   0.484   4.369  0.0535  0.0393 -0.0352
   32TYR    SC2   93  11.567   0.737   4.441 -0.2060  0.0333 -0.2213
   32TYR    SC3   94  11.763   0.692   4.260  0.0270  0.0812  0.0120
   33PRO     BB   95  11.244   0.140   4.144  0.3752 -0.1185 -0.1044
   33PRO    SC1   96  11.188  -0.104   4.290 -0.2830  0.0098 -0.2124
   34VAL     BB   97  11.145   0.427   3.905  0.2806 -0.0031  0.1113
   34VAL    SC1   98  11.303   0.616   4.002  0.4003 -0.1199  0.1461
   35TYR     BB   99  10.829   0.544   3.813 -0.0997  0.2600  0.0627
   35TYR    SC1  100  10.722   0.312   3.673 -0.0781  0.2004 -0.0617
   35TYR    SC2  101  10.487   0.188   3.624 -0.0623  0.1039  0.0966
   35TYR    SC3  102  10.643   0.269   3.419 -0.1330 -0.0248 -0.0093
   36VAL     BB  103  10.715   0.791   3.564  0.0481 -0.0535  0.1296
   36VAL    SC1  104  10.898   0.769   3.374  0.1215 -0.0669  0.2012
   37LEU     BB  105  10.497   0.916   3.520 -0.1662  0.1708  0.0946
   37LEU    SC1  106  10.273   0.665   3.573 -0.1165 -0.2830 -0.0232
   38ASP     BB  107  10.426   1.178   3.285  0.2832  0.3442  0.0708
   38ASP    SC1  108  10.321   1.449   3.398  0.1684  0.2445  0.0839
   38ASP    SCN  109  10.238   1.521   3.395 -0.0191  0.0604  0.3500
   39ARG     BB  110  10.359   1.173   2.926  0.3151 -0.2173  0.0203
   39ARG    SC1  111  10.082   1.276   2.972  0.0040 -0.0526  0.0677
   39ARG    SC2  112   9.892   1.510   3.105 -0.1898  0.4634 -0.1490
   39ARG    SCP  113   9.867   1.514   3.212  0.0818 -0.2340 -0.0084
   40ARG     BB  114  10.655   1.277   2.866  0.1023  0.1361  0.3149
   40ARG    SC1  115  10.692   1.522   2.944  0.1346  0.0117 -0.0272
   40ARG    SC2  116  10.655   1.729   3.209 -0.2758  0.1865 -0.2701
   40ARG    SCP  117  10.686   1.809   3.140 -0.0777  0.4742  0.1141
   41PHE     BB  118  10.806   1.006   2.880  0.0861 -0.1356  0.0331
   41PHE    SC1  119  11.090   1.043   2.958  0.0375  0.0843  0.1447
   41PHE    SC2  120  11.245   0.839   3.043 -0.1029 -0.1673 -0.1778
   41PHE    SC3  121  11.318   1.094   3.093  0.3082 -0.2821 -0.1502
   42LEU     BB  122  10.634   0.770   2.794 -0.0557  0.1130  0.2454
   42LEU    SC1  123  10.480   0.675   3.070 -0.1796  0.4833 -0.0756
   43ALA     BB  124  10.519   0.777   2.547 -0.1073  0.1730 -0.0356
   44SER     BB  125  10.791   0.942   2.342  0.0415 -0.0634  0.0277
   44SER    SC1  126  11.008   0.911   2.404  0.2161  0.2460  0.0254
   44SER    SCP  127  11.075   0.846   2.300 -0.1471  0.4870 -0.4451
   44SER    SCN  128  10.942   0.976   2.509  0.4182  0.0232  0.2498
   45ALA     BB  129  10.652   1.221   2.343 -0.1132  0.0000  0.2343
   46MET     BB  130  10.368   1.195   2.394 -0.0956  0.0245  0.1993
   46MET    SC1  131  10.357   1.539   2.589 -0.0563 -0.2549  0.5607
   47HIS     BB  132  10.159   1.053   2.207 -0.0330  0.2679 -0.1616
   47HIS    SC1  133  10.164   1.272   1.968 -0.0983  0.0845  0.1761
   47HIS    SC2  134  10.302   1.501   1.932  0.0620 -0.0012  0.2375
   47HIS    SC3  135  10.087   1.448   1.778  0.1209  0.1152  0.1131
   48ILE     BB  136   9.814   1.103   2.280 -0.2021 -0.1015  0.0699
   48ILE    SC1  137   9.869   1.337   2.475  0.1807  0.0832 -0.2461
   49GLY     BB  138   9.552   0.957   2.420  0.1063 -0.0810 -0.1092
   50ALA     BB  139   9.388   0.797   2.364 -0.0005  0.1547 -0.2692
   51LEU     BB  140   9.440   0.431   2.440 -0.0135 -0.1355  0.2905
   51LEU    SC1  141   9.520   0.157   2.281  0.0727 -0.0452  0.1892
   52ARG     BB  142   9.705   0.443   2.569  0.2802  0.5208  0.0876
   52ARG    SC1  143   9.936   0.394   2.385 -0.2519  0.0432  0.0066
   52ARG    SC2  144  10.184   0.562   2.302 -0.0099 -0.1432  0.0630
   52ARG    SCP  145  10.210   0.599   2.202  0.0339 -0.0644  0.1026
   53TRP     BB  146   9.565   0.625   2.869 -0.0817  0.1003  0.1471
   53TRP    SC1  147   9.799   0.733   3.011 -0.2528 -0.0075  0.0455
   53TRP    SC2  148  10.013   0.801   3.161 -0.1271 -0.1513 -0.0649
   53TRP    SC3  149   9.774   0.919   3.205 -0.0356 -0.0179  0.0860
   53TRP    SC4  150   9.986   0.981   3.360  0.0787 -0.1938  0.0039
   54HIS     BB  151   9.392   0.382   2.998 -0.0825  0.1553 -0.4048
   54HIS    SC1  152   9.254   0.185   2.890  0.1308  0.0446  0.1356
   54HIS    SC2  153   9.063  -0.006   2.894 -0.1188  0.2873  0.1691
   54HIS    SC3  154   9.230   0.014   2.683 -0.0221 -0.0271  0.2109
   55PHE     BB  155   9.710   0.169   2.978  0.0364 -0.0919  0.0833
   55PHE    SC1  156   9.682  -0.004   2.753 -0.0805 -0.0442  0.0663
   55PHE    SC2  157   9.601  -0.236   2.641  0.4650 -0.3306  0.2287
   55PHE    SC3  158   9.817  -0.107   2.544 -0.0277  0.3162 -0.0838
   56LEU     BB  159   9.800   0.144   3.220 -0.5495 -0.1751 -0.3335
   56LEU    SC1  160  10.133   0.283   3.249  0.1052 -0.0880  0.2204
   57LEU     BB  161   9.584   0.200   3.444 -0.0945 -0.1278  0.2596
   57LEU    SC1  162   9.632   0.520   3.449 -0.1802  0.2765 -0.0372
   58GLN     BB  163   9.643  -0.118   3.600 -0.0228  0.0816  0.2256
   58GLN    SC1  164   9.333  -0.352   3.695  0.0863  0.1894 -0.4923
   58GLN    SCP  165   9.430  -0.338   3.596 -0.0464  0.2046  0.6254
   58GLN    SCN  166   9.235  -0.366   3.794 -0.2008 -0.0626  0.4413
   59SER     BB  167   9.979  -0.210   3.566 -0.1067  0.1512  0.0536
   59SER    SC1  168  10.119  -0.444   3.605 -0.0020 -0.1730  0.1784
   59SER    SCP  169  10.219  -0.350   3.633  0.0463 -0.0857  0.2046
   59SER    SCN  170  10.019  -0.538   3.577  0.0510 -0.0762  0.1551
   60LEU     BB  171  10.038   0.020   3.823  0.0736 -0.0600 -0.0188
   60LEU    SC1  172   9.967   0.301   3.716 -0.0705 -0.4229 -0.2172
   61GLU     BB  173   9.878  -0.092   4.095  0.0347 -0.1395  0.0356
   61GLU    SC1  174   9.507  -0.074   4.079  0.1891 -0.1072  0.3598
   61GLU    SCN  175   9.524  -0.136   3.990 -0.1394 -0.1834  0.3364
   62ASPP    BB  176   9.932  -0.406   4.092 -0.0767 -0.3268  0.2047
   62ASPP   SC1  177   9.757  -0.547   3.900  0.0566 -0.1368 -0.0947
   63LEU     BB  178  10.289  -0.368   4.101 -0.0301  0.0694  0.1253
   63LEU    SC1  179  10.434  -0.203   3.885  0.0346  0.1443 -0.2214
   64HIS     BB  180  10.255  -0.135   4.386 -0.2251 -0.2614 -0.0714
   64HIS    SC1  181  10.257   0.140   4.246  0.1265  0.1020  0.0997
   64HIS    SC2  182  10.151   0.374   4.163  0.4056  0.1964 -0.0041
   64HIS    SC3  183  10.391   0.295   4.069  0.2491 -0.2066 -0.0855
   65LYS     BB  184  10.124  -0.446   4.562  0.1344  0.0737 -0.0136
   65LYS    SC1  185   9.841  -0.326   4.609 -0.0215 -0.1189  0.1621
   65LYS    SC2  186   9.614  -0.364   4.508 -0.4538 -0.0130  0.0652
   65LYS    SCP  187   9.592  -0.314   4.412  0.3808 -0.1694 -0.2945
   66ASN     BB  188  10.337  -0.676   4.470  0.0932 -0.0427 -0.2165
   66ASN    SC1  189  10.340  -0.853   4.265 -0.0520  0.0435  0.1475
   66ASN    SCP  190  10.217  -0.880   4.204  0.2158 -0.3708 -0.7280
   66ASN    SCN  191  10.463  -0.826   4.326  0.0255 -0.3369 -0.3458
   67LEU     BB  192  10.618  -0.543   4.542 -0.6160  0.2374  0.3614
   67LEU    SC1  193  10.746  -0.438   4.275  0.0465 -0.2213 -0.1167
   68SER     BB  194  10.650  -0.483   4.918  0.2068  0.0566  0.1906
   68SER    SC1  195  10.445  -0.546   5.015  0.3836  0.0495 -0.0770
   68SER    SCP  196  10.342  -0.618   5.077  0.3353  0.1093 -0.2033
   68SER    SCN  197  10.548  -0.474   4.954  0.4898 -0.0636 -0.1515
   69ARG     BB  198  10.879  -0.815   5.066  0.2193  0.1812  0.1913
   69ARG    SC1  199  10.682  -0.807   5.339  0.2345  0.1130 -0.1111
   69ARG    SC2  200  10.798  -0.670   5.607  0.5633  0.0075  0.1586
   69ARG    SCP  201  10.804  -0.562   5.584  0.0202  0.0088 -0.1459
   70LEU     BB  202  11.025  -0.791   4.776 -0.0817 -0.0159 -0.2867
   70LEU    SC1  203  11.240  -0.985   4.854 -0.0891 -0.0857 -0.0459
   71GLY     BB  204  11.107  -0.513   4.772 -0.0178 -0.1570 -0.0430
   72ALA     BB  205  10.976  -0.308   4.665 -0.0425 -0.0143  0.0752
   73ARG     BB  206  10.709  -0.044   4.559 -0.0140 -0.3148 -0.2359
   73ARG    SC1  207  10.501  -0.050   4.790 -0.1320  0.0002 -0.2681
   73ARG    SC2  208  10.240  -0.138   4.949  0.4642 -0.0467  0.5193
   73ARG    SCP  209  10.253  -0.239   4.992 -0.0276 -0.4300 -0.0714
   74LEU     BB  210  10.794   0.212   4.383  0.1322 -0.1823  0.0934
   74LEU    SC1  211  10.778   0.080   4.097  0.3244 -0.4573  0.0925
   75LEU     BB  212  10.851   0.549   4.267 -0.4228 -0.0382 -0.1666
   75LEU    SC1  213  11.166   0.522   4.459 -0.0572  0.1032 -0.0141
   76VAL     BB  214  10.852   0.900   4.286 -0.0768  0.1477  0.2746
   76VAL    SC1  215  11.072   1.043   4.250 -0.0637  0.0908  0.1215
   77ILE     BB  216  10.643   1.005   4.016 -0.0118  0.1074  0.0468
   77ILE    SC1  217  10.447   0.766   4.000 -0.0731  0.1504  0.1475
   78GLN     BB  218  10.763   1.210   3.820  0.1177  0.0971 -0.0227
   78GLN    SC1  219  11.134   1.071   3.769  0.0928  0.3823 -0.0754
   78GLN    SCP  220  11.158   1.191   3.837  0.2156 -0.0290  0.1752
   78GLN    SCN  221  11.110   0.951   3.702  0.0824 -0.0812  0.3127
   79GLY     BB  222  10.619   1.425   3.753  0.3451 -0.0713  0.1252
   80GLU     BB  223  10.693   1.681   3.724  0.1503 -0.1210  0.1856
   80GLU    SC1  224  10.659   1.811   4.116  0.1223 -0.1054  0.1241
   80GLU    SCN  225  10.750   1.811   4.053  0.1944  0.3493  0.1881
   81TYR     BB  226  11.017   1.706   3.676  0.0175 -0.1405  0.0463
   81TYR    SC1  227  11.018   1.465   3.484 -0.4712  0.0279 -0.1615
   81TYR    SC2  228  11.085   1.456   3.222 -0.5173 -0.0657 -0.1707
   81TYR    SC3  229  10.932   1.261   3.329 -0.0873 -0.3026  0.0420
   82GLU     BB  230  11.177   1.910   3.532  0.1291 -0.1358  0.1338
   82GLU    SC1  231  11.079   1.995   3.167 -0.0601 -0.2431 -0.1339
   82GLU    SCN  232  11.027   1.943   3.250 -0.0447  0.3234  0.2898
   83SER     BB  233  11.461   1.837   3.535  0.0851 -0.0337 -0.2002
   83SER    SC1  234  11.639   1.998   3.547 -0.1983 -0.2113 -0.1548
   83SER    SCP  235  11.697   2.032   3.670 -0.3684 -0.2694  0.0666
   83SER    SCN  236  11.581   1.965   3.424  0.3546 -0.3855 -0.2670
   84VAL     BB  237  11.516   1.511   3.677 -0.1966 -0.1252  0.2897
   84VAL    SC1  238  11.487   1.286   3.541  0.1595 -0.0659  0.1032
   85LEU     BB  239  11.587   1.422   3.975  0.1077  0.1191 -0.2392
   85LEU    SC1  240  11.564   1.082   3.973 -0.0284  0.0007 -0.2552
   86ARG     BB  241  11.581   1.746   4.082  0.2007 -0.4552 -0.0653
   86ARG    SC1  242  11.347   1.951   4.014 -0.2879  0.0234  0.0097
   86ARG    SC2  243  11.099   2.036   4.139  0.0338  0.1393  0.0273
   86ARG    SCP  244  11.011   1.980   4.175  0.3008  0.0227  0.5974
   87ASP     BB  245  11.868   1.861   4.001 -0.2125  0.3381  0.2699
   87ASP    SC1  246  11.958   2.101   3.902 -0.2711 -0.0201  0.2257
   87ASP    SCN  247  12.026   2.187   3.897  0.1441 -0.3138  0.2553
   88HIS     BB  248  12.074   1.540   3.847 -0.1601 -0.0322  0.1717
   88HIS    SC1  249  11.972   1.665   3.594  0.1613 -0.2315  0.0457
   88HIS    SC2  250  11.885   1.579   3.354 -0.2342 -0.1540  0.1552
   88HIS    SC3  251  12.043   1.797   3.369  0.3001 -0.5047 -0.0760
   89VAL     BB  252  12.167   1.403   4.090  0.0100 -0.4041 -0.2935
   89VAL    SC1  253  11.980   1.271   4.223 -0.0100  0.0460  0.1583
   90GLN     BB  254  12.370   1.583   4.296 -0.0710 -0.1823  0.0964
   90GLN    SC1  255  12.370   1.874   4.058  0.0664 -0.1890  0.1409
   90GLN    SCP  256  12.267   1.963   4.093 -0.1934 -0.3226 -0.3951
   90GLN    SCN  257  12.472   1.786   4.022 -0.0047 -0.2280 -0.1024
   91LYS     BB  258  12.494   1.370   4.468  0.1953 -0.3888 -0.0152
   91LYS    SC1  259  12.610   1.638   4.678  0.2008  0.4251 -0.0503
   91LYS    SC2  260  12.726   1.641   4.896  0.2951 -0.0568 -0.0856
   91LYS    SCP  261  12.739   1.732   4.956 -0.0680  0.0423 -0.1334
   92TRP     BB  262  12.391   1.028   4.479  0.0371  0.0751 -0.2080
   92TRP    SC1  263  12.177   1.004   4.697  0.0676 -0.0097 -0.2047
   92TRP    SC2  264  12.033   0.903   4.902  0.0735  0.1221 -0.1345
   92TRP    SC3  265  11.921   0.929   4.657  0.0256  0.0853 -0.1165
   92TRP    SC4  266  11.769   0.857   4.869  0.0661  0.1213 -0.0749
   93ASN     BB  267  12.406   0.845   4.296  0.3402  0.0428 -0.1651
   93ASN    SC1  268  12.171   0.831   4.086 -0.1903  0.0976 -0.0255
   93ASN    SCP  269  12.249   0.841   4.202 -0.0342  0.2021 -0.1698
   93ASN    SCN  270  12.093   0.821   3.970  0.1177 -0.0995 -0.2512
   94ILE     BB  271  12.610   0.697   4.192  0.0225 -0.1560 -0.3960
   94ILE    SC1  272  12.821   0.602   4.398 -0.1381  0.1108 -0.0987
   95THR     BB  273  12.715   0.560   3.945 -0.1430  0.0108 -0.0234
   95THR    SC1  274  12.869   0.351   3.983 -0.0545 -0.0794 -0.0478
   95THR    SCP  275  12.958   0.348   4.091 -0.2573  0.0416 -0.2555
   95THR    SCN  276  12.780   0.355   3.876 -0.0251  0.2113 -0.4483
   96GLN     BB  277  12.410   0.453   3.829  0.1334  0.4113  0.2071
   96GLN    SC1  278  12.472   0.110   3.891 -0.1010 -0.0520  0.1583
   96GLN    SCP  279  12.370   0.178   3.823 -0.0238 -0.0887 -0.0607
   96GLN    SCN  280  12.574   0.041   3.958 -0.3451 -0.2407  0.2861
   97VAL     BB  281  12.241   0.447   3.567  0.4083 -0.0886 -0.1873
   97VAL    SC1  282  12.158   0.698   3.549 -0.3479 -0.2703  0.2920
   98THR     BB  283  12.097   0.172   3.460 -0.0288  0.0197 -0.0923
   98THR    SC1  284  12.216  -0.031   3.513 -0.1728  0.0620 -0.0088
   98THR    SCP  285  12.150  -0.009   3.392  0.0307 -0.1341 -0.2224
   98THR    SCN  286  12.283  -0.054   3.634  0.1302 -0.0315 -0.2570
   99LEU     BB  287  11.897   0.229   3.243  0.2055 -0.2396  0.0889
   99LEU    SC1  288  11.822   0.558   3.270 -0.1900 -0.1438  0.1425
  100ASP     BB  289  11.890   0.080   2.978 -0.2087  0.0037  0.0371
  100ASP    SC1  290  12.011  -0.223   3.032 -0.2364 -0.1893  0.0337
  100ASP    SCN  291  11.952  -0.202   2.941 -0.1046 -0.3620 -0.0982
  101ALA     BB  292  11.916   0.194   2.688 -0.0157 -0.0901  0.0421
  102GLU     BB  293  11.748   0.410   2.611  0.1355 -0.1793 -0.0555
  102GLU    SC1  294  11.406   0.221   2.489  0.2268  0.7316  0.1266
  102GLU    SCN  295  11.434   0.198   2.592 -0.0485  0.1816  0.1136
  103MET     BB  296  11.798   0.636   2.405 -0.0728 -0.1477  0.1070
  103MET    SC1  297  11.407   0.672   2.400 -0.0733  0.0410 -0.0290
  104GLU     BB  298  11.953   0.766   2.075 -0.0857 -0.1534  0.1415
  104GLU    SC1  299  12.323   0.845   1.858 -0.4700  0.0006 -0.0364
  104GLU    SCN  300  12.289   0.806   1.955  0.0224  0.0762  0.1963
  105PRO     BB  301  11.743   0.949   2.051 -0.2162 -0.0384 -0.1381
  105PRO    SC1  302  11.620   1.005   1.792 -0.1870  0.0504  0.0131
  106PHE     BB  303  11.583   1.144   2.253 -0.1673  0.0578 -0.1946
  106PHE    SC1  304  11.618   1.423   2.106  0.0050  0.0722  0.1220
  106PHE    SC2  305  11.495   1.544   1.898 -0.1350 -0.3649 -0.0621
  106PHE    SC3  306  11.707   1.662   2.018 -0.3589  0.1249 -0.1239
  107TYR     BB  307  11.487   1.169   2.524  0.1017  0.3766 -0.0383
  107TYR    SC1  308  11.213   1.310   2.630 -0.1967 -0.0748  0.3437
  107TYR    SC2  309  11.185   1.525   2.790  0.1842  0.1165  0.1668
  107TYR    SC3  310  11.019   1.491   2.579  0.2174  0.3213  0.1052
  108LYS     BB  311  11.796   1.309   2.632  0.3216 -0.3226  0.0701
  108LYS    SC1  312  11.660   1.427   2.922 -0.1420  0.3352  0.1256
  108LYS    SC2  313  11.567   1.721   2.994 -0.1992 -0.1177 -0.2048
  108LYS    SCP  314  11.487   1.693   3.064 -0.1236 -0.4141 -0.2218
  109GLU     BB  315  11.958   1.411   2.478  0.3526  0.1660 -0.0262
  109GLU    SC1  316  12.046   1.746   2.325 -0.0402 -0.1898  0.0085
  109GLU    SCN  317  12.055   1.831   2.395 -0.3554 -0.1849  0.0595
  110MET     BB  318  12.198   1.238   2.318  0.0322  0.1560 -0.1005
  110MET    SC1  319  12.050   1.287   1.924  0.0609 -0.0247 -0.0542
  111GLU     BB  320  12.321   1.031   2.442 -0.0822 -0.0176 -0.1566
  111GLU    SC1  321  12.671   1.099   2.366  0.5178 -0.3539 -0.3136
  111GLU    SCN  322  12.760   1.152   2.403  0.1559  0.1244 -0.0107
  112ALA     BB  323  12.266   0.871   2.655  0.1164 -0.0926 -0.3138
  113ASN     BB  324  11.987   0.905   2.828  0.1259 -0.2321 -0.3290
  113ASN    SC1  325  11.694   0.833   2.865 -0.3493  0.1833  0.0433
  113ASN    SCP  326  11.579   0.755   2.872  0.2578 -0.3672 -0.0987
  113ASN    SCN  327  11.810   0.912   2.858 -0.1618  0.3729  0.4991
  114ILE     BB  328  12.029   1.150   3.053 -0.1641 -0.0208 -0.2025
  114ILE    SC1  329  11.836   1.056   3.277 -0.1379  0.1661 -0.0998
  115ARG     BB  330  12.284   1.339   3.064 -0.1429  0.0035 -0.0442
  115ARG    SC1  331  12.334   1.384   2.766 -0.0992  0.3164  0.0783
  115ARG    SC2  332  12.467   1.626   2.572  0.0541 -0.0307  0.1380
  115ARG    SCP  333  12.462   1.533   2.514  0.3270  0.1474 -0.2036
  116ARG     BB  334  12.401   1.409   3.352  0.1720 -0.1459  0.0166
  116ARG    SC1  335  12.510   1.655   3.419  0.1321 -0.5907  0.1258
  116ARG    SC2  336  12.456   1.922   3.577  0.4076 -0.2858 -0.0098
  116ARG    SCP  337  12.442   1.989   3.663 -0.1489 -0.0488 -0.2438
  117LEU     BB  338  12.262   1.162   3.532  0.1897 -0.0521 -0.1260
  117LEU    SC1  339  11.974   1.079   3.733 -0.0693  0.0068 -0.1735
  118GLY     BB  340  12.488   1.003   3.720  0.2720 -0.0165 -0.0499
  119ALA     BB  341  12.581   1.175   3.979  0.0213 -0.1473  0.0527
  120GLU     BB  342  12.704   1.492   3.883 -0.3103  0.2653 -0.2027
  120GLU    SC1  343  12.887   1.687   4.209  0.1818 -0.2274 -0.2679
  120GLU    SCN  344  12.910   1.663   4.104  0.2668 -0.1538 -0.2674
  121LEU     BB  345  12.840   1.359   3.533 -0.2454 -0.0346 -0.3724
  121LEU    SC1  346  13.122   1.445   3.380  0.0941 -0.1525 -0.0191
  122GLY     BB  347  12.785   1.082   3.395  0.2901 -0.3957  0.2522
  123PHE     BB  348  12.812   0.841   3.545 -0.2906  0.4816 -0.1909
  123PHE    SC1  349  12.973   0.948   3.836 -0.1294  0.3528  0.3461
  123PHE    SC2  350  13.193   1.065   3.942  0.4091 -0.1928 -0.0970
  123PHE    SC3  351  13.124   0.814   4.015 -0.0774 -0.0351  0.0249
  124GLU     BB  352  12.692   0.611   3.480  0.2215  0.0086 -0.1499
  124GLU    SC1  353  12.713   0.214   3.483 -0.0399 -0.3627  0.1850
  124GLU    SCN  354  12.655   0.122   3.497 -0.1102 -0.4602 -0.4523
  125VAL     BB  355  12.530   0.623   3.191  0.1135 -0.0374 -0.1928
  125VAL    SC1  356  12.428   0.862   3.141 -0.0514 -0.0908 -0.1190
  126LEU     BB  357  12.350   0.373   3.114 -0.0948  0.1228  0.3322
  126LEU    SC1  358  12.161   0.514   2.911  0.0971 -0.0542  0.1658
  127SER     BB  359  12.424   0.044   3.052 -0.1364 -0.0262 -0.1155
  127SER    SC1  360  12.552  -0.134   3.086  0.2562 -0.1167 -0.1742
  127SER    SCP  361  12.454  -0.037   3.108  0.3874  0.1514 -0.2040
  127SER    SCN  362  12.650  -0.232   3.065  0.4214  0.1282  0.0387
  128ARG     BB  363  12.327   0.052   2.694  0.1536 -0.1237 -0.1726
  128ARG    SC1  364  12.378   0.319   2.517 -0.0305 -0.0950 -0.0480
  128ARG    SC2  365  12.383   0.582   2.302 -0.2165 -0.0690  0.3939
  128ARG    SCP  366  12.427   0.656   2.233 -0.3113 -0.0063  0.3983
  129VAL     BB  367  12.206  -0.189   2.529  0.1960 -0.0213  0.2290
  129VAL    SC1  368  12.294  -0.117   2.290 -0.1101 -0.2749  0.0315
  130GLY     BB  369  11.979  -0.358   2.589 -0.0930  0.1811 -0.1605
  131HIS     BB  370  11.773  -0.592   2.689  0.0266  0.0059  0.2635
  131HIS    SC1  371  11.608  -0.409   2.862 -0.1963 -0.1071  0.1313
  131HIS    SC2  372  11.487  -0.168   2.883 -0.0778 -0.0366  0.0230
  131HIS    SC3  373  11.360  -0.391   2.968 -0.1765  0.0667  0.1515
  132SER     BB  374  11.505  -0.842   2.685 -0.0203  0.1463  0.1700
  132SER    SC1  375  11.405  -0.850   2.883  0.0055 -0.2790 -0.0340
  132SER    SCP  376  11.439  -0.984   2.905  0.1089 -0.0076 -0.3489
  132SER    SCN  377  11.370  -0.716   2.862 -0.1080  0.0213  0.1202
  133LEU     BB  378  11.563  -1.084   2.449  0.0753 -0.1142 -0.3349
  133LEU    SC1  379  11.249  -1.121   2.384 -0.0101 -0.0010 -0.0404
  134TYR     BB  380  11.825  -1.092   2.352 -0.1500 -0.3798  0.1285
  134TYR    SC1  381  11.933  -1.058   2.091  0.1355  0.1318 -0.1461
  134TYR    SC2  382  12.045  -0.916   1.891  0.1516 -0.0538 -0.2709
  134TYR    SC3  383  12.169  -1.136   1.986  0.1595  0.0503 -0.0338
  135ASP     BB  384  12.083  -1.011   2.518 -0.0282  0.0136 -0.1679
  135ASP    SC1  385  12.156  -1.209   2.766  0.2362 -0.3982 -0.3154
  135ASP    SCN  386  12.262  -1.232   2.788  0.3497  0.0927 -0.2410
  136THR     BB  387  12.334  -0.783   2.417  0.1067  0.1855  0.1946
  136THR    SC1  388  12.249  -0.637   2.234  0.1782 -0.1514  0.1086
  136THR    SCP  389  12.141  -0.725   2.223  0.1318  0.3235  0.2225
  136THR    SCN  390  12.357  -0.549   2.244  0.2326  0.2802 -0.3133
  137LYS     BB  391  12.624  -0.990   2.309 -0.0987 -0.1993 -0.1165
  137LYS    SC1  392  12.593  -1.260   2.464  0.1109  0.5669 -0.0677
  137LYS    SC2  393  12.554  -1.439   2.610  0.0704  0.4629 -0.3450
  137LYS    SCP  394  12.457  -1.403   2.646 -0.1235 -0.2071 -0.0429
  138ARG     BB  395  12.789  -0.914   2.054 -0.2301 -0.0965 -0.1925
  138ARG    SC1  396  13.064  -0.745   1.923 -0.0632  0.1107 -0.1807
  138ARG    SC2  397  13.258  -0.525   1.899 -0.0304 -0.2211 -0.3069
  138ARG    SCP  398  13.214  -0.563   1.992 -0.2847  0.0535 -0.3023
  139ILE     BB  399  12.597  -0.865   1.799 -0.0370 -0.1798 -0.2267
  139ILE    SC1  400  12.407  -0.620   1.812  0.1764 -0.0223  0.0251
  140LEU     BB  401  12.833  -0.884   1.534  0.0809 -0.2041  0.0189
  140LEU    SC1  402  12.675  -0.735   1.336  0.0366 -0.0554 -0.4202
  141ASP     BB  403  13.040  -1.141   1.470  0.1236  0.2080 -0.1806
  141ASP    SC1  404  13.173  -1.265   1.717  0.0051 -0.5417 -0.1455
  141ASP    SCN  405  13.240  -1.221   1.642 -0.0183  0.1941  0.1757
  142LEU     BB  406  12.928  -1.317   1.263 -0.0545  0.1609 -0.1322
  142LEU    SC1  407  12.643  -1.315   1.274 -0.0490  0.0178  0.0726
  143ASN     BB  408  13.026  -1.198   0.952 -0.0246 -0.2637  0.2224
  143ASN    SC1  409  13.097  -1.435   0.808 -0.3462  0.0671 -0.1964
  143ASN    SCP  410  12.980  -1.427   0.732  0.2545 -0.2125 -0.3619
  143ASN    SCN  411  13.214  -1.443   0.884  0.0542 -0.0510 -0.0240
  144GLY     BB  412  12.947  -0.943   0.946  0.3263 -0.2126 -0.1071
  145GLY     BB  413  12.880  -0.662   0.897  0.1032  0.0621 -0.2837
  146SER     BB  414  12.706  -0.549   0.755  0.3406  0.1983 -0.2165
  146SER    SC1  415  12.645  -0.583   0.499 -0.0926 -0.0154  0.0819
  146SER    SCP  416  12.597  -0.452   0.502 -0.1862  0.0214 -0.0218
  146SER    SCN  417  12.694  -0.714   0.496 -0.1971  0.0096  0.2279
  147PRO     BB  418  12.448  -0.474   1.014 -0.3669 -0.0642  0.2779
  147PRO    SC1  419  12.335  -0.192   0.941 -0.6115  0.2273 -0.1506
  148PRO     BB  420  12.193  -0.648   1.101 -0.2553 -0.1352 -0.1858
  148PRO    SC1  421  12.056  -0.597   1.415  0.1049  0.0454 -0.3071
  149LEU     BB  422  11.981  -0.724   0.908 -0.1441  0.0643  0.0229
  149LEU    SC1  423  12.084  -0.516   0.679  0.0285  0.0787 -0.0878
  150THR     BB  424  11.803  -0.977   0.792  0.1781 -0.0140 -0.0251
  150THR    SC1  425  11.780  -1.164   0.599  0.2834  0.2311  0.0281
  150THR    SCP  426  11.827  -1.212   0.722 -0.3766  0.1617 -0.2756
  150THR    SCN  427  11.733  -1.116   0.477 -0.0793  0.1061 -0.4155
  151TYR     BB  428  11.520  -1.226   1.027  0.3467 -0.0638  0.1125
  151TYR    SC1  429  11.298  -1.350   0.796 -0.0596  0.0363 -0.0062
  151TYR    SC2  430  11.353  -1.423   0.542 -0.1141  0.2645 -0.0863
  151TYR    SC3  431  11.097  -1.416   0.627 -0.1069  0.3242 -0.0689
  152LYS     BB  432  11.560  -1.494   1.194  0.3120 -0.0673 -0.4518
  152LYS    SC1  433  11.369  -1.726   1.163 -0.3881  0.1067  0.1773
  152LYS    SC2  434  11.250  -1.831   0.909 -0.0433 -0.4151 -0.5459
  152LYS    SCP  435  11.141  -1.832   0.897 -0.1066 -0.0859 -0.2104
  153ARG     BB  436  11.668  -1.480   1.469 -0.0315 -0.2057 -0.2307
  153ARG    SC1  437  11.511  -1.644   1.683 -0.1862 -0.0100  0.1376
  153ARG    SC2  438  11.457  -1.854   1.910  0.1494 -0.2249 -0.2192
  153ARG    SCP  439  11.520  -1.807   1.988 -0.2600  0.4156 -0.1951
  154PHE     BB  440  11.797  -1.206   1.517 -0.1189  0.1422  0.0402
  154PHE    SC1  441  11.635  -1.067   1.754 -0.2175  0.1767  0.0019
  154PHE    SC2  442  11.458  -0.910   1.885  0.0087  0.1046  0.4120
  154PHE    SC3  443  11.501  -1.163   1.968  0.0809  0.0180  0.1224
  155LEU     BB  444  11.954  -1.054   1.356 -0.1789 -0.0669 -0.1640
  155LEU    SC1  445  12.263  -1.028   1.453  0.0765  0.2594  0.1604
  156HIS     BB  446  12.075  -1.321   1.070 -0.0168  0.1232  0.0356
  156HIS    SC1  447  12.238  -1.132   0.899 -0.1709  0.2113  0.1115
  156HIS    SC2  448  12.334  -1.005   0.681 -0.0397  0.2325  0.1811
  156HIS    SC3  449  12.482  -1.017   0.907 -0.1394  0.1371  0.2418
  157ILE     BB  450  12.177  -1.584   1.157 -0.0035 -0.1939  0.1146
  157ILE    SC1  451  12.032  -1.824   1.024  0.1152 -0.1231 -0.1498
  158LEU     BB  452  12.217  -1.586   1.502 -0.1696  0.0378  0.0378
  158LEU    SC1  453  12.464  -1.759   1.510  0.0165  0.1043 -0.1062
  159SER     BB  454  12.141  -1.605   1.786 -0.2134 -0.2041 -0.2354
  159SER    SC1  455  11.918  -1.506   1.870 -0.1419 -0.1562 -0.0978
  159SER    SCP  456  12.045  -1.551   1.909 -0.1608  0.0697  0.1578
  159SER    SCN  457  11.792  -1.460   1.831 -0.1032 -0.1901 -0.3840
  160GLN     BB  458  12.410  -1.599   1.961 -0.2930  0.0472  0.2059
  160GLN    SC1  459  12.577  -1.331   1.746 -0.1030 -0.0093  0.0994
  160GLN    SCP  460  12.506  -1.315   1.866  0.5164  0.2856  0.1562
  160GLN    SCN  461  12.647  -1.348   1.626 -0.0380 -0.0704 -0.1410
  161LEU     BB  462  12.546  -1.735   2.181  0.1374  0.1257  0.0010
  161LEU    SC1  463  12.802  -1.958   2.157 -0.3945 -0.2165 -0.0918
  162GLY     BB  464  12.283  -1.906   2.291 -0.0139 -0.1317  0.1078
  163ASP     BB  465  11.955  -1.899   2.226 -0.0380 -0.3063  0.1106
  163ASP    SC1  466  11.940  -2.024   1.929  0.0691 -0.0997  0.1140
  163ASP    SCN  467  11.844  -1.979   1.957 -0.0322  0.0755 -0.4029
  164PRO     BB  468  11.719  -1.813   2.354 -0.0196 -0.1608  0.1178
  164PRO    SC1  469  11.583  -1.547   2.287 -0.3076  0.0081  0.3226
  165GLU     BB  470  11.681  -1.826   2.719  0.1661  0.1188  0.0766
  165GLU    SC1  471  11.324  -1.963   2.676 -0.1637 -0.1061  0.0528
  165GLU    SCN  472  11.323  -1.859   2.640  0.4235  0.0078  0.2538
  166VAL     BB  473  11.639  -1.809   3.069 -0.3494 -0.1218 -0.0807
  166VAL    SC1  474  11.893  -1.860   3.125 -0.3291 -0.0321 -0.0899
  167PRO     BB  475  11.383  -1.730   3.216 -0.1490 -0.5227 -0.1593
  167PRO    SC1  476  11.120  -1.760   3.121 -0.0339 -0.0557 -0.2143
  168VAL     BB  477  11.348  -1.659   3.570 -0.2190  0.0725 -0.0538
  168VAL    SC1  478  11.135  -1.796   3.650 -0.1842  0.1341  0.1510
  169ARG     BB  479  11.564  -1.442   3.666  0.2691  0.3064  0.0192
  169ARG    SC1  480  11.850  -1.570   3.741 -0.2935 -0.1544  0.2339
  169ARG    SC2  481  11.859  -1.912   3.852 -0.0910  0.1195 -0.2878
  169ARG    SCP  482  11.944  -1.846   3.876 -0.1845  0.3498 -0.5534
  170ASN     BB  483  11.533  -1.147   3.884 -0.0632  0.2305 -0.0656
  170ASN    SC1  484  11.788  -1.041   3.725  0.2711  0.1967  0.0781
  170ASN    SCP  485  11.654  -1.032   3.683  0.1822 -0.4623  0.1657
  170ASN    SCN  486  11.921  -1.050   3.766  0.2496  0.1358  0.1239
  171LEU     BB  487  11.314  -1.165   4.053 -0.1831 -0.3042  0.2855
  171LEU    SC1  488  11.170  -1.429   4.000  0.2451 -0.0270  0.0600
  172THR     BB  489  11.323  -1.229   4.424  0.0630 -0.1554 -0.2375
  172THR    SC1  490  11.067  -1.274   4.470 -0.2049  0.1641  0.2394
  172THR    SCP  491  11.124  -1.315   4.348 -0.2612 -0.4744 -0.0813
  172THR    SCN  492  11.010  -1.234   4.591  0.2306 -0.1002  0.0426
  173ALA     BB  493  11.553  -1.166   4.463 -0.1365 -0.0293  0.1313
  174GLU     BB  494  11.864  -1.264   4.432 -0.2821  0.0941 -0.1303
  174GLU    SC1  495  12.067  -1.292   4.121  0.1690  0.1761  0.1728
  174GLU    SCN  496  12.154  -1.272   4.057  0.1238  0.1949  0.1159
  175ASP     BB  497  11.991  -1.007   4.648  0.3311  0.1583  0.3284
  175ASP    SC1  498  12.062  -1.105   4.918  0.2421 -0.4402  0.0055
  175ASP    SCN  499  12.101  -1.006   4.946  0.1203 -0.3988  0.0339
  176PHE     BB  500  11.777  -0.787   4.729  0.0731  0.0019 -0.0065
  176PHE    SC1  501  11.554  -0.672   4.520 -0.0759 -0.2162  0.0821
  176PHE    SC2  502  11.334  -0.707   4.368 -0.1666 -0.1125  0.1877
  176PHE    SC3  503  11.511  -0.512   4.306  0.0491 -0.3805 -0.0690
  177GLN     BB  504  11.842  -0.536   4.889  0.2313 -0.3532  0.1005
  177GLN    SC1  505  11.503  -0.526   5.036 -0.2383  0.0601  0.3397
  177GLN    SCP  506  11.621  -0.597   5.059 -0.0359 -0.0031  0.0142
  177GLN    SCN  507  11.385  -0.454   5.013 -0.0448 -0.1302 -0.3630
  178ARG     BB  508  11.998  -0.388   4.988  0.3446  0.0508  0.0453
  178ARG    SC1  509  12.238  -0.514   5.195 -0.0773  0.3556  0.0130
  178ARG    SC2  510  12.570  -0.514   5.239 -0.0633  0.5176  0.3306
  178ARG    SCP  511  12.496  -0.500   5.159  0.2612  0.2443 -0.0580
  179CYS     BB  512  11.950  -0.071   5.105  0.3582 -0.1190 -0.0759
  179CYS    SC1  513  12.128  -0.056   5.339 -0.1615  0.0916  0.2457
  180MET     BB  514  11.684   0.051   5.038 -0.1335  0.0951  0.0610
  180MET    SC1  515  11.488   0.443   4.962  0.0417 -0.0630 -0.1446
  181SER     BB  516  11.416  -0.028   5.144 -0.2487  0.1209 -0.0133
  181SER    SC1  517  11.389  -0.044   5.385 -0.0239 -0.0019 -0.1294
  181SER    SCP  518  11.409  -0.062   5.522 -0.0719 -0.1126  0.0224
  181SER    SCN  519  11.369  -0.026   5.247 -0.1692  0.2913  0.0818
  182PRO     BB  520  11.134   0.004   4.991  0.1961  0.0657  0.1830
  182PRO    SC1  521  11.202   0.134   4.715  0.0086  0.0165 -0.1794
  183GLU     BB  522  10.912  -0.041   5.084 -0.1380  0.1386  0.0715
  183GLU    SC1  523  11.024  -0.410   5.252 -0.1047 -0.2088 -0.2492
  183GLU    SCN  524  10.934  -0.445   5.305 -0.0589 -0.0416 -0.0492
  184PRO     BB  525  10.728  -0.016   5.249 -0.1586  0.0684 -0.1537
  184PRO    SC1  526  10.572  -0.222   5.389  0.1923 -0.1036  0.1759
  185GLY     BB  527  10.494   0.236   5.268  0.1412  0.1661  0.0327
  186LEU     BB  528  10.634   0.492   5.385  0.1248 -0.1189  0.1752
  186LEU    SC1  529  10.797   0.425   5.709 -0.1954  0.1004  0.0126
  187ALA     BB  530  10.738   0.693   5.309 -0.1813  0.0091  0.4608
  188GLU     BB  531  10.787   0.943   5.158 -0.3893  0.1125 -0.0324
  188GLU    SC1  532  11.110   1.207   5.165  0.1840  0.1372  0.3347
  188GLU    SCN  533  11.043   1.294   5.156 -0.1839 -0.1483 -0.1303
  189ARG     BB  534  10.701   1.116   4.899 -0.2636  0.2063  0.3118
  189ARG    SC1  535  10.555   1.360   5.012  0.1703  0.0995 -0.1758
  189ARG    SC2  536  10.716   1.620   5.052 -0.0961 -0.2993 -0.0517
  189ARG    SCP  537  10.775   1.540   5.005 -0.1592 -0.3275 -0.0840
  190TYR     BB  538  10.742   0.926   4.666  0.0305 -0.2223  0.1781
  190TYR    SC1  539  10.808   0.644   4.787  0.1458  0.1403  0.0553
  190TYR    SC2  540  10.996   0.528   4.943 -0.0741  0.0223  0.2379
  190TYR    SC3  541  10.773   0.392   4.876 -0.0497  0.1234 -0.0652
  191ARG     BB  542  10.419   0.920   4.463 -0.1229  0.3330 -0.2148
  191ARG    SC1  543  10.416   0.650   4.453 -0.0393 -0.2076 -0.2186
  191ARG    SC2  544  10.369   0.359   4.610  0.0880 -0.8835 -0.1961
  191ARG    SCP  545  10.272   0.363   4.662  0.2151  0.0830  0.1970
  192VAL     BB  546  10.171   1.056   4.313 -0.1193  0.1036  0.0530
  192VAL    SC1  547  10.237   1.293   4.213 -0.1636  0.0202 -0.1807
  193PRO     BB  548   9.869   0.928   4.158  0.0715 -0.1184  0.2294
  193PRO    SC1  549   9.917   0.732   3.944 -0.0811 -0.2564  0.0855
  194VAL     BB  550   9.541   1.033   4.149 -0.1214  0.0228 -0.3554
  194VAL    SC1  551   9.380   0.823   4.133  0.4105 -0.4662  0.2062
  195PRO     BB  552   9.480   1.346   4.007  0.3377 -0.0008 -0.0935
  195PRO    SC1  553   9.186   1.329   4.082 -0.1939 -0.2248 -0.0486
  196ALA     BB  554   9.757   1.443   3.949 -0.0306 -0.3831 -0.1981
  197ASP     BB  555   9.799   1.458   3.595  0.0605  0.0037 -0.0993
  197ASP    SC1  556   9.805   1.769   3.573  0.1410  0.1121  0.0535
  197ASP    SCN  557   9.752   1.844   3.511 -0.0172  0.0395  0.0950
  198LEU     BB  558   9.585   1.256   3.504  0.1905  0.2876  0.0612
  198LEU    SC1  559   9.606   0.976   3.665 -0.1825 -0.0051 -0.4995
  199GLU     BB  560   9.408   1.277   3.325  0.0363 -0.0194 -0.2394
  199GLU    SC1  561   9.358   1.662   3.167  0.3301 -0.1483 -0.1116
  199GLU    SCN  562   9.466   1.687   3.169  0.2279  0.4236  0.0060
  200ILE     BB  563   9.063   1.213   3.284  0.0072 -0.2245  0.0384
  200ILE    SC1  564   8.983   1.293   3.572  0.0374  0.1866 -0.0610
  201PRO     BB  565   9.160   0.962   3.091  0.2071 -0.0776  0.2952
  201PRO    SC1  566   9.310   0.771   3.252  0.1295  0.1928  0.0054
  202PRO     BB  567   9.106   0.869   2.805 -0.3014  0.1267  0.1310
  202PRO    SC1  568   9.100   1.109   2.592  0.1497 -0.0508 -0.0465
  203GLN     BB  569   9.037   0.667   2.692 -0.0943 -0.0035 -0.1021
  203GLN    SC1  570   8.794   0.448   2.942 -0.2644 -0.0413 -0.0944
  203GLN    SCP  571   8.817   0.385   2.819 -0.1339 -0.0055  0.1457
  203GLN    SCN  572   8.770   0.512   3.065  0.0822  0.5526 -0.0847
  204SER     BB  573   8.944   0.338   2.509  0.0390  0.0971  0.3925
  204SER    SC1  574   9.012   0.323   2.280 -0.1382  0.1787 -0.0207
  204SER    SCP  575   8.905   0.241   2.243  0.1386  0.4212 -0.1355
  204SER    SCN  576   9.119   0.405   2.318  0.2573  0.2990 -0.2009
  205LEU     BB  577   8.692   0.128   2.604 -0.0065 -0.0688  0.3847
  205LEU    SC1  578   8.378   0.132   2.480  0.1761  0.1090 -0.2452
  206SER     BB  579   8.809  -0.240   2.478 -0.0063  0.0977  0.5325
  206SER    SC1  580   8.765  -0.168   2.239 -0.3183  0.2720 -0.2768
  206SER    SCP  581   8.649  -0.207   2.306 -0.4503 -0.0870 -0.1094
  206SER    SCN  582   8.882  -0.128   2.173 -0.5446 -0.1177 -0.2961
  207PRO     BB  583   9.088  -0.427   2.532  0.0128  0.2128  0.0871
  207PRO    SC1  584   9.301  -0.317   2.300 -0.4342  0.1980 -0.2384
  208TRP     BB  585   9.214  -0.483   2.764 -0.0909 -0.1440  0.0657
  208TRP    SC1  586   9.426  -0.699   2.705 -0.0191 -0.1520  0.0749
  208TRP    SC2  587   9.622  -0.883   2.682  0.0882 -0.0268 -0.0396
  208TRP    SC3  588   9.671  -0.649   2.807 -0.0400 -0.0633  0.0828
  208TRP    SC4  589   9.851  -0.850   2.820  0.0713  0.0277 -0.0243
  209THR     BB  590   9.398  -0.425   3.084 -0.0400  0.0366 -0.1880
  209THR    SC1  591   9.419  -0.181   3.175 -0.0259  0.4908  0.0651
  209THR    SCP  592   9.409  -0.256   3.057  0.0038  0.3594  0.1425
  209THR    SCN  593   9.430  -0.107   3.293  0.5814  0.1061  0.2684
  210GLY     BB  594   9.692  -0.522   3.337  0.2119  0.0301 -0.0737
  211GLY     BB  595   9.818  -0.758   3.429  0.3763  0.2532 -0.3217
  212GLU     BB  596  10.112  -0.924   3.493  0.1487  0.0882  0.4978
  212GLU    SC1  597  10.081  -0.967   3.884  0.1438  0.1664  0.2265
  212GLU    SCN  598  10.172  -1.014   3.926  0.0705 -0.0958  0.1163
  213THR     BB  599  10.323  -1.118   3.442 -0.1658  0.1478 -0.0908
  213THR    SC1  600  10.568  -1.024   3.400  0.1089 -0.1899 -0.0224
  213THR    SCP  601  10.477  -0.959   3.315 -0.1084  0.1238 -0.0381
  213THR    SCN  602  10.658  -1.088   3.485 -0.5930 -0.1571  0.2899
  214GLU     BB  603  10.311  -1.337   3.160 -0.0387  0.0850 -0.0255
  214GLU    SC1  604  10.379  -1.688   3.339  0.0194  0.3126  0.0314
  214GLU    SCN  605  10.462  -1.755   3.310 -0.2855  0.0208 -0.2554
  215GLY     BB  606  10.008  -1.282   3.089  0.1166 -0.0608  0.3243
  216LEU     BB  607   9.710  -1.239   2.998 -0.3575  0.2446 -0.1019
  216LEU    SC1  608   9.537  -1.043   3.159 -0.2325 -0.1496  0.4357
  217ARG     BB  609   9.639  -1.417   2.720 -0.4705 -0.0825  0.2826
  217ARG    SC1  610   9.318  -1.364   2.652  0.0496  0.2725 -0.0695
  217ARG    SC2  611   9.166  -1.341   2.339 -0.0502  0.2327 -0.0045
  217ARG    SCP  612   9.138  -1.430   2.398  0.2962 -0.2041 -0.4227
  218ARG     BB  613   9.886  -1.608   2.570  0.1052 -0.3227  0.0430
  218ARG    SC1  614   9.748  -1.903   2.663  0.0922 -0.1267 -0.0733
  218ARG    SC2  615   9.440  -1.869   2.731  0.1617 -0.2779  0.3095
  218ARG    SCP  616   9.376  -1.818   2.657 -0.1263 -0.3129  0.5168
  219LEU     BB  617   9.981  -1.554   2.238  0.2044  0.4395  0.2080
  219LEU    SC1  618  10.256  -1.491   2.175 -0.2470  0.2693  0.3176
  220GLU     BB  619   9.778  -1.548   2.017 -0.1152  0.0251 -0.4408
  220GLU    SC1  620   9.472  -1.726   2.274  0.2320  0.0750 -0.2600
  220GLU    SCN  621   9.375  -1.684   2.303  0.1932 -0.0017 -0.2745
  221GLN     BB  622   9.844  -1.570   1.670  0.2526  0.1709  0.0323
  221GLN    SC1  623  10.240  -1.504   1.635  0.1008 -0.0186  0.0722
  221GLN    SCP  624  10.274  -1.370   1.618  0.0909  0.1359 -0.0143
  221GLN    SCN  625  10.206  -1.639   1.652  0.2020  0.0373 -0.4998
  222HIS     BB  626   9.775  -1.799   1.589 -0.1277 -0.0581  0.0220
  222HIS    SC1  627   9.587  -1.915   1.376 -0.0131 -0.0889  0.1350
  222HIS    SC2  628   9.339  -2.021   1.384 -0.0868  0.0590 -0.0950
  222HIS    SC3  629   9.545  -2.166   1.288 -0.0938 -0.0434  0.0424
  223LEU     BB  630   9.895  -2.050   1.732  0.0361 -0.1032  0.0464
  223LEU    SC1  631  10.135  -1.916   1.888 -0.0938 -0.0799  0.0405
  224THR     BB  632   9.691  -2.264   1.753  0.2042  0.1925 -0.0421
  224THR    SC1  633   9.455  -2.146   1.854  0.0019 -0.2139 -0.3000
  224THR    SCP  634   9.562  -2.188   1.934 -0.2185  0.3443  0.3012
  224THR    SCN  635   9.349  -2.103   1.774 -0.0892  0.2936  0.0985
  225ASP     BB  636   9.622  -2.572   1.718 -0.1374 -0.2331  0.0575
  225ASP    SC1  637   9.875  -2.737   1.818  0.0517  0.3909 -0.1083
  225ASP    SCN  638   9.923  -2.666   1.750  0.3432  0.1930 -0.1281
  226GLN     BB  639   9.555  -2.669   1.423 -0.0816  0.0776 -0.0504
  226GLN    SC1  640   9.289  -2.901   1.566 -0.0732 -0.0190 -0.1308
  226GLN    SCP  641   9.308  -3.028   1.622  0.0405  0.0272 -0.0919
  226GLN    SCN  642   9.270  -2.774   1.511  0.1598  0.0562 -0.0677
  227GLY     BB  643   9.671  -2.721   1.146 -0.3821  0.0307 -0.0287
  228TRP     BB  644   9.641  -2.518   0.933  0.0691  0.2752 -0.3514
  228TRP    SC1  645   9.366  -2.390   0.949 -0.1553  0.1794  0.2053
  228TRP    SC2  646   9.115  -2.340   1.037 -0.2121 -0.0872  0.2032
  228TRP    SC3  647   9.156  -2.415   0.781 -0.1222  0.0164  0.1865
  228TRP    SC4  648   8.909  -2.343   0.863 -0.1264  0.1090  0.0951
  229VAL     BB  649   9.904  -2.327   0.844 -0.1819 -0.0321 -0.2760
  229VAL    SC1  650   9.882  -2.091   0.963 -0.3410 -0.1652 -0.0332
  230ALA     BB  651  10.092  -2.430   0.634  0.1333  0.0753 -0.1854
  231ASN     BB  652  10.122  -2.338   0.357  0.4121 -0.0908 -0.1682
  231ASN    SC1  653  10.353  -2.467   0.182  0.1390  0.0872  0.4647
  231ASN    SCP  654  10.422  -2.529   0.077  0.0915 -0.1596  0.0113
  231ASN    SCN  655  10.285  -2.405   0.287 -0.1467 -0.2937 -0.0611
  232PHE     BB  656   9.979  -2.106   0.207  0.0690  0.0203 -0.1965
  232PHE    SC1  657  10.146  -2.040  -0.059  0.2485 -0.1676  0.2160
  232PHE    SC2  658  10.296  -1.879  -0.215 -0.2248  0.0954  0.0093
  232PHE    SC3  659  10.269  -2.141  -0.277  0.0504  0.0696 -0.0129
  233THR     BB  660   9.739  -1.868   0.276 -0.1027 -0.0155 -0.1063
  233THR    SC1  661   9.853  -1.661   0.151  0.0958 -0.2911  0.1132
  233THR    SCP  662   9.813  -1.791   0.186  0.3643  0.0385 -0.0141
  233THR    SCN  663   9.892  -1.532   0.115  0.3404  0.1274  0.2728
  234LYS     BB  664   9.526  -2.010   0.525 -0.0156 -0.1098 -0.4058
  234LYS    SC1  665   9.536  -2.316   0.451 -0.0568 -0.0565 -0.2359
  234LYS    SC2  666   9.668  -2.584   0.418  0.5123 -0.0581  0.0583
  234LYS    SCP  667   9.773  -2.592   0.449  0.5981 -0.1282 -0.2246
  235PRO     BB  668   9.499  -1.894   0.734 -0.1494  0.2277  0.0934
  235PRO    SC1  669   9.297  -1.840   0.880 -0.1942  0.2806  0.3234
  236ARG     BB  670   9.721  -1.590   0.742  0.1084  0.3239  0.0705
  236ARG    SC1  671   9.817  -1.614   1.080 -0.4565 -0.3187  0.3085
  236ARG    SC2  672   9.956  -1.413   1.217 -0.2862 -0.1769 -0.1187
  236ARG    SCP  673  10.043  -1.480   1.223  0.1391  0.3215  0.0492
  237THR     BB  674   9.847  -1.356   0.536 -0.0690 -0.1134 -0.0217
  237THR    SC1  675  10.101  -1.343   0.502  0.1899 -0.1127  0.0621
  237THR    SCP  676   9.965  -1.357   0.472 -0.1009 -0.4658  0.3999
  237THR    SCN  677  10.237  -1.328   0.531 -0.0270 -0.0245 -0.0853
  238ILE     BB  678   9.522  -1.303   0.313  0.2511 -0.2584 -0.0266
  238ILE    SC1  679   9.629  -1.210   0.038 -0.3044 -0.1129 -0.2076
  239PRO     BB  680   9.340  -1.472   0.376  0.0992  0.1913  0.1108
  239PRO    SC1  681   9.081  -1.577   0.219  0.4109 -0.0249  0.0203
  240ASN     BB  682   9.281  -1.412   0.715  0.2793  0.1988 -0.3206
  240ASN    SC1  683   8.971  -1.495   0.753  0.1237  0.1021 -0.1250
  240ASN    SCP  684   9.026  -1.613   0.804 -0.1731 -0.1523  0.2090
  240ASN    SCN  685   8.915  -1.377   0.703  0.0075 -0.1947 -0.1050
  241SER     BB  686   9.502  -1.148   0.833 -0.1806  0.0553 -0.1273
  241SER    SC1  687   9.501  -1.017   0.674  0.2331 -0.1503  0.0753
  241SER    SCP  688   9.391  -0.934   0.693 -0.1841 -0.2678 -0.1204
  241SER    SCN  689   9.612  -1.101   0.656  0.0611 -0.0515  0.2959
  242LEU     BB  690   9.466  -1.159   1.195  0.0522 -0.0447  0.1268
  242LEU    SC1  691   9.381  -0.921   1.347 -0.0584 -0.1262  0.2526
  243LEU     BB  692   9.403  -1.452   1.330  0.1544  0.0979  0.1630
  243LEU    SC1  693   9.125  -1.488   1.191  0.2144  0.0722  0.2729
  244PRO     BB  694   9.307  -1.416   1.658  0.0823  0.1671 -0.1689
  244PRO    SC1  695   9.338  -1.681   1.767 -0.0333  0.2088  0.0533
  245SER     BB  696   9.261  -1.165   1.864  0.0011 -0.3175  0.1551
  245SER    SC1  697   9.276  -0.946   1.782  0.0928  0.4375  0.2582
  245SER    SCP  698   9.356  -0.993   1.677  0.1415 -0.0935 -0.0899
  245SER    SCN  699   9.197  -0.899   1.887 -0.3319 -0.4001 -0.2950
  246THR     BB  700   9.632  -1.078   2.037  0.0701 -0.0430 -0.1135
  246THR    SC1  701   9.606  -1.141   2.284 -0.0650  0.0968 -0.2291
  246THR    SCP  702   9.492  -1.174   2.209  0.0855 -0.2455  0.0144
  246THR    SCN  703   9.720  -1.108   2.358  0.1655 -0.1235 -0.1582
  247THR     BB  704   9.889  -1.102   1.790 -0.1573 -0.0068 -0.0794
  247THR    SC1  705   9.748  -1.084   1.554 -0.2318  0.1755 -0.0973
  247THR    SCP  706   9.882  -1.067   1.519  0.1629 -0.0153 -0.1973
  247THR    SCN  707   9.613  -1.100   1.590  0.2160 -0.1261 -0.0416
  248GLY     BB  708  10.133  -1.091   1.937 -0.0414  0.2069 -0.2459
  249LEU     BB  709  10.343  -0.827   1.943  0.2557 -0.0930 -0.0713
  249LEU    SC1  710  10.518  -0.865   2.210 -0.0508 -0.0806 -0.1209
  250SER     BB  711  10.186  -0.561   2.110 -0.1264 -0.0353 -0.0686
  250SER    SC1  712  10.214  -0.349   2.001 -0.0017  0.0646 -0.0779
  250SER    SCP  713  10.235  -0.315   2.135 -0.2383 -0.0554  0.0846
  250SER    SCN  714  10.194  -0.382   1.866  0.1933  0.6190 -0.1760
  251PRO     BB  715  10.004  -0.594   2.388  0.2894 -0.1041  0.1179
  251PRO    SC1  716   9.727  -0.568   2.322  0.2613 -0.1480 -0.2688
  252TYR     BB  717  10.190  -0.587   2.609  0.0531 -0.2084 -0.1148
  252TYR    SC1  718  10.097  -0.329   2.769 -0.1309 -0.0880 -0.2074
  252TYR    SC2  719  10.101  -0.112   2.930  0.1966 -0.2628  0.0319
  252TYR    SC3  720   9.935  -0.318   2.985  0.0013 -0.1447 -0.1040
  253PHE     BB  721  10.551  -0.443   2.462  0.0328  0.3098 -0.1890
  253PHE    SC1  722  10.799  -0.570   2.551 -0.2810 -0.0827  0.3582
  253PHE    SC2  723  11.024  -0.548   2.698 -0.0121  0.1634 -0.0665
  253PHE    SC3  724  10.975  -0.775   2.560  0.0465  0.1603 -0.0825
  254SER     BB  725  10.457  -0.168   2.524 -0.0287  0.0125  0.2776
  254SER    SC1  726  10.290  -0.031   2.423 -0.2864  0.2097  0.2423
  254SER    SCP  727  10.294  -0.170   2.439  0.1449  0.1038 -0.2152
  254SER    SCN  728  10.286   0.108   2.406 -0.3455  0.1421  0.1167
  255MET     BB  729  10.549  -0.160   2.851 -0.2287 -0.3182  0.1260
  255MET    SC1  730  10.571   0.141   2.962  0.2388 -0.2023 -0.2541
  256GLY     BB  731  10.666  -0.377   2.968  0.2568  0.0027  0.1409
  257CYS     BB  732  10.522  -0.635   3.047 -0.2135  0.0892  0.1410
  257CYS    SC1  733  10.264  -0.620   3.153 -0.1822  0.2950  0.0972
  258LEU     BB  734  10.603  -0.901   2.894  0.3013  0.1458  0.0447
  258LEU    SC1  735  10.329  -1.032   2.811 -0.1464  0.1076  0.1558
  259SER     BB  736  10.933  -1.135   2.846  0.1442 -0.4605  0.0823
  259SER    SC1  737  11.030  -1.257   3.075  0.1989 -0.5784 -0.3580
  259SER    SCP  738  11.143  -1.174   3.083 -0.0738  0.0435 -0.1151
  259SER    SCN  739  10.918  -1.340   3.067  0.1820 -0.3202 -0.0448
  260VAL     BB  740  10.883  -1.315   2.603 -0.0078  0.0592  0.0483
  260VAL    SC1  741  10.762  -1.233   2.382  0.0860 -0.2479 -0.1223
  261ARG     BB  742  11.098  -1.551   2.704  0.0632  0.2009 -0.0688
  261ARG    SC1  743  11.396  -1.457   2.774 -0.0965  0.1901 -0.1124
  261ARG    SC2  744  11.717  -1.339   2.817  0.4238 -0.0205  0.0836
  261ARG    SCP  745  11.747  -1.330   2.922  0.2426  0.3949  0.1228
  262THR     BB  746  10.800  -1.759   2.810  0.0126 -0.0787  0.0428
  262THR    SC1  747  10.669  -1.611   2.960  0.0196 -0.1866  0.0109
  262THR    SCP  748  10.765  -1.509   2.968 -0.1915  0.0580 -0.5277
  262THR    SCN  749  10.573  -1.713   2.951 -0.3073  0.1160 -0.0544
  263PHE     BB  750  10.703  -1.789   2.477  0.1833 -0.0672  0.0433
  263PHE    SC1  751  10.495  -1.923   2.410  0.0455 -0.1195  0.0047
  263PHE    SC2  752  10.395  -2.172   2.378 -0.0213 -0.0906 -0.0126
  263PHE    SC3  753  10.228  -1.962   2.409  0.0357 -0.0570  0.0717
  264PHE     BB  754  10.964  -1.827   2.323  0.1453  0.2062  0.0216
  264PHE    SC1  755  11.040  -1.607   2.126 -0.1100  0.1473 -0.2558
  264PHE    SC2  756  11.054  -1.603   1.856  0.3801  0.0440 -0.2421
  264PHE    SC3  757  11.128  -1.386   1.998  0.0352  0.1312 -0.1857
  265GLN     BB  758  11.004  -2.181   2.349 -0.2050  0.0575 -0.2179
  265GLN    SC1  759  10.815  -2.249   2.674 -0.1448 -0.0322 -0.2616
  265GLN    SCP  760  10.796  -2.188   2.799 -0.0760 -0.3830  0.3153
  265GLN    SCN  761  10.833  -2.310   2.549 -0.0134  0.2398 -0.0014
  266ARG     BB  762  10.771  -2.277   2.091 -0.5055  0.0266  0.2452
  266ARG    SC1  763  10.808  -2.609   2.092  0.4559 -0.0958 -0.1019
  266ARG    SC2  764  10.923  -2.704   2.393 -0.1277  0.0395 -0.0365
  266ARG    SCP  765  10.940  -2.732   2.498  0.4228  0.1911 -0.0507
  267LEU     BB  766  10.871  -2.061   1.882  0.4296 -0.2229  0.1434
  267LEU    SC1  767  10.620  -1.855   1.888 -0.1695 -0.0051  0.1543
  268SER     BB  768  11.056  -2.146   1.675 -0.1144 -0.1471 -0.0926
  268SER    SC1  769  11.140  -1.971   1.523  0.2820 -0.0979 -0.1995
  268SER    SCP  770  11.109  -2.019   1.395  0.0818 -0.3273 -0.1205
  268SER    SCN  771  11.170  -1.924   1.651 -0.0521  0.0634 -0.2266
  269ASN     BB  772  10.929  -2.430   1.545  0.0188  0.3471  0.0023
  269ASN    SC1  773  11.146  -2.588   1.433  0.2782  0.1794 -0.1162
  269ASN    SCP  774  11.260  -2.664   1.460  0.1678  0.5416  0.2487
  269ASN    SCN  775  11.032  -2.512   1.406 -0.1751 -0.1230 -0.3458
  270ILE     BB  776  10.664  -2.299   1.467 -0.1297 -0.1897 -0.1943
  270ILE    SC1  777  10.496  -2.351   1.722 -0.0752 -0.2856 -0.1774
  271TYR     BB  778  10.752  -2.069   1.252 -0.0061  0.3409  0.1168
  271TYR    SC1  779  10.498  -1.896   1.236  0.1960  0.0050  0.0015
  271TYR    SC2  780  10.332  -1.957   1.440  0.0607  0.1697 -0.0576
  271TYR    SC3  781  10.234  -1.847   1.214  0.2392  0.1878 -0.1280
  272ALA     BB  782  10.930  -2.166   1.063 -0.3365  0.1095  0.1298
  273GLN     BB  783  10.987  -2.390   0.950  0.1444  0.1268 -0.0276
  273GLN    SC1  784  11.221  -2.289   0.679  0.1299 -0.0185  0.1210
  273GLN    SCP  785  11.328  -2.369   0.721 -0.0869 -0.1323  0.2317
  273GLN    SCN  786  11.114  -2.209   0.637  0.1024 -0.1407 -0.3057
  274ALA     BB  787  10.827  -2.626   1.047 -0.4990 -0.1343  0.3232
  275LYS     BB  788  10.616  -2.680   1.132  0.0291  0.0683 -0.3220
  275LYS    SC1  789  10.647  -2.796   1.434 -0.0064 -0.2490 -0.3807
  275LYS    SC2  790  10.802  -2.947   1.632 -0.2986 -0.0102  0.1924
  275LYS    SCP  791  10.893  -3.002   1.662 -0.0064  0.2396 -0.1555
  276HIS     BB  792  10.429  -2.379   1.022  0.1770 -0.0543 -0.1345
  276HIS    SC1  793  10.211  -2.382   1.235  0.1105 -0.3022  0.1888
  276HIS    SC2  794  10.129  -2.523   1.451 -0.2231 -0.0287  0.2502
  276HIS    SC3  795   9.964  -2.341   1.338  0.0733  0.0754 -0.0318
  277HIS     BB  796  10.490  -2.181   0.835 -0.2777  0.1276  0.3128
  277HIS    SC1  797  10.334  -1.935   0.783 -0.1814  0.0679 -0.1018
  277HIS    SC2  798  10.124  -1.838   0.643 -0.0856  0.1894 -0.1628
  277HIS    SC3  799  10.289  -1.669   0.774  0.1463  0.1207 -0.3597
  278SER     BB  800  10.646  -2.204   0.514 -0.1058 -0.1446  0.0351
  278SER    SC1  801  10.748  -2.402   0.469 -0.3576  0.3639  0.0605
  278SER    SCP  802  10.885  -2.375   0.464 -0.0777  0.3962 -0.5821
  278SER    SCN  803  10.610  -2.430   0.474 -0.0124  0.1009 -0.1714
  279LEU     BB  804  10.542  -1.964   0.298 -0.0080  0.1747  0.1600
  279LEU    SC1  805  10.640  -2.128   0.026 -0.0104  0.2543  0.2172
  280PRO     BB  806  10.499  -1.705   0.348  0.2373 -0.2236 -0.2413
  280PRO    SC1  807  10.332  -1.567   0.152  0.2533 -0.0919  0.0056
  281PRO     BB  808  10.679  -1.303   0.391 -0.2358 -0.0352  0.1010
  281PRO    SC1  809  10.678  -1.221   0.100  0.2221 -0.0435  0.0692
  282VAL     BB  810  10.692  -1.266   0.800  0.0547  0.1112 -0.0767
  282VAL    SC1  811  10.474  -1.124   0.749  0.1503  0.2798 -0.0242
  283SER     BB  812  10.744  -1.610   0.935  0.3812 -0.2388  0.3246
  283SER    SC1  813  10.778  -1.787   0.782  0.0802 -0.3019 -0.0411
  283SER    SCP  814  10.642  -1.780   0.750 -0.2258 -0.2052  0.0182
  283SER    SCN  815  10.915  -1.793   0.813 -0.2584 -0.1409  0.1787
  284LEU     BB  816  10.905  -1.501   1.221 -0.0076  0.0086  0.2375
  284LEU    SC1  817  10.759  -1.578   1.492  0.0781 -0.0987 -0.2293
  285GLN     BB  818  11.030  -1.269   1.219 -0.2237 -0.0678 -0.4014
  285GLN    SC1  819  11.230  -1.270   1.553  0.2937  0.0509  0.0526
  285GLN    SCP  820  11.344  -1.207   1.603 -0.1774 -0.3235  0.1776
  285GLN    SCN  821  11.116  -1.334   1.502 -0.1472 -0.2399  0.0011
  286GLY     BB  822  10.847  -0.983   1.257 -0.2485  0.2826 -0.0437
  287GLN     BB  823  10.610  -1.106   1.443  0.2999  0.2272 -0.1877
  287GLN    SC1  824  10.440  -1.312   1.199 -0.3570  0.1329  0.1627
  287GLN    SCP  825  10.395  -1.208   1.116  0.1666  0.1384  0.4405
  287GLN    SCN  826  10.485  -1.415   1.281  0.4382 -0.2950 -0.2090
  288LEU     BB  827  10.782  -1.127   1.727  0.0844 -0.1397  0.3315
  288LEU    SC1  828  10.662  -1.318   1.909  0.0846 -0.3218 -0.1320
  289LEU     BB  829  11.026  -0.886   1.761  0.1803  0.3456  0.0335
  289LEU    SC1  830  10.991  -0.901   2.080 -0.2970  0.2733 -0.1659
  290TRP     BB  831  11.109  -0.602   1.679  0.0663  0.2572 -0.3252
  290TRP    SC1  832  11.152  -0.467   1.400  0.1094  0.2299  0.1261
  290TRP    SC2  833  11.049  -0.287   1.227  0.0331  0.0864  0.0203
  290TRP    SC3  834  10.996  -0.550   1.196  0.2631  0.0295  0.0871
  290TRP    SC4  835  10.883  -0.369   1.031  0.0850 -0.1082  0.0552
  291ARG     BB  836  11.196  -0.450   1.915  0.0121  0.0325 -0.0595
  291ARG    SC1  837  11.136  -0.446   2.218 -0.1766 -0.1965  0.0199
  291ARG    SC2  838  11.370  -0.369   2.409 -0.0413 -0.0690  0.0339
  291ARG    SCP  839  11.456  -0.387   2.343  0.3679 -0.1310  0.5223
  292GLU     BB  840  11.505  -0.451   1.935  0.3493  0.1030 -0.0757
  292GLU    SC1  841  11.737  -0.604   2.189 -0.2509  0.2138 -0.3262
  292GLU    SCN  842  11.635  -0.590   2.150 -0.2745  0.4005 -0.2110
  293PHE     BB  843  11.628  -0.484   1.681  0.0608 -0.1066  0.1394
  293PHE    SC1  844  11.583  -0.688   1.449 -0.0962 -0.0058 -0.2505
  293PHE    SC2  845  11.444  -0.907   1.373 -0.1702  0.0554 -0.2939
  293PHE    SC3  846  11.581  -0.764   1.190 -0.0251 -0.0206 -0.2469
  294PHE     BB  847  11.604  -0.198   1.536  0.1565  0.1196  0.1786
  294PHE    SC1  848  11.692  -0.299   1.260  0.1180  0.0293  0.0000
  294PHE    SC2  849  11.860  -0.232   1.060  0.3066 -0.0209  0.1391
  294PHE    SC3  850  11.641  -0.381   1.008  0.0625  0.4070 -0.1187
  295TYR     BB  851  11.708   0.001   1.745  0.0365  0.0438 -0.0195
  295TYR    SC1  852  11.598   0.255   1.812  0.0979  0.1161  0.0736
  295TYR    SC2  853  11.409   0.441   1.761  0.1655  0.1802  0.0533
  295TYR    SC3  854  11.533   0.439   2.000 -0.1099 -0.0830  0.2016
  296THR     BB  855  12.018  -0.153   1.754 -0.0304 -0.1529  0.0598
  296THR    SC1  856  12.008  -0.322   1.905  0.0226 -0.3790  0.3564
  296THR    SCP  857  11.921  -0.357   2.008 -0.2169  0.1068 -0.5553
  296THR    SCN  858  12.096  -0.287   1.801 -0.1752 -0.2016 -0.6283
  297VAL     BB  859  12.179  -0.111   1.452 -0.1629  0.2010 -0.0883
  297VAL    SC1  860  12.402  -0.253   1.448 -0.2153  0.1202 -0.2206
  298ALA     BB  861  12.054   0.129   1.382  0.2538 -0.0230 -0.1669
  299SER     BB  862  12.054   0.380   1.559  0.1805 -0.3015  0.0493
  299SER    SC1  863  11.882   0.547   1.602  0.1336  0.2063  0.1942
  299SER    SCP  864  11.948   0.446   1.673 -0.1393  0.3716  0.1747
  299SER    SCN  865  11.815   0.647   1.531  0.2509  0.2125 -0.4580
  300ALA     BB  866  12.346   0.394   1.674  0.2549  0.1310 -0.0130
  301THR     BB  867  12.545   0.380   1.357 -0.1678 -0.0327 -0.0511
  301THR    SC1  868  12.561   0.147   1.299  0.0290 -0.0547  0.0502
  301THR    SCP  869  12.626   0.266   1.334  0.1586 -0.0826  0.1037
  301THR    SCN  870  12.495   0.029   1.264 -0.0057  0.0328  0.0133
  302GLN     BB  871  12.331   0.602   1.192 -0.1545 -0.0640  0.0393
  302GLN    SC1  872  12.588   0.908   1.307  0.1649  0.0176  0.0156
  302GLN    SCP  873  12.577   0.887   1.445 -0.1455  0.5654  0.1699
  302GLN    SCN  874  12.600   0.928   1.169 -0.0888 -0.1386  0.0525
  303ASN     BB  875  12.153   0.539   1.002  0.0774  0.2461  0.0605
  303ASN    SC1  876  12.140   0.255   0.946 -0.2297 -0.0674  0.1520
  303ASN    SCP  877  12.194   0.216   1.068 -0.1294  0.1189  0.7168
  303ASN    SCN  878  12.086   0.294   0.823  0.4204 -0.2694  0.3255
  304PHE     BB  879  11.833   0.657   1.122  0.2411  0.0038 -0.0218
  304PHE    SC1  880  11.708   0.406   1.145  0.0503  0.0743  0.0948
  304PHE    SC2  881  11.675   0.187   0.990  0.0209  0.2655 -0.1744
  304PHE    SC3  882  11.561   0.197   1.234  0.1086 -0.0597 -0.1158
  305THR     BB  883  11.666   0.903   0.961  0.2330  0.3781  0.1801
  305THR    SC1  884  11.687   1.076   1.178  0.1185  0.0679 -0.0158
  305THR    SCP  885  11.548   1.080   1.193 -0.0146 -0.4355 -0.2981
  305THR    SCN  886  11.826   1.071   1.163  0.0165  0.0090 -0.2174
  306GLN     BB  887  11.667   0.942   0.736  0.1861 -0.0146 -0.1142
  306GLN    SC1  888  11.385   0.759   0.492  0.2770  0.3664 -0.1782
  306GLN    SCP  889  11.407   0.869   0.577  0.6105  0.2196 -0.4127
  306GLN    SCN  890  11.362   0.650   0.408  0.3243  0.2361 -0.3635
  307MET     BB  891  11.884   0.921   0.483 -0.1802 -0.0792 -0.0926
  307MET    SC1  892  11.899   1.279   0.431  0.0190  0.3186  0.1801
  308ALA     BB  893  12.157   0.761   0.538  0.1469  0.0708  0.0378
  309GLY     BB  894  12.330   0.579   0.526  0.1524  0.2288  0.1238
  310ASN     BB  895  12.399   0.282   0.491 -0.0755  0.0465 -0.0455
  310ASN    SC1  896  12.630   0.213   0.314 -0.0237  0.0666  0.0235
  310ASN    SCP  897  12.714   0.109   0.356  0.4333  0.4220 -0.0031
  310ASN    SCN  898  12.545   0.316   0.272 -0.5437 -0.2977  0.0056
  311PRO     BB  899  12.174   0.038   0.520  0.0614  0.2772 -0.0992
  311PRO    SC1  900  12.368  -0.199   0.453  0.0229  0.0402 -0.1197
  312ILE     BB  901  11.893   0.055   0.401 -0.1845 -0.1761 -0.2446
  312ILE    SC1  902  11.707  -0.083   0.607 -0.0753  0.0096 -0.0170
  313CYS     BB  903  11.845   0.379   0.381 -0.2507 -0.0645  0.0439
  313CYS    SC1  904  11.785   0.479   0.622  0.0749 -0.2264  0.1439
  314LEU     BB  905  11.657   0.623   0.076 -0.0223  0.0444 -0.0307
  314LEU    SC1  906  11.836   0.700  -0.140 -0.1177  0.1084 -0.1471
  315GLN     BB  907  11.343   0.644   0.017 -0.1104  0.4475 -0.1383
  315GLN    SC1  908  11.320   0.364  -0.242  0.2136 -0.1110 -0.6358
  315GLN    SCP  909  11.201   0.346  -0.314 -0.3047  0.2129  0.5701
  315GLN    SCN  910  11.439   0.382  -0.170  0.0773  0.0141  0.0236
  316ILE     BB  911  11.297   0.915  -0.138  0.2128 -0.0598 -0.1504
  316ILE    SC1  912  11.440   0.820  -0.397  0.3464 -0.1213 -0.0550
  317HIS     BB  913  11.095   1.144  -0.025 -0.0299 -0.0840  0.4615
  317HIS    SC1  914  11.221   1.178   0.283  0.3424  0.1310 -0.1733
  317HIS    SC2  915  11.452   1.271   0.386  0.1388  0.5780 -0.0962
  317HIS    SC3  916  11.234   1.246   0.544  0.2093 -0.1690 -0.0840
  318TRP     BB  917  10.887   1.394  -0.140  0.0668  0.1481  0.2351
  318TRP    SC1  918  10.993   1.393  -0.439  0.1186 -0.1026 -0.0707
  318TRP    SC2  919  11.112   1.345  -0.676  0.6153 -0.0038  0.1447
  318TRP    SC3  920  11.066   1.141  -0.505  0.1184 -0.0993 -0.0836
  318TRP    SC4  921  11.190   1.094  -0.740  0.2278 -0.0880 -0.0287
  319TYR     BB  922  10.646   1.471  -0.045  0.0503  0.1701  0.1273
  319TYR    SC1  923  10.593   1.734   0.134 -0.0413  0.0667 -0.0826
  319TYR    SC2  924  10.607   1.894   0.350 -0.0938  0.1379 -0.1313
  319TYR    SC3  925  10.367   1.832   0.244 -0.0739  0.0256 -0.1123
  320GLU     BB  926  10.397   1.513  -0.247  0.2309 -0.0023  0.0361
  320GLU    SC1  927  10.573   1.864  -0.382  0.0302  0.4422  0.0546
  320GLU    SCN  928  10.609   1.784  -0.448  0.1990 -0.0597  0.6595
  321ASP     BB  929  10.073   1.506  -0.263  0.0403 -0.2203 -0.0026
  321ASP    SC1  930   9.948   1.709  -0.455  0.2226  0.0344  0.1212
  321ASP    SCN  931   9.942   1.815  -0.426  0.0330  0.0317  0.1037
  322ALA     BB  932   9.959   1.578   0.010  0.0824  0.1754  0.3389
  323GLU     BB  933   9.853   1.726   0.133 -0.0523 -0.0775 -0.2393
  323GLU    SC1  934   9.814   2.088   0.299 -0.3917  0.1109  0.0160
  323GLU    SCN  935   9.888   2.131   0.229  0.0812  0.0145  0.3988
  324ARG     BB  936   9.761   1.575   0.466 -0.0060 -0.1726 -0.0797
  324ARG    SC1  937   9.930   1.742   0.609 -0.0272  0.0914 -0.1064
  324ARG    SC2  938  10.160   1.858   0.732  0.0008  0.3946  0.2151
  324ARG    SCP  939  10.204   1.937   0.669  0.1876  0.3272  0.2566
  325LEU     BB  940   9.683   1.315   0.503  0.0742 -0.2455 -0.0182
  325LEU    SC1  941   9.827   1.040   0.580 -0.0464  0.1232  0.1199
  326HIS     BB  942   9.524   1.210   0.212 -0.1492 -0.3891 -0.0259
  326HIS    SC1  943   9.380   1.459   0.160 -0.1287  0.1170 -0.0948
  326HIS    SC2  944   9.173   1.599   0.058  0.0444  0.1813 -0.3680
  326HIS    SC3  945   9.377   1.728   0.178 -0.1406  0.1083  0.0411
  327LYS     BB  946   9.471   0.937   0.231  0.2537 -0.2836  0.1472
  327LYS    SC1  947   9.548   0.779  -0.038 -0.2139  0.1415 -0.0586
  327LYS    SC2  948   9.472   0.781  -0.258 -0.4753  0.2318  0.6448
  327LYS    SCP  949   9.555   0.853  -0.248 -0.2271  0.0179  0.3413
  328TRP     BB  950   9.353   0.842   0.558 -0.3673 -0.0768 -0.5930
  328TRP    SC1  951   9.505   0.607   0.628 -0.1166  0.1696 -0.0644
  328TRP    SC2  952   9.599   0.417   0.795 -0.0407  0.1369 -0.1435
  328TRP    SC3  953   9.697   0.668   0.808  0.0991  0.0898 -0.2624
  328TRP    SC4  954   9.780   0.481   0.984 -0.1035  0.1579 -0.0902
  329LYS     BB  955   9.210   1.059   0.712 -0.3030 -0.0453  0.2182
  329LYS    SC1  956   8.913   0.919   0.716 -0.2327  0.3725 -0.2628
  329LYS    SC2  957   8.810   0.777   0.505 -0.3942 -0.3884 -0.1065
  329LYS    SCP  958   8.920   0.779   0.495 -0.3871 -0.1630 -0.0524
  330THR     BB  959   9.125   1.309   0.561  0.2179 -0.0230 -0.1132
  330THR    SC1  960   9.101   1.537   0.581 -0.0826  0.1802 -0.3021
  330THR    SCP  961   8.994   1.569   0.664 -0.2407  0.0072 -0.0624
  330THR    SCN  962   9.209   1.505   0.497 -0.1380 -0.2630  0.1652
  331ALA     BB  963   8.992   1.194   0.276 -0.1078 -0.0199 -0.0571
  332GLN     BB  964   9.051   1.021   0.163 -0.1791  0.0286  0.1542
  332GLN    SC1  965   9.169   1.151  -0.172 -0.2922 -0.1903 -0.1348
  332GLN    SCP  966   9.207   1.163  -0.306 -0.0016  0.0188  0.0277
  332GLN    SCN  967   9.132   1.139  -0.038  0.0654  0.2553  0.0694
  333THR     BB  968   8.845   0.863  -0.033  0.2317 -0.1542  0.0557
  333THR    SC1  969   8.612   0.877  -0.051  0.1915  0.0644  0.1923
  333THR    SCP  970   8.486   0.879  -0.113  0.1021  0.2270  0.1850
  333THR    SCN  971   8.737   0.875   0.011  0.0874 -0.7307  0.2554
  334GLY     BB  972   9.004   0.675  -0.271 -0.0003 -0.0253  0.0544
  335PHE     BB  973   9.129   0.350  -0.187  0.1533 -0.3200  0.1775
  335PHE    SC1  974   9.129   0.209  -0.453  0.1584  0.1515  0.0093
  335PHE    SC2  975   9.129   0.229  -0.722  0.1068 -0.0195 -0.0046
  335PHE    SC3  976   9.176  -0.009  -0.605 -0.3542 -0.0558  0.1285
  336PRO     BB  977   8.864   0.208  -0.010 -0.0568 -0.0821 -0.2501
  336PRO    SC1  978   8.685   0.369   0.119  0.1661 -0.2906  0.1300
  337TRP     BB  979   9.010  -0.021   0.093 -0.3093  0.2733 -0.1387
  337TRP    SC1  980   8.949  -0.248  -0.059 -0.0114  0.1262 -0.0506
  337TRP    SC2  981   8.882  -0.461  -0.210 -0.2451  0.0954  0.0903
  337TRP    SC3  982   8.905  -0.217  -0.323 -0.0860  0.0176 -0.0515
  337TRP    SC4  983   8.870  -0.435  -0.479  0.1176 -0.0895  0.0496
  338ILE     BB  984   9.184   0.061   0.360  0.3526 -0.0132 -0.1993
  338ILE    SC1  985   9.303  -0.002   0.639 -0.0366  0.0338 -0.0152
  339ASP     BB  986   9.086   0.368   0.435  0.4248  0.0710 -0.0402
  339ASP    SC1  987   9.168   0.561   0.236 -0.0575  0.1593  0.3277
  339ASP    SCN  988   9.161   0.670   0.252  0.1399  0.3539 -0.4467
  340ALA     BB  989   9.037   0.378   0.691  0.4713 -0.1106 -0.2078
  341ILE     BB  990   9.085   0.483   0.938  0.4720 -0.0224 -0.2579
  341ILE    SC1  991   9.288   0.703   1.021  0.1550  0.2691 -0.2298
  342MET     BB  992   8.799   0.663   1.110 -0.0595 -0.0683  0.1409
  342MET    SC1  993   9.002   0.942   1.317 -0.0125  0.1437 -0.1009
  343THR     BB  994   8.705   0.337   1.289  0.0930 -0.0988 -0.2794
  343THR    SC1  995   8.473   0.418   1.417 -0.1724 -0.0228  0.2790
  343THR    SCP  996   8.364   0.414   1.505 -0.4044 -0.2006  0.5201
  343THR    SCN  997   8.582   0.421   1.329 -0.2991 -0.0202  0.6544
  344GLN     BB  998   8.929   0.157   1.355 -0.0396 -0.0162  0.0057
  344GLN    SC1  999   9.061  -0.004   1.064  0.0690 -0.3280  0.0812
  344GLN    SCP 1000   9.106  -0.081   1.171  0.5146 -0.0441 -0.1639
  344GLN    SCN 1001   9.016   0.073   0.956  0.0983  0.3831  0.2897
  345LEU     BB 1002   9.190   0.339   1.476 -0.0757  0.1985 -0.1345
  345LEU    SC1 1003   9.417   0.325   1.254  0.2264 -0.1498 -0.0043
  346ARG     BB 1004   9.039   0.618   1.682  0.3252  0.1555  0.3053
  346ARG    SC1 1005   9.231   0.890   1.796 -0.1321 -0.1886 -0.1962
  346ARG    SC2 1006   9.283   1.141   2.002 -0.0535 -0.0958 -0.1478
  346ARG    SCP 1007   9.290   1.155   1.893 -0.1654  0.2898 -0.1203
  347GLN     BB 1008   8.816   0.363   1.836  0.0381 -0.0583  0.1952
  347GLN    SC1 1009   8.576   0.319   2.092  0.1059 -0.0043 -0.3363
  347GLN    SCP 1010   8.446   0.268   2.073 -0.1450 -0.3529 -0.1814
  347GLN    SCN 1011   8.705   0.370   2.110 -0.2988 -0.0327  0.0631
  348GLU     BB 1012   8.988   0.057   1.854  0.2224 -0.3109  0.0384
  348GLU    SC1 1013   8.608  -0.072   1.714 -0.1110  0.4478 -0.2408
  348GLU    SCN 1014   8.519  -0.108   1.662  0.0108  0.1432 -0.2633
  349GLY     BB 1015   9.281  -0.006   1.870 -0.1080 -0.1251  0.0440
  350TRP     BB 1016   9.377  -0.147   1.504 -0.0553  0.1016  0.2586
  350TRP    SC1 1017   9.129  -0.283   1.541 -0.3102  0.1930  0.1013
  350TRP    SC2 1018   8.915  -0.414   1.440 -0.0127 -0.0812 -0.1982
  350TRP    SC3 1019   9.139  -0.550   1.505  0.1933  0.2407 -0.2089
  350TRP    SC4 1020   8.925  -0.681   1.406  0.3865 -0.0685 -0.2301
  351ILE     BB 1021   9.576  -0.255   1.295  0.0266 -0.0484 -0.0222
  351ILE    SC1 1022   9.546  -0.049   1.066  0.2700 -0.1523 -0.1513
  352HIS     BB 1023   9.711  -0.510   1.303  0.0768 -0.2973  0.3700
  352HIS    SC1 1024   9.619  -0.585   1.622  0.1877  0.0050  0.0862
  352HIS    SC2 1025   9.757  -0.656   1.843  0.0729 -0.0495  0.1411
  352HIS    SC3 1026   9.531  -0.510   1.866  0.1706  0.1206  0.0451
  353HIS     BB 1027   9.703  -0.694   1.137 -0.0876 -0.0410 -0.0353
  353HIS    SC1 1028   9.898  -0.830   0.922  0.1386  0.0644  0.1381
  353HIS    SC2 1029  10.041  -0.858   0.695  0.0060  0.1114  0.0477
  353HIS    SC3 1030  10.024  -1.063   0.869  0.1845  0.1064  0.0611
  354LEU     BB 1031   9.421  -0.618   0.891  0.0164  0.1493  0.0303
  354LEU    SC1 1032   9.214  -0.453   1.058 -0.0105  0.2196  0.1573
  355ALA     BB 1033   9.560  -0.424   0.681  0.0747  0.2902 -0.1863
  356ARG     BB 1034   9.870  -0.400   0.654  0.2844  0.1662  0.0848
  356ARG    SC1 1035  10.057  -0.361   0.892 -0.0025  0.2456  0.2057
  356ARG    SC2 1036  10.202  -0.271   1.166  0.0198 -0.0707 -0.3103
  356ARG    SCP 1037  10.234  -0.316   1.262  0.2362  0.1525 -0.2677
  357HIS     BB 1038   9.885  -0.324   0.260  0.2187 -0.0512  0.1086
  357HIS    SC1 1039   9.872  -0.620   0.247  0.1523 -0.0615  0.2105
  357HIS    SC2 1040   9.650  -0.774   0.249  0.2593 -0.2195  0.1253
  357HIS    SC3 1041   9.894  -0.888   0.269  0.3494 -0.0789 -0.1273
  358ALA     BB 1042   9.695  -0.129   0.272 -0.3424  0.1110  0.1607
  359VAL     BB 1043   9.906   0.123   0.475  0.0061 -0.0620 -0.1954
  359VAL    SC1 1044   9.904   0.045   0.729 -0.1826 -0.0583 -0.1940
  360ALA     BB 1045  10.099   0.144   0.250  0.0728 -0.0759 -0.1464
  361CYS     BB 1046  10.011   0.152  -0.060 -0.2199 -0.0251  0.1599
  361CYS    SC1 1047   9.853  -0.028  -0.178 -0.1988  0.1964 -0.2212
  362PHE     BB 1048   9.949   0.406  -0.165  0.2733  0.1882  0.0785
  362PHE    SC1 1049   9.756   0.410  -0.383  0.0419 -0.0624  0.1445
  362PHE    SC2 1050   9.514   0.361  -0.491  0.1177 -0.0854 -0.0174
  362PHE    SC3 1051   9.737   0.335  -0.641  0.2042  0.1767  0.0594
  363LEU     BB 1052  10.026   0.654   0.016 -0.1555  0.2999 -0.0873
  363LEU    SC1 1053   9.871   0.614   0.275 -0.3366 -0.0081 -0.0791
  364THR     BB 1054  10.383   0.644   0.002  0.1195  0.5203 -0.1092
  364THR    SC1 1055  10.411   0.502   0.226  0.0024 -0.1618 -0.0127
  364THR    SCP 1056  10.403   0.637   0.263  0.1984 -0.0806  0.5288
  364THR    SCN 1057  10.419   0.367   0.190  0.0723  0.0140  0.1241
  365ARG     BB 1058  10.436   0.441  -0.245 -0.0301 -0.2612  0.1818
  365ARG    SC1 1059  10.388   0.129  -0.346  0.0521 -0.0892  0.1194
  365ARG    SC2 1060  10.232   0.049  -0.621  0.0223  0.0667 -0.0061
  365ARG    SCP 1061  10.285   0.066  -0.526 -0.3781 -0.1340  0.2823
  366GLY     BB 1062  10.207   0.572  -0.462  0.2275  0.1421 -0.2974
  367ASP     BB 1063  10.038   0.810  -0.478 -0.1528  0.1849  0.0096
  367ASP    SC1 1064   9.751   0.794  -0.642 -0.3094 -0.4443  0.4090
  367ASP    SCN 1065   9.699   0.868  -0.579 -0.0593  0.2084 -0.0410
  368LEU     BB 1066  10.091   1.023  -0.228  0.4175 -0.1464  0.3593
  368LEU    SC1 1067   9.988   1.121   0.073  0.1519 -0.1719 -0.2722
  369TRP     BB 1068  10.377   1.044  -0.150  0.1191  0.3309 -0.2595
  369TRP    SC1 1069  10.606   0.979  -0.334 -0.3789 -0.3448 -0.2344
  369TRP    SC2 1070  10.748   0.800  -0.478  0.0872 -0.0920 -0.1084
  369TRP    SC3 1071  10.795   0.829  -0.213 -0.2795 -0.0720 -0.0402
  369TRP    SC4 1072  10.945   0.659  -0.360  0.1603  0.1781  0.1032
  370ILE     BB 1073  10.446   1.044   0.180 -0.2425 -0.1129  0.0368
  370ILE    SC1 1074  10.301   0.920   0.424  0.1517 -0.2368  0.2145
  371SER     BB 1075  10.754   1.083   0.377  0.0329 -0.0087 -0.2722
  371SER    SC1 1076  10.742   1.329   0.423 -0.0876  0.3838 -0.3283
  371SER    SCP 1077  10.663   1.236   0.491 -0.2288 -0.0059 -0.0858
  371SER    SCN 1078  10.820   1.422   0.354 -0.1938  0.2165  0.2438
  372TRP     BB 1079  10.826   0.854   0.600 -0.0449 -0.0596 -0.2140
  372TRP    SC1 1080  10.916   0.600   0.445 -0.0349  0.1814 -0.0927
  372TRP    SC2 1081  10.948   0.387   0.283 -0.1392  0.0429  0.0648
  372TRP    SC3 1082  10.897   0.631   0.178  0.4158  0.0837 -0.1437
  372TRP    SC4 1083  10.871   0.410   0.025 -0.2746 -0.0259  0.0985
  373GLU     BB 1084  10.842   1.135   0.877 -0.2428 -0.0950  0.2217
  373GLU    SC1 1085  11.208   1.231   1.052  0.4010 -0.0532  0.6808
  373GLU    SCN 1086  11.222   1.324   1.111 -0.1573  0.6076 -0.0203
  374GLU     BB 1087  10.581   1.226   0.900 -0.2479  0.3809 -0.1330
  374GLU    SC1 1088  10.584   1.587   0.791 -0.0580  0.0255  0.2740
  374GLU    SCN 1089  10.519   1.624   0.871  0.3791  0.0283  0.6667
  375GLY     BB 1090  10.358   0.965   0.908  0.0604  0.3743 -0.2442
  376MET     BB 1091  10.484   0.781   1.175  0.0625  0.1227 -0.1517
  376MET    SC1 1092  10.721   0.554   1.120 -0.0230 -0.0370 -0.0518
  377LYS     BB 1093  10.389   0.990   1.400  0.1978 -0.0848 -0.0158
  377LYS    SC1 1094  10.506   1.149   1.618  0.0167 -0.1758  0.2003
  377LYS    SC2 1095  10.708   1.268   1.777 -0.1445 -0.3836  0.0522
  377LYS    SCP 1096  10.738   1.282   1.672  0.0697 -0.2725  0.1227
  378VAL     BB 1097  10.042   0.933   1.327  0.0389 -0.2994 -0.2531
  378VAL    SC1 1098   9.931   0.943   1.087 -0.3429 -0.0551 -0.0764
  379PHE     BB 1099  10.059   0.646   1.561  0.2247 -0.1870  0.0190
  379PHE    SC1 1100  10.009   0.418   1.345 -0.0107  0.1980 -0.2060
  379PHE    SC2 1101   9.930   0.173   1.265 -0.0995  0.1346  0.0655
  379PHE    SC3 1102  10.173   0.266   1.194  0.0749 -0.1727  0.2366
  380GLU     BB 1103  10.103   0.741   1.845 -0.1210 -0.4706  0.3953
  380GLU    SC1 1104  10.483   0.809   1.958 -0.4700 -0.2780  0.3515
  380GLU    SCN 1105  10.532   0.711   1.963  0.2237 -0.1066 -0.5027
  381GLU     BB 1106   9.763   0.773   1.995 -0.0610  0.0609  0.0246
  381GLU    SC1 1107   9.707   1.086   1.755 -0.0016 -0.0325  0.4393
  381GLU    SCN 1108   9.602   1.097   1.784 -0.0835 -0.2180  0.2399
  382LEU     BB 1109   9.669   0.574   1.992  0.0228 -0.2297  0.1489
  382LEU    SC1 1110   9.379   0.450   1.948 -0.2044 -0.2005  0.1374
  383LEU     BB 1111   9.871   0.301   1.847 -0.0565  0.0323  0.3993
  383LEU    SC1 1112   9.661   0.253   1.641  0.0503 -0.2341 -0.1170
  384LEU     BB 1113   9.975   0.036   2.053  0.3113  0.0641 -0.1022
  384LEU    SC1 1114   9.763  -0.163   2.057 -0.2859 -0.3606 -0.2451
  385ASP     BB 1115  10.355   0.138   1.911 -0.0621  0.1718  0.1503
  385ASP    SC1 1116  10.348   0.037   1.618  0.2991  0.0989 -0.1962
  385ASP    SCN 1117  10.386   0.013   1.517 -0.1876 -0.1831 -0.3473
  386ALA     BB 1118  10.517   0.271   2.026  0.0658 -0.0095 -0.0253
  387ASP     BB 1119  10.695   0.429   2.225 -0.1486 -0.1635  0.1401
  387ASP    SC1 1120  10.645   0.297   2.510  0.0198 -0.4254 -0.5509
  387ASP    SCN 1121  10.691   0.236   2.589  0.4666  0.2468 -0.1931
  388TYR     BB 1122  11.027   0.436   2.186  0.2176  0.1255 -0.1395
  388TYR    SC1 1123  11.095   0.630   2.012  0.0975  0.2130  0.0403
  388TYR    SC2 1124  11.247   0.850   1.975  0.0346  0.2321 -0.1118
  388TYR    SC3 1125  10.990   0.848   1.892 -0.0085  0.1518  0.0201
  389SER     BB 1126  11.094   0.173   2.052  0.0165 -0.2445 -0.0201
  389SER    SC1 1127  11.258   0.003   2.053  0.5044 -0.2070 -0.3404
  389SER    SCP 1128  11.247   0.123   1.983  0.1653 -0.0420 -0.0197
  389SER    SCN 1129  11.269  -0.118   2.124  0.3627  0.1778  0.3393
  390ILE     BB 1130  10.898   0.139   1.728  0.3068  0.1975 -0.1440
  390ILE    SC1 1131  11.111  -0.039   1.591  0.2455  0.1390 -0.1638
  391ASN     BB 1132  10.863   0.411   1.594 -0.1548 -0.2496 -0.2995
  391ASN    SC1 1133  10.556   0.488   1.555 -0.1488  0.0276  0.3717
  391ASN    SCP 1134  10.540   0.580   1.451  0.2826  0.3674  0.1359
  391ASN    SCN 1135  10.571   0.396   1.659 -0.0690 -0.0913 -0.1954
  392ALA     BB 1136  11.070   0.445   1.402 -0.0195 -0.0984  0.0260
  393GLY     BB 1137  11.088   0.244   1.158 -0.0477  0.0030 -0.0075
  394ASN     BB 1138  10.874   0.127   1.030 -0.1657 -0.3197 -0.1341
  394ASN    SC1 1139  10.654   0.035   1.206  0.2491 -0.1322  0.3052
  394ASN    SCP 1140  10.585  -0.082   1.240  0.0603 -0.1764 -0.1950
  394ASN    SCN 1141  10.723   0.152   1.171 -0.2395  0.0967  0.0967
  395TRP     BB 1142  10.858   0.124   0.691  0.0098 -0.3068 -0.2212
  395TRP    SC1 1143  10.622   0.321   0.611 -0.1723 -0.0700  0.1380
  395TRP    SC2 1144  10.456   0.512   0.705 -0.0654  0.0389  0.1079
  395TRP    SC3 1145  10.367   0.258   0.677 -0.1807  0.0638  0.2363
  395TRP    SC4 1146  10.193   0.457   0.733 -0.0771  0.1553  0.2379
  396MET     BB 1147  10.909  -0.035   0.530 -0.2903  0.2792 -0.2500
  396MET    SC1 1148  11.250  -0.127   0.776  0.2366  0.2885 -0.0341
  397TRP     BB 1149  10.855  -0.367   0.473 -0.2089 -0.1184  0.0529
  397TRP    SC1 1150  10.893  -0.622   0.671 -0.1489  0.1020  0.3397
  397TRP    SC2 1151  10.998  -0.846   0.778  0.1102 -0.0745 -0.2419
  397TRP    SC3 1152  11.142  -0.618   0.774  0.0066 -0.0024 -0.0144
  397TRP    SC4 1153  11.241  -0.838   0.895  0.0305 -0.0254 -0.0758
  398LEU     BB 1154  10.788  -0.411   0.189  0.1280 -0.0867  0.0065
  398LEU    SC1 1155  10.768  -0.733   0.131 -0.0950 -0.0304 -0.0768
  399SER     BB 1156  10.772  -0.073   0.001  0.2270 -0.1748  0.0888
  399SER    SC1 1157  10.593   0.041   0.119 -0.1572 -0.0958  0.0122
  399SER    SCP 1158  10.494   0.005   0.210 -0.0005  0.1805 -0.1214
  399SER    SCN 1159  10.693   0.078   0.027  0.2075  0.0081  0.0301
  400ALA     BB 1160  11.101  -0.035  -0.046  0.2848  0.0087 -0.2272
  401SER     BB 1161  11.322  -0.001   0.205 -0.0047 -0.0181 -0.1309
  401SER    SC1 1162  11.414   0.222   0.237  0.1228 -0.2564  0.1770
  401SER    SCP 1163  11.400   0.289   0.359  0.1214 -0.1084 -0.4276
  401SER    SCN 1164  11.429   0.155   0.115 -0.2304  0.0097 -0.5398
  402ALA     BB 1165  11.326  -0.270   0.316  0.0823 -0.1239  0.1315
  403PHE     BB 1166  11.287  -0.526   0.153 -0.1668  0.1450 -0.0671
  403PHE    SC1 1167  11.242  -0.797   0.319  0.0876 -0.2255  0.2000
  403PHE    SC2 1168  11.095  -1.023   0.336 -0.2168 -0.0202  0.3933
  403PHE    SC3 1169  11.326  -1.002   0.474 -0.1450 -0.2402  0.3109
  404PHE     BB 1170  11.296  -0.522  -0.149 -0.2297  0.0850  0.1737
  404PHE    SC1 1171  11.482  -0.610  -0.345  0.0424  0.1967 -0.0737
  404PHE    SC2 1172  11.631  -0.569  -0.566 -0.3115 -0.0824 -0.3769
  404PHE    SC3 1173  11.610  -0.817  -0.461  0.0745  0.0884  0.1486
  405HIS     BB 1174  10.988  -0.529  -0.313  0.2565 -0.2783  0.3014
  405HIS    SC1 1175  11.085  -0.459  -0.585 -0.3622 -0.0210 -0.0575
  405HIS    SC2 1176  11.242  -0.554  -0.783 -0.1813  0.1274  0.0117
  405HIS    SC3 1177  11.124  -0.313  -0.809 -0.3508  0.0429 -0.0141
  406HIS     BB 1178  10.644  -0.382  -0.367  0.1815  0.2164  0.0792
  406HIS    SC1 1179  10.449  -0.421  -0.168  0.0195  0.1478  0.2220
  406HIS    SC2 1180  10.259  -0.289  -0.029 -0.2071  0.1158 -0.0497
  406HIS    SC3 1181  10.267  -0.559  -0.025 -0.1189  0.1191  0.0220
  407TYR     BB 1182  10.653  -0.262  -0.626  0.0021  0.3374 -0.0306
  407TYR    SC1 1183  10.857  -0.033  -0.538 -0.0932  0.0181 -0.2725
  407TYR    SC2 1184  10.893   0.215  -0.437 -0.0993 -0.1188  0.0797
  407TYR    SC3 1185  11.073   0.113  -0.611 -0.1479  0.1651 -0.1457
  408THR     BB 1186  10.535  -0.304  -0.914 -0.0265  0.0695 -0.0525
  408THR    SC1 1187  10.667  -0.369  -1.110  0.0067 -0.0277  0.1598
  408THR    SCP 1188  10.578  -0.267  -1.147  0.6646  0.1830  0.3077
  408THR    SCN 1189  10.757  -0.470  -1.073 -0.0097 -0.4075  0.4367
  409ARG     BB 1190  10.257  -0.484  -0.881  0.0437 -0.0171 -0.0482
  409ARG    SC1 1191  10.109  -0.334  -1.149  0.0210 -0.0314  0.1406
  409ARG    SC2 1192  10.272  -0.296  -1.390  0.0364 -0.1455  0.2757
  409ARG    SCP 1193  10.355  -0.297  -1.462 -0.2848 -0.1603 -0.1332
  410ILE     BB 1194  10.163  -0.489  -0.622 -0.0014  0.1296  0.1072
  410ILE    SC1 1195  10.240  -0.753  -0.479  0.0026  0.1071  0.0638
  411PHE     BB 1196   9.941  -0.409  -0.497 -0.3448 -0.2487  0.2075
  411PHE    SC1 1197   9.780  -0.171  -0.653 -0.2007  0.0942 -0.0945
  411PHE    SC2 1198   9.840  -0.054  -0.888 -0.0455 -0.1283 -0.1696
  411PHE    SC3 1199   9.587  -0.046  -0.794 -0.0685  0.1326 -0.2443
  412CYS     BB 1200   9.779  -0.530  -0.242 -0.1118  0.1291 -0.1886
  412CYS    SC1 1201   9.798  -0.821  -0.212 -0.4557 -0.0587  0.2303
  413PRO     BB 1202   9.517  -0.437  -0.223  0.0658 -0.1685  0.0263
  413PRO    SC1 1203   9.423  -0.133  -0.186 -0.2948 -0.3874 -0.2466
  414VAL     BB 1204   9.327  -0.560  -0.453  0.0613 -0.0799 -0.2658
  414VAL    SC1 1205   9.354  -0.438  -0.687 -0.1003  0.2029 -0.1421
  415ARG     BB 1206   9.152  -0.863  -0.466 -0.1727 -0.0884 -0.1470
  415ARG    SC1 1207   8.918  -0.905  -0.683  0.0326 -0.1991 -0.1080
  415ARG    SC2 1208   8.714  -0.737  -0.918 -0.3623  0.0414 -0.2427
  415ARG    SCP 1209   8.802  -0.746  -0.984  0.1402  0.5434  0.2470
  416PHE     BB 1210   9.257  -0.868  -0.095  0.1112  0.0340 -0.2153
  416PHE    SC1 1211   9.237  -0.663   0.112  0.0386 -0.1229  0.1294
  416PHE    SC2 1212   9.180  -0.585   0.364 -0.2120  0.0648  0.0185
  416PHE    SC3 1213   9.307  -0.416   0.196 -0.3813  0.0830 -0.0941
  417GLY     BB 1214   9.171  -1.141  -0.045  0.2606 -0.0821 -0.2221
  418LYS     BB 1215   9.014  -1.317  -0.182 -0.4316  0.3251 -0.0576
  418LYS    SC1 1216   8.985  -1.350  -0.476 -0.1274 -0.0371  0.2836
  418LYS    SC2 1217   9.003  -1.529  -0.636  0.8094 -0.2249  0.0518
  418LYS    SCP 1218   8.973  -1.628  -0.674 -0.1992  0.0468 -0.1551
  419ARG     BB 1219   8.709  -1.431  -0.051  0.2057  0.0796 -0.2995
  419ARG    SC1 1220   8.502  -1.458  -0.247  0.2201 -0.0236 -0.0874
  419ARG    SC2 1221   8.223  -1.463  -0.335  0.1911  0.3334  0.1347
  419ARG    SCP 1222   8.140  -1.475  -0.263  0.0247 -0.3083 -0.0980
  420THR     BB 1223   8.676  -1.297   0.215 -0.0109 -0.0090 -0.1272
  420THR    SC1 1224   8.637  -1.457   0.435 -0.1073 -0.0037 -0.1208
  420THR    SCP 1225   8.759  -1.446   0.504  0.1475 -0.6097 -0.1950
  420THR    SCN 1226   8.516  -1.468   0.366 -0.0410 -0.1350  0.0391
  421ASP     BB 1227   8.865  -1.008   0.249  0.0704 -0.0240  0.3194
  421ASP    SC1 1228   9.048  -1.036   0.462  0.3132 -0.2746  0.2518
  421ASP    SCN 1229   8.963  -0.991   0.516  0.2419 -0.1712  0.0652
  422PRO     BB 1230   8.619  -0.802   0.299 -0.1882 -0.1374 -0.0786
  422PRO    SC1 1231   8.630  -0.567   0.171  0.1750 -0.0255  0.1954
  423GLU     BB 1232   8.290  -0.896   0.296 -0.1916  0.0443  0.2184
  423GLU    SC1 1233   8.175  -1.239   0.094 -0.2687  0.2324 -0.0772
  423GLU    SCN 1234   8.117  -1.251   0.001 -0.2135  0.0583 -0.0930
  424GLY     BB 1235   8.133  -0.858   0.555  0.0940  0.1050 -0.1558
  425GLN     BB 1236   8.212  -0.632   0.730  0.1084  0.0537 -0.1610
  425GLN    SC1 1237   7.873  -0.399   0.776  0.0556 -0.1739 -0.2782
  425GLN    SCP 1238   7.969  -0.421   0.677 -0.0534  0.2019  0.2096
  425GLN    SCN 1239   7.776  -0.377   0.875 -0.4160 -0.4235  0.0243
  426TYR     BB 1240   8.406  -0.448   0.573 -0.0118 -0.0722 -0.0818
  426TYR    SC1 1241   8.676  -0.454   0.694 -0.0296  0.1526  0.2297
  426TYR    SC2 1242   8.905  -0.313   0.679 -0.0419  0.1652  0.1585
  426TYR    SC3 1243   8.911  -0.572   0.756 -0.0299  0.2302  0.3814
  427ILE     BB 1244   8.336  -0.175   0.490 -0.0632  0.0404  0.2989
  427ILE    SC1 1245   8.601  -0.057   0.381 -0.0096 -0.0098  0.3734
  428ARG     BB 1246   8.157  -0.010   0.578 -0.1068 -0.0550 -0.1788
  428ARG    SC1 1247   7.852   0.107   0.533 -0.4303  0.1220 -0.1590
  428ARG    SC2 1248   7.624   0.072   0.787  0.0393  0.1696 -0.2626
  428ARG    SCP 1249   7.613   0.068   0.897 -0.1825 -0.2341 -0.2817
  429LYS     BB 1250   8.110   0.003   0.962 -0.1183  0.0896  0.0730
  429LYS    SC1 1251   8.335  -0.207   1.004 -0.0220 -0.2324 -0.0205
  429LYS    SC2 1252   8.558  -0.211   1.158 -0.3545  0.1338  0.0430
  429LYS    SCP 1253   8.493  -0.141   1.213 -0.2203  0.1527  0.1831
  430TYR     BB 1254   8.138   0.320   1.002 -0.0002 -0.3002 -0.0035
  430TYR    SC1 1255   8.438   0.343   0.877  0.1522 -0.0360  0.1398
  430TYR    SC2 1256   8.626   0.154   0.833  0.0483 -0.1204  0.0508
  430TYR    SC3 1257   8.582   0.347   0.649  0.2353  0.0635  0.1932
  431LEU     BB 1258   8.007   0.475   0.724  0.1058 -0.0871  0.1026
  431LEU    SC1 1259   7.771   0.670   0.863 -0.2067  0.1626  0.1021
  432PRO     BB 1260   8.090   0.537   0.448 -0.0729 -0.0407  0.0642
  432PRO    SC1 1261   8.328   0.654   0.364  0.0954 -0.1135  0.0284
  433VAL     BB 1262   7.847   0.488   0.194 -0.1257 -0.0791  0.0676
  433VAL    SC1 1263   7.627   0.591   0.299  0.0441 -0.1187  0.4805
  434LEU     BB 1264   7.911   0.246   0.064  0.4092 -0.2258  0.0858
  434LEU    SC1 1265   8.227   0.188   0.166 -0.2528  0.3509 -0.3112
  435LYS     BB 1266   7.798   0.022   0.048 -0.0450  0.3754 -0.0264
  435LYS    SC1 1267   7.966  -0.272   0.133 -0.4820 -0.0018 -0.0424
  435LYS    SC2 1268   8.006  -0.463   0.279  0.2345 -0.2127  0.5345
  435LYS    SCP 1269   8.044  -0.550   0.223 -0.1875  0.0117 -0.2523
  436ASN     BB 1270   7.495   0.099  -0.185 -0.1386 -0.1949  0.1022
  436ASN    SC1 1271   7.481   0.376  -0.195 -0.2686 -0.0670 -0.3881
  436ASN    SCP 1272   7.379   0.284  -0.223 -0.1304  0.2544  0.2849
  436ASN    SCN 1273   7.582   0.468  -0.167  0.1387  0.0328  0.0691
  437PHE     BB 1274   7.352  -0.100  -0.154 -0.4503 -0.3653 -0.1632
  437PHE    SC1 1275   7.149  -0.191   0.042 -0.1492 -0.1637 -0.1388
  437PHE    SC2 1276   7.055  -0.172   0.294  0.1244  0.0488 -0.0479
  437PHE    SC3 1277   6.900  -0.279   0.100 -0.1513  0.0351  0.1733
  438PRO     BB 1278   7.574  -0.370  -0.143  0.0571  0.2751 -0.3410
  438PRO    SC1 1279   7.540  -0.597   0.019 -0.1086 -0.0575 -0.1379
  439THR     BB 1280   7.846  -0.287  -0.394 -0.0293 -0.0060 -0.0428
  439THR    SC1 1281   7.885  -0.480  -0.522 -0.1636 -0.0589  0.0007
  439THR    SCP 1282   7.891  -0.613  -0.564 -0.2910 -0.2604  0.0721
  439THR    SCN 1283   7.880  -0.346  -0.480  0.1440 -0.1179 -0.2826
  440LYS     BB 1284   7.955   0.052  -0.434  0.1388 -0.0413 -0.2451
  440LYS    SC1 1285   7.951   0.033  -0.769  0.1284  0.2731  0.1722
  440LYS    SC2 1286   7.837  -0.180  -0.908 -0.3045 -0.5492 -0.0652
  440LYS    SCP 1287   7.748  -0.120  -0.881  0.0239  0.0467 -0.1358
  441TYR     BB 1288   8.177   0.065  -0.335  0.0034  0.3518  0.0349
  441TYR    SC1 1289   8.440   0.195  -0.384  0.1687  0.0394  0.1104
  441TYR    SC2 1290   8.631   0.386  -0.379  0.2277 -0.0110 -0.1137
  441TYR    SC3 1291   8.694   0.134  -0.453  0.1066 -0.0678 -0.0276
  442ILE     BB 1292   8.282  -0.305  -0.241  0.2225 -0.1891  0.1196
  442ILE    SC1 1293   8.490  -0.164  -0.060  0.0983  0.1780 -0.0147
  443TYR     BB 1294   8.396  -0.472  -0.440  0.1171  0.0431 -0.1285
  443TYR    SC1 1295   8.525  -0.765  -0.328 -0.1512 -0.2282 -0.0351
  443TYR    SC2 1296   8.443  -0.964  -0.165 -0.1223 -0.2527 -0.0502
  443TYR    SC3 1297   8.702  -0.950  -0.241 -0.1616 -0.3172 -0.1993
  444GLU     BB 1298   8.297  -0.318  -0.731  0.0532 -0.0362  0.1263
  444GLU    SC1 1299   8.187  -0.536  -1.019  0.0858 -0.2445  0.1267
  444GLU    SCN 1300   8.287  -0.582  -1.015  0.1161 -0.1921  0.0292
  445PRO     BB 1301   8.449  -0.075  -0.808 -0.1814  0.2553  0.0858
  445PRO    SC1 1302   8.745  -0.168  -0.848 -0.2549  0.0137 -0.2662
  446TRP     BB 1303   8.371   0.205  -0.906 -0.1665 -0.0262 -0.1229
  446TRP    SC1 1304   8.621   0.405  -0.805 -0.1044  0.0593 -0.1531
  446TRP    SC2 1305   8.811   0.597  -0.803  0.0023 -0.0457 -0.0586
  446TRP    SC3 1306   8.775   0.445  -1.024 -0.0092  0.0109 -0.0959
  446TRP    SC4 1307   8.956   0.645  -1.026 -0.1633  0.1528 -0.1266
  447THR     BB 1308   8.230   0.394  -1.103 -0.1685  0.0631  0.1020
  447THR    SC1 1309   8.298   0.630  -1.180 -0.0585  0.0656 -0.0368
  447THR    SCP 1310   8.257   0.499  -1.150  0.1342 -0.1874 -0.3536
  447THR    SCN 1311   8.339   0.760  -1.209  0.1825 -0.1692 -0.2118
  448ALA     BB 1312   7.965   0.339  -1.147 -0.2483  0.1373 -0.0618
  449SER     BB 1313   7.733   0.128  -1.286  0.1845 -0.3485 -0.1799
  449SER    SC1 1314   7.755   0.032  -1.492 -0.3448  0.0377 -0.0280
  449SER    SCP 1315   7.735  -0.103  -1.522  0.1463  0.0988 -0.1607
  449SER    SCN 1316   7.775   0.167  -1.462  0.3406  0.0195  0.0867
  450GLU     BB 1317   7.437   0.200  -1.144  0.0041 -0.0781 -0.2144
  450GLU    SC1 1318   7.362  -0.147  -1.063 -0.0992 -0.4778 -0.0270
  450GLU    SCN 1319   7.458  -0.140  -1.116  0.0536 -0.1614  0.2511
  451GLU     BB 1320   7.324   0.455  -1.138 -0.1150  0.0017  0.1809
  451GLU    SC1 1321   7.153   0.547  -1.426  0.2791 -0.0416  0.1227
  451GLU    SCN 1322   7.194   0.625  -1.361  0.0777  0.0156  0.1865
  452GLU     BB 1323   7.318   0.634  -0.978 -0.0012 -0.1782  0.0416
  452GLU    SC1 1324   7.359   0.952  -1.200 -0.1909  0.1693 -0.1765
  452GLU    SCN 1325   7.420   1.041  -1.220 -0.0497  0.1314  0.0477
  453GLN     BB 1326   7.201   0.595  -0.669  0.3375 -0.1610  0.2315
  453GLN    SC1 1327   7.028   0.927  -0.774  0.0601 -0.0659 -0.3568
  453GLN    SCP 1328   6.967   0.846  -0.677  0.2353 -0.3219 -0.3603
  453GLN    SCN 1329   7.088   1.007  -0.871  0.2010 -0.2196 -0.2978
  454ARG     BB 1330   7.095   0.355  -0.579 -0.3006  0.0442 -0.2057
  454ARG    SC1 1331   6.985   0.337  -0.287 -0.0141  0.1331 -0.1218
  454ARG    SC2 1332   6.976   0.263   0.001 -0.3380 -0.0546  0.0363
  454ARG    SCP 1333   6.995   0.273   0.109  0.1538  0.2357 -0.0427
  455GLN     BB 1334   7.234   0.095  -0.656  0.0140  0.2038 -0.1847
  455GLN    SC1 1335   6.912  -0.006  -0.880  0.2363 -0.0459 -0.1189
  455GLN    SCP 1336   6.961  -0.137  -0.882 -0.1380 -0.0162 -0.0439
  455GLN    SCN 1337   6.863   0.126  -0.878  0.2296  0.1260  0.0189
  456ALA     BB 1338   7.531   0.139  -0.649 -0.0581 -0.3789 -0.1479
  457GLY     BB 1339   7.656   0.397  -0.731  0.2306 -0.0733  0.0112
  458CYS     BB 1340   7.592   0.666  -0.536 -0.3795 -0.2926  0.0660
  458CYS    SC1 1341   7.508   0.969  -0.622 -0.1242  0.2631  0.1475
  459ILE     BB 1342   7.787   0.748  -0.319  0.0481 -0.1295  0.1348
  459ILE    SC1 1343   7.574   0.832  -0.110  0.0142  0.1947 -0.0244
  460ILE     BB 1344   8.012   0.588  -0.330  0.0089 -0.1863 -0.0366
  460ILE    SC1 1345   8.255   0.575  -0.137 -0.1743 -0.2373  0.1952
  461GLY     BB 1346   8.119   0.560  -0.649  0.1781 -0.0575 -0.1478
  462ARG     BB 1347   7.989   0.801  -0.816 -0.2003 -0.3735  0.0232
  462ARG    SC1 1348   7.783   0.862  -1.021 -0.3792  0.1345  0.1583
  462ARG    SC2 1349   7.846   1.000  -1.266  0.1335 -0.2799 -0.0758
  462ARG    SCP 1350   7.806   0.898  -1.268 -0.1524 -0.1823 -0.4114
  463ASP     BB 1351   8.014   1.051  -0.558 -0.2142 -0.0834  0.3093
  463ASP    SC1 1352   7.985   1.310  -0.749 -0.5243  0.1511  0.0067
  463ASP    SCN 1353   7.925   1.231  -0.797 -0.4664  0.2145 -0.1805
  464TYR     BB 1354   8.235   1.014  -0.389  0.1246 -0.3712  0.3167
  464TYR    SC1 1355   8.177   1.080  -0.119  0.0713  0.1993  0.1701
  464TYR    SC2 1356   7.943   1.185  -0.033 -0.1364 -0.0232 -0.1035
  464TYR    SC3 1357   8.053   0.976   0.098 -0.2917 -0.1633 -0.1934
  465PRO     BB 1358   8.461   0.861  -0.517  0.2064 -0.1278  0.0779
  465PRO    SC1 1359   8.453   0.905  -0.823  0.1922  0.1156 -0.0194
  466PHE     BB 1360   8.747   1.058  -0.473 -0.2683  0.1588  0.0865
  466PHE    SC1 1361   8.708   1.280  -0.293 -0.2375 -0.0748  0.0745
  466PHE    SC2 1362   8.556   1.344  -0.079 -0.2141 -0.0288  0.0774
  466PHE    SC3 1363   8.782   1.483  -0.131 -0.2310 -0.0259  0.0106
  467PRO     BB 1364   8.943   1.044  -0.692 -0.1788  0.1083  0.0796
  467PRO    SC1 1365   8.885   1.192  -0.946  0.0175 -0.0808  0.0891
  468MET     BB 1366   9.264   1.008  -0.655 -0.0347  0.1570  0.1922
  468MET    SC1 1367   9.379   0.655  -0.861  0.0071  0.0638 -0.1318
  469VAL     BB 1368   9.440   1.230  -0.771  0.1351 -0.1123 -0.0042
  469VAL    SC1 1369   9.332   1.389  -0.954 -0.0294 -0.0880  0.1120
  470ASN     BB 1370   9.670   1.318  -0.574  0.1714  0.1019  0.0463
  470ASN    SC1 1371   9.631   1.249  -0.281 -0.4826 -0.1291  0.2008
  470ASN    SCP 1372   9.765   1.240  -0.323 -0.0900  0.0918  0.1018
  470ASN    SCN 1373   9.498   1.259  -0.240 -0.0599 -0.0524  0.2356
  471HIS     BB 1374   9.992   1.260  -0.720 -0.1190 -0.1542  0.0689
  471HIS    SC1 1375   9.890   1.142  -0.983 -0.0662 -0.0296 -0.0804
  471HIS    SC2 1376   9.739   0.945  -1.088 -0.0717 -0.0335 -0.0654
  471HIS    SC3 1377   9.954   1.037  -1.223 -0.1133  0.0027 -0.1073
  472LYS     BB 1378  10.286   1.237  -0.686  0.0555  0.3024 -0.1058
  472LYS    SC1 1379  10.533   1.435  -0.683  0.0430  0.1012  0.2527
  472LYS    SC2 1380  10.718   1.578  -0.841 -0.4133  0.2508  0.2750
  472LYS    SCP 1381  10.630   1.512  -0.846 -0.0953 -0.2343 -0.3733
  473GLU     BB 1382  10.371   0.974  -0.825 -0.2292 -0.1564 -0.0032
  473GLU    SC1 1383  10.727   1.044  -0.981 -0.2022 -0.1099 -0.0554
  473GLU    SCN 1384  10.774   1.102  -0.901  0.2975 -0.3486 -0.1403
  474ALA     BB 1385  10.216   0.804  -0.936  0.2063  0.3211  0.2765
  475SER     BB 1386  10.093   0.512  -0.962  0.1870 -0.2903 -0.0058
  475SER    SC1 1387   9.878   0.452  -1.083 -0.2027  0.2427  0.1464
  475SER    SCP 1388   9.763   0.501  -1.020  0.1469 -0.2549 -0.3202
  475SER    SCN 1389   9.993   0.403  -1.145  0.3432 -0.0111 -0.1579
  476ASP     BB 1390  10.353   0.400  -1.185 -0.1955 -0.0817 -0.1804
  476ASP    SC1 1391  10.291   0.108  -1.094  0.0769 -0.1491  0.1807
  476ASP    SCN 1392  10.281   0.002  -1.122 -0.1014 -0.1631  0.2775
  477ARG     BB 1393  10.617   0.569  -1.201  0.0991  0.0176 -0.1784
  477ARG    SC1 1394  10.697   0.510  -1.506 -0.1832 -0.1547 -0.1648
  477ARG    SC2 1395  10.541   0.691  -1.724 -0.0765  0.0592 -0.3681
  477ARG    SCP 1396  10.504   0.768  -1.654  0.0880 -0.1157 -0.0633
  478ASN     BB 1397  10.801   0.553  -0.890 -0.1132 -0.0682  0.2409
  478ASN    SC1 1398  10.573   0.403  -0.750 -0.2443  0.2334 -0.2679
  478ASN    SCP 1399  10.617   0.442  -0.877  0.0068  0.0446 -0.0659
  478ASN    SCN 1400  10.529   0.363  -0.623  0.1254 -0.0347 -0.0485
  479LEU     BB 1401  11.043   0.650  -0.941  0.0262  0.2262  0.1148
  479LEU    SC1 1402  11.271   0.550  -0.743  0.1210 -0.0420  0.0180
  480GLN     BB 1403  11.171   0.652  -1.216 -0.2806  0.0553  0.0167
  480GLN    SC1 1404  11.437   0.933  -1.078 -0.0067 -0.0919  0.0585
  480GLN    SCP 1405  11.337   0.858  -1.139  0.0199 -0.2831  0.2166
  480GLN    SCN 1406  11.538   1.009  -1.017 -0.3189  0.3768  0.0026
  481LEU     BB 1407  11.197   0.355  -1.286  0.0759  0.1374  0.3968
  481LEU    SC1 1408  11.153   0.230  -1.593 -0.1155 -0.2117 -0.1873
  482MET     BB 1409  11.233   0.101  -1.087 -0.0121  0.1734 -0.1933
  482MET    SC1 1410  10.813   0.091  -1.035 -0.3708 -0.0911  0.1078
  483ARG     BB 1411  11.494   0.066  -0.960 -0.1420 -0.4911  0.0412
  483ARG    SC1 1412  11.634  -0.163  -0.907  0.0512  0.2580  0.0076
  483ARG    SC2 1413  11.613  -0.413  -1.085 -0.2266  0.1574  0.1461
  483ARG    SCP 1414  11.688  -0.334  -1.078 -0.2922  0.2272  0.0862
  484ARG     BB 1415  11.679   0.337  -0.978 -0.3119  0.2483  0.0832
  484ARG    SC1 1416  11.682   0.506  -1.281 -0.2697  0.1419  0.3993
  484ARG    SC2 1417  11.843   0.758  -1.403 -0.0924 -0.3144  0.1605
  484ARG    SCP 1418  11.951   0.766  -1.384 -0.0789  0.1590  0.0247
  485VAL     BB 1419  11.866   0.212  -0.634  0.1556 -0.2366  0.2874
  485VAL    SC1 1420  11.689   0.363  -0.508  0.0635 -0.0254 -0.0799
  486ARG     BB 1421  12.042   0.010  -0.578  0.3617  0.0332  0.0253
  486ARG    SC1 1422  12.367   0.116  -0.564  0.0584 -0.2242  0.2270
  486ARG    SC2 1423  12.444   0.292  -0.838 -0.0238 -0.0965 -0.0568
  486ARG    SCP 1424  12.337   0.318  -0.836  0.0307  0.1648  0.1830
  487GLU     BB 1425  12.017  -0.283  -0.387  0.0567 -0.1435  0.1403
  487GLU    SC1 1426  12.084  -0.461  -0.751 -0.1468 -0.6251  0.2164
  487GLU    SCN 1427  12.006  -0.383  -0.747  0.2456 -0.1906  0.2598
  488GLU     BB 1428  12.204  -0.228  -0.150  0.0305 -0.2787 -0.4951
  488GLU    SC1 1429  12.482  -0.430  -0.078 -0.1576 -0.5696 -0.0741
  488GLU    SCN 1430  12.431  -0.341  -0.116 -0.1022 -0.3937  0.2333
  489GLN     BB 1431  12.270   0.005  -0.037 -0.0064 -0.0409  0.0011
  489GLN    SC1 1432  12.625   0.117  -0.158 -0.0612 -0.0253 -0.0003
  489GLN    SCP 1433  12.504   0.058  -0.120  0.2280  0.0124  0.2517
  489GLN    SCN 1434  12.746   0.176  -0.197  0.0812  0.2770  0.1829
  490ARG     BB 1435  12.071   0.269  -0.050  0.1307  0.1307  0.1751
  490ARG    SC1 1436  12.247   0.502   0.069  0.1067  0.3590 -0.4100
  490ARG    SC2 1437  12.538   0.610   0.045 -0.0217  0.3659  0.0999
  490ARG    SCP 1438  12.645   0.610   0.021 -0.1318  0.2753 -0.5897
  491GLY     BB 1439  11.787   0.197  -0.085  0.1062 -0.0574 -0.2204
  492THR     BB 1440  11.638  -0.101  -0.131 -0.0158 -0.2110  0.1384
  492THR    SC1 1441  11.548  -0.129  -0.385  0.1408  0.1497  0.0796
  492THR    SCP 1442  11.562  -0.120  -0.246  0.1716  0.3597 -0.1497
  492THR    SCN 1443  11.534  -0.138  -0.524  0.2968 -0.5017 -0.1341
  493ALA     BB 1444  11.753  -0.329   0.034  0.0802 -0.0872 -0.2457
  494GLN     BB 1445  11.885  -0.403   0.265 -0.2285  0.1237  0.0208
  494GLN    SC1 1446  12.227  -0.662   0.244 -0.0132  0.0325  0.0187
  494GLN    SCP 1447  12.326  -0.651   0.145  0.1970  0.1009  0.0954
  494GLN    SCN 1448  12.129  -0.673   0.343  0.0739  0.1078 -0.0247
  495LEU     BB 1449  11.764  -0.732   0.358 -0.1939 -0.1967  0.1122
  495LEU    SC1 1450  11.589  -0.564   0.572  0.3862 -0.1373  0.0378
  496THR     BB 1451  11.748  -0.823   0.035  0.2457  0.2817 -0.1223
  496THR    SC1 1452  11.586  -1.027   0.003 -0.0399 -0.1409  0.2138
  496THR    SCP 1453  11.711  -1.027   0.067  0.0205  0.1068  0.0308
  496THR    SCN 1454  11.462  -1.026  -0.061  0.3082 -0.0497 -0.5660
  497ARG     BB 1455  11.985  -0.718  -0.164  0.2369 -0.1520 -0.1127
  497ARG    SC1 1456  12.188  -0.888  -0.276  0.0949 -0.2023 -0.1894
  497ARG    SC2 1457  12.406  -0.809  -0.461  0.2539 -0.0824 -0.1248
  497ARG    SCP 1458  12.420  -0.835  -0.355  0.1729  0.1835 -0.0421
  998FAD   FLA1 1459  10.325  13.069   0.335 -0.0918 -0.0059 -0.0271
  998FAD   FLA2 1460  10.338  13.437   0.447  0.1134  0.0104 -0.2163
  998FAD   FLA3 1461  10.446  13.330   0.595 -0.0621 -0.0152 -0.0769
  998FAD   FLA4 1462  10.367  13.757   0.573  0.1824 -0.0150 -0.0458
  998FAD   FLA5 1463  10.521  13.682   0.804 -0.1462 -0.1200  0.1455
  998FAD   RIB1 1464  10.489  13.258   0.919 -0.4522 -0.0637  0.1795
  998FAD   RIB2 1465  10.414  13.196   1.099 -0.2887 -0.2385  0.1907
  998FAD   PO4B 1466  10.142  13.044   1.298 -0.1679 -0.1744 -0.1196
  998FAD   PO4A 1467  10.133  13.256   1.507 -0.0677 -0.0919 -0.1980
  998FAD   RBS1 1468  10.468  13.476   1.533 -0.0165 -0.1189 -0.0332
  998FAD   RBS2 1469  10.640  13.316   1.503  0.2931  0.1763  0.0872
  998FAD   ADN3 1470  10.713  13.636   1.763  0.2172 -0.0900  0.1580
  998FAD   ADN2 1471  10.711  13.462   1.987  0.0967 -0.1846  0.0850
  998FAD   ADN1 1472  10.708  13.684   2.065  0.0482 -0.2168  0.1769
    1MET     CA 1473  12.841   0.208   4.929 -0.1162  0.2785  0.1335
    2PRO     CA 1474  12.779   0.156   4.582 -0.2078  0.2768 -0.1800
    3HIS     CA 1475  12.463   0.138   4.427  0.0247 -0.0676 -0.3834
    4ARG     CA 1476  12.358   0.366   4.351 -0.1420 -0.3741  0.1271
    5THR     CA 1477  12.080   0.325   4.159 -0.2070 -0.0163  0.1263
    6ILE     CA 1478  11.858   0.361   3.807 -0.2385 -0.1342 -0.1996
    7HIS     CA 1479  11.562   0.244   3.755  0.1007 -0.1139  0.0885
    8LEU     CA 1480  11.415   0.441   3.518 -0.2981  0.5656  0.3399
    9PHE     CA 1481  11.157   0.339   3.414 -0.2306 -0.0007  0.3111
   10ARG     CA 1482  11.039   0.211   3.135 -0.0485  0.0991  0.1881
   11LYS     CA 1483  11.050  -0.005   3.079  0.1405  0.3831  0.2493
   12GLY     CA 1484  10.967  -0.254   3.231  0.4963 -0.5554  0.0600
   13LEU     CA 1485  10.690  -0.397   3.400 -0.1321 -0.0238 -0.1111
   14ARG     CA 1486  10.752  -0.587   3.621  0.4794  0.1190  0.3372
   15LEU     CA 1487  10.977  -0.833   3.685 -0.0938 -0.0986  0.2662
   16HIS     CA 1488  11.072  -1.054   3.528  0.1007 -0.3595 -0.2087
   17ASP     CA 1489  11.365  -1.007   3.363 -0.0304 -0.1189  0.3337
   18ASN     CA 1490  11.517  -0.762   3.352  0.1324  0.3792  0.2000
   19PRO     CA 1491  11.778  -0.724   3.216 -0.1422  0.1267 -0.1051
   20THR     CA 1492  11.981  -0.592   3.455  0.0380  0.1073 -0.0260
   21LEU     CA 1493  11.859  -0.474   3.704  0.3457 -0.3806  0.0545
   22LEU     CA 1494  11.899  -0.232   3.836  0.0321  0.1406 -0.1548
   23ALA     CA 1495  12.261  -0.320   3.967 -0.1375  0.0426 -0.2336
   24ALA     CA 1496  12.355  -0.472   3.950 -0.1319 -0.1497 -0.0563
   25LEU     CA 1497  12.333  -0.799   4.027  0.0254  0.2278 -0.0315
   26GLU     CA 1498  12.392  -0.848   4.311 -0.2154 -0.2716 -0.0980
   27SER     CA 1499  12.268  -0.630   4.577 -0.0172 -0.2612  0.2645
   28SER     CA 1500  12.131  -0.326   4.513 -0.0462 -0.1077  0.0800
   29GLU     CA 1501  12.142  -0.047   4.677 -0.0644 -0.0776 -0.1039
   30THR     CA 1502  11.956   0.178   4.644 -0.1670 -0.1202 -0.0566
   31ILE     CA 1503  11.655   0.043   4.513  0.3229  0.1109  0.2343
   32TYR     CA 1504  11.557   0.199   4.284 -0.5695 -0.0133  0.0756
   33PRO     CA 1505  11.244   0.140   4.144  0.1185  0.0433  0.2128
   34VAL     CA 1506  11.145   0.427   3.905  0.2114 -0.2349 -0.2257
   35TYR     CA 1507  10.829   0.544   3.813  0.0121  0.0565  0.2265
   36VAL     CA 1508  10.715   0.791   3.564 -0.1050 -0.1843 -0.0641
   37LEU     CA 1509  10.497   0.916   3.520  0.0564 -0.1095 -0.0774
   38ASP     CA 1510  10.426   1.178   3.285 -0.0600  0.4938 -0.1728
   39ARG     CA 1511  10.359   1.173   2.926 -0.0114 -0.1554 -0.0881
   40ARG     CA 1512  10.655   1.277   2.866  0.1808 -0.0297 -0.3469
   41PHE     CA 1513  10.806   1.006   2.880 -0.1498 -0.1479 -0.0875
   42LEU     CA 1514  10.634   0.770   2.794  0.1110  0.1803 -0.0383
   43ALA     CA 1515  10.519   0.777   2.547  0.3018  0.1143  0.1250
   44SER     CA 1516  10.791   0.942   2.342  0.4897 -0.1120 -0.1792
   45ALA     CA 1517  10.652   1.221   2.343  0.0673 -0.2673  0.3625
   46MET     CA 1518  10.368   1.195   2.394 -0.1684  0.0522 -0.1686
   47HIS     CA 1519  10.159   1.053   2.207 -0.3504  0.0684  0.2381
   48ILE     CA 1520   9.814   1.103   2.280  0.2231  0.1557 -0.5477
   49GLY     CA 1521   9.552   0.957   2.420 -0.0209  0.0937 -0.1949
   50ALA     CA 1522   9.388   0.797   2.364  0.1425  0.3907  0.3569
   51LEU     CA 1523   9.440   0.431   2.440 -0.0884 -0.2364 -0.1909
   52ARG     CA 1524   9.705   0.443   2.569  0.0171 -0.0392  0.3781
   53TRP     CA 1525   9.565   0.625   2.869  0.3409  0.1515 -0.1671
   54HIS     CA 1526   9.392   0.382   2.998  0.0329  0.1302 -0.2981
   55PHE     CA 1527   9.710   0.169   2.978 -0.1654 -0.3260 -0.0110
   56LEU     CA 1528   9.800   0.144   3.220  0.2102 -0.0233  0.3622
   57LEU     CA 1529   9.584   0.200   3.444 -0.0280  0.2538 -0.1815
   58GLN     CA 1530   9.643  -0.118   3.600 -0.1387 -0.0974  0.0185
   59SER     CA 1531   9.979  -0.210   3.566 -0.1045  0.0497 -0.0749
   60LEU     CA 1532  10.038   0.020   3.823  0.1953 -0.0084  0.3376
   61GLU     CA 1533   9.878  -0.092   4.095  0.3663 -0.1281 -0.0160
   62ASPP    CA 1534   9.932  -0.406   4.092 -0.3693  0.0934  0.4135
   63LEU     CA 1535  10.289  -0.368   4.101 -0.1672 -0.2312  0.1229
   64HIS     CA 1536  10.255  -0.135   4.386  0.0805 -0.0560  0.0701
   65LYS     CA 1537  10.124  -0.446   4.562  0.1383  0.2104 -0.2165
   66ASN     CA 1538  10.337  -0.676   4.470  0.0364  0.3831 -0.3415
   67LEU     CA 1539  10.618  -0.543   4.542  0.1777  0.1667 -0.1200
   68SER     CA 1540  10.650  -0.483   4.918 -0.0102 -0.1374  0.1908
   69ARG     CA 1541  10.879  -0.815   5.066 -0.4552 -0.1920 -0.2584
   70LEU     CA 1542  11.025  -0.791   4.776 -0.0421  0.0311 -0.2428
   71GLY     CA 1543  11.107  -0.513   4.772 -0.1231  0.2061 -0.0217
   72ALA     CA 1544  10.976  -0.308   4.665  0.0430 -0.0414 -0.1829
   73ARG     CA 1545  10.709  -0.044   4.559 -0.0422  0.0536  0.1889
   74LEU     CA 1546  10.794   0.212   4.383  0.2854  0.1132 -0.1712
   75LEU     CA 1547  10.851   0.549   4.267 -0.0489 -0.1043  0.4010
   76VAL     CA 1548  10.852   0.900   4.286  0.1679 -0.2255 -0.3478
   77ILE     CA 1549  10.643   1.005   4.016  0.0044  0.0930  0.0710
   78GLN     CA 1550  10.763   1.210   3.820  0.0172  0.1929  0.0754
   79GLY     CA 1551  10.619   1.425   3.753  0.1787 -0.0035 -0.1648
   80GLU     CA 1552  10.693   1.681   3.724 -0.4532  0.0710 -0.1852
   81TYR     CA 1553  11.017   1.706   3.676  0.1009  0.0431  0.5204
   82GLU     CA 1554  11.177   1.910   3.532 -0.0231 -0.0136 -0.0775
   83SER     CA 1555  11.461   1.837   3.535  0.0816  0.3028  0.0688
   84VAL     CA 1556  11.516   1.511   3.677 -0.3557  0.0141 -0.0522
   85LEU     CA 1557  11.587   1.422   3.975 -0.0198 -0.4174 -0.0521
   86ARG     CA 1558  11.581   1.746   4.082 -0.2571 -0.1655 -0.3201
   87ASP     CA 1559  11.868   1.861   4.001 -0.3611 -0.2890 -0.3696
   88HIS     CA 1560  12.074   1.540   3.847 -0.0177 -0.2433 -0.0790
   89VAL     CA 1561  12.167   1.403   4.090  0.1091  0.1205  0.2208
   90GLN     CA 1562  12.370   1.583   4.296  0.0585  0.0505  0.0452
   91LYS     CA 1563  12.494   1.370   4.468  0.3286 -0.0292 -0.1147
   92TRP     CA 1564  12.391   1.028   4.479  0.0934  0.0067 -0.0219
   93ASN     CA 1565  12.406   0.845   4.296  0.2149  0.0826  0.2170
   94ILE     CA 1566  12.610   0.697   4.192  0.0011 -0.1447  0.1707
   95THR     CA 1567  12.715   0.560   3.945  0.1101 -0.2971  0.2456
   96GLN     CA 1568  12.410   0.453   3.829  0.0948  0.3476 -0.2432
   97VAL     CA 1569  12.241   0.447   3.567  0.4364  0.4650 -0.0266
   98THR     CA 1570  12.097   0.172   3.460  0.0754 -0.3884  0.0450
   99LEU     CA 1571  11.897   0.229   3.243  0.0482 -0.2132  0.1116
  100ASP     CA 1572  11.890   0.080   2.978  0.1280  0.2683 -0.2269
  101ALA     CA 1573  11.916   0.194   2.688 -0.2112 -0.0401 -0.1015
  102GLU     CA 1574  11.748   0.410   2.611 -0.0374  0.1984 -0.1126
  103MET     CA 1575  11.798   0.636   2.405 -0.0216  0.2544  0.1023
  104GLU     CA 1576  11.953   0.766   2.075  0.3198  0.0492  0.0272
  105PRO     CA 1577  11.743   0.949   2.051  0.3432  0.0347  0.1818
  106PHE     CA 1578  11.583   1.144   2.253  0.2621  0.2713 -0.2223
  107TYR     CA 1579  11.487   1.169   2.524  0.1187 -0.2778 -0.0809
  108LYS     CA 1580  11.796   1.309   2.632  0.1163  0.0568  0.3955
  109GLU     CA 1581  11.958   1.411   2.478 -0.3685 -0.0639  0.0114
  110MET     CA 1582  12.198   1.238   2.318  0.1211 -0.1035 -0.0733
  111GLU     CA 1583  12.321   1.031   2.442  0.2813 -0.3430 -0.0095
  112ALA     CA 1584  12.266   0.871   2.655 -0.1668 -0.0029  0.0144
  113ASN     CA 1585  11.987   0.905   2.828 -0.1858 -0.0391  0.1089
  114ILE     CA 1586  12.029   1.150   3.053  0.2443 -0.1118 -0.0457
  115ARG     CA 1587  12.284   1.339   3.064 -0.2792  0.0230 -0.8195
  116ARG     CA 1588  12.401   1.409   3.352  0.1319  0.4075  0.0456
  117LEU     CA 1589  12.262   1.162   3.532 -0.2514  0.3393 -0.1482
  118GLY     CA 1590  12.488   1.003   3.720 -0.1671  0.0702  0.0528
  119ALA     CA 1591  12.581   1.175   3.979 -0.0354 -0.0299  0.1463
  120GLU     CA 1592  12.704   1.492   3.883 -0.1554 -0.1098  0.2467
  121LEU     CA 1593  12.840   1.359   3.533 -0.0787  0.2746  0.2049
  122GLY     CA 1594  12.785   1.082   3.395  0.0973 -0.2979 -0.1093
  123PHE     CA 1595  12.812   0.841   3.545 -0.2132  0.0411  0.2269
  124GLU     CA 1596  12.692   0.611   3.480  0.2166  0.0060 -0.1139
  125VAL     CA 1597  12.530   0.623   3.191 -0.0244 -0.0705 -0.0602
  126LEU     CA 1598  12.350   0.373   3.114  0.1167 -0.0337  0.0581
  127SER     CA 1599  12.424   0.044   3.052 -0.3010 -0.0498 -0.1322
  128ARG     CA 1600  12.327   0.052   2.694  0.1246 -0.0786 -0.1876
  129VAL     CA 1601  12.206  -0.189   2.529  0.2167  0.1587  0.1414
  130GLY     CA 1602  11.979  -0.358   2.589 -0.0102 -0.1935  0.0069
  131HIS     CA 1603  11.773  -0.592   2.689 -0.1578 -0.1690  0.5479
  132SER     CA 1604  11.505  -0.842   2.685  0.3001  0.0251 -0.1971
  133LEU     CA 1605  11.563  -1.084   2.449  0.0913  0.1190 -0.1687
  134TYR     CA 1606  11.825  -1.092   2.352 -0.1600  0.0253 -0.0600
  135ASP     CA 1607  12.083  -1.011   2.518 -0.0505  0.1409 -0.1526
  136THR     CA 1608  12.334  -0.783   2.417  0.1022  0.2614 -0.2864
  137LYS     CA 1609  12.624  -0.990   2.309  0.0432 -0.2240 -0.3531
  138ARG     CA 1610  12.789  -0.914   2.054 -0.2615 -0.0611 -0.0842
  139ILE     CA 1611  12.597  -0.865   1.799 -0.0275  0.1926  0.0293
  140LEU     CA 1612  12.833  -0.884   1.534 -0.0253  0.0380 -0.1284
  141ASP     CA 1613  13.040  -1.141   1.470 -0.1228  0.1124 -0.1008
  142LEU     CA 1614  12.928  -1.317   1.263 -0.0792  0.0930 -0.2000
  143ASN     CA 1615  13.026  -1.198   0.952  0.1922  0.2249 -0.1073
  144GLY     CA 1616  12.947  -0.943   0.946 -0.1240 -0.1274  0.0985
  145GLY     CA 1617  12.880  -0.662   0.897 -0.1169 -0.0773 -0.0062
  146SER     CA 1618  12.706  -0.549   0.755  0.0029  0.3123  0.1386
  147PRO     CA 1619  12.448  -0.474   1.014  0.3377  0.1327 -0.2579
  148PRO     CA 1620  12.193  -0.648   1.101  0.3310 -0.0753 -0.3912
  149LEU     CA 1621  11.981  -0.724   0.908  0.0905  0.1710 -0.1020
  150THR     CA 1622  11.803  -0.977   0.792 -0.5050 -0.4127 -0.0007
  151TYR     CA 1623  11.520  -1.226   1.027 -0.1439  0.0909 -0.1258
  152LYS     CA 1624  11.560  -1.494   1.194 -0.0355 -0.1621  0.0046
  153ARG     CA 1625  11.668  -1.480   1.469 -0.1417  0.1632 -0.2220
  154PHE     CA 1626  11.797  -1.206   1.517  0.0327 -0.0135 -0.1188
  155LEU     CA 1627  11.954  -1.054   1.356 -0.0491 -0.0147 -0.0344
  156HIS     CA 1628  12.075  -1.321   1.070 -0.2821  0.0534 -0.1622
  157ILE     CA 1629  12.177  -1.584   1.157 -0.2942  0.1054 -0.0147
  158LEU     CA 1630  12.217  -1.586   1.502  0.0266 -0.1276 -0.2064
  159SER     CA 1631  12.141  -1.605   1.786 -0.0134 -0.0223  0.2230
  160GLN     CA 1632  12.410  -1.599   1.961  0.4089  0.2562 -0.2607
  161LEU     CA 1633  12.546  -1.735   2.181 -0.0673 -0.0930  0.2354
  162GLY     CA 1634  12.283  -1.906   2.291 -0.1559 -0.1478  0.1562
  163ASP     CA 1635  11.955  -1.899   2.226 -0.1182 -0.1658 -0.1547
  164PRO     CA 1636  11.719  -1.813   2.354  0.1973  0.1043 -0.1369
  165GLU     CA 1637  11.681  -1.826   2.719 -0.2682 -0.2663  0.1150
  166VAL     CA 1638  11.639  -1.809   3.069  0.3063 -0.1105  0.1507
  167PRO     CA 1639  11.383  -1.730   3.216  0.0625 -0.3059  0.0331
  168VAL     CA 1640  11.348  -1.659   3.570  0.0336  0.1027 -0.1010
  169ARG     CA 1641  11.564  -1.442   3.666  0.0806 -0.0019 -0.0171
  170ASN     CA 1642  11.533  -1.147   3.884  0.1961 -0.2522 -0.0995
  171LEU     CA 1643  11.314  -1.165   4.053 -0.0923 -0.2163  0.2789
  172THR     CA 1644  11.323  -1.229   4.424 -0.3091  0.1356  0.3928
  173ALA     CA 1645  11.553  -1.166   4.463 -0.2058  0.1161 -0.1917
  174GLU     CA 1646  11.864  -1.264   4.432  0.0224 -0.0571  0.1560
  175ASP     CA 1647  11.991  -1.007   4.648 -0.0366 -0.0415  0.2285
  176PHE     CA 1648  11.777  -0.787   4.729  0.0806 -0.2042 -0.2096
  177GLN     CA 1649  11.842  -0.536   4.889 -0.2110  0.1824  0.0561
  178ARG     CA 1650  11.998  -0.388   4.988 -0.0223 -0.0680 -0.1884
  179CYS     CA 1651  11.950  -0.071   5.105  0.2115  0.0149  0.1868
  180MET     CA 1652  11.684   0.051   5.038 -0.2948  0.0066 -0.1969
  181SER     CA 1653  11.416  -0.028   5.144 -0.1391 -0.1005 -0.1963
  182PRO     CA 1654  11.134   0.004   4.991  0.2354 -0.1391 -0.1461
  183GLU     CA 1655  10.912  -0.041   5.084 -0.0774  0.1184  0.3713
  184PRO     CA 1656  10.728  -0.016   5.249 -0.0344 -0.1270  0.1959
  185GLY     CA 1657  10.494   0.236   5.268  0.0996  0.1509 -0.0005
  186LEU     CA 1658  10.634   0.492   5.385 -0.0560  0.0297 -0.1672
  187ALA     CA 1659  10.738   0.693   5.309  0.2720  0.1214 -0.3376
  188GLU     CA 1660  10.787   0.943   5.158  0.0887 -0.1179  0.0889
  189ARG     CA 1661  10.701   1.116   4.899 -0.2110 -0.0656  0.1031
  190TYR     CA 1662  10.742   0.926   4.666  0.1910 -0.0600 -0.1788
  191ARG     CA 1663  10.419   0.920   4.463 -0.0069  0.0249  0.1238
  192VAL     CA 1664  10.171   1.056   4.313  0.1484  0.0235  0.0069
  193PRO     CA 1665   9.869   0.928   4.158 -0.2093 -0.1372 -0.1232
  194VAL     CA 1666   9.541   1.033   4.149  0.2423 -0.0035 -0.0652
  195PRO     CA 1667   9.480   1.346   4.007  0.2382 -0.0230  0.0480
  196ALA     CA 1668   9.757   1.443   3.949 -0.1716  0.0371  0.0117
  197ASP     CA 1669   9.799   1.458   3.595  0.0246 -0.1178 -0.1457
  198LEU     CA 1670   9.585   1.256   3.504 -0.2641  0.0171  0.1239
  199GLU     CA 1671   9.408   1.277   3.325 -0.0294  0.1230  0.5031
  200ILE     CA 1672   9.063   1.213   3.284 -0.0424  0.2180  0.0168
  201PRO     CA 1673   9.160   0.962   3.091 -0.0685 -0.2117  0.0562
  202PRO     CA 1674   9.106   0.869   2.805  0.0382  0.0785 -0.2937
  203GLN     CA 1675   9.037   0.667   2.692 -0.3727  0.0531 -0.0155
  204SER     CA 1676   8.944   0.338   2.509  0.0628 -0.0881  0.1148
  205LEU     CA 1677   8.692   0.128   2.604  0.1307  0.2380  0.0666
  206SER     CA 1678   8.809  -0.240   2.478 -0.1127 -0.2767 -0.2294
  207PRO     CA 1679   9.088  -0.427   2.532  0.1617 -0.1926 -0.0927
  208TRP     CA 1680   9.214  -0.483   2.764  0.2213 -0.0635 -0.1052
  209THR     CA 1681   9.398  -0.425   3.084  0.0306  0.1560 -0.0402
  210GLY     CA 1682   9.692  -0.522   3.337 -0.5120 -0.2920  0.2813
  211GLY     CA 1683   9.818  -0.758   3.429 -0.2836  0.0976 -0.3665
  212GLU     CA 1684  10.112  -0.924   3.493  0.0524  0.1754  0.0642
  213THR     CA 1685  10.323  -1.118   3.442  0.3282 -0.2555 -0.1863
  214GLU     CA 1686  10.311  -1.337   3.160  0.1442 -0.0772  0.1913
  215GLY     CA 1687  10.008  -1.282   3.089  0.2334 -0.1331  0.4085
  216LEU     CA 1688   9.710  -1.239   2.998  0.0179  0.0192 -0.2094
  217ARG     CA 1689   9.639  -1.417   2.720  0.0711 -0.0708  0.4394
  218ARG     CA 1690   9.886  -1.608   2.570  0.0884 -0.2974  0.0239
  219LEU     CA 1691   9.981  -1.554   2.238 -0.3059  0.1636 -0.2636
  220GLU     CA 1692   9.778  -1.548   2.017 -0.1653 -0.1064 -0.5106
  221GLN     CA 1693   9.844  -1.570   1.670 -0.0573  0.0508 -0.3844
  222HIS     CA 1694   9.775  -1.799   1.589  0.0512  0.0866  0.2451
  223LEU     CA 1695   9.895  -2.050   1.732  0.1186 -0.0500  0.0933
  224THR     CA 1696   9.691  -2.264   1.753 -0.0260 -0.1253  0.0233
  225ASP     CA 1697   9.622  -2.572   1.718  0.0724  0.1177  0.3774
  226GLN     CA 1698   9.555  -2.669   1.423  0.1474 -0.5235  0.0018
  227GLY     CA 1699   9.671  -2.721   1.146  0.0710 -0.0129  0.1795
  228TRP     CA 1700   9.641  -2.518   0.933 -0.0112 -0.2230 -0.1168
  229VAL     CA 1701   9.904  -2.327   0.844  0.1408 -0.0847  0.1653
  230ALA     CA 1702  10.092  -2.430   0.634 -0.2983 -0.2543 -0.0985
  231ASN     CA 1703  10.122  -2.338   0.357  0.2004 -0.2422 -0.0292
  232PHE     CA 1704   9.979  -2.106   0.207 -0.1243  0.0944 -0.0171
  233THR     CA 1705   9.739  -1.868   0.276  0.3374 -0.0375 -0.1562
  234LYS     CA 1706   9.526  -2.010   0.525  0.0009  0.0571  0.0115
  235PRO     CA 1707   9.499  -1.894   0.734 -0.0730  0.2559 -0.0796
  236ARG     CA 1708   9.721  -1.590   0.742  0.1088  0.1576  0.3908
  237THR     CA 1709   9.847  -1.356   0.536  0.4194  0.0999 -0.1223
  238ILE     CA 1710   9.522  -1.303   0.313 -0.2865 -0.0846 -0.1440
  239PRO     CA 1711   9.340  -1.472   0.376 -0.0713 -0.2027 -0.1621
  240ASN     CA 1712   9.281  -1.412   0.715  0.0669 -0.0809  0.0748
  241SER     CA 1713   9.502  -1.148   0.833  0.0876  0.1785 -0.2494
  242LEU     CA 1714   9.466  -1.159   1.195  0.3574  0.0731  0.0924
  243LEU     CA 1715   9.403  -1.452   1.330 -0.1169  0.2557  0.2361
  244PRO     CA 1716   9.307  -1.416   1.658 -0.0554  0.4713 -0.2030
  245SER     CA 1717   9.261  -1.165   1.864  0.0925  0.1292 -0.0248
  246THR     CA 1718   9.632  -1.078   2.037  0.0161 -0.0773  0.2936
  247THR     CA 1719   9.889  -1.102   1.790  0.0498  0.2207 -0.1136
  248GLY     CA 1720  10.133  -1.091   1.937 -0.3837  0.2059  0.0552
  249LEU     CA 1721  10.343  -0.827   1.943  0.0971 -0.0461 -0.0650
  250SER     CA 1722  10.186  -0.561   2.110 -0.0820 -0.2241  0.1410
  251PRO     CA 1723  10.004  -0.594   2.388  0.1935 -0.3174 -0.1153
  252TYR     CA 1724  10.190  -0.587   2.609 -0.3760  0.0965  0.0972
  253PHE     CA 1725  10.551  -0.443   2.462 -0.1144  0.1806  0.0363
  254SER     CA 1726  10.457  -0.168   2.524  0.0852 -0.3251  0.2174
  255MET     CA 1727  10.549  -0.160   2.851  0.1818  0.0241  0.4064
  256GLY     CA 1728  10.666  -0.377   2.968 -0.0657  0.1136  0.0141
  257CYS     CA 1729  10.522  -0.635   3.047  0.2930 -0.1253 -0.5006
  258LEU     CA 1730  10.603  -0.901   2.894  0.2380  0.1591  0.0566
  259SER     CA 1731  10.933  -1.135   2.846  0.1906 -0.0324  0.2190
  260VAL     CA 1732  10.883  -1.315   2.603 -0.2158 -0.1277  0.0580
  261ARG     CA 1733  11.098  -1.551   2.704  0.3575  0.1223  0.0804
  262THR     CA 1734  10.800  -1.759   2.810  0.0338 -0.0267 -0.3111
  263PHE     CA 1735  10.703  -1.789   2.477 -0.4521  0.0677 -0.3838
  264PHE     CA 1736  10.964  -1.827   2.323  0.1930  0.0646 -0.0873
  265GLN     CA 1737  11.004  -2.181   2.349 -0.0032 -0.0314 -0.1246
  266ARG     CA 1738  10.771  -2.277   2.091 -0.1278  0.0540  0.0297
  267LEU     CA 1739  10.871  -2.061   1.882 -0.3456  0.0532 -0.1089
  268SER     CA 1740  11.056  -2.146   1.675 -0.3734  0.2471  0.1270
  269ASN     CA 1741  10.929  -2.430   1.545 -0.1474 -0.2193  0.0467
  270ILE     CA 1742  10.664  -2.299   1.467 -0.0372 -0.1265  0.0020
  271TYR     CA 1743  10.752  -2.069   1.252  0.1412  0.0587  0.0112
  272ALA     CA 1744  10.930  -2.166   1.063 -0.0787 -0.0490 -0.0561
  273GLN     CA 1745  10.987  -2.390   0.950 -0.0556  0.0171  0.1021
  274ALA     CA 1746  10.827  -2.626   1.047 -0.0773 -0.2036 -0.3718
  275LYS     CA 1747  10.616  -2.680   1.132 -0.3003  0.2813  0.1080
  276HIS     CA 1748  10.429  -2.379   1.022 -0.2486  0.0870  0.1320
  277HIS     CA 1749  10.490  -2.181   0.835  0.1753  0.0341  0.0651
  278SER     CA 1750  10.646  -2.204   0.514 -0.5101 -0.1306  0.1508
  279LEU     CA 1751  10.542  -1.964   0.298  0.2259 -0.0369 -0.2949
  280PRO     CA 1752  10.499  -1.705   0.348 -0.3254 -0.1181  0.0863
  281PRO     CA 1753  10.679  -1.303   0.391 -0.2021 -0.0749  0.0318
  282VAL     CA 1754  10.692  -1.266   0.800  0.0519  0.0638  0.1258
  283SER     CA 1755  10.744  -1.610   0.935  0.5773 -0.3516  0.3142
  284LEU     CA 1756  10.905  -1.501   1.221  0.0290 -0.0371  0.1996
  285GLN     CA 1757  11.030  -1.269   1.219 -0.1836  0.3031 -0.0995
  286GLY     CA 1758  10.847  -0.983   1.257 -0.3004  0.1608 -0.2181
  287GLN     CA 1759  10.610  -1.106   1.443 -0.0568  0.1305  0.3836
  288LEU     CA 1760  10.782  -1.127   1.727  0.0621  0.0292  0.3809
  289LEU     CA 1761  11.026  -0.886   1.761 -0.1766  0.2108  0.0619
  290TRP     CA 1762  11.109  -0.602   1.679 -0.4430 -0.0981  0.1871
  291ARG     CA 1763  11.196  -0.450   1.915  0.0172  0.0847  0.0450
  292GLU     CA 1764  11.505  -0.451   1.935  0.1070 -0.3894 -0.0055
  293PHE     CA 1765  11.628  -0.484   1.681 -0.0385  0.1360  0.1891
  294PHE     CA 1766  11.604  -0.198   1.536 -0.3313 -0.2471 -0.2503
  295TYR     CA 1767  11.708   0.001   1.745  0.2625  0.1135  0.1586
  296THR     CA 1768  12.018  -0.153   1.754  0.0708  0.0907  0.2816
  297VAL     CA 1769  12.179  -0.111   1.452  0.0202 -0.0186 -0.3174
  298ALA     CA 1770  12.054   0.129   1.382 -0.1496 -0.0188 -0.1637
  299SER     CA 1771  12.054   0.380   1.559 -0.1732 -0.1593 -0.0592
  300ALA     CA 1772  12.346   0.394   1.674  0.1053 -0.1003  0.1296
  301THR     CA 1773  12.545   0.380   1.357 -0.1099 -0.2669 -0.0009
  302GLN     CA 1774  12.331   0.602   1.192  0.0353  0.0061 -0.0839
  303ASN     CA 1775  12.153   0.539   1.002 -0.0896 -0.0638  0.0398
  304PHE     CA 1776  11.833   0.657   1.122  0.3427 -0.2227 -0.3600
  305THR     CA 1777  11.666   0.903   0.961 -0.0897  0.3864 -0.0659
  306GLN     CA 1778  11.667   0.942   0.736  0.4723  0.1180  0.5425
  307MET     CA 1779  11.884   0.921   0.483 -0.0551 -0.1533 -0.1345
  308ALA     CA 1780  12.157   0.761   0.538  0.0002 -0.1275  0.0964
  309GLY     CA 1781  12.330   0.579   0.526 -0.0823  0.0655 -0.0035
  310ASN     CA 1782  12.399   0.282   0.491 -0.2330 -0.1906  0.0499
  311PRO     CA 1783  12.174   0.038   0.520 -0.5405 -0.0067 -0.0830
  312ILE     CA 1784  11.893   0.055   0.401  0.0292  0.0144 -0.0669
  313CYS     CA 1785  11.845   0.379   0.381 -0.0394  0.1138  0.4421
  314LEU     CA 1786  11.657   0.623   0.076  0.3519  0.2618  0.0176
  315GLN     CA 1787  11.343   0.644   0.017  0.2827  0.1955 -0.1738
  316ILE     CA 1788  11.297   0.915  -0.138 -0.3202 -0.0151 -0.2414
  317HIS     CA 1789  11.095   1.144  -0.025  0.1341 -0.0903  0.1299
  318TRP     CA 1790  10.887   1.394  -0.140 -0.1458 -0.3627 -0.2140
  319TYR     CA 1791  10.646   1.471  -0.045 -0.0052 -0.3307 -0.0322
  320GLU     CA 1792  10.397   1.513  -0.247  0.2680 -0.0753 -0.3851
  321ASP     CA 1793  10.073   1.506  -0.263 -0.1072  0.1813  0.0715
  322ALA     CA 1794   9.959   1.578   0.010 -0.0508  0.2991 -0.0867
  323GLU     CA 1795   9.853   1.726   0.133  0.2845  0.3105  0.0266
  324ARG     CA 1796   9.761   1.575   0.466 -0.2484  0.0756  0.1402
  325LEU     CA 1797   9.683   1.315   0.503 -0.2000 -0.0163  0.2886
  326HIS     CA 1798   9.524   1.210   0.212 -0.2515  0.1916  0.0540
  327LYS     CA 1799   9.471   0.937   0.231  0.1987  0.0969  0.3221
  328TRP     CA 1800   9.353   0.842   0.558  0.0108 -0.1923  0.0841
  329LYS     CA 1801   9.210   1.059   0.712 -0.0895 -0.0261  0.1905
  330THR     CA 1802   9.125   1.309   0.561  0.0869 -0.3158  0.0000
  331ALA     CA 1803   8.992   1.194   0.276  0.3050  0.2409 -0.1459
  332GLN     CA 1804   9.051   1.021   0.163  0.2785  0.2674  0.1974
  333THR     CA 1805   8.845   0.863  -0.033  0.0086  0.0214  0.0608
  334GLY     CA 1806   9.004   0.675  -0.271 -0.2451  0.1016 -0.1022
  335PHE     CA 1807   9.129   0.350  -0.187  0.4157  0.1323  0.2550
  336PRO     CA 1808   8.864   0.208  -0.010 -0.5585  0.1143  0.2137
  337TRP     CA 1809   9.010  -0.021   0.093  0.1334  0.0677  0.0529
  338ILE     CA 1810   9.184   0.061   0.360 -0.2266 -0.0478  0.2270
  339ASP     CA 1811   9.086   0.368   0.435  0.1404 -0.0013 -0.0290
  340ALA     CA 1812   9.037   0.378   0.691 -0.1053  0.0883  0.0408
  341ILE     CA 1813   9.085   0.483   0.938 -0.1171  0.0172 -0.0092
  342MET     CA 1814   8.799   0.663   1.110 -0.0773  0.1884  0.0113
  343THR     CA 1815   8.705   0.337   1.289 -0.0073  0.2256 -0.0030
  344GLN     CA 1816   8.929   0.157   1.355 -0.0616 -0.0011  0.1237
  345LEU     CA 1817   9.190   0.339   1.476  0.0077  0.0626 -0.0634
  346ARG     CA 1818   9.039   0.618   1.682 -0.2033  0.1281  0.2323
  347GLN     CA 1819   8.816   0.363   1.836 -0.2847  0.0938 -0.4010
  348GLU     CA 1820   8.988   0.057   1.854  0.1098 -0.2215  0.1892
  349GLY     CA 1821   9.281  -0.006   1.870  0.1925 -0.0663 -0.0014
  350TRP     CA 1822   9.377  -0.147   1.504 -0.0035 -0.2389 -0.0329
  351ILE     CA 1823   9.576  -0.255   1.295  0.0364  0.0448 -0.0961
  352HIS     CA 1824   9.711  -0.510   1.303  0.3714  0.0738 -0.1526
  353HIS     CA 1825   9.703  -0.694   1.137  0.2971  0.0975  0.1647
  354LEU     CA 1826   9.421  -0.618   0.891 -0.0303 -0.1325  0.0217
  355ALA     CA 1827   9.560  -0.424   0.681  0.1757  0.0712 -0.1362
  356ARG     CA 1828   9.870  -0.400   0.654 -0.0589  0.1240 -0.1148
  357HIS     CA 1829   9.885  -0.324   0.260  0.1004  0.0297 -0.0543
  358ALA     CA 1830   9.695  -0.129   0.272  0.1004  0.0524  0.0534
  359VAL     CA 1831   9.906   0.123   0.475 -0.0523  0.2636 -0.1405
  360ALA     CA 1832  10.099   0.144   0.250 -0.0540  0.0853 -0.2191
  361CYS     CA 1833  10.011   0.152  -0.060 -0.3189 -0.1609 -0.1413
  362PHE     CA 1834   9.949   0.406  -0.165 -0.3260 -0.1427  0.0225
  363LEU     CA 1835  10.026   0.654   0.016 -0.4026 -0.0881  0.3630
  364THR     CA 1836  10.383   0.644   0.002 -0.0283  0.2610  0.0194
  365ARG     CA 1837  10.436   0.441  -0.245  0.0237  0.1185  0.3836
  366GLY     CA 1838  10.207   0.572  -0.462  0.0321 -0.0726  0.1228
  367ASP     CA 1839  10.038   0.810  -0.478 -0.0794 -0.3601  0.0270
  368LEU     CA 1840  10.091   1.023  -0.228 -0.0843 -0.0773 -0.0427
  369TRP     CA 1841  10.377   1.044  -0.150 -0.3097 -0.3960  0.0923
  370ILE     CA 1842  10.446   1.044   0.180  0.0834  0.1324  0.2649
  371SER     CA 1843  10.754   1.083   0.377  0.0175  0.1288 -0.1300
  372TRP     CA 1844  10.826   0.854   0.600 -0.1744  0.0049 -0.0371
  373GLU     CA 1845  10.842   1.135   0.877 -0.0829 -0.1456 -0.1118
  374GLU     CA 1846  10.581   1.226   0.900 -0.0045 -0.0355 -0.2782
  375GLY     CA 1847  10.358   0.965   0.908 -0.1772 -0.3417 -0.0231
  376MET     CA 1848  10.484   0.781   1.175 -0.1074 -0.1181  0.3187
  377LYS     CA 1849  10.389   0.990   1.400  0.0395 -0.0750  0.3757
  378VAL     CA 1850  10.042   0.933   1.327 -0.0620 -0.1707 -0.0423
  379PHE     CA 1851  10.059   0.646   1.561 -0.0121  0.0438  0.0778
  380GLU     CA 1852  10.103   0.741   1.845 -0.1962 -0.3958 -0.5044
  381GLU     CA 1853   9.763   0.773   1.995 -0.1564  0.0085  0.0692
  382LEU     CA 1854   9.669   0.574   1.992  0.0760  0.0301  0.2831
  383LEU     CA 1855   9.871   0.301   1.847 -0.1398 -0.1301 -0.3180
  384LEU     CA 1856   9.975   0.036   2.053  0.0497 -0.2735 -0.1204
  385ASP     CA 1857  10.355   0.138   1.911  0.1468  0.0742 -0.0746
  386ALA     CA 1858  10.517   0.271   2.026  0.2361 -0.0253  0.1075
  387ASP     CA 1859  10.695   0.429   2.225 -0.2565  0.0689  0.2136
  388TYR     CA 1860  11.027   0.436   2.186  0.2540  0.0205  0.4457
  389SER     CA 1861  11.094   0.173   2.052  0.2043 -0.2992 -0.1288
  390ILE     CA 1862  10.898   0.139   1.728 -0.1798 -0.0360  0.0590
  391ASN     CA 1863  10.863   0.411   1.594 -0.1167  0.0875  0.0451
  392ALA     CA 1864  11.070   0.445   1.402 -0.1881 -0.2116 -0.2733
  393GLY     CA 1865  11.088   0.244   1.158 -0.2598 -0.0397  0.1034
  394ASN     CA 1866  10.874   0.127   1.030 -0.0857  0.0742  0.1772
  395TRP     CA 1867  10.858   0.124   0.691 -0.2953 -0.1824  0.2251
  396MET     CA 1868  10.909  -0.035   0.530 -0.1894  0.1415  0.1772
  397TRP     CA 1869  10.855  -0.367   0.473 -0.0856  0.2143  0.1781
  398LEU     CA 1870  10.788  -0.411   0.189  0.0885 -0.1397  0.2796
  399SER     CA 1871  10.772  -0.073   0.001 -0.1433 -0.2820 -0.0650
  400ALA     CA 1872  11.101  -0.035  -0.046  0.0581  0.0597  0.0542
  401SER     CA 1873  11.322  -0.001   0.205 -0.1033  0.2936 -0.2272
  402ALA     CA 1874  11.326  -0.270   0.316 -0.0776  0.3056 -0.0095
  403PHE     CA 1875  11.287  -0.526   0.153 -0.0543  0.2647  0.0481
  404PHE     CA 1876  11.296  -0.522  -0.149 -0.0046 -0.2422  0.2771
  405HIS     CA 1877  10.988  -0.529  -0.313 -0.0063  0.0324 -0.1237
  406HIS     CA 1878  10.644  -0.382  -0.367 -0.2421  0.0625 -0.2607
  407TYR     CA 1879  10.653  -0.262  -0.626 -0.1028 -0.1962  0.2060
  408THR     CA 1880  10.535  -0.304  -0.914  0.0556 -0.2514 -0.2426
  409ARG     CA 1881  10.257  -0.484  -0.881 -0.1752  0.0777 -0.0804
  410ILE     CA 1882  10.163  -0.489  -0.622  0.0772 -0.0693  0.0761
  411PHE     CA 1883   9.941  -0.409  -0.497  0.2726  0.3236 -0.0863
  412CYS     CA 1884   9.779  -0.530  -0.242 -0.0404 -0.1403 -0.1966
  413PRO     CA 1885   9.517  -0.437  -0.223  0.1798 -0.1230  0.0811
  414VAL     CA 1886   9.327  -0.560  -0.453  0.0654 -0.0071  0.1701
  415ARG     CA 1887   9.152  -0.863  -0.466 -0.1758 -0.1562  0.3815
  416PHE     CA 1888   9.257  -0.868  -0.095  0.1514  0.0926 -0.0995
  417GLY     CA 1889   9.171  -1.141  -0.045 -0.0910  0.0210  0.0984
  418LYS     CA 1890   9.014  -1.317  -0.182  0.0093 -0.1706 -0.0792
  419ARG     CA 1891   8.709  -1.431  -0.051  0.2137  0.1619  0.1758
  420THR     CA 1892   8.676  -1.297   0.215 -0.1624 -0.0883 -0.0949
  421ASP     CA 1893   8.865  -1.008   0.249  0.0711 -0.0210 -0.0597
  422PRO     CA 1894   8.619  -0.802   0.299  0.0591  0.0272 -0.0445
  423GLU     CA 1895   8.290  -0.896   0.296 -0.0926 -0.2716 -0.1430
  424GLY     CA 1896   8.133  -0.858   0.555  0.1065  0.1520  0.1280
  425GLN     CA 1897   8.212  -0.632   0.730  0.4717 -0.1615  0.1593
  426TYR     CA 1898   8.406  -0.448   0.573 -0.1553 -0.2590 -0.0408
  427ILE     CA 1899   8.336  -0.175   0.490 -0.0437  0.2215 -0.0238
  428ARG     CA 1900   8.157  -0.010   0.578  0.2973  0.0532  0.1829
  429LYS     CA 1901   8.110   0.003   0.962 -0.1467  0.0424  0.0598
  430TYR     CA 1902   8.138   0.320   1.002  0.3014  0.1230  0.2383
  431LEU     CA 1903   8.007   0.475   0.724 -0.1037 -0.3847 -0.0514
  432PRO     CA 1904   8.090   0.537   0.448  0.1131 -0.0673 -0.0093
  433VAL     CA 1905   7.847   0.488   0.194 -0.1040  0.4706 -0.1455
  434LEU     CA 1906   7.911   0.246   0.064 -0.2002 -0.3515 -0.0339
  435LYS     CA 1907   7.798   0.022   0.048  0.2103  0.2100 -0.1182
  436ASN     CA 1908   7.495   0.099  -0.185 -0.0257 -0.0676 -0.0676
  437PHE     CA 1909   7.352  -0.100  -0.154  0.1988  0.1179  0.4344
  438PRO     CA 1910   7.574  -0.370  -0.143 -0.1383  0.0944  0.1595
  439THR     CA 1911   7.846  -0.287  -0.394 -0.0317  0.2427  0.0029
  440LYS     CA 1912   7.955   0.052  -0.434  0.6075 -0.1613 -0.2478
  441TYR     CA 1913   8.177   0.065  -0.335 -0.0799 -0.0532  0.0179
  442ILE     CA 1914   8.282  -0.305  -0.241  0.2349 -0.2923  0.1487
  443TYR     CA 1915   8.396  -0.472  -0.440  0.0565  0.1683 -0.1603
  444GLU     CA 1916   8.297  -0.318  -0.731 -0.1500  0.3036 -0.0647
  445PRO     CA 1917   8.449  -0.075  -0.808 -0.0184 -0.1181  0.0020
  446TRP     CA 1918   8.371   0.205  -0.906 -0.1481  0.0071 -0.2746
  447THR     CA 1919   8.230   0.394  -1.103  0.3610  0.1998  0.4774
  448ALA     CA 1920   7.965   0.339  -1.147  0.1011 -0.3707 -0.0468
  449SER     CA 1921   7.733   0.128  -1.286  0.4889 -0.0453 -0.1103
  450GLU     CA 1922   7.437   0.200  -1.144  0.1017  0.3034  0.1335
  451GLU     CA 1923   7.324   0.455  -1.138 -0.0465 -0.1902  0.2301
  452GLU     CA 1924   7.318   0.634  -0.978  0.3934  0.3165  0.0642
  453GLN     CA 1925   7.201   0.595  -0.669 -0.1443  0.5136  0.2132
  454ARG     CA 1926   7.095   0.355  -0.579 -0.0433 -0.1173 -0.3287
  455GLN     CA 1927   7.234   0.095  -0.656 -0.3842 -0.1631 -0.0833
  456ALA     CA 1928   7.531   0.139  -0.649 -0.0234 -0.0828  0.0858
  457GLY     CA 1929   7.656   0.397  -0.731  0.2548  0.0832 -0.0517
  458CYS     CA 1930   7.592   0.666  -0.536  0.3357  0.1615  0.1945
  459ILE     CA 1931   7.787   0.748  -0.319 -0.2512  0.4905 -0.0917
  460ILE     CA 1932   8.012   0.588  -0.330  0.1550  0.0140  0.1114
  461GLY     CA 1933   8.119   0.560  -0.649 -0.0546  0.2855  0.0001
  462ARG     CA 1934   7.989   0.801  -0.816  0.1326  0.1657 -0.1296
  463ASP     CA 1935   8.014   1.051  -0.558 -0.1202 -0.1564 -0.1834
  464TYR     CA 1936   8.235   1.014  -0.389 -0.0178 -0.0271  0.2345
  465PRO     CA 1937   8.461   0.861  -0.517  0.0654  0.1248 -0.2172
  466PHE     CA 1938   8.747   1.058  -0.473 -0.1766 -0.0628 -0.0792
  467PRO     CA 1939   8.943   1.044  -0.692  0.3846 -0.3001 -0.0635
  468MET     CA 1940   9.264   1.008  -0.655  0.0528  0.0996  0.2791
  469VAL     CA 1941   9.440   1.230  -0.771  0.2295 -0.1818 -0.0404
  470ASN     CA 1942   9.670   1.318  -0.574  0.1264 -0.0317  0.3197
  471HIS     CA 1943   9.992   1.260  -0.720 -0.3889 -0.4054 -0.2625
  472LYS     CA 1944  10.286   1.237  -0.686  0.0954 -0.2718  0.2303
  473GLU     CA 1945  10.371   0.974  -0.825  0.2376 -0.0714 -0.0259
  474ALA     CA 1946  10.216   0.804  -0.936 -0.2925  0.1670 -0.2270
  475SER     CA 1947  10.093   0.512  -0.962 -0.0185  0.2381  0.2090
  476ASP     CA 1948  10.353   0.400  -1.185 -0.2125  0.0042 -0.0897
  477ARG     CA 1949  10.617   0.569  -1.201 -0.0184 -0.2180  0.0057
  478ASN     CA 1950  10.801   0.553  -0.890  0.3006 -0.1163  0.1138
  479LEU     CA 1951  11.043   0.650  -0.941 -0.0552 -0.0015 -0.0992
  480GLN     CA 1952  11.171   0.652  -1.216  0.1494 -0.0731 -0.3174
  481LEU     CA 1953  11.197   0.355  -1.286 -0.1113 -0.0109  0.5374
  482MET     CA 1954  11.233   0.101  -1.087 -0.2090  0.1767  0.3279
  483ARG     CA 1955  11.494   0.066  -0.960  0.1484 -0.1831  0.3302
  484ARG     CA 1956  11.679   0.337  -0.978  0.1071 -0.2507  0.3185
  485VAL     CA 1957  11.866   0.212  -0.634 -0.0367 -0.1100 -0.2536
  486ARG     CA 1958  12.042   0.010  -0.578 -0.0124 -0.1478  0.2013
  487GLU     CA 1959  12.017  -0.283  -0.387 -0.0633 -0.0818  0.0125
  488GLU     CA 1960  12.204  -0.228  -0.150 -0.0895  0.1988  0.2563
  489GLN     CA 1961  12.270   0.005  -0.037 -0.0881 -0.1524  0.1314
  490ARG     CA 1962  12.071   0.269  -0.050  0.1874  0.3310 -0.2039
  491GLY     CA 1963  11.787   0.197  -0.085  0.1076 -0.3945  0.1267
  492THR     CA 1964  11.638  -0.101  -0.131 -0.0513 -0.4127 -0.0029
  493ALA     CA 1965  11.753  -0.329   0.034  0.1511 -0.0071  0.1117
  494GLN     CA 1966  11.885  -0.403   0.265  0.3804  0.2419 -0.0611
  495LEU     CA 1967  11.764  -0.732   0.358  0.0134  0.0161 -0.1672
  496THR     CA 1968  11.748  -0.823   0.035  0.0949 -0.2539 -0.0761
  497ARG     CA 1969  11.985  -0.718  -0.164  0.0325  0.0972 -0.0898
  999W        W 1970   8.948   7.384  10.008 -0.2252 -0.2665  0.1945
 1000W        W 1971   8.105   3.472  12.692 -0.2345  0.3210  0.3070
 1001W        W 1972   0.357   5.841  11.852  0.1401 -0.1718  0.1579
 1002W        W 1973   7.930   4.272   9.586 -0.0889 -0.0860 -0.0287
 1003W        W 1974   4.423   0.903   7.308  0.0833 -0.0648 -0.0632
 1004W        W 1975  12.494   8.613   9.890  0.2174 -0.2483  0.1896
 1005W        W 1976  13.234   1.313   9.226  0.1175  0.1658 -0.0319
 1006W        W 1977   8.556  12.989   3.936  0.1592  0.3340  0.1149
 1007W        W 1978  11.333   9.164   4.807 -0.0397  0.1704 -0.1589
 1008W        W 1979  10.618   9.284   4.371 -0.0873  0.0202 -0.1094
 1009W        W 1980  11.517   5.433   0.188 -0.0396  0.2066  0.0910
 1010W        W 1981   6.707   8.092   2.880  0.4927  0.3692  0.2308
 1011W        W 1982   1.039  13.496  11.624 -0.1157  0.0988  0.0488
 1012W        W 1983  10.963   9.339   2.122 -0.1306 -0.0276 -0.0470
 1013W        W 1984  10.688  13.682   7.671 -0.1262 -0.3579  0.0490
 1014W        W 1985   7.786   2.261  13.258  0.3106  0.1682  0.1122
 1015W        W 1986  13.481  12.736   4.344  0.1774 -0.1742  0.3283
 1016W        W 1987   6.666   0.803   8.691  0.2079  0.1255  0.0699
 1017W        W 1988   1.459  12.673   0.408 -0.0235 -0.0998 -0.0116
 1018W        W 1989   9.122   2.048   9.143  0.1182 -0.0317  0.2569
 1019W        W 1990   9.549   7.952  11.221 -0.0233 -0.0756  0.0932
 1020W        W 1991  11.379   0.799   1.455  0.1607  0.0214  0.0634
 1021W        W 1992  11.083   1.485   6.907  0.0370  0.0882  0.2119
 1022W        W 1993   6.515   1.782   6.813  0.3474 -0.2830 -0.1210
 1023W        W 1994   3.468  13.174   7.260 -0.1328  0.2181 -0.0175
 1024W        W 1995   4.518  10.396   5.689  0.0194 -0.2129  0.0565
 1025W        W 1996   9.250   7.189  12.231 -0.1025 -0.0167 -0.1699
 1026W        W 1997   3.481  11.813   9.672  0.0699 -0.0596 -0.0800
 1027W        W 1998  13.511   0.417   9.173  0.0968 -0.0546 -0.1684
 1028W        W 1999  10.430   1.731  12.152 -0.2492 -0.0940  0.1138
 1029W        W 2000   6.985   3.964   4.278  0.0013  0.2591  0.1707
 1030W        W 2001   5.211   5.189   9.522  0.0199 -0.2294 -0.1448
 1031W        W 2002   5.301  12.836  13.050 -0.4247  0.1110 -0.1348
 1032W        W 2003  11.346   7.383   8.513 -0.0236 -0.3981 -0.2096
 1033W        W 2004   9.457   1.861   1.461 -0.0670  0.1295 -0.0852
 1034W        W 2005   8.173   7.889   6.043  0.0983 -0.5265  0.0159
 1035W        W 2006   5.565   1.167  12.214 -0.1300  0.0854  0.3364
 1036W        W 2007   9.946   6.732   7.956 -0.0661  0.0733  0.0785
 1037W        W 2008  12.974   5.668   0.269 -0.2044  0.1465  0.1537
 1038W        W 2009   3.972   5.834  10.779  0.1629  0.1178 -0.0914
 1039W        W 2010  13.014  10.367   5.029 -0.0413 -0.1467 -0.1175
 1040W        W 2011   5.882  10.310   4.311 -0.0278  0.6263  0.1720
 1041W        W 2012   8.498   7.644  13.738  0.0213  0.0417  0.1686
 1042W        W 2013  12.845   5.957  12.351 -0.2287 -0.1847 -0.1203
 1043W        W 2014   7.387   2.644   9.678  0.0568 -0.1821 -0.1680
 1044W        W 2015   0.197   7.017   1.371  0.1920 -0.1257 -0.1491
 1045W        W 2016   2.308  10.808   5.152 -0.4249  0.0680 -0.1084
 1046W        W 2017   1.951   6.142  10.067  0.0456 -0.1089  0.1704
 1047W        W 2018  13.577  11.556  11.900  0.0141 -0.1902  0.1357
 1048W        W 2019  12.209   3.200   7.997  0.1534  0.0907 -0.0497
 1049W        W 2020   7.350  12.520   2.877 -0.0422  0.0655  0.5528
 1050W        W 2021   5.458   3.144   5.738 -0.0681 -0.0889  0.0236
 1051W        W 2022   2.926   1.263   3.833 -0.0277 -0.0485 -0.0078
 1052W        W 2023  13.804   7.099   4.712  0.0261 -0.1820  0.0054
 1053W        W 2024   5.423  13.559   5.489 -0.5099  0.0744  0.2113
 1054W        W 2025   8.833   9.315   0.146  0.2677  0.3664  0.0776
 1055W        W 2026  10.653   0.010  11.112 -0.4464  0.2474 -0.0602
 1056W        W 2027   8.579   3.188   1.149 -0.1843 -0.1286 -0.1621
 1057W        W 2028   8.501   5.393   3.666 -0.0460 -0.0371 -0.1982
 1058W        W 2029  10.783   2.171   3.699 -0.1211 -0.1303  0.0788
 1059W        W 2030   5.946   2.297   6.798 -0.0961  0.1807 -0.4362
 1060W        W 2031   0.682   4.046   7.129  0.0248 -0.1150  0.0198
 1061W        W 2032   7.310   6.702   4.676  0.1753  0.0804  0.1005
 1062W        W 2033   5.093  13.522   5.114  0.3079  0.1947 -0.1188
 1063W        W 2034   8.588  13.628   7.866 -0.2458  0.0323  0.0702
 1064W        W 2035   4.104   5.948   3.973 -0.0340  0.2857  0.1124
 1065W        W 2036  13.375  11.013   3.393 -0.1865  0.0677 -0.1536
 1066W        W 2037   4.028   5.407   4.777  0.1689 -0.0761  0.1696
 1067W        W 2038  11.286  13.012   5.360  0.0397 -0.4752  0.0682
 1068W        W 2039   8.559  12.511   8.298 -0.0460  0.1779 -0.0715
 1069W        W 2040   8.854   7.476   3.326  0.0805 -0.1150  0.1537
 1070W        W 2041   8.147   7.517   4.029  0.0458  0.3170  0.2470
 1071W        W 2042   8.235  12.125   8.162  0.0180  0.2060 -0.0265
 1072W        W 2043  10.598   9.416   8.686 -0.3287  0.0141  0.3230
 1073W        W 2044   1.314  11.584  12.974 -0.2582 -0.1462 -0.0902
 1074W        W 2045   9.676  12.771  12.131  0.2868  0.1973 -0.4439
 1075W        W 2046   1.208   9.007   7.980 -0.0529  0.1189 -0.0655
 1076W        W 2047   6.600   6.364  10.055 -0.1461 -0.0458 -0.0660
 1077W        W 2048  12.742   0.450   6.266 -0.0076 -0.1830  0.1911
 1078W        W 2049   0.219   1.509   7.421 -0.1955 -0.4009  0.0277
 1079W        W 2050  10.354   3.563   4.789 -0.1780  0.2448 -0.1211
 1080W        W 2051  13.858   0.735  12.523  0.0719 -0.1189  0.2683
 1081W        W 2052   8.805   4.525  13.441  0.0491  0.2097  0.1319
 1082W        W 2053  13.161   3.131   8.253  0.2218 -0.2216 -0.2917
 1083W        W 2054   9.185   1.930   8.132  0.1592  0.0583 -0.0947
 1084W        W 2055   7.002   5.075  13.347  0.3149  0.1127 -0.1249
 1085W        W 2056   2.753   2.459   0.948  0.5768 -0.1014 -0.0211
 1086W        W 2057  11.907   1.467   5.513 -0.3581 -0.0360  0.3510
 1087W        W 2058   2.748  13.107   1.051  0.2850  0.1236 -0.2316
 1088W        W 2059   7.114   9.799   7.215 -0.3013  0.2092  0.1591
 1089W        W 2060   9.164   0.892   3.708  0.2240 -0.1379  0.2585
 1090W        W 2061  10.095   3.909  11.299  0.2017 -0.0647 -0.2809
 1091W        W 2062   2.507   5.183   0.208  0.2640  0.0832 -0.3167
 1092W        W 2063   0.036   9.134   2.026 -0.3153  0.2153 -0.1527
 1093W        W 2064   7.881   9.128   5.109  0.1731  0.0646 -0.0428
 1094W        W 2065   5.834   0.655  13.901  0.1043  0.0510 -0.0671
 1095W        W 2066  13.779  12.949  12.957 -0.0635 -0.2175 -0.2423
 1096W        W 2067   6.145   7.381  12.523 -0.3198 -0.1789  0.0057
 1097W        W 2068  12.891   8.900  10.294  0.2491  0.1096 -0.2800
 1098W        W 2069   6.092   2.335   5.410 -0.0303 -0.1728 -0.0020
 1099W        W 2070  11.568   4.834   6.258  0.1100 -0.3175 -0.1101
 1100W        W 2071  11.479   6.031   7.755  0.0449  0.0740 -0.2548
 1101W        W 2072   8.646   2.315   1.718 -0.0707 -0.1093  0.2042
 1102W        W 2073  11.084   7.073   5.173  0.3843 -0.2809 -0.3090
 1103W        W 2074   8.794  12.004   0.992  0.1508  0.0491  0.0543
 1104W        W 2075   6.486   0.227  13.362 -0.1132 -0.0289  0.1097
 1105W        W 2076   6.251   5.086   7.159  0.2295  0.1046  0.0832
 1106W        W 2077   3.728   1.219   2.495 -0.0156  0.2045 -0.2480
 1107W        W 2078  11.968   6.417  13.255 -0.3487  0.2454  0.2058
 1108W        W 2079  11.461   0.367   3.014  0.1915  0.1405 -0.1522
 1109W        W 2080   9.270  11.716  10.932 -0.0533 -0.3612  0.0992
 1110W        W 2081  13.304  13.613   2.420 -0.1346 -0.1419  0.0949
 1111W        W 2082  13.773  13.122   5.811  0.2592  0.0608 -0.0001
 1112W        W 2083   7.683  11.087   6.936  0.0942  0.0712 -0.1917
 1113W        W 2084   3.908   0.439   1.731 -0.2133 -0.1740  0.2348
 1114W        W 2085   7.031   9.194   6.115 -0.3588  0.1634  0.0098
 1115W        W 2086  12.070   8.107   4.925  0.1238 -0.3019 -0.1098
 1116W        W 2087   4.617   0.297  12.030  0.0535 -0.4499  0.0991
 1117W        W 2088   9.877   3.784   5.052  0.0466  0.0806  0.4394
 1118W        W 2089  13.906  12.283  10.481  0.1912 -0.1358 -0.0667
 1119W        W 2090   4.144   2.642  11.306  0.1962  0.1678 -0.0958
 1120W        W 2091   8.502   3.316   3.446  0.1090  0.2988 -0.0720
 1121W        W 2092  10.199   7.253   4.012  0.0479  0.0590  0.3378
 1122W        W 2093   7.942   7.779   0.223  0.0713  0.0474  0.0616
 1123W        W 2094   7.063   3.516  10.675 -0.0539 -0.0914 -0.0931
 1124W        W 2095   2.154   4.211  13.801 -0.1086  0.2101 -0.0996
 1125W        W 2096   0.697  11.770   1.562 -0.1103 -0.1912 -0.1391
 1126W        W 2097  13.720   9.967   3.430 -0.0346 -0.2915  0.0116
 1127W        W 2098  13.288   3.809  12.738 -0.1510  0.0610  0.1090
 1128W        W 2099   3.279   8.467   6.739  0.0849  0.0887 -0.0707
 1129W        W 2100  10.272  12.272   8.488 -0.1498 -0.3956 -0.0852
 1130W        W 2101   7.936   4.991  13.363  0.1471 -0.1354 -0.2824
 1131W        W 2102   6.296   8.014   3.153  0.0830 -0.2424 -0.0029
 1132W        W 2103   1.558   0.749  10.570  0.3403  0.1433  0.0448
 1133W        W 2104   1.383  10.282   7.970 -0.2614  0.1548  0.1920
 1134W        W 2105   5.701   8.208   1.429 -0.1228 -0.1134 -0.1287
 1135W        W 2106  13.248   7.533   1.546 -0.0409 -0.0539  0.0467
 1136W        W 2107  10.809   8.105   2.767 -0.1845  0.1662  0.3396
 1137W        W 2108   3.950   6.063  13.102 -0.0459  0.0734  0.1503
 1138W        W 2109  12.347   5.981   3.505  0.2405  0.2345 -0.0774
 1139W        W 2110  13.345  10.365   4.609  0.0356  0.1890 -0.2294
 1140W        W 2111   8.524   4.733  12.642  0.1881 -0.2974  0.1328
 1141W        W 2112   8.038   2.734   2.847  0.2786 -0.2589 -0.0238
 1142W        W 2113  10.545   7.494   7.938 -0.2743  0.3202 -0.1225
 1143W        W 2114   8.471   7.030   6.165 -0.0396  0.0128 -0.1182
 1144W        W 2115   7.207   6.912   3.947 -0.0638 -0.0831 -0.0506
 1145W        W 2116  11.503   3.864   0.957  0.0939  0.0096 -0.1184
 1146W        W 2117   9.238  12.416   3.988 -0.0653  0.0629  0.1421
 1147W        W 2118   1.801   5.215  10.398  0.1250 -0.0299 -0.0648
 1148W        W 2119  12.960  12.450   2.979 -0.3240 -0.0230 -0.3611
 1149W        W 2120   0.064   6.335   9.646  0.2667 -0.3953 -0.1063
 1150W        W 2121   9.853   9.886   7.459  0.1466 -0.1420 -0.3712
 1151W        W 2122   2.190   9.884   1.085  0.1033  0.1280  0.2041
 1152W        W 2123   7.338   9.543   3.522 -0.0459  0.1308 -0.1802
 1153W        W 2124   4.290  10.830  12.530  0.3028 -0.2127  0.0966
 1154W        W 2125   0.852  10.317  10.217 -0.5982 -0.2556 -0.1818
 1155W        W 2126   6.836   7.188   9.199 -0.0550 -0.0831 -0.1875
 1156W        W 2127  12.371   9.149   8.700 -0.0598  0.1974  0.2738
 1157W        W 2128   2.893   1.714  11.953  0.1960 -0.2133  0.3172
 1158W        W 2129   8.188   0.147   2.984 -0.1045 -0.1336 -0.3935
 1159W        W 2130   6.323   9.844  13.360 -0.0000 -0.1905 -0.0328
 1160W        W 2131   0.279  10.288  12.162 -0.3693  0.0385 -0.1270
 1161W        W 2132   1.147   2.350   4.619  0.3868  0.0411 -0.0890
 1162W        W 2133  11.382   7.879   8.388  0.0643  0.1165  0.2777
 1163W        W 2134   8.869   1.375   5.627 -0.1362  0.2136  0.1305
 1164W        W 2135  11.387  10.685   0.850 -0.1196  0.2189  0.0153
 1165W        W 2136   9.691   7.133   8.706 -0.0334  0.2269  0.1356
 1166W        W 2137   0.105   1.380   2.465 -0.5623  0.1470  0.1667
 1167W        W 2138  11.105   9.812  13.148  0.2624  0.1507 -0.2031
 1168W        W 2139   3.611   8.996  10.840  0.1150 -0.1430 -0.0133
 1169W        W 2140   7.664   4.148  12.970 -0.4751  0.1348  0.0448
 1170W        W 2141   2.452   7.846   2.642 -0.0810 -0.0686 -0.1170
 1171W        W 2142   6.276  13.456   0.637 -0.2131 -0.0288 -0.1689
 1172W        W 2143   0.113   8.197   0.258 -0.0621  0.0824 -0.2367
 1173W        W 2144   2.771  10.263   7.011 -0.1894  0.1230 -0.3106
 1174W        W 2145  12.651   1.637   5.991  0.2186 -0.0005  0.1941
 1175W        W 2146   6.775   9.847   2.842  0.2077 -0.0270  0.0739
 1176W        W 2147   0.021   3.066   1.897 -0.1618 -0.2346  0.1127
 1177W        W 2148  12.706   3.488   8.160 -0.1686  0.2473 -0.0885
 1178W        W 2149  13.757   0.442  10.711 -0.1269  0.1546  0.0461
 1179W        W 2150  10.922   6.011   2.939  0.2377  0.0052  0.1727
 1180W        W 2151  13.750  12.162   2.994 -0.1148 -0.0482  0.0436
 1181W        W 2152   5.741   3.274  11.125 -0.2306  0.1318  0.1371
 1182W        W 2153   6.141   4.962   8.151 -0.0541 -0.1323 -0.1482
 1183W        W 2154  12.033  12.116  11.327 -0.0301 -0.2142 -0.4461
 1184W        W 2155   5.339   6.630  11.130 -0.1788  0.1229 -0.0715
 1185W        W 2156   0.928   8.889   7.047  0.1920  0.1128 -0.0122
 1186W        W 2157  13.316  11.764   6.618  0.0654 -0.2106  0.1906
 1187W        W 2158  11.786   2.854   8.185  0.4165 -0.1016  0.1902
 1188W        W 2159  10.579   6.598  13.636  0.0958  0.2193 -0.3008
 1189W        W 2160   0.191   2.282   6.830 -0.1086 -0.2290 -0.2302
 1190W        W 2161   7.228   1.083  11.640 -0.0986  0.3991  0.2125
 1191W        W 2162   7.498   1.381  12.443  0.1237 -0.0164 -0.0017
 1192W        W 2163  10.362   2.054   2.516  0.0148  0.2123 -0.2464
 1193W        W 2164   0.980   4.982  13.873  0.1391  0.3951  0.1170
 1194W        W 2165   2.433   9.036   6.557  0.0441 -0.0239 -0.0335
 1195W        W 2166   8.290   9.969   1.156 -0.1272 -0.0227 -0.0737
 1196W        W 2167  11.424  11.192   0.909  0.2336  0.0807 -0.1946
 1197W        W 2168   3.370   2.713   4.094 -0.0374 -0.1202 -0.0837
 1198W        W 2169  10.920  11.103  12.355 -0.2332 -0.1486 -0.0327
 1199W        W 2170   4.785  13.864   2.244 -0.0231 -0.2213  0.0208
 1200W        W 2171   8.416   4.527   0.671 -0.0348 -0.1771  0.0641
 1201W        W 2172  11.816   3.591  11.965  0.2633 -0.0429  0.0313
 1202W        W 2173   6.144   4.892   8.918 -0.4112  0.0051 -0.0797
 1203W        W 2174  12.548   3.064   0.565  0.0462  0.0665 -0.0045
 1204W        W 2175  12.464  12.063   0.377  0.3687  0.0752  0.2361
 1205W        W 2176   9.667   0.341   5.441  0.0898  0.0246  0.0455
 1206W        W 2177   2.362   9.420  11.608  0.1551 -0.0098 -0.2393
 1207W        W 2178   5.172  13.897   9.193 -0.2938  0.1404 -0.0853
 1208W        W 2179   5.712   8.430   3.869  0.0995 -0.2832  0.3403
 1209W        W 2180   2.357   2.133   4.896  0.0895  0.1209 -0.1655
 1210W        W 2181   6.589   4.956   5.279  0.3036  0.3575  0.1364
 1211W        W 2182   4.412  10.548   8.687 -0.0487 -0.2149 -0.0480
 1212W        W 2183   3.294   4.901  10.442  0.1361 -0.0640 -0.0667
 1213W        W 2184  11.070   1.841  12.776  0.0258 -0.1996  0.0232
 1214W        W 2185   3.308   9.906   1.843  0.0895  0.1492 -0.2134
 1215W        W 2186  12.883   8.499  12.658 -0.1491 -0.3069  0.0332
 1216W        W 2187  10.965  10.657   3.468 -0.1145 -0.2592  0.0357
 1217W        W 2188   0.401   6.679  11.403  0.1123  0.1206 -0.0326
 1218W        W 2189   1.636   0.993   1.542 -0.0173 -0.2552  0.2305
 1219W        W 2190  11.994   3.240   8.434  0.0853  0.0022 -0.0930
 1220W        W 2191   7.100   4.379   0.651  0.2582 -0.2725 -0.0188
 1221W        W 2192   5.074   7.648  13.090  0.4839 -0.2278 -0.1652
 1222W        W 2193  10.635   9.811  13.324  0.2960 -0.2072 -0.0595
 1223W        W 2194   6.492  13.073   2.017  0.0765 -0.1322  0.1074
 1224W        W 2195   3.869   1.912   3.974  0.1349  0.0457  0.0701
 1225W        W 2196   3.338   1.317   2.824 -0.3883 -0.2042 -0.1645
 1226W        W 2197   9.487  10.816  12.815  0.1124 -0.0464  0.0125
 1227W        W 2198  10.996  11.234  10.453 -0.2731  0.1725 -0.1777
 1228W        W 2199   2.169   2.304   4.448  0.2337  0.1978 -0.4086
 1229W        W 2200  13.284   4.290  11.458  0.2458 -0.2402  0.0745
 1230W        W 2201   0.556   6.501   5.141  0.0398 -0.2097 -0.0560
 1231W        W 2202   4.068   0.802   6.420 -0.2266  0.2389  0.1377
 1232W        W 2203  10.923   2.624   2.904  0.0481  0.2021  0.1159
 1233W        W 2204   7.146   1.128   4.033 -0.0729 -0.0207  0.0444
 1234W        W 2205   7.554  13.234   9.670 -0.3462  0.0864 -0.0607
 1235W        W 2206   2.426   7.268   4.590  0.2321 -0.0431 -0.2398
 1236W        W 2207   4.266   3.777   5.794  0.1077  0.3026 -0.2387
 1237W        W 2208   2.514  11.022  10.952 -0.0944  0.2270 -0.0819
 1238W        W 2209   7.450   2.437   8.189 -0.0339  0.2129 -0.4942
 1239W        W 2210  11.960   6.855   9.267 -0.0857 -0.0293 -0.0145
 1240W        W 2211   2.838  12.732   1.843  0.3171  0.0020  0.1087
 1241W        W 2212   1.087   9.404   1.973  0.0556 -0.1032  0.2041
 1242W        W 2213  11.856   9.386   8.960  0.2162  0.2566 -0.1562
 1243W        W 2214  10.853   4.208   9.236  0.1489  0.0537 -0.1383
 1244W        W 2215   5.523  12.691   5.384  0.1665 -0.0215  0.3575
 1245W        W 2216   5.252   1.583  12.169 -0.1040  0.0444  0.0762
 1246W        W 2217  10.777   2.047  11.946 -0.1756  0.3171  0.0259
 1247W        W 2218   4.294  12.888   8.519  0.0753 -0.4512 -0.0281
 1248W        W 2219   4.496   7.694   8.521 -0.1019  0.1630  0.0967
 1249W        W 2220   6.569   0.555  13.822  0.0931  0.2158  0.0646
 1250W        W 2221  13.531   1.858  10.611  0.0620  0.2376 -0.1115
 1251W        W 2222   8.152   8.051  10.757 -0.0753 -0.2294  0.0146
 1252W        W 2223   1.296   5.424   9.989  0.0103 -0.4266 -0.1803
 1253W        W 2224  13.723   6.928   2.913 -0.0961 -0.3630  0.0144
 1254W        W 2225   9.584   7.433   1.702 -0.3014 -0.0340 -0.0312
 1255W        W 2226   2.894   3.331   1.614 -0.0784 -0.0223  0.0748
 1256W        W 2227   3.510  13.418  13.619  0.0693 -0.4289  0.1426
 1257W        W 2228   2.602   7.254   5.596 -0.0595  0.1512 -0.1830
 1258W        W 2229   5.518   7.038   7.250 -0.0217 -0.1472 -0.4642
 1259W        W 2230   4.960   5.310  12.592  0.2806 -0.2387  0.0948
 1260W        W 2231   9.144   2.353   4.930  0.1158 -0.1201 -0.0410
 1261W        W 2232  13.607  11.309  13.502  0.3028 -0.1971  0.1415
 1262W        W 2233   8.272   9.977   4.339 -0.0278  0.2259 -0.0396
 1263W        W 2234   5.587   6.587   3.997  0.3391 -0.0162 -0.0695
 1264W        W 2235   1.230  12.664  12.027 -0.4197 -0.2930  0.3145
 1265W        W 2236   0.693  11.432   4.934  0.3255  0.2400  0.0275
 1266W        W 2237   4.040  11.621   2.687  0.0306  0.0114  0.0259
 1267W        W 2238   5.889  10.946   9.032  0.3514 -0.0337  0.1811
 1268W        W 2239   9.463   0.504  12.584 -0.1754  0.0132 -0.1942
 1269W        W 2240   4.250   4.324  12.748 -0.1847  0.0875  0.3422
 1270W        W 2241   4.206   6.709   0.424 -0.0704 -0.1829 -0.1990
 1271W        W 2242  10.554   6.365   4.098 -0.4207 -0.0081  0.0904
 1272W        W 2243   9.932   9.690  10.330 -0.1050  0.1531  0.0325
 1273W        W 2244  13.496   3.776   4.450 -0.2763  0.2976 -0.2135
 1274W        W 2245   7.509   3.906   0.045 -0.0202  0.0060  0.1223
 1275W        W 2246   4.443   7.351   1.907 -0.0324  0.1367  0.2725
 1276W        W 2247   2.116   2.500   3.187  0.2451 -0.0530 -0.1864
 1277W        W 2248  11.033   8.855   2.078 -0.0858  0.2874  0.0980
 1278W        W 2249  10.148   5.339   3.341 -0.0747  0.1415  0.1930
 1279W        W 2250   1.374   5.023   5.894 -0.2610 -0.2323 -0.0417
 1280W        W 2251   4.323   8.383   4.582 -0.0173  0.3008 -0.0790
 1281W        W 2252   1.568   0.803   5.352  0.1086  0.0542  0.3780
 1282W        W 2253   3.186   0.891  13.743 -0.2741 -0.1834 -0.3294
 1283W        W 2254   2.665   2.983   8.087  0.0048 -0.0384 -0.1855
 1284W        W 2255   1.736   6.071   3.909 -0.0536  0.3548 -0.1833
 1285W        W 2256   2.586   0.296   2.164  0.0774 -0.1710 -0.0578
 1286W        W 2257  10.518   6.392   5.930 -0.1048 -0.4080 -0.3935
 1287W        W 2258   0.608   8.719  10.945 -0.2854 -0.2378  0.2890
 1288W        W 2259  12.426   6.625  13.076 -0.3226 -0.0546 -0.4611
 1289W        W 2260  12.493   6.625   6.328  0.1217 -0.0344 -0.0143
 1290W        W 2261   5.055  12.920   9.841 -0.2374 -0.1515 -0.3732
 1291W        W 2262   6.346   5.804   4.721  0.0702 -0.2379  0.3908
 1292W        W 2263   2.253   2.764   5.528 -0.1875 -0.1872 -0.1198
 1293W        W 2264   1.325   6.998   1.141  0.2056 -0.0007 -0.0399
 1294W        W 2265   9.043  12.001   4.248  0.0244  0.0086 -0.1249
 1295W        W 2266   0.350   0.595  10.697  0.3103 -0.1926 -0.0282
 1296W        W 2267  12.032   2.100   6.670 -0.1116 -0.3132  0.0578
 1297W        W 2268   7.151   3.540   2.785  0.0805 -0.0091  0.0989
 1298W        W 2269  13.126   4.594   2.567  0.3643 -0.1792 -0.0216
 1299W        W 2270   1.838  10.047   9.831  0.1071 -0.1684 -0.1055
 1300W        W 2271   1.833   8.145   9.487 -0.0459  0.0482 -0.0623
 1301W        W 2272   5.851   5.878   8.079  0.0076  0.0646  0.0029
 1302W        W 2273   1.683   9.851   5.887  0.0496 -0.0050 -0.1223
 1303W        W 2274   1.506  13.189  12.834 -0.1444  0.3483  0.0045
 1304W        W 2275   9.104   4.371  10.729 -0.0683  0.0504  0.0976
 1305W        W 2276   8.254  11.600   4.861  0.1612  0.1033 -0.0800
 1306W        W 2277  11.815   2.585  12.592  0.0696  0.0341  0.0186
 1307W        W 2278   5.684   6.298   9.028 -0.1958 -0.0031  0.1548
 1308W        W 2279   4.885   8.556   0.027 -0.1716 -0.0888 -0.1721
 1309W        W 2280  10.019  10.279   7.170  0.1583 -0.2948 -0.0580
 1310W        W 2281   2.809  10.123   8.773 -0.1445  0.1309  0.2319
 1311W        W 2282   6.441   0.655   5.819 -0.0502  0.2122 -0.0248
 1312W        W 2283   0.488  13.431   4.942 -0.1161 -0.3227 -0.1630
 1313W        W 2284   1.943  13.297   4.085 -0.1791 -0.1017  0.1122
 1314W        W 2285   3.494  10.908   2.072  0.1728  0.2578 -0.3152
 1315W        W 2286  12.612  12.032   6.655 -0.0725  0.2932  0.1199
 1316W        W 2287  10.375   2.356  11.910 -0.0900  0.0867 -0.2086
 1317W        W 2288   2.747  11.791  12.718  0.0873 -0.0393 -0.1869
 1318W        W 2289   4.501   0.326   0.055 -0.0639  0.2234 -0.0876
 1319W        W 2290   4.628   7.556   7.111 -0.2586  0.2082 -0.1001
 1320W        W 2291  12.494  11.038   5.654 -0.2286 -0.0697  0.0947
 1321W        W 2292   7.740  13.052   8.538 -0.0471 -0.1725  0.1825
 1322W        W 2293   9.768   9.068   2.577 -0.0155  0.0653 -0.1736
 1323W        W 2294   8.835   7.911   4.384  0.2804 -0.1045  0.3718
 1324W        W 2295   2.098   4.990   7.189  0.2285 -0.2047  0.1141
 1325W        W 2296   8.683   8.308   2.785  0.6379  0.0285 -0.1583
 1326W        W 2297   2.493   5.241   6.283  0.0427  0.1608 -0.1390
 1327W        W 2298   2.434   3.598   1.730  0.0894 -0.2686 -0.0857
 1328W        W 2299   7.620   0.003   1.652  0.3451 -0.1973  0.1272
 1329W        W 2300   2.291   0.916   9.442  0.1292 -0.2563  0.0957
 1330W        W 2301   9.771  10.764  10.557 -0.0607 -0.3287 -0.0226
 1331W        W 2302   2.143   3.236   0.887 -0.1087 -0.0083 -0.0514
 1332W        W 2303  11.402   7.681   2.136 -0.0173 -0.0507  0.2693
 1333W        W 2304   7.149   6.350   1.220 -0.1072  0.0652 -0.2066
 1334W        W 2305   0.508   5.028   9.112  0.2495  0.0530 -0.0964
 1335W        W 2306   1.075   5.681   3.020  0.3103 -0.3359  0.0767
 1336W        W 2307  13.519   6.065  11.569 -0.1130 -0.2057 -0.0620
 1337W        W 2308  11.396  12.718   8.031  0.3384  0.1791  0.3525
 1338W        W 2309   4.337   6.413   7.805 -0.4459 -0.0084  0.2778
 1339W        W 2310  10.517   2.432  10.785  0.2633  0.2420 -0.0150
 1340W        W 2311   8.017   5.975   6.932  0.0044 -0.0070  0.1238
 1341W        W 2312   2.437   0.924  12.465  0.0939 -0.0381 -0.0411
 1342W        W 2313   6.597   3.663   3.410 -0.0540  0.1290 -0.1792
 1343W        W 2314   7.178   3.475   0.564  0.2087 -0.0475  0.1132
 1344W        W 2315   0.295   4.274  10.966  0.0503 -0.1394  0.0100
 1345W        W 2316   7.728   2.098   4.227 -0.0302 -0.1439  0.4407
 1346W        W 2317  13.548  13.332  10.654  0.0242 -0.0804 -0.2828
 1347W        W 2318   8.677   8.400   1.540  0.0750  0.3382  0.1466
 1348W        W 2319   8.204   7.751   4.860  0.0034 -0.4169  0.0502
 1349W        W 2320   3.944   9.642  11.540  0.0914 -0.0348  0.0566
 1350W        W 2321   1.733  13.604   6.358 -0.1602 -0.1016 -0.0809
 1351W        W 2322   1.781   1.567  13.883 -0.1547 -0.3037 -0.0541
 1352W        W 2323   0.694   2.817  12.197 -0.0443 -0.1461  0.0887
 1353W        W 2324   7.270   9.312   2.754  0.0861 -0.1896  0.0535
 1354W        W 2325   6.363   5.468   5.640 -0.1052 -0.1900  0.3523
 1355W        W 2326  13.448   0.097   9.985 -0.0747  0.1543 -0.0070
 1356W        W 2327   1.554   0.866   4.835  0.1256 -0.1959  0.1391
 1357W        W 2328   2.464   9.073  12.084 -0.1451 -0.3155 -0.0055
 1358W        W 2329  13.756   3.347   3.672 -0.0512 -0.0447  0.0999
 1359W        W 2330   1.437   1.794   7.944  0.0266  0.0714 -0.1053
 1360W        W 2331   3.687   1.012   2.068  0.0106  0.0117  0.2304
 1361W        W 2332   1.345   0.090   2.401 -0.2884 -0.2687 -0.0393
 1362W        W 2333  10.235  12.723   6.099 -0.0013 -0.2304 -0.1209
 1363W        W 2334   7.664   4.148   1.849  0.0232 -0.1195  0.0469
 1364W        W 2335   2.235   7.236   5.979  0.1653  0.0097 -0.2683
 1365W        W 2336   2.351  13.807   2.162  0.0945 -0.1611 -0.2014
 1366W        W 2337   2.691   2.067   9.726 -0.2071  0.0414 -0.0488
 1367W        W 2338  13.618   1.459  12.153  0.1790 -0.0342 -0.1778
 1368W        W 2339   7.716   9.817   5.763  0.0844  0.0292 -0.0675
 1369W        W 2340  11.616   3.039  12.444  0.5808  0.2040 -0.3429
 1370W        W 2341   2.524  12.374   6.801  0.2586  0.1794 -0.0560
 1371W        W 2342   7.158   0.627   0.310  0.1019 -0.3525 -0.0837
 1372W        W 2343  12.079  12.789   5.694 -0.0772  0.1263  0.1192
 1373W        W 2344  12.779   5.108  12.372  0.0193  0.0910  0.1011
 1374W        W 2345  11.060  11.864   9.771  0.1261 -0.2226  0.1632
 1375W        W 2346   5.845   5.187   3.637  0.3156 -0.0212 -0.0968
 1376W        W 2347   1.609  11.564   0.940 -0.3226  0.1712 -0.1250
 1377W        W 2348  13.477   0.863  13.494 -0.0517  0.0656 -0.0893
 1378W        W 2349   5.213   9.864   0.798  0.1511  0.4281  0.2599
 1379W        W 2350   9.842   0.379   9.247 -0.3017  0.3419  0.0408
 1380W        W 2351   1.928  12.323   3.792 -0.0277  0.0731  0.1338
 1381W        W 2352  12.174   4.829   7.335  0.2103  0.1768  0.0769
 1382W        W 2353   8.646   4.814   7.744 -0.1216 -0.2861  0.3201
 1383W        W 2354   7.558   5.968   6.639 -0.1971 -0.3878 -0.0110
 1384W        W 2355   6.884  11.805   3.979  0.1994 -0.0539 -0.1393
 1385W        W 2356   0.899   2.297   9.128 -0.0777  0.2623  0.0553
 1386W        W 2357  11.838   5.467   1.551  0.0632  0.4771  0.1091
 1387W        W 2358  12.271   2.683   1.985  0.1244  0.0015  0.0969
 1388W        W 2359   1.478   6.767   3.452 -0.0503 -0.0528  0.1107
 1389W        W 2360   8.732   2.999   9.127 -0.2902  0.1562 -0.2107
 1390W        W 2361   1.936   4.843   2.329  0.1821  0.0137 -0.0856
 1391W        W 2362  11.959  13.676   8.027 -0.0983  0.0862  0.1114
 1392W        W 2363   6.796  13.119   2.464  0.2267  0.1238 -0.0964
 1393W        W 2364  13.028   6.864  10.141 -0.1293 -0.1439  0.0786
 1394W        W 2365  11.400   8.976   2.880 -0.0364 -0.1412  0.0082
 1395W        W 2366   3.498   5.347   5.964  0.2870 -0.0685 -0.0728
 1396W        W 2367   3.389   7.161  11.242 -0.1660  0.1927  0.2302
 1397W        W 2368  10.284  11.200   4.098  0.4985  0.0179  0.0354
 1398W        W 2369  13.501   8.441   1.475 -0.0096 -0.0340 -0.1017
 1399W        W 2370  13.149  10.806   2.989 -0.3366 -0.2007  0.1374
 1400W        W 2371   2.811   7.042   1.499 -0.4382 -0.0764 -0.2692
 1401W        W 2372   8.115   7.797   2.685 -0.0338  0.2724 -0.0815
 1402W        W 2373  13.851   2.226   4.654  0.3587 -0.1187  0.0318
 1403W        W 2374  11.912  13.635  10.661  0.1498 -0.1396  0.1179
 1404W        W 2375  10.463   5.897   8.942 -0.1639  0.0518 -0.1373
 1405W        W 2376   6.730  10.141   3.254  0.0872 -0.0084 -0.2801
 1406W        W 2377  11.050   4.732   4.116 -0.1398 -0.1214 -0.0926
 1407W        W 2378   9.900   5.820   3.727  0.3467  0.0724 -0.0663
 1408W        W 2379   2.506   6.384   9.790 -0.1097  0.1734 -0.2323
 1409W        W 2380   3.022   0.475   9.107  0.0909 -0.1434  0.0424
 1410W        W 2381  11.226   3.993  11.974  0.1084  0.2037 -0.0085
 1411W        W 2382   7.682   1.790   0.048 -0.2916  0.2247  0.1717
 1412W        W 2383   4.407   7.656  12.530 -0.0189  0.2531  0.4591
 1413W        W 2384   3.240  11.045   1.121  0.2652 -0.1166  0.0535
 1414W        W 2385   8.580  12.595   6.391 -0.2178  0.0285 -0.0344
 1415W        W 2386  10.412   4.020   3.370 -0.0212 -0.0625  0.0756
 1416W        W 2387   7.300   3.607   1.457 -0.2549 -0.4303  0.2965
 1417W        W 2388   2.587   1.326   7.218 -0.1178 -0.3307 -0.3668
 1418W        W 2389   3.571   0.212   5.995  0.0974  0.0092 -0.2615
 1419W        W 2390  11.164   1.675   0.246 -0.0743  0.1131 -0.3431
 1420W        W 2391  11.750   6.005  11.723 -0.2835  0.0319  0.0468
 1421W        W 2392   2.262   2.898   9.960 -0.3495 -0.1701  0.1331
 1422W        W 2393   7.666   6.751  13.084  0.0744 -0.0855  0.1231
 1423W        W 2394   2.911   7.636   6.557 -0.0506  0.0197 -0.0971
 1424W        W 2395  10.951   0.765   6.127 -0.0155  0.4799 -0.2242
 1425W        W 2396   1.964   5.405   8.290 -0.0265 -0.2311 -0.1457
 1426W        W 2397   1.971   2.195   7.402 -0.1121 -0.5660 -0.2264
 1427W        W 2398   4.043   4.564   7.729 -0.1603 -0.1771  0.0348
 1428W        W 2399  12.267  10.641   9.976  0.2227  0.2186 -0.2142
 1429W        W 2400   8.966  13.421   1.942  0.0461  0.0954  0.0614
 1430W        W 2401  10.366   9.667   1.813 -0.0174  0.0776  0.1402
 1431W        W 2402  10.980   4.918   3.136  0.0449 -0.1110 -0.0918
 1432W        W 2403   5.327   7.971   6.710  0.2725  0.0657 -0.3223
 1433W        W 2404   8.996  10.742   2.450 -0.1883  0.2699  0.1914
 1434W        W 2405   8.461   1.804   4.582 -0.0431  0.0834  0.2660
 1435W        W 2406   3.311   4.838   5.896 -0.4272 -0.2239  0.1099
 1436W        W 2407   8.935  11.504  13.835  0.1052  0.0332 -0.3138
 1437W        W 2408   7.217  10.248   7.063 -0.0527  0.0365  0.3478
 1438W        W 2409   4.960   4.308   4.063  0.0956 -0.1039 -0.4388
 1439W        W 2410  12.767   7.038   6.412  0.0672 -0.0599  0.1216
 1440W        W 2411   3.442  13.141  10.374 -0.5419  0.2723 -0.2802
 1441W        W 2412   2.263   9.950  11.528 -0.0364  0.1139  0.0639
 1442W        W 2413  10.935   9.327   6.831 -0.0492 -0.3578 -0.1453
 1443W        W 2414   6.799   6.173   7.670  0.2982  0.1520 -0.1088
 1444W        W 2415  10.217   8.632   0.798 -0.2969  0.5099 -0.1754
 1445W        W 2416  11.949   5.015   4.599 -0.3558  0.1164 -0.4035
 1446W        W 2417  12.255   7.040   6.226  0.0587 -0.0247  0.1827
 1447W        W 2418   9.918  10.609  13.102  0.0296  0.0457 -0.1833
 1448W        W 2419  12.705   8.597   2.229  0.0305 -0.1330  0.2485
 1449W        W 2420  12.721   7.291   4.969  0.2207  0.0861  0.2436
 1450W        W 2421   0.323   6.713   7.058 -0.4096  0.1382  0.1815
 1451W        W 2422   0.199   4.495   3.253 -0.1337 -0.0144 -0.1216
 1452W        W 2423  11.932   8.841  11.798  0.0631 -0.1269 -0.0901
 1453W        W 2424   0.230  12.847   6.017 -0.0068  0.1305 -0.1542
 1454W        W 2425   0.266  10.367   1.198 -0.0412 -0.2474 -0.0471
 1455W        W 2426   2.288  13.493  13.118  0.0071  0.0891 -0.3151
 1456W        W 2427   5.560   5.776   3.570  0.2362  0.2988  0.2232
 1457W        W 2428  11.181   3.438   1.740 -0.3829 -0.2613  0.0131
 1458W        W 2429   1.510   3.474   5.993 -0.0394 -0.2789  0.1279
 1459W        W 2430  13.645   3.590   1.241 -0.3779  0.0771 -0.2764
 1460W        W 2431  10.439   6.003  13.137 -0.4413 -0.1935 -0.1101
 1461W        W 2432  13.912   9.303   6.332 -0.4405 -0.1021  0.0465
 1462W        W 2433   3.990   9.578   8.113  0.2439  0.3635  0.1201
 1463W        W 2434  13.234   8.589   5.775  0.0623  0.2259  0.0801
 1464W        W 2435   5.627  10.488   4.859  0.2732  0.1099  0.2492
 1465W        W 2436   2.654  13.858   9.224 -0.0529  0.0793 -0.1432
 1466W        W 2437   4.438   2.129  12.464  0.1315 -0.1776  0.0692
 1467W        W 2438  13.747   9.543   7.125 -0.1819  0.1916 -0.0196
 1468W        W 2439   2.452  11.750   7.929  0.0870  0.1985  0.3896
 1469W        W 2440   8.147  13.339   4.363 -0.1920 -0.0249  0.1494
 1470W        W 2441   5.107   2.085   1.220 -0.1060 -0.4169 -0.0616
 1471W        W 2442   7.751   5.584   1.412 -0.0158 -0.0862  0.0015
 1472W        W 2443   6.165   0.505  12.203 -0.0869 -0.3097  0.4500
 1473W        W 2444  11.622  11.179   1.449  0.0229  0.0217  0.5664
 1474W        W 2445   7.800   2.678  12.956  0.1566  0.1616 -0.3227
 1475W        W 2446  10.294   9.370   0.421  0.1634  0.0051  0.1016
 1476W        W 2447   5.439   9.309   6.452  0.1406  0.1338 -0.4581
 1477W        W 2448   7.311   1.984   0.595 -0.3114  0.0975 -0.2885
 1478W        W 2449   1.880  10.147  11.732 -0.1489  0.0999 -0.1544
 1479W        W 2450   6.818   9.641   0.735  0.0992 -0.1222 -0.1824
 1480W        W 2451   9.360   5.715  11.409 -0.0139  0.1096 -0.1123
 1481W        W 2452   8.065   2.421   6.139 -0.3795  0.2908 -0.2111
 1482W        W 2453   1.736  10.655  13.713  0.0715 -0.0799  0.1254
 1483W        W 2454   2.345   9.431  13.838  0.0038 -0.0072  0.2224
 1484W        W 2455   6.146  12.220   4.309  0.0776  0.1761  0.0984
 1485W        W 2456   4.211  10.600   6.914  0.0336 -0.2121  0.1341
 1486W        W 2457   2.520   6.165   1.247 -0.0732  0.1703 -0.3039
 1487W        W 2458   1.135   9.715   0.105  0.0524  0.0138 -0.1565
 1488W        W 2459  10.818   2.341   2.401  0.0115 -0.2177 -0.0899
 1489W        W 2460   6.096   1.263   2.077  0.1537  0.2934 -0.0821
 1490W        W 2461  11.872  11.475   9.500 -0.0107  0.3695 -0.0595
 1491W        W 2462   6.022   8.444   6.233 -0.1033  0.2042 -0.2028
 1492W        W 2463  11.979   8.150   5.884  0.3494  0.1302 -0.1536
 1493W        W 2464   0.584   2.249  12.832  0.2068 -0.0668  0.0376
 1494W        W 2465   4.765   3.976  11.298 -0.2267  0.0150 -0.2874
 1495W        W 2466   7.948   5.111   2.694  0.0114  0.2884  0.1697
 1496W        W 2467   7.538   1.995   3.423  0.0439  0.2786 -0.2485
 1497W        W 2468  13.423   6.284  11.131 -0.0884  0.0137  0.1788
 1498W        W 2469   1.414  13.117   5.233 -0.3489 -0.0548 -0.3620
 1499W        W 2470   2.649   5.673  13.526  0.3282 -0.0601  0.0159
 1500W        W 2471   1.441   9.251  10.604  0.3907  0.3304  0.4190
 1501W        W 2472  10.010   7.562  10.025  0.0633  0.1069  0.2185
 1502W        W 2473  13.472   4.321   6.122 -0.1011 -0.1197 -0.1275
 1503W        W 2474   2.970   0.948   7.143 -0.2060  0.1046  0.0176
 1504W        W 2475   8.783   5.591   5.242 -0.1946  0.6996  0.0551
 1505W        W 2476   6.181   3.423   3.927 -0.1297 -0.0022 -0.1382
 1506W        W 2477   1.194   4.596   1.139 -0.1887  0.1665  0.0797
 1507W        W 2478   6.070  12.088   0.701  0.2243 -0.2879 -0.2485
 1508W        W 2479   5.160  10.015   6.946 -0.1919  0.2753  0.3089
 1509W        W 2480   7.699  12.786  13.195  0.0826  0.3228 -0.2277
 1510W        W 2481   0.463  10.717   6.547  0.0083 -0.2008 -0.4479
 1511W        W 2482   0.001   5.043   8.314 -0.0540  0.1020 -0.1083
 1512W        W 2483   5.444   8.468  10.170  0.1879  0.0060 -0.2027
 1513W        W 2484   7.251   6.784  13.361 -0.0926  0.1306 -0.0412
 1514W        W 2485   1.489   7.071   6.862  0.0684 -0.0426 -0.0049
 1515W        W 2486   8.640   9.561  12.021 -0.3568 -0.1689  0.0965
 1516W        W 2487   1.159   2.192   1.197 -0.1011  0.0755 -0.0091
 1517W        W 2488  12.441   9.123  12.732  0.2510  0.0708  0.0863
 1518W        W 2489  11.898   1.625   4.555  0.2455 -0.0947  0.0678
 1519W        W 2490   6.079  12.934   1.250  0.1654 -0.0217  0.1646
 1520W        W 2491   2.739   6.973   3.791 -0.0189 -0.1514 -0.2566
 1521W        W 2492   6.241   6.758  10.235 -0.0625  0.0080 -0.0567
 1522W        W 2493   2.829   3.398  11.387  0.2721  0.0747 -0.1530
 1523W        W 2494   2.888   9.198  10.405 -0.0110  0.0277 -0.0540
 1524W        W 2495  11.983  11.469   1.665 -0.2694  0.4880  0.0279
 1525W        W 2496   5.707   2.774   6.113  0.3045 -0.2380 -0.2265
 1526W        W 2497   0.092   2.298   7.779 -0.0258 -0.1585 -0.0469
 1527W        W 2498  13.594  12.992  11.821 -0.2463  0.1183 -0.0358
 1528W        W 2499  12.545  10.904  10.594  0.0292  0.3032  0.2612
 1529W        W 2500   2.888   8.679  11.931  0.2833 -0.1483 -0.2768
 1530W        W 2501   7.721   0.400  10.528 -0.0752 -0.0144  0.0311
 1531W        W 2502  13.029  12.864   4.112 -0.2121 -0.4143 -0.3418
 1532W        W 2503   7.478   3.844   9.791 -0.1612  0.1709 -0.0151
 1533W        W 2504   2.982   6.917   0.444 -0.2694  0.2904 -0.2312
 1534W        W 2505   4.893  10.940   6.761  0.2524 -0.1297 -0.2449
 1535W        W 2506   5.158   2.808   6.267 -0.0005  0.3022 -0.0731
 1536W        W 2507   6.215   4.190   4.692 -0.0438  0.4844  0.1510
 1537W        W 2508   0.838  13.225   4.621  0.4033 -0.2742 -0.0530
 1538W        W 2509   1.586   0.778   0.236 -0.0254  0.0407  0.0799
 1539W        W 2510   6.302   1.390   0.202 -0.0118 -0.0099  0.1252
 1540W        W 2511   6.132   2.928   2.074 -0.1203  0.0213 -0.3427
 1541W        W 2512   3.078   4.107  11.089  0.0246  0.0152 -0.0320
 1542W        W 2513   6.460   4.645   0.217  0.0056 -0.0289  0.5110
 1543W        W 2514  13.506   4.802   1.054  0.0333  0.0779  0.1137
 1544W        W 2515   3.837  13.757  12.431 -0.0181 -0.2772 -0.3497
 1545W        W 2516   7.197   6.452  12.293 -0.1012 -0.0912 -0.0166
 1546W        W 2517   0.829  13.769   1.493  0.1175 -0.2711 -0.1066
 1547W        W 2518   6.761  10.567   6.894 -0.6017 -0.0125 -0.3071
 1548W        W 2519  12.540   5.153   9.082 -0.1369 -0.0055  0.1370
 1549W        W 2520   8.967   9.036   4.522  0.2396  0.2969 -0.0231
 1550W        W 2521  12.202   5.476  10.455 -0.1754  0.1243 -0.0783
 1551W        W 2522   1.698   4.428  11.567 -0.0677 -0.1510  0.0113
 1552W        W 2523   6.502  11.045   6.519 -0.1908 -0.0599  0.2352
 1553W        W 2524   7.416  13.808   2.522 -0.3049 -0.2669  0.2201
 1554W        W 2525  10.432   2.906   6.525 -0.2494  0.1692 -0.5859
 1555W        W 2526   4.191   0.166  13.583 -0.1245  0.0032 -0.0028
 1556W        W 2527   0.614   4.620   5.706  0.0327  0.1685 -0.0379
 1557W        W 2528   9.888   3.886   3.442  0.0221  0.3432 -0.0232
 1558W        W 2529   3.890  13.194   5.487  0.0580 -0.1027  0.4496
 1559W        W 2530   2.955   4.154   8.912 -0.1012  0.3396 -0.0788
 1560W        W 2531   7.069   2.715   3.772  0.0881  0.2761 -0.0725
 1561W        W 2532  13.162   0.584   4.721  0.1753 -0.2013  0.0462
 1562W        W 2533   8.679   4.247  10.903  0.0307 -0.0552 -0.3572
 1563W        W 2534   0.166  11.386  13.627  0.0933  0.1044 -0.0044
 1564W        W 2535  12.467   5.949   7.915 -0.3206 -0.2714  0.1303
 1565W        W 2536   2.880   5.837   7.136  0.3984  0.1823 -0.1321
 1566W        W 2537   5.379   0.895   3.833  0.0733  0.1034 -0.0673
 1567W        W 2538  12.835   0.689  11.922 -0.0656 -0.1153  0.0400
 1568W        W 2539   8.076   7.738  11.432 -0.1937  0.1385 -0.0667
 1569W        W 2540   5.174   3.409  12.665 -0.1885  0.1206  0.1115
 1570W        W 2541  10.250   2.801   0.332 -0.1689 -0.3206  0.1263
 1571W        W 2542   6.372   4.167   8.396 -0.2949 -0.0472  0.1615
 1572W        W 2543   8.587   4.752   7.227  0.1344 -0.1694 -0.3694
 1573W        W 2544   3.780  12.775   7.354  0.1661  0.0535  0.1422
 1574W        W 2545  12.972   9.670   4.397 -0.1593  0.0891 -0.2133
 1575W        W 2546   2.715   9.185  13.612  0.1299 -0.1410  0.2133
 1576W        W 2547   6.512   4.495   5.022 -0.0305 -0.0331 -0.0364
 1577W        W 2548   2.939  10.998   2.584 -0.2358 -0.0976 -0.1368
 1578W        W 2549  11.151   5.341   7.304 -0.0313 -0.1717 -0.1465
 1579W        W 2550   8.117   2.126  10.162  0.0681  0.2301 -0.0081
 1580W        W 2551   5.167   4.035   2.968 -0.2778  0.1517  0.1146
 1581W        W 2552  10.967   6.710  12.140  0.3231  0.1212 -0.1780
 1582W        W 2553   2.994   4.445   8.030  0.1641 -0.1725 -0.3517
 1583W        W 2554   2.498  11.968   6.496 -0.2908  0.0426  0.2779
 1584W        W 2555   3.926   1.397   4.968 -0.1218 -0.4385  0.0324
 1585W        W 2556   4.615   9.719   9.927  0.4465 -0.0586 -0.2116
 1586W        W 2557  13.027   5.967   9.426  0.1024  0.3054  0.1078
 1587W        W 2558   2.580   2.374  12.327  0.0607  0.1045  0.0820
 1588W        W 2559   7.739   0.857  11.662  0.0162  0.0927 -0.1489
 1589W        W 2560   2.043  12.187   8.599 -0.2938 -0.0156 -0.3965
 1590W        W 2561  13.022   8.459   1.683 -0.2495  0.1518  0.0666
 1591W        W 2562   8.548   8.727   4.703  0.2064 -0.4919  0.0812
 1592W        W 2563  11.362   5.875  10.630 -0.0170  0.0713 -0.1808
 1593W        W 2564   4.135   4.343   2.017  0.0942 -0.1192  0.0190
 1594W        W 2565   1.389  13.476   2.324  0.0314  0.1159 -0.1427
 1595W        W 2566   8.452   1.446  13.199  0.2592  0.0100  0.2161
 1596W        W 2567   8.761   5.285  11.839 -0.2224 -0.1694  0.0891
 1597W        W 2568  11.213   4.495   3.396 -0.0588  0.0260 -0.2128
 1598W        W 2569   6.179   0.714   8.808  0.1961  0.1463  0.2039
 1599W        W 2570   8.406   5.837   5.121  0.1386 -0.2910  0.1274
 1600W        W 2571   8.226   9.131   3.209 -0.0398 -0.1126 -0.0070
 1601W        W 2572  10.819  12.709   5.528  0.2109  0.2729  0.2584
 1602W        W 2573   1.993  13.675   1.063  0.0200  0.1037  0.1421
 1603W        W 2574   6.719   6.866   6.938  0.2237 -0.0920  0.2832
 1604W        W 2575   7.228   9.250  12.812 -0.2212  0.1158 -0.4597
 1605W        W 2576  10.260   6.223   0.571  0.4104 -0.0019  0.0841
 1606W        W 2577   5.298  12.435   6.329  0.0377 -0.0602 -0.0239
 1607W        W 2578   6.767   0.007   4.560 -0.1176 -0.0075 -0.2325
 1608W        W 2579   3.409   8.854  12.334  0.0686 -0.2757  0.3791
 1609W        W 2580   2.868   5.212   2.307 -0.3825 -0.3036 -0.1339
 1610W        W 2581   2.405   1.667   9.946  0.0323  0.2683  0.0868
 1611W        W 2582  10.374   7.817  11.129 -0.0563  0.0214 -0.5690
 1612W        W 2583   4.655  10.010   7.326  0.0431 -0.0189  0.0995
 1613W        W 2584   9.559   3.844   1.402  0.0701  0.0429  0.1363
 1614W        W 2585   1.337   2.259   6.573  0.1297 -0.0108  0.0404
 1615W        W 2586   4.405   0.528   7.726  0.0587 -0.1337 -0.2004
 1616W        W 2587   6.913   2.317   1.439  0.1992 -0.0654  0.2452
 1617W        W 2588   9.952   2.942   3.246  0.0301 -0.2514  0.0389
 1618W        W 2589  10.918  10.676  13.846  0.0130  0.0702  0.1383
 1619W        W 2590   6.160  10.925   6.221 -0.0112 -0.3239  0.3457
 1620W        W 2591   5.347  12.889   7.108  0.0890  0.1591  0.1993
 1621W        W 2592   8.623  10.202   4.025  0.2855 -0.1839  0.0218
 1622W        W 2593   8.551  13.801   5.646  0.1203  0.1334  0.0828
 1623W        W 2594   0.136   0.236  11.082  0.1144  0.4068 -0.0570
 1624W        W 2595   7.049   3.882   6.897  0.2115 -0.1265  0.3769
 1625W        W 2596   6.176   9.048   0.536 -0.1175 -0.1697  0.0144
 1626W        W 2597   7.443   9.382  10.344  0.0548 -0.4201 -0.1325
 1627W        W 2598   8.452   5.857   8.862  0.0113 -0.3241  0.2119
 1628W        W 2599  11.183   5.743   9.507  0.1248  0.3772 -0.3767
 1629W        W 2600   6.274   4.537   7.072  0.0443  0.4166 -0.4061
 1630W        W 2601   1.216  12.241   6.530  0.0276 -0.1454  0.0427
 1631W        W 2602   7.637   6.456   0.451  0.0223 -0.0493  0.1363
 1632W        W 2603  12.617   2.168   4.974 -0.1638 -0.3406 -0.1708
 1633W        W 2604   9.040   5.555   6.180 -0.0290  0.3644 -0.0351
 1634W        W 2605   1.965   2.745   3.620 -0.1124 -0.0072  0.0127
 1635W        W 2606   8.303   5.506   4.692 -0.1044 -0.2062 -0.0963
 1636W        W 2607   5.797   7.988   6.602 -0.0420  0.3584 -0.2416
 1637W        W 2608   5.641   3.724   1.745 -0.0558 -0.0083 -0.2438
 1638W        W 2609   3.422   9.475   5.273  0.0448  0.1359 -0.0260
 1639W        W 2610  13.669   4.316   3.180 -0.1051  0.1772  0.1938
 1640W        W 2611   4.434   6.622  11.057  0.0275 -0.0527 -0.0603
 1641W        W 2612   2.017   9.063   9.895  0.0295 -0.0584  0.2218
 1642W        W 2613   5.146   2.514   9.855  0.0387 -0.0476 -0.1398
 1643W        W 2614   4.979   9.812   4.670  0.0191  0.1889  0.1873
 1644W        W 2615   0.129   0.310  13.827  0.0415 -0.0138  0.1789
 1645W        W 2616  10.913   8.998  10.052  0.1842 -0.3179 -0.0447
 1646W        W 2617   6.283  13.405   8.992 -0.0104 -0.0183  0.0093
 1647W        W 2618   3.167  12.888   6.283 -0.0383  0.0293  0.2008
 1648W        W 2619   4.820   9.881   3.427 -0.0840  0.0018  0.0983
 1649W        W 2620  12.093   6.845   8.800  0.0118  0.2344  0.0917
 1650W        W 2621  10.612   9.016   6.309 -0.3110 -0.2280 -0.2411
 1651W        W 2622   5.705  13.188   5.253 -0.1745  0.2366  0.1928
 1652W        W 2623   2.180   8.225  10.012 -0.1975  0.0034  0.1578
 1653W        W 2624  12.690  12.616  10.798  0.1297  0.0263  0.0183
 1654W        W 2625   1.202   0.540   5.330  0.4084 -0.2486 -0.2562
 1655W        W 2626   2.850   3.531  12.171 -0.0731 -0.2504 -0.1467
 1656W        W 2627   6.985  11.112   5.528  0.1622 -0.0063  0.0655
 1657W        W 2628   9.323   1.858  13.069 -0.0218 -0.1523 -0.0418
 1658W        W 2629   3.167  13.826   9.140 -0.1947  0.0054 -0.1811
 1659W        W 2630  10.664   5.604  12.983 -0.1698  0.1856  0.1753
 1660W        W 2631  13.837   6.579   8.008 -0.3432 -0.1122 -0.1109
 1661W        W 2632  12.347   2.165  10.572 -0.1544 -0.3204  0.1899
 1662W        W 2633   6.745  11.884   3.014 -0.2514 -0.0087 -0.2355
 1663W        W 2634   8.714   2.523   5.311 -0.1312  0.0610  0.2866
 1664W        W 2635   4.025   8.038   2.377  0.0180 -0.3071 -0.6526
 1665W        W 2636   5.260   6.862  13.110  0.1521  0.1966 -0.1322
 1666W        W 2637   3.750  11.069  11.207  0.0738 -0.0162  0.0397
 1667W        W 2638   2.662   0.902   6.751  0.0025 -0.1540  0.0671
 1668W        W 2639   9.419   9.723  10.477 -0.0413  0.2221  0.1961
 1669W        W 2640   0.982   9.638   7.491  0.0193  0.2502 -0.0264
 1670W        W 2641  11.918   2.562   6.519 -0.0170 -0.1839  0.2212
 1671W        W 2642   0.149   3.006  10.058 -0.1970 -0.1606  0.1109
 1672W        W 2643   8.159   2.738   5.180 -0.0507 -0.1389  0.5019
 1673W        W 2644   9.981   2.088   5.364  0.1910  0.1632 -0.2104
 1674W        W 2645  13.123   2.092   7.042  0.0268  0.0445 -0.1010
 1675W        W 2646   7.510  12.319   3.400  0.2723  0.2797 -0.2194
 1676W        W 2647   6.082   9.415   8.506 -0.2749 -0.0697  0.1943
 1677W        W 2648   5.148   6.334   8.047 -0.1557 -0.2152  0.1239
 1678W        W 2649   7.565   8.789   5.031 -0.3743  0.2560  0.2184
 1679W        W 2650   9.345  11.717  12.665 -0.0745 -0.0450  0.4196
 1680W        W 2651  10.054  12.108  12.796  0.1625  0.0516  0.0952
 1681W        W 2652   1.606   7.227   3.595  0.1541  0.0329 -0.3689
 1682W        W 2653   1.406  13.113  12.145 -0.2708  0.2687  0.0412
 1683W        W 2654  13.390  13.798  12.606  0.1489  0.3107 -0.5043
 1684W        W 2655   6.778   2.745   0.551 -0.3501 -0.1325 -0.2784
 1685W        W 2656   6.146   1.391   3.090 -0.2739 -0.0197  0.2450
 1686W        W 2657  10.706   5.304   3.289 -0.3478 -0.0767  0.3304
 1687W        W 2658   1.304   5.267   2.953 -0.0312  0.2679 -0.2535
 1688W        W 2659  11.148  13.506   9.283 -0.5043  0.1171 -0.2443
 1689W        W 2660   1.346   0.937   2.661 -0.3056  0.1049  0.0045
 1690W        W 2661   0.677   5.536   1.188  0.2874 -0.0830 -0.1280
 1691W        W 2662   5.252   3.279   2.606  0.0059 -0.0763 -0.1738
 1692W        W 2663   6.397   0.971   1.738 -0.0337 -0.4052  0.1553
 1693W        W 2664   8.552  12.688  13.242  0.2362 -0.0751  0.1069
 1694W        W 2665   7.371   3.116   1.577 -0.2329 -0.1881  0.2935
 1695W        W 2666   7.299   3.988   3.020  0.1939  0.1722 -0.1152
 1696W        W 2667   5.666  11.891   1.676 -0.1617 -0.0624 -0.0389
 1697W        W 2668  12.472   9.251   5.900 -0.4006  0.0016  0.1438
 1698W        W 2669  10.739   5.340   5.561  0.0043  0.0213  0.0031
 1699W        W 2670   8.026  10.355   0.967 -0.3320  0.0786 -0.1932
 1700W        W 2671   6.001  13.526   4.542 -0.1453  0.2558  0.2563
 1701W        W 2672   6.811   3.612  10.186  0.0474 -0.1495 -0.2433
 1702W        W 2673   3.214   0.669   0.871  0.0790  0.2100 -0.0033
 1703W        W 2674   4.708   7.603   4.575  0.3361  0.1232 -0.0852
 1704W        W 2675   8.256  11.493  13.336  0.0428  0.1232 -0.1814
 1705W        W 2676   6.792   3.552  12.820  0.2060 -0.0205 -0.0558
 1706W        W 2677   0.696  12.547  12.776 -0.0650  0.1603 -0.1908
 1707W        W 2678   0.698   0.910   2.111  0.0117 -0.1585  0.0660
 1708W        W 2679   7.443   3.929   6.655 -0.1425  0.1684 -0.0077
 1709W        W 2680  12.022   8.439   1.950 -0.0855  0.0762  0.2545
 1710W        W 2681   2.398  10.370  12.404  0.2146  0.2092  0.0432
 1711W        W 2682  10.482   4.972   9.816 -0.2889  0.1150 -0.0026
 1712W        W 2683   5.545   6.005   0.301 -0.0137  0.0479 -0.0935
 1713W        W 2684  11.084   1.310   4.664  0.3330 -0.0211 -0.2261
 1714W        W 2685   0.097   2.040   5.779  0.0303  0.2244  0.0925
 1715W        W 2686   9.039   7.131  12.735  0.2531 -0.0571  0.2880
 1716W        W 2687  13.888   5.642  10.607  0.1833  0.2314  0.0560
 1717W        W 2688   8.772   0.348   5.473  0.0426  0.0883  0.0454
 1718W        W 2689   8.625   0.709   6.708  0.1134  0.3372 -0.0979
 1719W        W 2690   3.221   5.265   9.515 -0.1617 -0.1275  0.0310
 1720W        W 2691   6.830   1.518   4.229 -0.1878 -0.0620  0.0898
 1721W        W 2692  10.557   1.799   1.654 -0.2704  0.1432 -0.1193
 1722W        W 2693   2.892   4.592  12.824 -0.0775  0.1818 -0.1393
 1723W        W 2694   5.015  13.244   5.720  0.1011  0.0457  0.3269
 1724W        W 2695  10.222   3.205  12.427  0.4298  0.0213 -0.0337
 1725W        W 2696   0.168   9.912  12.494  0.1268 -0.0012 -0.2735
 1726W        W 2697   5.134   7.306  10.701 -0.0386  0.1170  0.2423
 1727W        W 2698   4.528   9.023   7.561 -0.1818  0.4370  0.0165
 1728W        W 2699   5.417   8.251   3.165 -0.0299  0.2490  0.4102
 1729W        W 2700   2.805  12.908   9.456 -0.0496 -0.0028 -0.1086
 1730W        W 2701   3.364   6.891   1.222 -0.1954  0.0129 -0.0577
 1731W        W 2702  11.387   2.210   8.587 -0.3154  0.1543  0.0174
 1732W        W 2703   5.158   4.742   6.065 -0.1667 -0.1819 -0.2665
 1733W        W 2704   0.417   9.657   9.399 -0.3768 -0.0113 -0.1799
 1734W        W 2705   8.925   7.621   6.946 -0.0728  0.1265  0.1403
 1735W        W 2706   6.285   5.329   8.569  0.3116  0.1197 -0.6431
 1736W        W 2707   5.455   0.755  12.642  0.1209  0.0857 -0.3280
 1737W        W 2708   3.893   9.720   4.502 -0.0950  0.1575  0.0938
 1738W        W 2709   3.483   6.575   7.529 -0.0726 -0.2291 -0.1049
 1739W        W 2710   3.718   2.385   8.908 -0.0059  0.3717  0.0874
 1740W        W 2711   1.824   7.242   0.856 -0.2138 -0.0789  0.0742
 1741W        W 2712   3.336   2.710   0.397 -0.1062 -0.0142 -0.1387
 1742W        W 2713  13.497   3.219  11.760  0.0387  0.0399  0.1417
 1743W        W 2714  12.406   6.519   8.087 -0.1697  0.0012 -0.2613
 1744W        W 2715   0.024   8.723   6.972  0.4922 -0.0247  0.2316
 1745W        W 2716   9.619  10.904   0.083 -0.3276 -0.0475  0.0008
 1746W        W 2717  12.606  10.627   0.428 -0.1628 -0.1738 -0.4264
 1747W        W 2718  13.880   8.022   8.031 -0.2062 -0.2633 -0.1096
 1748W        W 2719   3.310   7.386  13.419  0.2141 -0.2559  0.0585
 1749W        W 2720  11.158   5.321  13.107  0.0452  0.0061 -0.1824
 1750W        W 2721   6.087   0.965   6.335 -0.2011  0.1111 -0.0352
 1751W        W 2722   1.716   1.634   3.096  0.0579  0.0998 -0.2572
 1752W        W 2723  11.892   9.146   8.505  0.1700 -0.1605  0.1964
 1753W        W 2724   0.843   1.776   2.930 -0.4625 -0.3773 -0.1512
 1754W        W 2725  11.804   8.496   7.445 -0.2319  0.2417 -0.2782
 1755W        W 2726  11.046   3.537  13.718 -0.3471  0.2239  0.0231
 1756W        W 2727  10.851   9.538   3.659 -0.0808 -0.1876 -0.1423
 1757W        W 2728   6.657   4.427   8.811 -0.0652  0.0658  0.0325
 1758W        W 2729  12.055   3.959   2.688  0.0289  0.1826 -0.0859
 1759W        W 2730  11.140  10.702   0.391 -0.0045 -0.2331  0.1314
 1760W        W 2731   7.876  12.471  10.929 -0.3120 -0.0685  0.3858
 1761W        W 2732   1.088   2.466  11.283  0.1078 -0.1502  0.1875
 1762W        W 2733  10.787   7.248  12.925  0.1450  0.1228 -0.0995
 1763W        W 2734   4.943  12.659  10.668  0.0249 -0.0806 -0.3259
 1764W        W 2735  11.175   0.336   5.976 -0.2307 -0.2419 -0.1982
 1765W        W 2736  12.694   2.274  11.069 -0.2139 -0.4184 -0.0092
 1766W        W 2737  10.564   5.917   5.216  0.2257  0.0373  0.1133
 1767W        W 2738   7.681   7.266   8.748  0.4142  0.0903 -0.1920
 1768W        W 2739  10.053   9.984   4.092  0.5645  0.1769 -0.3322
 1769W        W 2740   0.193   9.200   3.887  0.2049 -0.0848 -0.2223
 1770W        W 2741   8.068   9.544   2.227 -0.0125 -0.3206 -0.2195
 1771W        W 2742  12.960  13.735   8.051 -0.3506  0.0602 -0.0472
 1772W        W 2743   1.138   6.465   7.267 -0.4413 -0.0493  0.0721
 1773W        W 2744   1.233   4.578   6.504  0.1441  0.2283 -0.0211
 1774W        W 2745   1.780   8.149   5.030 -0.0651 -0.1406  0.0579
 1775W        W 2746   9.123  12.509   6.810 -0.0957  0.1226 -0.0285
 1776W        W 2747   7.816   6.390   9.643 -0.2788  0.1170 -0.0652
 1777W        W 2748   3.310  12.575  11.526  0.1375  0.0294 -0.1016
 1778W        W 2749   6.070   0.080   3.812 -0.4297 -0.1730 -0.0210
 1779W        W 2750  12.604  13.860   6.212  0.1663 -0.1496  0.1615
 1780W        W 2751   5.406   4.750  13.421 -0.2542  0.2046  0.2167
 1781W        W 2752   3.100   7.042   2.939  0.4219 -0.0770  0.1246
 1782W        W 2753   6.790   5.848   5.392 -0.0967 -0.1721 -0.1242
 1783W        W 2754   4.107   8.695   2.964  0.2673  0.0160 -0.0440
 1784W        W 2755  11.911   7.768  13.801 -0.2870 -0.1026  0.4012
 1785W        W 2756  13.758  12.176  12.471  0.2059  0.0898  0.0650
 1786W        W 2757  11.931   3.403   6.558 -0.1735 -0.0855 -0.0052
 1787W        W 2758   5.763   4.026   8.553  0.0557  0.1686  0.1189
 1788W        W 2759   0.689  11.714  13.522 -0.2011  0.2554  0.1013
 1789W        W 2760  11.547  11.300   7.789 -0.1079 -0.3546 -0.0284
 1790W        W 2761   1.255   1.270   1.334  0.1580 -0.2042 -0.0048
 1791W        W 2762   9.910  11.780   9.634 -0.0303  0.0654  0.0466
 1792W        W 2763   1.382   7.808   6.868 -0.0098  0.1126  0.2706
 1793W        W 2764   7.295  11.328   7.167  0.1083  0.0244  0.0741
 1794W        W 2765   6.501  13.852   0.384  0.0287 -0.1321  0.0136
 1795W        W 2766   9.107   4.138   6.816 -0.2288  0.0739 -0.2777
 1796W        W 2767   0.427   8.504  11.504 -0.3198 -0.2565  0.1428
 1797W        W 2768   3.142  11.281   2.234 -0.3025 -0.1965  0.0496
 1798W        W 2769   6.746   0.387   7.718 -0.3516 -0.0208  0.0200
 1799W        W 2770  11.099   7.666  11.300 -0.1276 -0.0557  0.2517
 1800W        W 2771   9.518   9.114   4.535  0.1162 -0.1119  0.1935
 1801W        W 2772  13.657   7.012   8.853  0.2652  0.1822 -0.0486
 1802W        W 2773   4.677   1.086   0.603 -0.1213  0.1234 -0.1981
 1803W        W 2774   3.629   2.807  13.381  0.0518  0.0535 -0.0130
 1804W        W 2775  11.090   1.505   4.090  0.1442  0.0894  0.0417
 1805W        W 2776  12.596   3.754   9.889 -0.1520 -0.1361  0.3754
 1806W        W 2777  12.694  10.762   3.258  0.1104  0.1272  0.0214
 1807W        W 2778   7.759   7.957   1.454  0.0548 -0.0231 -0.2746
 1808W        W 2779  13.658  12.358   3.457 -0.1175  0.3682 -0.2126
 1809W        W 2780  10.198   2.920   7.748  0.0391 -0.1727 -0.0179
 1810W        W 2781   7.442   0.563  11.422 -0.0232 -0.1361  0.0335
 1811W        W 2782   6.885   9.582   7.559  0.1625 -0.4946 -0.1266
 1812W        W 2783  11.270  10.347   0.088 -0.2570  0.1762  0.0689
 1813W        W 2784   2.403   8.365   7.097 -0.0283 -0.0498  0.0794
 1814W        W 2785   1.928   3.563   1.202  0.0004  0.1664  0.1640
 1815W        W 2786   8.161   9.337   6.509 -0.4677  0.0575 -0.1451
 1816W        W 2787   8.495   6.958  12.762 -0.0024 -0.1197 -0.0351
 1817W        W 2788  13.858   9.116   1.408 -0.0254 -0.0151  0.1419
 1818W        W 2789   7.144   0.157   3.834  0.3894 -0.0054 -0.0744
 1819W        W 2790   2.753   9.430   8.131  0.0639  0.2630 -0.0660
 1820W        W 2791   2.484  11.158   0.593 -0.3829 -0.0403 -0.1556
 1821W        W 2792   8.220   4.962   5.406  0.3008 -0.2120  0.2081
 1822W        W 2793   2.377  13.602   1.610  0.0143 -0.1179  0.0767
 1823W        W 2794   9.949   4.128  13.203  0.2226 -0.1936  0.0524
 1824W        W 2795   6.318  13.014  11.501  0.6035  0.0282  0.1263
 1825W        W 2796   6.316  12.860  13.381 -0.0654 -0.1349 -0.1855
 1826W        W 2797   5.089   8.859   8.663 -0.1340  0.2165  0.0544
 1827W        W 2798   8.209   0.983   7.808  0.2424 -0.1654  0.0294
 1828W        W 2799   6.516   8.814   1.469 -0.1754 -0.2009  0.0022
 1829W        W 2800   0.528   5.932   5.230 -0.0660 -0.1192 -0.2024
 1830W        W 2801   9.680   5.205   8.287 -0.0758 -0.0415 -0.0637
 1831W        W 2802   3.750   9.158   7.911  0.1532 -0.3898 -0.3042
 1832W        W 2803   5.442  11.078   1.128 -0.2703  0.1966 -0.1154
 1833W        W 2804   8.803  10.643   9.457 -0.1861  0.0461  0.1825
 1834W        W 2805   1.187   8.948  13.281 -0.3366  0.1196  0.1806
 1835W        W 2806  11.970  13.179  12.594  0.0061 -0.1483 -0.0683
 1836W        W 2807   7.849   9.974   2.451 -0.0464  0.0981  0.0070
 1837W        W 2808   5.830   1.309   7.601 -0.1691  0.4432 -0.0131
 1838W        W 2809   9.544   4.194   4.339 -0.0476 -0.2752 -0.1138
 1839W        W 2810  11.291   9.330  13.098  0.3627  0.1758  0.2457
 1840W        W 2811   0.388   7.200   9.875  0.0578  0.1572 -0.1548
 1841W        W 2812   3.124   1.609  12.345  0.1379  0.1897 -0.0429
 1842W        W 2813   7.016   2.635   5.093  0.1841  0.2081  0.3276
 1843W        W 2814   5.206   4.139   3.447  0.0240 -0.2341 -0.0345
 1844W        W 2815   0.293  13.651   1.479  0.4158  0.0297 -0.3163
 1845W        W 2816   5.864  12.813  11.673  0.4013 -0.2240  0.0058
 1846W        W 2817   9.127   1.205  12.246  0.0179  0.2452  0.1569
 1847W        W 2818  12.143   2.691   3.755 -0.0486 -0.0948 -0.0779
 1848W        W 2819   6.989  11.794   6.790  0.0988  0.0535  0.1961
 1849W        W 2820  13.594   0.898  10.874 -0.0376 -0.2082  0.1368
 1850W        W 2821   4.081   1.942   9.731  0.0347 -0.1120  0.2637
 1851W        W 2822   7.185   4.685  12.997 -0.1228  0.0584  0.0196
 1852W        W 2823   3.670   0.652   2.916 -0.1092  0.1416  0.3228
 1853W        W 2824   9.095  13.666   4.355  0.1386 -0.0601  0.1718
 1854W        W 2825   8.842   0.299   9.574 -0.1761  0.1256 -0.3378
 1855W        W 2826   0.933   2.108   4.989 -0.0073  0.0352  0.0231
 1856W        W 2827   4.110  11.396  11.104  0.3191 -0.0002 -0.0576
 1857W        W 2828   4.502   3.656   0.564 -0.1402 -0.0614  0.0098
 1858W        W 2829   1.109   9.631   0.717  0.0759 -0.0939  0.1525
 1859W        W 2830  10.273   5.357  10.031 -0.2227  0.3829 -0.1662
 1860W        W 2831   7.501   2.244   2.015  0.3774  0.2166  0.1052
 1861W        W 2832  12.710   2.439   9.274  0.1543  0.2665 -0.2935
 1862W        W 2833  11.210   1.239  10.625  0.0071  0.0192 -0.0949
 1863W        W 2834  11.933   5.672   0.296  0.5125  0.0751  0.2861
 1864W        W 2835  10.650  13.742   6.883 -0.1796  0.3584 -0.1714
 1865W        W 2836  10.171   9.406   9.986 -0.1221 -0.3589 -0.0207
 1866W        W 2837   8.980  13.014   6.881  0.0585 -0.2420 -0.1437
 1867W        W 2838   6.542   0.356   6.894 -0.2781 -0.0208 -0.0067
 1868W        W 2839   2.817   3.662   9.030  0.3350 -0.1067 -0.0547
 1869W        W 2840  13.239   9.190  10.062 -0.2069  0.1023  0.2099
 1870W        W 2841   5.126   9.608   5.309  0.0348 -0.0057 -0.1722
 1871W        W 2842   1.531   3.267   1.356  0.2000 -0.3528  0.4085
 1872W        W 2843  13.642   7.824   9.471 -0.1722 -0.0249  0.0918
 1873W        W 2844   9.207   3.716   8.089  0.0498 -0.2216  0.1226
 1874W        W 2845   1.943   9.286   2.454  0.1953 -0.0812  0.0909
 1875W        W 2846   2.212   9.826   0.590  0.2598 -0.1703  0.1228
 1876W        W 2847   2.211   0.689   0.929  0.3298 -0.0142 -0.0878
 1877W        W 2848   1.037   3.147   7.677  0.0427 -0.0839 -0.2064
 1878W        W 2849  13.380   5.684   7.433  0.0426  0.0434  0.2259
 1879W        W 2850  11.703   9.854   2.470  0.0650 -0.3726  0.1756
 1880W        W 2851   3.567  11.341   2.516 -0.1241 -0.1869 -0.1467
 1881W        W 2852  12.561   8.998   3.824  0.0439 -0.2926  0.2969
 1882W        W 2853   3.455   6.860   5.433  0.0442  0.1141 -0.0154
 1883W        W 2854  12.035   5.601   3.944  0.2675 -0.1442  0.0997
 1884W        W 2855   2.149  10.653   7.625 -0.1143 -0.2705  0.0996
 1885W        W 2856   7.500   2.922   3.757  0.1919  0.0431 -0.0406
 1886W        W 2857   1.793   0.758   1.113 -0.1589  0.2683 -0.0310
 1887W        W 2858   5.350   4.726   8.865 -0.0639 -0.1254 -0.0687
 1888W        W 2859  13.103   0.490  10.750 -0.0570  0.0217 -0.0950
 1889W        W 2860   8.969  12.952  10.092 -0.1884  0.2250  0.0212
 1890W        W 2861  10.626  11.885  13.348  0.2676 -0.1377  0.0533
 1891W        W 2862   9.888   5.694   7.240 -0.1973 -0.4130 -0.0063
 1892W        W 2863   9.909  10.787   4.187 -0.0134  0.1562  0.0995
 1893W        W 2864   7.243   3.095   9.908  0.1832  0.0584  0.1901
 1894W        W 2865   5.113   0.839   0.434 -0.1361 -0.1436  0.1961
 1895W        W 2866   4.702   4.501   5.995  0.3714  0.1756  0.2348
 1896W        W 2867  11.242   8.159  10.215  0.3122  0.1892  0.1195
 1897W        W 2868  13.529   8.473   6.807  0.0434  0.0079  0.0606
 1898W        W 2869   1.762   7.051   7.376  0.1570  0.0174  0.2063
 1899W        W 2870   5.597   5.190   2.095  0.2463 -0.1972 -0.2872
 1900W        W 2871   2.243   4.011  11.295  0.3038 -0.2456  0.3439
 1901W        W 2872   6.272   1.013   4.755 -0.0362 -0.1374  0.2021
 1902W        W 2873   0.368   7.871   3.938  0.1764  0.0465  0.0446
 1903W        W 2874   8.657  10.225   0.766  0.1031 -0.1157  0.0917
 1904W        W 2875   5.518   4.189  13.223  0.2227 -0.2315 -0.1246
 1905W        W 2876   7.050   4.802   3.192 -0.1039 -0.1533  0.0192
 1906W        W 2877   0.619  11.687   2.655 -0.0005  0.2959 -0.4299
 1907W        W 2878   1.563   2.521   6.218  0.4113  0.0338 -0.1372
 1908W        W 2879  13.000   2.693  11.051  0.1325 -0.0779  0.2140
 1909W        W 2880  11.908  10.194   5.490 -0.0931  0.1815 -0.0448
 1910W        W 2881   4.962   2.149   2.598 -0.0225  0.0666  0.1137
 1911W        W 2882   5.425   2.527   1.323  0.1407 -0.0782  0.0334
 1912W        W 2883   1.494   2.065   7.486  0.1200 -0.0357 -0.2044
 1913W        W 2884   4.671   9.972   4.241 -0.3210  0.0944 -0.0806
 1914W        W 2885   5.279   7.067   4.116  0.0478  0.2248 -0.2531
 1915W        W 2886   8.654   3.057   6.119 -0.2242  0.0690  0.3719
 1916W        W 2887   1.625   3.900   7.719  0.4227  0.2891  0.0152
 1917W        W 2888   6.385   2.049  13.466  0.1477  0.0371 -0.2904
 1918W        W 2889   2.339  12.823   1.964  0.1980 -0.0687 -0.2183
 1919W        W 2890   4.376   5.510   8.056 -0.1006 -0.2382  0.2686
 1920W        W 2891   6.453   7.358   9.454  0.0553 -0.0447 -0.1494
 1921W        W 2892   8.477   0.045   9.995  0.4457  0.1313  0.2518
 1922W        W 2893   1.578   7.092  12.810  0.0257  0.0561 -0.2560
 1923W        W 2894   0.864   0.790   0.066 -0.0723 -0.2809 -0.3317
 1924W        W 2895  12.306   0.081  10.595 -0.2087 -0.0311 -0.1036
 1925W        W 2896   0.138   9.712   3.151  0.0743 -0.2796  0.0607
 1926W        W 2897   8.171  11.834   6.467  0.0183  0.0414  0.0339
 1927W        W 2898   1.992  12.951  10.679 -0.0944 -0.3250 -0.0455
 1928W        W 2899  11.219   4.065  13.590 -0.0680  0.3118 -0.0567
 1929W        W 2900   7.803   9.220   0.763 -0.0897  0.2166  0.1411
 1930W        W 2901  11.206   6.856   6.040 -0.0776  0.1280 -0.0446
 1931W        W 2902   0.915  12.491   2.833  0.2098  0.0555  0.0985
 1932W        W 2903   4.276  11.175   5.555  0.1022  0.4408 -0.1412
 1933W        W 2904   6.965   2.512   7.313 -0.0452 -0.2115 -0.2849
 1934W        W 2905   1.959  13.028  12.913 -0.0108  0.1239 -0.0366
 1935W        W 2906   4.927  10.189   6.459 -0.0457 -0.1596  0.1659
 1936W        W 2907   1.303   1.808  10.570 -0.1321 -0.1921 -0.0180
 1937W        W 2908   4.013   0.933  11.329 -0.1868  0.1639  0.1729
 1938W        W 2909   4.096   2.736   6.530 -0.0193 -0.3696  0.2095
 1939W        W 2910   9.996   0.617  12.403 -0.2661 -0.0228 -0.3737
 1940W        W 2911  13.167   2.338  11.373  0.0435  0.1376  0.2222
 1941W        W 2912   5.090   0.365  11.186  0.0434  0.0915  0.2128
 1942W        W 2913   5.971   8.877   4.710  0.0767  0.3083 -0.0062
 1943W        W 2914   3.232   2.295   4.297 -0.0521  0.1197 -0.1919
 1944W        W 2915  11.112   7.444   7.106  0.0218  0.0454 -0.1593
 1945W        W 2916   0.529   0.337   6.994  0.1715  0.3313 -0.0231
 1946W        W 2917   2.583   9.024   3.883  0.2005 -0.0497  0.0005
 1947W        W 2918   0.280   4.171  11.486 -0.2492 -0.3027 -0.2416
 1948W        W 2919   4.887   1.104  13.626 -0.2144 -0.1021 -0.0342
 1949W        W 2920   9.499  10.931   9.208  0.0696  0.3708  0.2771
 1950W        W 2921   2.351   7.005  11.916 -0.0680 -0.3117  0.2191
 1951W        W 2922   4.489   8.959   1.437  0.2037  0.0763 -0.0595
 1952W        W 2923   5.530   9.675   6.824  0.0959  0.0193 -0.0281
 1953W        W 2924   7.400  10.903   7.432 -0.2991 -0.2621  0.4266
 1954W        W 2925   9.314   7.623   2.965 -0.0617 -0.1519  0.1641
 1955W        W 2926  11.580   8.751  11.447 -0.1208  0.3221  0.1980
 1956W        W 2927   1.970   6.365   6.149  0.4403 -0.1523  0.0008
 1957W        W 2928   8.563  12.374  12.779 -0.1662  0.1133  0.1645
 1958W        W 2929  11.824  10.737   5.136 -0.0082 -0.1362 -0.0449
 1959W        W 2930  13.028   4.509   6.029  0.1947  0.0384 -0.2006
 1960W        W 2931  12.941   4.810  11.857 -0.1270  0.2214  0.3931
 1961W        W 2932   2.108   7.013  10.152  0.2234 -0.1511 -0.0097
 1962W        W 2933   4.370  13.149   1.479  0.2036  0.0186 -0.0472
 1963W        W 2934   5.011   5.463   3.142  0.1306 -0.2175  0.0761
 1964W        W 2935   2.983   1.820  11.477  0.2523  0.2100  0.0950
 1965W        W 2936   5.900   9.333  11.373  0.0930  0.3390 -0.0017
 1966W        W 2937  12.545   5.577   3.732 -0.5052 -0.2095  0.2244
 1967W        W 2938   3.976   1.997   3.061  0.0732 -0.0762 -0.0197
 1968W        W 2939   6.107   9.230   2.737  0.1232  0.1177  0.1057
 1969W        W 2940   5.674  11.545  10.028 -0.1651 -0.0827 -0.0486
 1970W        W 2941   7.490   8.683   6.691 -0.1398 -0.0018 -0.2065
 1971W        W 2942   2.017   8.629  11.564  0.1393  0.2495  0.3280
 1972W        W 2943   8.666  11.194   2.709  0.0302 -0.0521  0.1056
 1973W        W 2944   9.189   8.443  10.616  0.2644  0.1067  0.0319
 1974W        W 2945  13.879   9.633   1.341  0.2000 -0.0602 -0.0036
 1975W        W 2946  10.427  10.332  10.113  0.0036 -0.1134  0.1795
 1976W        W 2947   3.269   2.852  12.082 -0.0735 -0.0429 -0.0757
 1977W        W 2948   3.902   4.907   4.771  0.2126  0.2497  0.1428
 1978W        W 2949   7.067   6.428  11.749  0.1786 -0.0897  0.0934
 1979W        W 2950   5.782   3.371  13.282 -0.2528 -0.1012 -0.1629
 1980W        W 2951   3.023   0.114   1.976 -0.2381  0.0975 -0.0081
 1981W        W 2952  11.578   8.372   9.928  0.1496  0.4358  0.0382
 1982W        W 2953   5.985  10.191  11.685 -0.1514 -0.4008  0.4022
 1983W        W 2954   1.060   9.634   2.717  0.2523  0.1469 -0.0180
 1984W        W 2955   5.378   6.743  13.647 -0.0364  0.1477 -0.0518
 1985W        W 2956  11.018   6.273   9.339 -0.1872  0.2173  0.1719
 1986W        W 2957   9.617  10.333   4.830 -0.1920 -0.0756 -0.1238
 1987W        W 2958   1.106   8.749   0.980  0.0695 -0.2874  0.4032
 1988W        W 2959   5.898  11.626   0.398  0.0584 -0.0532 -0.4657
 1989W        W 2960   0.846   1.826   4.472 -0.2984  0.0895  0.1465
 1990W        W 2961   8.964   0.462   9.066 -0.0957  0.0035 -0.0228
 1991W        W 2962   4.358  11.146  10.251  0.0102  0.1526  0.2518
 1992W        W 2963   8.694   8.327   8.483  0.0920  0.1685  0.2101
 1993W        W 2964  10.655   0.779  11.758  0.0012 -0.0070  0.0630
 1994W        W 2965   2.682   4.025  11.918  0.0687 -0.2563 -0.0022
 1995W        W 2966   4.186   9.340   7.751 -0.4012  0.1545  0.1425
 1996W        W 2967   0.757  13.487   5.910  0.2273 -0.0459 -0.2006
 1997W        W 2968   6.945   5.296   2.984  0.3875 -0.0679  0.1670
 1998W        W 2969  11.787   9.255  13.289  0.0664  0.3346  0.0527
 1999W        W 2970   6.897   8.160   1.990  0.1617  0.0319  0.1276
 2000W        W 2971   4.009  11.005   1.791  0.1094  0.0496  0.1334
 2001W        W 2972   3.753  13.161  11.241  0.1751 -0.3963  0.2902
 2002W        W 2973   1.591   0.639   0.725 -0.2554  0.0626 -0.2016
 2003W        W 2974   2.928   9.744   5.016  0.1760  0.1725 -0.2047
 2004W        W 2975   3.621   0.396  13.264  0.0872  0.0225  0.3602
 2005W        W 2976   4.063  12.401   7.655  0.2968 -0.3611 -0.2519
 2006W        W 2977   5.564   7.215   9.509  0.1826 -0.3500  0.1829
 2007W        W 2978   7.605  10.328   7.380 -0.3335 -0.1009  0.2569
 2008W        W 2979   8.393  13.709  10.398  0.2401 -0.3011  0.0267
 2009W        W 2980   7.490  13.094   7.510 -0.2815  0.0978 -0.0110
 2010W        W 2981   7.188   4.725   1.575  0.0051 -0.1418  0.1109
 2011W        W 2982   2.253   0.865   9.982  0.0463 -0.0201 -0.1421
 2012W        W 2983  10.346   5.975   5.727 -0.1362 -0.4009  0.1739
 2013W        W 2984   6.401   1.568   5.778 -0.0967 -0.2011 -0.0116
 2014W        W 2985  10.640   4.315  10.549  0.3531 -0.4653  0.0592
 2015W        W 2986   2.703  11.984   2.505 -0.2339 -0.2757  0.0812
 2016W        W 2987   8.122   3.094   9.826 -0.0053  0.5094 -0.3768
 2017W        W 2988   9.276   7.481  13.072  0.2168 -0.1572 -0.2451
 2018W        W 2989  11.446   8.562   8.435  0.3952 -0.0189  0.2828
 2019W        W 2990  11.101   7.777   7.516 -0.0562  0.1726  0.0018
 2020W        W 2991  11.906  11.869   9.188  0.0848 -0.0382 -0.1887
 2021W        W 2992  13.270   0.390   1.943  0.2691 -0.2266 -0.0864
 2022W        W 2993   0.966  13.456  13.470 -0.0192 -0.2531 -0.0592
 2023W        W 2994   2.481   7.336   2.528  0.0855  0.2515  0.1359
 2024W        W 2995   6.172  12.760   3.156  0.1938  0.1130  0.0432
 2025W        W 2996   0.188   6.977   6.616 -0.2785  0.1661  0.1020
 2026W        W 2997   3.563   1.535   6.751 -0.2975  0.2833 -0.0687
 2027W        W 2998   5.986   8.273  11.598  0.5136  0.0495  0.0568
 2028W        W 2999   8.052  12.732   6.337 -0.0173 -0.0638 -0.2325
 2029W        W 3000   5.220  12.523  11.633 -0.0243 -0.0234 -0.2203
 2030W        W 3001   9.098  10.006   3.590 -0.0318  0.0690  0.0554
 2031W        W 3002   3.304   4.401   4.180  0.3299  0.0826  0.1481
 2032W        W 3003   1.585  12.421  12.516  0.3608  0.0149  0.2674
 2033W        W 3004  11.157  10.117  11.396  0.1248 -0.1952 -0.0821
 2034W        W 3005   6.401  11.276   7.933 -0.1707  0.0354  0.0549
 2035W        W 3006   4.700   0.850  13.204 -0.0464  0.0184  0.1538
 2036W        W 3007   8.860  11.443  11.094  0.5396 -0.2141  0.0988
 2037W        W 3008   4.683  10.861  10.543 -0.1961 -0.0833 -0.0508
 2038W        W 3009  10.840   9.964  10.858  0.3543  0.1227 -0.2246
 2039W        W 3010   7.812   1.791   3.811 -0.3660 -0.1771  0.0339
 2040W        W 3011   9.074   3.956   3.857  0.2465  0.2751 -0.3213
 2041W        W 3012  12.927   4.821   8.646 -0.0551  0.0925 -0.1972
 2042W        W 3013   4.773  12.025   4.005  0.0030  0.3682 -0.6672
 2043W        W 3014  10.508   0.414   9.545  0.0100  0.2296 -0.2263
 2044W        W 3015  13.450  12.152   6.906 -0.1385  0.0881 -0.1324
 2045W        W 3016   0.614   0.310   8.260 -0.0455 -0.2371 -0.0209
 2046W        W 3017  11.259  11.826  10.274  0.0757  0.1733 -0.3818
 2047W        W 3018   5.007  11.216  11.199 -0.0053  0.0498 -0.0949
 2048W        W 3019   2.499  12.007   4.483  0.1812  0.0556  0.2773
 2049W        W 3020   5.781   9.641  12.732 -0.1142  0.0229 -0.0822
 2050W        W 3021   7.706   8.621   6.032  0.5104 -0.0348  0.1312
 2051W        W 3022   7.147   3.112  12.367 -0.5769  0.1401  0.2347
 2052W        W 3023   2.626   9.736   1.277 -0.1156  0.0772  0.4068
 2053W        W 3024   9.070   5.753   0.083 -0.0659 -0.1018 -0.4500
 2054W        W 3025   4.474   1.410   3.662  0.2688 -0.1416  0.3192
 2055W        W 3026   2.905   0.129   8.798  0.2353 -0.2752  0.0921
 2056W        W 3027   5.301   6.592   7.485 -0.0696  0.2791  0.2293
 2057W        W 3028   8.891   5.619   6.716 -0.2944 -0.1465  0.0301
 2058W        W 3029  13.750   0.442  10.189  0.1013 -0.0667  0.1227
 2059W        W 3030   1.363  13.239   2.864  0.2417  0.0178 -0.5850
 2060W        W 3031   3.269   3.880   2.940 -0.0032  0.1292  0.3088
 2061W        W 3032   4.293   0.321   6.657 -0.1984 -0.4161 -0.1950
 2062W        W 3033   1.839  11.521  12.544 -0.0708  0.0040  0.0563
 2063W        W 3034   4.952   8.364   8.490  0.2892  0.2817 -0.0905
 2064W        W 3035   3.393   7.017   9.767  0.0984  0.0445  0.0841
 2065W        W 3036  10.753   0.013  12.415 -0.0538  0.1130 -0.0748
 2066W        W 3037   6.353   6.587  11.771  0.0210 -0.1166 -0.1601
 2067W        W 3038   7.165  10.863   4.679  0.1690 -0.3702  0.0314
 2068W        W 3039  13.814   2.265  10.715 -0.1462 -0.2037 -0.2512
 2069W        W 3040  11.489   3.332   8.268 -0.2878 -0.0481  0.2439
 2070W        W 3041   9.539  10.313   8.194  0.3331 -0.1047 -0.0190
 2071W        W 3042   3.892   5.690  11.329 -0.0690  0.1598  0.0963
 2072W        W 3043  13.684   3.959   1.639  0.1340  0.0647  0.0172
 2073W        W 3044  13.263   5.797   1.467 -0.1122 -0.0982  0.2014
 2074W        W 3045   2.752  12.203  10.267 -0.1124 -0.0972 -0.0839
 2075W        W 3046  10.305  10.274   8.915 -0.0559 -0.1435 -0.0784
 2076W        W 3047   5.789   4.127   0.473  0.0935  0.2316  0.0382
 2077W        W 3048  11.305   1.355   8.937 -0.0610 -0.1951 -0.1449
 2078W        W 3049   0.253   9.899   6.252 -0.2207 -0.3212 -0.1881
 2079W        W 3050   1.157   0.580  11.433 -0.1716 -0.2182 -0.1172
 2080W        W 3051   0.637   2.538   3.625 -0.4749 -0.1746  0.2180
 2081W        W 3052  10.188   8.746   6.514  0.1852  0.0412 -0.2915
 2082W        W 3053   0.152  10.509   5.321  0.1462 -0.0390  0.2604
 2083W        W 3054   5.285   7.874  11.551 -0.2657  0.2725 -0.2659
 2084W        W 3055  11.691  10.932   0.563 -0.0074  0.0461  0.2330
 2085W        W 3056   9.587   6.275   9.317 -0.0124  0.3217  0.3438
 2086W        W 3057   2.406  12.313   1.181  0.0210 -0.0278  0.0024
 2087W        W 3058   0.125   3.893   7.608 -0.0794 -0.0779  0.0348
 2088W        W 3059   3.590  12.546   0.166  0.0083  0.2075 -0.1192
 2089W        W 3060   3.335   8.639  13.518 -0.1605  0.1068  0.0657
 2090W        W 3061   0.606  11.190   9.267 -0.0895  0.1179 -0.1101
 2091W        W 3062  12.976   4.341   2.130 -0.0857 -0.2554  0.1771
 2092W        W 3063   8.844   7.218   1.142 -0.0491 -0.2884 -0.1174
 2093W        W 3064   6.138   9.640   5.698  0.3010 -0.1372  0.0124
 2094W        W 3065   5.912   7.183   2.709 -0.3489  0.0969 -0.2836
 2095W        W 3066   3.771   5.214   9.761  0.2652 -0.1052  0.0202
 2096W        W 3067  12.659   6.856   2.055  0.2576 -0.1334  0.2040
 2097W        W 3068   1.129   3.754   7.714 -0.5601  0.1124 -0.1557
 2098W        W 3069  12.381   3.054   4.572 -0.2238 -0.0474  0.0704
 2099W        W 3070  11.476   6.494   1.303  0.0941  0.0249 -0.0019
 2100W        W 3071  10.396   7.392   9.230  0.1014  0.1330  0.1643
 2101W        W 3072   6.683   7.251   5.619 -0.2266 -0.3715 -0.1434
 2102W        W 3073  11.562  11.626   1.653  0.1209  0.0792  0.1286
 2103W        W 3074   2.257   3.986   4.443  0.1067 -0.1255  0.1094
 2104W        W 3075   5.653   1.491   6.531 -0.1027 -0.1900 -0.1400
 2105W        W 3076   7.432  13.052   8.967 -0.3989 -0.0552  0.0133
 2106W        W 3077  13.877   0.123   9.143 -0.1068 -0.1585  0.2189
 2107W        W 3078   5.897   2.636   2.564  0.2471  0.0688  0.0054
 2108W        W 3079   0.647   2.142   8.013 -0.0470  0.0655  0.0137
 2109W        W 3080  11.758  13.412  10.225  0.1008 -0.1689  0.1612
 2110W        W 3081   3.154   8.722   1.245  0.1773  0.2296  0.0924
 2111W        W 3082   1.112   9.968  13.587  0.1532 -0.2214  0.0965
 2112W        W 3083  13.125   3.725   1.454 -0.0181 -0.2733 -0.2428
 2113W        W 3084  12.682   9.143  13.745 -0.0092  0.0426 -0.4202
 2114W        W 3085   1.827  13.278  13.323 -0.2963  0.3307  0.2706
 2115W        W 3086   8.530   9.596   2.467 -0.1618  0.0482  0.1916
 2116W        W 3087   8.804   6.944   2.812 -0.1637  0.1766  0.0328
 2117W        W 3088   9.157   4.216   3.015  0.1101 -0.1029 -0.2888
 2118W        W 3089   5.005   7.866  13.716 -0.3027 -0.0113  0.0369
 2119W        W 3090  12.847  10.233   3.361  0.1521  0.1402 -0.0099
 2120W        W 3091   3.180  11.427  13.888  0.1075 -0.1294  0.0547
 2121W        W 3092  12.686  11.635   8.875  0.1143 -0.0440  0.0114
 2122W        W 3093   5.065   5.430   2.114 -0.1263  0.0469 -0.3468
 2123W        W 3094   8.788  11.566   9.067 -0.2942  0.2686 -0.0177
 2124W        W 3095  13.275   7.068   2.602 -0.1136  0.1498  0.3088
 2125W        W 3096   5.417   6.452   0.556 -0.0464 -0.0456  0.2064
 2126W        W 3097   3.370   3.420   9.058  0.0372 -0.0302  0.0837
 2127W        W 3098   7.741   5.235   3.626  0.1323 -0.1622  0.2349
 2128W        W 3099   8.376   3.055   8.616 -0.0927 -0.0133  0.0939
 2129W        W 3100   1.073   4.914   2.029  0.1725 -0.1953 -0.0575
 2130W        W 3101   4.935  13.199   4.229  0.1760  0.0639  0.0127
 2131W        W 3102  10.406   9.720   5.453 -0.0359 -0.0919 -0.3988
 2132W        W 3103  10.234  12.635  12.693  0.2044  0.3360 -0.1967
 2133W        W 3104   7.238  10.996   3.218  0.1283 -0.0460  0.2701
 2134W        W 3105  13.595   1.114   6.740  0.1043  0.0564  0.0215
 2135W        W 3106   2.614  12.617   9.074  0.0358 -0.4816 -0.1896
 2136W        W 3107   3.637   8.454   3.303 -0.2138 -0.1527  0.0248
 2137W        W 3108   9.770   9.574  13.046 -0.0167 -0.0579 -0.2247
 2138W        W 3109   1.014   6.586   5.330 -0.3152  0.1405  0.1508
 2139W        W 3110   5.841   1.255   4.486  0.0031  0.0726 -0.1233
 2140W        W 3111   8.253   2.369  11.273 -0.4576 -0.3495 -0.1004
 2141W        W 3112  13.116   6.298   4.064  0.1159  0.0951  0.3688
 2142W        W 3113   7.242   5.641   3.765  0.1443 -0.1526 -0.1791
 2143W        W 3114   1.774   3.787   7.186 -0.1094  0.3186  0.0722
 2144W        W 3115   0.605   7.753  11.358  0.2707  0.1617  0.0262
 2145W        W 3116   1.279   1.559   0.532  0.0869 -0.1475  0.0297
 2146W        W 3117   3.697   4.021   4.755  0.1657  0.0667  0.2530
 2147W        W 3118  12.704   3.411   3.389  0.0666  0.0287 -0.4186
 2148W        W 3119   0.616  12.047   5.598 -0.3639  0.0992  0.0068
 2149W        W 3120   4.827   4.533   0.317  0.1887 -0.2687 -0.0049
 2150W        W 3121  11.929   5.570  11.311 -0.1218 -0.1650  0.0460
 2151W        W 3122   2.170   5.329   2.826  0.1785 -0.2179 -0.2855
 2152W        W 3123   5.057   0.992   4.942 -0.1853  0.1485 -0.1441
 2153W        W 3124   5.477   2.240   4.341 -0.1076 -0.0224  0.5122
 2154W        W 3125   9.039  13.151   3.141  0.2149 -0.1424  0.1368
 2155W        W 3126   9.109   2.807   6.895  0.1783 -0.1902  0.1090
 2156W        W 3127   4.441   5.284   1.341  0.2014  0.0993  0.2077
 2157W        W 3128   4.356   6.809  12.286  0.1466 -0.0369  0.0468
 2158W        W 3129   4.859  11.813   2.766  0.1876  0.1421  0.0112
 2159W        W 3130   0.125  13.349   0.071  0.1014 -0.3307  0.0937
 2160W        W 3131   0.126   6.164  10.508  0.2359 -0.0342  0.1919
 2161W        W 3132   6.159   8.176   1.613 -0.2152 -0.1044 -0.2006
 2162W        W 3133   0.910  11.525   6.250  0.2555 -0.1709 -0.0787
 2163W        W 3134   2.790   0.319   6.701 -0.1335 -0.0267  0.1048
 2164W        W 3135   3.954   8.893   2.508  0.0938 -0.0098  0.2358
 2165W        W 3136   4.261  10.610   3.620  0.0576 -0.0779  0.0035
 2166W        W 3137   7.698  13.413   7.066  0.1961  0.1218 -0.2326
 2167W        W 3138   2.874   1.755   4.808 -0.1396 -0.0282  0.1179
 2168W        W 3139  11.039   1.915  13.282 -0.2708  0.2508  0.0833
 2169W        W 3140   2.860  12.172  11.030  0.1581 -0.3621 -0.0612
 2170W        W 3141   8.914   9.230  13.566 -0.1942  0.0369 -0.1278
 2171W        W 3142   5.732   5.539   7.745  0.1849  0.0142  0.4016
 2172W        W 3143  13.527  12.766   0.760 -0.1249 -0.1089 -0.0915
 2173W        W 3144  13.640  11.639  12.375  0.0758  0.2708 -0.0175
 2174W        W 3145  10.222   8.150   1.803 -0.1734  0.0411 -0.2741
 2175W        W 3146   8.149   5.806   5.614 -0.3937 -0.1712 -0.0866
 2176W        W 3147   3.489   5.755   2.885 -0.0261  0.3658  0.0189
 2177W        W 3148  12.793   3.236  12.228 -0.2819 -0.0110 -0.0435
 2178W        W 3149   7.971   8.024   7.407 -0.1532  0.1198 -0.2671
 2179W        W 3150   0.586  12.763  11.452 -0.0622 -0.0632 -0.3530
 2180W        W 3151   7.093  10.434   4.215 -0.1834 -0.1277  0.0257
 2181W        W 3152   9.977   4.733   6.076  0.0313 -0.0654  0.2657
 2182W        W 3153   8.586   0.484  12.375  0.0371 -0.1827 -0.2620
 2183W        W 3154  11.825   6.420   9.980 -0.2236 -0.1247  0.0348
 2184W        W 3155   8.500   3.214  11.899  0.1354 -0.1922  0.3393
 2185W        W 3156  11.299   4.581  13.526  0.0461  0.1795 -0.2872
 2186W        W 3157   4.777   0.082   3.446 -0.1671 -0.1120 -0.1423
 2187W        W 3158   9.469   8.045   6.226  0.1409  0.3241 -0.0369
 2188W        W 3159   1.723   0.365   7.754 -0.0679 -0.0219 -0.6046
 2189W        W 3160   1.743  10.092   1.198  0.1223  0.0128 -0.0179
 2190W        W 3161  12.099   1.782   1.705 -0.1721 -0.2272 -0.0713
 2191W        W 3162  11.351   7.943   7.023 -0.0155 -0.1926  0.1121
 2192W        W 3163  12.379  13.056   9.044 -0.1390 -0.1945  0.1876
 2193W        W 3164   6.814   4.110   4.816  0.1651  0.0376  0.0277
 2194W        W 3165   6.541   2.363   5.192 -0.2408 -0.1622 -0.4511
 2195W        W 3166   2.065   3.359   6.290  0.0286  0.1745  0.0294
 2196W        W 3167  12.261   3.666   4.871  0.1846 -0.2417  0.1031
 2197W        W 3168   3.162  10.745   1.702  0.0147 -0.3964 -0.1353
 2198W        W 3169  13.038   1.810   0.818 -0.0836  0.0613 -0.1899
 2199W        W 3170   6.970   5.176   2.456  0.4067 -0.3649 -0.0304
 2200W        W 3171   2.866   5.606   6.282  0.0768 -0.0042  0.3520
 2201W        W 3172   3.902   6.003   9.167  0.1368  0.2500 -0.0918
 2202W        W 3173  13.552  13.083   1.656  0.0343  0.3332  0.0542
 2203W        W 3174  11.703   8.716   3.283 -0.3989 -0.1264  0.1346
 2204W        W 3175   1.397   8.084   3.420  0.0621 -0.0995 -0.4877
 2205W        W 3176   8.537   1.335  12.220  0.0527  0.0962 -0.0282
 2206W        W 3177   8.197  10.763   6.139 -0.4245 -0.2048  0.0260
 2207W        W 3178   7.123  13.102   2.912 -0.0669 -0.0189 -0.2440
 2208W        W 3179   4.091   2.218   8.040 -0.3915  0.0196  0.2803
 2209W        W 3180   8.251   4.045   7.976  0.1045 -0.2355 -0.0542
 2210W        W 3181   7.446  10.668   9.657 -0.1361 -0.0892 -0.1777
 2211W        W 3182   9.807   0.026  12.553  0.1256 -0.0655 -0.3084
 2212W        W 3183   6.701  12.554  12.060 -0.0301 -0.0823 -0.0894
 2213W        W 3184  10.654   4.026   3.764 -0.2327  0.2433 -0.0354
 2214W        W 3185  12.893   4.009   0.105  0.0346  0.0827 -0.0424
 2215W        W 3186   2.234   4.515  12.210 -0.1060 -0.0530  0.5264
 2216W        W 3187   1.180   1.011   0.407  0.0775  0.2453 -0.3821
 2217W        W 3188   1.627  12.746   8.861 -0.2161  0.0426  0.3560
 2218W        W 3189   6.263  11.995   3.215 -0.0155  0.0468 -0.0391
 2219W        W 3190   3.824  10.543   2.195  0.1879 -0.3355  0.3154
 2220W        W 3191   4.746   8.970   0.916  0.0062  0.3067  0.2103
 2221W        W 3192  13.099  10.361   9.695 -0.1741  0.0403 -0.2193
 2222W        W 3193   5.805   0.612   6.640  0.0251  0.1231 -0.0324
 2223W        W 3194   6.048   1.861  13.742  0.0702 -0.0864  0.0437
 2224W        W 3195   1.221   8.821   4.467  0.1708 -0.0576  0.3716
 2225W        W 3196   9.946  10.628   9.083  0.0061 -0.1838 -0.0535
 2226W        W 3197   0.268  12.403   8.485 -0.0872 -0.1699  0.1343
 2227W        W 3198   2.678   7.205   1.999 -0.1289  0.2008 -0.0320
 2228W        W 3199  13.593   6.620   4.196  0.1872  0.2257  0.0725
 2229W        W 3200  11.514   3.286   4.527 -0.1147 -0.5584 -0.1747
 2230W        W 3201   7.751   5.900   6.044 -0.1552  0.4104 -0.3934
 2231W        W 3202   9.828   1.838   1.122 -0.2437  0.0633  0.0573
 2232W        W 3203   4.965   4.777   1.279 -0.0899 -0.2764  0.0018
 2233W        W 3204   4.271  12.111   1.242  0.1084 -0.0656 -0.0873
 2234W        W 3205   7.412   9.493   6.338 -0.0107 -0.3612  0.0030
 2235W        W 3206   1.638   9.089   7.723 -0.1294 -0.0561  0.1524
 2236W        W 3207   9.175  13.016  10.569 -0.2096 -0.2302  0.1172
 2237W        W 3208   3.358  13.576   1.790 -0.3388  0.2954  0.0755
 2238W        W 3209   7.243  12.580   3.706 -0.2376 -0.4492 -0.0804
 2239W        W 3210   8.037   6.578   3.448  0.5275 -0.1262  0.0179
 2240W        W 3211   4.012  11.645   3.814 -0.2383 -0.0030 -0.1805
 2241W        W 3212  13.349   5.615  11.675  0.0751 -0.0967 -0.1249
 2242W        W 3213  12.676  13.120   5.638  0.1613  0.3612 -0.1396
 2243W        W 3214   5.162   6.271   5.624  0.1265  0.0480  0.0069
 2244W        W 3215   5.810  12.280   3.946  0.1206 -0.1946  0.2168
 2245W        W 3216   1.119   7.419   9.387  0.0858  0.3213 -0.1949
 2246W        W 3217  12.970   6.959  11.681 -0.0237  0.0811 -0.1338
 2247W        W 3218   6.126   2.500   7.737  0.1377  0.2906 -0.2120
 2248W        W 3219  13.343  13.806   0.187 -0.2447  0.3081 -0.1985
 2249W        W 3220   6.400   7.089   5.986 -0.0388 -0.0130 -0.2423
 2250W        W 3221  10.510   8.412   6.974 -0.0456  0.1969  0.0115
 2251W        W 3222   6.408   4.374   1.388 -0.0355  0.1999 -0.3062
 2252W        W 3223  13.340   5.897  12.431  0.2745  0.1036 -0.0872
 2253W        W 3224   0.338   4.541   1.656  0.0094  0.1268  0.1838
 2254W        W 3225  12.015   6.577   8.390 -0.1515  0.0366  0.2728
 2255W        W 3226   0.181   8.490   3.325  0.0453  0.2026 -0.3284
 2256W        W 3227   7.069   6.252   5.073  0.1708  0.0242  0.1165
 2257W        W 3228   6.983  12.793   4.125  0.0482 -0.3650  0.1799
 2258W        W 3229  12.707   7.992  12.592 -0.1568  0.1229  0.2094
 2259W        W 3230  10.788   3.651   3.484  0.2493 -0.1614  0.3111
 2260W        W 3231  13.114  12.737   9.329 -0.0882  0.2035 -0.3035
 2261W        W 3232   1.499   1.348   4.751  0.2010  0.2005 -0.2532
 2262W        W 3233   4.489   1.989   2.708 -0.1152 -0.2852  0.2645
 2263W        W 3234  12.066   4.430   2.418 -0.3369  0.2115 -0.0195
 2264W        W 3235   8.517  11.627   2.874 -0.2997  0.2191 -0.3381
 2265W        W 3236   0.748   9.598  13.749 -0.1790 -0.0584  0.0700
 2266W        W 3237   0.050  13.878   9.904  0.3659  0.2474 -0.0679
 2267W        W 3238   9.693   8.958   6.052 -0.2763 -0.0584 -0.0446
 2268W        W 3239  12.772   0.222  12.017  0.1373  0.2552 -0.0107
 2269W        W 3240   9.292   2.552   0.865  0.2285  0.2376  0.3206
 2270W        W 3241   5.718  12.873   8.377  0.2691 -0.0834 -0.0650
 2271W        W 3242   6.052   9.423   6.153  0.1875 -0.3155  0.1365
 2272W        W 3243   4.355  10.446  12.112  0.0008 -0.2056  0.2282
 2273W        W 3244   6.403   7.886   1.228 -0.2035 -0.2274 -0.1782
 2274W        W 3245   8.871   9.183   2.474 -0.0051 -0.2521 -0.0037
 2275W        W 3246   7.287  11.705  10.825  0.2315  0.0671 -0.3450
 2276W        W 3247  13.889  10.734   6.362 -0.2055  0.1569  0.0522
 2277W        W 3248  12.042  10.410  11.074 -0.0592 -0.1856 -0.4181
 2278W        W 3249   2.628   3.077   9.662  0.0890  0.1829  0.0857
 2279W        W 3250   0.821   5.823   7.263  0.2021 -0.2561  0.1741
 2280W        W 3251   5.487   7.851   8.693  0.0487  0.1471 -0.1654
 2281W        W 3252  13.192   2.178   2.997  0.2834  0.0067  0.0646
 2282W        W 3253   0.911   6.750  13.340 -0.1605 -0.1507  0.0160
 2283W        W 3254   0.727  12.264  11.399  0.0782  0.2679  0.0284
 2284W        W 3255   8.153   0.524  10.862 -0.1333  0.0253 -0.0296
 2285W        W 3256   0.595   8.235   9.729 -0.2257  0.1134 -0.1591
 2286W        W 3257   3.394   8.732  12.976 -0.2916  0.1247 -0.0347
 2287W        W 3258   4.774   3.019  11.105 -0.2683 -0.2894  0.2538
 2288W        W 3259  11.313  11.281  12.041  0.1411 -0.1938 -0.2697
 2289W        W 3260   3.650   4.751   2.724  0.3074  0.2328 -0.0308
 2290W        W 3261   6.346   9.976   6.615  0.1597 -0.0870  0.0469
 2291W        W 3262   7.763   2.896   3.352  0.4255 -0.3015  0.0796
 2292W        W 3263   6.415  13.300   6.762 -0.0272 -0.3448  0.2444
 2293W        W 3264   1.156   3.795   3.188 -0.1471  0.1311 -0.5781
 2294W        W 3265   2.671   6.702   3.345  0.0432 -0.2878  0.2048
 2295W        W 3266   4.400   8.921  13.918  0.0689  0.0516  0.2527
 2296W        W 3267   1.677   4.307   6.466 -0.0320 -0.1629  0.0314
 2297W        W 3268  12.846   4.837   0.164  0.1286 -0.2198 -0.1205
 2298W        W 3269   5.764   9.994   3.054  0.1894 -0.2049 -0.0278
 2299W        W 3270  13.138   7.957   0.721 -0.0808  0.0984 -0.0438
 2300W        W 3271  11.813   0.791   6.213 -0.0039 -0.0715  0.2619
 2301W        W 3272   8.384   0.200   7.544  0.0628  0.1648 -0.2808
 2302W        W 3273   8.372   5.622   1.156  0.1372 -0.1434  0.2089
 2303W        W 3274  12.169   0.565  13.419 -0.1109  0.0305  0.0526
 2304W        W 3275  11.578  11.764   3.479  0.1734  0.2961  0.1234
 2305W        W 3276  13.102   4.754   6.887 -0.1830 -0.0722 -0.0373
 2306W        W 3277   4.389  11.857   8.482 -0.1048  0.2325  0.0019
 2307W        W 3278   8.988   7.668   0.550  0.2542 -0.1201  0.0649
 2308W        W 3279   8.820   1.302   2.035 -0.3591 -0.2873  0.0033
 2309W        W 3280  12.547  12.070   4.868 -0.3355 -0.0917  0.0603
 2310W        W 3281   6.172   5.802   8.426 -0.2120 -0.0836 -0.0188
 2311W        W 3282   0.952  12.989  11.821  0.0892  0.4039 -0.1962
 2312W        W 3283  11.172   8.897   0.814  0.2092 -0.0784  0.0717
 2313W        W 3284   1.549   8.481   0.891  0.0442 -0.1352 -0.0754
 2314W        W 3285   3.550   7.155  12.240  0.3359  0.0844 -0.0144
 2315W        W 3286   1.455  11.830   5.194 -0.0005  0.0676  0.0573
 2316W        W 3287   8.991   9.439   9.713 -0.0613  0.2885  0.0676
 2317W        W 3288  11.417   2.180   5.814  0.1011 -0.0812 -0.1485
 2318W        W 3289   1.513  11.065   3.615 -0.0223 -0.4388  0.2143
 2319W        W 3290   1.832   5.062   4.896 -0.2139 -0.4501  0.0061
 2320W        W 3291   1.288   0.819   1.144 -0.1778 -0.1002 -0.0550
 2321W        W 3292   2.837   2.545   4.127  0.1368 -0.1525 -0.0589
 2322W        W 3293   0.875   0.184   7.820  0.1453 -0.0236 -0.1231
 2323W        W 3294   7.757   8.671   8.014  0.1520  0.2525  0.1170
 2324W        W 3295   0.583   2.952   3.981  0.2623  0.1993 -0.3089
 2325W        W 3296   9.637   4.641   5.235  0.2302 -0.1848  0.2654
 2326W        W 3297  12.140   8.902   7.280 -0.1266  0.6664 -0.2522
 2327W        W 3298  12.670  11.985   2.685  0.2526 -0.0473  0.0430
 2328W        W 3299   8.790   4.842  11.553 -0.3555 -0.1318 -0.1224
 2329W        W 3300  10.126   6.015   0.143  0.0977 -0.2825 -0.2045
 2330W        W 3301   6.396   3.934   1.115  0.0852  0.0435 -0.0350
 2331W        W 3302  12.796  12.268   7.383 -0.1685 -0.1684 -0.0914
 2332W        W 3303  10.575   3.862   9.534  0.0880 -0.3249  0.1482
 2333W        W 3304   7.752   9.151  10.062  0.0936  0.0700 -0.0843
 2334W        W 3305  13.291   6.559  11.595 -0.0556  0.4771  0.0972
 2335W        W 3306   4.144   5.105   1.714  0.0001 -0.3057  0.0046
 2336W        W 3307   1.707   5.416  13.451 -0.0735 -0.0068 -0.3726
 2337W        W 3308  11.633   3.259  10.094 -0.3934 -0.0852 -0.2939
 2338W        W 3309   4.665  12.504   7.489  0.0408 -0.1734  0.2701
 2339W        W 3310  11.378   3.363   5.210 -0.1046  0.0822  0.0652
 2340W        W 3311   9.605   0.823   6.920 -0.0382 -0.3852 -0.3198
 2341W        W 3312  12.037   2.669  11.687  0.1406 -0.0352  0.0011
 2342W        W 3313   9.733   3.424   3.242 -0.0718 -0.0643 -0.0152
 2343W        W 3314   8.446  10.956   9.795  0.1124  0.0503 -0.1830
 2344W        W 3315   2.735   4.629   9.017 -0.1566  0.2230  0.2005
 2345W        W 3316   0.398   1.380   0.482 -0.1143 -0.2965 -0.0116
 2346W        W 3317   9.467  12.835   8.810  0.2045 -0.0100 -0.1815
 2347W        W 3318  13.042   9.872  13.030 -0.0803  0.1744  0.0898
 2348W        W 3319   2.402  10.435  11.487 -0.1420 -0.0584  0.1123
 2349W        W 3320   8.219  12.994   3.542 -0.0317 -0.0487 -0.0222
 2350W        W 3321   3.016   1.397   5.733  0.1143 -0.0794 -0.0483
 2351W        W 3322  13.176   2.209   5.856 -0.1869  0.1169 -0.0893
 2352W        W 3323   4.436   9.291   0.379 -0.2207 -0.2552  0.3099
 2353W        W 3324  13.438   3.147  13.824 -0.1382 -0.0161 -0.1783
 2354W        W 3325   6.201   0.116   5.183  0.0019 -0.2036 -0.0137
 2355W        W 3326   5.283   4.517   4.383  0.1542  0.0352  0.2197
 2356W        W 3327  10.295  12.469   7.325 -0.2228 -0.3773  0.2897
 2357W        W 3328  13.888   7.019   2.399  0.0957  0.1592 -0.1648
 2358W        W 3329   3.008   4.626   8.588 -0.1120 -0.0254  0.1835
 2359W        W 3330  12.881   3.349   8.640  0.0393  0.0390  0.0661
 2360W        W 3331   8.553   4.977  13.629  0.0604 -0.1758 -0.0575
 2361W        W 3332   9.412  10.739   1.085  0.1502 -0.0800  0.2352
 2362W        W 3333  11.613  13.727   6.300 -0.1291 -0.2584  0.2055
 2363W        W 3334   9.330   2.518   9.190 -0.2405 -0.2756 -0.0495
 2364W        W 3335   9.756  12.723  12.601  0.0663  0.2529  0.0693
 2365W        W 3336   8.879   0.763   2.189  0.0731 -0.0106 -0.0063
 2366W        W 3337   0.018   6.665   5.125 -0.0738  0.0499 -0.0996
 2367W        W 3338   6.177   8.930   5.856 -0.2332 -0.1396 -0.2472
 2368W        W 3339   2.541   8.436  11.635  0.0135 -0.0341  0.1067
 2369W        W 3340   1.544   3.653  13.647  0.0463  0.0957 -0.2642
 2370W        W 3341   4.467   9.877   0.651 -0.0034 -0.1216  0.1449
 2371W        W 3342   1.375   1.568  10.156  0.0975 -0.3535  0.0030
 2372W        W 3343  11.683   2.978   0.727  0.0192 -0.0269  0.0700
 2373W        W 3344   9.925   7.813  12.445 -0.0816 -0.2058 -0.2312
 2374W        W 3345   0.933   4.800   8.552  0.0139  0.1058 -0.0646
 2375W        W 3346   5.542   2.548   7.026 -0.0407 -0.2059 -0.0849
 2376W        W 3347   7.031   2.872   2.615  0.0309 -0.4432 -0.1351
 2377W        W 3348  10.415   6.670   7.834  0.0471 -0.1502 -0.1305
 2378W        W 3349   0.694   4.049   8.281  0.4640 -0.1190 -0.0171
 2379W        W 3350   8.235   1.634   3.578  0.0740  0.2259 -0.2495
 2380W        W 3351   8.360  13.079   6.753 -0.2112 -0.2825 -0.0409
 2381W        W 3352   4.311   8.593  12.728  0.1785 -0.0258  0.0277
 2382W        W 3353  13.270   2.540   7.878  0.1366  0.2725  0.2840
 2383W        W 3354   8.044   9.917   9.613 -0.2461  0.0449 -0.0557
 2384W        W 3355   7.750   0.640   3.439 -0.0525  0.2075 -0.1850
 2385W        W 3356   8.271   5.390  13.381 -0.1752 -0.2169 -0.0657
 2386W        W 3357  11.146  12.487   0.125  0.3286  0.1872  0.2380
 2387W        W 3358   6.883   0.455   5.756 -0.3406  0.3434 -0.2040
 2388W        W 3359   0.758   9.732   6.227 -0.1665  0.3258  0.1235
 2389W        W 3360   2.958   8.616   7.658 -0.2603  0.0322 -0.2942
 2390W        W 3361  12.354   2.486   6.794  0.0297  0.4146  0.5464
 2391W        W 3362   3.519   2.285  13.284  0.3839 -0.4140 -0.2422
 2392W        W 3363   4.581   3.827  13.570 -0.0071  0.3034 -0.2462
 2393W        W 3364   0.736  10.052   4.347  0.3319  0.0294 -0.1892
 2394W        W 3365   4.446   8.301   9.808  0.3404 -0.2598  0.1421
 2395W        W 3366   6.288  10.638   4.310 -0.1813 -0.2288 -0.0698
 2396W        W 3367   2.685  11.330  12.499 -0.1818 -0.1539 -0.1460
 2397W        W 3368   0.834   1.232  11.876  0.0844  0.1740 -0.1100
 2398W        W 3369   5.351   8.017   1.146  0.0517 -0.0157 -0.0255
 2399W        W 3370   9.970  11.754   3.982 -0.1898 -0.0505  0.2365
 2400W        W 3371   4.308   5.647  12.328  0.1566  0.1812 -0.1187
 2401W        W 3372   3.475   5.394  11.455 -0.1569  0.2778  0.1241
 2402W        W 3373  10.728  10.128   7.484  0.1539  0.2025  0.0839
 2403W        W 3374   4.243   6.300  12.079  0.1074  0.0377  0.0166
 2404W        W 3375   8.716   8.217  13.588 -0.0364  0.1851  0.1763
 2405W        W 3376   7.568  12.130  12.285 -0.1149 -0.4545 -0.0440
 2406W        W 3377  12.275   5.539   8.862  0.0367  0.1210 -0.0744
 2407W        W 3378   7.882  13.364  11.543 -0.0928 -0.0245  0.0501
 2408W        W 3379   9.566   6.640   9.761  0.0799  0.2447 -0.1704
 2409W        W 3380   5.545   3.054  12.412  0.0262 -0.2727 -0.1428
 2410W        W 3381   9.656  10.671   1.496 -0.0639  0.0026 -0.0755
 2411W        W 3382   4.217  13.899  11.626  0.0364 -0.1106  0.0434
 2412W        W 3383   5.561   6.470  13.287 -0.0495 -0.0940  0.4541
 2413W        W 3384  11.379   2.982   1.543 -0.1658  0.5271  0.1717
 2414W        W 3385   8.147   9.476   8.251  0.2533 -0.0870 -0.0612
 2415W        W 3386   6.900   3.695   2.377 -0.4139  0.0174 -0.0508
 2416W        W 3387   3.487  13.609  13.158  0.0701  0.2109  0.1102
 2417W        W 3388  12.205   7.089   1.605  0.0631  0.1914 -0.1496
 2418W        W 3389  12.262  11.002  11.968  0.0267  0.0572  0.0871
 2419W        W 3390   6.468   6.060  11.820 -0.2790  0.3628  0.0486
 2420W        W 3391   2.462   6.954   9.792 -0.1960  0.2081  0.1972
 2421W        W 3392   5.173   1.334   5.739 -0.1139 -0.0269 -0.2584
 2422W        W 3393   1.850   9.935   6.739 -0.0341  0.2903 -0.2730
 2423W        W 3394   4.387  10.019   8.751 -0.0652 -0.1108 -0.1832
 2424W        W 3395   8.866   6.694   0.738 -0.3811  0.1928 -0.1516
 2425W        W 3396   0.330   4.470  13.695  0.1205  0.3480 -0.0592
 2426W        W 3397   8.455  13.110   6.224  0.0500 -0.2425  0.0567
 2427W        W 3398   2.641   2.167   4.478 -0.0341 -0.0553 -0.0125
 2428W        W 3399   0.682   9.073   0.749  0.4317 -0.1325  0.4502
 2429W        W 3400   7.849  13.326   9.094 -0.0348 -0.1546 -0.1656
 2430W        W 3401   4.749   1.603   4.609 -0.1465  0.1934 -0.0910
 2431W        W 3402   4.709  11.482   4.618 -0.0765 -0.0797  0.0433
 2432W        W 3403   4.410  13.376   6.369  0.2007  0.3015 -0.3597
 2433W        W 3404  13.562  12.148   4.223  0.0691  0.2310  0.4842
 2434W        W 3405   2.576   6.341  12.749  0.0559  0.0741 -0.1492
 2435W        W 3406  11.206   3.763   1.336 -0.0357  0.0709  0.0900
 2436W        W 3407   0.733   8.597  10.072  0.1603 -0.2345  0.0126
 2437W        W 3408   9.167   5.126   8.347 -0.2057  0.0797 -0.3849
 2438W        W 3409   2.229   3.439   0.203 -0.2853 -0.2923  0.1739
 2439W        W 3410   1.547   2.228   9.690  0.2002  0.2195  0.3182
 2440W        W 3411   2.909   0.054   3.025  0.0915  0.0343  0.1510
 2441W        W 3412   8.999   7.574  12.055 -0.1089 -0.1006 -0.1619
 2442W        W 3413  10.026   3.636  12.106 -0.1894  0.0346  0.0678
 2443W        W 3414  13.483  13.852   7.288  0.1413 -0.2849  0.1770
 2444W        W 3415   9.273  13.332  10.145  0.1109 -0.1114  0.0344
 2445W        W 3416   6.954   5.342   4.074 -0.1533  0.1698 -0.0475
 2446W        W 3417   0.586   7.024   4.257 -0.0447  0.0784 -0.1086
 2447W        W 3418   3.824  12.910   9.945  0.1526  0.2241 -0.1004
 2448W        W 3419   7.440   0.235   3.472 -0.2101  0.0283 -0.0087
 2449W        W 3420   6.415   2.785   5.508  0.0254 -0.2576 -0.1342
 2450W        W 3421  11.044  12.400   8.058 -0.0376  0.0064  0.0334
 2451W        W 3422   1.408  10.277   3.364 -0.2574 -0.2305  0.1160
 2452W        W 3423  10.068   6.060   3.351  0.1177 -0.0786 -0.0396
 2453W        W 3424   0.412   4.212   7.907  0.1829 -0.0265  0.0777
 2454W        W 3425   9.764  13.590  11.637 -0.1564  0.2391  0.0790
 2455W        W 3426  11.267   4.549  10.944 -0.1068  0.1215 -0.0400
 2456W        W 3427   9.858   2.901   1.742  0.1901 -0.0650 -0.1316
 2457W        W 3428   5.657   8.737  10.609 -0.0285  0.2185 -0.1662
 2458W        W 3429  11.400   7.493   4.975 -0.0945  0.0311 -0.1403
 2459W        W 3430   6.598  10.079   2.427 -0.1448  0.2457  0.1367
 2460W        W 3431   0.431  12.039   9.629 -0.1865  0.0293 -0.1406
 2461W        W 3432   5.166   2.883   7.850 -0.0761 -0.1559 -0.0627
 2462W        W 3433   3.519   9.014   2.251  0.2126 -0.1227  0.0845
 2463W        W 3434   2.585   5.741  10.875 -0.1856 -0.0234  0.2628
 2464W        W 3435  13.231   5.929  12.928  0.2206 -0.0265  0.3297
 2465W        W 3436   9.683   0.187  11.588 -0.2672 -0.3455 -0.1249
 2466W        W 3437   2.327  12.797   0.997  0.2731  0.1774 -0.0238
 2467W        W 3438  13.551   5.629   1.871  0.0827 -0.0386 -0.1492
 2468W        W 3439   9.350  10.497   4.102  0.0416 -0.0822  0.1515
 2469W        W 3440  10.988  10.904   3.885 -0.0448  0.4144  0.0083
 2470W        W 3441   7.938   7.611   3.138  0.3516  0.0169  0.4573
 2471W        W 3442  10.107   7.011  10.697  0.3301 -0.0152 -0.1690
 2472W        W 3443   2.054  10.550   2.089  0.1435  0.1154  0.2058
 2473W        W 3444   1.671   5.850   7.945  0.0275  0.1876  0.3817
 2474W        W 3445   1.286   4.179   2.827 -0.0316 -0.2561  0.0324
 2475W        W 3446   8.947   9.059   1.986 -0.1367  0.0272  0.4090
 2476W        W 3447   5.445   3.256   5.272 -0.0783 -0.1141  0.0756
 2477W        W 3448   5.158  10.749   4.860 -0.1223  0.0193  0.3828
 2478W        W 3449   3.006   4.657  10.746  0.0049  0.2547 -0.3231
 2479W        W 3450  12.247  11.851   6.988  0.1263  0.0772 -0.0354
 2480W        W 3451   8.781   7.087   1.626  0.1101 -0.2075 -0.1512
 2481W        W 3452  12.725  11.030  13.476  0.0293 -0.0279  0.0598
 2482W        W 3453   4.157   2.906   2.602 -0.0682  0.1426  0.1334
 2483W        W 3454   4.062   1.713   6.968  0.1348  0.0446 -0.0219
 2484W        W 3455   4.237   9.871  11.212  0.1728 -0.2389 -0.1115
 2485W        W 3456  10.524   1.540   8.074 -0.0092 -0.0634  0.1008
 2486W        W 3457   3.217  12.328   6.012 -0.1475  0.1518  0.1683
 2487W        W 3458   1.664  12.154   6.307 -0.1537  0.0291 -0.0769
 2488W        W 3459   4.494   1.388   6.470 -0.1563  0.2576 -0.0060
 2489W        W 3460   9.988   3.376   7.635  0.0037  0.1028 -0.0756
 2490W        W 3461   8.289   7.610  11.008 -0.1021 -0.2179 -0.0388
 2491W        W 3462   4.145  12.618   8.084 -0.0441 -0.2248  0.1665
 2492W        W 3463   0.779   3.478   3.907  0.1920  0.0785  0.0812
 2493W        W 3464  12.814  12.856   0.479  0.1558  0.1095  0.1393
 2494W        W 3465   0.695  10.368  11.856 -0.0991  0.4672  0.0046
 2495W        W 3466   9.113   6.252   3.282 -0.3349 -0.0847 -0.3142
 2496W        W 3467   6.623   2.583   9.174  0.0045  0.1811 -0.0702
 2497W        W 3468   7.507   8.162  12.455 -0.1257  0.1101  0.0311
 2498W        W 3469  13.898   7.419   8.714 -0.0038 -0.0406  0.0099
 2499W        W 3470   6.885  12.989   9.753  0.1259  0.1464  0.1197
 2500W        W 3471   0.353   0.894   0.583 -0.2398 -0.1690 -0.3437
 2501W        W 3472   8.489   7.538   4.404  0.3152  0.0449  0.0870
 2502W        W 3473   8.054   2.797   8.323  0.3507 -0.2737  0.2132
 2503W        W 3474  11.530  12.755   6.240 -0.0301  0.0232 -0.4470
 2504W        W 3475   6.699   8.794   5.951 -0.1907  0.1193 -0.0660
 2505W        W 3476   8.651   0.801   8.050  0.1355 -0.0915 -0.0492
 2506W        W 3477   0.379   3.832   0.256  0.0864 -0.1929 -0.0808
 2507W        W 3478  11.383   3.673  11.061 -0.1719  0.2229  0.0378
 2508W        W 3479   5.174   4.097  12.863  0.1840  0.1518  0.2175
 2509W        W 3480   1.038   9.246   0.290 -0.1974  0.2859  0.1394
 2510W        W 3481   4.595   2.483   2.641  0.1441  0.2968 -0.0624
 2511W        W 3482   4.138   7.946   4.083  0.1905 -0.0712  0.2047
 2512W        W 3483  13.064  10.262  12.152  0.1746 -0.1807  0.2140
 2513W        W 3484   4.206   8.511   2.320  0.1339  0.1569  0.0373
 2514W        W 3485  12.444   9.310   6.405  0.0859 -0.2720 -0.0832
 2515W        W 3486   9.887  12.535  13.111  0.4551  0.2190 -0.4229
 2516W        W 3487  10.312   7.670  11.604  0.1551  0.1815 -0.1271
 2517W        W 3488   9.706   1.960   8.283 -0.2005  0.1415  0.0208
 2518W        W 3489   4.847   0.838  11.264  0.1653  0.3737  0.2811
 2519W        W 3490   5.130   9.019  11.203  0.1108  0.3567  0.3888
 2520W        W 3491  12.267  12.690  11.132  0.0841 -0.2272  0.1717
 2521W        W 3492   0.569   8.456   2.511 -0.2668  0.4294 -0.2242
 2522W        W 3493   7.847   9.913  13.339  0.2697  0.1387  0.0959
 2523W        W 3494   3.365   3.789  10.816 -0.0725  0.1152 -0.4647
 2524W        W 3495   5.920  11.900   3.671 -0.1776 -0.0127  0.2161
 2525W        W 3496  11.430  11.209   3.028  0.0807  0.0042 -0.1904
 2526W        W 3497   7.697  12.818   9.439  0.0491  0.1534  0.0528
 2527W        W 3498   2.812   1.837   5.655  0.0762  0.0718  0.1798
 2528W        W 3499   0.630   1.226   2.539  0.0308 -0.1099  0.2568
 2529W        W 3500   8.647   0.878   1.719  0.2009  0.1129 -0.0244
 2530W        W 3501   0.434   5.117   8.639  0.3604 -0.1727 -0.1768
 2531W        W 3502  10.893  11.700  12.186 -0.0609  0.4223 -0.0086
 2532W        W 3503  13.283  13.039   4.724 -0.1194  0.1020 -0.1268
 2533W        W 3504   4.053   8.052  13.854  0.2223 -0.0453  0.2713
 2534W        W 3505   1.352  12.158   0.255  0.1884 -0.1584  0.0620
 2535W        W 3506   7.611   3.493   7.917  0.1136 -0.2042 -0.0272
 2536W        W 3507   2.048   6.848   0.630 -0.2329  0.1259 -0.0721
 2537W        W 3508  11.819  12.913  10.455  0.2487 -0.3275 -0.0590
 2538W        W 3509   0.815   2.217   0.809  0.2465 -0.0361  0.1011
 2539W        W 3510  11.641   6.589  12.836 -0.0703 -0.0172  0.3162
 2540W        W 3511   4.072   0.978   2.827  0.1875  0.1630 -0.3534
 2541W        W 3512   8.236   0.837  12.334  0.0112 -0.1290  0.0262
 2542W        W 3513  11.796   4.740  13.792  0.1689 -0.0712 -0.3210
 2543W        W 3514  10.447   8.371  10.386  0.0712 -0.2913 -0.0714
 2544W        W 3515   9.299   7.726   7.377 -0.0434 -0.0634 -0.0243
 2545W        W 3516  10.328  13.368   9.441 -0.0862 -0.3100  0.0599
 2546W        W 3517   1.794   6.330  12.648  0.0001  0.1787 -0.1156
 2547W        W 3518   3.050   7.719   3.282 -0.0481 -0.0662 -0.3859
 2548W        W 3519  13.341   8.248   4.944  0.1837 -0.0594  0.1033
 2549W        W 3520   9.782  10.062  10.648 -0.3297 -0.0084  0.0643
 2550W        W 3521   2.944  11.370   0.820  0.0458 -0.0943  0.0126
 2551W        W 3522  10.933   9.018  13.300  0.1207 -0.2280  0.2356
 2552W        W 3523   8.352   2.715   5.626  0.1735  0.2124  0.0632
 2553W        W 3524   9.854   8.390   6.360  0.2688 -0.3398  0.2695
 2554W        W 3525   7.224   5.993  11.949  0.2544 -0.2138  0.0309
 2555W        W 3526   4.491  11.960   4.554 -0.0211  0.2344 -0.1038
 2556W        W 3527   8.007   2.164   7.461 -0.1722 -0.0694  0.1122
 2557W        W 3528   3.077   9.175  10.965 -0.2536  0.1193 -0.0292
 2558W        W 3529   6.507   1.989   5.501 -0.3725 -0.1434  0.0889
 2559W        W 3530   0.832   3.702   6.775  0.0954 -0.0456 -0.0916
 2560W        W 3531   1.199   6.400   8.966  0.3621  0.2016 -0.0408
 2561W        W 3532   6.746  11.083  10.626  0.3546 -0.0025 -0.0203
 2562W        W 3533   0.236   2.170   5.020  0.1026  0.0590  0.0297
 2563W        W 3534   0.798  12.424  11.879 -0.0005 -0.3464 -0.0288
 2564W        W 3535  13.481   2.088  11.061  0.0933 -0.0331  0.2809
 2565W        W 3536   6.765   0.161   6.228  0.2764  0.3741 -0.1259
 2566W        W 3537  12.428  12.480   7.970 -0.0264 -0.1057 -0.3353
 2567W        W 3538   4.274   0.385   6.151 -0.0291 -0.0529 -0.0298
 2568W        W 3539   9.445  10.935  13.317 -0.3680  0.1379  0.0258
 2569W        W 3540  12.550  12.780  11.500  0.0284  0.0708  0.1222
 2570W        W 3541   6.195   4.938   4.966 -0.1840  0.1396 -0.1218
 2571W        W 3542   7.263   2.018   1.113  0.0459 -0.0025 -0.0911
 2572W        W 3543  11.361   8.571  12.463  0.2359 -0.4152 -0.1650
 2573W        W 3544   5.209   8.755   6.917 -0.1715  0.1056 -0.1077
 2574W        W 3545   2.139  13.056   8.975 -0.2144  0.0202  0.1517
 2575W        W 3546   4.791   1.772   8.383  0.1914 -0.0310  0.2401
 2576W        W 3547   4.939   8.278   3.694 -0.1927 -0.2262  0.4696
 2577W        W 3548  10.196   5.185   2.486  0.2611  0.1440 -0.2208
 2578W        W 3549  11.189  11.533   7.989  0.4560  0.0369  0.1123
 2579W        W 3550   3.354  12.933   3.981 -0.0849 -0.2912  0.0437
 2580W        W 3551   0.504   8.082   8.869  0.0074 -0.1412 -0.3111
 2581W        W 3552   6.778   0.846  11.668  0.0790 -0.2361  0.1132
 2582W        W 3553  11.632  10.822   5.990 -0.1351 -0.3723  0.2751
 2583W        W 3554  12.573   7.520   4.361  0.1571  0.2950 -0.2360
 2584W        W 3555   3.504   4.910   9.216  0.0264  0.1399  0.0678
 2585W        W 3556  12.441   5.284  10.058 -0.0871 -0.0507  0.2571
 2586W        W 3557   8.359   8.981   8.199  0.0955 -0.1780 -0.1000
 2587W        W 3558   9.309   6.053   0.427 -0.0227 -0.2452 -0.3009
 2588W        W 3559   4.708   0.474   6.332 -0.1991 -0.0841 -0.1103
 2589W        W 3560   4.436   4.129   6.200 -0.2780 -0.0814 -0.2566
 2590W        W 3561   2.206   5.026  11.225  0.3919  0.2032  0.0795
 2591W        W 3562   1.957   1.870   9.262  0.3688  0.3706  0.1906
 2592W        W 3563   2.029   9.360   0.323  0.0558  0.1252  0.3472
 2593W        W 3564  12.863   8.132  11.119  0.4014 -0.1046 -0.0463
 2594W        W 3565   3.504   1.192   9.391  0.1455 -0.1460  0.1749
 2595W        W 3566   6.266   4.580   8.536 -0.0422  0.1907 -0.0875
 2596W        W 3567   9.363   4.960  10.006  0.2675  0.0080  0.0637
 2597W        W 3568   9.991   2.089   6.191  0.0161  0.1712  0.2026
 2598W        W 3569   2.295  12.447   9.904  0.1365  0.0588 -0.0787
 2599W        W 3570   6.625   4.422   0.792  0.0212  0.2575 -0.0198
 2600W        W 3571   7.449   5.487   6.460  0.1437 -0.0552  0.2262
 2601W        W 3572   2.637   7.454   6.155  0.2831  0.0469 -0.0044
 2602W        W 3573   9.352   7.897  13.329  0.0648  0.1029  0.0863
 2603W        W 3574   9.811  11.691  12.854 -0.3095 -0.0264  0.1546
 2604W        W 3575  11.078   4.114   8.696  0.0930  0.0088 -0.0361
 2605W        W 3576   7.133   4.021   0.319  0.1275  0.1362  0.0447
 2606W        W 3577   1.239  12.186   4.986  0.2540  0.3439  0.1297
 2607W        W 3578   4.766   0.195   1.831  0.2090 -0.1233  0.0259
 2608W        W 3579   9.744   4.086  12.185  0.0440  0.1501 -0.1984
 2609W        W 3580   2.669  11.427   8.283 -0.0506  0.1852  0.0545
 2610W        W 3581   3.253   9.406   1.944 -0.0444 -0.1920 -0.1095
 2611W        W 3582   9.471  12.167   3.650  0.0593  0.1702 -0.0953
 2612W        W 3583  13.033  12.147  10.152  0.3350 -0.3360 -0.0153
 2613W        W 3584   3.614   2.211   2.775 -0.0550 -0.1420 -0.0237
 2614W        W 3585   8.532   2.899   4.794  0.1027 -0.1903  0.0319
 2615W        W 3586  11.729   7.887   1.464 -0.1152 -0.0297 -0.3216
 2616W        W 3587   7.840   2.340  11.023 -0.0183 -0.2640  0.2071
 2617W        W 3588   9.558   4.293   8.014  0.2365  0.2978 -0.0794
 2618W        W 3589   5.218  10.010  12.196 -0.1349  0.0527  0.0684
 2619W        W 3590   6.487   2.074   4.166  0.0587 -0.1395  0.2542
 2620W        W 3591   7.571   3.498   4.632 -0.0095  0.3431  0.0014
 2621W        W 3592   9.398  13.506  10.613 -0.2633  0.0787  0.2074
 2622W        W 3593   4.268   3.696  11.051 -0.1859  0.3939  0.1381
 2623W        W 3594   8.169   3.529   7.840 -0.1021  0.0597 -0.3353
 2624W        W 3595   3.347   3.161   7.514 -0.1128  0.2227  0.2050
 2625W        W 3596  11.907   1.261   7.883  0.1032 -0.2510  0.0603
 2626W        W 3597   6.576   4.094   5.353 -0.1070 -0.2680  0.4369
 2627W        W 3598  10.153   4.771  11.540  0.0770 -0.1955  0.1098
 2628W        W 3599  11.921   5.232   3.645 -0.2523  0.0919 -0.0111
 2629W        W 3600  10.364   8.994   8.576 -0.0280  0.0743  0.1087
 2630W        W 3601   4.847   2.765   4.801  0.3262  0.1321  0.2430
 2631W        W 3602  10.357   9.775   8.299  0.2466  0.0843  0.4451
 2632W        W 3603   8.704  13.398  10.086 -0.1868 -0.0269 -0.2696
 2633W        W 3604   8.784   1.477  12.623  0.1619 -0.1590  0.0852
 2634W        W 3605   7.089   4.451   5.174  0.1055 -0.1486 -0.0128
 2635W        W 3606   6.248   9.071   0.021  0.2872 -0.0416 -0.1197
 2636W        W 3607   8.381   8.105   9.631  0.0486 -0.0706  0.0919
 2637W        W 3608   6.030  12.172  12.096  0.1321 -0.1540  0.0590
 2638W        W 3609   7.209   5.631   1.481  0.0134  0.2543 -0.1431
 2639W        W 3610   3.363  10.783  12.627 -0.0545  0.2401  0.2495
 2640W        W 3611   0.954  11.095  11.018  0.2127 -0.0304 -0.1083
 2641W        W 3612   7.660   8.639   3.877  0.0516  0.3663 -0.3880
 2642W        W 3613  13.841  11.582   6.023 -0.3311  0.1106 -0.3809
 2643W        W 3614   3.812  10.924  13.378 -0.3916  0.0959  0.1288
 2644W        W 3615   1.200   6.488  11.170 -0.1905 -0.1628 -0.0420
 2645W        W 3616   6.773   6.864  11.924  0.1797 -0.4492  0.3348
 2646W        W 3617   5.355  11.157  11.588 -0.1314 -0.3660  0.1220
 2647W        W 3618  11.607   8.657   0.857  0.1628  0.1473  0.1463
 2648W        W 3619   1.671   4.608   1.366  0.2291 -0.0901  0.1741
 2649W        W 3620   0.522  11.044   4.686  0.1347 -0.0039  0.1758
 2650W        W 3621   1.203  13.613   4.651 -0.0365 -0.1439  0.1530
 2651W        W 3622   8.995   6.339  12.382 -0.0091  0.0784  0.1577
 2652W        W 3623   1.798   4.335   3.123 -0.0062 -0.0356 -0.1030
 2653W        W 3624   9.038  10.485  11.336 -0.0078 -0.0150 -0.0582
 2654W        W 3625   4.145   5.323  12.920 -0.3322 -0.0550 -0.0301
 2655W        W 3626   9.421   5.980  11.855 -0.1782 -0.0011 -0.2228
 2656W        W 3627   7.726   3.890   9.363  0.0607 -0.0178  0.0806
 2657W        W 3628   0.911   9.903   1.118  0.0576  0.1836  0.1385
 2658W        W 3629   3.714   1.385  13.854  0.2130  0.1114  0.4649
 2659W        W 3630   7.570  12.294   0.760 -0.2278 -0.1476 -0.2631
 2660W        W 3631   1.145  10.722  13.344 -0.2058  0.2614  0.1631
 2661W        W 3632  10.853   7.300   6.558 -0.1003 -0.1145 -0.1354
 2662W        W 3633  13.877   3.111   3.129  0.3324 -0.1610  0.1776
 2663W        W 3634   6.162  10.493  13.129 -0.0535  0.3557 -0.1427
 2664W        W 3635   1.445   8.723  10.756  0.0323  0.1160 -0.0561
 2665W        W 3636   0.967  12.608   0.176 -0.1852  0.1779  0.4362
 2666W        W 3637   5.124   2.039   7.868 -0.0508  0.0021 -0.0375
 2667W        W 3638   7.814   2.583   7.884  0.1441 -0.3693 -0.1324
 2668W        W 3639  13.736   5.335   6.641  0.2504  0.1322 -0.0365
 2669W        W 3640   5.433   2.039   1.563 -0.0154 -0.2965 -0.0767
 2670W        W 3641   0.874   9.402   7.967 -0.1635 -0.1490 -0.3780
 2671W        W 3642   2.265  10.173  13.213  0.2457 -0.2593  0.0637
 2672W        W 3643  11.742   4.036   7.031 -0.1722 -0.0796  0.1659
 2673W        W 3644  12.058   5.007   8.896 -0.0140 -0.4001 -0.0503
 2674W        W 3645   9.434   2.656   4.621 -0.0957 -0.1132  0.2015
 2675W        W 3646   6.788   5.384   5.187 -0.0276 -0.0126  0.3184
 2676W        W 3647   3.451  11.780  12.310  0.1435 -0.1467  0.1401
 2677W        W 3648   7.635   0.071   3.924 -0.1261 -0.1302  0.1322
 2678W        W 3649   1.348  10.879   5.258 -0.1924  0.0872 -0.1247
 2679W        W 3650   4.543   4.117   9.152  0.1989 -0.2467  0.0430
 2680W        W 3651   8.945  10.898  10.991  0.0812  0.0023  0.2892
 2681W        W 3652  13.246   0.785   6.990 -0.0160 -0.2532 -0.3712
 2682W        W 3653   5.136   3.701   1.314 -0.0127 -0.2580  0.4508
 2683W        W 3654  13.183   0.506   2.731  0.0716  0.2200 -0.0280
 2684W        W 3655   1.295  13.562   6.045 -0.0898 -0.0830  0.2527
 2685W        W 3656  11.440   7.840   5.326 -0.1225  0.1860  0.1896
 2686W        W 3657  11.052   3.732   8.224 -0.2989 -0.0088  0.1005
 2687W        W 3658  10.754   3.881   4.880  0.0273  0.3169 -0.2360
 2688W        W 3659   7.482  12.451   1.269 -0.2970 -0.2137  0.0394
 2689W        W 3660   9.412   0.513   6.166  0.1166  0.0633 -0.0700
 2690W        W 3661  11.224   6.306  13.147  0.0075  0.2490 -0.0865
 2691W        W 3662  10.323   3.755   8.954  0.1814  0.0271 -0.0546
 2692W        W 3663   1.580   5.942  12.513 -0.1132 -0.1518  0.5568
 2693W        W 3664   6.066   5.384   1.107  0.3167 -0.1920 -0.1024
 2694W        W 3665   0.930  11.140   5.319 -0.3813 -0.1685  0.1080
 2695W        W 3666   1.910   2.564   9.881 -0.0297  0.1326 -0.1455
 2696W        W 3667   4.222   5.736   3.533 -0.0956 -0.1273  0.3283
 2697W        W 3668   4.890   0.020   5.921  0.1550 -0.1142  0.2042
 2698W        W 3669   3.591  11.890  10.385  0.2382  0.0284  0.1105
 2699W        W 3670   3.351   3.971   1.519  0.1610 -0.0489  0.0602
 2700W        W 3671   9.997   2.693   2.828 -0.1663  0.1112  0.2612
 2701W        W 3672   4.805   0.684   8.109  0.0428  0.3219  0.3209
 2702W        W 3673   8.891   5.594   9.156 -0.1848  0.0043  0.0773
 2703W        W 3674  12.170  12.194   2.739  0.2257 -0.5707  0.0225
 2704W        W 3675  10.851   1.444   9.119 -0.3764 -0.0617  0.3459
 2705W        W 3676   3.970  12.058   5.906  0.1275  0.2590 -0.0777
 2706W        W 3677   8.864  11.498   2.339  0.0428  0.2663  0.2738
 2707W        W 3678   1.960  11.725   7.069  0.1957  0.0393 -0.0668
 2708W        W 3679  10.742   5.066   6.638  0.1478  0.0526  0.1054
 2709W        W 3680   9.522   2.279   1.194 -0.1112 -0.0577  0.0540
 2710W        W 3681   3.154   9.340   7.018 -0.1991 -0.0714  0.0636
 2711W        W 3682  10.416  13.190   6.676  0.0302  0.3050 -0.3815
 2712W        W 3683   7.135   2.267  10.853 -0.0843  0.0090  0.1569
 2713W        W 3684   9.393   8.640   5.310  0.1695 -0.1826 -0.4238
 2714W        W 3685   8.578   5.476   6.287  0.1141  0.1192 -0.0456
 2715W        W 3686   3.294   4.530   8.985 -0.1407  0.4056 -0.2754
 2716W        W 3687   1.040   4.370  12.586  0.0409  0.3246  0.2694
 2717W        W 3688  13.011   6.237   6.691 -0.0578 -0.3803 -0.1409
 2718W        W 3689   2.680   2.281  10.988 -0.2040  0.1219 -0.3690
 2719W        W 3690   3.428   7.119   0.777  0.1635 -0.1595  0.2630
 2720W        W 3691   5.345   2.424   2.383 -0.0937 -0.0590 -0.3323
 2721W        W 3692   9.580  11.818   4.640  0.0335  0.1089  0.4411
 2722W        W 3693  13.858  11.700   6.512  0.1721  0.0124  0.0267
 2723W        W 3694   8.554   2.050  11.040 -0.0525 -0.0857  0.0977
 2724W        W 3695   8.848   4.377   7.141  0.1525 -0.1969 -0.2456
 2725W        W 3696   7.273   7.876   5.772  0.2078  0.0017  0.0082
 2726W        W 3697   4.376   7.882  10.336 -0.0560  0.0392 -0.0077
 2727W        W 3698   4.846   0.520  13.631 -0.1629  0.0839 -0.3058
 2728W        W 3699   9.683   7.151  11.004 -0.0508 -0.2488 -0.0028
 2729W        W 3700   4.278  12.067  12.853 -0.0151 -0.3661  0.1837
 2730W        W 3701  11.586  10.406   0.497 -0.0881  0.1621 -0.1479
 2731W        W 3702   5.254  10.959   2.477 -0.0212 -0.2905 -0.1092
 2732W        W 3703   2.152  11.887   2.325 -0.0637 -0.0999  0.3325
 2733W        W 3704  13.821  11.259  12.640 -0.1676 -0.0531  0.1741
 2734W        W 3705  12.089   5.547   7.768 -0.0277 -0.3268 -0.1803
 2735W        W 3706  10.181   0.016  11.248 -0.3827  0.0601 -0.1762
 2736W        W 3707   0.355   6.371   9.273 -0.2010 -0.0315  0.2850
 2737W        W 3708   3.919   6.115   2.674  0.0612 -0.0018  0.0862
 2738W        W 3709   5.380   2.410  12.599  0.2145 -0.1889  0.0464
 2739W        W 3710   3.184  10.798   9.212  0.1282 -0.0817 -0.1045
 2740W        W 3711   0.161   0.667   1.347  0.0142  0.0865 -0.1630
 2741W        W 3712   8.603  10.461   2.909 -0.2099 -0.1153 -0.0727
 2742W        W 3713  13.010   0.746  13.849 -0.0645 -0.1874  0.3519
 2743W        W 3714  11.214   4.690   1.505 -0.0224  0.0137  0.0275
 2744W        W 3715   5.432   5.257  11.269  0.2250  0.1604  0.4787
 2745W        W 3716   3.756   5.971   3.561  0.1958 -0.1818 -0.2039
 2746W        W 3717  11.987   3.355   7.222 -0.0800  0.3367  0.3314
 2747W        W 3718   9.107  10.057   8.967  0.0193  0.1632 -0.2188
 2748W        W 3719   9.201   5.865  12.370  0.0505 -0.1062  0.1584
 2749W        W 3720   6.269   2.138   4.822  0.1025  0.1939 -0.1493
 2750W        W 3721  13.848   0.941   8.545 -0.0872 -0.3129  0.5165
 2751W        W 3722  13.023   3.101   0.160 -0.1138 -0.1955  0.0798
 2752W        W 3723   2.353   1.545  11.363 -0.0881  0.0261  0.0695
 2753W        W 3724  12.166  12.418   0.587 -0.1491  0.1274  0.0612
 2754W        W 3725  12.907   5.320  13.091 -0.1846  0.0708  0.0009
 2755W        W 3726  13.348   6.665   9.154  0.0861 -0.0439 -0.1434
 2756W        W 3727   6.032  10.582   0.076 -0.1667 -0.0632  0.0123
 2757W        W 3728   7.019  12.525   3.259 -0.0926  0.1059 -0.0211
 2758W        W 3729   5.770   4.962   8.532 -0.2141  0.0021  0.0106
 2759W        W 3730   5.762   3.335   4.183  0.0128  0.2281  0.0207
 2760W        W 3731  11.827   1.734  12.328 -0.2908 -0.0232 -0.3927
 2761W        W 3732  11.298   7.980   7.931 -0.0295 -0.0398 -0.0899
 2762W        W 3733   8.154  10.241  11.135 -0.2167 -0.1577 -0.0312
 2763W        W 3734  13.710   9.094  12.638  0.5386  0.1703  0.3834
 2764W        W 3735   8.379  12.347  12.013  0.1363  0.1022  0.0898
 2765W        W 3736   3.469  10.761   6.838  0.0818 -0.1462  0.0584
 2766W        W 3737   2.444   0.314   5.839 -0.0494  0.2504  0.0905
 2767W        W 3738   2.641   9.712   7.725 -0.2191 -0.0648  0.1481
 2768W        W 3739  10.551   2.846  12.030  0.1251 -0.4195 -0.0016
 2769W        W 3740   5.745   7.012   5.168  0.1672  0.1199  0.1220
 2770W        W 3741   1.756   9.521   4.712 -0.2858 -0.0266  0.0556
 2771W        W 3742   2.088   2.863   7.229  0.1786 -0.0149 -0.4712
 2772W        W 3743  13.881  12.843   1.378 -0.0495 -0.0959  0.1790
 2773W        W 3744   4.639   4.283   1.855 -0.0485 -0.0021  0.1118
 2774W        W 3745   3.267   2.331   3.774  0.1462  0.2788  0.1293
 2775W        W 3746   7.874   2.365  13.717 -0.0429 -0.0169 -0.0739
 2776W        W 3747   3.525   5.697  10.980  0.4250 -0.3847  0.0409
 2777W        W 3748   2.475  11.152  10.364  0.0475  0.2225  0.0468
 2778W        W 3749   6.859   5.018   6.157  0.4175  0.2869  0.1719
 2779W        W 3750   2.800   1.347  12.707  0.0218  0.2330  0.1405
 2780W        W 3751   8.873   1.966   5.147  0.1479 -0.1442 -0.2937
 2781W        W 3752   4.085   0.542   0.771  0.0075 -0.1788  0.0234
 2782W        W 3753   1.865  11.962  10.565 -0.0917 -0.0901 -0.0330
 2783W        W 3754  10.099   9.774  13.407  0.0175 -0.0730 -0.0342
 2784W        W 3755   1.243   4.371   1.582  0.1650 -0.1471  0.0685
 2785W        W 3756  12.835   0.634   9.768  0.0012  0.1464 -0.0136
 2786W        W 3757  13.777   6.014  13.709  0.0727 -0.0920  0.3953
 2787W        W 3758   7.295   9.177   4.717 -0.0527  0.1105  0.4257
 2788W        W 3759   1.367  13.122  13.329 -0.1543 -0.2416  0.1775
 2789W        W 3760   9.799   7.529   8.035  0.1020 -0.0695 -0.1033
 2790W        W 3761   2.458   9.235   2.187  0.0866  0.1946 -0.0672
 2791W        W 3762   0.311   6.376  10.100  0.1905 -0.0358 -0.0618
 2792W        W 3763   0.307  12.027   2.834 -0.2076  0.1747  0.0961
 2793W        W 3764   7.240   7.818   2.272  0.1788 -0.2199 -0.3016
 2794W        W 3765   0.426   6.690   2.573 -0.3097 -0.0785 -0.0100
 2795W        W 3766   2.328  11.516   1.851  0.0513 -0.0448  0.0873
 2796W        W 3767   3.108   3.667   1.188 -0.1177  0.0440  0.0460
 2797W        W 3768   4.051  11.045   4.604  0.4342 -0.2036  0.0110
 2798W        W 3769  10.713  13.144  13.168  0.1728 -0.0650  0.0415
 2799W        W 3770   2.253  13.497   9.751 -0.5000 -0.0024 -0.1294
 2800W        W 3771   9.039   8.069   7.199  0.0364 -0.3277  0.1439
 2801W        W 3772   5.092   7.911   4.413 -0.1569 -0.0366 -0.0091
 2802W        W 3773  10.237  10.697   0.680  0.0429 -0.0481 -0.6342
 2803W        W 3774  12.041  12.174   4.358  0.0421  0.0646  0.2274
 2804W        W 3775   1.861   1.732   5.840 -0.2189  0.0076  0.0158
 2805W        W 3776   8.549   0.251   8.197  0.1859  0.2393  0.3236
 2806W        W 3777  12.873   0.664   0.411 -0.1035  0.0358  0.0954
 2807W        W 3778  10.807   7.408  10.482  0.1480 -0.2848  0.1094
 2808W        W 3779  13.752  10.574  10.181 -0.2047 -0.0310 -0.0617
 2809W        W 3780   1.874   1.101  13.849 -0.0313 -0.0253  0.2421
 2810W        W 3781   3.748   2.367   1.668  0.1053 -0.1932 -0.1021
 2811W        W 3782   0.733   5.626   7.844 -0.0253 -0.1125 -0.2621
 2812W        W 3783   5.077  13.469  11.675 -0.2498  0.2855 -0.2839
 2813W        W 3784   5.160  10.525   6.807 -0.1410  0.0898 -0.0532
 2814W        W 3785   1.849   5.565   0.747 -0.0827  0.0540  0.1313
 2815W        W 3786  11.229  12.088   4.427 -0.3179 -0.0119 -0.1042
 2816W        W 3787  12.447   1.717   7.455  0.1814 -0.1467  0.0483
 2817W        W 3788  12.276   8.069   0.627  0.1532  0.0380  0.0313
 2818W        W 3789  11.552   1.683   6.044  0.2420  0.0773 -0.1829
 2819W        W 3790   5.083   0.208  13.216 -0.0551 -0.0637  0.2743
 2820W        W 3791   7.505   2.224   6.484 -0.2778  0.0421 -0.1828
 2821W        W 3792  11.919   3.566   6.064 -0.0858  0.3347  0.0932
 2822W        W 3793   8.468   8.563   6.548 -0.1018 -0.0691 -0.1202
 2823W        W 3794   8.105   7.373  10.636 -0.0333 -0.3305 -0.0374
 2824W        W 3795   1.082   1.194   2.265 -0.1257  0.0218 -0.1272
 2825W        W 3796  11.066   4.077   4.519  0.2071  0.4020 -0.1848
 2826W        W 3797   2.384   3.030  12.144 -0.1025  0.1073  0.0876
 2827W        W 3798   2.669  13.479   8.392  0.1064 -0.2150 -0.0403
 2828W        W 3799   4.425   3.435   7.277 -0.3226  0.1401  0.0667
 2829W        W 3800  13.506   9.932  12.613  0.6023 -0.1478  0.0493
 2830W        W 3801   7.114   7.257   1.578  0.0999  0.0778 -0.0827
 2831W        W 3802   0.294  13.158   0.502  0.0309 -0.2964  0.3218
 2832W        W 3803   5.232   6.220   3.962 -0.0340  0.1392  0.1021
 2833W        W 3804   5.973  10.117   7.332  0.1120 -0.0172 -0.0724
 2834W        W 3805  12.444   8.096   5.497 -0.0998  0.1523 -0.1084
 2835W        W 3806   4.681   2.279   4.659 -0.0203 -0.1714  0.2377
 2836W        W 3807   1.820   6.253   6.601 -0.0372 -0.0430 -0.1837
 2837W        W 3808  10.744   6.858   4.019  0.0505 -0.2256 -0.1476
 2838W        W 3809   1.832  12.013   0.542 -0.4736 -0.0458  0.0607
 2839W        W 3810   5.864   8.256  10.344  0.3562  0.0340 -0.0197
 2840W        W 3811   1.620   9.085   5.479 -0.2425 -0.0439  0.0611
 2841W        W 3812  10.111   0.604  10.148  0.1060 -0.2172  0.3433
 2842W        W 3813   5.315   5.438   1.704  0.2821 -0.1047  0.0017
 2843W        W 3814   2.653   1.228   8.099  0.1852 -0.1392  0.1646
 2844W        W 3815   2.128   9.198   2.969  0.1089  0.1720  0.3036
 2845W        W 3816   7.843   1.160   5.514  0.2709 -0.4310 -0.3117
 2846W        W 3817   5.648   7.874   7.252  0.3390 -0.2136  0.1562
 2847W        W 3818   9.340   1.744   8.855  0.0276 -0.1548 -0.2178
 2848W        W 3819   1.620  10.625   7.572 -0.0318 -0.2539 -0.1680
 2849W        W 3820   9.544  10.353  12.819 -0.1434  0.0960  0.1624
 2850W        W 3821   6.496   6.221   5.124  0.2260  0.0756 -0.0792
 2851W        W 3822   4.171   4.705   3.605 -0.1198  0.1298  0.2605
 2852W        W 3823   8.252  11.450   1.404 -0.1604  0.1771  0.0875
 2853W        W 3824   7.545  12.781   4.052  0.3027 -0.0869  0.4056
 2854W        W 3825  11.486   5.853   4.959 -0.0004  0.2473  0.1504
 2855W        W 3826  13.336   0.063   2.803  0.2426 -0.1932  0.1631
 2856W        W 3827   3.477   1.441   2.103  0.1099  0.1401 -0.0795
 2857W        W 3828   4.972   4.152   2.501  0.0364  0.0696  0.0728
 2858W        W 3829   2.282  10.063  12.014 -0.0083  0.3259 -0.1488
 2859W        W 3830   9.880  11.108  13.035  0.0425  0.2063 -0.0338
 2860W        W 3831  10.060  11.004   8.290  0.1059  0.0755  0.0267
 2861W        W 3832   0.659   4.174  10.337  0.0096 -0.0181  0.7275
 2862W        W 3833   0.032  13.237   4.858  0.0906  0.0081  0.0498
 2863W        W 3834   2.535   5.543   2.014  0.1554 -0.2126 -0.1135
 2864W        W 3835   3.871   4.114   1.162  0.0658  0.4545 -0.0408
 2865W        W 3836  13.213   5.251   6.648 -0.1718  0.3246  0.2077
 2866W        W 3837   3.465  12.905   8.585  0.3213  0.1081 -0.2993
 2867W        W 3838   9.384   2.390   3.862 -0.1102 -0.0247  0.2491
 2868W        W 3839  10.821   9.497   9.133  0.0076 -0.3106 -0.4253
 2869W        W 3840  13.484  13.550  13.476 -0.1818  0.1705 -0.2969
 2870W        W 3841   9.609   4.105   5.307 -0.1012 -0.1906 -0.1508
 2871W        W 3842  13.022   1.756   5.708 -0.2746 -0.3603 -0.1290
 2872W        W 3843  10.817   9.738  11.277  0.1506  0.2189  0.3425
 2873W        W 3844   3.103  13.325   1.339  0.3202 -0.0134 -0.1433
 2874W        W 3845   6.784   4.536   8.287 -0.0548 -0.0755  0.0691
 2875W        W 3846  10.184   2.162   9.169  0.0505 -0.1448  0.0934
 2876W        W 3847   4.511   4.188   4.308  0.1744 -0.1045  0.0844
 2877W        W 3848   2.656   1.758   2.210  0.0925  0.2249  0.2468
 2878W        W 3849   3.125   5.810   9.471 -0.0525 -0.0300  0.1235
 2879W        W 3850   2.551   9.987   2.758  0.0945  0.1885  0.0341
 2880W        W 3851   9.774   6.239  10.683 -0.0887 -0.0712  0.2784
 2881W        W 3852  13.660   7.991  11.273  0.1516  0.0964 -0.2058
 2882W        W 3853   2.211   5.658   9.662 -0.1189 -0.0568 -0.0218
 2883W        W 3854   7.256   0.535   7.538 -0.1298  0.2015 -0.0857
 2884W        W 3855   0.527   1.206  10.061 -0.0509  0.1432 -0.1623
 2885W        W 3856  12.006   4.348   6.033  0.3408  0.0681  0.0697
 2886W        W 3857  10.159  13.805   9.493 -0.0334 -0.2560 -0.2267
 2887W        W 3858   7.197   7.267   9.606  0.1637 -0.0410 -0.1721
 2888W        W 3859  11.029   3.033  12.925  0.0263  0.0575  0.3124
 2889W        W 3860   9.536   7.874   8.839  0.1431 -0.2114  0.1190
 2890W        W 3861   1.883  11.692   4.981 -0.3268  0.3072  0.0334
 2891W        W 3862   3.313   1.461  11.740  0.2592  0.0130 -0.2470
 2892W        W 3863   1.971  12.964   5.976 -0.1271 -0.0960 -0.0226
 2893W        W 3864   7.207   3.819   7.859  0.3473 -0.3198 -0.1474
 2894W        W 3865   2.303   4.573   1.981  0.0827 -0.2879  0.0569
 2895W        W 3866   2.107   2.023  10.301  0.0309  0.1296  0.1185
 2896W        W 3867  12.374  11.298   6.050 -0.1730  0.0175  0.1991
 2897W        W 3868  12.645   7.111   8.707  0.3159  0.1275  0.2022
 2898W        W 3869   5.839   4.501   8.765  0.2232 -0.3129 -0.4097
 2899W        W 3870   9.510   1.860   6.226  0.0403  0.1427  0.2936
 2900W        W 3871   3.648   4.758   5.377 -0.0571 -0.0195 -0.0655
 2901W        W 3872  11.197   5.385   3.080 -0.0335 -0.0143  0.2329
 2902W        W 3873  10.861  13.189   6.944  0.1202 -0.3512  0.2282
 2903W        W 3874  10.596   9.945   8.765  0.1430  0.1109 -0.1902
 2904W        W 3875   6.901   9.181   1.187  0.3079  0.2589 -0.1385
 2905W        W 3876   8.874   1.746  12.176 -0.3682  0.1218  0.0019
 2906W        W 3877  13.870   9.170   5.263 -0.0096  0.1810  0.0071
 2907W        W 3878   3.320   3.920   9.159 -0.1905 -0.0020  0.2728
 2908W        W 3879  12.999   0.945   8.932  0.0026 -0.0946  0.1230
 2909W        W 3880   4.729  11.770   8.091  0.0646  0.0646 -0.0665
 2910W        W 3881  12.145   0.811  11.047 -0.2020  0.1290 -0.2239
 2911W        W 3882  12.688  11.778  10.241  0.1638 -0.1040  0.2108
 2912W        W 3883   1.308   3.163   5.566 -0.1382  0.0036 -0.2446
 2913W        W 3884   4.396   1.701   4.948 -0.2683  0.2679  0.2413
 2914W        W 3885   0.412  11.146  11.093 -0.1049  0.1083  0.2718
 2915W        W 3886  13.497   1.833   6.113  0.2527  0.2357 -0.0483
 2916W        W 3887   5.011   8.800   1.290  0.0948  0.2324 -0.3213
 2917W        W 3888   5.832   5.870  10.708 -0.0452  0.2507  0.1711
 2918W        W 3889   1.425   8.943  11.880 -0.1079  0.2280 -0.0878
 2919W        W 3890   4.954   5.631   7.337 -0.3791 -0.1848 -0.2565
 2920W        W 3891   4.509   4.874   7.567  0.1796  0.1963  0.0979
 2921W        W 3892   4.482   5.227  12.554  0.0484  0.1789  0.0477
 2922W        W 3893   9.548   4.862   0.985 -0.2261  0.0893 -0.3353
 2923W        W 3894   8.779  13.699  11.377  0.0485  0.2195 -0.1757
 2924W        W 3895   2.667   4.795   8.010  0.1968 -0.0687  0.1519
 2925W        W 3896   0.005   7.068   7.884 -0.0666  0.1935  0.2529
 2926W        W 3897  13.664   7.371   2.729  0.1252 -0.1915  0.2353
 2927W        W 3898   8.895   6.740   3.231  0.1392  0.0758 -0.0580
 2928W        W 3899   6.242  12.915   2.526  0.0952 -0.0781  0.2651
 2929W        W 3900  12.940   9.025   2.645  0.3593  0.2568 -0.2703
 2930W        W 3901  10.838  12.079  10.159  0.0264 -0.1849  0.1288
 2931W        W 3902   8.900   8.644   5.507 -0.0829  0.0121  0.1900
 2932W        W 3903   4.302   1.907  10.858 -0.2514 -0.3126 -0.3735
 2933W        W 3904   4.736  10.963   3.970 -0.3174 -0.0330  0.3605
 2934W        W 3905   2.119   9.154  12.445 -0.0496  0.0672 -0.1418
 2935W        W 3906   5.858   3.640   2.231  0.0891 -0.0240 -0.1661
 2936W        W 3907   9.609   6.782   9.233  0.0403  0.1480  0.2378
 2937W        W 3908   1.099   4.315   9.577  0.3629  0.0376  0.5700
 2938W        W 3909  12.015  10.228   9.076 -0.0486 -0.0026 -0.1056
 2939W        W 3910  12.419   7.477   6.355 -0.1530 -0.3823 -0.0667
 2940W        W 3911   8.427   9.458   9.530  0.0214 -0.0073 -0.0118
 2941W        W 3912   0.447   4.280   2.136 -0.2016  0.0100  0.0754
 2942W        W 3913   6.968   3.573   8.671  0.3896  0.3612  0.1558
 2943W        W 3914  10.331   1.999   3.542 -0.1280 -0.1702 -0.0156
 2944W        W 3915   0.581   8.318   4.178  0.0336  0.0573 -0.1503
 2945W        W 3916  10.737   3.452   2.938 -0.1903 -0.0658 -0.0080
 2946W        W 3917   4.080  10.395  12.909 -0.0944  0.0679  0.6894
 2947W        W 3918  10.248   4.976  12.245  0.1234  0.1358  0.0229
 2948W        W 3919   0.011   6.534   2.750 -0.4478 -0.2513  0.2196
 2949W        W 3920  13.728   7.749   0.244 -0.0321  0.4185  0.1119
 2950W        W 3921   5.954   7.953   5.898  0.2824 -0.2597  0.0972
 2951W        W 3922  11.524   8.936   1.234  0.3096  0.0952 -0.1723
 2952W        W 3923   4.078   4.609   6.284 -0.0850  0.0408  0.1777
 2953W        W 3924   9.969   1.841   9.533 -0.2927  0.0160 -0.3271
 2954W        W 3925   8.017   0.467   3.924 -0.0059  0.2184  0.1760
 2955W        W 3926   5.468  12.875   4.884  0.1899  0.0057  0.0819
 2956W        W 3927   8.117  12.720   6.943  0.2798  0.2940  0.1263
 2957W        W 3928   4.041  13.555   5.028  0.3437  0.1735  0.1707
 2958W        W 3929  10.707  12.353   7.694  0.4016 -0.2101 -0.1918
 2959W        W 3930  12.775  10.605  13.790  0.1202 -0.2586 -0.2314
 2960W        W 3931   0.276   3.514  13.700  0.1031 -0.1231  0.0953
 2961W        W 3932   2.719   8.133   4.451  0.1640  0.4250  0.0951
 2962W        W 3933  12.400   7.745  11.680 -0.2394  0.0997  0.0921
 2963W        W 3934   9.960  10.086   3.481 -0.0029 -0.1847 -0.0779
 2964W        W 3935  10.998   9.011  12.708  0.2910  0.1193 -0.1283
 2965W        W 3936   8.093   2.849   3.795  0.0112  0.0356  0.0539
 2966W        W 3937   2.019   1.264  13.382  0.2478 -0.1687 -0.2668
 2967W        W 3938  13.672   2.019   1.008 -0.0794  0.1384  0.0928
 2968W        W 3939   1.387  13.218   8.623 -0.1678 -0.3190  0.3317
 2969W        W 3940   1.472   7.801   6.347 -0.1446 -0.1392  0.2677
 2970W        W 3941   4.591   6.783   6.781  0.1424 -0.4070 -0.1771
 2971W        W 3942   0.950   2.206   1.656  0.2208  0.4216 -0.1778
 2972W        W 3943   7.960   6.692  12.674  0.2911 -0.1178  0.1953
 2973W        W 3944   0.145   2.671   5.132  0.0625 -0.1325  0.1320
 2974W        W 3945   5.367   8.475  13.041  0.4053  0.0605 -0.2294
 2975W        W 3946  13.312   8.770  12.452  0.1592  0.0187 -0.0611
 2976W        W 3947  12.183   8.636   4.139 -0.0707 -0.0119  0.7594
 2977W        W 3948   2.387  13.092   8.477 -0.1154 -0.0344  0.0392
 2978W        W 3949   8.816  11.087   0.584 -0.2634 -0.2151  0.1125
 2979W        W 3950   7.990  13.158  13.792 -0.1588 -0.0974  0.2061
 2980W        W 3951   3.320   2.152   6.396  0.0138 -0.0781 -0.0519
 2981W        W 3952   4.769  10.037   1.142 -0.1868  0.0200 -0.0814
 2982W        W 3953   0.729   6.983  12.333 -0.1160  0.0418 -0.2602
 2983W        W 3954   0.574   3.308   6.780 -0.0197 -0.0045 -0.0796
 2984W        W 3955  13.906  12.128   7.195 -0.0863  0.0515  0.0342
 2985W        W 3956   5.870   0.867  12.398 -0.0484 -0.1858  0.2367
 2986W        W 3957   7.205   3.890  12.828  0.0077 -0.0095 -0.0440
 2987W        W 3958  11.354   1.717   6.472 -0.2133  0.1173  0.1984
 2988W        W 3959   5.080  11.108   1.559 -0.0562 -0.1095  0.0503
 2989W        W 3960  12.224   9.699   6.609 -0.0577  0.0966 -0.1215
 2990W        W 3961   7.305  11.473   9.127  0.2424 -0.0921 -0.1155
 2991W        W 3962   1.699   3.292  10.357  0.0118  0.2152  0.1573
 2992W        W 3963   8.864  11.477   8.555  0.3470  0.0281 -0.1811
 2993W        W 3964  11.725   4.679   2.186  0.1767  0.0370 -0.0186
 2994W        W 3965   7.548   9.078   5.775  0.0515 -0.0755 -0.0069
 2995W        W 3966   1.682   1.718   2.161  0.2023  0.0427 -0.2058
 2996W        W 3967   4.087   3.310  11.886 -0.0894  0.1202 -0.0353
 2997W        W 3968   1.828  10.583   5.515  0.1174 -0.2170 -0.2331
 2998W        W 3969  12.464   4.780   9.804 -0.0190 -0.2805  0.2453
 2999W        W 3970   6.950   2.418   1.950  0.1038  0.0365  0.0201
 3000W        W 3971   9.328  11.269  10.302 -0.0897  0.2170 -0.1297
 3001W        W 3972  13.052   5.573   1.898 -0.3710  0.0591  0.1179
 3002W        W 3973   6.635   1.317   2.678 -0.0361 -0.0596  0.1312
 3003W        W 3974   7.053  11.782   7.993 -0.1630  0.0232 -0.2278
 3004W        W 3975   6.641   8.996  11.702 -0.2002 -0.0444 -0.0013
 3005W        W 3976  10.816   4.081   5.554 -0.2343  0.1805  0.1539
 3006W        W 3977   6.417   6.376   3.462  0.0796 -0.2243 -0.2885
 3007W        W 3978   2.109  13.844   5.578 -0.2688 -0.0148  0.0838
 3008W        W 3979   5.503  13.028  10.038 -0.1908 -0.2280 -0.0748
 3009W        W 3980   4.650   3.072   9.513 -0.1630 -0.0352 -0.1549
 3010W        W 3981   7.763  12.224   5.338  0.1006  0.1175 -0.2308
 3011W        W 3982  13.367   1.344   1.581 -0.0559 -0.2436 -0.0249
 3012W        W 3983  11.704   3.979   5.872  0.1566 -0.2716 -0.0602
 3013W        W 3984   3.429   4.834   9.743  0.3066 -0.0418 -0.3497
 3014W        W 3985  10.035   1.470  12.283 -0.0109  0.1924  0.0197
 3015W        W 3986   1.603  13.716   4.199 -0.0704  0.0144 -0.0049
 3016W        W 3987  10.409   4.526  13.913  0.1240 -0.0199  0.1014
 3017W        W 3988   7.153  12.305   4.123 -0.2281 -0.0663  0.0206
 3018W        W 3989   5.884   7.700  12.740  0.2153  0.2751  0.0402
 3019W        W 3990   2.194  11.736  10.058 -0.0444 -0.0862  0.0476
 3020W        W 3991   3.041  10.077  11.994  0.0761  0.1912 -0.2259
 3021W        W 3992   8.671  10.603   8.878  0.1099 -0.1363  0.1504
 3022W        W 3993   0.090  12.692   9.648  0.0118  0.0016 -0.2218
 3023W        W 3994   5.256   4.037   4.837 -0.2356 -0.3463  0.4720
 3024W        W 3995   7.841   0.721   6.489 -0.1198  0.1401  0.1562
 3025W        W 3996   5.808   2.374   1.643  0.0616  0.2063 -0.3032
 3026W        W 3997  10.756   7.330   4.846 -0.0397 -0.2197 -0.0200
 3027W        W 3998  13.285   1.672   4.843  0.2965  0.2707  0.2791
 3028W        W 3999  13.149   5.763  10.794  0.1248  0.2747 -0.0655
 3029W        W 4000  12.778   1.307   7.486  0.0241 -0.0759  0.0473
 3030W        W 4001   6.601   9.740  10.572 -0.0466 -0.1204  0.1138
 3031W        W 4002   0.450   8.980   7.010  0.2841  0.1506 -0.0427
 3032W        W 4003   7.288   3.203   2.372  0.1769  0.2420 -0.0764
 3033W        W 4004   8.716  12.124  12.311  0.0618  0.0157 -0.2461
 3034W        W 4005  13.676   3.290   9.301 -0.1437 -0.2929  0.0554
 3035W        W 4006   5.210   6.752   4.452  0.0841  0.1540  0.0517
 3036W        W 4007   4.592  10.431   9.945  0.0200  0.0889  0.3533
 3037W        W 4008  13.807  10.925   2.346  0.2881  0.2207 -0.0646
 3038W        W 4009   9.850   1.875   7.061  0.0685  0.1051  0.1420
 3039W        W 4010   4.147  13.211   9.144 -0.0205  0.4821 -0.1513
 3040W        W 4011   4.583   5.796   3.216 -0.1909  0.2041  0.2637
 3041W        W 4012   5.200  10.532   3.238 -0.2122  0.3026  0.4047
 3042W        W 4013   6.243  13.737  10.879 -0.3304  0.0878 -0.3428
 3043W        W 4014  13.054   1.028   1.357 -0.1687 -0.0931 -0.1445
 3044W        W 4015   3.829   0.317   6.411 -0.2235 -0.2880 -0.0796
 3045W        W 4016   7.522   9.993   0.230 -0.0873 -0.1770  0.1392
 3046W        W 4017   8.055  12.880   4.088  0.1030 -0.0402  0.1260
 3047W        W 4018  10.079  10.939   1.455 -0.0138  0.1237 -0.0496
 3048W        W 4019   8.530   8.995  13.820  0.1740 -0.3165  0.1931
 3049W        W 4020  11.605   4.956   4.280  0.0248  0.0339  0.2915
 3050W        W 4021  10.644   8.605  13.427 -0.0693  0.0160 -0.1950
 3051W        W 4022   5.806   5.407  13.887  0.1924 -0.0645  0.0172
 3052W        W 4023  13.665   7.600  11.534 -0.0991 -0.3384 -0.2308
 3053W        W 4024   0.997  12.043   2.566 -0.0534 -0.1979  0.3288
 3054W        W 4025   5.330  13.887  11.595 -0.2201  0.0347  0.1827
 3055W        W 4026   8.516   7.155   4.048  0.0191 -0.1768 -0.1490
 3056W        W 4027   7.677   0.151   5.686 -0.0818 -0.2692 -0.0365
 3057W        W 4028   5.572   1.115   2.100 -0.0248 -0.2059 -0.5406
 3058W        W 4029   6.129   8.630   0.271  0.0078 -0.2310  0.2302
 3059W        W 4030   0.730   4.406   0.659  0.2255 -0.5714 -0.0657
 3060W        W 4031   3.461   0.287   3.260 -0.0843  0.0116  0.1288
 3061W        W 4032   5.157   6.793   8.374  0.2073 -0.0936 -0.1398
 3062W        W 4033  13.558  11.875   9.147 -0.0476 -0.0497 -0.1030
 3063W        W 4034   9.830   6.644  12.466 -0.0227 -0.1764  0.0266
 3064W        W 4035   8.798   2.787   2.230  0.0224 -0.2506  0.1585
 3065W        W 4036   3.293  10.229   7.075 -0.1666  0.2707 -0.2661
 3066W        W 4037   9.157   2.703  12.909  0.1096 -0.3838  0.1277
 3067W        W 4038   6.617  10.661  12.077 -0.0535  0.4191  0.2048
 3068W        W 4039   5.036  13.246   1.566  0.1109  0.1150  0.5163
 3069W        W 4040   1.574  10.608  12.623 -0.0228  0.0850 -0.1233
 3070W        W 4041   5.121   2.884   3.198  0.2962 -0.0407 -0.1397
 3071W        W 4042   4.661   1.661   4.133 -0.1560 -0.1376  0.1780
 3072W        W 4043   4.029   3.498   6.931 -0.2890 -0.3637  0.1511
 3073W        W 4044   7.507  12.448   4.901 -0.0717  0.0459 -0.2795
 3074W        W 4045   8.026  12.024  12.145  0.4071  0.0002  0.0239
 3075W        W 4046  12.717   2.622   0.684  0.5247 -0.3516  0.1033
 3076W        W 4047   0.749   0.948   8.022 -0.0659 -0.2520  0.1537
 3077W        W 4048   9.585   5.320  11.705  0.0967 -0.1538 -0.0928
 3078W        W 4049   9.386   3.580   4.098  0.2049  0.1334 -0.0065
 3079W        W 4050   6.304  10.060   5.554  0.4149 -0.1116 -0.1382
 3080W        W 4051   4.260  10.005   7.082  0.1952 -0.1904  0.0309
 3081W        W 4052   4.917   9.821  13.156 -0.2404 -0.0117 -0.3777
 3082W        W 4053   3.215   5.234   6.347 -0.0378  0.1483 -0.2068
 3083W        W 4054   5.475   7.657   4.213  0.0245 -0.0900  0.0820
 3084W        W 4055   8.870   8.792   2.853 -0.0857  0.1433 -0.0492
 3085W        W 4056   9.523   5.751   6.885 -0.4462 -0.0247  0.0567
 3086W        W 4057   3.532   8.035  12.297 -0.2858 -0.0893  0.0372
 3087W        W 4058   8.726   9.009   6.639  0.0226  0.2071 -0.0475
 3088W        W 4059   6.753   8.156  10.081 -0.0814 -0.0789 -0.2255
 3089W        W 4060   2.778   4.739   2.664  0.0646  0.3244 -0.0976
 3090W        W 4061   8.422   1.858   5.023  0.4718  0.2576  0.1663
 3091W        W 4062   5.066   8.382   6.598  0.1108 -0.1649 -0.0234
 3092W        W 4063  11.452   7.589  13.593  0.2323 -0.0959  0.1102
 3093W        W 4064   6.751  13.172   5.112 -0.0158 -0.1746 -0.2355
 3094W        W 4065  12.517  11.129   9.998  0.0232  0.1953  0.3995
 3095W        W 4066   3.953   2.860  10.837 -0.2096  0.0210  0.1302
 3096W        W 4067   6.584   8.330   3.441  0.2206  0.1488 -0.0177
 3097W        W 4068  11.311  10.423   6.005  0.0578  0.0757 -0.3049
 3098W        W 4069   0.908  10.315  13.263 -0.0886  0.2751  0.0304
 3099W        W 4070   2.375   2.813   0.035  0.0949 -0.3377  0.0049
 3100W        W 4071   4.923   6.314   2.112  0.3161  0.4811  0.1052
 3101W        W 4072   9.815   8.976  11.705 -0.3015  0.0202 -0.3919
 3102W        W 4073   7.893   6.124   1.794 -0.3344 -0.0974 -0.4837
 3103W        W 4074  13.701   2.379   0.537 -0.0547  0.2544 -0.0551
 3104W        W 4075  11.884   9.531   4.294  0.1375 -0.1854 -0.2881
 3105W        W 4076   5.635   7.121   8.459 -0.1747  0.0427  0.0516
 3106W        W 4077   0.360   3.159   5.959 -0.3263  0.2013 -0.0551
 3107W        W 4078  11.306   3.292   1.071  0.0212  0.0986 -0.2777
 3108W        W 4079  11.457   6.240   4.115  0.1120  0.1299  0.1017
 3109W        W 4080  10.406  11.304   3.549  0.1272 -0.0275  0.1703
 3110W        W 4081   2.123   1.092   8.175 -0.3264 -0.0811  0.0766
 3111W        W 4082  12.832   9.466  10.167  0.0172 -0.3946  0.2649
 3112W        W 4083  11.287   2.940   3.883 -0.2461 -0.0242  0.1655
 3113W        W 4084   6.618   2.394  12.480  0.1164  0.3137 -0.0504
 3114W        W 4085   5.518   9.105   8.435  0.2026 -0.0290  0.0248
 3115W        W 4086  11.346   5.000   0.452 -0.3053  0.1780  0.0772
 3116W        W 4087  13.793   4.145   5.180  0.0738  0.0679  0.2873
 3117W        W 4088  11.219  10.586   2.482  0.0847 -0.0436  0.2302
 3118W        W 4089   0.742   1.522   9.644  0.0961 -0.2404 -0.1356
 3119W        W 4090   0.251  13.444   4.439  0.0171 -0.2504 -0.2327
 3120W        W 4091   3.214   7.749   8.025  0.5023 -0.1373  0.3485
 3121W        W 4092   8.645  11.165  12.569  0.1418 -0.0912 -0.1105
 3122W        W 4093   3.113   8.258   2.192 -0.0124 -0.1493  0.2035
 3123W        W 4094   7.894   0.634   9.560  0.3880 -0.2558  0.3355
 3124W        W 4095   1.790   7.473  13.014  0.0932 -0.2972 -0.1891
 3125W        W 4096   9.801   8.959  12.318 -0.2544 -0.1745 -0.1997
 3126W        W 4097   9.537   6.074   7.347 -0.1242 -0.2543  0.0775
 3127W        W 4098   5.037   7.278   7.189 -0.0338  0.0314  0.0091
 3128W        W 4099   6.000   3.214  13.713  0.0365 -0.2142 -0.1399
 3129W        W 4100   5.605   1.859   7.923  0.1122 -0.0744  0.2153
 3130W        W 4101   1.544   3.560   3.954 -0.0800  0.0949 -0.1663
 3131W        W 4102  13.269   5.288  11.340  0.2114  0.0723  0.4454
 3132W        W 4103   2.316   6.787   2.676 -0.1110 -0.1478 -0.1713
 3133W        W 4104   7.507   5.633  11.258  0.0113  0.1422 -0.0088
 3134W        W 4105  13.642   8.063   3.953 -0.0654 -0.1023  0.1335
 3135W        W 4106  12.544   7.018   7.907 -0.0067  0.3978  0.1105
 3136W        W 4107   8.956  11.243   6.464 -0.0591  0.2695  0.0262
 3137W        W 4108   4.199   9.732   9.644 -0.0060 -0.2863  0.2815
 3138W        W 4109  12.086   9.271   7.919  0.0795 -0.0914  0.2432
 3139W        W 4110   4.586   8.818   4.431  0.3582  0.1621 -0.0985
 3140W        W 4111   8.646  11.840   4.552  0.1361  0.2721  0.0407
 3141W        W 4112   9.018   6.708   9.868  0.3017  0.2195  0.2212
 3142W        W 4113  13.620   5.198  10.283 -0.1946  0.0263  0.1350
 3143W        W 4114   5.297  10.202   0.475 -0.2996  0.1058  0.2484
 3144W        W 4115   9.040   0.188  12.274 -0.2911  0.1045 -0.2557
 3145W        W 4116   0.206   3.417   2.735 -0.4404 -0.1470 -0.1122
 3146W        W 4117   3.278  11.217   7.946 -0.0392  0.1698 -0.0890
 3147W        W 4118  13.413  12.969  10.978  0.0826  0.0820 -0.1444
 3148W        W 4119  11.263  10.805   9.340  0.2878 -0.0429 -0.1027
 3149W        W 4120  11.997  12.494   5.280  0.4103 -0.1372  0.1853
 3150W        W 4121   8.771   6.216   5.148 -0.0406 -0.0992 -0.1120
 3151W        W 4122   1.146  13.534   4.138  0.2083  0.0815  0.1497
 3152W        W 4123  10.383   2.393  12.431  0.1451  0.1938 -0.1718
 3153W        W 4124  10.092   6.795  13.834  0.1319 -0.3726 -0.3238
 3154W        W 4125   5.889   0.849  12.904 -0.0647 -0.2059  0.0326
 3155W        W 4126   1.024   8.684  12.259 -0.0352  0.0924 -0.0882
 3156W        W 4127   2.432   1.533   9.388 -0.1087 -0.2062 -0.1727
 3157W        W 4128  12.364  11.327  12.668  0.1683  0.3134 -0.0006
 3158W        W 4129  11.900  11.979   1.464  0.0976 -0.0362 -0.2549
 3159W        W 4130   6.142   3.118   1.602 -0.1457 -0.3989  0.1376
 3160W        W 4131  13.866   4.427   1.348 -0.0106 -0.1083 -0.2496
 3161W        W 4132   9.063   4.691   7.447 -0.0067  0.0324  0.0308
 3162W        W 4133  13.519   1.095   1.222 -0.0928  0.0452  0.0040
 3163W        W 4134  11.397  10.882   3.387  0.1421  0.0209 -0.2183
 3164W        W 4135   5.000  10.025   2.948  0.1882 -0.1321 -0.2014
 3165W        W 4136   2.229  13.295  10.908 -0.3475 -0.0207 -0.2878
 3166W        W 4137   7.066   5.355   0.062  0.0082 -0.0397  0.2182
 3167W        W 4138   4.426   1.164   7.890  0.1377  0.0217 -0.1722
 3168W        W 4139   5.274   9.658   3.653 -0.0790  0.0499  0.0713
 3169W        W 4140   0.843   1.319   0.224  0.1982 -0.1356 -0.2805
 3170W        W 4141   8.258  13.375   3.881  0.0136  0.1035 -0.1356
 3171W        W 4142   0.684  10.582   2.799 -0.0477  0.2795  0.2009
 3172W        W 4143   7.597   5.666   3.355  0.2960  0.1303 -0.3361
 3173W        W 4144  12.283   4.436   4.375 -0.0815 -0.2669  0.0242
 3174W        W 4145   2.311  12.862   0.119  0.2053 -0.2670  0.2402
 3175W        W 4146   4.998   0.963   6.090  0.0643  0.4172  0.2184
 3176W        W 4147   1.367  12.294   2.927  0.0612  0.3741  0.0185
 3177W        W 4148   0.920   1.171   6.062  0.1958  0.0910 -0.1460
 3178W        W 4149  13.892   1.848   0.483 -0.2381  0.2784 -0.0295
 3179W        W 4150   9.403   5.148  11.111  0.0297 -0.0830  0.2125
 3180W        W 4151   3.479   6.216   9.355 -0.0409 -0.1866 -0.1285
 3181W        W 4152  11.776   3.149   1.200  0.2137 -0.0819  0.2696
 3182W        W 4153  11.109   8.648   4.678  0.0478 -0.1677  0.1542
 3183W        W 4154   0.404   9.208   1.186  0.1084 -0.0262  0.3795
 3184W        W 4155  11.887   5.425   6.629 -0.0604 -0.0501 -0.0264
 3185W        W 4156   6.493  13.238  12.395  0.2108  0.3441 -0.4497
 3186W        W 4157   8.250   3.842   9.290  0.0259  0.2991  0.1013
 3187W        W 4158  10.827   5.478  11.745 -0.0247  0.0741 -0.1127
 3188W        W 4159   3.984   5.460  11.862  0.0006 -0.0382 -0.0177
 3189W        W 4160   4.208  12.875   7.705  0.2782  0.0099 -0.0394
 3190W        W 4161  13.443   1.427   5.757 -0.1942  0.0625  0.1998
 3191W        W 4162   8.184  12.018  12.696  0.1649 -0.2641 -0.2922
 3192W        W 4163   7.021  10.601   3.313 -0.0922 -0.1818 -0.0704
 3193W        W 4164   4.782   9.373   6.367  0.1110  0.0364 -0.0143
 3194W        W 4165  11.674   6.711   4.090  0.4805  0.0752  0.0473
 3195W        W 4166  10.114   8.090   8.719  0.1141 -0.1366 -0.0849
 3196W        W 4167   2.288   2.767   2.802  0.0988  0.0002  0.1080
 3197W        W 4168  10.902  11.273   4.962 -0.1005  0.0107  0.4042
 3198W        W 4169   7.593   8.666   4.456 -0.0167 -0.0859  0.1703
 3199W        W 4170   2.509   0.260  12.453  0.2321  0.0104 -0.0867
 3200W        W 4171   8.774   6.271  13.775 -0.2804  0.1482  0.0123
 3201W        W 4172   5.142   3.347  12.114 -0.1315  0.0151  0.0608
 3202W        W 4173   9.820  10.491  12.109 -0.2445 -0.0881  0.0446
 3203W        W 4174  11.239   5.408   4.875 -0.1742  0.1253 -0.0573
 3204W        W 4175  10.669   2.954   5.003 -0.0700  0.2334  0.0033
 3205W        W 4176   3.510   2.332  10.849 -0.0872 -0.2323  0.1338
 3206W        W 4177   3.677   2.574  12.410  0.1343 -0.0318 -0.2372
 3207W        W 4178   6.176  10.429   6.082  0.2363 -0.3305 -0.1237
 3208W        W 4179   8.986  10.096  13.320  0.0084 -0.4106 -0.2697
 3209W        W 4180   0.979   1.723  10.980  0.3156 -0.1530  0.1274
 3210W        W 4181   3.351   7.711   5.579 -0.3172  0.1439 -0.0570
 3211W        W 4182   3.073   9.939   1.219 -0.4517 -0.3133  0.1405
 3212W        W 4183   2.455  13.775  13.548 -0.1340 -0.1205 -0.1599
 3213W        W 4184   7.568  10.455   6.203  0.1389  0.2732  0.0471
 3214W        W 4185   7.331   2.989   5.327  0.0587 -0.1719 -0.0530
 3215W        W 4186   6.146   4.078  13.425 -0.0753 -0.1866 -0.0091
 3216W        W 4187   6.335   3.149   7.056  0.1909  0.2447 -0.0431
 3217W        W 4188  12.187   2.209  13.547 -0.0386 -0.0269 -0.2363
 3218W        W 4189   2.279   6.419   0.355  0.0307 -0.2900 -0.0618
 3219W        W 4190   5.437   2.864   9.649  0.0889 -0.0800 -0.2888
 3220W        W 4191   0.213   7.988  11.468  0.2695 -0.3160 -0.3530
 3221W        W 4192  10.313   1.347   9.037  0.0768  0.1799  0.1410
 3222W        W 4193   6.918   9.092   5.493  0.0813  0.1436  0.1290
 3223W        W 4194  11.969   7.315   6.568  0.1687  0.0425  0.3559
 3224W        W 4195   3.116   1.873   3.445 -0.1836 -0.2219 -0.1590
 3225W        W 4196   9.176   4.804   1.265  0.3117 -0.0013 -0.1029
 3226W        W 4197  12.456   2.633   5.685 -0.0133  0.0782 -0.1465
 3227W        W 4198  10.582   7.401   3.088 -0.1810 -0.1703 -0.1586
 3228W        W 4199   3.582   6.870   6.680 -0.2917 -0.1947 -0.1571
 3229W        W 4200  10.446   9.852   9.993  0.0612  0.0503 -0.0988
 3230W        W 4201  13.335   3.486   0.305  0.0571 -0.0515 -0.0629
 3231W        W 4202  10.255   9.132   1.800 -0.2985  0.0216 -0.3047
 3232W        W 4203   4.214   1.654  11.286  0.0296 -0.0236 -0.1590
 3233W        W 4204   2.003   3.561   6.786  0.2777 -0.1100 -0.2828
 3234W        W 4205   9.623   4.807   5.741 -0.2050  0.1480  0.3222
 3235W        W 4206  11.635  12.152   5.315 -0.2191 -0.4863  0.1294
 3236W        W 4207   0.520   6.049  11.436 -0.0798  0.3575  0.0359
 3237W        W 4208   4.749   7.016   1.581  0.0008  0.1958 -0.0056
 3238W        W 4209   5.052   0.239   8.228 -0.2179 -0.1857  0.4588
 3239W        W 4210  13.810   0.853   9.482 -0.4611  0.1310  0.1542
 3240W        W 4211   2.952   7.568   8.427 -0.0169 -0.1194  0.1540
 3241W        W 4212   2.367   2.407  10.134 -0.1383 -0.4231 -0.0657
 3242W        W 4213   6.635   4.500   5.665  0.1424  0.0671  0.2222
 3243W        W 4214   6.329   3.886   2.343 -0.1496  0.0127  0.2177
 3244W        W 4215   5.840  13.091   4.690 -0.1236 -0.0467  0.0287
 3245W        W 4216   5.040  10.969   5.283 -0.0354 -0.0172 -0.0615
 3246W        W 4217   0.823   2.624   8.739 -0.3145 -0.2493  0.1698
 3247W        W 4218   4.676   5.990  13.355 -0.2976  0.3368 -0.1466
 3248W        W 4219   2.579   4.319  13.728 -0.1818 -0.6108  0.1176
 3249W        W 4220   9.918   1.706   4.844 -0.1208  0.0918 -0.1525
 3250W        W 4221   4.072   8.237   8.025  0.2231  0.2124  0.3206
 3251W        W 4222   7.077   1.586  10.859  0.2149  0.2218 -0.0075
 3252W        W 4223   6.685   1.972  11.569  0.0178 -0.1841  0.0851
 3253W        W 4224   6.167  11.744  13.876  0.0134  0.2491  0.0643
 3254W        W 4225   8.560   9.335   8.534  0.2635 -0.2171 -0.0124
 3255W        W 4226  13.125   3.665   7.842  0.1747 -0.3695 -0.0059
 3256W        W 4227  13.430   6.817   6.181  0.2628  0.3165 -0.2585
 3257W        W 4228   4.624   3.415  10.803  0.0735  0.0973  0.0725
 3258W        W 4229   9.078   5.903   7.235 -0.0638 -0.1599 -0.0519
 3259W        W 4230   4.264   9.351   9.350  0.2522  0.1467  0.0163
 3260W        W 4231   6.423   8.940   4.392 -0.1146 -0.1335  0.0749
 3261W        W 4232  11.503   6.102   9.198  0.0588  0.0033 -0.0452
 3262W        W 4233   4.227   0.096   1.807 -0.1656  0.0446  0.1416
 3263W        W 4234   2.391   5.315  12.385 -0.3551 -0.1484  0.0952
 3264W        W 4235   8.464   6.165  13.420  0.1370  0.3431  0.0694
 3265W        W 4236  12.699   7.842   0.495  0.2331 -0.1185 -0.0569
 3266W        W 4237   4.094   9.809   2.131  0.0983 -0.1229  0.2566
 3267W        W 4238   2.717   2.940   3.172  0.0447  0.2266  0.1456
 3268W        W 4239   6.243   8.339   5.201  0.2539 -0.1980  0.0432
 3269W        W 4240   4.624  13.577  12.830 -0.0026  0.0268  0.0098
 3270W        W 4241   0.008   9.219   6.844 -0.0763 -0.2241 -0.4158
 3271W        W 4242  12.517  12.895   8.349 -0.2091  0.0413 -0.0613
 3272W        W 4243   6.697   4.318  12.054 -0.6345  0.2429 -0.0418
 3273W        W 4244   4.347  13.139   2.483 -0.0201  0.0174 -0.4788
 3274W        W 4245   2.953   5.032  12.015  0.2115  0.0318 -0.0921
 3275W        W 4246   9.058   6.643  11.418  0.1350  0.1871  0.0645
 3276W        W 4247   1.481   4.338   9.939  0.1088  0.2601  0.0668
 3277W        W 4248  12.544   1.918  11.373  0.0868  0.0024 -0.1143
 3278W        W 4249   6.334  13.454   7.317 -0.1547 -0.0041  0.0318
 3279W        W 4250   7.338   6.516   9.379  0.0267  0.4753 -0.0429
 3280W        W 4251   7.916   5.156   7.118 -0.1353 -0.0220  0.2787
 3281W        W 4252   4.309   8.959   9.042  0.1250 -0.0224 -0.0463
 3282W        W 4253   7.598   3.130   2.028 -0.1510 -0.0910  0.1761
 3283W        W 4254   8.453  13.286   9.627 -0.3642  0.3030  0.0316
 3284W        W 4255  11.752   6.272   0.885  0.0509 -0.1989  0.1548
 3285W        W 4256   6.887   0.548   4.647 -0.1151 -0.0137 -0.0907
 3286W        W 4257  12.584  10.164   2.206 -0.3375 -0.1492  0.0830
 3287W        W 4258   9.258   8.771   7.944  0.1242 -0.1491 -0.1109
 3288W        W 4259   4.136  12.559  12.004 -0.2044  0.0275 -0.2363
 3289W        W 4260  10.789   5.489   5.084 -0.0924  0.1954  0.4424
 3290W        W 4261   5.972   4.044   7.227  0.2371  0.2249 -0.0509
 3291W        W 4262   2.014   1.572   4.904  0.0702  0.1699  0.0742
 3292W        W 4263   3.971   3.969   8.366 -0.0283  0.3970 -0.0535
 3293W        W 4264  11.418  12.601  10.493  0.1709 -0.1057  0.3688
 3294W        W 4265   7.581  10.072   4.958 -0.0583 -0.3061 -0.2682
 3295W        W 4266   6.729   5.315   9.798  0.0390 -0.2115 -0.0186
 3296W        W 4267   6.097   1.670   7.827 -0.1794  0.0318 -0.2984
 3297W        W 4268   4.197   5.051   0.320  0.0907  0.0844  0.0280
 3298W        W 4269   7.660  11.268   5.468 -0.0536 -0.0387 -0.1019
 3299W        W 4270  11.405   0.996  12.365  0.1724  0.1279  0.1477
 3300W        W 4271   9.161   6.950  13.601  0.0911  0.1454 -0.0461
 3301W        W 4272   9.188   3.313  11.269 -0.0296  0.1285 -0.1528
 3302W        W 4273   8.124   8.578   4.400  0.1626  0.0687 -0.0788
 3303W        W 4274   5.340   6.801   9.737  0.0225  0.0501 -0.2132
 3304W        W 4275   6.862   5.352   5.694  0.1168  0.0255  0.1569
 3305W        W 4276   8.450   0.609   2.585  0.0173  0.1041  0.1385
 3306W        W 4277   4.172   5.774   5.624 -0.3113  0.0124  0.1026
 3307W        W 4278   5.462   7.631   5.286  0.2189 -0.1425  0.0233
 3308W        W 4279  13.219  10.856   7.147 -0.1467 -0.1633  0.2559
 3309W        W 4280   2.956  10.089  13.786 -0.0018  0.6495  0.1295
 3310W        W 4281   6.000  11.410   8.794  0.1275  0.3148 -0.1940
 3311W        W 4282  10.652  11.506   6.842 -0.0678 -0.2154  0.2364
 3312W        W 4283   9.457   6.652   5.808 -0.1320 -0.1710 -0.2677
 3313W        W 4284  13.268  12.535  11.928  0.1483 -0.1040 -0.0503
 3314W        W 4285  10.737   0.104   9.926  0.0006 -0.0110 -0.0542
 3315W        W 4286   3.942   7.534   4.341 -0.0495  0.1957 -0.1988
 3316W        W 4287  11.083   0.132  10.819  0.1077  0.0272 -0.1292
 3317W        W 4288  11.719   0.590  10.732  0.1499  0.2398 -0.0603
 3318W        W 4289   0.980  13.677   2.575 -0.0285 -0.0031  0.0578
 3319W        W 4290   9.097  11.497   4.548 -0.1370 -0.0303 -0.0354
 3320W        W 4291   8.724   1.198   6.632 -0.0566 -0.1396  0.3049
 3321W        W 4292   0.330   0.482   4.516  0.4139 -0.1317  0.3019
 3322W        W 4293   6.004   6.673   9.072 -0.0696  0.0037  0.0835
 3323W        W 4294   5.909   0.727   9.334  0.0390 -0.3922 -0.1466
 3324W        W 4295   9.371  11.363  13.111 -0.0394 -0.1487 -0.2893
 3325W        W 4296   3.781   1.153   4.474 -0.2751 -0.1657 -0.1911
 3326W        W 4297   5.774  10.732  13.489  0.0137 -0.0280 -0.0225
 3327W        W 4298  12.396   2.231   1.776 -0.2695 -0.0133 -0.1507
 3328W        W 4299   8.774   4.539   6.697 -0.2107 -0.3791 -0.1536
 3329W        W 4300  13.312  13.500  11.082  0.2385  0.0054  0.2041
 3330W        W 4301   9.688   9.122  13.861  0.3735 -0.0483 -0.1325
 3331W        W 4302   7.375   6.049  11.486  0.0949 -0.1418  0.3513
 3332W        W 4303   5.615   7.821   0.529  0.2036 -0.3659 -0.1718
 3333W        W 4304   0.968   9.083  13.729 -0.1943  0.1960 -0.0906
 3334W        W 4305   1.097   3.615   5.669  0.0168 -0.0361 -0.0519
 3335W        W 4306   4.751   9.594   3.921  0.0146  0.1820  0.0670
 3336W        W 4307   8.823   2.433   9.333  0.0148  0.0858  0.0466
 3337W        W 4308   2.192   5.683  12.115  0.1560  0.0653  0.2119
 3338W        W 4309   6.220  12.371   3.709  0.2079 -0.3426  0.3644
 3339W        W 4310  12.833   3.827   8.605 -0.2868 -0.6598 -0.0063
 3340W        W 4311   8.907   3.515   9.161  0.3307  0.2282  0.0135
 3341W        W 4312   3.409   8.358   1.545  0.0416 -0.2720  0.0989
 3342W        W 4313   8.924   4.348   9.164 -0.3659 -0.0328  0.2959
 3343W        W 4314  13.202   8.860   6.690 -0.0880 -0.5624  0.0586
 3344W        W 4315   2.588  12.496   5.151  0.0782  0.0192 -0.2272
 3345W        W 4316   4.513   4.450  11.433  0.1260 -0.1294 -0.1763
 3346W        W 4317   7.377   9.881   5.386  0.3346  0.1010  0.2715
 3347W        W 4318   5.063   7.366  13.877  0.0483  0.3269  0.3090
 3348W        W 4319  11.618   6.027   1.713 -0.4102 -0.0142 -0.2053
 3349W        W 4320  10.767   3.412   9.735  0.1977 -0.3682 -0.1412
 3350W        W 4321  10.096  10.740  10.138 -0.0218  0.3567 -0.0122
 3351W        W 4322   2.904   5.210   0.666  0.2046  0.1786  0.1126
 3352W        W 4323   6.008  10.359   9.638  0.0888  0.0507 -0.1049
 3353W        W 4324   0.392   7.445   7.818 -0.0458  0.0911 -0.0048
 3354W        W 4325  12.013   4.801   6.446  0.2276 -0.1787  0.1569
 3355W        W 4326   5.205  11.292   6.511  0.3237 -0.0570  0.0442
 3356W        W 4327   2.144   6.048   1.914  0.1561  0.0697  0.0691
 3357W        W 4328   2.107   4.176  12.989  0.2453 -0.2759  0.1782
 3358W        W 4329   7.086   1.034   8.293 -0.1257 -0.0612  0.2973
 3359W        W 4330   4.187   4.018  13.289 -0.1676  0.0130  0.1084
 3360W        W 4331  13.490   9.764   6.319 -0.3397 -0.0684 -0.0389
 3361W        W 4332   2.053   4.269   8.392 -0.0016 -0.1717  0.0070
 3362W        W 4333  11.196   3.949   5.880  0.1685  0.0490 -0.1469
 3363W        W 4334   7.380  10.462   0.166 -0.2847 -0.1914 -0.0939
 3364W        W 4335   0.056   9.648   7.564  0.4645 -0.0571 -0.2834
 3365W        W 4336   9.620   2.682   8.868 -0.2473  0.1016 -0.0910
 3366W        W 4337  12.540   4.894  11.601  0.3221 -0.0119  0.3693
 3367W        W 4338   3.893   3.514   9.665  0.2070  0.0905 -0.1654
 3368W        W 4339  12.257  11.119   2.484 -0.0454  0.3386  0.1005
 3369W        W 4340   3.200   0.879  11.510 -0.0200 -0.2022  0.1623
 3370W        W 4341  11.604   8.688   1.923  0.3448 -0.3242 -0.2961
 3371W        W 4342   3.738  10.830   8.153  0.0080  0.1763 -0.0275
 3372W        W 4343  11.347   2.224   9.188  0.1774  0.1145  0.0527
 3373W        W 4344  13.677   3.454  12.822  0.0847  0.0923  0.2041
 3374W        W 4345   9.976  13.114  11.310 -0.2734  0.0504  0.1418
 3375W        W 4346   6.172  12.861   6.646 -0.1040 -0.1051  0.0785
 3376W        W 4347   4.197   7.800   9.882 -0.1442 -0.1839  0.1210
 3377W        W 4348   6.713   9.829   8.003  0.1114  0.1716 -0.2531
 3378W        W 4349  10.968   3.228   8.944 -0.0554  0.0708 -0.2521
 3379W        W 4350   9.234  13.847   7.839 -0.1112 -0.1547 -0.1817
 3380W        W 4351  13.867   3.857  10.512 -0.0163 -0.0275  0.2110
 3381W        W 4352   5.449   0.458   7.906  0.0739  0.1489  0.0396
 3382W        W 4353   5.352   3.650   6.527 -0.1902  0.1881  0.3125
 3383W        W 4354   9.311   4.337   5.614 -0.1872  0.0104 -0.1046
 3384W        W 4355   6.713  11.513   5.379  0.1018  0.0347  0.0819
 3385W        W 4356  11.699   7.959   6.668 -0.3708 -0.2913 -0.1216
 3386W        W 4357   8.341   2.927   0.273  0.1638  0.0611 -0.1215
 3387W        W 4358  13.512   2.024  11.999  0.4352  0.0219  0.1275
 3388W        W 4359   5.876   5.358  11.484  0.0671  0.3877  0.0353
 3389W        W 4360   2.614  10.642   6.674 -0.1114 -0.1714  0.0273
 3390W        W 4361  11.403   8.787  10.162 -0.2586  0.1747  0.0549
 3391W        W 4362  13.698  11.079   6.061 -0.2475 -0.1688  0.1068
 3392W        W 4363   1.251   2.844   2.955  0.1378  0.1454  0.1649
 3393W        W 4364   5.848   1.720  12.525  0.0469 -0.0016 -0.1526
 3394W        W 4365   8.296   6.454   0.366  0.0176 -0.1777 -0.1643
 3395W        W 4366   1.258   2.134  13.321 -0.1276 -0.1435  0.0707
 3396W        W 4367   8.851   7.224   0.082  0.3135 -0.1106 -0.0399
 3397W        W 4368   9.575  10.487   5.830  0.0922  0.1342  0.4604
 3398W        W 4369   9.138   8.987   8.734 -0.2054  0.3525  0.1596
 3399W        W 4370   2.772  12.349  13.421  0.0437 -0.1947  0.0954
 3400W        W 4371  12.408   9.908  11.172  0.2032  0.0079  0.1022
 3401W        W 4372   3.370   7.672   0.892 -0.0185  0.0941  0.0324
 3402W        W 4373   6.032  13.356   5.575  0.0370 -0.2844  0.0236
 3403W        W 4374   3.460  11.813   6.839 -0.2086  0.1911  0.0088
 3404W        W 4375   7.764  12.865   1.327 -0.0483  0.5443 -0.2489
 3405W        W 4376   0.184   6.386  13.841  0.0352 -0.0581 -0.1297
 3406W        W 4377  13.662   0.573   1.609 -0.1294  0.1900  0.2059
 3407W        W 4378  12.602   1.070   9.877 -0.0153 -0.1166 -0.0382
 3408W        W 4379   4.689  13.287   8.420 -0.0273 -0.2223 -0.2429
 3409W        W 4380   1.982   2.947   1.266 -0.2406 -0.3923  0.1901
 3410W        W 4381   2.120   9.150   9.382 -0.0643  0.0856 -0.0528
 3411W        W 4382  13.467   8.072   2.586 -0.0798  0.3455  0.1329
 3412W        W 4383   3.491  10.251   2.513  0.1311 -0.0820 -0.0867
 3413W        W 4384  11.272   6.342  10.702  0.0976  0.1812  0.0358
 3414W        W 4385   4.370  11.313   3.329  0.3035  0.0001  0.1702
 3415W        W 4386   5.785   2.474   4.026 -0.1353  0.0764  0.0288
 3416W        W 4387   3.814  10.544  11.160  0.0834 -0.2228 -0.0463
 3417W        W 4388   5.952   0.019   0.206 -0.0474  0.0583 -0.0938
 3418W        W 4389   0.373   5.073   3.566 -0.0508  0.0833 -0.1336
 3419W        W 4390  10.148   7.852   3.785 -0.0373  0.0373  0.3015
 3420W        W 4391   3.984   4.517  10.810  0.2723 -0.0615 -0.1024
 3421W        W 4392   2.715   1.464   7.689 -0.1970 -0.0740  0.0121
 3422W        W 4393   7.136  10.339   4.895  0.1421 -0.2370 -0.0906
 3423W        W 4394   3.071   1.154   1.074 -0.1558  0.0291 -0.1524
 3424W        W 4395  12.807   2.592   7.033 -0.2223 -0.0722 -0.1839
 3425W        W 4396   6.405   1.567   1.182  0.0141  0.0431  0.1182
 3426W        W 4397   8.728  12.561   2.547  0.2215 -0.1393  0.1821
 3427W        W 4398   2.365   2.575   8.114 -0.1583 -0.0867 -0.3101
 3428W        W 4399  11.522   5.194   2.808 -0.1331 -0.0821  0.2918
 3429W        W 4400   5.696   8.266  10.843  0.5242  0.4101  0.0037
 3430W        W 4401  12.744   1.489   6.483 -0.1622  0.0535  0.0992
 3431W        W 4402   8.314   4.177  11.264  0.1527  0.2809 -0.3474
 3432W        W 4403  12.968   9.788   7.951 -0.1256  0.0036  0.1398
 3433W        W 4404  13.662  12.003  13.722  0.2637  0.1152 -0.0582
 3434W        W 4405   2.576   8.243   2.221  0.0626  0.1986  0.0191
 3435W        W 4406   7.043  12.203  10.908  0.0073  0.0669 -0.1319
 3436W        W 4407  13.812   7.400   9.764  0.1407 -0.2771  0.1360
 3437W        W 4408   7.914  11.083  11.132 -0.0565 -0.0989  0.1893
 3438W        W 4409   4.486   5.931   9.439 -0.0180 -0.3443  0.0265
 3439W        W 4410   7.766   5.038  10.946  0.0383 -0.0735 -0.3297
 3440W        W 4411   2.803   4.553   3.109  0.2822  0.0934  0.1206
 3441W        W 4412  10.402   9.384   2.249 -0.1407 -0.0572  0.1099
 3442W        W 4413   2.098   9.145   8.094 -0.2504  0.6446  0.2476
 3443W        W 4414  12.966   2.759   7.538 -0.1152 -0.1212 -0.0883
 3444W        W 4415   4.405   9.748   4.714 -0.0349  0.0865  0.3161
 3445W        W 4416   9.961  10.580   2.425 -0.0803 -0.0251 -0.1880
 3446W        W 4417   7.890   1.291   8.089 -0.0528  0.1036  0.2875
 3447W        W 4418   8.390   0.042   7.050 -0.0238 -0.1623 -0.2822
 3448W        W 4419   5.117   7.533   6.608 -0.0649  0.3473 -0.1057
 3449W        W 4420   1.638   4.006   3.467 -0.2293  0.0282  0.2687
 3450W        W 4421   0.673  13.478   0.081 -0.2069 -0.2114  0.1723
 3451W        W 4422   7.010   5.491  10.620 -0.2904  0.1325  0.1002
 3452W        W 4423  11.814   4.825   0.423  0.0361  0.1237  0.1694
 3453W        W 4424   6.880   9.208   4.402  0.1902  0.0738  0.1349
 3454W        W 4425   7.670   3.651   1.955 -0.1265  0.3112 -0.2231
 3455W        W 4426  11.464   5.518   6.416  0.1953 -0.3376  0.0541
 3456W        W 4427   3.322   9.770   9.232  0.0667 -0.2115  0.2863
 3457W        W 4428  10.979   0.119   7.395  0.1175  0.0502 -0.2738
 3458W        W 4429   3.560   9.308  13.450 -0.0080  0.0850 -0.0815
 3459W        W 4430   3.294   9.470  13.019  0.1400 -0.0233 -0.1882
 3460W        W 4431   1.036   5.402   2.197  0.3324  0.0802 -0.0196
 3461W        W 4432   5.672  12.867  12.753  0.1023 -0.1211  0.1342
 3462W        W 4433   1.112  12.105  11.721  0.2341  0.0955  0.1147
 3463W        W 4434   7.776   7.093   6.018 -0.1087  0.0496  0.1851
 3464W        W 4435   1.549  13.639   5.506 -0.0093 -0.0188  0.0131
 3465W        W 4436   7.568   4.146  10.176  0.0717 -0.3024  0.1645
 3466W        W 4437   5.601   4.404   6.031 -0.2186 -0.0430 -0.0060
 3467W        W 4438  11.111   5.991   5.281  0.0209  0.0071  0.4155
 3468W        W 4439   4.525   3.511  11.411  0.1095 -0.1944  0.0255
 3469W        W 4440  13.608   3.343   8.139 -0.0389 -0.0295 -0.0447
 3470W        W 4441   2.452  12.015   1.920 -0.0468 -0.0143  0.4317
 3471W        W 4442   4.988  11.631  11.464 -0.0558 -0.1438 -0.1186
 3472W        W 4443   0.279   1.308   6.542  0.0339 -0.0172 -0.1293
 3473W        W 4444  12.053  12.396   8.297  0.2415  0.3340  0.2661
 3474W        W 4445  10.160   0.723   9.266 -0.0488 -0.1470 -0.3680
 3475W        W 4446   3.056   5.666  11.057 -0.1727  0.1121  0.2479
 3476W        W 4447   4.320  10.356   7.417 -0.0427 -0.2242  0.0538
 3477W        W 4448   3.058  10.684   2.954  0.1863 -0.2876 -0.5710
 3478W        W 4449   2.155  12.780   2.878  0.3206 -0.0550 -0.2484
 3479W        W 4450   6.136   2.845   4.259 -0.0994 -0.1002 -0.1963
 3480W        W 4451   1.343   2.804   1.296  0.0409 -0.2392 -0.0883
 3481W        W 4452   6.876  10.519   7.419  0.2414 -0.0529  0.2406
 3482W        W 4453  12.623   1.445   0.953  0.1300 -0.2149 -0.2088
 3483W        W 4454  13.227  13.758   9.080 -0.3778  0.2833 -0.3281
 3484W        W 4455  11.411  11.674   1.149 -0.3932 -0.0055 -0.0793
 3485W        W 4456   5.221   1.779  11.322  0.0178  0.1186 -0.2923
 3486W        W 4457   4.854   0.620  11.760 -0.1674  0.2083 -0.0319
 3487W        W 4458  12.493  12.640  13.645  0.2477  0.0284 -0.1241
 3488W        W 4459  13.784   1.047   1.657 -0.2817 -0.0344  0.3912
 3489W        W 4460   2.494   9.653   5.243 -0.0584  0.3096 -0.0761
 3490W        W 4461   1.882  10.699   3.977 -0.0137  0.3743  0.1319
 3491W        W 4462  12.569   5.834  13.596  0.2709  0.0293 -0.1968
 3492W        W 4463  13.156   3.403   5.294  0.0279 -0.1266 -0.0465
 3493W        W 4464   0.190   8.257   5.754  0.1450  0.0714  0.1107
 3494W        W 4465   6.617   9.333   0.370  0.2092  0.0157  0.0342
 3495W        W 4466  12.512  12.466   8.527  0.1154  0.0354  0.0944
 3496W        W 4467   1.087   4.563   2.435 -0.1623 -0.1636  0.1615
 3497W        W 4468  13.311   2.446  12.298  0.2224  0.1846  0.1126
 3498W        W 4469  12.776  12.196   3.382  0.0183 -0.0396  0.2851
 3499W        W 4470   8.083  10.633  10.891 -0.2183 -0.2877  0.0207
 3500W        W 4471   1.103   5.894   0.263 -0.2990  0.0886 -0.2478
 3501W        W 4472   1.306  10.756  10.652 -0.0324 -0.2621  0.0314
 3502W        W 4473   6.660   4.543   6.176  0.0354 -0.4134 -0.2369
 3503W        W 4474  10.650   5.013   4.407  0.1378  0.1249  0.3260
 3504W        W 4475   4.970  10.084   8.123 -0.0907 -0.0075 -0.0979
 3505W        W 4476  12.398  12.571   3.572 -0.0408  0.1308 -0.1868
 3506W        W 4477  10.018  11.354  13.755  0.2496 -0.0274  0.2700
 3507W        W 4478   0.984   7.335   7.119 -0.1895  0.0852  0.1155
 3508W        W 4479   8.118  13.834   7.888 -0.0324  0.0972  0.0960
 3509W        W 4480  10.974   2.491   6.168  0.1357  0.1327  0.0704
 3510W        W 4481  12.666   4.864   7.157  0.3856 -0.1598  0.0734
 3511W        W 4482   4.522  13.310   7.229  0.0445 -0.1083 -0.0394
 3512W        W 4483   1.633   1.346   9.760  0.3535 -0.0811 -0.0544
 3513W        W 4484  10.288  10.239   6.744 -0.1971  0.2806  0.0743
 3514W        W 4485  11.572  10.157   8.795  0.0501  0.2560 -0.1749
 3515W        W 4486  13.824   7.774   5.938  0.0772 -0.0496  0.0729
 3516W        W 4487   9.490  10.515   0.568 -0.2643 -0.0799  0.0602
 3517W        W 4488   0.349   9.443  11.930 -0.0889  0.3698 -0.1270
 3518W        W 4489   6.373   6.491  13.571  0.0348  0.3174 -0.3791
 3519W        W 4490   7.831  10.755   3.765  0.2199 -0.0483  0.0197
 3520W        W 4491  11.847  10.263   1.414 -0.0104 -0.1214 -0.1103
 3521W        W 4492  13.115  10.602   4.122  0.2034  0.2085  0.2665
 3522W        W 4493   0.825  11.044   0.788 -0.2247 -0.6444  0.1164
 3523W        W 4494  10.909   1.604  12.098  0.1359  0.1506 -0.0834
 3524W        W 4495   0.401   4.511   8.431  0.1647  0.0548 -0.0662
 3525W        W 4496   5.392  12.964  10.917  0.0450  0.1218 -0.2560
 3526W        W 4497   2.852  11.859  11.704  0.2141  0.5483  0.0239
 3527W        W 4498   6.356  11.903   3.931 -0.0320  0.0983 -0.4594
 3528W        W 4499  10.999   8.186   5.571  0.3568 -0.0243 -0.1094
 3529W        W 4500   8.553   4.200   4.573 -0.1058  0.0583 -0.0205
 3530W        W 4501   5.944   5.972   4.537  0.3302 -0.2069 -0.0212
 3531W        W 4502  13.162   0.849   9.412 -0.2473 -0.0012  0.1773
 3532W        W 4503  13.674   8.066   6.455  0.0183 -0.0315 -0.0867
 3533W        W 4504   4.891   0.920   3.794 -0.2690  0.0094 -0.3181
 3534W        W 4505   3.893   4.819  12.171 -0.0765 -0.1053 -0.0267
 3535W        W 4506   2.910  13.716  13.527 -0.3498  0.2239 -0.1178
 3536W        W 4507   5.735  12.643  10.278 -0.0477  0.1570  0.1338
 3537W        W 4508   5.825   9.263   5.750 -0.1023  0.0931  0.0215
 3538W        W 4509   4.668   0.506   5.782  0.0257  0.1805 -0.0614
 3539W        W 4510   3.858  11.468   9.784  0.4240 -0.2782  0.2801
 3540W        W 4511   1.809   3.836   2.189  0.1175 -0.3895  0.1936
 3541W        W 4512  10.734   8.689   9.498  0.4726 -0.1192 -0.0165
 3542W        W 4513  12.378   9.335   7.463 -0.0982  0.1434  0.2140
 3543W        W 4514  12.402   2.530   7.349 -0.2485  0.0819  0.1054
 3544W        W 4515   9.541   1.728   7.846 -0.2935 -0.0929  0.0532
 3545W        W 4516  10.228   5.960   1.903 -0.1454 -0.0374 -0.2435
 3546W        W 4517  10.519   0.867   7.758 -0.1370  0.2230  0.2390
 3547W        W 4518  13.692   8.462   8.269 -0.0135  0.4193 -0.2633
 3548W        W 4519   7.411  13.464   8.691 -0.2982  0.0464 -0.0574
 3549W        W 4520   2.849   5.113   5.075 -0.1941 -0.2129 -0.1777
 3550W        W 4521   5.984   2.999   5.286  0.3155 -0.0279  0.2015
 3551W        W 4522   3.148   7.565   7.588 -0.1232 -0.3501  0.1325
 3552W        W 4523  12.304  11.030   0.466 -0.0559 -0.1284 -0.0515
 3553W        W 4524   7.379   3.026  10.476  0.1912  0.1757 -0.2290
 3554W        W 4525   7.893   7.461  11.821  0.2233  0.2005 -0.1939
 3555W        W 4526  10.006   8.956   1.305 -0.0765  0.1614  0.0647
 3556W        W 4527   6.664   1.258  13.505 -0.0802 -0.0832  0.2344
 3557W        W 4528   4.986  11.381   7.828 -0.1397  0.2783  0.2186
 3558W        W 4529  11.035  12.992   6.419  0.2085 -0.0998 -0.0882
 3559W        W 4530   5.827   1.758   0.392  0.0254  0.1313  0.0994
 3560W        W 4531   0.526  12.428   3.146 -0.1013 -0.1257  0.1031
 3561W        W 4532   0.426  11.514  10.052  0.0930 -0.3190  0.1874
 3562W        W 4533  13.308  10.719   5.694 -0.4291 -0.0358  0.1026
 3563W        W 4534  12.722   5.372   5.386  0.0456 -0.0283  0.2396
 3564W        W 4535   3.117  12.618  13.711 -0.2756  0.0197 -0.0802
 3565W        W 4536  11.118   6.507   3.850  0.4606 -0.1859 -0.1721
 3566W        W 4537   2.795   1.482   2.935  0.3121 -0.0286  0.0493
 3567W        W 4538   4.048  10.468   8.367  0.2976  0.2916  0.1642
 3568W        W 4539   7.386   5.383   4.365 -0.2893 -0.0758  0.2060
 3569W        W 4540  10.675   3.340  12.086 -0.0120  0.1118 -0.1860
 3570W        W 4541  13.366   4.028  13.819 -0.0366  0.1148 -0.1986
 3571W        W 4542   9.467   5.164  10.421  0.0209 -0.2558 -0.0886
 3572W        W 4543   7.803   0.844   2.077 -0.3146 -0.0759 -0.1793
 3573W        W 4544   1.754  10.845   1.835  0.0272 -0.0844  0.1256
 3574W        W 4545   1.913   3.753   4.799  0.0331 -0.0987  0.1258
 3575W        W 4546   3.577  10.257   5.781 -0.1933 -0.1957  0.3129
 3576W        W 4547   4.569   4.976  13.860  0.2728 -0.1974  0.0239
 3577W        W 4548   6.234   7.954  12.499 -0.0265  0.0411 -0.3170
 3578W        W 4549   1.612   1.501   6.261 -0.0384 -0.3279 -0.1306
 3579W        W 4550   8.984   2.371  13.896  0.2105  0.0581  0.0325
 3580W        W 4551   7.010   9.781  11.955 -0.1419 -0.0362 -0.1947
 3581W        W 4552   4.842  12.720  12.888 -0.1975 -0.1034  0.0863
 3582W        W 4553  13.818   8.629   2.034  0.0640 -0.2387  0.3798
 3583W        W 4554  12.663   7.331   0.218  0.0494  0.1477 -0.4565
 3584W        W 4555   1.270  13.469   6.564 -0.2712 -0.0131 -0.3667
 3585W        W 4556   0.474   0.982   5.038 -0.0889 -0.0960  0.0006
 3586W        W 4557   1.638  13.333   4.466  0.0708  0.1386 -0.1160
 3587W        W 4558  11.301  12.224   9.524  0.1133  0.1764  0.0481
 3588W        W 4559   4.126   9.341   1.447  0.0180  0.4062 -0.0366
 3589W        W 4560  12.813   4.388   2.966  0.0466 -0.0705  0.1213
 3590W        W 4561   8.826  10.180   6.365 -0.0870 -0.0751 -0.0877
 3591W        W 4562   7.071   7.737   8.057  0.3662  0.0995 -0.1215
 3592W        W 4563   2.363   1.795   5.784  0.0642 -0.1838 -0.1300
 3593W        W 4564  12.315   1.579  12.285 -0.0740  0.3445  0.1833
 3594W        W 4565   5.510   4.218   3.916  0.2549  0.0709 -0.0931
 3595W        W 4566  10.394   8.033   3.062 -0.1229 -0.1030  0.1994
 3596W        W 4567   8.335   4.456   5.516 -0.1252 -0.1100 -0.0474
 3597W        W 4568   6.521  12.185  12.348  0.0100 -0.0233 -0.3496
 3598W        W 4569   7.669  11.866   3.051  0.1999 -0.1263 -0.0892
 3599W        W 4570   1.563   6.477   1.183  0.2505 -0.0188  0.3207
 3600W        W 4571  12.376   9.772   7.108  0.1091  0.3845  0.0403
 3601W        W 4572   7.341   4.788   3.641  0.2071 -0.4504 -0.0520
 3602W        W 4573   6.769   1.301   1.476  0.1461 -0.0501 -0.1493
 3603W        W 4574   5.647   1.972   3.930 -0.0434 -0.1713  0.1403
 3604W        W 4575   2.056   8.410   7.466 -0.2029  0.0179 -0.0242
 3605W        W 4576   9.704   5.298   7.038 -0.2692  0.1486  0.3987
 3606W        W 4577  10.156   3.376   5.199 -0.0895 -0.0777  0.0168
 3607W        W 4578  11.518  13.732   6.753  0.2025  0.0391 -0.0737
 3608W        W 4579  11.674   1.300   5.000  0.3714  0.0321  0.1969
 3609W        W 4580   0.108   1.249  10.914  0.1365  0.2560 -0.1612
 3610W        W 4581  10.103   7.150   1.130 -0.0064  0.1769  0.1267
 3611W        W 4582   0.190   3.579   1.117 -0.1057  0.1830  0.1376
 3612W        W 4583   4.313  13.389  10.429 -0.0539 -0.1063 -0.2126
 3613W        W 4584   6.022  12.273  11.577  0.2446 -0.2462  0.1061
 3614W        W 4585   3.651   6.178   7.309  0.1885 -0.1318  0.0231
 3615W        W 4586  13.257   7.765   3.998  0.0408 -0.0379  0.0013
 3616W        W 4587   4.331  13.189   0.190 -0.0430 -0.0999 -0.1413
 3617W        W 4588   5.614   7.196  12.730 -0.0577  0.0596  0.3051
 3618W        W 4589   3.696   8.220   6.668 -0.2404 -0.2155 -0.3498
 3619W        W 4590  11.986   0.409   5.243 -0.1360  0.1102 -0.0482
 3620W        W 4591   1.829  12.744   7.354  0.0975  0.0799 -0.2334
 3621W        W 4592   7.709   3.381   9.910 -0.0350  0.0075 -0.0089
 3622W        W 4593   1.845  13.874   2.291  0.1097 -0.0012 -0.3104
 3623W        W 4594   7.826   8.978  11.811 -0.3510 -0.1479 -0.2261
 3624W        W 4595   7.164   8.756   5.793  0.0350 -0.0998 -0.0404
 3625W        W 4596  12.323   0.561  11.644  0.0349  0.0849 -0.0866
 3626W        W 4597   6.085   6.331  10.468  0.2423  0.4019 -0.1732
 3627W        W 4598   1.564   3.032   8.616  0.3176 -0.2157 -0.1257
 3628W        W 4599  13.874  12.792   7.551 -0.2423  0.1327 -0.1499
 3629W        W 4600   9.685   9.153   8.013  0.2803 -0.1685  0.0499
 3630W        W 4601   3.105   2.309   6.840 -0.0383 -0.0928  0.1242
 3631W        W 4602  12.848  11.236  12.208  0.1566 -0.1444 -0.0455
 3632W        W 4603   3.957   6.068   0.176 -0.0770  0.1123  0.0262
 3633W        W 4604   3.575   6.970  13.112 -0.1041  0.0007 -0.1739
 3634W        W 4605   9.826  13.091   4.413  0.4655 -0.2464  0.2584
 3635W        W 4606  10.794   4.465   0.953 -0.1688  0.1565 -0.0475
 3636W        W 4607  10.293   1.424   1.317 -0.0412 -0.1600  0.0606
 3637W        W 4608   8.716   8.821   8.530  0.0069 -0.0281 -0.0617
 3638W        W 4609   1.592   0.529   4.467 -0.1322  0.1116  0.0965
 3639W        W 4610   3.833   3.838   1.656 -0.2002 -0.1533 -0.2902
 3640W        W 4611   6.877   0.854   1.740 -0.0179 -0.0707  0.0695
 3641W        W 4612  12.206  12.070   3.488  0.1540  0.3323  0.0811
 3642W        W 4613   3.289   1.859  11.053  0.0056 -0.1125  0.3633
 3643W        W 4614  12.664   3.663   5.697 -0.0850 -0.0680  0.1718
 3644W        W 4615   3.211   8.094  11.122 -0.2439  0.0171  0.1309
 3645W        W 4616   2.091   2.789   0.745  0.1366  0.1428 -0.0602
 3646W        W 4617   3.533   6.533   3.497 -0.2325  0.0207 -0.0162
 3647W        W 4618  13.756  12.795   7.048 -0.0605 -0.2466  0.2753
 3648W        W 4619   5.774  12.228   6.240 -0.1247  0.1547 -0.0748
 3649W        W 4620   2.118   7.432   0.474 -0.0981  0.1128 -0.2234
 3650W        W 4621   1.259   7.223   3.174 -0.0604 -0.1533  0.1171
 3651W        W 4622   1.622   2.763   0.062 -0.0952  0.0006  0.1016
 3652W        W 4623   7.628   1.176  11.210 -0.0134 -0.0729  0.1740
 3653W        W 4624  10.566   8.028   5.385 -0.1859 -0.6017 -0.1748
 3654W        W 4625   6.115   5.083   0.155 -0.0798 -0.0684 -0.1860
 3655W        W 4626   3.755  11.318   4.249  0.0546  0.1444 -0.0854
 3656W        W 4627   0.849  11.591   5.583  0.2711  0.0418 -0.0090
 3657W        W 4628  13.701  12.295   8.379 -0.0491 -0.1566 -0.0017
 3658W        W 4629   8.361   9.036   4.315 -0.2300  0.0842 -0.0065
 3659W        W 4630   6.076   2.560   4.978  0.0626  0.1672 -0.2363
 3660W        W 4631   9.292   7.044   9.588  0.1826  0.0364 -0.4595
 3661W        W 4632  11.545  12.931  11.924 -0.2109 -0.2626 -0.0829
 3662W        W 4633   7.559   8.136  10.702  0.0490 -0.1546  0.0794
 3663W        W 4634   4.453   0.540   8.751 -0.0539 -0.3190 -0.0908
 3664W        W 4635   3.875   2.114  12.176  0.2357  0.0412  0.0240
 3665W        W 4636  12.678   5.060  10.709  0.0170  0.0332 -0.0212
 3666W        W 4637   4.604   7.601  12.969 -0.0326  0.0828  0.4090
 3667W        W 4638   6.270  13.563   9.517 -0.0466  0.0181 -0.0267
 3668W        W 4639   5.457   0.528   9.483 -0.1041  0.0439 -0.1956
 3669W        W 4640   0.731  10.849  13.108 -0.0992 -0.1376 -0.1032
 3670W        W 4641  10.794   5.405  13.460  0.0130 -0.3217  0.2442
 3671W        W 4642  13.212   5.190   8.438 -0.1947 -0.0993 -0.1727
 3672W        W 4643   0.752   9.649   0.345 -0.0889  0.1335 -0.0483
 3673W        W 4644   8.419   3.330  10.656  0.1209  0.0225  0.1381
 3674W        W 4645   3.351   6.858   4.385 -0.0350  0.0617 -0.0025
 3675W        W 4646  12.482   6.231   1.468 -0.0906 -0.3071 -0.5074
 3676W        W 4647   4.535  13.700  11.247 -0.1551  0.0231 -0.0955
 3677W        W 4648   4.581   5.420  13.536  0.1018 -0.0493  0.2146
 3678W        W 4649   3.942   0.223   3.044 -0.5606  0.3661 -0.1423
 3679W        W 4650  12.648  11.759   7.352 -0.0413  0.1316 -0.1219
 3680W        W 4651  10.333   2.223   5.821  0.2949  0.0161  0.0380
 3681W        W 4652   2.353   5.737   6.323 -0.0143 -0.1029  0.1454
 3682W        W 4653   1.662   9.436   2.784  0.0277 -0.1869 -0.0659
 3683W        W 4654   6.316   6.926   7.249 -0.1815 -0.0799 -0.3074
 3684W        W 4655  10.944  11.197   6.661  0.0338  0.1559 -0.0397
 3685W        W 4656   4.796  11.512  13.650 -0.0114 -0.0932  0.0454
 3686W        W 4657  11.811  10.677  10.251  0.2218  0.1113  0.1502
 3687W        W 4658  13.647   1.258  12.650  0.3159 -0.1120 -0.1127
 3688W        W 4659  12.887  12.925  11.134  0.0829  0.1715 -0.1483
 3689W        W 4660   7.855   9.078  10.568 -0.0552 -0.0268 -0.0593
 3690W        W 4661   2.623   5.186   8.847  0.0002  0.0709 -0.0084
 3691W        W 4662   6.825  10.915   2.870 -0.1169 -0.1051 -0.0020
 3692W        W 4663   4.113  12.331  11.467  0.1042  0.0278 -0.2008
 3693W        W 4664   6.124   8.799   5.282 -0.1121 -0.1346 -0.0958
 3694W        W 4665   5.389   1.872   5.153  0.0412  0.1246 -0.0877
 3695W        W 4666  12.749   1.611  12.512  0.1113  0.1535  0.1251
 3696W        W 4667   1.187   1.407   7.030  0.0837  0.1307  0.1322
 3697W        W 4668   8.635   2.556   5.989  0.1057  0.1461  0.3553
 3698W        W 4669   5.795  12.005   9.905  0.0155 -0.0251  0.0564
 3699W        W 4670   3.585   0.253   5.438 -0.0104 -0.1253 -0.0195
 3700W        W 4671   2.155   3.300   8.223 -0.4374  0.4223 -0.1794
 3701W        W 4672   1.687   6.706   9.521  0.0942  0.0209 -0.1263
 3702W        W 4673   9.440   5.754   4.017  0.1558 -0.1041 -0.1406
 3703W        W 4674   2.469   2.906   1.028 -0.0393 -0.1404  0.0524
 3704W        W 4675   9.118   9.573  11.819  0.1102  0.2221 -0.0593
 3705W        W 4676  13.379  12.363   2.237 -0.2235  0.1311 -0.1796
 3706W        W 4677  10.705  10.612  12.563 -0.2629  0.0003 -0.0533
 3707W        W 4678   1.598   5.672  10.746 -0.2761  0.1803 -0.4297
 3708W        W 4679   2.971   3.134   9.160 -0.0429 -0.1318  0.1281
 3709W        W 4680   7.616  10.321   9.281 -0.2775 -0.1959 -0.0007
 3710W        W 4681   1.979   3.292  12.613  0.0277  0.0126  0.1526
 3711W        W 4682   3.887   4.696  11.667  0.2099  0.1447 -0.0891
 3712W        W 4683   2.667   1.344   6.099  0.1028  0.2895 -0.1560
 3713W        W 4684   9.149   8.449   9.546 -0.2665  0.1483 -0.0411
 3714W        W 4685  10.059   5.669  12.889  0.0495 -0.0754 -0.2118
 3715W        W 4686  11.190   7.248   9.062  0.1212  0.1385 -0.0180
 3716W        W 4687   4.731   4.727   3.755 -0.2285  0.0604  0.0676
 3717W        W 4688   8.034   9.167   1.282  0.0725 -0.1330  0.0241
 3718W        W 4689   9.429  10.200  11.962 -0.1914 -0.0840  0.4937
 3719W        W 4690   7.940   2.323   8.385 -0.0396 -0.2588 -0.2179
 3720W        W 4691   9.936   8.056   2.196  0.0889  0.1159  0.2848
 3721W        W 4692   9.484   1.715   9.440 -0.1107 -0.0156 -0.0293
 3722W        W 4693   9.813   1.048   8.972 -0.0219  0.0332  0.1969
 3723W        W 4694  13.887   2.857   3.914 -0.2168  0.0665 -0.0333
 3724W        W 4695   7.412   7.298   6.295  0.1620  0.2642 -0.2099
 3725W        W 4696  10.094   5.652   5.998  0.2522  0.0658 -0.1780
 3726W        W 4697  11.382  11.880   3.952 -0.2220 -0.1029 -0.4272
 3727W        W 4698   3.122   0.571  13.345 -0.1153  0.0044  0.2742
 3728W        W 4699  12.755   8.594  11.207  0.2827 -0.0382 -0.2130
 3729W        W 4700   9.626  10.058   5.524  0.0236  0.2503  0.1674
 3730W        W 4701   5.758  13.198   8.841  0.0958  0.0995 -0.3354
 3731W        W 4702   0.684  10.145   3.829 -0.0611 -0.0457  0.0541
 3732W        W 4703   3.040   3.313  12.816  0.1797 -0.1030  0.2236
 3733W        W 4704   2.060   6.914  10.719  0.1679  0.2808  0.0460
 3734W        W 4705   4.204   2.395   2.265  0.0374  0.4142  0.1501
 3735W        W 4706   1.515  11.880  11.502 -0.1101  0.2967  0.0658
 3736W        W 4707  13.019  10.044   5.523  0.0018 -0.0115 -0.0435
 3737W        W 4708  11.593  12.722   7.595 -0.1520 -0.0544 -0.2708
 3738W        W 4709  12.450   4.406   2.074  0.2990  0.0738  0.2750
 3739W        W 4710   6.701   7.980   6.378 -0.2538  0.1855 -0.0041
 3740W        W 4711   2.579   8.268   8.968 -0.2958 -0.4576  0.0834
 3741W        W 4712   9.826   7.547  11.340  0.3596  0.0802  0.1810
 3742W        W 4713   0.850   5.877   3.599  0.1937  0.3117 -0.0224
 3743W        W 4714  11.648   6.204   7.040 -0.0728 -0.0576  0.0188
 3744W        W 4715   9.743   4.888  12.430  0.3016 -0.2553 -0.0280
 3745W        W 4716   9.767  10.865   7.962  0.0882  0.3618  0.1380
 3746W        W 4717   1.276   7.504   4.819 -0.0428  0.2288  0.0547
 3747W        W 4718  11.669  11.563   8.233  0.0999  0.0079  0.0891
 3748W        W 4719  11.651   4.750   1.121 -0.1479  0.2434  0.0275
 3749W        W 4720   2.610   5.435   4.695  0.1964 -0.1456  0.1999
 3750W        W 4721  13.267   5.124   9.926  0.4761 -0.0027 -0.0714
 3751W        W 4722  10.756  10.601   8.869  0.0233  0.3024  0.1993
 3752W        W 4723   6.801   1.534   0.225 -0.0033 -0.0013  0.1323
 3753W        W 4724  13.796  11.782   9.790  0.1013 -0.2435  0.1562
 3754W        W 4725   0.909  11.348   8.051  0.2416  0.0213  0.0510
 3755W        W 4726   4.592  10.836   1.779  0.0571 -0.2178  0.2986
 3756W        W 4727   4.333   8.898   6.363  0.1912  0.0373  0.0649
 3757W        W 4728  13.785  13.715   2.502  0.0972  0.0627 -0.1802
 3758W        W 4729   9.397   7.194   3.378  0.0915 -0.0568  0.2200
 3759W        W 4730  12.685   1.219  12.830 -0.0567 -0.2397 -0.4510
 3760W        W 4731   4.817   2.415   6.226  0.1947  0.1861  0.2417
 3761W        W 4732   4.986   8.985  10.259  0.0250  0.1226  0.2206
 3762W        W 4733  10.658   2.987  12.465  0.0016  0.4374  0.0888
 3763W        W 4734  13.196   8.720   4.857 -0.1947 -0.1880 -0.4209
 3764W        W 4735   9.047   3.213   3.710 -0.1770 -0.0668  0.1217
 3765W        W 4736   5.713   9.876   4.137  0.1398 -0.0163  0.0200
 3766W        W 4737   1.889   3.168  13.797  0.0637 -0.3713 -0.0660
 3767W        W 4738   9.234   9.132  10.168 -0.1592  0.1785  0.0265
 3768W        W 4739   7.617   6.764  12.343 -0.1439 -0.0574 -0.0031
 3769W        W 4740   7.131  11.610  10.014 -0.2230 -0.0241 -0.0032
 3770W        W 4741   4.943   0.599   2.831  0.5347 -0.3428  0.0501
 3771W        W 4742   8.223   4.008  10.809  0.1435 -0.2843  0.1898
 3772W        W 4743   4.294   9.072   3.270  0.2001 -0.0171 -0.2291
 3773W        W 4744   5.591   8.420   6.768  0.0827 -0.3705  0.1680
 3774W        W 4745   9.032   7.025   7.459 -0.1573 -0.2134 -0.1887
 3775W        W 4746   6.947  10.134  10.735  0.1535  0.0061  0.1364
 3776W        W 4747   5.237   8.766  12.603 -0.1439 -0.2772  0.2787
 3777W        W 4748   0.525  12.700   1.603 -0.1109  0.0843  0.0991
 3778W        W 4749   7.752   6.579   1.533  0.2073  0.0819 -0.1110
 3779W        W 4750   2.246   4.986   4.661 -0.1845  0.1646 -0.2738
 3780W        W 4751  10.003   1.720  10.740  0.4035 -0.0150  0.1497
 3781W        W 4752   7.764   4.292   5.545  0.1056  0.2245 -0.2946
 3782W        W 4753  10.554   5.125   8.365  0.0029 -0.1504 -0.3270
 3783W        W 4754  13.022   0.780   3.108 -0.1014  0.4419  0.1709
 3784W        W 4755   0.407   0.618   0.174  0.0111 -0.3892  0.0348
 3785W        W 4756   4.599   7.250   9.902 -0.0472 -0.0238 -0.0784
 3786W        W 4757  12.549  13.452   8.125 -0.3043 -0.1480 -0.0760
 3787W        W 4758   3.049   9.000  12.758  0.3751  0.1780 -0.2447
 3788W        W 4759   0.689   7.825   7.638  0.3661 -0.2044  0.3393
 3789W        W 4760   6.748   4.697  11.664  0.2694  0.1199 -0.0997
 3790W        W 4761  13.365  12.571   0.330  0.2371 -0.2534 -0.1723
 3791W        W 4762   7.213   7.439   2.592 -0.2537  0.1407 -0.0436
 3792W        W 4763  11.665   6.670  11.682 -0.2280  0.2821 -0.0762
 3793W        W 4764  13.387   4.836   0.239  0.0385 -0.0730 -0.1109
 3794W        W 4765   2.151  12.322   2.575  0.2087 -0.2764  0.1790
 3795W        W 4766  10.913   6.177   2.442 -0.0906 -0.0966 -0.2218
 3796W        W 4767   8.161   1.780   7.223  0.2631  0.0304 -0.1131
 3797W        W 4768   0.175   1.213   9.753  0.0936 -0.2059  0.1264
 3798W        W 4769  11.670   3.820   6.403  0.1438 -0.2059  0.0581
 3799W        W 4770   3.123   1.471   6.230 -0.0030  0.2315  0.1992
 3800W        W 4771  12.329  11.107   5.190 -0.1672  0.3410 -0.1326
 3801W        W 4772   5.014  11.778   0.560 -0.3143 -0.1839 -0.1040
 3802W        W 4773  13.572   2.930   1.588  0.2825  0.1043 -0.0107
 3803W        W 4774   5.262   8.508   7.781  0.3097 -0.0124 -0.3949
 3804W        W 4775   5.195   3.078   3.802 -0.2243  0.1311 -0.0152
 3805W        W 4776  10.689   4.013  11.921 -0.3159 -0.2145  0.0179
 3806W        W 4777   5.885   7.971   5.414  0.0914 -0.0463 -0.0600
 3807W        W 4778   9.034   0.768  11.226  0.0063  0.0404  0.1259
 3808W        W 4779   1.117   1.370   4.431  0.0118 -0.3303 -0.1915
 3809W        W 4780   2.575   4.735   4.972 -0.0368  0.1060 -0.1497
 3810W        W 4781  11.665   2.555   3.668  0.3529 -0.1955  0.0650
 3811W        W 4782   1.105   7.196   4.440 -0.2900  0.0482  0.1371
 3812W        W 4783   2.892   8.591   3.132  0.1688  0.1647  0.2315
 3813W        W 4784   7.123   1.101   4.914  0.2459 -0.1011  0.2591
 3814W        W 4785  11.711  10.981  12.028 -0.1795 -0.0217  0.3034
 3815W        W 4786   0.550   0.111   1.861  0.2191 -0.0136  0.0541
 3816W        W 4787   7.804  10.931   2.977 -0.1207 -0.0020 -0.2180
 3817W        W 4788  12.107   5.579  11.833  0.1439  0.1071  0.0357
 3818W        W 4789   6.678   8.871   8.860 -0.0748 -0.1256  0.1588
 3819W        W 4790   5.753   0.274  11.374  0.0966 -0.1116  0.0337
 3820W        W 4791   2.269   3.078   7.743  0.0449  0.2216 -0.0574
 3821W        W 4792   0.927   0.326   1.408 -0.0082 -0.0102 -0.0854
 3822W        W 4793   2.305   3.074  13.513 -0.0044  0.1721  0.0482
 3823W        W 4794   6.388   8.117  10.644  0.0387 -0.0229  0.1239
 3824W        W 4795   8.206  12.197   0.190  0.1429 -0.2666 -0.0025
 3825W        W 4796   5.493   2.859   2.829  0.0628  0.0021 -0.0361
 3826W        W 4797   1.480   8.059  12.526 -0.1153  0.0673  0.1464
 3827W        W 4798   0.445  10.913   2.475  0.2803  0.0859  0.2354
 3828W        W 4799   1.592   2.394   4.424 -0.4427  0.5129 -0.2513
 3829W        W 4800   1.045   8.559   6.631  0.0798 -0.1784 -0.1628
 3830W        W 4801   6.642   8.691   9.474  0.3475 -0.0331 -0.2064
 3831W        W 4802   7.170   8.341   2.472  0.0494 -0.4011  0.1888
 3832W        W 4803   4.511  10.040  12.871  0.2073  0.2654 -0.1712
 3833W        W 4804   7.065   6.716   0.859 -0.0548 -0.0358 -0.0497
 3834W        W 4805   2.993   0.575   7.960 -0.0993  0.1518  0.4066
 3835W        W 4806   6.290   5.003  11.514  0.3465 -0.0475 -0.1094
 3836W        W 4807  11.110   1.483   5.819 -0.2145  0.2520 -0.0566
 3837W        W 4808   1.604   3.848   3.018  0.1077 -0.3575  0.1318
 3838W        W 4809   9.308   7.367   0.303  0.0282  0.2210  0.2807
 3839W        W 4810   1.633  12.644  10.438  0.0605  0.1770  0.1338
 3840W        W 4811  13.876   1.570   0.891  0.3921  0.3183 -0.1507
 3841W        W 4812  13.006   3.839   3.404  0.1585  0.1817  0.0491
 3842W        W 4813  10.090   8.878  11.303 -0.2784 -0.1806  0.0098
 3843W        W 4814   7.331  12.553  10.731  0.0867  0.1199 -0.1765
 3844W        W 4815   5.311  13.439   6.102 -0.0473  0.0717 -0.2642
 3845W        W 4816   1.649   2.715   0.544 -0.0469 -0.0254 -0.0838
 3846W        W 4817   5.884   4.674   7.808 -0.0721  0.1515 -0.1337
 3847W        W 4818   3.322   8.163   5.424  0.1455 -0.0947  0.0245
 3848W        W 4819  10.709  10.454   5.153  0.1728  0.0371 -0.0616
 3849W        W 4820   3.662   9.886  11.109  0.0482  0.0911 -0.1376
 3850W        W 4821   7.221  10.373   1.962  0.1142  0.2650  0.1511
 3851W        W 4822   1.031   9.529  12.515 -0.1131  0.1273  0.0564
 3852W        W 4823   2.634   5.738   8.043 -0.2398 -0.2530 -0.2004
 3853W        W 4824   3.208  13.530   0.923  0.0711  0.1620  0.0247
 3854W        W 4825   5.004   5.869   6.812  0.1182  0.1495 -0.0982
 3855W        W 4826  10.545   6.556  10.053  0.0018  0.0483  0.1984
 3856W        W 4827   8.376   0.677   7.229  0.0015 -0.1605 -0.0897
 3857W        W 4828   8.857   5.109   6.023 -0.1123  0.0569  0.0959
 3858W        W 4829  13.311   3.444  12.203  0.0619 -0.1878 -0.1623
 3859W        W 4830   6.373  10.672   9.742 -0.0601  0.0080 -0.0874
 3860W        W 4831   1.615   7.261   6.288  0.3856 -0.2085  0.1401
 3861W        W 4832  10.553  12.716   6.496 -0.0686 -0.4091  0.0820
 3862W        W 4833   8.994   1.377   1.130 -0.2419 -0.1170 -0.1764
 3863W        W 4834  13.704   5.722   2.534 -0.0205 -0.1526  0.1291
 3864W        W 4835  13.092   0.861   6.536  0.0498 -0.0071  0.1522
 3865W        W 4836  10.665   9.854   4.562 -0.4243 -0.0768 -0.1611
 3866W        W 4837   7.590  10.367   4.026  0.0980  0.0344 -0.0772
 3867W        W 4838   7.745  10.984   6.005 -0.2565  0.0306  0.1640
 3868W        W 4839   1.310  11.572   3.770  0.1177 -0.3413  0.2710
 3869W        W 4840   8.789  12.771   1.471 -0.1691  0.2906 -0.1371
 3870W        W 4841   1.132   2.724   3.468  0.1490 -0.4467  0.1806
 3871W        W 4842   9.220  11.536   7.502  0.1105 -0.1044  0.2542
 3872W        W 4843   9.179  11.789   8.772 -0.1034 -0.0258  0.2206
 3873W        W 4844   3.370   6.189   3.845  0.0674  0.2293 -0.1107
 3874W        W 4845  12.255   7.011   2.714  0.2971  0.0080  0.1464
 3875W        W 4846   9.025   0.295  11.076  0.0385 -0.1808 -0.0618
 3876W        W 4847  10.983   8.696   8.668  0.0029  0.3028 -0.2026
 3877W        W 4848   1.463   8.078   5.756  0.1064 -0.0326 -0.2433
 3878W        W 4849  13.192  13.321   1.380  0.0665  0.0435 -0.1223
 3879W        W 4850  11.074   7.662   3.206  0.2712 -0.0104  0.2032
 3880W        W 4851  11.607  11.392   0.334  0.0379  0.0778  0.0248
 3881W        W 4852   8.032  10.506   1.598 -0.1013 -0.3387 -0.0144
 3882W        W 4853   8.341   1.358   6.908  0.1049 -0.0165 -0.2221
 3883W        W 4854   1.153   2.116   4.151 -0.1857  0.1181 -0.3486
 3884W        W 4855   6.280   0.408   8.434  0.0985  0.1056  0.0671
 3885W        W 4856  10.158  11.513   2.027  0.0914  0.0608  0.1740
 3886W        W 4857   8.950  10.665  12.508 -0.1057  0.0614  0.4528
 3887W        W 4858  10.262   3.757   1.817  0.0329  0.1405 -0.0988
 3888W        W 4859   5.681   8.866   5.541  0.0189 -0.1546 -0.0566
 3889W        W 4860   9.119   4.722   2.859 -0.0536 -0.1774 -0.1702
 3890W        W 4861   0.783   7.411   3.944 -0.2932 -0.2745 -0.0341
 3891W        W 4862   0.980   8.375   9.419 -0.5896 -0.2940  0.1684
 3892W        W 4863   6.793   8.733   7.759  0.0758 -0.1288 -0.1079
 3893W        W 4864  12.810  12.091   8.059 -0.0273  0.0656  0.0589
 3894W        W 4865  12.474   9.898   8.559  0.1127  0.2172 -0.0179
 3895W        W 4866   6.099   4.652  10.704 -0.3270 -0.0144 -0.0817
 3896W        W 4867   1.875   1.095   6.486 -0.0047 -0.1124  0.1378
 3897W        W 4868   3.515   0.711   9.968  0.1906 -0.0072  0.3011
 3898W        W 4869   3.091   5.939  10.078  0.4843  0.0372  0.0849
 3899W        W 4870   0.777   5.625  10.174  0.1754 -0.0916 -0.0853
 3900W        W 4871   5.266  11.481   2.820 -0.2060  0.2842 -0.2334
 3901W        W 4872  12.702   5.305   3.253 -0.1221  0.6114 -0.1108
 3902W        W 4873   0.559   7.354  10.313  0.0971  0.2520 -0.4511
 3903W        W 4874   8.586   3.343   7.670  0.1721 -0.2824 -0.1864
 3904W        W 4875   3.309  12.009  11.432  0.0186  0.2045  0.1285
 3905W        W 4876  10.218   2.666   0.849 -0.0856  0.1646 -0.0979
 3906W        W 4877   2.718  13.232  12.169 -0.0737  0.0694 -0.0036
 3907W        W 4878  10.795   9.120   3.393  0.1562 -0.0909 -0.1106
 3908W        W 4879  11.971  10.510  13.031  0.1002 -0.0936  0.1674
 3909W        W 4880   8.712  11.947  10.136 -0.0690 -0.2413  0.0451
 3910W        W 4881   3.241   3.838   4.763  0.0830 -0.0868 -0.1245
 3911W        W 4882   7.348   7.440  13.092 -0.4957 -0.2119 -0.0226
 3912W        W 4883  10.131   0.487   5.449  0.0598  0.1300  0.0163
 3913W        W 4884   2.268   5.079   1.972  0.1238 -0.0807  0.2212
 3914W        W 4885   1.873  10.165  11.186  0.0784 -0.0973  0.4436
 3915W        W 4886   7.176   5.798  13.738 -0.1685  0.0329 -0.0229
 3916W        W 4887  11.491  10.035  12.497 -0.2932 -0.0824 -0.2374
 3917W        W 4888   9.572   9.735  11.553 -0.0115 -0.1403  0.1360
 3918W        W 4889   0.138   6.584   8.773 -0.0007 -0.0299 -0.1247
 3919W        W 4890   6.806  10.565   0.175 -0.2834  0.2762 -0.0166
 3920W        W 4891   7.271   4.183   8.269 -0.1056  0.0954  0.1498
 3921W        W 4892  10.935  10.645   7.262  0.3534  0.2801 -0.0423
 3922W        W 4893   5.677   3.212   2.422  0.0603 -0.1144 -0.0049
 3923W        W 4894   6.501   2.662   6.951 -0.1834 -0.1716  0.1171
 3924W        W 4895   1.049   5.977   5.443  0.0967  0.0614  0.1044
 3925W        W 4896   9.768  11.949  11.029  0.1171 -0.0308  0.0458
 3926W        W 4897   5.106   8.857   4.241 -0.2206 -0.1471 -0.1333
 3927W        W 4898   4.620   2.409  12.112  0.1714 -0.1509  0.2147
 3928W        W 4899  13.761   2.586  13.783  0.3531  0.0475  0.0627
 3929W        W 4900   0.071  11.062   4.376 -0.0615  0.0699 -0.2235
 3930W        W 4901  13.326  10.309   3.243  0.0120  0.2208 -0.0493
 3931W        W 4902   8.317  11.950   1.133  0.1062 -0.2568  0.0288
 3932W        W 4903   2.101  10.545   7.160 -0.0870 -0.1405  0.1529
 3933W        W 4904   2.063   9.570   5.439  0.2071  0.0579 -0.2174
 3934W        W 4905   7.811   8.218   8.203 -0.1352 -0.0073  0.0282
 3935W        W 4906   1.748   6.709  13.733 -0.0039  0.5566 -0.0404
 3936W        W 4907   8.492  11.342   7.279 -0.2990 -0.0762  0.0677
 3937W        W 4908   0.019   6.088   0.289 -0.1347  0.1240 -0.2153
 3938W        W 4909   3.107   7.252   5.378  0.1478  0.0794 -0.3125
 3939W        W 4910   3.649   3.663   6.490  0.0398  0.0445 -0.1012
 3940W        W 4911   5.485  13.252   1.831 -0.1666 -0.1706  0.0007
 3941W        W 4912   8.671   2.266   9.948  0.0043 -0.1307 -0.3297
 3942W        W 4913   0.840   6.386   1.729 -0.2724  0.0936  0.2673
 3943W        W 4914   1.153   4.393  13.228 -0.0319 -0.2651  0.0684
 3944W        W 4915  13.187   2.048   1.252  0.1936 -0.0631  0.0230
 3945W        W 4916  12.105  11.817  12.021 -0.2775  0.0367  0.3732
 3946W        W 4917   2.022  11.209  11.847 -0.1303 -0.0936  0.1276
 3947W        W 4918   9.012  13.351  11.064  0.2748 -0.4260  0.0278
 3948W        W 4919   3.080   4.143  10.609  0.0279 -0.3636  0.3933
 3949W        W 4920   3.292  11.281   5.992  0.1558 -0.1001  0.2248
 3950W        W 4921   1.379   0.351   1.243  0.1731 -0.0308 -0.0023
 3951W        W 4922   9.561  12.923   3.899 -0.4295 -0.0849 -0.0130
 3952W        W 4923   1.221   4.931   8.992  0.2205  0.1165 -0.0768
 3953W        W 4924  10.692   4.324   4.211 -0.0758  0.2614  0.0838
 3954W        W 4925   3.356   7.397   6.761 -0.1345 -0.1068 -0.2612
 3955W        W 4926  13.469  10.231   5.395 -0.2059 -0.0975  0.0398
 3956W        W 4927  12.623   7.575  12.279  0.0827 -0.3194  0.0545
 3957W        W 4928   6.942   3.084   8.962 -0.1429 -0.0978 -0.2731
 3958W        W 4929   3.628  13.433   4.258 -0.1835  0.0562  0.5473
 3959W        W 4930   3.637  10.198   8.236  0.1584  0.3923  0.0895
 3960W        W 4931   4.274   6.073  11.184  0.1090  0.0484 -0.2491
 3961W        W 4932   5.099  10.350   9.788  0.1349  0.1310  0.1806
 3962W        W 4933   3.581  12.605  10.287 -0.0635 -0.4102 -0.0053
 3963W        W 4934   1.157   3.915   5.271  0.2573  0.2002  0.1997
 3964W        W 4935   6.391   6.338   9.220  0.3208 -0.2419  0.1216
 3965W        W 4936  11.457   1.178   5.607  0.0058 -0.0476  0.0173
 3966W        W 4937   8.702  13.330   2.825 -0.0593 -0.1196  0.1538
 3967W        W 4938   7.544   7.551   5.413  0.1978 -0.0318 -0.3192
 3968W        W 4939   9.962   7.575   8.717 -0.1281 -0.0936 -0.0620
 3969W        W 4940   3.429   6.591   4.996  0.2603 -0.2826  0.3383
 3970W        W 4941  12.392   1.197   0.514 -0.0820  0.0489  0.0432
 3971W        W 4942   3.103   8.848   4.103 -0.0483  0.5833 -0.0543
 3972W        W 4943   8.554   1.455  11.715 -0.1715 -0.0611 -0.4563
 3973W        W 4944  10.231   3.062   4.801  0.0991 -0.4559 -0.3587
 3974W        W 4945   1.044  11.246   3.359 -0.0502 -0.0070  0.0044
 3975W        W 4946  13.110   8.890   6.211 -0.0226  0.1123 -0.2590
 3976W        W 4947  12.843   2.535   6.070  0.1850 -0.2612 -0.0196
 3977W        W 4948  13.691   8.854   6.554  0.1991 -0.1559  0.1872
 3978W        W 4949  13.236   4.264   3.544 -0.1424  0.1350 -0.4082
 3979W        W 4950  10.163   3.625   0.845  0.0626 -0.0370 -0.0211
 3980W        W 4951  10.048   8.850  13.521  0.0155  0.2302  0.1538
 3981W        W 4952   2.536   6.372   8.130  0.1378 -0.2137  0.2328
 3982W        W 4953   1.808   6.436   8.020  0.3174  0.1300 -0.2320
 3983W        W 4954   1.430   9.544   4.212 -0.2016  0.1508  0.2728
 3984W        W 4955   3.592  13.292   5.892 -0.0012 -0.0731  0.5171
 3985W        W 4956   5.625   3.160   8.655 -0.1509 -0.0357  0.2021
 3986W        W 4957   0.441   4.818  10.731  0.0278 -0.1463  0.1498
 3987W        W 4958   5.224   9.189   1.130 -0.2165  0.2370 -0.0312
 3988W        W 4959   0.279   2.591   4.161 -0.1959 -0.0397 -0.0237
 3989W        W 4960  10.362   5.023   1.605  0.1747  0.0743 -0.0529
 3990W        W 4961   4.593   9.834   1.905  0.4956  0.1613 -0.0379
 3991W        W 4962  10.072   7.864   9.159  0.3334  0.0645 -0.1026
 3992W        W 4963  13.396  12.979   7.367  0.0274  0.2932 -0.2300
 3993W        W 4964   9.207   6.180   2.014 -0.1216 -0.1434  0.0410
 3994W        W 4965   3.337   9.779  11.643 -0.2183 -0.1385 -0.0152
 3995W        W 4966   2.107   2.101   9.822  0.0832  0.1812  0.3501
 3996W        W 4967   2.553  12.305   9.464 -0.2208  0.2796  0.1706
 3997W        W 4968  12.483  11.323   3.417  0.3025 -0.1309  0.2872
 3998W        W 4969   2.156   0.526   8.445  0.1929 -0.2272 -0.0866
 3999W        W 4970   8.900   7.885   7.719  0.2387  0.1693  0.2636
 4000W        W 4971   6.236   2.285   3.403 -0.1410  0.0902 -0.0805
 4001W        W 4972   9.003  10.152   5.893  0.2924 -0.0554 -0.0185
 4002W        W 4973   8.390   5.170  12.815 -0.0417 -0.0841 -0.1961
 4003W        W 4974   6.275   6.163  12.393  0.3313  0.1938  0.1874
 4004W        W 4975   8.503  12.073   3.550  0.0886 -0.1994  0.4290
 4005W        W 4976  12.356   2.640  10.383 -0.1094 -0.0975  0.3154
 4006W        W 4977   5.943   0.544   7.109 -0.1251  0.4441 -0.1094
 4007W        W 4978   2.973   3.573   2.626 -0.0088  0.3128  0.1129
 4008W        W 4979   0.966  11.804  11.345  0.1985 -0.0592 -0.1559
 4009W        W 4980  12.953  11.729   3.450 -0.1269 -0.1223  0.0287
 4010W        W 4981   0.661   0.564   1.711 -0.0668 -0.3048  0.1171
 4011W        W 4982   0.465   3.043   2.320 -0.1691  0.5552 -0.2640
 4012W        W 4983   8.449   7.805   6.583 -0.3019 -0.2703 -0.0250
 4013W        W 4984   1.877   4.229   4.527 -0.1732  0.1978 -0.1655
 4014W        W 4985   5.517   7.628   6.001  0.2478  0.1079 -0.1496
 4015W        W 4986   2.353  12.186   3.603  0.0128  0.1326  0.2607
 4016W        W 4987  11.101   6.276   7.186 -0.0908  0.2612  0.1458
 4017W        W 4988   0.928  13.324   1.253  0.1629  0.0912 -0.1124
 4018W        W 4989   9.481   4.986   6.707  0.2388  0.0760  0.0149
 4019W        W 4990   2.795   3.050   7.588 -0.0940  0.2898 -0.0285
 4020W        W 4991   2.638  13.530  11.780 -0.1068  0.2234  0.0047
 4021W        W 4992   1.302  11.795   6.271  0.1053  0.2589  0.0778
 4022W        W 4993   3.216   3.184   8.679  0.3550  0.2433 -0.1904
 4023W        W 4994   1.301  13.552   7.100 -0.0796 -0.0584 -0.1007
 4024W        W 4995  12.123  13.769   6.450 -0.1085  0.1131  0.0679
 4025W        W 4996  11.888   0.536  11.878 -0.2302 -0.1045  0.1529
 4026W        W 4997   2.862  12.759  13.181  0.0674  0.4301  0.2377
 4027W        W 4998   2.147   0.474   7.445 -0.2603 -0.2347  0.0812
 4028W        W 4999   8.930   8.507   1.958  0.1359  0.1703  0.2304
 4029W        W 5000   4.236   2.819  11.971 -0.1147 -0.1876 -0.0485
 4030W        W 5001   3.215  12.877   3.476 -0.1709  0.1402 -0.0915
 4031W        W 5002  13.315  11.541  12.806 -0.0774  0.0161  0.2186
 4032W        W 5003   8.426   6.367   6.335 -0.3207  0.2412  0.0572
 4033W        W 5004   8.426   4.229   3.713 -0.1601 -0.1195 -0.1165
 4034W        W 5005   5.323  12.128   9.765 -0.1051 -0.0449 -0.2727
 4035W        W 5006   4.011  13.292   4.556 -0.2200 -0.0677 -0.0307
 4036W        W 5007   3.690  12.660   7.817  0.0045  0.3969  0.0002
 4037W        W 5008   4.090   9.875   1.589 -0.2490  0.0566  0.1074
 4038W        W 5009   9.007   6.196  11.662  0.2156  0.1388 -0.0082
 4039W        W 5010  12.101  11.656   8.738  0.0655 -0.1348 -0.1470
 4040W        W 5011  10.490   2.932   2.973  0.0804  0.2206  0.2776
 4041W        W 5012   2.543   5.631   6.764  0.1951  0.1944 -0.2862
 4042W        W 5013   3.725   8.148   9.972 -0.1116 -0.0498  0.0168
 4043W        W 5014  11.311   4.066  12.534  0.0111 -0.1161  0.1152
 4044W        W 5015   2.807   6.272  11.513  0.0677  0.1933 -0.0757
 4045W        W 5016  12.529   8.110   8.921 -0.0378  0.0265  0.0511
 4046W        W 5017  10.223  13.284   5.469 -0.0601  0.1977  0.1781
 4047W        W 5018   0.175  10.044   4.219 -0.2306 -0.3696  0.0534
 4048W        W 5019  10.604  10.744   5.603  0.0083  0.0910 -0.4199
 4049W        W 5020   6.060  10.919   8.048 -0.0410 -0.3238 -0.1297
 4050W        W 5021  12.265   8.976   0.152 -0.0635  0.0702 -0.1540
 4051W        W 5022   3.871   8.738   9.167 -0.3430 -0.0782  0.2468
 4052W        W 5023   5.120  13.558   1.997 -0.0389  0.1203  0.0622
 4053W        W 5024   0.065  13.264   1.713  0.1787  0.2324  0.0841
 4054W        W 5025   1.757   3.930   6.060 -0.0243  0.0925 -0.0647
 4055W        W 5026   1.953   4.191  10.267 -0.0228  0.3696  0.1031
 4056W        W 5027  10.181  11.799   6.450  0.2082 -0.1392 -0.2774
 4057W        W 5028   7.969   6.807   0.583  0.0619 -0.0906 -0.3535
 4058W        W 5029  11.393  11.323   9.570 -0.3403  0.2197  0.3300
 4059W        W 5030   7.818  13.571   8.312  0.1892  0.0062  0.4308
 4060W        W 5031   3.899   5.579   8.328  0.1829 -0.0446  0.1737
 4061W        W 5032  13.059   5.124   4.718 -0.0297  0.0648  0.0819
 4062W        W 5033  12.947  13.450  10.669 -0.2133  0.2129 -0.3198
 4063W        W 5034   4.165  12.842  11.487  0.1793 -0.1661  0.1289
 4064W        W 5035   5.498   7.423   1.825  0.1325  0.1442  0.0192
 4065W        W 5036  13.187   2.441   0.874  0.0218 -0.0392  0.0060
 4066W        W 5037   0.371   6.210   3.545 -0.0972 -0.2197 -0.0368
 4067W        W 5038   8.645   1.924   8.033 -0.1219 -0.1168 -0.2562
 4068W        W 5039   4.401   1.198   2.103 -0.0878 -0.1261 -0.1211
 4069W        W 5040   9.364   1.193   5.425  0.0012  0.0087 -0.0275
 4070W        W 5041   3.707  10.602   1.669 -0.1810  0.3159  0.0109
 4071W        W 5042   3.484  10.620   9.687  0.1483 -0.1926 -0.0934
 4072W        W 5043   0.389   3.863   2.496  0.0481 -0.3271  0.1018
 4073W        W 5044   5.826  12.729  10.798  0.0754  0.0557  0.2100
 4074W        W 5045   4.086   7.985   8.467 -0.0065 -0.3044 -0.1717
 4075W        W 5046  11.618   7.910   4.859 -0.5886  0.1556  0.0833
 4076W        W 5047   5.354   6.211   6.567  0.1244 -0.1323 -0.2003
 4077W        W 5048   5.250   3.688  13.207  0.0607  0.0435 -0.2588
 4078W        W 5049   6.227   6.374  11.153 -0.0091 -0.4709 -0.0168
 4079W        W 5050   9.285   5.446   4.630 -0.2439 -0.1942 -0.0757
 4080W        W 5051   5.609   1.343   6.045  0.1550  0.1196 -0.1027
 4081W        W 5052   2.845  13.572   1.782 -0.2359 -0.4004  0.1426
 4082W        W 5053   0.227  11.519  10.581 -0.1462  0.0592 -0.0893
 4083W        W 5054   2.602  13.371   6.731  0.1491 -0.0165 -0.1168
 4084W        W 5055   0.951  12.490   4.042  0.1623  0.1914 -0.2508
 4085W        W 5056   5.640   8.647  12.283  0.1552  0.1696  0.1756
 4086W        W 5057  12.860   9.745  10.533 -0.1297 -0.1997  0.0465
 4087W        W 5058   3.866   6.365   8.260  0.2661  0.0383 -0.1514
 4088W        W 5059  12.339   8.148   4.052  0.0292  0.0117  0.1052
 4089W        W 5060   5.356   5.845   7.795  0.3107  0.0076 -0.1393
 4090W        W 5061   7.521   2.391  12.547  0.0031 -0.1119  0.1744
 4091W        W 5062   5.743   8.898   6.675 -0.1271  0.1212 -0.0091
 4092W        W 5063   8.139   6.957   3.021 -0.2238  0.1204  0.3018
 4093W        W 5064  13.779   3.123  10.422 -0.1009  0.0730 -0.0763
 4094W        W 5065   2.712  10.482   9.174 -0.2784 -0.0936 -0.0145
 4095W        W 5066   1.302   3.568   6.956  0.0363  0.1893 -0.0126
 4096W        W 5067   2.345   4.417   9.380 -0.1571  0.0997  0.2090
 4097W        W 5068   7.268  10.519   8.307  0.0069  0.1815 -0.4104
 4098W        W 5069   9.388   3.053   8.523  0.1631 -0.2268 -0.0555
 4099W        W 5070   6.201   6.295   1.148  0.0216  0.4069 -0.2140
 4100W        W 5071   6.857  11.906   1.339 -0.0254 -0.2328 -0.0314
 4101W        W 5072   8.099   4.222  10.313 -0.0043 -0.0795 -0.0351
 4102W        W 5073  12.917   0.051  13.323  0.3842 -0.2265  0.1648
 4103W        W 5074  11.225  10.785  12.060  0.0079  0.1804  0.0427
 4104W        W 5075   8.433   5.715   2.498  0.4387 -0.4031 -0.1504
 4105W        W 5076  11.277  12.521  12.758 -0.0360 -0.2144  0.0463
 4106W        W 5077   3.524   3.848   4.282  0.0043  0.2081  0.0901
 4107W        W 5078   5.859   5.586   4.887  0.0571  0.1557  0.2574
 4108W        W 5079   1.060   6.760   8.674  0.1710 -0.5204  0.1501
 4109W        W 5080  10.165   8.002  10.032  0.0673  0.1385  0.0507
 4110W        W 5081   3.806  10.488   3.404 -0.0684  0.0505 -0.0900
 4111W        W 5082  11.597   5.585   8.078  0.0706 -0.0321 -0.0736
 4112W        W 5083  13.255   9.367   8.011  0.1502 -0.1763 -0.2509
 4113W        W 5084   7.999  12.526   5.007  0.4906  0.0091  0.1763
 4114W        W 5085  13.766  12.062   2.024  0.1472 -0.0227  0.0317
 4115W        W 5086   8.453  10.368   7.875  0.1793 -0.0071  0.2448
 4116W        W 5087   6.842   0.254   0.545  0.0760  0.0360  0.0822
 4117W        W 5088  10.362   3.745  10.352  0.3127  0.2534 -0.0978
 4118W        W 5089   6.469  13.590   5.451  0.1813 -0.4425  0.2319
 4119W        W 5090  10.843  11.585   6.336 -0.1858 -0.1163 -0.3440
 4120W        W 5091   6.350  11.799  12.120 -0.2494 -0.0336 -0.1114
 4121W        W 5092   4.251  11.029  13.088 -0.3072  0.1090 -0.0072
 4122W        W 5093   2.986   0.751   1.345  0.1862 -0.2420 -0.1068
 4123W        W 5094   8.143   8.614  11.820  0.2330  0.1057  0.2837
 4124W        W 5095  10.112   8.312   5.449  0.0275  0.2666 -0.1065
 4125W        W 5096  11.370   1.623  13.701  0.0625  0.2189 -0.0416
 4126W        W 5097   5.546  10.164   9.470 -0.1195  0.1497 -0.1534
 4127W        W 5098   3.441  12.126   1.712  0.0474 -0.0196 -0.2719
 4128W        W 5099   9.573   8.804   8.888  0.0099  0.3018 -0.0319
 4129W        W 5100  13.380   6.617   2.795 -0.1333 -0.0409  0.1286
 4130W        W 5101   6.132   9.925  12.488  0.0793  0.1170 -0.2339
 4131W        W 5102   5.524   5.810  11.314 -0.0137  0.0700  0.0233
 4132W        W 5103   4.020   0.589   8.481  0.1769  0.1404  0.3157
 4133W        W 5104  10.886  11.733   3.835  0.3025  0.0145 -0.0017
 4134W        W 5105   7.515  11.860   7.788  0.1665  0.1702 -0.1540
 4135W        W 5106  10.847   5.999   5.692  0.1177 -0.1481  0.3080
 4136W        W 5107  10.205   8.328  13.529 -0.0064 -0.2949 -0.0131
 4137W        W 5108   4.889  11.532   1.801 -0.0384  0.0665 -0.1481
 4138W        W 5109   0.368  11.465   4.370  0.0184  0.2726  0.1255
 4139W        W 5110   6.191   3.658   1.874  0.4266  0.0699  0.0227
 4140W        W 5111   5.291   5.131  13.081  0.0724  0.0866 -0.0280
 4141W        W 5112   1.729   6.965   2.063 -0.1261  0.1607  0.0380
 4142W        W 5113  13.023   5.009   1.030 -0.4970 -0.1323  0.1134
 4143W        W 5114   0.200   1.411   4.878  0.0410 -0.4001 -0.4045
 4144W        W 5115  11.662  12.610  13.102 -0.3094 -0.2816  0.0386
 4145W        W 5116  12.601   0.383   7.186 -0.2075  0.0769 -0.0996
 4146W        W 5117   6.751   4.782   2.815  0.0372  0.1264 -0.1303
 4147W        W 5118   2.492   2.186   2.496 -0.1098  0.1450  0.0191
 4148W        W 5119   1.336   5.069   2.457  0.2270 -0.1352  0.2543
 4149W        W 5120   3.403  12.185   1.153 -0.1747  0.3908  0.0943
 4150W        W 5121   0.160  12.266   9.979 -0.1947  0.1412 -0.1573
 4151W        W 5122   5.370   1.976  11.841 -0.0264  0.0748 -0.3371
 4152W        W 5123   7.842   3.359   1.569  0.0537  0.0269 -0.0360
 4153W        W 5124   7.202   0.016   8.713  0.0403  0.0178 -0.1843
 4154W        W 5125   8.227   9.678   8.733 -0.1458 -0.2737  0.0875
 4155W        W 5126  11.543   4.404   1.708 -0.0127 -0.1134  0.1563
 4156W        W 5127   3.619   1.205   3.230  0.2209  0.2771 -0.0108
 4157W        W 5128   2.078   0.703   4.333 -0.2616  0.0952 -0.1523
 4158W        W 5129   3.396   7.455  10.010  0.2253  0.0961  0.1948
 4159W        W 5130  11.487  10.564   7.095  0.0038  0.0729  0.0992
 4160W        W 5131   8.207   0.067   6.021  0.0588 -0.2502  0.1366
 4161W        W 5132   9.494   6.448   1.767  0.0961  0.0257  0.0361
 4162W        W 5133  11.463   4.662   3.873  0.0884 -0.1556 -0.3913
 4163W        W 5134   2.672  12.067   3.249 -0.0656  0.0247  0.1188
 4164W        W 5135  11.759   7.178  13.815 -0.0835 -0.0465  0.0806
 4165W        W 5136   9.607   3.031   7.659  0.0802  0.0186  0.1311
 4166W        W 5137   4.632  10.869   3.385 -0.4231 -0.0291  0.0328
 4167W        W 5138   0.177   6.221   5.504 -0.1928  0.3609  0.2427
 4168W        W 5139   2.703  13.482   0.738 -0.3002  0.0569  0.1778
 4169W        W 5140   7.120   9.340   3.950  0.1689  0.3346  0.0431
 4170W        W 5141  10.404   9.484   4.820 -0.2763  0.1187 -0.4134
 4171W        W 5142   8.290   0.495   6.327  0.1683 -0.0785 -0.0250
 4172W        W 5143   5.439   1.983   7.058 -0.2633  0.1390 -0.1963
 4173W        W 5144   3.119   6.529   3.165  0.0232  0.1039 -0.0737
 4174W        W 5145   8.654   0.887   5.900 -0.2267 -0.1854  0.0940
 4175W        W 5146  11.463   2.753  10.756  0.2299  0.1821  0.0474
 4176W        W 5147   5.834   2.798  13.897 -0.1000  0.1872  0.1115
 4177W        W 5148  10.580  10.111   1.700  0.1626  0.1775  0.0548
 4178W        W 5149   5.604  11.876   0.033 -0.3380  0.1457  0.0718
 4179W        W 5150   0.496  13.132  13.047 -0.1067 -0.2222 -0.0130
 4180W        W 5151   2.734   8.847   8.059 -0.0584  0.2536  0.1585
 4181W        W 5152   2.342   0.932   1.895  0.0010 -0.1231  0.1886
 4182W        W 5153   7.384   9.957   1.608  0.3052  0.2114 -0.2765
 4183W        W 5154   0.475   5.420  13.809 -0.3939 -0.0619 -0.0835
 4184W        W 5155   4.168  13.893   7.658 -0.2085  0.2889  0.2520
 4185W        W 5156  10.338  10.387   7.662 -0.4553  0.0392 -0.2671
 4186W        W 5157   6.536   2.677   2.124  0.1883  0.4067  0.4000
 4187W        W 5158   4.379   5.815  12.930 -0.0893 -0.1183  0.0509
 4188W        W 5159  12.080   4.181  13.076 -0.3247 -0.2528 -0.0316
 4189W        W 5160  12.125  12.256  10.841  0.0197  0.0263  0.0450
 4190W        W 5161   8.993   4.744   8.806 -0.0849  0.0514 -0.0900
 4191W        W 5162   1.163   1.690   6.411  0.1713  0.3341  0.1829
 4192W        W 5163   0.372   1.057  11.795  0.1984 -0.1914  0.0555
 4193W        W 5164   6.232  10.972   3.745 -0.1006 -0.0322  0.0501
 4194W        W 5165  13.908   4.608  12.282 -0.2008  0.0099  0.0836
 4195W        W 5166   8.896   9.970  12.114 -0.1051  0.1039  0.0575
 4196W        W 5167  11.982   0.300  12.269  0.4516 -0.0367  0.0193
 4197W        W 5168  11.120   9.589  11.725 -0.3335 -0.1148 -0.0219
 4198W        W 5169   9.552   0.865   4.685 -0.1456  0.0085 -0.1782
 4199W        W 5170  13.360   0.549   0.421 -0.1657  0.0390 -0.2159
 4200W        W 5171  11.334   2.143   5.210  0.3308 -0.0199 -0.2855
 4201W        W 5172   6.876  12.557   9.979  0.0158  0.1890 -0.0631
 4202W        W 5173   7.079  12.111   3.598 -0.2102 -0.3397 -0.0308
 4203W        W 5174   3.007   6.265   9.701 -0.0157  0.2965  0.2042
 4204W        W 5175  13.040  10.708  10.479  0.2277  0.1566 -0.0321
 4205W        W 5176   9.784   7.962   1.685  0.0188 -0.2382 -0.0021
 4206W        W 5177   4.808   7.730   8.034 -0.0618 -0.1495 -0.1134
 4207W        W 5178   7.227   5.392   8.387  0.2942 -0.3969 -0.2123
 4208W        W 5179   6.286  10.851  12.579  0.0786  0.1085  0.2720
 4209W        W 5180   4.721   9.770   0.197  0.0295 -0.0795  0.1497
 4210W        W 5181  10.260   2.460   6.594  0.2057  0.3390  0.0757
 4211W        W 5182  13.744  11.832   1.567 -0.0983  0.3189 -0.4801
 4212W        W 5183   5.556  12.789   2.114 -0.3310  0.1662  0.1683
 4213W        W 5184   0.406   5.422  12.586 -0.1073  0.0743  0.1256
 4214W        W 5185   6.465   7.386   7.368 -0.0015  0.0991 -0.1361
 4215W        W 5186   8.255   9.317   0.358 -0.0869 -0.2217 -0.0930
 4216W        W 5187   8.678   2.843   3.461  0.2002 -0.1375 -0.0495
 4217W        W 5188  12.142   3.015  13.077 -0.0682 -0.0733  0.2087
 4218W        W 5189   2.394   9.768  13.479  0.1164 -0.1429 -0.2553
 4219W        W 5190  11.689   0.612   6.979 -0.1315 -0.2774  0.2979
 4220W        W 5191   1.569   3.133   4.225  0.5651 -0.0928  0.0615
 4221W        W 5192  11.602   5.440  11.691  0.2897  0.1348  0.2361
 4222W        W 5193   3.673  10.732   5.734  0.0518 -0.2445  0.0075
 4223W        W 5194  13.894  12.191   4.615 -0.1942 -0.0930 -0.1757
 4224W        W 5195  10.778  11.946   6.637  0.0468 -0.2557 -0.4353
 4225W        W 5196   0.618   9.707  12.255  0.0068  0.0556 -0.1623
 4226W        W 5197   4.127  13.059  11.941  0.0860  0.1498  0.1474
 4227W        W 5198   4.729   1.332   1.443  0.2820  0.1111 -0.0735
 4228W        W 5199   9.509   1.689  10.739  0.1991  0.1886 -0.0642
 4229W        W 5200  13.743   9.131   2.509 -0.1310  0.1373  0.0278
 4230W        W 5201   2.547  13.222  12.757 -0.0214 -0.0904  0.1156
 4231W        W 5202   0.272  10.109   4.824  0.1563  0.3857  0.0093
 4232W        W 5203   4.025   1.834  13.886 -0.1875 -0.2060  0.0302
 4233W        W 5204   4.980   6.951   2.750  0.0787  0.0759 -0.1558
 4234W        W 5205   9.817  11.177   9.912 -0.0495  0.0421  0.0486
 4235W        W 5206  10.389   5.156   5.230  0.0220 -0.1495  0.4356
 4236W        W 5207   4.127   6.835   8.230  0.3604  0.0661  0.1564
 4237W        W 5208  10.182   1.645   3.878 -0.4246 -0.1585 -0.2263
 4238W        W 5209   9.821   8.472   1.828  0.1758  0.2832 -0.2443
 4239W        W 5210   2.294   4.475   8.013  0.1003  0.0135  0.0232
 4240W        W 5211   1.326   7.095  11.488 -0.1668 -0.0263 -0.1506
 4241W        W 5212   4.235   6.361   2.266 -0.3187 -0.1354 -0.2544
 4242W        W 5213   8.470   3.749  13.852  0.3780  0.0162 -0.0303
 4243W        W 5214   6.301  12.064   6.133 -0.0677  0.0055 -0.0009
 4244W        W 5215   2.442  12.115  10.715  0.0622 -0.0777 -0.2326
 4245W        W 5216   9.028   2.648   3.131 -0.3287 -0.1507  0.0599
 4246W        W 5217   7.486   0.915   5.279 -0.2907  0.0985  0.4055
 4247W        W 5218   5.634   0.533  12.141  0.0809 -0.3568  0.0549
 4248W        W 5219   0.102   2.823  12.423 -0.1317  0.2386 -0.0567
 4249W        W 5220  10.783   7.847  12.065 -0.0459  0.1991 -0.1256
 4250W        W 5221   6.907  12.793   1.948 -0.0313 -0.2198  0.0566
 4251W        W 5222   3.614   4.314  13.887 -0.0949 -0.1507  0.4026
 4252W        W 5223   2.721   0.687   0.912  0.1097  0.0088  0.1910
 4253W        W 5224   5.756  12.477   8.833 -0.1492  0.0323  0.0165
 4254W        W 5225  12.193   4.296   6.974 -0.2380  0.0973 -0.0585
 4255W        W 5226   3.730   7.171   4.669 -0.0033 -0.1090  0.1303
 4256W        W 5227   5.967   6.034   5.044 -0.0761  0.2452  0.0635
 4257W        W 5228  12.306   5.937   4.209  0.0382 -0.0935 -0.2670
 4258W        W 5229   8.112  13.488   5.882  0.2867  0.5607 -0.0938
 4259W        W 5230   6.090   9.893  10.569 -0.0094  0.0569  0.1366
 4260W        W 5231  12.133  10.680   6.151 -0.0886 -0.1661  0.0029
 4261W        W 5232   4.283  13.362  11.546 -0.3267 -0.1493  0.0120
 4262W        W 5233   1.688   0.244   5.450  0.3390 -0.1033 -0.0660
 4263W        W 5234   9.647   5.634   5.463  0.3075  0.2336 -0.1579
 4264W        W 5235   9.187   4.723   9.630 -0.2927  0.0407  0.1794
 4265W        W 5236   0.602   6.700   6.537  0.3513  0.0078 -0.0707
 4266W        W 5237  13.765   3.657  11.891 -0.0906  0.2060  0.2835
 4267W        W 5238   3.477  10.734   5.103  0.2156 -0.1766  0.0806
 4268W        W 5239   2.783  12.248  12.913 -0.0377 -0.0585  0.0132
 4269W        W 5240   7.701   4.086   2.702 -0.0264 -0.1629  0.0211
 4270W        W 5241   7.279  10.385  11.276 -0.2061  0.1117  0.2614
 4271W        W 5242   0.205   0.724   5.540  0.2650  0.1029  0.0991
 4272W        W 5243   8.549   2.637  11.747 -0.0375  0.1001 -0.0784
 4273W        W 5244  12.978   3.027  13.613 -0.0180  0.0523  0.1191
 4274W        W 5245   2.725   8.751   8.913  0.1907 -0.1476 -0.1702
 4275W        W 5246   9.007   3.689  12.236  0.2522 -0.1762  0.4048
 4276W        W 5247   3.988  13.409  13.308 -0.5314 -0.0771  0.0414
 4277W        W 5248  10.005   1.330   8.205  0.0084 -0.1044 -0.2302
 4278W        W 5249   4.887  12.258   4.463 -0.0892  0.4896  0.0079
 4279W        W 5250   6.054   4.309   2.534  0.0135  0.0058 -0.0151
 4280W        W 5251   9.114   6.719   1.898  0.1256  0.0803 -0.0719
 4281W        W 5252  12.914   7.803   7.103 -0.1040 -0.1676  0.0837
 4282W        W 5253   0.968  13.611   3.220 -0.4033 -0.3103  0.2467
 4283W        W 5254   2.182   0.555  12.826  0.1564  0.2059 -0.1373
 4284W        W 5255   4.122  11.519   1.505 -0.3883 -0.1678  0.0172
 4285W        W 5256  13.359   7.417   0.530 -0.0280 -0.0992  0.0013
 4286W        W 5257   6.885  13.618   3.959 -0.1078 -0.0570  0.2309
 4287W        W 5258   2.118   3.858   6.383 -0.2531 -0.3576 -0.3187
 4288W        W 5259   1.647   8.035   0.578  0.0048  0.2840  0.0443
 4289W        W 5260   8.710  11.928   9.392  0.0812 -0.1367 -0.0903
 4290W        W 5261   8.971   6.640  13.283  0.0659 -0.4357  0.0632
 4291W        W 5262   9.574   5.873   0.029 -0.1112  0.1235 -0.0230
 4292W        W 5263   7.494   2.401   5.987  0.2073  0.0679 -0.0363
 4293W        W 5264  10.752  10.907  10.753  0.1865  0.0409  0.2043
 4294W        W 5265   6.866  12.466  12.548  0.3023  0.0296  0.2216
 4295W        W 5266   6.299   0.776   7.845 -0.0267 -0.2365  0.1144
 4296W        W 5267  12.505   9.983   9.100  0.0538 -0.2775  0.1196
 4297W        W 5268   8.142   7.177   3.519  0.0028 -0.0810 -0.1605
 4298W        W 5269   7.850  10.835   6.482 -0.1645 -0.0746 -0.0977
 4299W        W 5270  13.396  11.266   2.321 -0.3538  0.2519  0.2048
 4300W        W 5271  11.615   5.434   7.514 -0.2426  0.1003  0.0782
 4301W        W 5272  12.678   6.531   1.076 -0.0934 -0.0943 -0.0035
 4302W        W 5273   5.156  10.842  10.833 -0.0085 -0.1292  0.0267
 4303W        W 5274   2.990  11.896  10.647  0.2839 -0.2904  0.1694
 4304W        W 5275   6.541   2.918  10.591 -0.0475  0.2375  0.1974
 4305W        W 5276  13.913  10.668   3.979 -0.0330 -0.1844  0.2081
 4306W        W 5277   4.180  12.255  11.018 -0.0961 -0.4362 -0.1870
 4307W        W 5278  12.162   1.523   1.267 -0.1011 -0.0854  0.3653
 4308W        W 5279   6.952   2.423   2.445 -0.1994 -0.0515 -0.0215
 4309W        W 5280  11.307   2.458   3.228  0.1032  0.1088  0.1290
 4310W        W 5281  12.426   1.312  13.247  0.0834 -0.0311  0.0211
 4311W        W 5282   6.820  12.087  12.861  0.1999  0.0174 -0.0818
 4312W        W 5283   8.082   9.466  13.297  0.0898  0.3124 -0.4164
 4313W        W 5284   8.335   9.744  10.844  0.1375  0.0090  0.2238
 4314W        W 5285   3.157   2.763   6.708 -0.0811  0.0581  0.3508
 4315W        W 5286  12.799   3.045  12.988  0.0155 -0.1923 -0.0069
 4316W        W 5287   0.199   1.539  11.900  0.0837 -0.0513 -0.3181
 4317W        W 5288   7.995   5.653   9.016  0.1386  0.2737  0.0485
 4318W        W 5289   5.652   8.944   0.547 -0.0390 -0.0576 -0.1267
 4319W        W 5290  12.690   6.752   6.800 -0.3531  0.1115 -0.1411
 4320W        W 5291   8.529  12.892   3.010 -0.0064 -0.0188 -0.1226
 4321W        W 5292   8.110   0.927   5.918  0.1822  0.2811 -0.2021
 4322W        W 5293   6.711  11.655  13.893  0.2991  0.3126 -0.3414
 4323W        W 5294   8.638   1.597   0.381 -0.2028  0.3222  0.2003
 4324W        W 5295   9.992   8.569   7.346  0.0454  0.0910 -0.1704
 4325W        W 5296   0.912   2.629  11.722  0.0421 -0.1873 -0.1228
 4326W        W 5297   7.941  11.911   0.744 -0.0991  0.1025 -0.1066
 4327W        W 5298   0.934  12.406   7.828 -0.0204 -0.2769  0.0498
 4328W        W 5299   0.622   2.506   5.178 -0.0121  0.2955  0.1272
 4329W        W 5300   3.776   8.129   0.591  0.0980  0.0945 -0.0346
 4330W        W 5301   2.159   8.228   0.686 -0.1384 -0.0220 -0.2255
 4331W        W 5302   7.468   2.230   7.267  0.0025  0.3152  0.0837
 4332W        W 5303   3.631  12.423   5.732 -0.0899 -0.2776  0.1110
 4333W        W 5304   9.778   9.379   4.897 -0.0333 -0.1700  0.2067
 4334W        W 5305   3.400   4.808  13.836 -0.1203  0.0035  0.5084
 4335W        W 5306  11.156   5.106   4.453 -0.2009 -0.1354  0.1425
 4336W        W 5307   5.967   6.312   8.320  0.1180  0.0630  0.4129
 4337W        W 5308   3.136   0.733   0.326  0.0319  0.0756 -0.2172
 4338W        W 5309  13.431   0.109   6.818  0.2631 -0.0810  0.1426
 4339W        W 5310   2.229   5.253   6.746  0.1001  0.1440  0.1923
 4340W        W 5311  10.615  12.550   8.780 -0.0874 -0.1257  0.0873
 4341W        W 5312   7.020   7.773  11.623  0.2787  0.1594  0.0848
 4342W        W 5313   0.456   5.141   5.818  0.0010  0.0504  0.2268
 4343W        W 5314  11.139   4.931   2.678 -0.0935 -0.1731  0.2636
 4344W        W 5315   4.205   1.817  10.250 -0.2355  0.1996 -0.1121
 4345W        W 5316   2.179  12.174   8.145  0.0977 -0.0348  0.3330
 4346W        W 5317   1.705  11.472   7.895 -0.2740  0.0161  0.2131
 4347W        W 5318   6.411   7.578   6.443 -0.0608  0.0396 -0.2659
 4348W        W 5319   8.582   8.482   3.668  0.0159  0.1416  0.2318
 4349W        W 5320   7.850   3.478   2.451  0.3099 -0.0380 -0.2396
 4350W        W 5321   2.483   3.542   6.091  0.0907  0.2613  0.0541
 4351W        W 5322   0.256  12.615   3.535 -0.0828 -0.2605  0.1233
 4352W        W 5323   2.437  13.903   0.916  0.0606 -0.0838  0.0208
 4353W        W 5324   7.282   2.007  10.488 -0.1250 -0.1404  0.0379
 4354W        W 5325  10.217  11.331  12.737  0.1360  0.2457  0.2569
 4355W        W 5326   1.034   1.626   2.514 -0.0724  0.0706  0.0137
 4356W        W 5327   2.557   5.935  10.085  0.0159  0.1424  0.1426
 4357W        W 5328   5.938   8.659   1.340  0.0017  0.2524 -0.3776
 4358W        W 5329  10.900   8.492  10.415 -0.1326 -0.2644  0.0093
 4359W        W 5330   5.351  10.340   2.787 -0.1954 -0.1841  0.0998
 4360W        W 5331  13.554   2.403  12.874  0.0242  0.3726 -0.0365
 4361W        W 5332   4.497   4.245   8.387  0.3671 -0.0056  0.1289
 4362W        W 5333   3.721   6.535   5.792  0.1384 -0.1242 -0.2953
 4363W        W 5334  12.335   2.529   4.748  0.3166  0.0107  0.0760
 4364W        W 5335   6.265   3.922   3.822  0.1093  0.2776 -0.1732
 4365W        W 5336   1.631   9.763  13.628  0.0788  0.1694  0.0595
 4366W        W 5337   4.387   6.180  10.720 -0.5296 -0.3244  0.0134
 4367W        W 5338   2.753   0.446  13.049  0.1620 -0.1223  0.1619
 4368W        W 5339  11.801  10.524   7.650  0.2062 -0.0458 -0.1998
 4369W        W 5340   7.883   0.233   6.488 -0.1833  0.0960 -0.0617
 4370W        W 5341   5.542   4.779   1.778 -0.5219  0.3961  0.0363
 4371W        W 5342  10.545   6.055   3.564  0.2949  0.0830  0.1484
 4372W        W 5343   3.105   7.916   9.839 -0.2677  0.2557 -0.0501
 4373W        W 5344   2.455  11.740   9.430  0.0919 -0.2701  0.0475
 4374W        W 5345   0.524   3.734   9.085 -0.1669  0.1009  0.2198
 4375W        W 5346   7.250   6.697   9.852  0.2015 -0.1125 -0.0333
 4376W        W 5347   6.191   5.110  10.904  0.3673 -0.0429 -0.1832
 4377W        W 5348   6.473  10.001   0.772 -0.0564  0.4669  0.1644
 4378W        W 5349   9.560   8.906  11.290 -0.0631  0.3538  0.1861
 4379W        W 5350   6.063   2.600   5.802  0.0995 -0.1462  0.1984
 4380W        W 5351  12.875   9.855   3.902  0.0145  0.0409 -0.1053
 4381W        W 5352  12.119   8.288   1.441  0.0796 -0.1195 -0.3034
 4382W        W 5353  11.033   1.926   6.118  0.0626  0.1484  0.0969
 4383W        W 5354   5.693   0.202   3.470  0.3332  0.2187  0.0273
 4384W        W 5355  11.401   9.026   0.423 -0.0457 -0.0460  0.1260
 4385W        W 5356   7.435  11.228   1.283  0.0074  0.3807  0.0185
 4386W        W 5357  11.006   9.543   9.605 -0.0783  0.3553  0.1962
 4387W        W 5358   4.726   7.243   9.344 -0.1161 -0.0859 -0.0006
 4388W        W 5359   1.468   2.684   3.913 -0.0995  0.3538 -0.3620
 4389W        W 5360   2.461   9.176   8.980  0.2077 -0.0768  0.2167
 4390W        W 5361  12.753   3.300   6.647  0.2846 -0.0462 -0.2177
 4391W        W 5362   4.857   1.971   3.086  0.0277 -0.0802  0.0829
 4392W        W 5363   3.637   1.036   6.433  0.1824 -0.1657  0.1331
 4393W        W 5364   1.600   1.051   8.802  0.1860  0.1348 -0.0577
 4394W        W 5365   4.622   7.285  11.988  0.1243  0.2292  0.0672
 4395W        W 5366  12.697   5.887  12.963 -0.1739 -0.1083 -0.1167
 4396W        W 5367   6.325   6.847   7.743  0.0623 -0.1376  0.3682
 4397W        W 5368   2.310   9.631   8.100 -0.2625 -0.0890  0.1770
 4398W        W 5369   6.966   5.264   6.570  0.0227  0.0642 -0.1865
 4399W        W 5370   8.044   5.290   1.160 -0.1353  0.3622 -0.0064
 4400W        W 5371  10.039   4.145   2.028 -0.1987  0.2012  0.0891
 4401W        W 5372  11.851   0.722  10.222 -0.0350  0.1815 -0.0410
 4402W        W 5373   4.007  12.504   5.329  0.0351 -0.0082 -0.3415
 4403W        W 5374   6.143  10.404  12.584  0.1864  0.0902 -0.0695
 4404W        W 5375  13.821   7.600   4.134  0.2210 -0.0002 -0.1136
 4405W        W 5376  13.663   1.332  13.627 -0.0664  0.0139  0.1461
 4406W        W 5377   4.055   9.272   5.989  0.2803  0.0326  0.1062
 4407W        W 5378   5.653   0.804   0.494  0.3827 -0.1576  0.5010
 4408W        W 5379   8.755  10.116   1.801 -0.1504  0.1351 -0.2357
 4409W        W 5380   2.203   6.409  10.700 -0.0421  0.0327  0.5873
 4410W        W 5381  13.178   0.044   5.993 -0.0862 -0.3789  0.0308
 4411W        W 5382   4.430   4.102   2.397  0.2427 -0.0985 -0.0889
 4412W        W 5383   5.224  12.486   7.384  0.1985 -0.0070 -0.1982
 4413W        W 5384   3.666  11.320   1.043  0.2819 -0.1773  0.1494
 4414W        W 5385  11.554   8.109  12.337  0.2639  0.1884 -0.1230
 4415W        W 5386   9.660   1.581   2.007  0.1020  0.0513 -0.1630
 4416W        W 5387  12.513   1.817  13.470  0.2697  0.1723 -0.1418
 4417W        W 5388  13.334   2.776   5.829  0.0250 -0.3935  0.0640
 4418W        W 5389   9.257  12.624  10.841 -0.2130 -0.0942  0.1186
 4419W        W 5390  12.032   9.810   8.795 -0.2980 -0.2334 -0.2001
 4420W        W 5391  12.237   5.496   3.295  0.1264  0.1001  0.1435
 4421W        W 5392   2.233   5.526  13.887 -0.2033 -0.0170 -0.0800
 4422W        W 5393   5.376   5.730  13.808  0.1484  0.0191 -0.0204
 4423W        W 5394   4.325  11.788  12.356  0.2528  0.3461  0.2211
 4424W        W 5395   2.905  13.081  10.317 -0.1075  0.4002 -0.4905
 4425W        W 5396   8.621   7.819   2.631  0.0860  0.3730  0.0345
 4426W        W 5397  10.677   7.649   5.663 -0.1406  0.2240 -0.1476
 4427W        W 5398   8.510  13.596  11.782 -0.2342  0.0905  0.3500
 4428W        W 5399   8.084   3.008  13.172 -0.2158  0.1724  0.1827
 4429W        W 5400   9.575   3.077  11.040 -0.1320 -0.0586  0.1110
 4430W        W 5401   3.653  12.188   7.934 -0.2528  0.1444 -0.5787
 4431W        W 5402   9.858   0.176   4.563 -0.0929  0.0818 -0.1293
 4432W        W 5403  11.393   4.870  10.523  0.3876  0.0821  0.1614
 4433W        W 5404  10.957   9.180  10.486  0.0843 -0.0407 -0.3059
 4434W        W 5405   1.320  10.742   9.366  0.1091  0.1273 -0.1726
 4435W        W 5406   3.607   2.475   9.381 -0.0097 -0.1531 -0.2428
 4436W        W 5407   1.374   9.321  13.847  0.0458 -0.0017 -0.0338
 4437W        W 5408   7.656   7.866  13.395  0.2582  0.0531 -0.2834
 4438W        W 5409   6.252   6.951  13.509  0.2106 -0.1158  0.0448
 4439W        W 5410   2.897   8.554  12.437 -0.1509 -0.3207  0.0985
 4440W        W 5411   0.822  10.201   3.109 -0.2827 -0.1546 -0.4646
 4441W        W 5412   9.915   5.100   0.279 -0.3264  0.2625 -0.2286
 4442W        W 5413  13.340   7.166   6.510 -0.0595 -0.1682  0.1786
 4443W        W 5414   6.208   6.522  12.690  0.0876  0.0406 -0.1120
 4444W        W 5415   9.748  12.229   5.540  0.1279 -0.2635  0.1039
 4445W        W 5416  12.924   7.681   3.175  0.1167  0.0963  0.2109
 4446W        W 5417   8.965  11.965   3.778 -0.0006  0.3440 -0.0550
 4447W        W 5418   1.875  13.865   9.747  0.1048  0.3146  0.1185
 4448W        W 5419   3.616  11.663   5.900 -0.1767 -0.0707  0.2890
 4449W        W 5420   1.456   1.446   2.718  0.1538  0.0756  0.0276
 4450W        W 5421   1.156  13.893  12.443 -0.1505 -0.0332 -0.0299
 4451W        W 5422   9.002   7.779   0.060  0.1131 -0.0333 -0.0311
 4452W        W 5423  13.583  10.032   1.747 -0.0070  0.1046  0.0156
 4453W        W 5424   6.953   3.554   9.188  0.4699 -0.2932 -0.2674
 4454W        W 5425  10.149   3.389   5.807 -0.3947 -0.0879 -0.0526
 4455W        W 5426   6.254  10.211   1.285 -0.0423  0.2392  0.0447
 4456W        W 5427  12.454  10.209   7.341  0.1852  0.0912  0.1450
 4457W        W 5428   3.633   3.478   4.624 -0.4607  0.0307  0.1556
 4458W        W 5429   8.729  11.048   6.899  0.2946  0.1165  0.0875
 4459W        W 5430  12.103   8.923   9.025  0.0337  0.2732  0.0699
 4460W        W 5431   4.283   9.596   4.244 -0.0727  0.0222 -0.2838
 4461W        W 5432  11.032   2.121   7.804 -0.0705 -0.3724  0.0387
 4462W        W 5433   8.786   7.042   7.012  0.4573  0.1235 -0.2338
 4463W        W 5434  12.100   2.183  11.965  0.0096  0.1325 -0.0284
 4464W        W 5435   5.853   1.665  12.031 -0.2089  0.1449  0.3401
 4465W        W 5436   5.580   1.887  12.893 -0.2685  0.0097 -0.3445
 4466W        W 5437   1.613   9.858  10.822  0.2564  0.0727  0.2781
 4467W        W 5438   0.455  11.671  11.105  0.3562  0.0592 -0.1616
 4468W        W 5439   7.046  12.884  12.261 -0.1826  0.1177 -0.0381
 4469W        W 5440  10.472   9.710   6.651  0.0394  0.3264  0.0776
 4470W        W 5441   4.624   3.472   6.123 -0.2642  0.3649  0.0724
 4471W        W 5442  13.551   9.646   3.112  0.0942 -0.2913  0.0921
 4472W        W 5443   7.986   5.633   2.044 -0.0118  0.2032 -0.2733
 4473W        W 5444  10.527   8.199  10.884 -0.2101  0.1533 -0.1212
 4474W        W 5445   0.904  13.143   8.429 -0.0081 -0.0274 -0.2327
 4475W        W 5446   8.903   7.883   3.069  0.4486 -0.2974 -0.1038
 4476W        W 5447   0.712   9.175  12.203  0.0688 -0.2495  0.1700
 4477W        W 5448  11.044  13.117  12.760  0.4906  0.0155  0.1338
 4478W        W 5449  12.664   5.291   8.634 -0.1589 -0.2503 -0.0873
 4479W        W 5450   8.285   0.999   9.145 -0.2556  0.0881 -0.1113
 4480W        W 5451   8.505   1.594   1.176 -0.1236 -0.0423  0.0126
 4481W        W 5452   6.657  13.770   9.795  0.0743 -0.1768 -0.0055
 4482W        W 5453   7.174  13.596  11.153 -0.0606  0.0704 -0.3599
 4483W        W 5454   3.348  10.706  12.091  0.2786  0.2250  0.0420
 4484W        W 5455   4.734   7.976  13.316  0.3195  0.2897  0.0050
 4485W        W 5456   4.915   8.211  11.980 -0.3298  0.1361  0.5094
 4486W        W 5457  12.692  13.800   8.728  0.0102  0.2533 -0.2746
 4487W        W 5458   7.653   5.955   2.227 -0.2494 -0.1129 -0.2132
 4488W        W 5459   4.721  10.277   6.936 -0.0373  0.0212  0.0906
 4489W        W 5460  11.569  13.378  12.298  0.0232  0.1982  0.1151
 4490W        W 5461   8.635  13.610   4.178 -0.0063 -0.0590  0.3545
 4491W        W 5462   1.878   4.343   2.243  0.1364  0.2225 -0.1138
 4492W        W 5463   1.723  11.082   3.130  0.0194 -0.0250 -0.0297
 4493W        W 5464   7.315   0.005   6.614  0.0647  0.3433  0.0561
 4494W        W 5465   4.274  10.241  13.311  0.0750  0.4224  0.1671
 4495W        W 5466   4.942  13.615  13.204 -0.4263  0.1574  0.0933
 4496W        W 5467   3.070   3.379   8.230 -0.1178 -0.2550 -0.2127
 4497W        W 5468  13.315   2.434   5.404  0.0175 -0.2833  0.5087
 4498W        W 5469   5.145   2.474  12.143 -0.0922  0.0246 -0.3513
 4499W        W 5470   5.144   1.713   6.203  0.1779 -0.0376  0.1080
 4500W        W 5471  13.025   1.986  13.184  0.0725 -0.1024  0.0764
 4501W        W 5472   8.804   0.978  11.927 -0.0260 -0.0148 -0.0313
 4502W        W 5473   6.534   0.857  12.081  0.0111 -0.0338 -0.0557
 4503W        W 5474   8.120  10.698   8.102  0.3126  0.1710 -0.1857
 4504W        W 5475   9.115  10.636   8.191 -0.3185  0.2101 -0.2670
 4505W        W 5476   6.959   0.790   0.746 -0.0660  0.2014  0.0878
 4506W        W 5477   7.594   2.792   4.614  0.1938  0.0836 -0.0536
 4507W        W 5478   9.577   3.711  10.651  0.2657 -0.0659 -0.0767
 4508W        W 5479   1.185   3.709  11.732 -0.1020  0.0971  0.0401
 4509W        W 5480   0.658  10.680   6.040 -0.1480 -0.2167 -0.2125
 4510W        W 5481   7.748   4.062  10.622  0.0095 -0.0932  0.0509
 4511W        W 5482   9.736  10.614  13.576  0.1010 -0.3217  0.1193
 4512W        W 5483   4.047  13.594  12.001 -0.3703  0.2126 -0.0773
 4513W        W 5484  12.777   3.343   4.799  0.1659 -0.0027 -0.0051
 4514W        W 5485   0.573   1.034   3.668 -0.2504 -0.1367 -0.0075
 4515W        W 5486   7.925   2.930  12.553 -0.2043  0.1906 -0.2541
 4516W        W 5487  10.584   9.324   8.140  0.1108  0.0157  0.0326
 4517W        W 5488   3.285  11.155  13.001  0.3172 -0.0738  0.0527
 4518W        W 5489  12.485   5.071   1.057  0.0456  0.0042  0.0362
 4519W        W 5490   0.276   9.674   4.617  0.0583 -0.1310  0.1811
 4520W        W 5491   7.986   6.548  12.104 -0.0416  0.3615 -0.1190
 4521W        W 5492   7.407   7.850   7.592  0.0675 -0.2195 -0.0268
 4522W        W 5493   2.773   6.575   2.829 -0.1286  0.2437  0.2377
 4523W        W 5494  12.686   3.835   3.899  0.2037  0.3244 -0.1263
 4524W        W 5495   3.917   6.529   6.962 -0.4396  0.0258  0.0292
 4525W        W 5496   4.130  13.352   1.015 -0.1795 -0.1020 -0.1238
 4526W        W 5497   0.058   7.358   9.277  0.0060  0.0053  0.2177
 4527W        W 5498   8.920   1.628  10.911  0.1908 -0.0053 -0.1292
 4528W        W 5499   8.502   5.237   5.062  0.1431  0.2254  0.0169
 4529W        W 5500  11.578  11.801   8.635 -0.0306 -0.0518 -0.2270
 4530W        W 5501  10.864   2.982   6.410 -0.1307  0.0170  0.0558
 4531W        W 5502   6.416   7.512  12.909 -0.0922 -0.0994 -0.0484
 4532W        W 5503   1.881  13.338   5.343  0.0490  0.1447 -0.2054
 4533W        W 5504   2.053   0.573  12.319  0.1015  0.2605  0.1170
 4534W        W 5505  12.486   2.228   9.805 -0.2930  0.1223  0.2506
 4535W        W 5506   6.670  13.065   3.231  0.1347  0.0171 -0.0514
 4536W        W 5507   6.970  12.351   4.817  0.1584 -0.0597 -0.2061
 4537W        W 5508   2.464   2.705   4.560  0.1140  0.1604  0.3309
 4538W        W 5509  12.185   4.646   5.005 -0.2504 -0.1488 -0.0101
 4539W        W 5510   8.267   4.727   6.852  0.0351 -0.3114 -0.2321
 4540W        W 5511   7.711   6.750   4.304  0.3692 -0.1951  0.2683
 4541W        W 5512  10.647   1.243   6.733  0.0352  0.2841 -0.2809
 4542W        W 5513   5.428   2.980   4.333 -0.1580  0.2264  0.1413
 4543W        W 5514  11.174   0.757  10.867  0.2225  0.1197  0.0209
 4544W        W 5515   9.599   9.717   3.434  0.4475  0.0767 -0.2001
 4545W        W 5516   1.775   4.736  10.295 -0.0070 -0.2483 -0.1380
 4546W        W 5517   2.945   1.963   1.607 -0.1043  0.5391  0.0913
 4547W        W 5518  13.738   1.638   4.082  0.4039 -0.0662  0.0397
 4548W        W 5519   9.270  12.032  10.109  0.0814  0.0107  0.1529
 4549W        W 5520   6.668   8.493  13.760  0.2546 -0.2518  0.1354
 4550W        W 5521   2.245   4.423  10.642  0.0466 -0.1050  0.3914
 4551W        W 5522  10.857   2.517  12.224  0.0614  0.1049  0.2631
 4552W        W 5523  10.972   6.023  11.652  0.1080 -0.3617 -0.2317
 4553W        W 5524  11.833  12.894   9.096  0.0231 -0.1347  0.1831
 4554W        W 5525   3.360   4.297   9.653  0.3448 -0.0708 -0.3987
 4555W        W 5526   4.808  10.277   4.744  0.0674  0.5860 -0.0330
 4556W        W 5527   0.360   6.323   3.084 -0.0456  0.2875 -0.0421
 4557W        W 5528   6.660   1.095   0.058  0.3789 -0.1016 -0.0428
 4558W        W 5529   9.907   1.048   7.412 -0.0002 -0.0219  0.1020
 4559W        W 5530   4.898   8.607  12.952 -0.3298  0.1118  0.2369
 4560W        W 5531   1.327   5.594   2.568 -0.0832  0.0486  0.3498
 4561W        W 5532   7.685   9.506   3.917  0.0946 -0.1613 -0.2340
 4562W        W 5533  10.557   4.686   6.858 -0.0890 -0.0729 -0.1516
 4563W        W 5534  13.144   1.604   8.319  0.3138  0.1883 -0.0728
 4564W        W 5535   7.480   2.892   9.021 -0.1794 -0.0084 -0.3303
 4565W        W 5536   3.280   7.620  13.863 -0.1228 -0.4963 -0.2657
 4566W        W 5537  10.261  10.713   5.280  0.1925 -0.1391  0.1397
 4567W        W 5538   5.809   2.267  12.740 -0.1969 -0.1377 -0.1484
 4568W        W 5539   7.327   0.420   0.807  0.1986  0.0797 -0.0461
 4569W        W 5540   8.243   0.311   9.410  0.1500  0.1291 -0.1571
 4570W        W 5541   9.324   1.164  11.124 -0.1588  0.1644  0.1375
 4571W        W 5542   2.607   4.330   8.396  0.3138 -0.3716 -0.2372
 4572W        W 5543   3.358   7.071   4.953  0.0443  0.3350 -0.0525
 4573W        W 5544   1.012  11.474   9.064 -0.0416  0.1206 -0.0483
 4574W        W 5545  12.266   8.683  11.447  0.1821 -0.1134  0.0803
 4575W        W 5546   0.615   6.920   7.462 -0.2151  0.0852  0.2398
 4576W        W 5547   7.606   5.755  12.140 -0.0497 -0.1613 -0.3323
 4577W        W 5548   8.430   7.403  11.437  0.1229  0.1460 -0.1740
 4578W        W 5549   6.782  11.404   9.263  0.1484 -0.3471  0.2072
 4579W        W 5550   8.198  13.418   7.093  0.1662  0.2439 -0.3000
 4580W        W 5551   0.192   0.622   1.871  0.1357 -0.0088  0.0210
 4581W        W 5552  13.631   1.401   7.508 -0.1258 -0.1155 -0.1321
 4582W        W 5553   5.135  11.967  12.475  0.0248 -0.0603  0.1188
 4583W        W 5554  12.047   3.005   0.390  0.6167  0.1598 -0.0366
 4584W        W 5555   8.599   7.230  12.329  0.0320 -0.3513 -0.0107
 4585W        W 5556   3.272  13.035  11.648 -0.0450  0.0353  0.0696
 4586W        W 5557   3.841  12.390   3.383 -0.0883  0.0277  0.0288
 4587W        W 5558   8.186  10.097  12.444 -0.1587  0.0284 -0.1583
 4588W        W 5559  10.293   1.984   4.994 -0.0363  0.0110 -0.0410
 4589W        W 5560   1.814   9.422   3.264 -0.2759  0.1839 -0.4067
 4590W        W 5561  10.339   3.380   7.211 -0.0012 -0.0878 -0.2108
 4591W        W 5562  13.424  12.868  13.785 -0.0254 -0.2371 -0.1539
 4592W        W 5563   2.330   7.529   6.535  0.0734 -0.0724 -0.0140
 4593W        W 5564   4.616   5.221   3.480 -0.0823  0.0495 -0.1229
 4594W        W 5565   8.059   3.091   1.191  0.0735 -0.0937 -0.0190
 4595W        W 5566   7.974   0.861   8.679 -0.1517  0.1387  0.2065
 4596W        W 5567   4.936   4.807   4.942 -0.5150  0.2224 -0.0483
 4597W        W 5568   2.004   9.020   0.678 -0.0864  0.1723 -0.0381
 4598W        W 5569  13.343   4.486  10.965  0.2546  0.1889 -0.0483
 4599W        W 5570   4.845   7.127   8.329 -0.0437 -0.0561  0.1913
 4600W        W 5571   7.399   9.012   4.162 -0.1253  0.0432  0.1005
 4601W        W 5572  10.207   7.181   0.237  0.0579 -0.1163 -0.1461
 4602W        W 5573   7.847   5.847   9.940  0.1682 -0.1185 -0.1647
 4603W        W 5574   6.538  11.108   9.552 -0.0072 -0.3636 -0.2706
 4604W        W 5575   5.775   5.429   2.553 -0.0272 -0.0389 -0.4655
 4605W        W 5576   9.472   7.525   6.239  0.0314  0.1976  0.0397
 4606W        W 5577   1.284   2.595  12.547 -0.2343 -0.0448 -0.0920
 4607W        W 5578   6.989   2.388  11.422  0.0835 -0.2733  0.0588
 4608W        W 5579  11.923   4.979   5.206  0.0749  0.0594  0.1639
 4609W        W 5580   7.431   5.740   8.687  0.0627  0.2731  0.0226
 4610W        W 5581   7.304   3.922   4.739  0.1818  0.4004 -0.3381
 4611W        W 5582   7.194  11.995  13.168  0.4151 -0.0868 -0.0025
 4612W        W 5583   3.726   4.742  10.083 -0.3502  0.2976 -0.1046
 4613W        W 5584   9.166   0.651   9.807  0.0713  0.2553 -0.0852
 4614W        W 5585   8.614   3.209   2.032 -0.1280  0.1349  0.0907
 4615W        W 5586   7.017  11.765   7.430 -0.1168  0.0134 -0.0119
 4616W        W 5587   4.655   8.565   3.999  0.5945 -0.3758  0.2998
 4617W        W 5588   9.206  11.112   7.152 -0.5722  0.0546  0.2683
 4618W        W 5589  10.932   2.141   8.304 -0.5177 -0.1087  0.2714
 4619W        W 5590   3.831  10.879  12.773 -0.1914  0.1384  0.1143
 4620W        W 5591   5.335  12.347   1.658 -0.0824 -0.1056 -0.4764
 4621W        W 5592   2.589   7.708   4.805 -0.2463  0.0390 -0.2188
 4622W        W 5593  11.183  13.221  12.092 -0.1326  0.2306  0.1293
 4623W        W 5594   0.473   6.874  10.232  0.2624 -0.2296  0.0610
 4624W        W 5595   8.165  11.487  12.854 -0.1707  0.0291  0.2002
 4625W        W 5596   3.678   9.739  10.441  0.1290 -0.1781 -0.1836
 4626W        W 5597   2.003   2.884   4.476 -0.2502 -0.0993 -0.4465
 4627W        W 5598   0.988   4.157  12.123  0.2542 -0.1799 -0.0105
 4628W        W 5599  12.618   0.969   8.227 -0.1168 -0.1201 -0.0097
 4629W        W 5600   5.521   6.324   4.442 -0.0133  0.2119 -0.1113
 4630W        W 5601   2.218   6.645  12.578  0.0720  0.0970  0.1853
 4631W        W 5602   4.321   4.717  10.360 -0.0437  0.0696 -0.0254
 4632W        W 5603   8.201   1.477   0.664 -0.3007 -0.1666 -0.2046
 4633W        W 5604   7.426   3.518   9.377 -0.0074 -0.1005  0.1664
 4634W        W 5605  10.601   8.816  12.982  0.0274 -0.1008  0.2759
 4635W        W 5606  10.255  11.801  10.954 -0.0465 -0.0082  0.3348
 4636W        W 5607  13.289   4.260   1.716 -0.3579 -0.0547 -0.0685
 4637W        W 5608  13.088   0.752   0.884  0.0500  0.0439  0.2165
 4638W        W 5609  11.085   9.963   8.828  0.0649  0.0533 -0.2752
 4639W        W 5610   2.519   7.799  11.668  0.0703  0.2626  0.3525
 4640W        W 5611  10.164   0.939   6.905  0.0255 -0.0468  0.6900
 4641W        W 5612   9.383   6.599   8.130 -0.0034 -0.0532 -0.0444
 4642W        W 5613  10.547   3.873   8.434  0.0246 -0.1083  0.2402
 4643W        W 5614   4.546   4.348  10.621  0.0901 -0.3072 -0.1930
 4644W        W 5615  13.387   5.801   6.439  0.0598 -0.0871  0.0892
 4645W        W 5616   5.638  12.808   7.494  0.1514 -0.1629  0.0852
 4646W        W 5617  10.806   5.419   4.590 -0.0261  0.0065 -0.0532
 4647W        W 5618   8.688  12.421   9.297 -0.3452 -0.3171 -0.2857
 4648W        W 5619   4.385   1.503  11.742  0.0513 -0.0947 -0.1651
 4649W        W 5620   6.589   9.950  11.831 -0.0416  0.1554  0.3108
 4650W        W 5621   2.041   2.226   1.459  0.6059  0.1942  0.3265
 4651W        W 5622   9.841  13.413   9.517 -0.1134  0.0457 -0.2484
 4652W        W 5623   8.785   0.371   7.203 -0.0313  0.0113  0.0159
 4653W        W 5624   8.983   5.077   5.019 -0.0258  0.2097  0.1582
 4654W        W 5625   9.998   9.563   2.532  0.0363  0.1424  0.1752
 4655W        W 5626   9.941  10.046   2.493  0.5018  0.1909  0.0508
 4656W        W 5627   4.403   0.767  12.022  0.1362 -0.1938 -0.1523
 4657W        W 5628   2.667   3.247   3.552  0.0631 -0.0676  0.0252
 4658W        W 5629   2.104  12.577  12.342  0.3568 -0.0497  0.1116
 4659W        W 5630  12.215   5.802   1.571  0.1523 -0.3237  0.2226
 4660W        W 5631  13.553   2.708  13.368 -0.2680  0.0726  0.1389
 4661W        W 5632   4.697   0.454   3.824  0.0339  0.0400 -0.0268
 4662W        W 5633   3.914   0.552  12.835 -0.0356 -0.1566  0.1157
 4663W        W 5634   8.674   3.588   1.546  0.0908  0.0204  0.2555
 4664W        W 5635   1.166   2.769  13.437  0.0591 -0.0476 -0.1250
 4665W        W 5636   7.554   5.509   9.247  0.0134  0.0665  0.1621
 4666W        W 5637  12.197  13.270   5.639  0.0126  0.2172  0.0618
 4667W        W 5638   0.337  11.007   3.900 -0.2435 -0.1774 -0.1133
 4668W        W 5639  13.221  10.568   0.644 -0.1605  0.3073 -0.2289
 4669W        W 5640   3.018   0.552   2.297 -0.2806 -0.0572  0.2662
 4670W        W 5641   2.600  10.508  13.405 -0.0893  0.3880 -0.0159
 4671W        W 5642  11.873  13.097   4.188  0.2668  0.1438 -0.0705
 4672W        W 5643   8.691   8.097   9.029 -0.1107  0.1249  0.1256
 4673W        W 5644   0.838   0.364   9.941  0.1357  0.0818 -0.2076
 4674W        W 5645  10.729   6.018   7.467 -0.1111 -0.3723 -0.4753
 4675W        W 5646   1.448   2.693   6.884 -0.1788  0.0506  0.0705
 4676W        W 5647   3.753   5.611   3.962 -0.0313 -0.0911 -0.0005
 4677W        W 5648   2.417  12.408   4.205 -0.0460 -0.2440 -0.2429
 4678W        W 5649   6.055   9.781   5.121 -0.3003 -0.2159 -0.0314
 4679W        W 5650   5.069   0.848   7.224 -0.3200  0.1280  0.1991
 4680W        W 5651   2.199  11.600  10.527 -0.2385  0.1207 -0.0167
 4681W        W 5652   5.862   6.655   7.131 -0.0736 -0.2579 -0.0689
 4682W        W 5653  10.883   6.910   0.764  0.1036  0.1337  0.1303
 4683W        W 5654   6.454   4.470  13.182  0.0327  0.4103 -0.3928
 4684W        W 5655   8.942   4.301   8.657 -0.1033  0.0631  0.0872
 4685W        W 5656   3.306   3.606   5.581  0.0287 -0.0904  0.1168
 4686W        W 5657   7.425   8.803   0.626  0.1967  0.4058 -0.0059
 4687W        W 5658   8.261   1.953   0.883 -0.1568  0.1714 -0.0796
 4688W        W 5659   8.282   7.377   5.339 -0.2266 -0.0093 -0.2842
 4689W        W 5660  11.366   8.220   7.409  0.1329 -0.1124 -0.2996
 4690W        W 5661   7.210   7.302  13.576 -0.0331  0.0623 -0.2318
 4691W        W 5662  12.735   0.192   5.808  0.1095 -0.2085  0.0195
 4692W        W 5663   8.954  13.343  11.661  0.1515  0.3013  0.1746
 4693W        W 5664   4.040   8.038   9.417 -0.1872  0.2835  0.3319
 4694W        W 5665   3.285   8.987   5.385 -0.0340 -0.1318  0.1211
 4695W        W 5666   6.282   7.712   3.572  0.5468 -0.0061  0.1156
 4696W        W 5667   6.886   0.506  12.031 -0.1672 -0.1900  0.0719
 4697W        W 5668  10.562   6.582   3.558 -0.2796  0.0093 -0.0461
 4698W        W 5669  12.805   2.139  13.621 -0.2398 -0.0064  0.0563
 4699W        W 5670  10.791   2.368   7.324  0.0268 -0.2996 -0.1260
 4700W        W 5671   0.031   4.104   2.849 -0.1543 -0.1263  0.1732
 4701W        W 5672   8.499   3.441   5.593 -0.0044 -0.3775  0.1335
 4702W        W 5673   6.008   6.313   6.587 -0.0891  0.2509  0.0551
 4703W        W 5674  11.464   9.184  10.463 -0.0074 -0.2064 -0.1082
 4704W        W 5675   9.080  13.180   8.723  0.3625 -0.2138 -0.0878
 4705W        W 5676   5.233   2.906  11.940 -0.1555  0.2247  0.0395
 4706W        W 5677   2.559  10.545   2.810 -0.0779  0.1198  0.4037
 4707W        W 5678  10.322  10.120  10.940  0.2561 -0.1710 -0.1213
 4708W        W 5679  11.857   9.322   3.801  0.3962  0.1167  0.3396
 4709W        W 5680   6.810   3.526  12.329  0.1443  0.2687  0.3491
 4710W        W 5681   9.369   1.478   2.414  0.0999 -0.0423 -0.2240
 4711W        W 5682   6.910  12.344   2.716  0.2376  0.0412 -0.2449
 4712W        W 5683   8.669   1.301  10.496 -0.0659 -0.1003  0.1351
 4713W        W 5684   4.614  13.012   6.707 -0.1732  0.3010 -0.1073
 4714W        W 5685  10.271   0.994   5.364 -0.0541 -0.2102 -0.0075
 4715W        W 5686   3.101   7.213  10.368  0.1665 -0.2113  0.0064
 4716W        W 5687   5.097   4.373   5.204  0.1092  0.0496  0.1569
 4717W        W 5688   1.493  12.986   7.688  0.1324  0.2427 -0.2593
 4718W        W 5689  11.593   1.011  11.140 -0.0097 -0.1631  0.0801
 4719W        W 5690   8.079   5.631   3.650  0.1336 -0.2549 -0.2909
 4720W        W 5691   1.288   7.108   0.685 -0.2652 -0.0253 -0.1733
 4721W        W 5692   8.067   2.902   4.550  0.0402  0.1406 -0.0541
 4722W        W 5693   9.833   7.550   0.314  0.2416  0.0352  0.0419
 4723W        W 5694   9.956  12.992   6.406  0.1767  0.2377  0.0391
 4724W        W 5695   8.438  13.326  11.346  0.2739  0.1206  0.0047
 4725W        W 5696   6.492  11.380  13.246  0.4148  0.1391 -0.0093
 4726W        W 5697  13.238   9.401   7.097 -0.0377 -0.3202 -0.3158
 4727W        W 5698   3.820  12.182   3.877 -0.2974  0.0259  0.1836
 4728W        W 5699   6.740   0.418   1.041  0.1707 -0.1403 -0.0854
 4729W        W 5700   1.886   1.974   8.678  0.1723  0.0002 -0.2639
 4730W        W 5701  12.691  11.269  10.922  0.0144 -0.0186  0.1304
 4731W        W 5702   2.437   1.101   4.337  0.1340  0.0960  0.1657
 4732W        W 5703  13.032  11.989   4.597  0.2828  0.1425 -0.4058
 4733W        W 5704   3.016  12.410   6.867 -0.3810 -0.2513  0.1344
 4734W        W 5705   7.009   0.443   6.640  0.1631  0.0626  0.0804
 4735W        W 5706   0.541   9.117   2.058 -0.1247 -0.1672 -0.0384
 4736W        W 5707   9.516   7.149   5.793  0.2477  0.0497 -0.1234
 4737W        W 5708   8.421   4.200   5.054 -0.4311  0.2482 -0.1501
 4738W        W 5709   0.173   7.502  11.286 -0.0170 -0.0291 -0.0081
 4739W        W 5710   0.926   9.428   9.268 -0.0473  0.0694  0.2236
 4740W        W 5711  13.549  12.240   0.675 -0.0342 -0.3828 -0.0343
 4741W        W 5712   6.092   0.312   9.543  0.3158 -0.0829  0.1862
 4742W        W 5713   7.446   2.705   0.033  0.3502  0.0063  0.4689
 4743W        W 5714   9.534  10.901   2.402 -0.0663 -0.1560 -0.0581
 4744W        W 5715   6.548  10.930  11.611 -0.0643 -0.0417  0.1753
 4745W        W 5716   5.489   9.225   5.275  0.2775  0.0521 -0.0091
 4746W        W 5717   9.661   4.133   7.193 -0.2030 -0.4690  0.0237
 4747W        W 5718   1.939   2.266  13.287  0.0544  0.0158  0.1547
 4748W        W 5719  12.764  11.378   7.734 -0.0284  0.2102 -0.2370
 4749W        W 5720   5.618   4.040   3.180  0.2232  0.0091 -0.1653
 4750W        W 5721   5.079  11.829   0.059  0.2722  0.2710  0.0610
 4751W        W 5722   2.001   1.124   4.058 -0.2489 -0.3348  0.0902
 4752W        W 5723  12.612   2.797   8.966 -0.0155  0.2604 -0.1770
 4753W        W 5724   0.247   7.308   4.030  0.1925  0.2292  0.0848
 4754W        W 5725   6.718   9.034   0.744  0.3182 -0.0264  0.1607
 4755W        W 5726  12.863   5.022   9.594  0.0191  0.1453  0.2483
 4756W        W 5727  12.374   2.748   3.283 -0.0528 -0.0931 -0.4551
 4757W        W 5728   6.438  13.378   0.200  0.4761  0.1550  0.0747
 4758W        W 5729   4.438   3.896  10.515 -0.1525  0.0323 -0.1260
 4759W        W 5730   9.979   0.656   4.610  0.1038 -0.0278  0.0053
 4760W        W 5731   5.287   7.115   6.810  0.3459  0.2169  0.0477
 4761W        W 5732   1.921  11.017   7.874  0.1425  0.3776  0.4157
 4762W        W 5733  11.606   8.295  11.796 -0.1594 -0.1606  0.1967
 4763W        W 5734   0.562   3.513   4.376  0.1073 -0.0786  0.2728
 4764W        W 5735   5.639   2.710   5.551  0.0563  0.0029  0.0720
 4765W        W 5736   4.942   3.953   9.446  0.1642 -0.2355  0.1124
 4766W        W 5737  10.981   2.557  10.108  0.0279 -0.2545  0.0024
 4767W        W 5738   0.616   8.443   6.928 -0.1784  0.0214 -0.0161
 4768W        W 5739   2.302  12.567   4.726 -0.2984  0.2766  0.2049
 4769W        W 5740   6.077   9.220   1.374 -0.1885 -0.3003 -0.0805
 4770W        W 5741   3.833   8.784   0.598 -0.3640  0.0825  0.0733
 4771W        W 5742  13.158   1.511   0.228  0.0320  0.0552 -0.0130
 4772W        W 5743   1.337  12.399   9.322  0.0559 -0.3453  0.1326
 4773W        W 5744   5.171   6.830   0.149 -0.0519  0.1138  0.0936
 4774W        W 5745   8.283  11.023  13.580  0.0365 -0.0187 -0.0963
 4775W        W 5746   1.599   6.962   4.794 -0.0816 -0.1740  0.0706
 4776W        W 5747  13.083   1.252   0.932  0.0918 -0.2951 -0.6986
 4777W        W 5748   7.108   5.215   7.440 -0.2986 -0.0120 -0.1837
 4778W        W 5749   1.615   0.755  11.475 -0.2330  0.3685  0.0125
 4779W        W 5750   8.603   1.091   3.416  0.3138  0.1197  0.0681
 4780W        W 5751   5.382   6.908   8.826 -0.0800 -0.2786  0.1380
 4781W        W 5752   4.402   5.355   7.563  0.1315  0.0817 -0.0510
 4782W        W 5753  12.027  13.073  10.865 -0.0258  0.0597 -0.0687
 4783W        W 5754   6.342   6.725  10.784 -0.1319 -0.1438  0.1689
 4784W        W 5755   5.070   3.226  13.184 -0.0211 -0.1490  0.0514
 4785W        W 5756   9.279   8.124   6.658 -0.3238  0.0612  0.2919
 4786W        W 5757  10.111   8.979   2.266 -0.0111  0.0330  0.0277
 4787W        W 5758   4.936   6.610   4.118  0.0088  0.0564 -0.0806
 4788W        W 5759   1.903   3.806   0.043  0.1011  0.0088  0.0794
 4789W        W 5760   7.799   9.425   6.026  0.0956  0.1756 -0.2706
 4790W        W 5761   2.018  10.264   0.816  0.1610  0.1949  0.2312
 4791W        W 5762   3.779  12.572   2.852 -0.0655 -0.4717 -0.0925
 4792W        W 5763  11.777   0.748  13.167  0.0676 -0.1880  0.1497
 4793W        W 5764   0.919   6.665  12.803 -0.0889  0.2170  0.1882
 4794W        W 5765  10.060  13.741   5.914 -0.2072 -0.2868  0.3403
 4795W        W 5766   0.163   9.874   9.838  0.1232  0.1203  0.1182
 4796W        W 5767   4.549  10.817   5.264 -0.0350 -0.0973  0.2774
 4797W        W 5768   6.744  10.049   7.502  0.0265  0.0998 -0.1528
 4798W        W 5769   1.882   7.143   2.510  0.0941 -0.0541  0.2483
 4799W        W 5770   5.845   6.687   4.500  0.1336 -0.0789 -0.0567
 4800W        W 5771   1.928   7.647   6.255 -0.0916 -0.1239  0.0487
 4801W        W 5772   3.503   2.753   3.593  0.1681 -0.0993  0.2622
 4802W        W 5773   8.512   1.017  11.515 -0.1685 -0.0123  0.0514
 4803W        W 5774   6.728   2.031   1.013  0.1163  0.0640  0.3040
 4804W        W 5775   8.455   3.038  12.747 -0.0517 -0.3252  0.2751
 4805W        W 5776  13.523   8.188   0.381 -0.2402 -0.0599  0.0213
 4806W        W 5777   5.433   9.199   7.013 -0.2030 -0.0429 -0.0416
 4807W        W 5778  10.358   4.891   6.351 -0.3433 -0.2398 -0.2061
 4808W        W 5779   4.862  11.627   3.352 -0.0765 -0.0600 -0.4355
 4809W        W 5780   4.936   2.256  11.231  0.1858  0.3495 -0.0559
 4810W        W 5781   4.981   3.682  11.631 -0.1506  0.3149  0.0691
 4811W        W 5782  10.033  11.349  12.262 -0.0284  0.2696 -0.0582
 4812W        W 5783  13.027  11.594  10.912 -0.1592  0.3380  0.2989
 4813W        W 5784   4.913   9.331   4.440  0.4058 -0.0815  0.2826
 4814W        W 5785  11.998   0.274   7.933 -0.2741 -0.0752  0.0576
 4815W        W 5786  11.799   0.553  11.356 -0.3682  0.0044  0.1266
 4816W        W 5787   4.095   5.970   3.172 -0.0764 -0.2340 -0.0355
 4817W        W 5788   1.718   2.239   7.913  0.0535  0.0100 -0.1908
 4818W        W 5789   9.473   4.562  12.201  0.0620  0.1084  0.4971
 4819W        W 5790  11.331   1.636  12.414  0.1401  0.1088 -0.4693
 4820W        W 5791   7.785   1.444   0.393 -0.0906 -0.0051 -0.0258
 4821W        W 5792  11.118   2.142   1.405 -0.1670  0.0013 -0.0626
 4822W        W 5793  12.897   1.255   5.700 -0.0790 -0.1703  0.1682
 4823W        W 5794   7.734  12.361   9.082 -0.2006 -0.2778 -0.2089
 4824W        W 5795  11.956   9.202   1.154 -0.3725 -0.0014  0.0915
 4825W        W 5796  11.376   4.566   0.164 -0.0714  0.0125  0.0366
[truncated: 1,156,127 more chars]
