# Supplementary material for: Cryptochrome magnetoreception: Time course of photoactivation from non-equilibrium coarse-grained molecular dynamics
Source: Comput Struct Biotechnol J. 2024 Nov 10;26:58–69. doi: 10.1016/j.csbj.2024.11.001 (PMC11725172; doi:10.1016/j.csbj.2024.11.001)
Supplement: Supplementary file 2 — Analysis codes and cg-MD simulation inputs (including initial molecular structures, parameters and topology files) and outputs (final molecular structures) of the 20 replicas. [file mmc2.zip › cg-md/18/mus_18.gro]

Title of the system in water t= 19000000.00000 step= 950000000
22551
    1MET     BB    1  10.870   4.880   3.460
    1MET    SC1    2  10.910   5.070   3.220
    2PRO     BB    3  10.540   4.840   3.460
    2PRO    SC1    4  10.500   4.610   3.290
    3HIS     BB    5  10.410   5.140   3.350
    3HIS    SC1    6  10.220   5.060   3.130
    3HIS    SC2    7  10.050   5.030   2.920
    3HIS    SC3    8  10.060   4.840   3.110
    4ARG     BB    9  10.460   5.470   3.380
    4ARG    SC1   10  10.700   5.400   3.590
    4ARG    SC2   11  10.980   5.360   3.660
    4ARG    SCP   12  11.030   5.270   3.660
    5THR     BB   13  10.320   5.710   3.600
    5THR    SC1   14  10.060   5.690   3.590
    5THR    SCP   15  10.000   5.630   3.700
    5THR    SCN   16  10.130   5.750   3.480
    6ILE     BB   17  10.450   6.030   3.700
    6ILE    SC1   18  10.750   6.030   3.770
    7HIS     BB   19  10.370   6.300   4.020
    7HIS    SC1   20  10.160   6.570   4.020
    7HIS    SC2   21  10.190   6.830   3.990
    7HIS    SC3   22   9.990   6.700   3.860
    8LEU     BB   23  10.630   6.520   4.020
    8LEU    SC1   24  10.950   6.520   3.980
    9PHE     BB   25  10.570   6.730   4.270
    9PHE    SC1   26  10.370   6.590   4.450
    9PHE    SC2   27  10.100   6.590   4.480
    9PHE    SC3   28  10.260   6.620   4.700
   10ARG     BB   29  10.500   7.050   4.300
   10ARG    SC1   30  10.730   7.250   4.330
   10ARG    SC2   31  10.810   7.480   4.170
   10ARG    SCP   32  10.830   7.580   4.160
   11LYS     BB   33  10.210   7.170   4.360
   11LYS    SC1   34  10.250   7.460   4.270
   11LYS    SC2   35  10.300   7.660   4.240
   11LYS    SCP   36  10.370   7.670   4.330
   12GLY     BB   37  10.030   7.080   4.520
   13LEU     BB   38   9.950   6.980   4.770
   13LEU    SC1   39  10.190   7.010   5.000
   14ARG     BB   40   9.680   6.770   4.770
   14ARG    SC1   41   9.660   6.610   5.090
   14ARG    SC2   42   9.440   6.470   5.250
   14ARG    SCP   43   9.370   6.530   5.310
   15LEU     BB   44   9.420   6.890   4.770
   15LEU    SC1   45   9.250   7.020   5.000
   16HIS     BB   46   9.210   6.730   4.570
   16HIS    SC1   47   9.290   6.450   4.640
   16HIS    SC2   48   9.350   6.250   4.800
   16HIS    SC3   49   9.250   6.200   4.550
   17ASP     BB   50   9.210   6.800   4.250
   17ASP    SC1   51   9.090   7.090   4.200
   17ASP    SCN   52   9.100   7.050   4.100
   18ASN     BB   53   9.500   6.860   4.030
   18ASN    SC1   54   9.720   6.750   4.260
   18ASN    SCP   55   9.640   6.640   4.300
   18ASN    SCN   56   9.790   6.860   4.220
   19PRO     BB   57   9.500   6.840   3.740
   19PRO    SC1   58   9.300   7.050   3.610
   20THR     BB   59   9.600   6.490   3.670
   20THR    SC1   60   9.630   6.500   3.410
   20THR    SCP   61   9.560   6.620   3.460
   20THR    SCN   62   9.700   6.390   3.370
   21LEU     BB   63   9.660   6.390   3.970
   21LEU    SC1   64   9.380   6.330   4.100
   22LEU     BB   65   9.830   6.240   4.150
   22LEU    SC1   66   9.740   6.320   4.460
   23ALA     BB   67   9.910   5.960   3.970
   24ALA     BB   68   9.690   5.920   3.770
   25LEU     BB   69   9.570   5.970   3.500
   25LEU    SC1   70   9.320   6.150   3.610
   26GLU     BB   71   9.610   5.780   3.300
   26GLU    SC1   72   9.340   5.730   3.020
   26GLU    SCN   73   9.430   5.660   3.020
   27SER     BB   74   9.780   5.530   3.220
   27SER    SC1   75  10.000   5.480   3.110
   27SER    SCP   76  10.060   5.600   3.060
   27SER    SCN   77   9.940   5.370   3.170
   28SER     BB   78   9.790   5.190   3.420
   28SER    SC1   79   9.610   5.050   3.300
   28SER    SCP   80   9.750   5.060   3.290
   28SER    SCN   81   9.470   5.040   3.310
   29GLU     BB   82   9.980   5.200   3.620
   29GLU    SC1   83  10.060   4.820   3.590
   29GLU    SCN   84  10.020   4.800   3.490
   30THR     BB   85  10.230   5.270   3.870
   30THR    SC1   86  10.400   5.060   3.900
   30THR    SCP   87  10.270   5.000   3.900
   30THR    SCN   88  10.530   5.110   3.910
   31ILE     BB   89  10.190   5.470   4.020
   31ILE    SC1   90   9.880   5.520   4.040
   32TYR     BB   91  10.360   5.790   4.120
   32TYR    SC1   92  10.620   5.660   4.110
   32TYR    SC2   93  10.710   5.410   4.070
   32TYR    SC3   94  10.880   5.620   4.060
   33PRO     BB   95  10.440   6.000   4.390
   33PRO    SC1   96  10.200   6.110   4.460
   34VAL     BB   97  10.720   6.210   4.360
   34VAL    SC1   98  10.930   6.110   4.240
   35TYR     BB   99  10.860   6.420   4.600
   35TYR    SC1  100  10.700   6.620   4.740
   35TYR    SC2  101  10.650   6.890   4.770
   35TYR    SC3  102  10.600   6.710   4.970
   36VAL     BB  103  11.140   6.690   4.650
   36VAL    SC1  104  11.050   6.860   4.470
   37LEU     BB  105  11.280   6.780   4.950
   37LEU    SC1  106  11.030   6.850   5.100
   38ASP     BB  107  11.530   6.970   4.920
   38ASP    SC1  108  11.840   6.870   5.010
   38ASP    SCN  109  11.920   6.950   4.990
   39ARG     BB  110  11.530   7.260   4.850
   39ARG    SC1  111  11.660   7.410   5.080
   39ARG    SC2  112  11.860   7.280   5.300
   39ARG    SCP  113  11.960   7.240   5.320
   40ARG     BB  114  11.600   7.310   4.550
   40ARG    SC1  115  11.930   7.150   4.540
   40ARG    SC2  116  12.100   6.900   4.640
   40ARG    SCP  117  12.110   6.900   4.750
   41PHE     BB  118  11.270   7.310   4.350
   41PHE    SC1  119  11.170   7.140   4.120
   41PHE    SC2  120  11.110   7.210   3.870
   41PHE    SC3  121  10.980   7.010   3.990
   42LEU     BB  122  11.120   7.490   4.610
   42LEU    SC1  123  10.990   7.260   4.830
   43ALA     BB  124  11.130   7.760   4.530
   44SER     BB  125  11.330   7.810   4.290
   44SER    SC1  126  11.260   7.710   4.100
   44SER    SCP  127  11.350   7.810   4.110
   44SER    SCN  128  11.160   7.610   4.100
   45ALA     BB  129  11.630   7.800   4.430
   46MET     BB  130  11.620   7.820   4.720
   46MET    SC1  131  11.960   7.720   4.830
   47HIS     BB  132  11.410   8.030   4.860
   47HIS    SC1  133  11.600   8.280   4.770
   47HIS    SC2  134  11.830   8.370   4.870
   47HIS    SC3  135  11.640   8.540   4.790
   48ILE     BB  136  11.480   8.050   5.220
   48ILE    SC1  137  11.760   7.930   5.220
   49GLY     BB  138  11.360   8.020   5.450
   50ALA     BB  139  11.210   8.200   5.600
   51LEU     BB  140  10.930   8.060   5.720
   51LEU    SC1  141  10.700   8.250   5.630
   52ARG     BB  142  10.870   7.840   5.490
   52ARG    SC1  143  10.890   8.030   5.250
   52ARG    SC2  144  10.910   8.050   4.920
   52ARG    SCP  145  10.820   8.120   4.930
   53TRP     BB  146  10.970   7.560   5.620
   53TRP    SC1  147  11.070   7.320   5.450
   53TRP    SC2  148  11.270   7.220   5.290
   53TRP    SC3  149  11.260   7.150   5.550
   53TRP    SC4  150  11.450   7.050   5.400
   54HIS     BB  151  10.800   7.510   5.840
   54HIS    SC1  152  10.710   7.410   6.120
   54HIS    SC2  153  10.470   7.330   6.200
   54HIS    SC3  154  10.650   7.400   6.380
   55PHE     BB  155  10.490   7.410   5.620
   55PHE    SC1  156  10.430   7.680   5.580
   55PHE    SC2  157  10.320   7.850   5.390
   55PHE    SC3  158  10.340   7.930   5.650
   56LEU     BB  159  10.560   7.200   5.520
   56LEU    SC1  160  10.690   7.150   5.210
   57LEU     BB  161  10.590   6.990   5.810
   57LEU    SC1  162  10.880   6.970   5.840
   58GLN     BB  163  10.270   6.990   5.840
   58GLN    SC1  164  10.100   6.970   6.200
   58GLN    SCP  165  10.210   7.050   6.150
   58GLN    SCN  166  10.000   6.890   6.250
   59SER     BB  167  10.170   6.930   5.520
   59SER    SC1  168   9.960   6.910   5.440
   59SER    SCP  169   9.960   6.810   5.540
   59SER    SCN  170   9.950   7.000   5.330
   60LEU     BB  171  10.420   6.620   5.530
   60LEU    SC1  172  10.730   6.650   5.400
   61GLU     BB  173  10.300   6.490   5.690
   61GLU    SC1  174  10.310   6.190   5.930
   61GLU    SCN  175  10.250   6.240   6.000
   62ASPP    BB  176   9.960   6.500   5.640
   62ASPP   SC1  177   9.860   6.620   5.890
   63LEU     BB  178   9.960   6.330   5.360
   63LEU    SC1  179  10.170   6.520   5.190
   64HIS     BB  180  10.130   6.070   5.410
   64HIS    SC1  181  10.410   6.050   5.400
   64HIS    SC2  182  10.630   5.950   5.520
   64HIS    SC3  183  10.650   6.150   5.340
   65LYS     BB  184   9.900   5.870   5.520
   65LYS    SC1  185   9.780   5.940   5.800
   65LYS    SC2  186   9.860   6.140   6.000
   65LYS    SCP  187   9.910   6.090   6.090
   66ASN     BB  188   9.640   5.970   5.270
   66ASN    SC1  189   9.360   5.910   5.280
   66ASN    SCP  190   9.340   5.860   5.410
   66ASN    SCN  191   9.370   5.960   5.160
   67LEU     BB  192   9.750   6.000   4.970
   67LEU    SC1  193   9.940   6.240   4.880
   68SER     BB  194   9.660   5.850   4.690
   68SER    SC1  195   9.810   5.810   4.460
   68SER    SCP  196   9.840   5.750   4.340
   68SER    SCN  197   9.770   5.870   4.590
   69ARG     BB  198   9.440   5.680   4.730
   69ARG    SC1  199   9.150   5.790   4.840
   69ARG    SC2  200   8.910   6.000   4.850
   69ARG    SCP  201   8.970   5.910   4.860
   70LEU     BB  202   9.520   5.450   4.970
   70LEU    SC1  203   9.300   5.310   5.080
   71GLY     BB  204   9.810   5.530   5.120
   72ALA     BB  205  10.000   5.710   5.010
   73ARG     BB  206  10.300   5.790   5.050
   73ARG    SC1  207  10.380   5.570   5.270
   73ARG    SC2  208  10.490   5.460   5.520
   73ARG    SCP  209  10.490   5.440   5.630
   74LEU     BB  210  10.520   5.920   4.890
   74LEU    SC1  211  10.470   6.220   4.890
   75LEU     BB  212  10.800   5.980   4.750
   75LEU    SC1  213  10.830   5.740   4.530
   76VAL     BB  214  11.100   6.060   4.830
   76VAL    SC1  215  11.250   5.860   4.720
   77ILE     BB  216  11.270   6.320   4.960
   77ILE    SC1  217  11.020   6.370   5.130
   78GLN     BB  218  11.500   6.400   4.820
   78GLN    SC1  219  11.360   6.280   4.470
   78GLN    SCP  220  11.330   6.290   4.330
   78GLN    SCN  221  11.400   6.270   4.600
   79GLY     BB  222  11.820   6.430   4.770
   80GLU     BB  223  11.980   6.440   4.560
   80GLU    SC1  224  12.200   6.080   4.620
   80GLU    SCN  225  12.290   6.040   4.670
   81TYR     BB  226  11.930   6.420   4.240
   81TYR    SC1  227  11.690   6.660   4.250
   81TYR    SC2  228  11.430   6.740   4.250
   81TYR    SC3  229  11.600   6.810   4.450
   82GLU     BB  230  12.130   6.200   4.120
   82GLU    SC1  231  12.360   6.470   3.930
   82GLU    SCN  232  12.350   6.580   3.920
   83SER     BB  233  12.020   6.090   3.850
   83SER    SC1  234  12.170   5.940   3.730
   83SER    SCP  235  12.150   5.950   3.590
   83SER    SCN  236  12.190   5.940   3.870
   84VAL     BB  237  11.640   6.100   3.920
   84VAL    SC1  238  11.460   6.300   3.920
   85LEU     BB  239  11.580   5.860   4.050
   85LEU    SC1  240  11.330   5.860   4.190
   86ARG     BB  241  11.730   5.630   3.880
   86ARG    SC1  242  11.820   5.340   4.020
   86ARG    SC2  243  11.770   5.030   3.910
   86ARG    SCP  244  11.730   4.930   3.920
   87ASP     BB  245  11.740   5.610   3.620
   87ASP    SC1  246  11.660   5.310   3.520
   87ASP    SCN  247  11.610   5.330   3.620
   88HIS     BB  248  11.830   5.750   3.370
   88HIS    SC1  249  11.790   6.050   3.380
   88HIS    SC2  250  11.660   6.270   3.470
   88HIS    SC3  251  11.820   6.290   3.250
   89VAL     BB  252  11.870   5.510   3.070
   89VAL    SC1  253  12.140   5.540   3.070
   90GLN     BB  254  11.650   5.390   3.000
   90GLN    SC1  255  11.790   5.070   2.790
   90GLN    SCP  256  11.660   5.120   2.770
   90GLN    SCN  257  11.920   5.020   2.810
   91LYS     BB  258  11.360   5.360   3.050
   91LYS    SC1  259  11.370   5.040   3.110
   91LYS    SC2  260  11.600   4.850   3.230
   91LYS    SCP  261  11.490   4.850   3.230
   92TRP     BB  262  11.200   5.500   3.240
   92TRP    SC1  263  11.360   5.670   3.410
   92TRP    SC2  264  11.350   5.910   3.520
   92TRP    SC3  265  11.270   5.700   3.660
   92TRP    SC4  266  11.210   5.940   3.750
   93ASN     BB  267  10.910   5.610   3.170
   93ASN    SC1  268  10.860   5.860   3.360
   93ASN    SCP  269  10.870   5.980   3.440
   93ASN    SCN  270  10.860   5.740   3.280
   94ILE     BB  271  10.710   5.500   3.040
   94ILE    SC1  272  10.560   5.290   2.880
   95THR     BB  273  10.480   5.770   2.950
   95THR    SC1  274  10.300   5.660   2.790
   95THR    SCP  275  10.290   5.520   2.750
   95THR    SCN  276  10.320   5.790   2.820
   96GLN     BB  277  10.410   6.010   3.160
   96GLN    SC1  278  10.030   6.050   3.210
   96GLN    SCP  279  10.150   5.980   3.180
   96GLN    SCN  280   9.910   6.120   3.240
   97VAL     BB  281  10.460   6.260   3.250
   97VAL    SC1  282  10.690   6.340   3.370
   98THR     BB  283  10.270   6.450   3.580
   98THR    SC1  284  10.070   6.290   3.630
   98THR    SCP  285  10.030   6.330   3.510
   98THR    SCN  286  10.100   6.240   3.760
   99LEU     BB  287  10.370   6.720   3.540
   99LEU    SC1  288  10.710   6.740   3.570
  100ASP     BB  289  10.190   7.000   3.470
  100ASP    SC1  290   9.870   6.970   3.460
  100ASP    SCN  291   9.870   7.070   3.500
  101ALA     BB  292  10.320   7.250   3.370
  102GLU     BB  293  10.500   7.460   3.410
  102GLU    SC1  294  10.420   7.600   3.780
  102GLU    SCN  295  10.330   7.670   3.790
  103MET     BB  296  10.730   7.570   3.230
  103MET    SC1  297  10.630   7.440   2.910
  104GLU     BB  298  10.950   7.730   3.200
  104GLU    SC1  299  10.970   7.840   2.840
  104GLU    SCN  300  11.000   7.940   2.840
  105PRO     BB  301  11.120   7.860   3.350
  105PRO    SC1  302  11.250   8.040   3.180
  106PHE     BB  303  11.480   7.790   3.550
  106PHE    SC1  304  11.550   8.100   3.590
  106PHE    SC2  305  11.730   8.280   3.490
  106PHE    SC3  306  11.580   8.330   3.710
  107TYR     BB  307  11.420   7.510   3.630
  107TYR    SC1  308  11.610   7.400   3.890
  107TYR    SC2  309  11.720   7.430   4.130
  107TYR    SC3  310  11.680   7.190   4.030
  108LYS     BB  311  11.440   7.280   3.450
  108LYS    SC1  312  11.710   7.140   3.520
  108LYS    SC2  313  11.940   7.170   3.590
  108LYS    SCP  314  11.960   7.130   3.700
  109GLU     BB  315  11.500   7.410   3.160
  109GLU    SC1  316  11.870   7.350   3.160
  109GLU    SCN  317  11.920   7.260   3.190
  110MET     BB  318  11.330   7.520   2.970
  110MET    SC1  319  11.430   7.600   2.640
  111GLU     BB  320  11.070   7.270   2.910
  111GLU    SC1  321  11.210   7.200   2.550
  111GLU    SCN  322  11.280   7.150   2.610
  112ALA     BB  323  11.150   7.050   3.010
  113ASN     BB  324  11.040   6.940   3.340
  113ASN    SC1  325  10.920   7.150   3.460
  113ASN    SCP  326  10.840   7.260   3.420
  113ASN    SCN  327  11.010   7.050   3.510
  114ILE     BB  328  11.340   6.780   3.400
  114ILE    SC1  329  11.390   6.790   3.710
  115ARG     BB  330  11.500   6.700   3.150
  115ARG    SC1  331  11.620   6.950   3.060
  115ARG    SC2  332  11.630   7.090   2.770
  115ARG    SCP  333  11.540   7.150   2.750
  116ARG     BB  334  11.430   6.440   2.990
  116ARG    SC1  335  11.580   6.360   2.760
  116ARG    SC2  336  11.760   6.260   2.520
  116ARG    SCP  337  11.810   6.260   2.420
  117LEU     BB  338  11.190   6.250   3.220
  117LEU    SC1  339  11.120   6.360   3.520
  118GLY     BB  340  11.170   6.010   3.040
  119ALA     BB  341  11.490   5.870   2.980
  120GLU     BB  342  11.540   5.820   2.760
  120GLU    SC1  343  11.890   5.690   2.570
  120GLU    SCN  344  11.810   5.770   2.540
  121LEU     BB  345  11.360   5.890   2.470
  121LEU    SC1  346  11.300   5.670   2.250
  122GLY     BB  347  11.180   6.160   2.530
  123PHE     BB  348  10.960   6.040   2.730
  123PHE    SC1  349  10.920   5.760   2.650
  123PHE    SC2  350  10.870   5.510   2.540
  123PHE    SC3  351  11.080   5.550   2.720
  124GLU     BB  352  10.720   6.190   2.880
  124GLU    SC1  353  10.460   6.100   2.590
  124GLU    SCN  354  10.370   6.060   2.650
  125VAL     BB  355  10.720   6.550   2.920
  125VAL    SC1  356  10.970   6.620   2.950
  126LEU     BB  357  10.490   6.700   3.090
  126LEU    SC1  358  10.600   6.990   3.130
  127SER     BB  359  10.210   6.680   3.040
  127SER    SC1  360  10.030   6.540   3.190
  127SER    SCP  361  10.100   6.490   3.300
  127SER    SCN  362   9.960   6.600   3.080
  128ARG     BB  363  10.110   7.070   3.000
  128ARG    SC1  364  10.310   7.110   2.720
  128ARG    SC2  365  10.330   7.110   2.430
  128ARG    SCP  366  10.330   7.210   2.410
  129VAL     BB  367   9.960   7.370   3.090
  129VAL    SC1  368  10.130   7.510   2.960
  130GLY     BB  369   9.790   7.470   3.280
  131HIS     BB  370   9.610   7.400   3.600
  131HIS    SC1  371   9.830   7.310   3.780
  131HIS    SC2  372  10.080   7.250   3.880
  131HIS    SC3  373   9.860   7.220   4.040
  132SER     BB  374   9.410   7.560   3.790
  132SER    SC1  375   9.380   7.430   4.010
  132SER    SCP  376   9.460   7.330   3.980
  132SER    SCN  377   9.290   7.540   4.030
  133LEU     BB  378   9.140   7.760   3.680
  133LEU    SC1  379   9.120   7.890   3.970
  134TYR     BB  380   9.110   7.740   3.350
  134TYR    SC1  381   9.150   8.000   3.180
  134TYR    SC2  382   9.350   8.170   3.160
  134TYR    SC3  383   9.150   8.170   2.970
  135ASP     BB  384   9.190   7.480   3.250
  135ASP    SC1  385   9.000   7.250   3.270
  135ASP    SCN  386   8.950   7.310   3.340
  136THR     BB  387   9.310   7.610   2.930
  136THR    SC1  388   9.530   7.770   2.960
  136THR    SCP  389   9.610   7.860   2.890
  136THR    SCN  390   9.440   7.680   3.030
  137LYS     BB  391   9.050   7.730   2.750
  137LYS    SC1  392   8.820   7.720   2.950
  137LYS    SC2  393   8.630   7.660   3.100
  137LYS    SCP  394   8.550   7.660   3.170
  138ARG     BB  395   9.050   7.960   2.480
  138ARG    SC1  396   9.110   7.830   2.210
  138ARG    SC2  397   9.340   7.910   1.990
  138ARG    SCP  398   9.440   7.930   1.960
  139ILE     BB  399   9.330   8.200   2.430
  139ILE    SC1  400   9.260   8.500   2.450
  140LEU     BB  401   9.540   8.080   2.570
  140LEU    SC1  402   9.650   8.350   2.740
  141ASP     BB  403   9.600   7.750   2.430
  141ASP    SC1  404   9.770   7.850   2.160
  141ASP    SCN  405   9.690   7.930   2.150
  142LEU     BB  406   9.770   7.600   2.610
  142LEU    SC1  407   9.630   7.290   2.700
  143ASN     BB  408  10.080   7.810   2.580
  143ASN    SC1  409  10.280   7.600   2.500
  143ASN    SCP  410  10.230   7.730   2.480
  143ASN    SCN  411  10.320   7.470   2.530
  144GLY     BB  412  10.110   8.030   2.430
  145GLY     BB  413   9.980   8.270   2.380
  146SER     BB  414   9.750   8.440   2.290
  146SER    SC1  415   9.610   8.440   2.050
  146SER    SCP  416   9.750   8.460   2.040
  146SER    SCN  417   9.470   8.420   2.050
  147PRO     BB  418   9.760   8.710   2.480
  147PRO    SC1  419   9.600   8.940   2.350
  148PRO     BB  420   9.670   8.920   2.820
  148PRO    SC1  421   9.890   9.120   2.790
  149LEU     BB  422   9.400   9.100   2.830
  149LEU    SC1  423   9.400   9.340   2.600
  150THR     BB  424   9.190   9.200   3.100
  150THR    SC1  425   9.130   9.460   3.060
  150THR    SCP  426   9.110   9.340   2.990
  150THR    SCN  427   9.150   9.580   3.130
  151TYR     BB  428   9.080   9.160   3.420
  151TYR    SC1  429   9.060   9.420   3.540
  151TYR    SC2  430   8.960   9.670   3.540
  151TYR    SC3  431   9.060   9.570   3.760
  152LYS     BB  432   8.860   8.990   3.510
  152LYS    SC1  433   8.660   9.110   3.680
  152LYS    SC2  434   8.590   9.370   3.690
  152LYS    SCP  435   8.670   9.430   3.640
  153ARG     BB  436   8.800   8.710   3.420
  153ARG    SC1  437   8.610   8.530   3.610
  153ARG    SC2  438   8.490   8.280   3.750
  153ARG    SCP  439   8.410   8.210   3.730
  154PHE     BB  440   9.020   8.610   3.230
  154PHE    SC1  441   9.130   8.390   3.420
  154PHE    SC2  442   9.310   8.280   3.590
  154PHE    SC3  443   9.050   8.290   3.660
  155LEU     BB  444   9.010   8.760   2.970
  155LEU    SC1  445   9.290   8.620   2.900
  156HIS     BB  446   8.820   8.880   2.830
  156HIS    SC1  447   8.710   9.090   3.070
  156HIS    SC2  448   8.650   9.310   3.200
  156HIS    SC3  449   8.480   9.110   3.200
  157ILE     BB  450   8.530   8.700   2.890
  157ILE    SC1  451   8.350   8.760   2.640
  158LEU     BB  452   8.480   8.540   3.070
  158LEU    SC1  453   8.210   8.590   3.220
  159SER     BB  454   8.640   8.260   3.170
  159SER    SC1  455   8.720   8.130   3.320
  159SER    SCP  456   8.750   8.240   3.230
  159SER    SCN  457   8.690   8.030   3.410
  160GLN     BB  458   8.600   8.120   2.810
  160GLN    SC1  459   8.860   8.390   2.700
  160GLN    SCP  460   8.870   8.380   2.560
  160GLN    SCN  461   8.860   8.400   2.840
  161LEU     BB  462   8.280   8.050   2.800
  161LEU    SC1  463   8.130   8.330   2.810
  162GLY     BB  464   8.180   8.010   3.080
  163ASP     BB  465   8.260   7.990   3.380
  163ASP    SC1  466   8.060   8.110   3.630
  163ASP    SCN  467   8.120   8.190   3.680
  164PRO     BB  468   8.440   7.740   3.560
  164PRO    SC1  469   8.670   7.820   3.740
  165GLU     BB  470   8.470   7.380   3.630
  165GLU    SC1  471   8.380   7.250   3.290
  165GLU    SCN  472   8.320   7.340   3.280
  166VAL     BB  473   8.460   7.210   3.880
  166VAL    SC1  474   8.350   7.370   4.060
  167PRO     BB  475   8.660   6.970   4.040
  167PRO    SC1  476   8.660   7.020   4.370
  168VAL     BB  477   8.780   6.640   4.090
  168VAL    SC1  478   8.650   6.500   3.900
  169ARG     BB  479   8.840   6.380   4.370
  169ARG    SC1  480   8.680   6.530   4.600
  169ARG    SC2  481   8.390   6.690   4.660
  169ARG    SCP  482   8.480   6.630   4.650
  170ASN     BB  483   8.870   6.150   4.160
  170ASN    SC1  484   8.930   5.890   4.360
  170ASN    SCP  485   8.940   5.790   4.260
  170ASN    SCN  486   8.930   5.990   4.460
  171LEU     BB  487   8.620   6.040   3.940
  171LEU    SC1  488   8.780   6.100   3.630
  172THR     BB  489   8.630   5.690   3.960
  172THR    SC1  490   8.500   5.640   4.160
  172THR    SCP  491   8.600   5.710   4.230
  172THR    SCN  492   8.400   5.580   4.080
  173ALA     BB  493   8.740   5.550   3.730
  174GLU     BB  494   8.970   5.310   3.790
  174GLU    SC1  495   8.730   5.010   3.740
  174GLU    SCN  496   8.660   4.950   3.680
  175ASP     BB  497   8.980   5.290   4.050
  175ASP    SC1  498   8.730   5.170   4.230
  175ASP    SCN  499   8.650   5.150   4.310
  176PHE     BB  500   9.200   5.460   4.300
  176PHE    SC1  501   9.150   5.250   4.510
  176PHE    SC2  502   9.270   5.060   4.660
  176PHE    SC3  503   9.010   5.100   4.690
  177GLN     BB  504   9.400   5.550   4.120
  177GLN    SC1  505   9.430   5.870   4.210
  177GLN    SCP  506   9.490   5.890   4.080
  177GLN    SCN  507   9.370   5.860   4.330
  178ARG     BB  508   9.500   5.260   3.900
  178ARG    SC1  509   9.460   5.500   3.670
  178ARG    SC2  510   9.270   5.440   3.480
  178ARG    SCP  511   9.300   5.410   3.370
  179CYS     BB  512   9.640   5.100   4.020
  179CYS    SC1  513   9.690   4.840   3.870
  180MET     BB  514   9.960   5.060   4.190
  180MET    SC1  515  10.100   4.730   4.130
  181SER     BB  516   9.880   5.240   4.450
  181SER    SC1  517   9.650   5.320   4.470
  181SER    SCP  518   9.600   5.440   4.500
  181SER    SCN  519   9.710   5.190   4.440
  182PRO     BB  520  10.070   5.340   4.710
  182PRO    SC1  521  10.180   5.580   4.610
  183GLU     BB  522  10.270   5.120   4.850
  183GLU    SC1  523  10.120   5.170   5.220
  183GLU    SCN  524  10.210   5.110   5.250
  184PRO     BB  525  10.530   5.180   4.960
  184PRO    SC1  526  10.610   5.440   4.850
  185GLY     BB  527  10.710   5.110   5.230
  186LEU     BB  528  10.900   5.130   5.490
  186LEU    SC1  529  10.990   4.860   5.590
  187ALA     BB  530  11.060   5.320   5.520
  188GLU     BB  531  10.950   5.570   5.710
  188GLU    SC1  532  11.090   5.450   6.020
  188GLU    SCN  533  11.080   5.500   5.920
  189ARG     BB  534  11.060   5.850   5.780
  189ARG    SC1  535  10.730   5.860   6.010
  189ARG    SC2  536  10.750   5.740   6.300
  189ARG    SCP  537  10.700   5.690   6.220
  190TYR     BB  538  11.120   6.080   5.570
  190TYR    SC1  539  10.980   6.340   5.730
  190TYR    SC2  540  10.740   6.400   5.850
  190TYR    SC3  541  10.980   6.500   5.950
  191ARG     BB  542  11.260   5.940   5.360
  191ARG    SC1  543  11.160   5.710   5.250
  191ARG    SC2  544  10.860   5.670   5.180
  191ARG    SCP  545  10.900   5.600   5.110
  192VAL     BB  546  11.550   6.020   5.300
  192VAL    SC1  547  11.630   5.980   5.050
  193PRO     BB  548  11.670   6.090   5.600
  193PRO    SC1  549  11.950   6.130   5.690
  194VAL     BB  550  11.480   6.350   5.700
  194VAL    SC1  551  11.450   6.410   5.950
  195PRO     BB  552  11.420   6.500   5.410
  195PRO    SC1  553  11.210   6.670   5.530
  196ALA     BB  554  11.680   6.560   5.310
  197ASP     BB  555  11.890   6.720   5.480
  197ASP    SC1  556  12.150   6.500   5.500
  197ASP    SCN  557  12.220   6.580   5.540
  198LEU     BB  558  11.840   6.950   5.660
  198LEU    SC1  559  11.580   6.890   5.820
  199GLU     BB  560  11.910   7.270   5.770
  199GLU    SC1  561  12.260   7.310   5.620
  199GLU    SCN  562  12.360   7.350   5.650
  200ILE     BB  563  11.750   7.370   6.030
  200ILE    SC1  564  11.780   7.140   6.230
  201PRO     BB  565  11.430   7.490   6.020
  201PRO    SC1  566  11.280   7.270   6.070
  202PRO     BB  567  11.300   7.780   5.970
  202PRO    SC1  568  11.540   7.940   5.920
  203GLN     BB  569  11.140   7.880   6.180
  203GLN    SC1  570  11.120   7.550   6.420
  203GLN    SCP  571  11.190   7.570   6.300
  203GLN    SCN  572  11.060   7.520   6.540
  204SER     BB  573  10.840   7.900   6.210
  204SER    SC1  574  10.610   7.890   6.070
  204SER    SCP  575  10.510   7.820   6.120
  204SER    SCN  576  10.720   7.970   6.020
  205LEU     BB  577  10.790   8.150   6.470
  205LEU    SC1  578  11.030   8.330   6.550
  206SER     BB  579  10.420   8.110   6.560
  206SER    SC1  580  10.310   8.270   6.690
  206SER    SCP  581  10.310   8.130   6.690
  206SER    SCN  582  10.320   8.410   6.680
  207PRO     BB  583  10.310   7.780   6.440
  207PRO    SC1  584  10.210   7.620   6.630
  208TRP     BB  585  10.130   7.820   6.200
  208TRP    SC1  586  10.100   8.110   6.140
  208TRP    SC2  587  10.030   8.220   5.900
  208TRP    SC3  588  10.280   8.260   6.000
  208TRP    SC4  589  10.190   8.410   5.790
  209THR     BB  590   9.990   7.660   5.940
  209THR    SC1  591   9.860   7.770   5.760
  209THR    SCP  592   9.900   7.640   5.770
  209THR    SCN  593   9.820   7.910   5.760
  210GLY     BB  594  10.000   7.320   5.860
  211GLY     BB  595   9.850   7.180   5.820
  212GLU     BB  596   9.590   7.230   5.590
  212GLU    SC1  597   9.470   6.850   5.620
  212GLU    SCN  598   9.470   6.750   5.550
  213THR     BB  599   9.550   7.480   5.510
  213THR    SC1  600   9.460   7.590   5.290
  213THR    SCP  601   9.410   7.500   5.380
  213THR    SCN  602   9.510   7.680   5.190
  214GLU     BB  603   9.320   7.620   5.740
  214GLU    SC1  604   9.500   7.500   6.090
  214GLU    SCN  605   9.590   7.510   6.020
  215GLY     BB  606   9.140   7.740   5.680
  216LEU     BB  607   8.920   7.560   5.500
  216LEU    SC1  608   9.070   7.270   5.390
  217ARG     BB  609   8.750   7.860   5.420
  217ARG    SC1  610   8.480   7.730   5.340
  217ARG    SC2  611   8.220   7.770   5.350
  217ARG    SCP  612   8.200   7.660   5.330
  218ARG     BB  613   8.910   8.110   5.420
  218ARG    SC1  614   9.230   8.050   5.330
  218ARG    SC2  615   9.410   8.290   5.510
  218ARG    SCP  616   9.440   8.400   5.520
  219LEU     BB  617   8.860   8.360   5.460
  219LEU    SC1  618   8.840   8.510   5.210
  220GLU     BB  619   8.670   8.460   5.730
  220GLU    SC1  620   8.730   8.800   5.750
  220GLU    SCN  621   8.780   8.880   5.690
  221GLN     BB  622   8.410   8.380   5.660
  221GLN    SC1  623   8.400   8.010   5.730
  221GLN    SCP  624   8.370   7.970   5.870
  221GLN    SCN  625   8.430   8.050   5.600
  222HIS     BB  626   8.240   8.450   5.350
  222HIS    SC1  627   8.340   8.280   5.170
  222HIS    SC2  628   8.560   8.140   5.090
  222HIS    SC3  629   8.320   8.090   4.980
  223LEU     BB  630   8.360   8.730   5.310
  223LEU    SC1  631   8.510   8.810   5.070
  224THR     BB  632   8.250   8.980   5.450
  224THR    SC1  633   8.430   9.200   5.460
  224THR    SCP  634   8.500   9.190   5.580
  224THR    SCN  635   8.370   9.200   5.330
  225ASP     BB  636   7.970   9.020   5.450
  225ASP    SC1  637   7.800   8.890   5.190
  225ASP    SCN  638   7.840   8.800   5.130
  226GLN     BB  639   7.910   9.330   5.560
  226GLN    SC1  640   7.550   9.450   5.390
  226GLN    SCP  641   7.440   9.480   5.480
  226GLN    SCN  642   7.660   9.420   5.310
  227GLY     BB  643   8.070   9.520   5.530
  228TRP     BB  644   8.220   9.750   5.510
  228TRP    SC1  645   8.450   9.820   5.710
  228TRP    SC2  646   8.550   9.920   5.940
  228TRP    SC3  647   8.440  10.090   5.750
  228TRP    SC4  648   8.550  10.190   5.980
  229VAL     BB  649   8.420   9.740   5.240
  229VAL    SC1  650   8.670   9.670   5.290
  230ALA     BB  651   8.300   9.770   4.990
  231ASN     BB  652   8.190   9.960   4.830
  231ASN    SC1  653   7.950  10.030   4.720
  231ASN    SCP  654   8.070  10.090   4.750
  231ASN    SCN  655   7.830   9.970   4.680
  232PHE     BB  656   8.400  10.220   4.690
  232PHE    SC1  657   8.350  10.380   4.450
  232PHE    SC2  658   8.290  10.450   4.190
  232PHE    SC3  659   8.420  10.620   4.350
  233THR     BB  660   8.610  10.340   4.860
  233THR    SC1  661   8.830  10.390   4.800
  233THR    SCP  662   8.760  10.270   4.800
  233THR    SCN  663   8.910  10.510   4.790
  234LYS     BB  664   8.600  10.220   5.210
  234LYS    SC1  665   8.310  10.220   5.280
  234LYS    SC2  666   8.050  10.170   5.320
  234LYS    SCP  667   8.020  10.140   5.220
  235PRO     BB  668   8.870  10.170   5.280
  235PRO    SC1  669   8.910  10.120   5.570
  236ARG     BB  670   9.080   9.920   5.170
  236ARG    SC1  671   9.150   9.580   5.160
  236ARG    SC2  672   9.190   9.320   5.040
  236ARG    SCP  673   9.230   9.400   4.980
  237THR     BB  674   9.250  10.050   4.960
  237THR    SC1  675   9.220  10.030   4.710
  237THR    SCP  676   9.240  10.150   4.630
  237THR    SCN  677   9.190   9.910   4.780
  238ILE     BB  678   9.340  10.380   5.090
  238ILE    SC1  679   9.370  10.590   4.860
  239PRO     BB  680   9.340  10.340   5.470
  239PRO    SC1  681   9.140  10.530   5.590
  240ASN     BB  682   9.450  10.030   5.560
  240ASN    SC1  683   9.600   9.950   5.280
  240ASN    SCP  684   9.730  10.000   5.260
  240ASN    SCN  685   9.470   9.890   5.300
  241SER     BB  686   9.350   9.870   5.770
  241SER    SC1  687   9.450   9.890   6.030
  241SER    SCP  688   9.580   9.920   6.000
  241SER    SCN  689   9.310   9.860   6.050
  242LEU     BB  690   9.040   9.700   5.760
  242LEU    SC1  691   9.000   9.750   6.080
  243LEU     BB  692   8.870   9.540   5.690
  243LEU    SC1  693   8.620   9.420   5.850
  244PRO     BB  694   8.950   9.260   5.470
  244PRO    SC1  695   8.900   9.030   5.310
  245SER     BB  696   9.150   9.100   5.740
  245SER    SC1  697   9.290   9.230   5.810
  245SER    SCP  698   9.360   9.110   5.780
  245SER    SCN  699   9.220   9.350   5.830
  246THR     BB  700   9.210   8.750   5.580
  246THR    SC1  701   9.130   8.570   5.770
  246THR    SCP  702   9.060   8.570   5.650
  246THR    SCN  703   9.210   8.580   5.890
  247THR     BB  704   9.310   8.770   5.230
  247THR    SC1  705   9.440   9.010   5.250
  247THR    SCP  706   9.550   8.980   5.170
  247THR    SCN  707   9.320   9.040   5.330
  248GLY     BB  708   9.340   8.560   5.030
  249LEU     BB  709   9.540   8.360   4.950
  249LEU    SC1  710   9.540   8.240   4.650
  250SER     BB  711   9.880   8.340   4.950
  250SER    SC1  712  10.080   8.410   4.830
  250SER    SCP  713  10.080   8.550   4.860
  250SER    SCN  714  10.090   8.280   4.800
  251PRO     BB  715   9.940   8.110   5.170
  251PRO    SC1  716   9.840   8.130   5.410
  252TYR     BB  717   9.870   7.800   5.060
  252TYR    SC1  718  10.020   7.590   5.200
  252TYR    SC2  719  10.250   7.440   5.200
  252TYR    SC3  720  10.030   7.360   5.340
  253PHE     BB  721   9.900   7.910   4.730
  253PHE    SC1  722   9.750   7.770   4.540
  253PHE    SC2  723   9.560   7.750   4.350
  253PHE    SC3  724   9.790   7.590   4.350
  254SER     BB  725  10.230   7.880   4.740
  254SER    SC1  726  10.380   7.970   4.920
  254SER    SCP  727  10.360   7.870   4.830
  254SER    SCN  728  10.410   8.070   5.020
  255MET     BB  729  10.220   7.550   4.730
  255MET    SC1  730  10.480   7.300   4.810
  256GLY     BB  731  10.000   7.410   4.750
  257CYS     BB  732   9.680   7.360   4.860
  257CYS    SC1  733   9.640   7.200   5.090
  258LEU     BB  734   9.370   7.490   4.810
  258LEU    SC1  735   9.410   7.790   4.880
  259SER     BB  736   9.170   7.450   4.560
  259SER    SC1  737   9.040   7.240   4.600
  259SER    SCP  738   8.920   7.230   4.540
  259SER    SCN  739   9.170   7.260   4.660
  260VAL     BB  740   9.050   7.730   4.410
  260VAL    SC1  741   9.100   7.970   4.500
  261ARG     BB  742   8.770   7.620   4.240
  261ARG    SC1  743   8.830   7.440   3.970
  261ARG    SC2  744   8.970   7.310   3.730
  261ARG    SCP  745   9.060   7.300   3.660
  262THR     BB  746   8.630   7.510   4.500
  262THR    SC1  747   8.470   7.410   4.590
  262THR    SCP  748   8.510   7.490   4.490
  262THR    SCN  749   8.430   7.320   4.700
  263PHE     BB  750   8.620   7.880   4.680
  263PHE    SC1  751   8.740   7.730   4.920
  263PHE    SC2  752   8.820   7.480   4.990
  263PHE    SC3  753   8.980   7.690   5.040
  264PHE     BB  754   8.550   8.000   4.490
  264PHE    SC1  755   8.760   8.210   4.310
  264PHE    SC2  756   8.840   8.240   4.050
  264PHE    SC3  757   8.880   8.440   4.230
  265GLN     BB  758   8.240   8.110   4.440
  265GLN    SC1  759   8.330   7.960   4.070
  265GLN    SCP  760   8.280   8.070   4.140
  265GLN    SCN  761   8.380   7.850   4.010
  266ARG     BB  762   8.250   8.410   4.590
  266ARG    SC1  763   8.110   8.580   4.830
  266ARG    SC2  764   7.870   8.470   5.000
  266ARG    SCP  765   7.830   8.570   5.040
  267LEU     BB  766   8.480   8.560   4.490
  267LEU    SC1  767   8.700   8.520   4.740
  268SER     BB  768   8.380   8.620   4.180
  268SER    SC1  769   8.540   8.710   4.040
  268SER    SCP  770   8.660   8.650   4.010
  268SER    SCN  771   8.410   8.760   4.060
  269ASN     BB  772   8.090   8.750   4.230
  269ASN    SC1  773   7.870   8.840   4.040
  269ASN    SCP  774   7.840   8.940   3.940
  269ASN    SCN  775   7.900   8.750   4.140
  270ILE     BB  776   8.110   8.940   4.470
  270ILE    SC1  777   7.840   9.020   4.590
  271TYR     BB  778   8.410   9.140   4.420
  271TYR    SC1  779   8.530   9.200   4.700
  271TYR    SC2  780   8.760   9.220   4.840
  271TYR    SC3  781   8.530   9.330   4.930
  272ALA     BB  782   8.330   9.190   4.130
  273GLN     BB  783   8.150   9.330   4.020
  273GLN    SC1  784   8.240   9.690   3.870
  273GLN    SCP  785   8.250   9.780   3.980
  273GLN    SCN  786   8.220   9.600   3.770
  274ALA     BB  787   7.860   9.320   4.200
  275LYS     BB  788   7.920   9.560   4.420
  275LYS    SC1  789   7.650   9.700   4.570
  275LYS    SC2  790   7.370   9.700   4.500
  275LYS    SCP  791   7.390   9.760   4.590
  276HIS     BB  792   8.150   9.530   4.600
  276HIS    SC1  793   8.110   9.330   4.820
  276HIS    SC2  794   8.160   9.110   4.960
  276HIS    SC3  795   8.080   9.340   5.090
  277HIS     BB  796   8.400   9.650   4.460
  277HIS    SC1  797   8.640   9.670   4.650
  277HIS    SC2  798   8.750   9.860   4.810
  277HIS    SC3  799   8.900   9.640   4.730
  278SER     BB  800   8.360   9.890   4.290
  278SER    SC1  801   8.130   9.990   4.270
  278SER    SCP  802   8.240  10.020   4.360
  278SER    SCN  803   8.020   9.970   4.180
  279LEU     BB  804   8.610  10.010   4.230
  279LEU    SC1  805   8.570  10.080   3.900
  280PRO     BB  806   8.850  10.110   4.360
  280PRO    SC1  807   8.930  10.400   4.270
  281PRO     BB  808   9.060   9.920   4.230
  281PRO    SC1  809   9.090  10.000   3.960
  282VAL     BB  810   9.170   9.630   4.270
  282VAL    SC1  811   9.400   9.570   4.140
  283SER     BB  812   8.830   9.470   4.240
  283SER    SC1  813   8.740   9.560   4.110
  283SER    SCP  814   8.730   9.650   4.210
  283SER    SCN  815   8.750   9.480   4.000
  284LEU     BB  816   8.870   9.130   4.140
  284LEU    SC1  817   8.830   8.900   4.390
  285GLN     BB  818   9.140   9.080   3.920
  285GLN    SC1  819   9.060   8.710   3.870
  285GLN    SCP  820   9.110   8.600   3.800
  285GLN    SCN  821   9.010   8.830   3.930
  286GLY     BB  822   9.410   9.040   4.120
  287GLN     BB  823   9.360   8.930   4.380
  287GLN    SC1  824   9.130   9.230   4.540
  287GLN    SCP  825   9.070   9.180   4.420
  287GLN    SCN  826   9.180   9.270   4.660
  288LEU     BB  827   9.400   8.620   4.400
  288LEU    SC1  828   9.160   8.530   4.560
  289LEU     BB  829   9.500   8.520   4.070
  289LEU    SC1  830   9.350   8.260   4.160
  290TRP     BB  831   9.710   8.530   3.880
  290TRP    SC1  832   9.790   8.830   3.750
  290TRP    SC2  833  10.000   9.010   3.780
  290TRP    SC3  834   9.860   8.930   4.000
  290TRP    SC4  835  10.030   9.130   4.010
  291ARG     BB  836   9.830   8.220   3.830
  291ARG    SC1  837   9.640   7.980   3.930
  291ARG    SC2  838   9.850   7.740   3.860
  291ARG    SCP  839   9.800   7.770   3.760
  292GLU     BB  840   9.800   8.200   3.550
  292GLU    SC1  841   9.570   7.910   3.480
  292GLU    SCN  842   9.570   7.870   3.580
  293PHE     BB  843   9.790   8.430   3.280
  293PHE    SC1  844   9.600   8.610   3.340
  293PHE    SC2  845   9.510   8.850   3.260
  293PHE    SC3  846   9.420   8.750   3.490
  294PHE     BB  847  10.130   8.470   3.320
  294PHE    SC1  848  10.120   8.760   3.350
  294PHE    SC2  849  10.120   8.970   3.180
  294PHE    SC3  850   9.930   8.950   3.360
  295TYR     BB  851  10.260   8.270   3.270
  295TYR    SC1  852  10.490   8.200   3.470
  295TYR    SC2  853  10.740   8.210   3.570
  295TYR    SC3  854  10.620   7.970   3.520
  296THR     BB  855  10.030   8.170   2.950
  296THR    SC1  856   9.930   7.970   3.020
  296THR    SCP  857   9.860   8.020   3.130
  296THR    SCN  858  10.010   7.930   2.920
  297VAL     BB  859  10.180   8.430   2.770
  297VAL    SC1  860  10.050   8.630   2.870
  298ALA     BB  861  10.450   8.360   2.790
  299SER     BB  862  10.520   8.030   2.750
  299SER    SC1  863  10.460   7.920   3.030
  299SER    SCP  864  10.540   7.890   3.140
  299SER    SCN  865  10.380   7.960   2.920
  300ALA     BB  866  10.590   7.990   2.520
  301THR     BB  867  10.610   8.260   2.310
  301THR    SC1  868  10.430   8.240   2.150
  301THR    SCP  869  10.500   8.130   2.110
  301THR    SCN  870  10.350   8.340   2.200
  302GLN     BB  871  10.740   8.530   2.400
  302GLN    SC1  872  10.710   8.740   2.090
  302GLN    SCP  873  10.680   8.710   1.960
  302GLN    SCN  874  10.730   8.760   2.230
  303ASN     BB  875  10.930   8.560   2.650
  303ASN    SC1  876  11.060   8.290   2.680
  303ASN    SCP  877  10.920   8.330   2.710
  303ASN    SCN  878  11.190   8.260   2.650
  304PHE     BB  879  10.980   8.770   2.860
  304PHE    SC1  880  10.790   8.750   3.100
  304PHE    SC2  881  10.640   8.610   3.280
  304PHE    SC3  882  10.590   8.880   3.240
  305THR     BB  883  11.170   8.940   3.110
  305THR    SC1  884  11.200   8.940   3.380
  305THR    SCP  885  11.240   9.070   3.430
  305THR    SCN  886  11.160   8.820   3.340
  306GLN     BB  887  11.300   9.190   2.990
  306GLN    SC1  888  11.150   9.470   3.220
  306GLN    SCP  889  11.080   9.580   3.260
  306GLN    SCN  890  11.220   9.350   3.180
  307MET     BB  891  11.220   9.300   2.690
  307MET    SC1  892  11.560   9.250   2.410
  308ALA     BB  893  11.070   9.300   2.460
  309GLY     BB  894  10.850   9.130   2.450
  310ASN     BB  895  10.560   9.080   2.440
  310ASN    SC1  896  10.510   8.850   2.690
  310ASN    SCP  897  10.610   8.750   2.710
  310ASN    SCN  898  10.410   8.940   2.660
  311PRO     BB  899  10.290   9.260   2.450
  311PRO    SC1  900  10.040   9.150   2.350
  312ILE     BB  901  10.340   9.500   2.690
  312ILE    SC1  902  10.220   9.400   2.960
  313CYS     BB  903  10.720   9.510   2.790
  313CYS    SC1  904  10.790   9.240   2.910
  314LEU     BB  905  10.910   9.740   2.810
  314LEU    SC1  906  11.060   9.860   2.590
  315GLN     BB  907  10.990   9.890   3.050
  315GLN    SC1  908  10.810  10.210   3.060
  315GLN    SCP  909  10.760  10.090   3.030
  315GLN    SCN  910  10.870  10.340   3.100
  316ILE     BB  911  11.250  10.010   3.160
  316ILE    SC1  912  11.300  10.220   2.940
  317HIS     BB  913  11.580   9.810   3.310
  317HIS    SC1  914  11.540   9.670   3.050
  317HIS    SC2  915  11.650   9.530   2.850
  317HIS    SC3  916  11.470   9.720   2.800
  318TRP     BB  917  11.760  10.090   3.350
  318TRP    SC1  918  11.540  10.300   3.410
  318TRP    SC2  919  11.330  10.470   3.410
  318TRP    SC3  920  11.330  10.250   3.560
  318TRP    SC4  921  11.100  10.390   3.540
  319TYR     BB  922  11.990  10.110   3.580
  319TYR    SC1  923  12.050  10.380   3.540
  319TYR    SC2  924  11.980  10.560   3.350
  319TYR    SC3  925  12.150  10.630   3.540
  320GLU     BB  926  12.150   9.930   3.620
  320GLU    SC1  927  12.130   9.720   3.260
  320GLU    SCN  928  12.200   9.800   3.280
  321ASP     BB  929  12.250   9.800   3.920
  321ASP    SC1  930  12.550   9.840   3.870
  321ASP    SCN  931  12.610   9.760   3.900
  322ALA     BB  932  12.020   9.880   4.110
  323GLU     BB  933  11.910   9.640   4.260
  323GLU    SC1  934  12.100   9.360   4.080
  323GLU    SCN  935  12.120   9.380   4.180
  324ARG     BB  936  12.080   9.590   4.600
  324ARG    SC1  937  12.330   9.450   4.490
  324ARG    SC2  938  12.490   9.660   4.340
  324ARG    SCP  939  12.530   9.730   4.270
  325LEU     BB  940  12.010   9.630   4.920
  325LEU    SC1  941  12.250   9.450   5.080
  326HIS     BB  942  11.920   9.910   4.900
  326HIS    SC1  943  12.160  10.040   4.770
  326HIS    SC2  944  12.420  10.010   4.700
  326HIS    SC3  945  12.250  10.110   4.520
  327LYS     BB  946  11.630   9.970   5.020
  327LYS    SC1  947  11.500  10.250   4.890
  327LYS    SC2  948  11.430  10.490   4.910
  327LYS    SCP  949  11.480  10.520   4.820
  328TRP     BB  950  11.530   9.720   5.160
  328TRP    SC1  951  11.270   9.650   5.010
  328TRP    SC2  952  11.040   9.540   4.900
  328TRP    SC3  953  11.150   9.430   5.130
  328TRP    SC4  954  10.960   9.300   5.000
  329LYS     BB  955  11.640   9.490   5.290
  329LYS    SC1  956  11.710   9.250   5.040
  329LYS    SC2  957  11.740   8.960   5.080
  329LYS    SCP  958  11.730   8.940   5.190
  330THR     BB  959  11.920   9.570   5.460
  330THR    SC1  960  11.990   9.440   5.690
  330THR    SCP  961  12.090   9.360   5.630
  330THR    SCN  962  11.900   9.520   5.760
  331ALA     BB  963  11.960   9.850   5.410
  332GLN     BB  964  11.750  10.070   5.430
  332GLN    SC1  965  11.940  10.300   5.180
  332GLN    SCP  966  11.970  10.170   5.200
  332GLN    SCN  967  11.910  10.440   5.170
  333THR     BB  968  11.640  10.390   5.550
  333THR    SC1  969  11.820  10.460   5.710
  333THR    SCP  970  11.750  10.480   5.590
  333THR    SCN  971  11.890  10.450   5.830
  334GLY     BB  972  11.490  10.580   5.380
  335PHE     BB  973  11.170  10.570   5.340
  335PHE    SC1  974  11.140  10.890   5.400
  335PHE    SC2  975  11.120  11.110   5.240
  335PHE    SC3  976  11.180  11.140   5.500
  336PRO     BB  977  10.960  10.430   5.560
  336PRO    SC1  978  10.910  10.560   5.850
  337TRP     BB  979  10.750  10.320   5.420
  337TRP    SC1  980  10.490  10.470   5.580
  337TRP    SC2  981  10.290  10.540   5.740
  337TRP    SC3  982  10.380  10.290   5.750
  337TRP    SC4  983  10.170  10.360   5.900
  338ILE     BB  984  10.760  10.000   5.310
  338ILE    SC1  985  10.650   9.780   5.130
  339ASP     BB  986  11.070   9.900   5.430
  339ASP    SC1  987  11.270  10.110   5.320
  339ASP    SCN  988  11.170  10.110   5.350
  340ALA     BB  989  11.180   9.710   5.560
  341ILE     BB  990  11.420   9.600   5.710
  341ILE    SC1  991  11.620   9.820   5.800
  342MET     BB  992  11.500   9.340   5.870
  342MET    SC1  993  11.750   9.340   6.150
  343THR     BB  994  11.490   9.080   5.610
  343THR    SC1  995  11.720   8.920   5.640
  343THR    SCP  996  11.810   8.810   5.670
  343THR    SCN  997  11.630   9.020   5.610
  344GLN     BB  998  11.230   9.150   5.490
  344GLN    SC1  999  11.240   8.960   5.190
  344GLN    SCP 1000  11.290   8.960   5.060
  344GLN    SCN 1001  11.190   8.970   5.320
  345LEU     BB 1002  10.990   9.170   5.630
  345LEU    SC1 1003  10.790   9.360   5.450
  346ARG     BB 1004  11.000   9.030   5.910
  346ARG    SC1 1005  11.280   8.920   5.980
  346ARG    SC2 1006  11.530   8.890   6.160
  346ARG    SCP 1007  11.490   8.980   6.100
  347GLN     BB 1008  10.760   8.930   6.000
  347GLN    SC1 1009  10.930   8.800   6.390
  347GLN    SCP 1010  10.850   8.740   6.290
  347GLN    SCN 1011  11.000   8.860   6.490
  348GLU     BB 1012  10.580   8.790   5.910
  348GLU    SC1 1013  10.200   8.820   5.990
  348GLU    SCN 1014  10.150   8.720   5.970
  349GLY     BB 1015  10.520   8.780   5.570
  350TRP     BB 1016  10.320   9.050   5.530
  350TRP    SC1 1017  10.380   9.240   5.770
  350TRP    SC2 1018  10.390   9.380   6.000
  350TRP    SC3 1019  10.160   9.270   5.920
  350TRP    SC4 1020  10.170   9.410   6.150
  351ILE     BB 1021  10.260   9.220   5.270
  351ILE    SC1 1022  10.470   9.360   5.090
  352HIS     BB 1023   9.940   9.130   5.180
  352HIS    SC1 1024   9.890   8.830   5.270
  352HIS    SC2 1025   9.770   8.600   5.330
  352HIS    SC3 1026  10.000   8.670   5.450
  353HIS     BB 1027   9.790   9.340   5.110
  353HIS    SC1 1028   9.610   9.510   4.910
  353HIS    SC2 1029   9.460   9.580   4.700
  353HIS    SC3 1030   9.620   9.760   4.810
  354LEU     BB 1031   9.970   9.650   5.300
  354LEU    SC1 1032   9.980   9.530   5.530
  355ALA     BB 1033  10.120   9.780   5.120
  356ARG     BB 1034  10.150   9.720   4.800
  356ARG    SC1 1035  10.110   9.410   4.720
  356ARG    SC2 1036  10.190   9.090   4.630
  356ARG    SCP 1037  10.140   9.020   4.560
  357HIS     BB 1038  10.270  10.080   4.710
  357HIS    SC1 1039   9.980  10.180   4.770
  357HIS    SC2 1040   9.720  10.240   4.770
  357HIS    SC3 1041   9.850  10.240   5.000
  358ALA     BB 1042  10.470  10.080   4.840
  359VAL     BB 1043  10.720   9.840   4.650
  359VAL    SC1 1044  10.590   9.610   4.680
  360ALA     BB 1045  10.740  10.000   4.430
  361CYS     BB 1046  10.810  10.310   4.390
  361CYS    SC1 1047  10.620  10.500   4.570
  362PHE     BB 1048  11.120  10.450   4.480
  362PHE    SC1 1049  11.060  10.670   4.690
  362PHE    SC2 1050  10.900  10.890   4.730
  362PHE    SC3 1051  11.070  10.810   4.920
  363LEU     BB 1052  11.290  10.130   4.450
  363LEU    SC1 1053  11.180   9.920   4.620
  364THR     BB 1054  11.230  10.230   4.050
  364THR    SC1 1055  11.040  10.070   3.980
  364THR    SCP 1056  11.110   9.980   4.060
  364THR    SCN 1057  10.970  10.160   3.900
  365ARG     BB 1058  11.140  10.540   4.020
  365ARG    SC1 1059  10.860  10.530   3.970
  365ARG    SC2 1060  10.570  10.660   4.120
  365ARG    SCP 1061  10.580  10.730   4.210
  366GLY     BB 1062  11.320  10.700   4.190
  367ASP     BB 1063  11.570  10.620   4.350
  367ASP    SC1 1064  11.610  10.770   4.570
  367ASP    SCN 1065  11.620  10.720   4.670
  368LEU     BB 1066  11.690  10.300   4.290
  368LEU    SC1 1067  11.720  10.020   4.440
  369TRP     BB 1068  11.680  10.170   3.970
  369TRP    SC1 1069  11.640  10.430   3.820
  369TRP    SC2 1070  11.700  10.650   3.670
  369TRP    SC3 1071  11.740  10.650   3.940
  369TRP    SC4 1072  11.850  10.840   3.780
  370ILE     BB 1073  11.530   9.950   3.910
  370ILE    SC1 1074  11.410   9.780   4.140
  371SER     BB 1075  11.620   9.650   3.740
  371SER    SC1 1076  11.860   9.560   3.710
  371SER    SCP 1077  11.730   9.540   3.660
  371SER    SCN 1078  11.990   9.580   3.760
  372TRP     BB 1079  11.370   9.470   3.720
  372TRP    SC1 1080  11.100   9.630   3.740
  372TRP    SC2 1081  10.880   9.760   3.660
  372TRP    SC3 1082  11.120   9.850   3.590
  372TRP    SC4 1083  10.890   9.990   3.520
  373GLU     BB 1084  11.500   9.210   3.680
  373GLU    SC1 1085  11.650   9.310   3.320
  373GLU    SCN 1086  11.620   9.200   3.330
  374GLU     BB 1087  11.660   9.210   4.030
  374GLU    SC1 1088  11.780   8.860   4.010
  374GLU    SCN 1089  11.870   8.820   3.970
  375GLY     BB 1090  11.430   9.290   4.180
  376MET     BB 1091  11.220   9.080   4.210
  376MET    SC1 1092  11.010   9.140   3.960
  377LYS     BB 1093  11.360   8.830   4.370
  377LYS    SC1 1094  11.480   8.560   4.320
  377LYS    SC2 1095  11.570   8.310   4.290
  377LYS    SCP 1096  11.520   8.300   4.390
  378VAL     BB 1097  11.350   8.960   4.660
  378VAL    SC1 1098  11.310   9.220   4.700
  379PHE     BB 1099  11.080   8.760   4.770
  379PHE    SC1 1100  10.870   8.920   4.750
  379PHE    SC2 1101  10.660   9.090   4.750
  379PHE    SC3 1102  10.860   9.120   4.570
  380GLU     BB 1103  11.160   8.480   4.830
  380GLU    SC1 1104  11.110   8.310   4.490
  380GLU    SCN 1105  11.120   8.230   4.560
  381GLU     BB 1106  11.220   8.420   5.120
  381GLU    SC1 1107  11.540   8.550   5.310
  381GLU    SCN 1108  11.600   8.630   5.270
  382LEU     BB 1109  10.970   8.510   5.320
  382LEU    SC1 1110  10.990   8.700   5.560
  383LEU     BB 1111  10.780   8.620   5.140
  383LEU    SC1 1112  10.710   8.940   5.220
  384LEU     BB 1113  10.560   8.410   5.060
  384LEU    SC1 1114  10.350   8.350   5.280
  385ASP     BB 1115  10.650   8.430   4.660
  385ASP    SC1 1116  10.490   8.670   4.570
  385ASP    SCN 1117  10.460   8.660   4.470
  386ALA     BB 1118  10.630   8.210   4.490
  387ASP     BB 1119  10.730   7.940   4.360
  387ASP    SC1 1120  10.650   7.710   4.590
  387ASP    SCN 1121  10.590   7.690   4.500
  388TYR     BB 1122  10.720   7.950   4.070
  388TYR    SC1 1123  10.960   8.070   4.000
  388TYR    SC2 1124  11.170   8.240   4.010
  388TYR    SC3 1125  11.120   8.100   3.790
  389SER     BB 1126  10.460   8.080   4.000
  389SER    SC1 1127  10.290   8.030   3.870
  389SER    SCP 1128  10.220   7.920   3.820
  389SER    SCN 1129  10.360   8.150   3.910
  390ILE     BB 1130  10.490   8.440   4.010
  390ILE    SC1 1131  10.230   8.530   3.850
  391ASN     BB 1132  10.800   8.550   3.980
  391ASN    SC1 1133  10.850   8.720   4.260
  391ASN    SCP 1134  10.980   8.670   4.220
  391ASN    SCN 1135  10.730   8.760   4.290
  392ALA     BB 1136  10.780   8.760   3.690
  393GLY     BB 1137  10.490   8.910   3.710
  394ASN     BB 1138  10.500   9.120   3.900
  394ASN    SC1 1139  10.500   9.030   4.190
  394ASN    SCP 1140  10.510   8.900   4.160
  394ASN    SCN 1141  10.490   9.170   4.210
  395TRP     BB 1142  10.560   9.440   3.910
  395TRP    SC1 1143  10.730   9.570   4.110
  395TRP    SC2 1144  10.960   9.660   4.200
  395TRP    SC3 1145  10.860   9.430   4.290
  395TRP    SC4 1146  11.090   9.520   4.390
  396MET     BB 1147  10.390   9.570   3.720
  396MET    SC1 1148  10.330   9.280   3.480
  397TRP     BB 1149  10.070   9.680   3.820
  397TRP    SC1 1150   9.830   9.470   3.830
  397TRP    SC2 1151   9.640   9.300   3.770
  397TRP    SC3 1152   9.810   9.370   3.580
  397TRP    SC4 1153   9.600   9.210   3.520
  398LEU     BB 1154  10.130   9.980   3.880
  398LEU    SC1 1155   9.840  10.080   3.880
  399SER     BB 1156  10.380  10.100   3.810
  399SER    SC1 1157  10.570  10.050   3.900
  399SER    SCP 1158  10.530   9.980   4.010
  399SER    SCN 1159  10.600  10.120   3.780
  400ALA     BB 1160  10.380  10.010   3.420
  401SER     BB 1161  10.420   9.770   3.250
  401SER    SC1 1162  10.620   9.610   3.240
  401SER    SCP 1163  10.590   9.650   3.370
  401SER    SCN 1164  10.650   9.580   3.110
  402ALA     BB 1165  10.070   9.640   3.280
  403PHE     BB 1166   9.900   9.840   3.340
  403PHE    SC1 1167   9.650   9.770   3.500
  403PHE    SC2 1168   9.500   9.770   3.720
  403PHE    SC3 1169   9.430   9.620   3.510
  404PHE     BB 1170   9.920  10.160   3.440
  404PHE    SC1 1171   9.620  10.230   3.460
  404PHE    SC2 1172   9.400  10.200   3.610
  404PHE    SC3 1173   9.410  10.390   3.420
  405HIS     BB 1174  10.030  10.420   3.620
  405HIS    SC1 1175   9.890  10.620   3.470
  405HIS    SC2 1176   9.810  10.870   3.530
  405HIS    SC3 1177   9.700  10.740   3.320
  406HIS     BB 1178  10.200  10.590   3.830
  406HIS    SC1 1179  10.150  10.450   4.110
  406HIS    SC2 1180  10.010  10.350   4.320
  406HIS    SC3 1181  10.270  10.290   4.280
  407TYR     BB 1182  10.270  10.820   3.780
  407TYR    SC1 1183  10.260  10.910   3.470
  407TYR    SC2 1184  10.250  11.120   3.290
  407TYR    SC3 1185  10.190  10.860   3.210
  408THR     BB 1186  10.250  11.110   3.930
  408THR    SC1 1187  10.080  11.260   3.830
  408THR    SCP 1188  10.010  11.160   3.890
  408THR    SCN 1189  10.140  11.360   3.760
  409ARG     BB 1190  10.490  11.180   4.180
  409ARG    SC1 1191  10.610  11.460   4.130
  409ARG    SC2 1192  10.670  11.660   3.890
  409ARG    SCP 1193  10.720  11.720   3.810
  410ILE     BB 1194  10.480  11.070   4.470
  410ILE    SC1 1195  10.470  11.330   4.640
  411PHE     BB 1196  10.270  10.820   4.460
  411PHE    SC1 1197  10.020  10.900   4.280
  411PHE    SC2 1198   9.750  10.830   4.300
  411PHE    SC3 1199   9.850  10.930   4.070
  412CYS     BB 1200  10.150  10.680   4.710
  412CYS    SC1 1201   9.870  10.750   4.790
  413PRO     BB 1202  10.330  10.650   4.960
  413PRO    SC1 1203  10.600  10.570   5.040
  414VAL     BB 1204  10.350  11.010   5.130
  414VAL    SC1 1205  10.580  11.100   5.050
  415ARG     BB 1206  10.140  10.910   5.400
  415ARG    SC1 1207  10.100  11.220   5.470
  415ARG    SC2 1208   9.920  11.410   5.610
  415ARG    SCP 1209  10.000  11.440   5.670
  416PHE     BB 1210   9.990  10.670   5.310
  416PHE    SC1 1211  10.120  10.420   5.340
  416PHE    SC2 1212  10.050  10.160   5.400
  416PHE    SC3 1213  10.280  10.220   5.270
  417GLY     BB 1214   9.690  10.690   5.230
  418LYS     BB 1215   9.520  10.830   5.400
  418LYS    SC1 1216   9.270  10.890   5.220
  418LYS    SC2 1217   9.140  11.100   5.110
  418LYS    SCP 1218   9.190  11.070   5.210
  419ARG     BB 1219   9.570  10.890   5.690
  419ARG    SC1 1220   9.880  10.880   5.800
  419ARG    SC2 1221   9.950  10.750   6.070
  419ARG    SCP 1222   9.940  10.820   6.150
  420THR     BB 1223   9.400  10.660   6.000
  420THR    SC1 1224   9.160  10.740   6.070
  420THR    SCP 1225   9.060  10.660   6.020
  420THR    SCN 1226   9.270  10.830   6.110
  421ASP     BB 1227   9.570  10.370   5.980
  421ASP    SC1 1228   9.750  10.400   5.720
  421ASP    SCN 1229   9.790  10.340   5.640
  422PRO     BB 1230   9.680  10.370   6.270
  422PRO    SC1 1231   9.430  10.350   6.430
  423GLU     BB 1232   9.950  10.440   6.450
  423GLU    SC1 1233   9.800  10.370   6.800
  423GLU    SCN 1234   9.870  10.320   6.870
  424GLY     BB 1235  10.190  10.280   6.380
  425GLN     BB 1236  10.180   9.910   6.270
  425GLN    SC1 1237   9.860   9.840   6.370
  425GLN    SCP 1238   9.890   9.810   6.230
  425GLN    SCN 1239   9.840   9.860   6.500
  426TYR     BB 1240  10.460   9.840   6.100
  426TYR    SC1 1241  10.390   9.800   5.780
  426TYR    SC2 1242  10.340   9.890   5.530
  426TYR    SC3 1243  10.420   9.640   5.560
  427ILE     BB 1244  10.660  10.010   6.130
  427ILE    SC1 1245  10.850  10.010   5.890
  428ARG     BB 1246  10.770   9.940   6.470
  428ARG    SC1 1247  10.550  10.050   6.650
  428ARG    SC2 1248  10.250   9.980   6.750
  428ARG    SCP 1249  10.260  10.080   6.770
  429LYS     BB 1250  10.990   9.760   6.470
  429LYS    SC1 1251  10.940   9.500   6.610
  429LYS    SC2 1252  10.820   9.300   6.690
  429LYS    SCP 1253  10.810   9.190   6.700
  430TYR     BB 1254  11.230   9.730   6.180
  430TYR    SC1 1255  11.000   9.560   6.030
  430TYR    SC2 1256  10.760   9.530   5.920
  430TYR    SC3 1257  10.810   9.410   6.150
  431LEU     BB 1258  11.390   9.930   6.280
  431LEU    SC1 1259  11.670   9.850   6.310
  432PRO     BB 1260  11.430  10.110   6.590
  432PRO    SC1 1261  11.680  10.160   6.770
  433VAL     BB 1262  11.160  10.180   6.770
  433VAL    SC1 1263  11.050  10.000   6.920
  434LEU     BB 1264  10.950  10.410   6.620
  434LEU    SC1 1265  11.050  10.280   6.320
  435LYS     BB 1266  10.790  10.550   6.780
  435LYS    SC1 1267  10.480  10.490   6.740
  435LYS    SC2 1268  10.270  10.540   6.900
  435LYS    SCP 1269  10.180  10.510   6.840
  436ASN     BB 1270  10.840  10.820   6.930
  436ASN    SC1 1271  10.540  10.940   6.950
  436ASN    SCP 1272  10.490  11.040   7.030
  436ASN    SCN 1273  10.590  10.830   6.880
  437PHE     BB 1274  11.120  10.940   6.960
  437PHE    SC1 1275  11.290  10.730   6.830
  437PHE    SC2 1276  11.410  10.600   6.640
  437PHE    SC3 1277  11.510  10.600   6.890
  438PRO     BB 1278  11.150  11.280   6.850
  438PRO    SC1 1279  11.110  11.410   7.100
  439THR     BB 1280  10.970  11.380   6.600
  439THR    SC1 1281  11.070  11.460   6.370
  439THR    SCP 1282  11.050  11.510   6.500
  439THR    SCN 1283  11.100  11.420   6.240
  440LYS     BB 1284  10.730  11.160   6.570
  440LYS    SC1 1285  10.430  11.320   6.640
  440LYS    SC2 1286  10.230  11.430   6.490
  440LYS    SCP 1287  10.160  11.500   6.430
  441TYR     BB 1288  10.730  10.920   6.450
  441TYR    SC1 1289  11.030  10.820   6.420
  441TYR    SC2 1290  11.220  10.730   6.270
  441TYR    SC3 1291  11.240  10.980   6.360
  442ILE     BB 1292  10.530  10.770   6.170
  442ILE    SC1 1293  10.630  10.480   6.200
  443TYR     BB 1294  10.380  11.010   5.930
  443TYR    SC1 1295  10.520  10.960   5.650
  443TYR    SC2 1296  10.680  10.870   5.450
  443TYR    SC3 1297  10.690  11.130   5.530
  444GLU     BB 1298  10.470  11.290   6.040
  444GLU    SC1 1299  10.410  11.510   5.740
  444GLU    SCN 1300  10.370  11.430   5.690
  445PRO     BB 1301  10.810  11.300   6.020
  445PRO    SC1 1302  10.910  11.030   5.990
  446TRP     BB 1303  10.910  11.510   5.880
  446TRP    SC1 1304  10.900  11.490   5.590
  446TRP    SC2 1305  10.900  11.500   5.320
  446TRP    SC3 1306  11.060  11.660   5.460
  446TRP    SC4 1307  11.060  11.680   5.190
  447THR     BB 1308  10.710  11.820   5.970
  447THR    SC1 1309  10.770  12.070   6.010
  447THR    SCP 1310  10.730  12.080   6.150
  447THR    SCN 1311  10.810  12.060   5.880
  448ALA     BB 1312  10.660  11.710   6.310
  449SER     BB 1313  10.450  11.960   6.470
  449SER    SC1 1314  10.380  12.150   6.300
  449SER    SCP 1315  10.270  12.210   6.380
  449SER    SCN 1316  10.480  12.090   6.220
  450GLU     BB 1317  10.440  11.800   6.740
  450GLU    SC1 1318  10.120  11.730   6.880
  450GLU    SCN 1319  10.150  11.770   6.980
  451GLU     BB 1320  10.680  11.730   6.850
  451GLU    SC1 1321  10.630  11.410   7.050
  451GLU    SCN 1322  10.590  11.320   7.090
  452GLU     BB 1323  10.900  11.830   6.970
  452GLU    SC1 1324  10.910  12.110   7.170
  452GLU    SCN 1325  10.890  12.060   7.070
  453GLN     BB 1326  11.140  11.830   6.760
  453GLN    SC1 1327  11.390  12.070   6.940
  453GLN    SCP 1328  11.370  11.930   6.910
  453GLN    SCN 1329  11.410  12.200   6.970
  454ARG     BB 1330  11.110  11.970   6.440
  454ARG    SC1 1331  10.880  12.170   6.490
  454ARG    SC2 1332  10.730  12.330   6.750
  454ARG    SCP 1333  10.810  12.390   6.690
  455GLN     BB 1334  11.270  11.860   6.210
  455GLN    SC1 1335  11.250  11.890   5.880
  455GLN    SCP 1336  11.230  11.970   5.770
  455GLN    SCN 1337  11.260  11.800   5.990
  456ALA     BB 1338  11.570  11.980   6.260
  457GLY     BB 1339  11.650  11.910   6.550
  458CYS     BB 1340  11.520  11.590   6.670
  458CYS    SC1 1341  11.580  11.590   6.970
  459ILE     BB 1342  11.540  11.360   6.430
  459ILE    SC1 1343  11.630  11.140   6.630
  460ILE     BB 1344  11.520  11.430   6.160
  460ILE    SC1 1345  11.340  11.280   5.970
  461GLY     BB 1346  11.830  11.450   5.980
  462ARG     BB 1347  12.000  11.360   6.140
  462ARG    SC1 1348  12.290  11.450   6.190
  462ARG    SC2 1349  12.590  11.290   6.210
  462ARG    SCP 1350  12.560  11.200   6.160
  463ASP     BB 1351  11.990  11.070   6.240
  463ASP    SC1 1352  12.240  10.960   6.350
  463ASP    SCN 1353  12.280  11.020   6.270
  464TYR     BB 1354  11.680  10.940   6.180
  464TYR    SC1 1355  11.700  10.660   6.300
  464TYR    SC2 1356  11.790  10.410   6.340
  464TYR    SC3 1357  11.560  10.450   6.210
  465PRO     BB 1358  11.640  10.910   5.880
  465PRO    SC1 1359  11.380  10.810   5.820
  466PHE     BB 1360  11.760  11.040   5.570
  466PHE    SC1 1361  11.620  11.300   5.510
  466PHE    SC2 1362  11.470  11.510   5.590
  466PHE    SC3 1363  11.520  11.480   5.320
  467PRO     BB 1364  11.880  10.860   5.390
  467PRO    SC1 1365  12.080  10.700   5.430
  468MET     BB 1366  11.810  10.810   5.090
  468MET    SC1 1367  11.540  11.000   5.090
  469VAL     BB 1368  12.070  10.760   4.950
  469VAL    SC1 1369  12.300  10.850   5.030
  470ASN     BB 1370  12.060  10.620   4.670
  470ASN    SC1 1371  11.880  10.400   4.690
  470ASN    SCP 1372  11.800  10.500   4.740
  470ASN    SCN 1373  11.960  10.290   4.640
  471HIS     BB 1374  12.070  10.730   4.380
  471HIS    SC1 1375  12.140  10.490   4.240
  471HIS    SC2 1376  12.310  10.290   4.140
  471HIS    SC3 1377  12.110  10.390   3.990
  472LYS     BB 1378  12.060  10.990   4.250
  472LYS    SC1 1379  12.300  10.940   4.010
  472LYS    SC2 1380  12.390  11.020   3.860
  472LYS    SCP 1381  12.300  11.080   3.890
  473GLU     BB 1382  11.790  11.150   4.140
  473GLU    SC1 1383  11.980  11.380   3.940
  473GLU    SCN 1384  12.080  11.370   3.980
  474ALA     BB 1385  11.550  11.100   4.170
  475SER     BB 1386  11.310  11.150   4.420
  475SER    SC1 1387  11.410  11.190   4.630
  475SER    SCP 1388  11.400  11.140   4.760
  475SER    SCN 1389  11.410  11.250   4.500
  476ASP     BB 1390  11.010  11.230   4.330
  476ASP    SC1 1391  10.940  10.940   4.250
  476ASP    SCN 1392  10.890  10.880   4.330
  477ARG     BB 1393  11.160  11.490   4.100
  477ARG    SC1 1394  11.380  11.620   4.280
  477ARG    SC2 1395  11.700  11.570   4.370
  477ARG    SCP 1396  11.610  11.550   4.440
  478ASN     BB 1397  11.110  11.330   3.840
  478ASN    SC1 1398  11.090  11.520   3.610
  478ASN    SCP 1399  11.210  11.580   3.660
  478ASN    SCN 1400  10.980  11.460   3.550
  479LEU     BB 1401  11.000  11.030   3.770
  479LEU    SC1 1402  11.270  10.850   3.700
  480GLN     BB 1403  10.780  10.950   3.710
  480GLN    SC1 1404  10.640  11.250   3.510
  480GLN    SCP 1405  10.730  11.340   3.560
  480GLN    SCN 1406  10.540  11.160   3.470
  481LEU     BB 1407  10.700  10.740   3.500
  481LEU    SC1 1408  10.550  10.460   3.480
  482MET     BB 1409  10.730  10.800   3.180
  482MET    SC1 1410  11.060  10.680   3.020
  483ARG     BB 1411  10.660  11.060   3.030
  483ARG    SC1 1412  10.840  11.310   3.070
  483ARG    SC2 1413  10.900  11.570   3.110
  483ARG    SCP 1414  10.920  11.460   3.100
  484ARG     BB 1415  10.430  11.040   2.760
  484ARG    SC1 1416  10.340  11.280   2.570
  484ARG    SC2 1417  10.210  11.580   2.500
  484ARG    SCP 1418  10.190  11.620   2.600
  485VAL     BB 1419  10.400  10.700   2.680
  485VAL    SC1 1420  10.580  10.560   2.820
  486ARG     BB 1421  10.240  10.480   2.460
  486ARG    SC1 1422  10.460  10.410   2.210
  486ARG    SC2 1423  10.770  10.470   2.070
  486ARG    SCP 1424  10.690  10.510   2.000
  487GLU     BB 1425  10.040  10.290   2.470
  487GLU    SC1 1426   9.670  10.480   2.470
  487GLU    SCN 1427   9.720  10.560   2.530
  488GLU     BB 1428   9.990  10.040   2.370
  488GLU    SC1 1429   9.630   9.960   2.450
  488GLU    SCN 1430   9.680  10.020   2.540
  489GLN     BB 1431  10.190   9.850   2.340
  489GLN    SC1 1432  10.180   9.570   2.130
  489GLN    SCP 1433  10.080   9.480   2.160
  489GLN    SCN 1434  10.280   9.660   2.090
  490ARG     BB 1435  10.470   9.920   2.460
  490ARG    SC1 1436  10.660   9.710   2.350
  490ARG    SC2 1437  10.700   9.480   2.160
  490ARG    SCP 1438  10.800   9.480   2.200
  491GLY     BB 1439  10.530  10.030   2.690
  492THR     BB 1440  10.250  10.180   2.930
  492THR    SC1 1441  10.280  10.360   3.110
  492THR    SCP 1442  10.360  10.260   3.170
  492THR    SCN 1443  10.200  10.450   3.050
  493ALA     BB 1444  10.050   9.970   2.870
  494GLN     BB 1445   9.900   9.760   2.840
  494GLN    SC1 1446   9.840   9.540   2.550
  494GLN    SCP 1447   9.970   9.540   2.590
  494GLN    SCN 1448   9.700   9.550   2.510
  495LEU     BB 1449   9.570   9.690   2.940
  495LEU    SC1 1450   9.650   9.410   3.090
  496THR     BB 1451   9.440   9.930   3.070
  496THR    SC1 1452   9.200   9.940   3.220
  496THR    SCP 1453   9.150   9.860   3.110
  496THR    SCN 1454   9.250  10.020   3.320
  497ARG     BB 1455   9.510  10.190   2.900
  497ARG    SC1 1456   9.720  10.340   2.980
  497ARG    SC2 1457   9.920  10.570   2.880
  497ARG    SCP 1458   9.900  10.460   2.900
  998FAD   FLA1 1459   9.580   9.930   4.370
  998FAD   FLA2 1460   9.960   9.870   4.340
  998FAD   FLA3 1461   9.860   9.680   4.310
  998FAD   FLA4 1462  10.290   9.780   4.310
  998FAD   FLA5 1463  10.240   9.500   4.250
  998FAD   RIB1 1464   9.780   9.370   4.330
  998FAD   RIB2 1465   9.750   9.210   4.450
  998FAD   PO4B 1466   9.590   9.070   4.770
  998FAD   PO4A 1467   9.790   8.850   4.790
  998FAD   RBS1 1468   9.900   8.680   4.420
  998FAD   RBS2 1469  10.110   8.710   4.310
  998FAD   ADN3 1470   9.880   8.330   4.310
  998FAD   ADN2 1471  10.140   8.220   4.360
  998FAD   ADN1 1472  10.010   8.050   4.270
    1MET     CA 1473  10.870   4.880   3.460
    2PRO     CA 1474  10.540   4.840   3.460
    3HIS     CA 1475  10.410   5.140   3.350
    4ARG     CA 1476  10.460   5.470   3.380
    5THR     CA 1477  10.320   5.710   3.600
    6ILE     CA 1478  10.450   6.030   3.700
    7HIS     CA 1479  10.370   6.300   4.020
    8LEU     CA 1480  10.630   6.520   4.020
    9PHE     CA 1481  10.570   6.730   4.270
   10ARG     CA 1482  10.500   7.050   4.300
   11LYS     CA 1483  10.210   7.170   4.360
   12GLY     CA 1484  10.030   7.080   4.520
   13LEU     CA 1485   9.950   6.980   4.770
   14ARG     CA 1486   9.680   6.770   4.770
   15LEU     CA 1487   9.420   6.890   4.770
   16HIS     CA 1488   9.210   6.730   4.570
   17ASP     CA 1489   9.210   6.800   4.250
   18ASN     CA 1490   9.500   6.860   4.030
   19PRO     CA 1491   9.500   6.840   3.740
   20THR     CA 1492   9.600   6.490   3.670
   21LEU     CA 1493   9.660   6.390   3.970
   22LEU     CA 1494   9.830   6.240   4.150
   23ALA     CA 1495   9.910   5.960   3.970
   24ALA     CA 1496   9.690   5.920   3.770
   25LEU     CA 1497   9.570   5.970   3.500
   26GLU     CA 1498   9.610   5.780   3.300
   27SER     CA 1499   9.780   5.530   3.220
   28SER     CA 1500   9.790   5.190   3.420
   29GLU     CA 1501   9.980   5.200   3.620
   30THR     CA 1502  10.230   5.270   3.870
   31ILE     CA 1503  10.190   5.470   4.020
   32TYR     CA 1504  10.360   5.790   4.120
   33PRO     CA 1505  10.440   6.000   4.390
   34VAL     CA 1506  10.720   6.210   4.360
   35TYR     CA 1507  10.860   6.420   4.600
   36VAL     CA 1508  11.140   6.690   4.650
   37LEU     CA 1509  11.280   6.780   4.950
   38ASP     CA 1510  11.530   6.970   4.920
   39ARG     CA 1511  11.530   7.260   4.850
   40ARG     CA 1512  11.600   7.310   4.550
   41PHE     CA 1513  11.270   7.310   4.350
   42LEU     CA 1514  11.120   7.490   4.610
   43ALA     CA 1515  11.130   7.760   4.530
   44SER     CA 1516  11.330   7.810   4.290
   45ALA     CA 1517  11.630   7.800   4.430
   46MET     CA 1518  11.620   7.820   4.720
   47HIS     CA 1519  11.410   8.030   4.860
   48ILE     CA 1520  11.480   8.050   5.220
   49GLY     CA 1521  11.360   8.020   5.450
   50ALA     CA 1522  11.210   8.200   5.600
   51LEU     CA 1523  10.930   8.060   5.720
   52ARG     CA 1524  10.870   7.840   5.490
   53TRP     CA 1525  10.970   7.560   5.620
   54HIS     CA 1526  10.800   7.510   5.840
   55PHE     CA 1527  10.490   7.410   5.620
   56LEU     CA 1528  10.560   7.200   5.520
   57LEU     CA 1529  10.590   6.990   5.810
   58GLN     CA 1530  10.270   6.990   5.840
   59SER     CA 1531  10.170   6.930   5.520
   60LEU     CA 1532  10.420   6.620   5.530
   61GLU     CA 1533  10.300   6.490   5.690
   62ASPP    CA 1534   9.960   6.500   5.640
   63LEU     CA 1535   9.960   6.330   5.360
   64HIS     CA 1536  10.130   6.070   5.410
   65LYS     CA 1537   9.900   5.870   5.520
   66ASN     CA 1538   9.640   5.970   5.270
   67LEU     CA 1539   9.750   6.000   4.970
   68SER     CA 1540   9.660   5.850   4.690
   69ARG     CA 1541   9.440   5.680   4.730
   70LEU     CA 1542   9.520   5.450   4.970
   71GLY     CA 1543   9.810   5.530   5.120
   72ALA     CA 1544  10.000   5.710   5.010
   73ARG     CA 1545  10.300   5.790   5.050
   74LEU     CA 1546  10.520   5.920   4.890
   75LEU     CA 1547  10.800   5.980   4.750
   76VAL     CA 1548  11.100   6.060   4.830
   77ILE     CA 1549  11.270   6.320   4.960
   78GLN     CA 1550  11.500   6.400   4.820
   79GLY     CA 1551  11.820   6.430   4.770
   80GLU     CA 1552  11.980   6.440   4.560
   81TYR     CA 1553  11.930   6.420   4.240
   82GLU     CA 1554  12.130   6.200   4.120
   83SER     CA 1555  12.020   6.090   3.850
   84VAL     CA 1556  11.640   6.100   3.920
   85LEU     CA 1557  11.580   5.860   4.050
   86ARG     CA 1558  11.730   5.630   3.880
   87ASP     CA 1559  11.740   5.610   3.620
   88HIS     CA 1560  11.830   5.750   3.370
   89VAL     CA 1561  11.870   5.510   3.070
   90GLN     CA 1562  11.650   5.390   3.000
   91LYS     CA 1563  11.360   5.360   3.050
   92TRP     CA 1564  11.200   5.500   3.240
   93ASN     CA 1565  10.910   5.610   3.170
   94ILE     CA 1566  10.710   5.500   3.040
   95THR     CA 1567  10.480   5.770   2.950
   96GLN     CA 1568  10.410   6.010   3.160
   97VAL     CA 1569  10.460   6.260   3.250
   98THR     CA 1570  10.270   6.450   3.580
   99LEU     CA 1571  10.370   6.720   3.540
  100ASP     CA 1572  10.190   7.000   3.470
  101ALA     CA 1573  10.320   7.250   3.370
  102GLU     CA 1574  10.500   7.460   3.410
  103MET     CA 1575  10.730   7.570   3.230
  104GLU     CA 1576  10.950   7.730   3.200
  105PRO     CA 1577  11.120   7.860   3.350
  106PHE     CA 1578  11.480   7.790   3.550
  107TYR     CA 1579  11.420   7.510   3.630
  108LYS     CA 1580  11.440   7.280   3.450
  109GLU     CA 1581  11.500   7.410   3.160
  110MET     CA 1582  11.330   7.520   2.970
  111GLU     CA 1583  11.070   7.270   2.910
  112ALA     CA 1584  11.150   7.050   3.010
  113ASN     CA 1585  11.040   6.940   3.340
  114ILE     CA 1586  11.340   6.780   3.400
  115ARG     CA 1587  11.500   6.700   3.150
  116ARG     CA 1588  11.430   6.440   2.990
  117LEU     CA 1589  11.190   6.250   3.220
  118GLY     CA 1590  11.170   6.010   3.040
  119ALA     CA 1591  11.490   5.870   2.980
  120GLU     CA 1592  11.540   5.820   2.760
  121LEU     CA 1593  11.360   5.890   2.470
  122GLY     CA 1594  11.180   6.160   2.530
  123PHE     CA 1595  10.960   6.040   2.730
  124GLU     CA 1596  10.720   6.190   2.880
  125VAL     CA 1597  10.720   6.550   2.920
  126LEU     CA 1598  10.490   6.700   3.090
  127SER     CA 1599  10.210   6.680   3.040
  128ARG     CA 1600  10.110   7.070   3.000
  129VAL     CA 1601   9.960   7.370   3.090
  130GLY     CA 1602   9.790   7.470   3.280
  131HIS     CA 1603   9.610   7.400   3.600
  132SER     CA 1604   9.410   7.560   3.790
  133LEU     CA 1605   9.140   7.760   3.680
  134TYR     CA 1606   9.110   7.740   3.350
  135ASP     CA 1607   9.190   7.480   3.250
  136THR     CA 1608   9.310   7.610   2.930
  137LYS     CA 1609   9.050   7.730   2.750
  138ARG     CA 1610   9.050   7.960   2.480
  139ILE     CA 1611   9.330   8.200   2.430
  140LEU     CA 1612   9.540   8.080   2.570
  141ASP     CA 1613   9.600   7.750   2.430
  142LEU     CA 1614   9.770   7.600   2.610
  143ASN     CA 1615  10.080   7.810   2.580
  144GLY     CA 1616  10.110   8.030   2.430
  145GLY     CA 1617   9.980   8.270   2.380
  146SER     CA 1618   9.750   8.440   2.290
  147PRO     CA 1619   9.760   8.710   2.480
  148PRO     CA 1620   9.670   8.920   2.820
  149LEU     CA 1621   9.400   9.100   2.830
  150THR     CA 1622   9.190   9.200   3.100
  151TYR     CA 1623   9.080   9.160   3.420
  152LYS     CA 1624   8.860   8.990   3.510
  153ARG     CA 1625   8.800   8.710   3.420
  154PHE     CA 1626   9.020   8.610   3.230
  155LEU     CA 1627   9.010   8.760   2.970
  156HIS     CA 1628   8.820   8.880   2.830
  157ILE     CA 1629   8.530   8.700   2.890
  158LEU     CA 1630   8.480   8.540   3.070
  159SER     CA 1631   8.640   8.260   3.170
  160GLN     CA 1632   8.600   8.120   2.810
  161LEU     CA 1633   8.280   8.050   2.800
  162GLY     CA 1634   8.180   8.010   3.080
  163ASP     CA 1635   8.260   7.990   3.380
  164PRO     CA 1636   8.440   7.740   3.560
  165GLU     CA 1637   8.470   7.380   3.630
  166VAL     CA 1638   8.460   7.210   3.880
  167PRO     CA 1639   8.660   6.970   4.040
  168VAL     CA 1640   8.780   6.640   4.090
  169ARG     CA 1641   8.840   6.380   4.370
  170ASN     CA 1642   8.870   6.150   4.160
  171LEU     CA 1643   8.620   6.040   3.940
  172THR     CA 1644   8.630   5.690   3.960
  173ALA     CA 1645   8.740   5.550   3.730
  174GLU     CA 1646   8.970   5.310   3.790
  175ASP     CA 1647   8.980   5.290   4.050
  176PHE     CA 1648   9.200   5.460   4.300
  177GLN     CA 1649   9.400   5.550   4.120
  178ARG     CA 1650   9.500   5.260   3.900
  179CYS     CA 1651   9.640   5.100   4.020
  180MET     CA 1652   9.960   5.060   4.190
  181SER     CA 1653   9.880   5.240   4.450
  182PRO     CA 1654  10.070   5.340   4.710
  183GLU     CA 1655  10.270   5.120   4.850
  184PRO     CA 1656  10.530   5.180   4.960
  185GLY     CA 1657  10.710   5.110   5.230
  186LEU     CA 1658  10.900   5.130   5.490
  187ALA     CA 1659  11.060   5.320   5.520
  188GLU     CA 1660  10.950   5.570   5.710
  189ARG     CA 1661  11.060   5.850   5.780
  190TYR     CA 1662  11.120   6.080   5.570
  191ARG     CA 1663  11.260   5.940   5.360
  192VAL     CA 1664  11.550   6.020   5.300
  193PRO     CA 1665  11.670   6.090   5.600
  194VAL     CA 1666  11.480   6.350   5.700
  195PRO     CA 1667  11.420   6.500   5.410
  196ALA     CA 1668  11.680   6.560   5.310
  197ASP     CA 1669  11.890   6.720   5.480
  198LEU     CA 1670  11.840   6.950   5.660
  199GLU     CA 1671  11.910   7.270   5.770
  200ILE     CA 1672  11.750   7.370   6.030
  201PRO     CA 1673  11.430   7.490   6.020
  202PRO     CA 1674  11.300   7.780   5.970
  203GLN     CA 1675  11.140   7.880   6.180
  204SER     CA 1676  10.840   7.900   6.210
  205LEU     CA 1677  10.790   8.150   6.470
  206SER     CA 1678  10.420   8.110   6.560
  207PRO     CA 1679  10.310   7.780   6.440
  208TRP     CA 1680  10.130   7.820   6.200
  209THR     CA 1681   9.990   7.660   5.940
  210GLY     CA 1682  10.000   7.320   5.860
  211GLY     CA 1683   9.850   7.180   5.820
  212GLU     CA 1684   9.590   7.230   5.590
  213THR     CA 1685   9.550   7.480   5.510
  214GLU     CA 1686   9.320   7.620   5.740
  215GLY     CA 1687   9.140   7.740   5.680
  216LEU     CA 1688   8.920   7.560   5.500
  217ARG     CA 1689   8.750   7.860   5.420
  218ARG     CA 1690   8.910   8.110   5.420
  219LEU     CA 1691   8.860   8.360   5.460
  220GLU     CA 1692   8.670   8.460   5.730
  221GLN     CA 1693   8.410   8.380   5.660
  222HIS     CA 1694   8.240   8.450   5.350
  223LEU     CA 1695   8.360   8.730   5.310
  224THR     CA 1696   8.250   8.980   5.450
  225ASP     CA 1697   7.970   9.020   5.450
  226GLN     CA 1698   7.910   9.330   5.560
  227GLY     CA 1699   8.070   9.520   5.530
  228TRP     CA 1700   8.220   9.750   5.510
  229VAL     CA 1701   8.420   9.740   5.240
  230ALA     CA 1702   8.300   9.770   4.990
  231ASN     CA 1703   8.190   9.960   4.830
  232PHE     CA 1704   8.400  10.220   4.690
  233THR     CA 1705   8.610  10.340   4.860
  234LYS     CA 1706   8.600  10.220   5.210
  235PRO     CA 1707   8.870  10.170   5.280
  236ARG     CA 1708   9.080   9.920   5.170
  237THR     CA 1709   9.250  10.050   4.960
  238ILE     CA 1710   9.340  10.380   5.090
  239PRO     CA 1711   9.340  10.340   5.470
  240ASN     CA 1712   9.450  10.030   5.560
  241SER     CA 1713   9.350   9.870   5.770
  242LEU     CA 1714   9.040   9.700   5.760
  243LEU     CA 1715   8.870   9.540   5.690
  244PRO     CA 1716   8.950   9.260   5.470
  245SER     CA 1717   9.150   9.100   5.740
  246THR     CA 1718   9.210   8.750   5.580
  247THR     CA 1719   9.310   8.770   5.230
  248GLY     CA 1720   9.340   8.560   5.030
  249LEU     CA 1721   9.540   8.360   4.950
  250SER     CA 1722   9.880   8.340   4.950
  251PRO     CA 1723   9.940   8.110   5.170
  252TYR     CA 1724   9.870   7.800   5.060
  253PHE     CA 1725   9.900   7.910   4.730
  254SER     CA 1726  10.230   7.880   4.740
  255MET     CA 1727  10.220   7.550   4.730
  256GLY     CA 1728  10.000   7.410   4.750
  257CYS     CA 1729   9.680   7.360   4.860
  258LEU     CA 1730   9.370   7.490   4.810
  259SER     CA 1731   9.170   7.450   4.560
  260VAL     CA 1732   9.050   7.730   4.410
  261ARG     CA 1733   8.770   7.620   4.240
  262THR     CA 1734   8.630   7.510   4.500
  263PHE     CA 1735   8.620   7.880   4.680
  264PHE     CA 1736   8.550   8.000   4.490
  265GLN     CA 1737   8.240   8.110   4.440
  266ARG     CA 1738   8.250   8.410   4.590
  267LEU     CA 1739   8.480   8.560   4.490
  268SER     CA 1740   8.380   8.620   4.180
  269ASN     CA 1741   8.090   8.750   4.230
  270ILE     CA 1742   8.110   8.940   4.470
  271TYR     CA 1743   8.410   9.140   4.420
  272ALA     CA 1744   8.330   9.190   4.130
  273GLN     CA 1745   8.150   9.330   4.020
  274ALA     CA 1746   7.860   9.320   4.200
  275LYS     CA 1747   7.920   9.560   4.420
  276HIS     CA 1748   8.150   9.530   4.600
  277HIS     CA 1749   8.400   9.650   4.460
  278SER     CA 1750   8.360   9.890   4.290
  279LEU     CA 1751   8.610  10.010   4.230
  280PRO     CA 1752   8.850  10.110   4.360
  281PRO     CA 1753   9.060   9.920   4.230
  282VAL     CA 1754   9.170   9.630   4.270
  283SER     CA 1755   8.830   9.470   4.240
  284LEU     CA 1756   8.870   9.130   4.140
  285GLN     CA 1757   9.140   9.080   3.920
  286GLY     CA 1758   9.410   9.040   4.120
  287GLN     CA 1759   9.360   8.930   4.380
  288LEU     CA 1760   9.400   8.620   4.400
  289LEU     CA 1761   9.500   8.520   4.070
  290TRP     CA 1762   9.710   8.530   3.880
  291ARG     CA 1763   9.830   8.220   3.830
  292GLU     CA 1764   9.800   8.200   3.550
  293PHE     CA 1765   9.790   8.430   3.280
  294PHE     CA 1766  10.130   8.470   3.320
  295TYR     CA 1767  10.260   8.270   3.270
  296THR     CA 1768  10.030   8.170   2.950
  297VAL     CA 1769  10.180   8.430   2.770
  298ALA     CA 1770  10.450   8.360   2.790
  299SER     CA 1771  10.520   8.030   2.750
  300ALA     CA 1772  10.590   7.990   2.520
  301THR     CA 1773  10.610   8.260   2.310
  302GLN     CA 1774  10.740   8.530   2.400
  303ASN     CA 1775  10.930   8.560   2.650
  304PHE     CA 1776  10.980   8.770   2.860
  305THR     CA 1777  11.170   8.940   3.110
  306GLN     CA 1778  11.300   9.190   2.990
  307MET     CA 1779  11.220   9.300   2.690
  308ALA     CA 1780  11.070   9.300   2.460
  309GLY     CA 1781  10.850   9.130   2.450
  310ASN     CA 1782  10.560   9.080   2.440
  311PRO     CA 1783  10.290   9.260   2.450
  312ILE     CA 1784  10.340   9.500   2.690
  313CYS     CA 1785  10.720   9.510   2.790
  314LEU     CA 1786  10.910   9.740   2.810
  315GLN     CA 1787  10.990   9.890   3.050
  316ILE     CA 1788  11.250  10.010   3.160
  317HIS     CA 1789  11.580   9.810   3.310
  318TRP     CA 1790  11.760  10.090   3.350
  319TYR     CA 1791  11.990  10.110   3.580
  320GLU     CA 1792  12.150   9.930   3.620
  321ASP     CA 1793  12.250   9.800   3.920
  322ALA     CA 1794  12.020   9.880   4.110
  323GLU     CA 1795  11.910   9.640   4.260
  324ARG     CA 1796  12.080   9.590   4.600
  325LEU     CA 1797  12.010   9.630   4.920
  326HIS     CA 1798  11.920   9.910   4.900
  327LYS     CA 1799  11.630   9.970   5.020
  328TRP     CA 1800  11.530   9.720   5.160
  329LYS     CA 1801  11.640   9.490   5.290
  330THR     CA 1802  11.920   9.570   5.460
  331ALA     CA 1803  11.960   9.850   5.410
  332GLN     CA 1804  11.750  10.070   5.430
  333THR     CA 1805  11.640  10.390   5.550
  334GLY     CA 1806  11.490  10.580   5.380
  335PHE     CA 1807  11.170  10.570   5.340
  336PRO     CA 1808  10.960  10.430   5.560
  337TRP     CA 1809  10.750  10.320   5.420
  338ILE     CA 1810  10.760  10.000   5.310
  339ASP     CA 1811  11.070   9.900   5.430
  340ALA     CA 1812  11.180   9.710   5.560
  341ILE     CA 1813  11.420   9.600   5.710
  342MET     CA 1814  11.500   9.340   5.870
  343THR     CA 1815  11.490   9.080   5.610
  344GLN     CA 1816  11.230   9.150   5.490
  345LEU     CA 1817  10.990   9.170   5.630
  346ARG     CA 1818  11.000   9.030   5.910
  347GLN     CA 1819  10.760   8.930   6.000
  348GLU     CA 1820  10.580   8.790   5.910
  349GLY     CA 1821  10.520   8.780   5.570
  350TRP     CA 1822  10.320   9.050   5.530
  351ILE     CA 1823  10.260   9.220   5.270
  352HIS     CA 1824   9.940   9.130   5.180
  353HIS     CA 1825   9.790   9.340   5.110
  354LEU     CA 1826   9.970   9.650   5.300
  355ALA     CA 1827  10.120   9.780   5.120
  356ARG     CA 1828  10.150   9.720   4.800
  357HIS     CA 1829  10.270  10.080   4.710
  358ALA     CA 1830  10.470  10.080   4.840
  359VAL     CA 1831  10.720   9.840   4.650
  360ALA     CA 1832  10.740  10.000   4.430
  361CYS     CA 1833  10.810  10.310   4.390
  362PHE     CA 1834  11.120  10.450   4.480
  363LEU     CA 1835  11.290  10.130   4.450
  364THR     CA 1836  11.230  10.230   4.050
  365ARG     CA 1837  11.140  10.540   4.020
  366GLY     CA 1838  11.320  10.700   4.190
  367ASP     CA 1839  11.570  10.620   4.350
  368LEU     CA 1840  11.690  10.300   4.290
  369TRP     CA 1841  11.680  10.170   3.970
  370ILE     CA 1842  11.530   9.950   3.910
  371SER     CA 1843  11.620   9.650   3.740
  372TRP     CA 1844  11.370   9.470   3.720
  373GLU     CA 1845  11.500   9.210   3.680
  374GLU     CA 1846  11.660   9.210   4.030
  375GLY     CA 1847  11.430   9.290   4.180
  376MET     CA 1848  11.220   9.080   4.210
  377LYS     CA 1849  11.360   8.830   4.370
  378VAL     CA 1850  11.350   8.960   4.660
  379PHE     CA 1851  11.080   8.760   4.770
  380GLU     CA 1852  11.160   8.480   4.830
  381GLU     CA 1853  11.220   8.420   5.120
  382LEU     CA 1854  10.970   8.510   5.320
  383LEU     CA 1855  10.780   8.620   5.140
  384LEU     CA 1856  10.560   8.410   5.060
  385ASP     CA 1857  10.650   8.430   4.660
  386ALA     CA 1858  10.630   8.210   4.490
  387ASP     CA 1859  10.730   7.940   4.360
  388TYR     CA 1860  10.720   7.950   4.070
  389SER     CA 1861  10.460   8.080   4.000
  390ILE     CA 1862  10.490   8.440   4.010
  391ASN     CA 1863  10.800   8.550   3.980
  392ALA     CA 1864  10.780   8.760   3.690
  393GLY     CA 1865  10.490   8.910   3.710
  394ASN     CA 1866  10.500   9.120   3.900
  395TRP     CA 1867  10.560   9.440   3.910
  396MET     CA 1868  10.390   9.570   3.720
  397TRP     CA 1869  10.070   9.680   3.820
  398LEU     CA 1870  10.130   9.980   3.880
  399SER     CA 1871  10.380  10.100   3.810
  400ALA     CA 1872  10.380  10.010   3.420
  401SER     CA 1873  10.420   9.770   3.250
  402ALA     CA 1874  10.070   9.640   3.280
  403PHE     CA 1875   9.900   9.840   3.340
  404PHE     CA 1876   9.920  10.160   3.440
  405HIS     CA 1877  10.030  10.420   3.620
  406HIS     CA 1878  10.200  10.590   3.830
  407TYR     CA 1879  10.270  10.820   3.780
  408THR     CA 1880  10.250  11.110   3.930
  409ARG     CA 1881  10.490  11.180   4.180
  410ILE     CA 1882  10.480  11.070   4.470
  411PHE     CA 1883  10.270  10.820   4.460
  412CYS     CA 1884  10.150  10.680   4.710
  413PRO     CA 1885  10.330  10.650   4.960
  414VAL     CA 1886  10.350  11.010   5.130
  415ARG     CA 1887  10.140  10.910   5.400
  416PHE     CA 1888   9.990  10.670   5.310
  417GLY     CA 1889   9.690  10.690   5.230
  418LYS     CA 1890   9.520  10.830   5.400
  419ARG     CA 1891   9.570  10.890   5.690
  420THR     CA 1892   9.400  10.660   6.000
  421ASP     CA 1893   9.570  10.370   5.980
  422PRO     CA 1894   9.680  10.370   6.270
  423GLU     CA 1895   9.950  10.440   6.450
  424GLY     CA 1896  10.190  10.280   6.380
  425GLN     CA 1897  10.180   9.910   6.270
  426TYR     CA 1898  10.460   9.840   6.100
  427ILE     CA 1899  10.660  10.010   6.130
  428ARG     CA 1900  10.770   9.940   6.470
  429LYS     CA 1901  10.990   9.760   6.470
  430TYR     CA 1902  11.230   9.730   6.180
  431LEU     CA 1903  11.390   9.930   6.280
  432PRO     CA 1904  11.430  10.110   6.590
  433VAL     CA 1905  11.160  10.180   6.770
  434LEU     CA 1906  10.950  10.410   6.620
  435LYS     CA 1907  10.790  10.550   6.780
  436ASN     CA 1908  10.840  10.820   6.930
  437PHE     CA 1909  11.120  10.940   6.960
  438PRO     CA 1910  11.150  11.280   6.850
  439THR     CA 1911  10.970  11.380   6.600
  440LYS     CA 1912  10.730  11.160   6.570
  441TYR     CA 1913  10.730  10.920   6.450
  442ILE     CA 1914  10.530  10.770   6.170
  443TYR     CA 1915  10.380  11.010   5.930
  444GLU     CA 1916  10.470  11.290   6.040
  445PRO     CA 1917  10.810  11.300   6.020
  446TRP     CA 1918  10.910  11.510   5.880
  447THR     CA 1919  10.710  11.820   5.970
  448ALA     CA 1920  10.660  11.710   6.310
  449SER     CA 1921  10.450  11.960   6.470
  450GLU     CA 1922  10.440  11.800   6.740
  451GLU     CA 1923  10.680  11.730   6.850
  452GLU     CA 1924  10.900  11.830   6.970
  453GLN     CA 1925  11.140  11.830   6.760
  454ARG     CA 1926  11.110  11.970   6.440
  455GLN     CA 1927  11.270  11.860   6.210
  456ALA     CA 1928  11.570  11.980   6.260
  457GLY     CA 1929  11.650  11.910   6.550
  458CYS     CA 1930  11.520  11.590   6.670
  459ILE     CA 1931  11.540  11.360   6.430
  460ILE     CA 1932  11.520  11.430   6.160
  461GLY     CA 1933  11.830  11.450   5.980
  462ARG     CA 1934  12.000  11.360   6.140
  463ASP     CA 1935  11.990  11.070   6.240
  464TYR     CA 1936  11.680  10.940   6.180
  465PRO     CA 1937  11.640  10.910   5.880
  466PHE     CA 1938  11.760  11.040   5.570
  467PRO     CA 1939  11.880  10.860   5.390
  468MET     CA 1940  11.810  10.810   5.090
  469VAL     CA 1941  12.070  10.760   4.950
  470ASN     CA 1942  12.060  10.620   4.670
  471HIS     CA 1943  12.070  10.730   4.380
  472LYS     CA 1944  12.060  10.990   4.250
  473GLU     CA 1945  11.790  11.150   4.140
  474ALA     CA 1946  11.550  11.100   4.170
  475SER     CA 1947  11.310  11.150   4.420
  476ASP     CA 1948  11.010  11.230   4.330
  477ARG     CA 1949  11.160  11.490   4.100
  478ASN     CA 1950  11.110  11.330   3.840
  479LEU     CA 1951  11.000  11.030   3.770
  480GLN     CA 1952  10.780  10.950   3.710
  481LEU     CA 1953  10.700  10.740   3.500
  482MET     CA 1954  10.730  10.800   3.180
  483ARG     CA 1955  10.660  11.060   3.030
  484ARG     CA 1956  10.430  11.040   2.760
  485VAL     CA 1957  10.400  10.700   2.680
  486ARG     CA 1958  10.240  10.480   2.460
  487GLU     CA 1959  10.040  10.290   2.470
  488GLU     CA 1960   9.990  10.040   2.370
  489GLN     CA 1961  10.190   9.850   2.340
  490ARG     CA 1962  10.470   9.920   2.460
  491GLY     CA 1963  10.530  10.030   2.690
  492THR     CA 1964  10.250  10.180   2.930
  493ALA     CA 1965  10.050   9.970   2.870
  494GLN     CA 1966   9.900   9.760   2.840
  495LEU     CA 1967   9.570   9.690   2.940
  496THR     CA 1968   9.440   9.930   3.070
  497ARG     CA 1969   9.510  10.190   2.900
  999W        W 1970   2.850  13.860   8.240
 1000W        W 1971   8.900   2.360  13.360
 1001W        W 1972  10.420   9.570   6.530
 1002W        W 1973   4.690   4.690   5.010
 1003W        W 1974   6.360   0.180   6.360
 1004W        W 1975   5.270   3.750   2.270
 1005W        W 1976   7.020   4.040   5.610
 1006W        W 1977   6.100   6.510   3.930
 1007W        W 1978   2.030   1.080   3.560
 1008W        W 1979   5.170  11.930   4.700
 1009W        W 1980   9.700   1.810   3.070
 1010W        W 1981   0.800  12.400  10.040
 1011W        W 1982   8.140   5.310   8.700
 1012W        W 1983   8.740   9.300  12.820
 1013W        W 1984   7.840   2.800  11.350
 1014W        W 1985  13.620   3.770   7.050
 1015W        W 1986   8.350   1.160  12.060
 1016W        W 1987  10.950   9.610   0.770
 1017W        W 1988   4.490   6.860   4.780
 1018W        W 1989   8.470   0.410   3.560
 1019W        W 1990  12.910   7.990   2.880
 1020W        W 1991   3.090   2.890   3.710
 1021W        W 1992  11.910  13.600  12.130
 1022W        W 1993   5.320   0.140   0.040
 1023W        W 1994   2.440   7.650   8.400
 1024W        W 1995   2.560   7.880  12.560
 1025W        W 1996  11.360   6.080   8.930
 1026W        W 1997   4.890  10.150  10.300
 1027W        W 1998   4.450   0.990   5.940
 1028W        W 1999   0.440   5.380   7.590
 1029W        W 2000  12.240   1.930   3.400
 1030W        W 2001  13.260   0.610   1.420
 1031W        W 2002   8.620  12.660   7.490
 1032W        W 2003   6.140   0.540   8.330
 1033W        W 2004   2.800   9.110   7.380
 1034W        W 2005  12.730  10.700   9.120
 1035W        W 2006   3.420   3.520   1.640
 1036W        W 2007   0.140  12.160   3.380
 1037W        W 2008  11.530   1.390   9.480
 1038W        W 2009  10.730   2.060   9.440
 1039W        W 2010   6.900   8.340   9.780
 1040W        W 2011  10.370  12.110   3.770
 1041W        W 2012   2.730   5.780   5.180
 1042W        W 2013  11.490   5.080   4.740
 1043W        W 2014   9.480   6.990   0.970
 1044W        W 2015   6.490   5.490  11.650
 1045W        W 2016   0.670   0.490   7.940
 1046W        W 2017   1.250   7.080   5.020
 1047W        W 2018   4.910   7.670   3.020
 1048W        W 2019   5.820   1.850   9.230
 1049W        W 2020   7.260   0.340   7.940
 1050W        W 2021   1.930   1.360   0.130
 1051W        W 2022   9.790   2.940   0.960
 1052W        W 2023   0.930   1.840   6.500
 1053W        W 2024   3.200   4.460   4.990
 1054W        W 2025   9.600   0.890   3.250
 1055W        W 2026   6.480   8.740   3.680
 1056W        W 2027   3.370   6.170  11.920
 1057W        W 2028   9.180   6.980   9.090
 1058W        W 2029   8.500  13.530   8.460
 1059W        W 2030  11.760   8.930   3.020
 1060W        W 2031   2.210   8.770   5.760
 1061W        W 2032   6.590  12.360   9.610
 1062W        W 2033  10.040  11.620   1.200
 1063W        W 2034   0.490   9.480   4.850
 1064W        W 2035   1.450   2.630   5.700
 1065W        W 2036  13.720  11.810   4.710
 1066W        W 2037   8.350   9.270   0.670
 1067W        W 2038  13.340  12.560   3.660
 1068W        W 2039   2.460   9.580   6.810
 1069W        W 2040   5.780  13.480   5.290
 1070W        W 2041   2.700   6.160  13.320
 1071W        W 2042   1.990   7.320   0.950
 1072W        W 2043   5.480  10.520  12.410
 1073W        W 2044   3.680   4.840  11.570
 1074W        W 2045   0.770  10.750   0.420
 1075W        W 2046   4.270   6.300  13.650
 1076W        W 2047  13.120   1.050   7.690
 1077W        W 2048  13.820  11.400   9.070
 1078W        W 2049   8.420   2.410   1.150
 1079W        W 2050  10.760   4.070   6.880
 1080W        W 2051   2.390  10.820   6.120
 1081W        W 2052  13.170   4.470  11.160
 1082W        W 2053  13.150   5.180   0.010
 1083W        W 2054  12.530  10.310  12.720
 1084W        W 2055   5.750   9.750  10.010
 1085W        W 2056   2.500  11.100   6.790
 1086W        W 2057   4.800  13.720   0.540
 1087W        W 2058   5.760   0.180  12.510
 1088W        W 2059  13.890   7.350   3.140
 1089W        W 2060   9.020   6.560   1.540
 1090W        W 2061   7.200   1.130   7.430
 1091W        W 2062   1.300  12.950  10.970
 1092W        W 2063   1.360   7.880   3.220
 1093W        W 2064   5.450   4.260  10.730
 1094W        W 2065   3.160  11.080   1.330
 1095W        W 2066   2.770  12.710   9.990
 1096W        W 2067  12.030   3.020   7.880
 1097W        W 2068   2.790   1.520   3.020
 1098W        W 2069   6.650   8.510   4.080
 1099W        W 2070   3.040   3.720   3.440
 1100W        W 2071   3.610   6.000   9.320
 1101W        W 2072  13.470   3.060   9.370
 1102W        W 2073  10.920   2.820   8.190
 1103W        W 2074   2.000   5.280   4.000
 1104W        W 2075  11.630   7.550   6.960
 1105W        W 2076   5.340   5.370   6.070
 1106W        W 2077   6.390  10.180  13.080
 1107W        W 2078   7.290  13.480  13.700
 1108W        W 2079  10.530   7.140   3.820
 1109W        W 2080   8.830   3.070  10.600
 1110W        W 2081  10.100   0.210   9.550
 1111W        W 2082  12.890   8.100  13.360
 1112W        W 2083   7.710   0.690   5.520
 1113W        W 2084   4.190   6.360   4.000
 1114W        W 2085   9.090  13.240   9.310
 1115W        W 2086   9.270  10.410   8.700
 1116W        W 2087   5.000   0.960   1.170
 1117W        W 2088   6.720  13.820   9.150
 1118W        W 2089   3.330   9.380   1.370
 1119W        W 2090   3.260   1.260  10.630
 1120W        W 2091   7.730  11.780   8.930
 1121W        W 2092  10.520   2.350   5.200
 1122W        W 2093  12.220   8.120   3.520
 1123W        W 2094   1.280   6.750   9.230
 1124W        W 2095  10.050   3.300   2.980
 1125W        W 2096   3.600   9.430   7.020
 1126W        W 2097   3.560  12.090   7.860
 1127W        W 2098  12.640   1.790   8.390
 1128W        W 2099  12.120   9.110   8.680
 1129W        W 2100  11.780   2.650   7.530
 1130W        W 2101   5.620  11.430   5.460
 1131W        W 2102   0.090   2.140   1.790
 1132W        W 2103   5.420   3.280   3.130
 1133W        W 2104   4.200   0.650  11.220
 1134W        W 2105   6.350   2.060  10.750
 1135W        W 2106   8.420   8.250  13.910
 1136W        W 2107   7.860   0.980   1.930
 1137W        W 2108   0.940   6.540  13.850
 1138W        W 2109   8.790   2.810   8.220
 1139W        W 2110   3.970  12.910   5.850
 1140W        W 2111   0.280   2.450   9.070
 1141W        W 2112  12.380   6.910   3.650
 1142W        W 2113   7.120   7.910   9.670
 1143W        W 2114   6.870   8.500  13.350
 1144W        W 2115   1.010   9.100   0.430
 1145W        W 2116  13.600   7.460   7.240
 1146W        W 2117   7.380   1.750  11.020
 1147W        W 2118   1.250   2.720   1.200
 1148W        W 2119  10.220   1.370  13.070
 1149W        W 2120   3.310   3.680   6.710
 1150W        W 2121   5.260  12.110   2.610
 1151W        W 2122   5.570   5.000   0.160
 1152W        W 2123   2.930   3.950  11.710
 1153W        W 2124   3.950  12.520   1.840
 1154W        W 2125  13.810   2.070   8.650
 1155W        W 2126  13.450   3.480   9.650
 1156W        W 2127   7.910   6.360   6.860
 1157W        W 2128   7.130   5.430  13.080
 1158W        W 2129  12.400   9.800   0.710
 1159W        W 2130   7.540   0.760   9.180
 1160W        W 2131  13.430  10.710   6.550
 1161W        W 2132   1.090  12.400   5.890
 1162W        W 2133   5.880   4.100   8.730
 1163W        W 2134  13.900   0.980   8.490
 1164W        W 2135   4.900   1.140   5.880
 1165W        W 2136   4.070   2.790   1.910
 1166W        W 2137   4.510   1.670   4.270
 1167W        W 2138   5.120   3.690   5.460
 1168W        W 2139   3.130  13.270  11.180
 1169W        W 2140   0.520   6.720   3.430
 1170W        W 2141  10.040   1.460   8.460
 1171W        W 2142   5.730  12.950   4.350
 1172W        W 2143   3.130   5.800   7.350
 1173W        W 2144   9.610  13.260   1.510
 1174W        W 2145   5.790   2.670   1.340
 1175W        W 2146   6.690   9.220   5.030
 1176W        W 2147   2.570  12.660  11.520
 1177W        W 2148   7.540   3.830  10.570
 1178W        W 2149   8.490   6.560  12.440
 1179W        W 2150   1.090   9.050   3.320
 1180W        W 2151  13.880   8.140   8.190
 1181W        W 2152   2.380   5.020   2.070
 1182W        W 2153   2.550  13.320   0.810
 1183W        W 2154   9.910   5.260  11.310
 1184W        W 2155   0.620  12.930  10.870
 1185W        W 2156   3.570   6.920   1.490
 1186W        W 2157   1.300   0.720   5.810
 1187W        W 2158   8.980   6.360   5.860
 1188W        W 2159   4.520   5.980  13.210
 1189W        W 2160   2.480  13.410   5.870
 1190W        W 2161  12.660   5.850   6.970
 1191W        W 2162   6.730   0.130   5.800
 1192W        W 2163   1.660   4.870   1.320
 1193W        W 2164   6.910   6.750   8.110
 1194W        W 2165   9.840   3.290   6.420
 1195W        W 2166   5.210   7.950  11.280
 1196W        W 2167   8.040  13.400   5.100
 1197W        W 2168   2.440  12.990  10.250
 1198W        W 2169  10.600   9.440   7.380
 1199W        W 2170   7.990   0.900   0.930
 1200W        W 2171  10.540   3.600   8.020
 1201W        W 2172   9.210   7.430  12.510
 1202W        W 2173   4.600   8.500   7.590
 1203W        W 2174  10.240   4.960   8.010
 1204W        W 2175   3.800  11.020  10.270
 1205W        W 2176   7.580   0.150  12.620
 1206W        W 2177  11.650   1.360  12.550
 1207W        W 2178   5.840   6.980   0.870
 1208W        W 2179  13.250   8.710   2.760
 1209W        W 2180   6.600   0.090   1.730
 1210W        W 2181  12.460  11.240   7.440
 1211W        W 2182   9.100   6.960   2.110
 1212W        W 2183   5.880   1.320  10.480
 1213W        W 2184   1.900   0.970   7.050
 1214W        W 2185   9.850  12.840   2.800
 1215W        W 2186   4.570   2.660   6.140
 1216W        W 2187   8.010   3.860   6.210
 1217W        W 2188  11.260   5.810   9.340
 1218W        W 2189   3.070   3.720   1.990
 1219W        W 2190  13.390  12.550   8.430
 1220W        W 2191   9.430  10.730   2.890
 1221W        W 2192   3.220   0.980   0.050
 1222W        W 2193   9.910   7.820   1.600
 1223W        W 2194   5.040  13.800  11.960
 1224W        W 2195   8.540  13.860   2.800
 1225W        W 2196   6.710  10.620   0.730
 1226W        W 2197   0.960   0.500   5.510
 1227W        W 2198   7.330  12.220   8.090
 1228W        W 2199   4.640  10.990   0.800
 1229W        W 2200   3.740   5.920  12.420
 1230W        W 2201  11.820   4.550   0.280
 1231W        W 2202   3.550   4.000  10.380
 1232W        W 2203  12.570   3.880   0.040
 1233W        W 2204   3.110   5.950  13.680
 1234W        W 2205   8.230   3.750  11.120
 1235W        W 2206  10.050   5.860   8.090
 1236W        W 2207   2.300   7.520   6.220
 1237W        W 2208   9.560   4.810   2.870
 1238W        W 2209   8.070   7.660   6.770
 1239W        W 2210   1.390   7.060   3.680
 1240W        W 2211  11.030   1.370   5.590
 1241W        W 2212  12.200   7.340  11.230
 1242W        W 2213   2.610   3.760   3.270
 1243W        W 2214   4.940   4.580   5.970
 1244W        W 2215  13.670  11.660  10.750
 1245W        W 2216  13.300   0.250   8.640
 1246W        W 2217  11.710   2.660   4.370
 1247W        W 2218  10.990   6.330   7.160
 1248W        W 2219   7.920   7.810  11.830
 1249W        W 2220   7.170   1.500   5.430
 1250W        W 2221   4.470   7.560   7.600
 1251W        W 2222   8.880   3.210   7.780
 1252W        W 2223   7.970   9.330   8.150
 1253W        W 2224   6.160   3.920   2.320
 1254W        W 2225  11.730   2.630   1.010
 1255W        W 2226   7.410   0.770   4.610
 1256W        W 2227  12.150  10.610   6.030
 1257W        W 2228   0.820   8.420   4.840
 1258W        W 2229   2.120   4.730   3.420
 1259W        W 2230  11.780   3.120  11.460
 1260W        W 2231   6.220   8.580   7.700
 1261W        W 2232   7.640   6.120   4.640
 1262W        W 2233   0.400  12.000   9.430
 1263W        W 2234   5.160   6.530   3.580
 1264W        W 2235   5.820   3.670   5.170
 1265W        W 2236  13.680   3.400   1.520
 1266W        W 2237  10.430   3.830  11.580
 1267W        W 2238   4.670   0.600   6.550
 1268W        W 2239   3.960  10.980  13.270
 1269W        W 2240   4.690  12.500   5.440
 1270W        W 2241   3.180   4.120  13.500
 1271W        W 2242  13.300  13.760   0.920
 1272W        W 2243   5.930   5.790  13.380
 1273W        W 2244   3.120   5.340   4.520
 1274W        W 2245   3.010   1.430   2.250
 1275W        W 2246   5.520  12.930  13.220
 1276W        W 2247  10.090   5.650  13.680
 1277W        W 2248   0.730   5.010   8.300
 1278W        W 2249   5.360   8.050   7.550
 1279W        W 2250   9.300   9.780   6.470
 1280W        W 2251   1.400   7.930   7.630
 1281W        W 2252   2.820  10.040   1.830
 1282W        W 2253   6.920  12.400   7.380
 1283W        W 2254   0.060  11.330   0.180
 1284W        W 2255   9.210   3.340   9.720
 1285W        W 2256   3.180  13.130   5.760
 1286W        W 2257   5.010   9.710   6.020
 1287W        W 2258   5.790  13.060   2.320
 1288W        W 2259   2.300   7.240   6.990
 1289W        W 2260   9.530   6.140   8.390
 1290W        W 2261  10.040   2.400   5.090
 1291W        W 2262   3.520   8.280  13.410
 1292W        W 2263   0.080  12.550   3.680
 1293W        W 2264   9.320   1.620   8.520
 1294W        W 2265  13.710  13.070   7.100
 1295W        W 2266   6.220  12.840   0.650
 1296W        W 2267   7.320   4.060   8.530
 1297W        W 2268   3.080   4.200   0.850
 1298W        W 2269   5.430   9.530  12.470
 1299W        W 2270   7.190   6.110   6.870
 1300W        W 2271   8.540  11.820  11.170
 1301W        W 2272  12.480  11.620   6.620
 1302W        W 2273   7.500   0.290   5.650
 1303W        W 2274  12.450  13.830  13.600
 1304W        W 2275   9.690   7.960   6.430
 1305W        W 2276   5.250   4.700   2.480
 1306W        W 2277   9.890   2.760   1.920
 1307W        W 2278   8.070  13.830   8.980
 1308W        W 2279  12.900   6.600   4.490
 1309W        W 2280  13.590   3.160   8.880
 1310W        W 2281   8.340   1.310   9.490
 1311W        W 2282   7.700  12.670   0.010
 1312W        W 2283  13.410   9.300   8.740
 1313W        W 2284   5.150   6.530  13.570
 1314W        W 2285  13.170   4.920  11.370
 1315W        W 2286  11.390   9.160   8.310
 1316W        W 2287  13.820   6.770  12.970
 1317W        W 2288   0.580   4.770   6.910
 1318W        W 2289   2.820   9.000   3.600
 1319W        W 2290   6.660  13.610  12.900
 1320W        W 2291  13.830   3.210  12.780
 1321W        W 2292  13.380   6.400   5.070
 1322W        W 2293   5.180   5.450  10.130
 1323W        W 2294  11.210   0.230   7.490
 1324W        W 2295   6.920   4.860   6.080
 1325W        W 2296   4.160  12.720   9.890
 1326W        W 2297   0.120   3.370   6.910
 1327W        W 2298   6.150   7.910   9.410
 1328W        W 2299  10.990   9.880   9.440
 1329W        W 2300   2.260  12.950   3.380
 1330W        W 2301   2.680   8.870  12.580
 1331W        W 2302   4.600   5.250  13.400
 1332W        W 2303  10.120  10.320   9.660
 1333W        W 2304   0.060   4.580   8.930
 1334W        W 2305  13.760  13.610   8.200
 1335W        W 2306   6.640   1.430   9.230
 1336W        W 2307   2.890   1.130  11.790
 1337W        W 2308   3.180   1.980  11.780
 1338W        W 2309   9.890   2.510   0.090
 1339W        W 2310   9.560   0.930  10.330
 1340W        W 2311   5.180  11.670  10.180
 1341W        W 2312   6.870   2.540   8.020
 1342W        W 2313   2.850   9.650   5.900
 1343W        W 2314   1.160   8.800   4.600
 1344W        W 2315   1.870  11.620   6.210
 1345W        W 2316   8.090   6.950  12.900
 1346W        W 2317  12.820   7.970   3.350
 1347W        W 2318  13.300  10.310   1.330
 1348W        W 2319   1.870   3.680   7.970
 1349W        W 2320  13.810   6.850   0.640
 1350W        W 2321   2.190   0.550   2.710
 1351W        W 2322   0.320   2.050  13.010
 1352W        W 2323   9.750   7.780  12.030
 1353W        W 2324  13.290   3.780   1.610
 1354W        W 2325  10.960   1.020   2.100
 1355W        W 2326   1.460   7.040   7.320
 1356W        W 2327   8.990   7.680  11.660
 1357W        W 2328   0.030   2.390  13.310
 1358W        W 2329   6.390   1.320   7.570
 1359W        W 2330   7.730   2.660   7.470
 1360W        W 2331   1.710   8.020  12.300
 1361W        W 2332   3.740  13.320  13.690
 1362W        W 2333   9.260   2.980   2.320
 1363W        W 2334   4.770   2.700   0.210
 1364W        W 2335   1.370  11.130   4.050
 1365W        W 2336  11.620   3.130   6.180
 1366W        W 2337  10.550   4.510   0.640
 1367W        W 2338   0.890   7.470   4.730
 1368W        W 2339   7.680   0.820  10.860
 1369W        W 2340   5.340   8.570   6.460
 1370W        W 2341   0.530   3.730  12.930
 1371W        W 2342   7.820   6.680   9.970
 1372W        W 2343  13.650   4.890   2.830
 1373W        W 2344   7.960   5.760   8.260
 1374W        W 2345  11.580   6.600   1.280
 1375W        W 2346   7.500   6.350   6.520
 1376W        W 2347  11.900   9.010  11.210
 1377W        W 2348   0.000  12.010  12.030
 1378W        W 2349   4.060   9.490   3.780
 1379W        W 2350   0.570   3.000  13.840
 1380W        W 2351  10.730  13.500   9.950
 1381W        W 2352   6.780   9.110   6.890
 1382W        W 2353   5.030   7.150   9.410
 1383W        W 2354  11.750  11.700  12.420
 1384W        W 2355   2.750  10.680   1.290
 1385W        W 2356   7.440  12.790   3.410
 1386W        W 2357   6.650   4.390   6.490
 1387W        W 2358   3.460   5.680   8.920
 1388W        W 2359   0.280   9.910   9.760
 1389W        W 2360   8.170   6.390  11.680
 1390W        W 2361   3.690   6.180   5.130
 1391W        W 2362   2.920   2.140   4.820
 1392W        W 2363   8.700  11.970  13.200
 1393W        W 2364  11.590   6.870  11.010
 1394W        W 2365  11.810   7.860   3.970
 1395W        W 2366   8.240   7.260  11.320
 1396W        W 2367   0.800   4.950   4.590
 1397W        W 2368  10.020   6.410   7.440
 1398W        W 2369  13.120   9.000   0.770
 1399W        W 2370  13.900   5.080   9.570
 1400W        W 2371  10.590   9.170  12.570
 1401W        W 2372   4.160   8.360   8.620
 1402W        W 2373   9.010   2.600   2.190
 1403W        W 2374  12.140  12.480   0.980
 1404W        W 2375   5.490   6.020   2.720
 1405W        W 2376   4.730  13.120   1.120
 1406W        W 2377  13.390   9.950  11.770
 1407W        W 2378   7.020  13.400   8.460
 1408W        W 2379   2.120   6.740  11.940
 1409W        W 2380   4.620   1.240  10.050
 1410W        W 2381   9.870  10.020  10.050
 1411W        W 2382   6.280   6.040  13.830
 1412W        W 2383   4.240   1.080   8.910
 1413W        W 2384   3.940   3.850  10.080
 1414W        W 2385  12.420   0.960  11.820
 1415W        W 2386   8.430  12.950   8.790
 1416W        W 2387   4.000   3.530   5.620
 1417W        W 2388   3.430  11.790   4.180
 1418W        W 2389   7.710  11.470  10.510
 1419W        W 2390   7.740   3.530   0.180
 1420W        W 2391   1.170   8.670   5.360
 1421W        W 2392  10.530  13.480   3.810
 1422W        W 2393  13.590   9.710  10.960
 1423W        W 2394  11.830  13.490   3.380
 1424W        W 2395   7.240   9.710  10.760
 1425W        W 2396   4.590   3.370  13.340
 1426W        W 2397   1.120   7.730   8.250
 1427W        W 2398   8.240   6.650   3.170
 1428W        W 2399  12.930  11.380   5.010
 1429W        W 2400  11.050   1.070  13.470
 1430W        W 2401   7.090   7.590   5.400
 1431W        W 2402   8.340   1.200   8.500
 1432W        W 2403   9.230   4.320   2.200
 1433W        W 2404   5.390   6.780  12.660
 1434W        W 2405  13.840  12.630   5.160
 1435W        W 2406   8.600   6.130  11.480
 1436W        W 2407   3.300   8.970   7.440
 1437W        W 2408   6.190  11.540   7.950
 1438W        W 2409  11.350  13.380   7.180
 1439W        W 2410   6.040   7.460   0.860
 1440W        W 2411   6.210   8.120   6.320
 1441W        W 2412   5.460  11.060   4.180
 1442W        W 2413   7.430  13.740   4.500
 1443W        W 2414   8.240   2.710  10.310
 1444W        W 2415   4.310   6.350   7.360
 1445W        W 2416   3.500  12.040   6.040
 1446W        W 2417   2.260   6.480  13.360
 1447W        W 2418   5.550  10.110   8.600
 1448W        W 2419   9.270   6.640   6.150
 1449W        W 2420   5.430   7.250  12.940
 1450W        W 2421   7.980   7.680   4.340
 1451W        W 2422   1.490   3.860  12.900
 1452W        W 2423  10.720  13.800  11.620
 1453W        W 2424   4.220  12.470   7.360
 1454W        W 2425   9.420   2.170  11.760
 1455W        W 2426  12.450   1.250   5.940
 1456W        W 2427   5.170   3.770   6.090
 1457W        W 2428   1.850   7.140  10.740
 1458W        W 2429   5.160   0.300   5.550
 1459W        W 2430   6.500   9.450   4.020
 1460W        W 2431   2.430   4.390   9.730
 1461W        W 2432  10.360  12.280  10.220
 1462W        W 2433  12.010  11.370   0.710
 1463W        W 2434   2.410   3.020  11.010
 1464W        W 2435   3.000   6.410  12.280
 1465W        W 2436   9.190   5.950  12.520
 1466W        W 2437   9.410   4.610   5.600
 1467W        W 2438  12.570   8.120   8.630
 1468W        W 2439   2.330   7.470   7.420
 1469W        W 2440   6.600   2.100   3.550
 1470W        W 2441   4.220   5.320   9.860
 1471W        W 2442  12.660  11.920   1.270
 1472W        W 2443   6.690   8.240   6.650
 1473W        W 2444   5.750   4.970   5.170
 1474W        W 2445   8.360  12.940  12.410
 1475W        W 2446  13.280   1.890   4.820
 1476W        W 2447   2.130   2.270   5.220
 1477W        W 2448  11.770  13.420   1.890
 1478W        W 2449  12.720  13.280   6.960
 1479W        W 2450   2.850   4.100   7.310
 1480W        W 2451   2.610   9.490   1.900
 1481W        W 2452  11.440   2.860   5.660
 1482W        W 2453  11.770   7.190   9.660
 1483W        W 2454  12.770  10.990  11.260
 1484W        W 2455  10.000   7.310  13.640
 1485W        W 2456   9.660   7.000   2.010
 1486W        W 2457   4.070  10.540   7.150
 1487W        W 2458   0.980   5.120   9.640
 1488W        W 2459   1.750   1.240  10.460
 1489W        W 2460  10.910   9.850  10.830
 1490W        W 2461  13.420   7.690   2.000
 1491W        W 2462   3.890  11.270   7.050
 1492W        W 2463   0.140  12.560  10.150
 1493W        W 2464   4.210   1.320   9.490
 1494W        W 2465   7.610   9.420   5.950
 1495W        W 2466   9.630   3.190   3.370
 1496W        W 2467   7.970  10.140   3.830
 1497W        W 2468   1.740   6.990  10.160
 1498W        W 2469  12.530   8.320   3.120
 1499W        W 2470   3.580   3.040  13.590
 1500W        W 2471   7.210   2.450  10.190
 1501W        W 2472   6.340   9.620   6.370
 1502W        W 2473  12.870   5.020   9.330
 1503W        W 2474  13.780   4.600   4.240
 1504W        W 2475   5.650   6.350   6.440
 1505W        W 2476  10.190   6.470   1.160
 1506W        W 2477   3.340  13.580  13.430
 1507W        W 2478   6.320   6.280  10.710
 1508W        W 2479   7.370  12.570   5.530
 1509W        W 2480   9.050   6.300   8.660
 1510W        W 2481  10.620   4.030   0.820
 1511W        W 2482   3.280   6.910  10.100
 1512W        W 2483   0.070  12.260   1.550
 1513W        W 2484   1.570   0.400   6.540
 1514W        W 2485   7.150   4.170   4.740
 1515W        W 2486  10.510  12.550   4.720
 1516W        W 2487   0.230   9.080  13.280
 1517W        W 2488   7.190   2.220  11.130
 1518W        W 2489   7.970   0.880   1.410
 1519W        W 2490   2.710   1.820   3.910
 1520W        W 2491   4.690  12.890   3.000
 1521W        W 2492   9.790   2.020   7.210
 1522W        W 2493   2.440  13.420  10.500
 1523W        W 2494   7.470  13.340  13.190
 1524W        W 2495   0.950   1.520   8.390
 1525W        W 2496   8.110   7.130  10.100
 1526W        W 2497  12.130  12.830  11.460
 1527W        W 2498   8.840   2.090  12.770
 1528W        W 2499   6.280  13.910   2.930
 1529W        W 2500   1.000   9.800   2.620
 1530W        W 2501   4.540  11.270   1.250
 1531W        W 2502   9.760   2.480  11.510
 1532W        W 2503   6.810   5.330   5.150
 1533W        W 2504   5.610  11.700   8.600
 1534W        W 2505   7.250   6.350  10.860
 1535W        W 2506   8.310   8.390  10.180
 1536W        W 2507   6.220   2.990   1.450
 1537W        W 2508  13.870   3.590   0.040
 1538W        W 2509   2.660  11.580   6.640
 1539W        W 2510  12.190   4.250  11.300
 1540W        W 2511   0.280  10.970   5.180
 1541W        W 2512   1.240   8.190  13.560
 1542W        W 2513   0.560  12.420   8.630
 1543W        W 2514   2.620  11.880   1.140
 1544W        W 2515  11.270  11.770   2.110
 1545W        W 2516  12.110   0.380  13.670
 1546W        W 2517   9.640   2.240  12.920
 1547W        W 2518  11.970  12.530   9.030
 1548W        W 2519  11.960   8.190  12.960
 1549W        W 2520   5.360   9.410  10.060
 1550W        W 2521   2.640   8.720   0.890
 1551W        W 2522   3.390   0.230   5.910
 1552W        W 2523   5.040   9.450   4.250
 1553W        W 2524   6.880   3.840  10.870
 1554W        W 2525   0.200   7.580   3.570
 1555W        W 2526   8.190   5.820   5.750
 1556W        W 2527   6.370   7.410   2.250
 1557W        W 2528  10.860   1.450  12.320
 1558W        W 2529   4.790   9.470   9.190
 1559W        W 2530   4.780   3.710   5.020
 1560W        W 2531  10.800   1.730  13.250
 1561W        W 2532   7.700  12.350   1.790
 1562W        W 2533   3.490   7.000   6.460
 1563W        W 2534   2.590   1.680   9.240
 1564W        W 2535  11.690   5.600  12.210
 1565W        W 2536   8.760   9.220  10.620
 1566W        W 2537   4.390   8.610   6.060
 1567W        W 2538   8.790   0.240   7.540
 1568W        W 2539   3.450   7.590   1.990
 1569W        W 2540   3.350  13.330   3.720
 1570W        W 2541   1.970   4.310   9.500
 1571W        W 2542   3.270   3.170   8.100
 1572W        W 2543   0.900  12.310  12.380
 1573W        W 2544   6.980   3.260  13.620
 1574W        W 2545   3.390   7.470   5.160
 1575W        W 2546   0.620   3.710  10.270
 1576W        W 2547   0.610   0.580   3.350
 1577W        W 2548   6.210  12.650   9.480
 1578W        W 2549   5.020   5.490  11.820
 1579W        W 2550  11.050   1.630   9.710
 1580W        W 2551   0.580  12.180   0.620
 1581W        W 2552   9.140   1.660  11.290
 1582W        W 2553   5.610   1.220   2.240
 1583W        W 2554  13.030   0.530  10.700
 1584W        W 2555   0.330  12.070   9.930
 1585W        W 2556   6.170   8.750   2.810
 1586W        W 2557   9.200   4.430  13.560
 1587W        W 2558  13.420  11.540   8.220
 1588W        W 2559  10.830   0.100  12.090
 1589W        W 2560   8.460  10.160   6.820
 1590W        W 2561  10.920   4.940   6.050
 1591W        W 2562   9.840   9.570   0.290
 1592W        W 2563   6.770   6.620   1.840
 1593W        W 2564  11.090   3.550  12.250
 1594W        W 2565   4.530   6.250   8.530
 1595W        W 2566   9.300   3.650   4.000
 1596W        W 2567   3.610   7.880   4.910
 1597W        W 2568   3.780   5.620   2.480
 1598W        W 2569   8.620   0.290  10.920
 1599W        W 2570  10.670   4.030   8.250
 1600W        W 2571  13.570   2.640  13.550
 1601W        W 2572   9.000   5.140   9.810
 1602W        W 2573  10.920   1.570  11.020
 1603W        W 2574  12.840  11.690   1.900
 1604W        W 2575   6.190   7.110   1.570
 1605W        W 2576   4.490  11.160   3.750
 1606W        W 2577  11.890   8.380   6.260
 1607W        W 2578   2.740   4.270   1.290
 1608W        W 2579   0.780   9.120   9.560
 1609W        W 2580   6.140   6.470   7.190
 1610W        W 2581   2.160   6.770   7.040
 1611W        W 2582  11.110   0.150  11.660
 1612W        W 2583  10.000   9.730   1.060
 1613W        W 2584   0.410   1.510  13.800
 1614W        W 2585   5.880   6.510   2.530
 1615W        W 2586  10.700   1.460   2.160
 1616W        W 2587   8.210  12.530  10.710
 1617W        W 2588  10.970   1.090  11.270
 1618W        W 2589   2.120   4.960   4.350
 1619W        W 2590   7.230   7.240   0.730
 1620W        W 2591   3.640   9.510   7.840
 1621W        W 2592   3.510  10.040  13.290
 1622W        W 2593  11.360   0.700  10.510
 1623W        W 2594   2.770   3.170   4.090
 1624W        W 2595   9.360   4.960  13.450
 1625W        W 2596   8.780  13.470   6.390
 1626W        W 2597  11.950   1.120   6.240
 1627W        W 2598   8.310   5.950   0.850
 1628W        W 2599   1.810   7.640   7.520
 1629W        W 2600   5.110   0.600   7.690
 1630W        W 2601   6.150  11.900   2.850
 1631W        W 2602  11.970  10.750  11.900
 1632W        W 2603   7.730  13.610   7.700
 1633W        W 2604   8.100   7.190   6.890
 1634W        W 2605   0.490   1.720   5.320
 1635W        W 2606   4.210   3.230   2.010
 1636W        W 2607   5.620   6.380  13.490
 1637W        W 2608  10.360  10.010   8.560
 1638W        W 2609   3.160   4.940   4.820
 1639W        W 2610   3.270   1.660   9.790
 1640W        W 2611  13.100  11.080   7.880
 1641W        W 2612   8.420   4.530   5.710
 1642W        W 2613   6.150   3.080   7.140
 1643W        W 2614   5.090  13.230   4.430
 1644W        W 2615   4.760  12.440   0.620
 1645W        W 2616  13.800  10.730  12.180
 1646W        W 2617   8.750  10.590  12.310
 1647W        W 2618   9.410  11.350   5.510
 1648W        W 2619   6.360   3.530   2.710
 1649W        W 2620   6.800   0.500   2.260
 1650W        W 2621   0.080   4.850   1.190
 1651W        W 2622   7.000  12.220  13.300
 1652W        W 2623  12.230   9.930   2.290
 1653W        W 2624   7.800   4.570   6.640
 1654W        W 2625   4.580  12.170   8.000
 1655W        W 2626   0.040  12.800  11.140
 1656W        W 2627  12.620   1.490   3.530
 1657W        W 2628   6.360   4.530   2.790
 1658W        W 2629   9.040   4.210   3.300
 1659W        W 2630   9.110   6.200   9.160
 1660W        W 2631   5.780   4.180  12.050
 1661W        W 2632   1.210  10.790  13.190
 1662W        W 2633   9.220  10.010  10.720
 1663W        W 2634   5.980   7.950   0.810
 1664W        W 2635  13.280   2.290   9.730
 1665W        W 2636  10.120   2.530  11.120
 1666W        W 2637   5.040  12.320  12.790
 1667W        W 2638  12.820  11.080  13.080
 1668W        W 2639   7.530   3.820   0.620
 1669W        W 2640   5.820   8.350  10.710
 1670W        W 2641   8.430   4.300   2.170
 1671W        W 2642   4.320   3.920   0.200
 1672W        W 2643   8.700  13.060   7.120
 1673W        W 2644  13.080  10.220   2.660
 1674W        W 2645   7.400  10.690   2.520
 1675W        W 2646   0.780   9.310   4.470
 1676W        W 2647   9.230   5.240   2.980
 1677W        W 2648  13.200   6.860   2.110
 1678W        W 2649  13.200   5.780   1.360
 1679W        W 2650   3.320  12.780   9.260
 1680W        W 2651   3.120   8.600   8.880
 1681W        W 2652   0.290   5.940  10.210
 1682W        W 2653   4.460  13.590   7.640
 1683W        W 2654   8.880  11.200   6.140
 1684W        W 2655   2.070   8.650   9.050
 1685W        W 2656   9.840   3.560  13.850
 1686W        W 2657  13.120   8.590  10.720
 1687W        W 2658   6.090  10.690   9.510
 1688W        W 2659   0.020   0.080   4.930
 1689W        W 2660   6.880   5.290  12.580
 1690W        W 2661   3.880   4.340  12.120
 1691W        W 2662  11.990   5.050   0.330
 1692W        W 2663   8.470   8.300   0.470
 1693W        W 2664  10.180   1.210   0.440
 1694W        W 2665  12.810   4.490   6.730
 1695W        W 2666  12.960   6.220   6.730
 1696W        W 2667  13.840   4.230   5.320
 1697W        W 2668   2.920   0.350   2.590
 1698W        W 2669   7.030   4.330  13.540
 1699W        W 2670   9.380   9.400  10.640
 1700W        W 2671  13.240   8.520   9.690
 1701W        W 2672   7.720   6.150   1.050
 1702W        W 2673  13.820   7.730   0.400
 1703W        W 2674  10.480  11.780   0.260
 1704W        W 2675   4.580   2.940   7.450
 1705W        W 2676   7.580  10.220   3.140
 1706W        W 2677   9.530   9.760   1.250
 1707W        W 2678   9.240   1.470  13.360
 1708W        W 2679   5.630  10.710   4.470
 1709W        W 2680   9.370  12.670   1.580
 1710W        W 2681  12.050   6.810   3.250
 1711W        W 2682   0.130   7.200   5.340
 1712W        W 2683   1.530   8.920   5.070
 1713W        W 2684   0.400   9.120   5.270
 1714W        W 2685   4.820   8.510   0.460
 1715W        W 2686   9.830   2.750   5.300
 1716W        W 2687  10.700   8.750  13.180
 1717W        W 2688   0.090   8.040   2.530
 1718W        W 2689   0.730   9.960   7.990
 1719W        W 2690   7.560  13.140  12.280
 1720W        W 2691   6.420   9.580   0.680
 1721W        W 2692   9.130  12.950   1.170
 1722W        W 2693   9.990   3.920   3.640
 1723W        W 2694   2.680   0.960  10.360
 1724W        W 2695   9.390   6.640   8.330
 1725W        W 2696   3.460   6.460   6.280
 1726W        W 2697   9.210   6.700   3.230
 1727W        W 2698   7.390   2.570   8.110
 1728W        W 2699  10.980   3.100   5.590
 1729W        W 2700   9.600  13.720  13.030
 1730W        W 2701  13.700   4.030  12.530
 1731W        W 2702   3.970   9.980   6.960
 1732W        W 2703  12.760   6.530  12.100
 1733W        W 2704   7.540   7.700   0.870
 1734W        W 2705   4.240  10.910  11.530
 1735W        W 2706  10.320   9.810   9.900
 1736W        W 2707   5.830  13.400   1.940
 1737W        W 2708   6.330   5.520   6.800
 1738W        W 2709   8.030  10.210   7.090
 1739W        W 2710  12.370  12.050  11.850
 1740W        W 2711  11.890   6.130   0.150
 1741W        W 2712  13.420  13.320  13.900
 1742W        W 2713   0.640   0.900  10.870
 1743W        W 2714  12.540   2.130   0.960
 1744W        W 2715   8.630  11.280   6.550
 1745W        W 2716  12.990   9.390  12.970
 1746W        W 2717   4.050   4.420   8.960
 1747W        W 2718   6.260   2.550  10.880
 1748W        W 2719   6.390   3.260   3.470
 1749W        W 2720   9.560   7.490  11.700
 1750W        W 2721   6.220   1.650   9.950
 1751W        W 2722   5.290   1.010   8.550
 1752W        W 2723   9.220   9.690   0.870
 1753W        W 2724   0.820   7.420   1.880
 1754W        W 2725   2.260   2.130  10.280
 1755W        W 2726  12.770   8.790   4.520
 1756W        W 2727  12.710   1.570   0.770
 1757W        W 2728   7.060  10.570   2.030
 1758W        W 2729   7.600   8.050  12.950
 1759W        W 2730  12.100  11.810  11.490
 1760W        W 2731  10.340   8.530   7.130
 1761W        W 2732   7.390  11.250   7.950
 1762W        W 2733  11.170  11.620   2.710
 1763W        W 2734  10.690   3.950   2.570
 1764W        W 2735   0.820   1.590   0.250
 1765W        W 2736   9.430   9.000   7.300
 1766W        W 2737   3.720   0.110   5.010
 1767W        W 2738   7.670   3.160   4.930
 1768W        W 2739  11.500   4.580   8.200
 1769W        W 2740   7.930   1.660   7.230
 1770W        W 2741   7.410   2.220   4.860
 1771W        W 2742  12.500   8.120  13.720
 1772W        W 2743   0.730   1.020   9.420
 1773W        W 2744   5.660   7.170  13.540
 1774W        W 2745  10.490  12.980   7.570
 1775W        W 2746   7.850   2.180  13.340
 1776W        W 2747   1.880  13.860   4.940
 1777W        W 2748   6.590   8.400   1.990
 1778W        W 2749  10.880   5.150   9.500
 1779W        W 2750   4.690   8.950   5.100
 1780W        W 2751   5.850   1.970   9.770
 1781W        W 2752  12.990  12.950   1.920
 1782W        W 2753   1.560   5.110   2.540
 1783W        W 2754   5.450  13.710   9.480
 1784W        W 2755   8.000   9.480   2.460
 1785W        W 2756   2.500   6.490  12.380
 1786W        W 2757   7.950   7.570   3.340
 1787W        W 2758  13.260   5.440   9.980
 1788W        W 2759   3.390   2.950  11.660
 1789W        W 2760  11.360   5.460  12.520
 1790W        W 2761   7.150   6.030   2.710
 1791W        W 2762   2.650  13.760   1.020
 1792W        W 2763  13.830   9.720   5.760
 1793W        W 2764  11.240   9.250   1.960
 1794W        W 2765   5.490   2.330   7.760
 1795W        W 2766  12.490   1.770   9.890
 1796W        W 2767  10.570   4.720   4.290
 1797W        W 2768  12.470   2.580   7.380
 1798W        W 2769   0.610  13.420   9.740
 1799W        W 2770   0.970   7.640   5.950
 1800W        W 2771   0.620   6.500   5.550
 1801W        W 2772   2.370   6.800  12.930
 1802W        W 2773  13.230  13.450   2.700
 1803W        W 2774   4.200   2.780   9.970
 1804W        W 2775   7.190  11.240   5.480
 1805W        W 2776   2.270   5.030   4.870
 1806W        W 2777  13.050   7.350   0.530
 1807W        W 2778  13.110   9.350   4.920
 1808W        W 2779   0.830   6.710  11.100
 1809W        W 2780   9.130   3.810  12.850
 1810W        W 2781   8.160   4.630  12.850
 1811W        W 2782   8.770   0.750   2.670
 1812W        W 2783   2.910   2.420   3.830
 1813W        W 2784  13.890  10.650   2.360
 1814W        W 2785   0.300   7.000  11.110
 1815W        W 2786   4.070  11.870   3.520
 1816W        W 2787   1.300   9.080   7.580
 1817W        W 2788   9.040   0.980   6.210
 1818W        W 2789  12.300   1.320  13.520
 1819W        W 2790   5.230   2.790   9.550
 1820W        W 2791   8.580   5.480   6.050
 1821W        W 2792   4.960   2.300   6.480
 1822W        W 2793   5.910   5.570   8.260
 1823W        W 2794   2.830  10.300   3.520
 1824W        W 2795   0.830   2.800   4.430
 1825W        W 2796  13.580   0.080   1.780
 1826W        W 2797  13.090   5.460   9.410
 1827W        W 2798   0.050   4.390   1.910
 1828W        W 2799   9.220   5.600   0.420
 1829W        W 2800   0.560  13.850   6.960
 1830W        W 2801   0.570   6.260   1.730
 1831W        W 2802   9.950  13.660   7.340
 1832W        W 2803  13.900   1.990  11.500
 1833W        W 2804   3.480   6.150  11.060
 1834W        W 2805   8.010  11.550   5.900
 1835W        W 2806   5.230   0.560   0.910
 1836W        W 2807   9.210   8.340  10.700
 1837W        W 2808   5.020   3.230   1.820
 1838W        W 2809   1.270   9.870   6.750
 1839W        W 2810   7.250   2.710   1.370
 1840W        W 2811   8.570   6.530   0.160
 1841W        W 2812   6.240   3.460   3.980
 1842W        W 2813   0.180   2.820  13.550
 1843W        W 2814   1.900  11.800   5.060
 1844W        W 2815   0.670  11.030   7.040
 1845W        W 2816   8.140   5.830   3.890
 1846W        W 2817  11.040   3.200   3.310
 1847W        W 2818   6.630  11.010   8.920
 1848W        W 2819  11.580  11.260   3.680
 1849W        W 2820   7.880   6.460  13.040
 1850W        W 2821   2.710   7.700  10.230
 1851W        W 2822   8.110   1.810   0.750
 1852W        W 2823   7.420  13.910   0.000
 1853W        W 2824   9.990   2.720   6.790
 1854W        W 2825  11.850   2.730   6.520
 1855W        W 2826   0.510   6.280  11.130
 1856W        W 2827   1.750   4.100   0.790
 1857W        W 2828   6.070   2.730   5.250
 1858W        W 2829  11.520   8.450   7.430
 1859W        W 2830   9.830   2.680   5.800
 1860W        W 2831   0.950   5.420   4.760
 1861W        W 2832   5.830   5.300   2.400
 1862W        W 2833   3.090   3.590  11.360
 1863W        W 2834   4.840   9.400  12.450
 1864W        W 2835  11.410   0.210   4.160
 1865W        W 2836  12.950  12.270   9.720
 1866W        W 2837  13.050   5.770   6.490
 1867W        W 2838   7.760   8.940   6.030
 1868W        W 2839   0.830   8.670   6.410
 1869W        W 2840   5.430   6.670  10.510
 1870W        W 2841  12.820   0.860  10.270
 1871W        W 2842   7.750   4.650   4.970
 1872W        W 2843  13.730  11.180   6.530
 1873W        W 2844  12.440   5.140   6.210
 1874W        W 2845   2.440   8.920  11.390
 1875W        W 2846   2.510   3.750   5.000
 1876W        W 2847   6.940   6.940   7.140
 1877W        W 2848   3.950  12.780   6.370
 1878W        W 2849  13.080   7.410   2.710
 1879W        W 2850  11.780   5.270  13.880
 1880W        W 2851   4.580  13.770   9.650
 1881W        W 2852  13.690  12.240  12.900
 1882W        W 2853   4.510   5.110   1.010
 1883W        W 2854   7.800   4.770   0.690
 1884W        W 2855   7.170   4.390   5.960
 1885W        W 2856   6.950  10.920   8.480
 1886W        W 2857   7.080  11.680   7.870
 1887W        W 2858   2.090   2.660   8.320
 1888W        W 2859   2.890  11.170   9.470
 1889W        W 2860   8.640  10.050   0.520
 1890W        W 2861   6.710   6.030   0.220
 1891W        W 2862   8.670   2.950   9.050
 1892W        W 2863   1.960  12.010   4.610
 1893W        W 2864  13.300   3.020  13.290
 1894W        W 2865   5.770   7.870   5.140
 1895W        W 2866   3.230  13.330   4.260
 1896W        W 2867   3.270  13.550  12.920
 1897W        W 2868   6.920   7.730   8.830
 1898W        W 2869   5.510   3.220   2.650
 1899W        W 2870   4.300  12.000  11.070
 1900W        W 2871  11.950   9.050   2.600
 1901W        W 2872   9.200   2.580  11.660
 1902W        W 2873   3.080   7.990   0.630
 1903W        W 2874   3.720   5.940  11.560
 1904W        W 2875  11.520   8.190   8.360
 1905W        W 2876  12.990   2.730   3.030
 1906W        W 2877   0.910   9.980  10.450
 1907W        W 2878   3.530  11.260   8.090
 1908W        W 2879   2.070  10.730   7.020
 1909W        W 2880   8.610   9.120   7.420
 1910W        W 2881   5.330  13.500   8.890
 1911W        W 2882   5.050   4.730   9.460
 1912W        W 2883   4.490   8.250  10.540
 1913W        W 2884  10.260  10.730  10.490
 1914W        W 2885  12.830   1.910   2.180
 1915W        W 2886   4.240   0.990   5.450
 1916W        W 2887   4.520   4.270  13.720
 1917W        W 2888   4.730  12.730   9.340
 1918W        W 2889   4.220  13.290   1.260
 1919W        W 2890  12.120  10.830  12.400
 1920W        W 2891   0.230   7.720   4.410
 1921W        W 2892   9.720   5.540   0.730
 1922W        W 2893   3.170   4.950   7.700
 1923W        W 2894   6.630   1.470  11.520
 1924W        W 2895   5.300  12.010   6.540
 1925W        W 2896   2.260   1.530   4.780
 1926W        W 2897  12.400  12.670   9.240
 1927W        W 2898   2.940   5.680   1.060
 1928W        W 2899   8.570   9.980   8.150
 1929W        W 2900  13.170   5.440   7.410
 1930W        W 2901   2.500   8.150   8.380
 1931W        W 2902  11.940   3.040  10.560
 1932W        W 2903  11.780  11.930   8.130
 1933W        W 2904  10.800  10.270   7.650
 1934W        W 2905  10.230   0.910   1.560
 1935W        W 2906   2.940  11.550   1.640
 1936W        W 2907   3.950   6.750   8.820
 1937W        W 2908  13.350   3.660   0.600
 1938W        W 2909   1.400  10.700   9.980
 1939W        W 2910   6.360   4.260   7.410
 1940W        W 2911   4.990  10.790   2.540
 1941W        W 2912  13.760   5.810  12.360
 1942W        W 2913   4.520  10.920  12.030
 1943W        W 2914   8.990  11.960   2.330
 1944W        W 2915   0.960  12.550   9.580
 1945W        W 2916   9.090   9.080  10.310
 1946W        W 2917  13.260   4.740   4.930
 1947W        W 2918   2.290  11.110  10.770
 1948W        W 2919  11.010   3.570   2.920
 1949W        W 2920  11.970   6.340   1.950
 1950W        W 2921   2.790   2.060  11.080
 1951W        W 2922  11.070  12.490  10.130
 1952W        W 2923   9.450   8.520   9.020
 1953W        W 2924  13.490   2.610   2.960
 1954W        W 2925   1.160  10.560  10.560
 1955W        W 2926  11.090   0.790   6.030
 1956W        W 2927   9.740  13.920   0.420
 1957W        W 2928   9.860   7.400   6.400
 1958W        W 2929   6.270   3.450   1.670
 1959W        W 2930  12.910   7.730   9.680
 1960W        W 2931  11.330   0.340  12.070
 1961W        W 2932   9.170   7.420   7.730
 1962W        W 2933   6.340   6.300   2.560
 1963W        W 2934   7.420  11.450   9.470
 1964W        W 2935   6.800   4.750   9.600
 1965W        W 2936   9.290   3.880   7.200
 1966W        W 2937   1.860  11.610   9.150
 1967W        W 2938   1.370   7.540  11.400
 1968W        W 2939   5.370   0.410   2.610
 1969W        W 2940   1.310  11.220   1.920
 1970W        W 2941   1.350   7.620   1.900
 1971W        W 2942   5.510   2.150   4.940
 1972W        W 2943   3.690   0.170   4.020
 1973W        W 2944  13.100   4.610  12.970
 1974W        W 2945   1.090   5.140   5.560
 1975W        W 2946   4.620   2.260   8.740
 1976W        W 2947   6.460   8.520  13.710
 1977W        W 2948  10.190  12.990  10.640
 1978W        W 2949  10.070  11.240   7.020
 1979W        W 2950   2.910   5.510  11.110
 1980W        W 2951   6.060   5.510  12.960
 1981W        W 2952   5.480  10.430   7.650
 1982W        W 2953   7.730  13.730  12.980
 1983W        W 2954   1.070  13.370   1.030
 1984W        W 2955   3.910   1.630   1.850
 1985W        W 2956   6.780   2.640   0.360
 1986W        W 2957   0.230   9.830  12.110
 1987W        W 2958  11.800   7.390  12.980
 1988W        W 2959   3.790  10.780   5.460
 1989W        W 2960  10.350   9.580  13.490
 1990W        W 2961   4.090  10.080  10.160
 1991W        W 2962   6.530   8.780   5.850
 1992W        W 2963  12.400   2.160   0.080
 1993W        W 2964   6.600   1.920   5.960
 1994W        W 2965   7.440   0.470  13.160
 1995W        W 2966   1.790   8.980   0.450
 1996W        W 2967  12.520   6.070   9.640
 1997W        W 2968   4.210   4.490   5.420
 1998W        W 2969   4.200   2.070  10.120
 1999W        W 2970   8.730  11.840   8.230
 2000W        W 2971  11.480   3.160   4.320
 2001W        W 2972   6.060   0.250   9.610
 2002W        W 2973  12.010   4.940   9.460
 2003W        W 2974   1.950   5.400   8.910
 2004W        W 2975   9.380   3.470   2.450
 2005W        W 2976   5.950   8.540   0.940
 2006W        W 2977   9.830  10.060   0.190
 2007W        W 2978   1.620   6.540  10.310
 2008W        W 2979  12.830  11.050   5.850
 2009W        W 2980   2.540  13.140   3.020
 2010W        W 2981   9.370   9.380   0.440
 2011W        W 2982   2.620   5.270   7.070
 2012W        W 2983   6.530  10.790   5.870
 2013W        W 2984  12.730   1.060   0.840
 2014W        W 2985   4.040   2.130  13.450
 2015W        W 2986   6.690   3.220   3.050
 2016W        W 2987   4.460   4.680  12.030
 2017W        W 2988  11.460  10.130  12.500
 2018W        W 2989   3.140  10.170   9.050
 2019W        W 2990   0.180   3.470   1.840
 2020W        W 2991  12.160   3.370   9.160
 2021W        W 2992   4.830  13.670   8.780
 2022W        W 2993   9.810   5.930   0.030
 2023W        W 2994   1.100   6.460   2.160
 2024W        W 2995   4.330  13.850  12.640
 2025W        W 2996   0.530  11.390   5.160
 2026W        W 2997   2.220   5.930   9.740
 2027W        W 2998   3.090   8.210   5.570
 2028W        W 2999   5.070   0.800  10.410
 2029W        W 3000   8.750   3.100   8.590
 2030W        W 3001  12.450  13.200  12.750
 2031W        W 3002   9.820   1.950   5.730
 2032W        W 3003   9.680   9.810  10.680
 2033W        W 3004   6.710   1.090   7.860
 2034W        W 3005   2.840   8.980   1.870
 2035W        W 3006   0.280  13.190  13.630
 2036W        W 3007   4.090   2.870  12.140
 2037W        W 3008   6.950   5.060   2.150
 2038W        W 3009   5.360   9.750   1.510
 2039W        W 3010  11.860   2.480   3.910
 2040W        W 3011  11.760   8.880   8.470
 2041W        W 3012   2.870   8.230   9.130
 2042W        W 3013  10.430   5.670  13.220
 2043W        W 3014   1.340   3.000   4.200
 2044W        W 3015   2.940   8.470  13.540
 2045W        W 3016   9.220   7.770   1.510
 2046W        W 3017   2.490   6.060   1.220
 2047W        W 3018  12.210   3.020   6.320
 2048W        W 3019   7.910   4.870  13.710
 2049W        W 3020   2.780   6.200  10.510
 2050W        W 3021   4.240   9.690  11.000
 2051W        W 3022   3.790  13.690   7.180
 2052W        W 3023   5.810   6.930  10.800
 2053W        W 3024   2.810  12.890   0.820
 2054W        W 3025   2.000   2.290   6.820
 2055W        W 3026   1.280   6.360   4.970
 2056W        W 3027   5.520   1.790   2.250
 2057W        W 3028   2.510   8.320  13.870
 2058W        W 3029  12.520  11.290   8.610
 2059W        W 3030   7.390   3.980   6.920
 2060W        W 3031  13.620   7.640  12.770
 2061W        W 3032   1.340   5.780   0.730
 2062W        W 3033   7.020  11.580  11.410
 2063W        W 3034   2.950  10.350   5.770
 2064W        W 3035  11.540   5.450   0.350
 2065W        W 3036  13.890  12.810   7.580
 2066W        W 3037  10.600   1.150   1.810
 2067W        W 3038   8.310   9.280  10.370
 2068W        W 3039   1.650   2.380   4.960
 2069W        W 3040   0.320   9.770   0.470
 2070W        W 3041   9.230   4.560   7.780
 2071W        W 3042  13.180   6.750   3.220
 2072W        W 3043  11.220   4.020   7.760
 2073W        W 3044   4.940  11.390   9.260
 2074W        W 3045   7.240   7.990  12.150
 2075W        W 3046   6.130   2.280   7.630
 2076W        W 3047   6.870  12.090   7.910
 2077W        W 3048   8.640   4.170   5.010
 2078W        W 3049  12.340   8.790   2.300
 2079W        W 3050   4.220   4.540   2.840
 2080W        W 3051   5.610   2.530   0.170
 2081W        W 3052   8.500   7.900   6.240
 2082W        W 3053  12.350   5.180   8.020
 2083W        W 3054   0.660   9.030   2.970
 2084W        W 3055   7.580  11.900   3.670
 2085W        W 3056   7.360   7.960   0.460
 2086W        W 3057   4.180   5.810   2.780
 2087W        W 3058  13.130   1.640   1.740
 2088W        W 3059   6.930   8.590  10.720
 2089W        W 3060  12.990   3.850  10.350
 2090W        W 3061   6.660   6.010  12.270
 2091W        W 3062   1.550  13.330  12.400
 2092W        W 3063   7.110   9.930  10.310
 2093W        W 3064  12.330   4.600   6.860
 2094W        W 3065  13.510  11.420  11.200
 2095W        W 3066  10.150   3.490   5.690
 2096W        W 3067   6.810  12.010   9.330
 2097W        W 3068  13.700   5.280   1.190
 2098W        W 3069   7.450   0.300   1.550
 2099W        W 3070   0.490   9.570   2.920
 2100W        W 3071  11.860   7.440  13.610
 2101W        W 3072   9.140  11.600   5.860
 2102W        W 3073   5.800   1.670   8.700
 2103W        W 3074  10.110   9.180  12.350
 2104W        W 3075  11.920   7.620   8.530
 2105W        W 3076   7.690  10.700   0.160
 2106W        W 3077   5.400   1.240   1.360
 2107W        W 3078   4.690   5.200   3.540
 2108W        W 3079  11.920  12.550   2.370
 2109W        W 3080   8.400   3.240   0.620
 2110W        W 3081   7.480   4.660  13.560
 2111W        W 3082   7.260   2.830  13.490
 2112W        W 3083  10.520   6.940  12.520
 2113W        W 3084   8.970   1.000   7.860
 2114W        W 3085   9.830   4.490   9.950
 2115W        W 3086   2.030   4.630  10.040
 2116W        W 3087  12.330   0.000  11.310
 2117W        W 3088   3.280   8.220   2.540
 2118W        W 3089  12.810   4.570   8.150
 2119W        W 3090   9.700   2.730   3.450
 2120W        W 3091  11.300  12.350  12.160
 2121W        W 3092   6.140  13.470  11.270
 2122W        W 3093   3.640   7.420  11.370
 2123W        W 3094   3.260   2.490  11.940
 2124W        W 3095  10.050  11.450   8.540
 2125W        W 3096   0.380   8.140  10.180
 2126W        W 3097   4.890   5.710   3.430
 2127W        W 3098   5.010   8.670  10.870
 2128W        W 3099   0.770  13.450   9.220
 2129W        W 3100   5.900  11.390   1.470
 2130W        W 3101   8.760   5.510   4.650
 2131W        W 3102  11.150   6.050   8.120
 2132W        W 3103   4.490   4.600  12.940
 2133W        W 3104  12.760  11.880  13.520
 2134W        W 3105  12.660   8.510   5.120
 2135W        W 3106  12.790   1.120   9.790
 2136W        W 3107  10.460   3.120   8.190
 2137W        W 3108   5.060  12.720   2.640
 2138W        W 3109   3.720   1.870   8.190
 2139W        W 3110  13.140   9.100   5.850
 2140W        W 3111   2.190   0.250   3.120
 2141W        W 3112   6.700   7.520   8.410
 2142W        W 3113   1.450   1.620  10.650
 2143W        W 3114   3.180   2.140  12.290
 2144W        W 3115   6.890  10.910   4.300
 2145W        W 3116  10.130   4.160   2.540
 2146W        W 3117   2.760   1.290   1.350
 2147W        W 3118   7.380   9.770   1.590
 2148W        W 3119  11.210   4.560   3.150
 2149W        W 3120   6.820   0.900   9.350
 2150W        W 3121   1.680  12.930   0.330
 2151W        W 3122  12.900   3.770   6.070
 2152W        W 3123   4.050  11.570  12.770
 2153W        W 3124   0.970   5.880   2.500
 2154W        W 3125   4.220  12.690  13.080
 2155W        W 3126   7.080   5.270   7.260
 2156W        W 3127   5.390   4.370   7.210
 2157W        W 3128   9.150  13.260   7.270
 2158W        W 3129   4.790   5.260   5.060
 2159W        W 3130  10.490  12.610   9.030
 2160W        W 3131   3.050  12.920   8.200
 2161W        W 3132   0.200  10.440   9.980
 2162W        W 3133  11.290   9.840   1.140
 2163W        W 3134   5.210   5.930   3.090
 2164W        W 3135  13.200  11.090  11.560
 2165W        W 3136   7.620   4.510   1.560
 2166W        W 3137   6.740   8.900   9.930
 2167W        W 3138   4.810   8.890  12.430
 2168W        W 3139   5.660   9.190   5.680
 2169W        W 3140   3.200   5.660   0.200
 2170W        W 3141   4.010   1.530   7.350
 2171W        W 3142   1.690   4.010  12.410
 2172W        W 3143  11.060  10.620  12.700
 2173W        W 3144   6.130   7.360  13.430
 2174W        W 3145   4.320   8.830   4.480
 2175W        W 3146   3.580   4.630   3.490
 2176W        W 3147   1.240   2.370   8.030
 2177W        W 3148  10.090   0.180   8.090
 2178W        W 3149   4.480  11.710   2.020
 2179W        W 3150  11.970   4.420  10.890
 2180W        W 3151   7.130   2.680   1.820
 2181W        W 3152   7.640   5.100  10.360
 2182W        W 3153   7.640   7.310   6.980
 2183W        W 3154  11.040  12.720  11.990
 2184W        W 3155   7.890  11.250  11.080
 2185W        W 3156   5.620   1.480   1.000
 2186W        W 3157   2.600   0.550   0.430
 2187W        W 3158  13.080   3.120   6.770
 2188W        W 3159  12.090   1.760  11.820
 2189W        W 3160   2.160   2.380   2.080
 2190W        W 3161   6.680   8.380   8.000
 2191W        W 3162   5.460   7.420   8.780
 2192W        W 3163   0.540   8.550  10.380
 2193W        W 3164   7.150   8.480  11.520
 2194W        W 3165   1.470   3.950   7.690
 2195W        W 3166   6.920  11.700  10.210
 2196W        W 3167  10.340   1.460   8.870
 2197W        W 3168   5.380   3.620   1.730
 2198W        W 3169  11.410   5.310   6.700
 2199W        W 3170  11.970  12.230  11.150
 2200W        W 3171   0.370   3.650   6.350
 2201W        W 3172  13.320   9.180   6.320
 2202W        W 3173   1.540   1.570   5.870
 2203W        W 3174  12.910   9.890   0.670
 2204W        W 3175   0.380   9.080   6.130
 2205W        W 3176  10.940   6.490   8.950
 2206W        W 3177   3.680   3.650   0.560
 2207W        W 3178   7.740   2.950   5.470
 2208W        W 3179   8.390   5.260   1.970
 2209W        W 3180   4.020  12.190   2.170
 2210W        W 3181  11.650  11.740   3.910
 2211W        W 3182  10.600   8.160   1.710
 2212W        W 3183   9.530   2.310   4.460
 2213W        W 3184   5.070   8.980   7.150
 2214W        W 3185   6.610  11.900   9.790
 2215W        W 3186  12.470   0.990   3.670
 2216W        W 3187  12.810  10.650   1.250
 2217W        W 3188   1.640   5.820   5.460
 2218W        W 3189   8.540   5.800  11.850
 2219W        W 3190  12.120  11.840   0.380
 2220W        W 3191   4.230  10.200   9.590
 2221W        W 3192   2.930   4.530  11.000
 2222W        W 3193   5.660  10.410   8.180
 2223W        W 3194   6.100  10.040   6.000
 2224W        W 3195   2.030  12.140  10.380
 2225W        W 3196   1.270   0.890   5.320
 2226W        W 3197   4.510   6.430   0.210
 2227W        W 3198   2.200   8.720   0.210
 2228W        W 3199   5.150   0.530  11.320
 2229W        W 3200   2.870   3.460   4.800
 2230W        W 3201   4.860  12.590  10.730
 2231W        W 3202   3.610  13.390  12.010
 2232W        W 3203   1.940   9.680   4.790
 2233W        W 3204   3.000   1.620   6.210
 2234W        W 3205  12.260   7.820   0.400
 2235W        W 3206   7.070  12.430   8.540
 2236W        W 3207   8.210  11.290   9.700
 2237W        W 3208   8.490   0.520   3.050
 2238W        W 3209   2.410  13.600  12.820
 2239W        W 3210   7.210   6.540   0.600
 2240W        W 3211   9.420   6.260   7.940
 2241W        W 3212   4.080   6.550   3.550
 2242W        W 3213  13.720   6.560   9.430
 2243W        W 3214   3.910  10.370   5.210
 2244W        W 3215  10.750  12.030   0.690
 2245W        W 3216  11.220   3.960   5.830
 2246W        W 3217   7.930  13.140   2.690
 2247W        W 3218   6.320   3.310   8.420
 2248W        W 3219   4.270   3.320  10.070
 2249W        W 3220  12.130   1.620   5.420
 2250W        W 3221  12.820   7.970  12.810
 2251W        W 3222  10.280  12.140  11.110
 2252W        W 3223   7.590   4.360   2.010
 2253W        W 3224  12.500  10.960   4.490
 2254W        W 3225   2.550  11.410   7.630
 2255W        W 3226   1.400   4.570   8.930
 2256W        W 3227   0.620  11.550   9.550
 2257W        W 3228   7.930   3.700   9.810
 2258W        W 3229  12.090   7.520   9.440
 2259W        W 3230   7.730   6.400  12.020
 2260W        W 3231   8.750   2.820   3.960
 2261W        W 3232  11.480   8.420   0.570
 2262W        W 3233   6.380   6.700   2.260
 2263W        W 3234   3.720   5.130   9.900
 2264W        W 3235  11.460   0.330   3.620
 2265W        W 3236  12.780   1.480   2.030
 2266W        W 3237   5.680   0.630   0.650
 2267W        W 3238   1.120   3.110   3.780
 2268W        W 3239   6.290   7.640   6.240
 2269W        W 3240  12.140   9.230   3.080
 2270W        W 3241  13.140   6.660   5.440
 2271W        W 3242   3.420   7.150   4.750
 2272W        W 3243   5.670  11.070   2.260
 2273W        W 3244   3.860  12.090   3.980
 2274W        W 3245   8.260  10.810   3.610
 2275W        W 3246  12.830   7.190   5.630
 2276W        W 3247   4.250   4.740   1.870
 2277W        W 3248   6.280   8.540  10.610
 2278W        W 3249   8.030   8.170   6.030
 2279W        W 3250  13.800  13.170   8.010
 2280W        W 3251   6.240   6.830   8.080
 2281W        W 3252   7.300  13.050   3.910
 2282W        W 3253   6.910  11.300   2.520
 2283W        W 3254   1.060   0.400  13.100
 2284W        W 3255   3.420  11.690   1.360
 2285W        W 3256   6.590   3.360   7.150
 2286W        W 3257   2.530   3.790   2.180
 2287W        W 3258   5.050   5.830   7.300
 2288W        W 3259  13.040  11.040   0.940
 2289W        W 3260  13.540   7.820  10.800
 2290W        W 3261   8.220   6.090   7.960
 2291W        W 3262  11.730   8.640  13.150
 2292W        W 3263   7.270  10.480  13.030
 2293W        W 3264   0.510   7.510   0.500
 2294W        W 3265  10.450   9.120   9.150
 2295W        W 3266   9.880   1.000  12.690
 2296W        W 3267   4.180   3.730   4.940
 2297W        W 3268   9.390   6.160   6.190
 2298W        W 3269  12.740   6.600   6.450
 2299W        W 3270  10.680  13.040   6.380
 2300W        W 3271   4.120   7.540  11.790
 2301W        W 3272   7.230   1.650  12.610
 2302W        W 3273   4.010  10.940   2.430
 2303W        W 3274  10.990   6.890  10.870
 2304W        W 3275   3.410   4.290   9.070
 2305W        W 3276   2.170   4.570  10.720
 2306W        W 3277   8.070   6.510   5.210
 2307W        W 3278   9.490   8.560   0.430
 2308W        W 3279   2.300   1.960  11.850
 2309W        W 3280  10.030  11.930   5.610
 2310W        W 3281   6.180  11.750   4.250
 2311W        W 3282   1.930   2.930   5.790
 2312W        W 3283   4.460  10.420  10.340
 2313W        W 3284  10.810  12.420   1.000
 2314W        W 3285   1.670   8.590   9.540
 2315W        W 3286   7.470   2.610  11.040
 2316W        W 3287   9.760   3.190   5.560
 2317W        W 3288   1.910   5.170  10.110
 2318W        W 3289   6.550   7.480   0.080
 2319W        W 3290   0.980   8.900  13.300
 2320W        W 3291   3.450  10.130   9.970
 2321W        W 3292   7.390   0.760  10.460
 2322W        W 3293   9.960   8.900   9.290
 2323W        W 3294  13.840   9.580  13.400
 2324W        W 3295   8.910   0.830  10.250
 2325W        W 3296   2.400  10.210   1.530
 2326W        W 3297   4.160   3.890  11.920
 2327W        W 3298   6.340  12.680   4.350
 2328W        W 3299   5.410   2.400  12.470
 2329W        W 3300  11.640   6.340   6.420
 2330W        W 3301   1.680   8.550  10.600
 2331W        W 3302   7.960   6.570   1.200
 2332W        W 3303  12.540   3.790   2.250
 2333W        W 3304   0.320   5.620  11.040
 2334W        W 3305   8.380   0.860   1.750
 2335W        W 3306   5.190  12.180   5.180
 2336W        W 3307   6.420   2.650   7.820
 2337W        W 3308   8.250   1.270  10.830
 2338W        W 3309  13.830  13.630  12.980
 2339W        W 3310   3.920   4.840  12.090
 2340W        W 3311   6.630  12.730   0.170
 2341W        W 3312   9.020  13.680   8.210
 2342W        W 3313   8.000   3.470   3.780
 2343W        W 3314   8.240  11.880  13.190
 2344W        W 3315  12.160   7.010   9.400
 2345W        W 3316   0.990   8.550   8.950
 2346W        W 3317  13.020   5.550  13.490
 2347W        W 3318   7.420  13.150   2.360
 2348W        W 3319   2.800  10.780   5.870
 2349W        W 3320   4.570   3.450  11.080
 2350W        W 3321   1.700   5.140   8.540
 2351W        W 3322  12.580   4.530  13.090
 2352W        W 3323   7.220   6.410  10.330
 2353W        W 3324   8.740   7.940  12.040
 2354W        W 3325   3.970  10.390   3.710
 2355W        W 3326   4.320   5.000  11.080
 2356W        W 3327  11.530   8.140   0.100
 2357W        W 3328   2.510   2.200  13.050
 2358W        W 3329   5.410   9.570   3.160
 2359W        W 3330   4.920   1.960   3.710
 2360W        W 3331   3.000   2.120  13.690
 2361W        W 3332  13.840   2.900   2.760
 2362W        W 3333   2.120   8.380   8.150
 2363W        W 3334   3.880   7.660   2.190
 2364W        W 3335   4.900   2.610   9.930
 2365W        W 3336  13.060   2.210  11.970
 2366W        W 3337   9.550  10.610   0.120
 2367W        W 3338   4.340   7.620   6.130
 2368W        W 3339   0.620   7.350  12.690
 2369W        W 3340   9.290   9.590   7.810
 2370W        W 3341   0.610   7.610   8.190
 2371W        W 3342   6.620   2.820  13.570
 2372W        W 3343  13.340   1.470   2.880
 2373W        W 3344   2.350   6.350   6.770
 2374W        W 3345   8.910  13.820   6.070
 2375W        W 3346   4.670   9.680   3.890
 2376W        W 3347   6.610  11.720   4.560
 2377W        W 3348   3.980   5.190   5.510
 2378W        W 3349   5.610   3.010   7.240
 2379W        W 3350   7.230   4.270   7.270
 2380W        W 3351   0.730   0.640  13.500
 2381W        W 3352  11.140   1.950  12.960
 2382W        W 3353   4.690  13.180  13.580
 2383W        W 3354  12.600   2.380  12.140
 2384W        W 3355   4.010   3.630   4.430
 2385W        W 3356   0.410   9.330   8.580
 2386W        W 3357   3.760   4.640   9.280
 2387W        W 3358  13.330   9.270   2.590
 2388W        W 3359   6.860   9.920   1.610
 2389W        W 3360   5.390   0.980   6.790
 2390W        W 3361  10.530  12.820  10.280
 2391W        W 3362  10.980  11.150  13.140
 2392W        W 3363   2.750   5.920   3.330
 2393W        W 3364   6.310   0.740   8.750
 2394W        W 3365   6.830   4.200   7.690
 2395W        W 3366  13.910   3.670   4.040
 2396W        W 3367   2.700  10.870   9.780
 2397W        W 3368   9.660   5.270   2.750
 2398W        W 3369   5.250   3.700   0.780
 2399W        W 3370   3.670  12.960   1.660
 2400W        W 3371   7.770   0.270   9.140
 2401W        W 3372   9.680  13.670   5.000
 2402W        W 3373   6.780   0.940   9.860
 2403W        W 3374   3.440   7.300   9.140
 2404W        W 3375   6.750   8.890  11.390
 2405W        W 3376   0.280   1.480  11.630
 2406W        W 3377   8.520   4.900   4.600
 2407W        W 3378   1.470   7.220   4.570
 2408W        W 3379  11.040   7.380   8.700
 2409W        W 3380   5.040   9.220  10.980
 2410W        W 3381   4.500   0.370   0.290
 2411W        W 3382   5.750   9.820   5.590
 2412W        W 3383   5.260   2.290  11.160
 2413W        W 3384   7.690  13.800   9.520
 2414W        W 3385   3.830   9.220   7.450
 2415W        W 3386  13.900  13.470  13.890
 2416W        W 3387   6.660  10.320   0.350
 2417W        W 3388   8.580  11.600   5.780
 2418W        W 3389   1.380  10.420   2.610
 2419W        W 3390  12.490   5.280   1.260
 2420W        W 3391   8.590   6.740   9.650
 2421W        W 3392   9.060   2.240   0.940
 2422W        W 3393   0.460  12.840   2.910
 2423W        W 3394   2.990  10.020   6.130
 2424W        W 3395  13.450  11.520   6.320
 2425W        W 3396   6.760   7.640  10.850
 2426W        W 3397  13.710   5.730   3.940
 2427W        W 3398   8.000   1.340   6.310
 2428W        W 3399   9.860   3.230   0.570
 2429W        W 3400   3.950  13.450   5.160
 2430W        W 3401   5.040   9.640  10.390
 2431W        W 3402   6.520   7.140  13.610
 2432W        W 3403   7.650  11.510  13.690
 2433W        W 3404  11.160   0.720   7.880
 2434W        W 3405   4.450  12.710  10.310
 2435W        W 3406   2.580   5.110  11.810
 2436W        W 3407   3.030   7.890   2.860
 2437W        W 3408   7.500   1.200   6.650
 2438W        W 3409   2.450   9.870  10.080
 2439W        W 3410  10.890  13.550   5.690
 2440W        W 3411  13.220   3.550   1.160
 2441W        W 3412   7.940   9.310   7.470
 2442W        W 3413   9.460   1.270   1.650
 2443W        W 3414  10.390  13.640   4.460
 2444W        W 3415  12.210   8.630   3.480
 2445W        W 3416   3.950   0.860  13.340
 2446W        W 3417   8.490   4.140   8.120
 2447W        W 3418   7.900   0.630   7.200
 2448W        W 3419  13.540   1.150   6.770
 2449W        W 3420  10.850   6.020   2.210
 2450W        W 3421   2.870   2.620   9.310
 2451W        W 3422   6.250  10.150   6.480
 2452W        W 3423   7.160  11.780  12.240
 2453W        W 3424   7.800   9.910   2.810
 2454W        W 3425   3.400   6.690   6.880
 2455W        W 3426   4.240  10.700   2.920
 2456W        W 3427   7.020   2.440   6.170
 2457W        W 3428   7.930  10.950  10.000
 2458W        W 3429   5.750  12.960   5.280
 2459W        W 3430  10.750  12.750   0.640
 2460W        W 3431   4.520   4.340   0.290
 2461W        W 3432  10.100   0.780   4.020
 2462W        W 3433   5.130   8.830  11.650
 2463W        W 3434   4.280   6.660   6.410
 2464W        W 3435   9.900  12.030   7.850
 2465W        W 3436   9.470  12.630   9.580
 2466W        W 3437   7.620   2.040   8.840
 2467W        W 3438   1.690   8.420   6.840
 2468W        W 3439   7.750  13.000   9.970
 2469W        W 3440   3.430  13.350   5.280
 2470W        W 3441   9.130   4.820  13.900
 2471W        W 3442  13.810   3.150   9.690
 2472W        W 3443   4.100   9.710   9.770
 2473W        W 3444   8.530   9.690  10.830
 2474W        W 3445   7.770   2.480  10.190
 2475W        W 3446  12.300   3.110   5.780
 2476W        W 3447  12.040   3.120   4.590
 2477W        W 3448   9.390   1.370   3.050
 2478W        W 3449  13.150   9.280  13.520
 2479W        W 3450  12.460   0.880   7.590
 2480W        W 3451   3.370   2.150   6.080
 2481W        W 3452   8.440   5.040  11.520
 2482W        W 3453  11.390   1.310   0.940
 2483W        W 3454   8.230  11.270  11.880
 2484W        W 3455   5.990  13.220  10.100
 2485W        W 3456   5.310   4.120   5.180
 2486W        W 3457   5.250   9.380   8.960
 2487W        W 3458  11.050   1.000   5.220
 2488W        W 3459   5.760  12.570   5.570
 2489W        W 3460   4.130   1.630  12.420
 2490W        W 3461  13.600   4.010   3.340
 2491W        W 3462   6.320   0.740   9.600
 2492W        W 3463   3.900   0.970   5.880
 2493W        W 3464  12.150  11.110   8.310
 2494W        W 3465   5.760   2.960   5.730
 2495W        W 3466   3.250  12.800   4.290
 2496W        W 3467  11.720  12.600  10.880
 2497W        W 3468   7.980   5.350   2.740
 2498W        W 3469  10.810   2.330   4.450
 2499W        W 3470   2.420   7.100   7.840
 2500W        W 3471   8.090  11.150  12.440
 2501W        W 3472   6.270   2.000   4.120
 2502W        W 3473   0.220   6.560  11.910
 2503W        W 3474   8.830   1.390   9.490
 2504W        W 3475   5.640   2.490   9.690
 2505W        W 3476   5.430   6.340   3.960
 2506W        W 3477  12.060   5.770   4.280
 2507W        W 3478   9.580   6.990  11.830
 2508W        W 3479   8.870   5.520   2.830
 2509W        W 3480  13.120   9.310   9.230
 2510W        W 3481  12.760   0.610   4.000
 2511W        W 3482  10.390  11.630   9.310
 2512W        W 3483   6.120   7.870   2.360
 2513W        W 3484   9.970   4.150   9.620
 2514W        W 3485  10.850   8.170  11.910
 2515W        W 3486   3.240  12.010   6.450
 2516W        W 3487   0.720   8.640   9.910
 2517W        W 3488   1.720   0.640   6.050
 2518W        W 3489   2.630   3.380   9.690
 2519W        W 3490  10.360   7.490  10.690
 2520W        W 3491   5.510   8.470   7.880
 2521W        W 3492   9.460   7.830  12.550
 2522W        W 3493   7.690   9.380  10.890
 2523W        W 3494   8.650   7.100   5.680
 2524W        W 3495   9.880  13.670  12.300
 2525W        W 3496  10.520  13.500   7.460
 2526W        W 3497   9.460   7.730   1.040
 2527W        W 3498   2.870   4.180   4.160
 2528W        W 3499   0.240   2.010   4.310
 2529W        W 3500   2.170   3.050  11.460
 2530W        W 3501   8.210   8.890  12.210
 2531W        W 3502   8.680  10.400   7.800
 2532W        W 3503   7.410   6.560   8.110
 2533W        W 3504   1.890   6.520   4.970
 2534W        W 3505  13.620   0.810  12.480
 2535W        W 3506   9.090   3.130   7.230
 2536W        W 3507   5.200   6.550  11.540
 2537W        W 3508   4.640   0.440   9.450
 2538W        W 3509  10.720   7.670   7.330
 2539W        W 3510  10.310  11.200  13.100
 2540W        W 3511   8.450   5.350   2.480
 2541W        W 3512   2.500   3.190  11.850
 2542W        W 3513   2.700  11.590   5.520
 2543W        W 3514   8.720   3.670  13.790
 2544W        W 3515  10.760   0.540   4.650
 2545W        W 3516   1.230   5.590   2.160
 2546W        W 3517   6.650   1.020   6.680
 2547W        W 3518   3.660  12.990  13.300
 2548W        W 3519   0.150   7.760   8.420
 2549W        W 3520   9.740  11.430   6.590
 2550W        W 3521   4.550  11.030  13.380
 2551W        W 3522   4.580   4.850   3.110
 2552W        W 3523   8.650   5.060   1.070
 2553W        W 3524   1.780   7.440   5.930
 2554W        W 3525   5.720   8.280   6.240
 2555W        W 3526   1.600  10.920  10.430
 2556W        W 3527   1.790   5.240   6.100
 2557W        W 3528   8.520  11.700   6.780
 2558W        W 3529  11.220   0.100   6.570
 2559W        W 3530  12.500  11.770  12.780
 2560W        W 3531  11.100   3.460   9.640
 2561W        W 3532  13.720   0.810  10.760
 2562W        W 3533   4.520  10.830   7.960
 2563W        W 3534   2.900  11.850   7.770
 2564W        W 3535  11.390  12.020   0.760
 2565W        W 3536  13.540   3.330   4.140
 2566W        W 3537   2.200   7.370  11.540
 2567W        W 3538   6.060   1.930  13.500
 2568W        W 3539   5.760   9.640   4.710
 2569W        W 3540   7.360   8.590   5.780
 2570W        W 3541   8.620   3.520   6.840
 2571W        W 3542   8.700   2.630   7.300
 2572W        W 3543   0.000   4.900   2.390
 2573W        W 3544   8.900   0.290   2.410
 2574W        W 3545   3.180   2.800   7.580
 2575W        W 3546   7.130   2.990   8.110
 2576W        W 3547  12.370   2.630   8.690
 2577W        W 3548  11.710   9.530   9.400
 2578W        W 3549   2.560   8.440   8.760
 2579W        W 3550   4.160  12.110   8.360
 2580W        W 3551   5.700   3.100   1.010
 2581W        W 3552   2.360   1.550   1.460
 2582W        W 3553  13.140   9.520   7.610
 2583W        W 3554   1.940   7.510   8.520
 2584W        W 3555   8.010   1.540   3.660
 2585W        W 3556   2.180   2.040   9.410
 2586W        W 3557   2.670   1.570   1.850
 2587W        W 3558   3.350   7.250  12.640
 2588W        W 3559  13.120  10.730   6.990
 2589W        W 3560  10.440   8.090  11.510
 2590W        W 3561  12.600   1.790   5.750
 2591W        W 3562  12.780  10.130   4.400
 2592W        W 3563   2.210  12.540   7.620
 2593W        W 3564  12.580   5.880   9.180
 2594W        W 3565   1.390   7.730   9.090
 2595W        W 3566   4.610   2.410  10.800
 2596W        W 3567  13.840   6.420   6.040
 2597W        W 3568  11.040   6.760   7.600
 2598W        W 3569   4.680   0.860  11.400
 2599W        W 3570  12.820   8.790   4.040
 2600W        W 3571   7.370   5.320  12.530
 2601W        W 3572  11.340   7.240  11.790
 2602W        W 3573  11.810   0.930  10.330
 2603W        W 3574  13.620  13.550  10.220
 2604W        W 3575   7.300  10.730   5.280
 2605W        W 3576   7.780  10.470  12.080
 2606W        W 3577   9.190  11.640   2.580
 2607W        W 3578   3.320   4.150   7.690
 2608W        W 3579   9.620   0.550  12.560
 2609W        W 3580   8.850   3.270  13.500
 2610W        W 3581   0.940  13.820  13.390
 2611W        W 3582   7.780   2.530   6.090
 2612W        W 3583   6.930   8.060  13.500
 2613W        W 3584  12.910   6.270   7.300
 2614W        W 3585   0.270   7.600   5.560
 2615W        W 3586   2.430  13.770  13.300
 2616W        W 3587   8.430   2.060   7.270
 2617W        W 3588  11.010   0.300   5.950
 2618W        W 3589   2.190   4.870   0.830
 2619W        W 3590  10.120   1.860   6.310
 2620W        W 3591   2.930   1.130   1.860
 2621W        W 3592   2.410   5.430   7.900
 2622W        W 3593   6.580  13.070  12.630
 2623W        W 3594   1.860   8.450   5.940
 2624W        W 3595  11.090   1.040   3.870
 2625W        W 3596   4.990   8.260   7.960
 2626W        W 3597  13.290  10.590   6.010
 2627W        W 3598   0.970   6.850   8.250
 2628W        W 3599  11.380   5.640  11.500
 2629W        W 3600   4.110   4.560   0.460
 2630W        W 3601  12.710   0.550   6.180
 2631W        W 3602  11.150   2.060   0.020
 2632W        W 3603  12.310   7.370   9.010
 2633W        W 3604   6.310   4.950   3.110
 2634W        W 3605   1.880   3.220  10.980
 2635W        W 3606   8.680  13.710   7.810
 2636W        W 3607  11.920   4.020   2.620
 2637W        W 3608  10.570  12.830  11.790
 2638W        W 3609   2.490   7.920   0.330
 2639W        W 3610   7.480   0.560   3.200
 2640W        W 3611   3.780   3.180   7.830
 2641W        W 3612   1.550   4.540  13.530
 2642W        W 3613   5.350   9.530   1.970
 2643W        W 3614   5.480   7.490   0.980
 2644W        W 3615   2.290   7.480   3.490
 2645W        W 3616  11.660   5.000   7.020
 2646W        W 3617   0.050   9.460  12.400
 2647W        W 3618  11.980   8.250   0.410
 2648W        W 3619  10.870  13.090   5.930
 2649W        W 3620   3.970   9.000   3.490
 2650W        W 3621   7.310  11.130   4.430
 2651W        W 3622   1.340   7.250   8.140
 2652W        W 3623  13.280  10.490  13.710
 2653W        W 3624   1.290   5.580   2.680
 2654W        W 3625   5.830   8.030   0.170
 2655W        W 3626  10.290  10.280  12.010
 2656W        W 3627   9.150  13.870  10.870
 2657W        W 3628  11.460   4.580  10.600
 2658W        W 3629   5.890   5.440   1.230
 2659W        W 3630   0.690   2.660   8.840
 2660W        W 3631   5.760   1.310   2.890
 2661W        W 3632   1.400   8.730   7.210
 2662W        W 3633   4.640   5.180   2.150
 2663W        W 3634  10.570   0.390  11.670
 2664W        W 3635  10.440  12.310   5.610
 2665W        W 3636   0.720   5.050  13.170
 2666W        W 3637   6.160   0.620   2.290
 2667W        W 3638   5.700   7.300   5.840
 2668W        W 3639   3.690   2.000   2.110
 2669W        W 3640  13.850   6.080   5.140
 2670W        W 3641   4.360   7.400   3.820
 2671W        W 3642   5.120   8.870   4.860
 2672W        W 3643   7.100   9.010   5.930
 2673W        W 3644   1.830  13.290  12.920
 2674W        W 3645  10.780   0.310   2.470
 2675W        W 3646  10.720   5.140   8.160
 2676W        W 3647   4.400  11.760   7.790
 2677W        W 3648  13.890   1.100  11.630
 2678W        W 3649   7.850  10.580  13.070
 2679W        W 3650   5.630  10.510   1.980
 2680W        W 3651   8.330   8.370   7.380
 2681W        W 3652  13.920   1.240  13.800
 2682W        W 3653   0.250   3.210   2.500
 2683W        W 3654   6.010  13.850   7.470
 2684W        W 3655   2.720  13.560   9.960
 2685W        W 3656   7.370  11.060  13.880
 2686W        W 3657   6.670   9.600   7.210
 2687W        W 3658   0.260  13.050   1.610
 2688W        W 3659   9.070  10.910   9.240
 2689W        W 3660  10.460  10.690   9.650
 2690W        W 3661   0.840   6.390  10.750
 2691W        W 3662  12.620   6.790  12.540
 2692W        W 3663   8.770   1.320   0.860
 2693W        W 3664   9.730   5.920   1.960
 2694W        W 3665   0.590   1.390   4.870
 2695W        W 3666  11.070  13.800   3.800
 2696W        W 3667   4.150   0.160  11.440
 2697W        W 3668   6.970  13.120  11.520
 2698W        W 3669   0.270   7.780  12.110
 2699W        W 3670  11.540   5.480   6.230
 2700W        W 3671  10.730   4.780  12.660
 2701W        W 3672  13.410  10.910   1.780
 2702W        W 3673   1.020   1.480   2.520
 2703W        W 3674   8.450   4.340   6.850
 2704W        W 3675   0.770   1.390  12.840
 2705W        W 3676  11.420   8.450   6.010
 2706W        W 3677   6.350   6.740   0.690
 2707W        W 3678   0.710   6.370   3.990
 2708W        W 3679   2.370  11.620   5.920
 2709W        W 3680   0.760  13.130   2.470
 2710W        W 3681   0.290   5.630  12.010
 2711W        W 3682  10.020   7.360  11.860
 2712W        W 3683  12.780   0.770   3.400
 2713W        W 3684   0.080   3.110   1.180
 2714W        W 3685   8.350   4.020  13.430
 2715W        W 3686   6.670  13.120   0.530
 2716W        W 3687   1.950   6.800   5.460
 2717W        W 3688   4.940   0.230   8.040
 2718W        W 3689   0.320   9.610  13.090
 2719W        W 3690  13.820   1.240  12.810
 2720W        W 3691   0.340   1.830   3.400
 2721W        W 3692   6.470   7.590   7.080
 2722W        W 3693   4.730   0.920   2.640
 2723W        W 3694   1.990   8.960   5.270
 2724W        W 3695   8.020   8.660   7.690
 2725W        W 3696  12.210   4.090  13.470
 2726W        W 3697   1.960   5.430  12.080
 2727W        W 3698   8.420   6.160   5.440
 2728W        W 3699  12.270   7.450   1.080
 2729W        W 3700   6.000   0.520   1.780
 2730W        W 3701  11.890  13.850   6.150
 2731W        W 3702  12.820  11.510   1.030
 2732W        W 3703  10.490   0.970  12.200
 2733W        W 3704   8.170  12.390   6.020
 2734W        W 3705   7.030   1.830   0.770
 2735W        W 3706   8.950   7.790   7.980
 2736W        W 3707   4.870   8.040   7.510
 2737W        W 3708  12.590  13.900   2.120
 2738W        W 3709   7.680   3.940   4.630
 2739W        W 3710   5.160   2.450   9.060
 2740W        W 3711   0.070   8.860   0.930
 2741W        W 3712   9.540   8.560  10.380
 2742W        W 3713   9.680   9.460   0.810
 2743W        W 3714   3.970  11.880   7.540
 2744W        W 3715   8.280   3.720   8.110
 2745W        W 3716   7.430   9.150   8.960
 2746W        W 3717  11.260  11.240  11.880
 2747W        W 3718   0.640   9.720  12.320
 2748W        W 3719  11.780   8.170  10.090
 2749W        W 3720   1.310   4.220   4.950
 2750W        W 3721   2.110  12.160   7.220
 2751W        W 3722   3.220   5.210   3.390
 2752W        W 3723   6.240   4.460   2.300
 2753W        W 3724   8.360   8.840   2.100
 2754W        W 3725   8.880   8.940   1.860
 2755W        W 3726  13.730   7.520  13.830
 2756W        W 3727   0.280  10.310   3.460
 2757W        W 3728   2.910  13.830   9.590
 2758W        W 3729  10.170  11.680  13.340
 2759W        W 3730   7.090  12.450  13.720
 2760W        W 3731   9.230   7.990   7.640
 2761W        W 3732   0.110   4.690   7.790
 2762W        W 3733  13.750   0.520   5.620
 2763W        W 3734  12.440   2.570   6.900
 2764W        W 3735   4.770  13.600   5.640
 2765W        W 3736  10.830   0.830   7.520
 2766W        W 3737  13.550   0.800   6.000
 2767W        W 3738  13.020   9.240   1.670
 2768W        W 3739  13.230  11.070   6.170
 2769W        W 3740  11.520  10.980  12.250
 2770W        W 3741   9.240   7.580  11.230
 2771W        W 3742   5.900  11.750   2.390
 2772W        W 3743   3.680   0.750   2.370
 2773W        W 3744   5.260  13.580   0.330
 2774W        W 3745   5.970   3.520   3.560
 2775W        W 3746   4.680   6.640  12.250
 2776W        W 3747   2.210   9.830   0.340
 2777W        W 3748  11.140  10.310  10.810
 2778W        W 3749  13.880  13.440   3.880
 2779W        W 3750   0.540   7.910   5.790
 2780W        W 3751  10.130   0.950   2.640
 2781W        W 3752  10.800   9.320  13.490
 2782W        W 3753   2.490  13.240   1.720
 2783W        W 3754   2.470   2.220  13.590
 2784W        W 3755  10.840   8.510   7.270
 2785W        W 3756   9.310   1.550   9.460
 2786W        W 3757   2.750   7.240   8.380
 2787W        W 3758   2.900  10.020  12.000
 2788W        W 3759   7.780  11.670   8.430
 2789W        W 3760   1.660  12.660  12.080
 2790W        W 3761   0.690   2.190  10.300
 2791W        W 3762  11.400   8.820   2.660
 2792W        W 3763  12.430   9.200   0.140
 2793W        W 3764   4.570   1.910  10.890
 2794W        W 3765   7.930   0.500   1.670
 2795W        W 3766  10.350   1.130   7.550
 2796W        W 3767   0.620  12.630   4.260
 2797W        W 3768   2.890  12.240  10.270
 2798W        W 3769   5.660  12.770   3.210
 2799W        W 3770   2.870   3.770   5.360
 2800W        W 3771   1.670   8.030   7.210
 2801W        W 3772   9.640   4.210   8.660
 2802W        W 3773  11.710   6.770   2.350
 2803W        W 3774   7.960   2.670  10.890
 2804W        W 3775  10.590  10.180   7.130
 2805W        W 3776   9.830  11.620   4.790
 2806W        W 3777  10.640   1.740   5.200
 2807W        W 3778   9.230  11.240  12.810
 2808W        W 3779   0.970  10.330   0.360
 2809W        W 3780  11.790   5.610  11.700
 2810W        W 3781  10.630   2.940   3.830
 2811W        W 3782   4.770   0.220   8.990
 2812W        W 3783   7.700  11.850   0.930
 2813W        W 3784   2.830   9.040  11.100
 2814W        W 3785   5.370  12.420  12.460
 2815W        W 3786  13.640   1.640  13.680
 2816W        W 3787   3.260   0.410  13.690
 2817W        W 3788   4.850   1.740   0.610
 2818W        W 3789   1.850   1.340   8.590
 2819W        W 3790  11.810   4.790   8.580
 2820W        W 3791  12.000   2.920   3.540
 2821W        W 3792   5.340   1.540   8.680
 2822W        W 3793   4.750   8.210   4.420
 2823W        W 3794   8.210   4.570   7.550
 2824W        W 3795   4.490   2.540  11.260
 2825W        W 3796  11.480   9.920   9.380
 2826W        W 3797   6.890  11.720   1.020
 2827W        W 3798   2.260   3.520  13.710
 2828W        W 3799   9.200  13.110  12.130
 2829W        W 3800  10.860   2.570   0.530
 2830W        W 3801   9.850   6.160  13.520
 2831W        W 3802  12.380   0.910   3.120
 2832W        W 3803  11.700  11.330   2.790
 2833W        W 3804   3.500  13.300   2.030
 2834W        W 3805   8.540   3.240   8.170
 2835W        W 3806   7.020   5.650   0.160
 2836W        W 3807   0.950   8.610   0.700
 2837W        W 3808   0.630   8.120  12.280
 2838W        W 3809   6.900  12.900  11.080
 2839W        W 3810   8.260   4.750   6.520
 2840W        W 3811   0.150   4.040   8.760
 2841W        W 3812  10.230   5.590  12.790
 2842W        W 3813  11.230   3.090   1.820
 2843W        W 3814   2.420  13.720   6.910
 2844W        W 3815   0.470   6.610   8.160
 2845W        W 3816   5.580   8.520   8.920
 2846W        W 3817   8.820   8.880  11.360
 2847W        W 3818   9.110   9.530  12.510
 2848W        W 3819  11.600   0.480   4.590
 2849W        W 3820   7.350   6.040   5.530
 2850W        W 3821  11.750   1.960  13.400
 2851W        W 3822   6.500   6.270   7.560
 2852W        W 3823  10.200   3.760   1.710
 2853W        W 3824   5.630  12.110   1.030
 2854W        W 3825  12.520   2.530   3.180
 2855W        W 3826  13.590   6.040  11.490
 2856W        W 3827  12.180   1.450  12.500
 2857W        W 3828   6.420   2.910   0.510
 2858W        W 3829   1.230   6.060   3.500
 2859W        W 3830  13.670  10.670   5.690
 2860W        W 3831   9.390   1.830  13.090
 2861W        W 3832   8.280   9.080   7.800
 2862W        W 3833   1.930  11.570   1.670
 2863W        W 3834   8.100   8.900   1.600
 2864W        W 3835   7.340   5.530   5.590
 2865W        W 3836   3.510   3.230   9.290
 2866W        W 3837   9.040   9.670  10.980
 2867W        W 3838  12.560   4.970   8.900
 2868W        W 3839   8.080   0.970   9.000
 2869W        W 3840   6.790   3.230   5.470
 2870W        W 3841   8.630  13.330  11.360
 2871W        W 3842  10.510   4.500   8.250
 2872W        W 3843   1.150  13.110   7.460
 2873W        W 3844  13.290   9.090   0.190
 2874W        W 3845   4.750   2.910   2.630
 2875W        W 3846   3.000   6.800   1.770
 2876W        W 3847   6.560   6.550   9.830
 2877W        W 3848   0.040  10.500  10.560
 2878W        W 3849   7.710   1.870   1.580
 2879W        W 3850   4.150   2.630   3.280
 2880W        W 3851  11.270   3.100  11.380
 2881W        W 3852  13.500   1.410   3.360
 2882W        W 3853   1.500   8.690   9.110
 2883W        W 3854  13.080   7.950   5.740
 2884W        W 3855   8.770   9.860  10.000
 2885W        W 3856  12.520   8.320  12.560
 2886W        W 3857   8.690   6.040   8.890
 2887W        W 3858  11.800   7.060  11.860
 2888W        W 3859  13.330  10.770   1.230
 2889W        W 3860   1.340   6.890   4.220
 2890W        W 3861  12.820   5.450   2.680
 2891W        W 3862   6.260  11.790   8.550
 2892W        W 3863   6.810  12.590   3.310
 2893W        W 3864   8.920  13.310  13.610
 2894W        W 3865  13.760  10.890   9.130
 2895W        W 3866   4.920   6.630   9.710
 2896W        W 3867   1.530   2.800  10.300
 2897W        W 3868   1.020   3.320   7.970
 2898W        W 3869  11.040   2.900  12.580
 2899W        W 3870   1.100   6.050   0.360
 2900W        W 3871   4.900   2.530   3.000
 2901W        W 3872   4.600   1.720   3.440
 2902W        W 3873   6.890   6.700  10.730
 2903W        W 3874   5.850   5.930   9.540
 2904W        W 3875   1.330   3.370  13.020
 2905W        W 3876   1.410   0.960   7.170
 2906W        W 3877   8.070  10.260   9.060
 2907W        W 3878   1.760   6.300   3.800
 2908W        W 3879   7.470   8.520   3.910
 2909W        W 3880   9.910   9.900   8.390
 2910W        W 3881   8.600   1.320   8.030
 2911W        W 3882   6.130   9.250   8.770
 2912W        W 3883  12.030   9.580   0.980
 2913W        W 3884   4.670   8.350   1.170
 2914W        W 3885  10.620   6.540  13.830
 2915W        W 3886   6.290  11.190   2.280
 2916W        W 3887   1.230   3.540  12.570
 2917W        W 3888   1.780   6.820   3.810
 2918W        W 3889   2.980   8.780  12.130
 2919W        W 3890   5.190  11.870  13.680
 2920W        W 3891   8.380   9.550   9.910
 2921W        W 3892   7.540   1.730   3.570
 2922W        W 3893   0.340  11.830   4.790
 2923W        W 3894   7.840   9.120   6.950
 2924W        W 3895   6.990   5.300  11.540
 2925W        W 3896   5.800   2.530   4.870
 2926W        W 3897  10.070  13.740   6.140
 2927W        W 3898  10.620   1.680   8.500
 2928W        W 3899   5.020  13.480   8.350
 2929W        W 3900   0.780   0.370   8.880
 2930W        W 3901   0.160  11.120  12.280
 2931W        W 3902   9.540   7.000   6.670
 2932W        W 3903   4.100   2.840  12.830
 2933W        W 3904   5.030   6.520   0.280
 2934W        W 3905   4.950   4.890  11.710
 2935W        W 3906  13.710   7.560   6.690
 2936W        W 3907  12.030  10.820   0.540
 2937W        W 3908   6.700  12.610  12.510
 2938W        W 3909   4.100   9.440   7.030
 2939W        W 3910   4.290   4.570   1.370
 2940W        W 3911  12.260   9.640   8.010
 2941W        W 3912  10.360  11.600   9.810
 2942W        W 3913   3.140  13.110  13.360
 2943W        W 3914   0.050   2.560   5.110
 2944W        W 3915   7.960   8.300   4.080
 2945W        W 3916   3.520   7.120   7.530
 2946W        W 3917   9.690  11.640   0.810
 2947W        W 3918   0.950   3.330  10.440
 2948W        W 3919   3.150   8.860  10.420
 2949W        W 3920  10.040   3.530   8.100
 2950W        W 3921  10.430   8.980  13.590
 2951W        W 3922  11.000  12.210  13.810
 2952W        W 3923   9.640   4.130   6.870
 2953W        W 3924  10.370  13.510   4.920
 2954W        W 3925  11.330   4.360   0.970
 2955W        W 3926   2.960   2.540  12.330
 2956W        W 3927   2.500  11.320   9.900
 2957W        W 3928   0.480   4.180  13.700
 2958W        W 3929   5.740  12.580   2.170
 2959W        W 3930  10.620   3.480   5.560
 2960W        W 3931   3.600   0.070  13.390
 2961W        W 3932   1.460   2.040  11.340
 2962W        W 3933   7.220   7.510   6.750
 2963W        W 3934   7.480  11.480   7.530
 2964W        W 3935   1.890   0.660   7.430
 2965W        W 3936   0.200  12.840  10.640
 2966W        W 3937   0.640  12.110   3.460
 2967W        W 3938   8.590   0.660  13.150
 2968W        W 3939  10.430  13.810   7.040
 2969W        W 3940  13.880  12.570   1.940
 2970W        W 3941   1.850   8.440   2.670
 2971W        W 3942   6.300  11.630   6.540
 2972W        W 3943  10.920   7.010   0.760
 2973W        W 3944  10.690   2.070  11.560
 2974W        W 3945   7.190   9.290   7.820
 2975W        W 3946   3.280  12.300   9.010
 2976W        W 3947   3.360  11.600  13.130
 2977W        W 3948  11.600  11.990  10.620
 2978W        W 3949   6.280  13.720   5.450
 2979W        W 3950   5.540   2.080   3.320
 2980W        W 3951   4.250   4.040   5.550
 2981W        W 3952   3.560  10.340  12.900
 2982W        W 3953  11.080  10.250  11.740
 2983W        W 3954   2.390  10.040   5.360
 2984W        W 3955   8.380   0.100  10.100
 2985W        W 3956   8.640  12.360  10.960
 2986W        W 3957   2.440   3.690   8.760
 2987W        W 3958   2.480  13.240   4.680
 2988W        W 3959   0.160   5.110  10.970
 2989W        W 3960   8.590  10.270   8.630
 2990W        W 3961   2.460   0.050   5.890
 2991W        W 3962   4.100  12.800  13.560
 2992W        W 3963   9.180   4.200   0.690
 2993W        W 3964   6.120   9.920   4.460
 2994W        W 3965   8.050   3.840  12.140
 2995W        W 3966   3.750   0.490  11.120
 2996W        W 3967   0.540   1.500  11.010
 2997W        W 3968  11.780  10.100  11.190
 2998W        W 3969   8.520   0.960  10.540
 2999W        W 3970   1.700   3.900   4.750
 3000W        W 3971   0.100   2.550  11.360
 3001W        W 3972   8.190  10.810  11.190
 3002W        W 3973  12.740   4.580   9.180
 3003W        W 3974   3.750   6.250   8.830
 3004W        W 3975   6.480   6.830   7.240
 3005W        W 3976   1.770   5.210   6.630
 3006W        W 3977  11.730   3.400  12.930
 3007W        W 3978  12.080   1.610   6.070
 3008W        W 3979  11.710   3.680  11.830
 3009W        W 3980  10.940   5.920  12.380
 3010W        W 3981   6.220   4.720   6.410
 3011W        W 3982   3.500   0.170   3.520
 3012W        W 3983   0.640  13.350  12.770
 3013W        W 3984  12.220  13.660   1.820
 3014W        W 3985   1.140  10.650   7.250
 3015W        W 3986  11.830   4.760   4.930
 3016W        W 3987   5.170  10.560  10.160
 3017W        W 3988   3.390   7.270   9.660
 3018W        W 3989   6.320  12.570   6.520
 3019W        W 3990   2.940   7.700   8.500
 3020W        W 3991  10.080   1.510   5.450
 3021W        W 3992  12.940   0.400   4.880
 3022W        W 3993   7.430   4.900   9.930
 3023W        W 3994   4.620   2.900   2.100
 3024W        W 3995   4.420   5.550  10.240
 3025W        W 3996   2.410  10.460   5.720
 3026W        W 3997  10.680   1.030   0.430
 3027W        W 3998   9.860  13.130   2.230
 3028W        W 3999   2.620   6.660   0.350
 3029W        W 4000   7.520  11.770   8.000
 3030W        W 4001  11.290  13.130   8.040
 3031W        W 4002   3.970  11.080   4.490
 3032W        W 4003   5.560  10.790  10.360
 3033W        W 4004   4.540   1.220   0.030
 3034W        W 4005   9.590  10.480   7.270
 3035W        W 4006   5.890   8.100   8.870
 3036W        W 4007   7.430   9.920  13.010
 3037W        W 4008   5.700   5.090  10.710
 3038W        W 4009   1.960   5.810  12.400
 3039W        W 4010  11.750   5.760  12.700
 3040W        W 4011  13.160   4.590   9.500
 3041W        W 4012   0.100  13.500   2.190
 3042W        W 4013   9.990   5.950   2.350
 3043W        W 4014   5.620  11.970   4.290
 3044W        W 4015   8.950   7.170   6.420
 3045W        W 4016  10.190   9.800   1.540
 3046W        W 4017  12.030   0.110  12.550
 3047W        W 4018   5.600  10.670   9.810
 3048W        W 4019   6.560  11.790  12.940
 3049W        W 4020   5.640   6.820   2.160
 3050W        W 4021  13.210   3.600   6.830
 3051W        W 4022  13.040  11.450  11.260
 3052W        W 4023   8.920   0.650   9.590
 3053W        W 4024   1.260   6.440   8.250
 3054W        W 4025   1.850   1.860   2.060
 3055W        W 4026  11.820   1.460  12.080
 3056W        W 4027   2.120  10.300   0.620
 3057W        W 4028  11.620   5.730  10.700
 3058W        W 4029  13.250   0.260   9.590
 3059W        W 4030   4.120  12.810   3.470
 3060W        W 4031  11.230  12.160   8.220
 3061W        W 4032   3.210   9.770  11.250
 3062W        W 4033  12.750   7.240  12.440
 3063W        W 4034  11.320  12.510   5.360
 3064W        W 4035   4.010   6.820   5.620
 3065W        W 4036   9.860   9.690  11.470
 3066W        W 4037  12.790  12.710   8.910
 3067W        W 4038  10.710   2.650   5.580
 3068W        W 4039   3.220  12.910   1.280
 3069W        W 4040  12.270   8.010   2.170
 3070W        W 4041  12.550  10.480   8.340
 3071W        W 4042   0.170   7.930   0.760
 3072W        W 4043   7.680   8.180  12.360
 3073W        W 4044   8.140   8.580  13.600
 3074W        W 4045   1.110   5.700   5.610
 3075W        W 4046   4.190   6.870   3.970
 3076W        W 4047  12.310  10.790   7.960
 3077W        W 4048   0.330  11.870  12.930
 3078W        W 4049   8.900   4.390  12.160
 3079W        W 4050   8.000   0.170   7.040
 3080W        W 4051   6.010   1.640  10.800
 3081W        W 4052   0.190  11.520   8.610
 3082W        W 4053  11.950   6.030   9.870
 3083W        W 4054   5.030   7.850   1.550
 3084W        W 4055  11.760   0.250   8.500
 3085W        W 4056   3.460  12.870   6.100
 3086W        W 4057   5.780   7.960   7.150
 3087W        W 4058   5.100  10.620   3.680
 3088W        W 4059   0.750  11.890   5.030
 3089W        W 4060   0.550   0.410   0.960
 3090W        W 4061   7.030  11.560   9.140
 3091W        W 4062   6.270  12.580   3.120
 3092W        W 4063   5.590   2.340  12.930
 3093W        W 4064   0.540   7.340   4.340
 3094W        W 4065   5.710   2.840  13.180
 3095W        W 4066   4.900   2.870  13.300
 3096W        W 4067   0.970   9.840   3.300
 3097W        W 4068  13.440  10.910   0.090
 3098W        W 4069  12.510  12.920   7.720
 3099W        W 4070   1.100   8.080   2.450
 3100W        W 4071   1.210   5.300   8.400
 3101W        W 4072   8.330   4.010   5.850
 3102W        W 4073  12.310   3.860   8.890
 3103W        W 4074   0.680   8.250   9.540
 3104W        W 4075   2.860   0.790  13.520
 3105W        W 4076   8.840   5.710   9.860
 3106W        W 4077  13.050   8.500   7.630
 3107W        W 4078  11.790   5.330   9.200
 3108W        W 4079   4.540   9.340   8.000
 3109W        W 4080   0.930  10.330   6.420
 3110W        W 4081   5.740   1.110  11.910
 3111W        W 4082   3.630   7.990  12.300
 3112W        W 4083  12.550   3.250  13.440
 3113W        W 4084  11.140   7.400  12.210
 3114W        W 4085  10.610   3.780  10.440
 3115W        W 4086   9.500   7.530  10.200
 3116W        W 4087   0.290   3.920   9.190
 3117W        W 4088   3.530   3.940  13.200
 3118W        W 4089   3.890   8.830  13.520
 3119W        W 4090   8.400   1.520   7.230
 3120W        W 4091   7.290  12.120   2.510
 3121W        W 4092   1.230   5.510  11.410
 3122W        W 4093  12.840   0.670   5.340
 3123W        W 4094  11.500   9.970   1.910
 3124W        W 4095   2.260   3.410   3.310
 3125W        W 4096   5.360   6.460   2.570
 3126W        W 4097   8.540   2.920   3.350
 3127W        W 4098   2.310  13.770   8.990
 3128W        W 4099   0.760   1.410   0.710
 3129W        W 4100   7.820   8.290   9.870
 3130W        W 4101   5.290   3.450   9.530
 3131W        W 4102   6.810   3.530   8.000
 3132W        W 4103   0.390   1.540   2.120
 3133W        W 4104   8.900   6.230  13.900
 3134W        W 4105   2.020   0.110   6.540
 3135W        W 4106   3.790   4.600   9.840
 3136W        W 4107   0.810  10.310  11.480
 3137W        W 4108   3.190  12.550   9.750
 3138W        W 4109   5.050   8.060   9.680
 3139W        W 4110  10.780   3.330  12.550
 3140W        W 4111   6.900   8.990   3.290
 3141W        W 4112   3.490  10.640  11.090
 3142W        W 4113  10.790   0.380   7.860
 3143W        W 4114   8.510   0.810   9.250
 3144W        W 4115  13.760   9.630   8.550
 3145W        W 4116   4.480   3.760   1.720
 3146W        W 4117  10.150   8.540   9.630
 3147W        W 4118   9.220   1.180   0.870
 3148W        W 4119   6.540   6.110   4.170
 3149W        W 4120  10.530   0.230   5.460
 3150W        W 4121   1.660  13.540   1.870
 3151W        W 4122   6.580  10.430  11.370
 3152W        W 4123   4.010   9.050   2.940
 3153W        W 4124   7.410   6.440   3.880
 3154W        W 4125  13.160   4.500   2.030
 3155W        W 4126   3.540   2.620   1.830
 3156W        W 4127   5.780   6.430   7.660
 3157W        W 4128  11.250   3.480  13.190
 3158W        W 4129   3.610   9.130   4.750
 3159W        W 4130   2.290   6.270  10.670
 3160W        W 4131  13.260   9.790   2.440
 3161W        W 4132   3.650  10.840   7.220
 3162W        W 4133   0.200   3.120   4.210
 3163W        W 4134   2.430   3.300   2.330
 3164W        W 4135   4.880   1.780   6.470
 3165W        W 4136   7.320  10.820   8.160
 3166W        W 4137   3.530   5.680  13.750
 3167W        W 4138   7.610   2.350   9.710
 3168W        W 4139   8.670  13.500   9.490
 3169W        W 4140  10.030   2.430   4.290
 3170W        W 4141   8.210   9.990   6.380
 3171W        W 4142   0.930  10.270   4.370
 3172W        W 4143   2.390   2.330   7.200
 3173W        W 4144   7.330   4.760   6.420
 3174W        W 4145   2.380   2.770   6.470
 3175W        W 4146   9.710  13.570   7.770
 3176W        W 4147   0.080   7.310   4.550
 3177W        W 4148   6.000  10.940   4.760
 3178W        W 4149  12.330   4.020  11.730
 3179W        W 4150  12.380  11.120  11.960
 3180W        W 4151   2.940   3.160   0.360
 3181W        W 4152  11.260   2.160   8.990
 3182W        W 4153   3.900  10.300   6.530
 3183W        W 4154   3.300   8.660  13.100
 3184W        W 4155   1.320   2.620   0.310
 3185W        W 4156  12.100  11.500  13.000
 3186W        W 4157  12.060   7.680   6.650
 3187W        W 4158   5.390   0.080  13.410
 3188W        W 4159  11.650   8.920   7.520
 3189W        W 4160  10.550  10.390  13.350
 3190W        W 4161   5.060   5.300   3.180
 3191W        W 4162   2.760   9.980  12.520
 3192W        W 4163   5.170   8.240   6.130
 3193W        W 4164   3.130  11.870   8.700
 3194W        W 4165   0.540  12.070   0.120
 3195W        W 4166   5.390   7.710  12.170
 3196W        W 4167   3.790   6.910   9.670
 3197W        W 4168  11.600  11.090   7.120
 3198W        W 4169   9.390  12.720   0.730
 3199W        W 4170   0.140   4.610   2.890
 3200W        W 4171  11.560  11.920   2.940
 3201W        W 4172   3.680   9.050  11.560
 3202W        W 4173   3.720   9.690  11.020
 3203W        W 4174  11.600   3.520   7.970
 3204W        W 4175  13.500   2.480   8.370
 3205W        W 4176  10.580   4.310   5.570
 3206W        W 4177  10.290  12.100   9.760
 3207W        W 4178  11.440   4.930  12.390
 3208W        W 4179   8.860  13.240  10.230
 3209W        W 4180   8.950   6.190   5.400
 3210W        W 4181   9.330  13.600  12.610
 3211W        W 4182  12.000   6.690  10.400
 3212W        W 4183  12.260   6.940   5.250
 3213W        W 4184   2.060   5.840   8.020
 3214W        W 4185   0.580  12.270  11.540
 3215W        W 4186   1.400   6.970  12.580
 3216W        W 4187   2.650   4.360   3.220
 3217W        W 4188   8.060   3.990  10.200
 3218W        W 4189   6.060   6.630  11.800
 3219W        W 4190   1.110   2.320  12.690
 3220W        W 4191   3.260   8.600   2.880
 3221W        W 4192   2.040   0.910  12.360
 3222W        W 4193   3.990   7.540   2.670
 3223W        W 4194   1.370  13.670  11.450
 3224W        W 4195   2.090   5.350   2.280
 3225W        W 4196   9.060   4.270  11.110
 3226W        W 4197  12.200   9.060   5.360
 3227W        W 4198   7.230  10.230  10.720
 3228W        W 4199   6.890   4.360  10.970
 3229W        W 4200   4.710  13.720   6.140
 3230W        W 4201  12.470   6.410  13.440
 3231W        W 4202   4.970   0.390   2.950
 3232W        W 4203   0.610   9.760  11.240
 3233W        W 4204  10.790   2.070   3.910
 3234W        W 4205   9.050   8.580  10.220
 3235W        W 4206   8.760  11.410   9.720
 3236W        W 4207  12.570   1.650   7.430
 3237W        W 4208   6.030   6.840   4.670
 3238W        W 4209  13.510  11.720   8.830
 3239W        W 4210   0.750   8.930  11.710
 3240W        W 4211   9.190   1.180   3.510
 3241W        W 4212   8.210   0.550  13.580
 3242W        W 4213   2.000  10.180   5.660
 3243W        W 4214   7.150  13.460   7.180
 3244W        W 4215   6.970   0.810  11.360
 3245W        W 4216   4.700   5.180   8.120
 3246W        W 4217   6.090   1.990  11.180
 3247W        W 4218   5.040   8.380   2.490
 3248W        W 4219  11.050   0.040   0.650
 3249W        W 4220   0.320   5.530   5.390
 3250W        W 4221   3.870   5.640   6.360
 3251W        W 4222   0.880   2.260   7.690
 3252W        W 4223   6.090  11.650  12.940
 3253W        W 4224   3.890   7.230  10.820
 3254W        W 4225   0.430   6.550   8.820
 3255W        W 4226   3.830   8.160   7.290
 3256W        W 4227   8.160   6.160  12.180
 3257W        W 4228  12.140   6.020   2.320
 3258W        W 4229   4.280  10.310   8.860
 3259W        W 4230   3.640   7.400   1.420
 3260W        W 4231   4.850  11.230  13.800
 3261W        W 4232  13.210  12.830   6.940
 3262W        W 4233   5.150  13.410   2.070
 3263W        W 4234   5.770   6.610   5.980
 3264W        W 4235   4.850   1.160   8.820
 3265W        W 4236   9.810   9.050   6.260
 3266W        W 4237   8.440   3.310  10.400
 3267W        W 4238   2.800   5.030  13.680
 3268W        W 4239   6.350  10.670   6.410
 3269W        W 4240   6.200   8.480   3.390
 3270W        W 4241   9.410   9.280   6.390
 3271W        W 4242  12.780   8.580   9.640
 3272W        W 4243   9.590  11.330   3.870
 3273W        W 4244   3.910   1.470   6.490
 3274W        W 4245   0.030   3.930   2.480
 3275W        W 4246   6.540   3.080   1.830
 3276W        W 4247   1.440   3.960   9.140
 3277W        W 4248  11.150  13.040  10.740
 3278W        W 4249  12.900  13.850   2.720
 3279W        W 4250   8.030   2.840   5.110
 3280W        W 4251   4.710   8.770   3.670
 3281W        W 4252   8.270   8.770   8.200
 3282W        W 4253   9.510  11.390  11.660
 3283W        W 4254   8.480   1.530  12.890
 3284W        W 4255   4.570   8.920   9.410
 3285W        W 4256   3.910  12.210  10.770
 3286W        W 4257   7.110   5.950   3.240
 3287W        W 4258   4.580   2.340  12.120
 3288W        W 4259   6.340   8.240   4.350
 3289W        W 4260  13.430  10.550  12.760
 3290W        W 4261  13.340  10.640   2.450
 3291W        W 4262   6.590   5.600  13.450
 3292W        W 4263   0.770   2.550  10.760
 3293W        W 4264  11.020   4.090   3.780
 3294W        W 4265   6.950   7.580  13.680
 3295W        W 4266   3.780   8.870   5.150
 3296W        W 4267   2.930   7.230   9.320
 3297W        W 4268   9.730   9.480   8.620
 3298W        W 4269   5.790   2.090  10.730
 3299W        W 4270   7.430   5.610   2.730
 3300W        W 4271   7.980  10.840   4.570
 3301W        W 4272   1.290   3.680   0.120
 3302W        W 4273   1.270   8.120   5.670
 3303W        W 4274  10.060  12.160   4.170
 3304W        W 4275   1.720  12.250   5.510
 3305W        W 4276  12.560   2.780   6.060
 3306W        W 4277   0.990   5.600   3.400
 3307W        W 4278   9.050   0.280   5.650
 3308W        W 4279   3.400   4.050   0.390
 3309W        W 4280   6.470   6.880   0.210
 3310W        W 4281   4.720  12.250  12.320
 3311W        W 4282   4.120   2.110   3.110
 3312W        W 4283   1.970   9.360   5.560
 3313W        W 4284   4.330   5.110   1.450
 3314W        W 4285   4.610   6.660   4.220
 3315W        W 4286   6.060   1.660   0.870
 3316W        W 4287  12.330   8.900   9.120
 3317W        W 4288  12.610   0.360  13.430
 3318W        W 4289   2.870   0.740   9.950
 3319W        W 4290   0.020  13.240   9.420
 3320W        W 4291   0.900   2.800  12.980
 3321W        W 4292   6.320   2.510   1.230
 3322W        W 4293   6.960   9.460  10.180
 3323W        W 4294   8.180   4.910   0.280
 3324W        W 4295  13.490   8.570  10.190
 3325W        W 4296   8.260   3.160   9.940
 3326W        W 4297   8.840  10.170   3.520
 3327W        W 4298  10.250  13.710   5.620
 3328W        W 4299  11.330   2.570  12.250
 3329W        W 4300   1.120   2.870   0.720
 3330W        W 4301   1.040  12.960   3.560
 3331W        W 4302  12.180   1.810   7.910
 3332W        W 4303   1.410   7.980   1.410
 3333W        W 4304   8.550  11.110   5.720
 3334W        W 4305   0.200  13.170  10.290
 3335W        W 4306   2.920   7.060   4.630
 3336W        W 4307  13.720   7.920  12.360
 3337W        W 4308  12.420   7.270   4.410
 3338W        W 4309  10.200  11.710   4.040
 3339W        W 4310  13.700   5.520   7.180
 3340W        W 4311  12.010   8.440   3.920
 3341W        W 4312   9.670   1.610   8.130
 3342W        W 4313  12.490   4.850   9.620
 3343W        W 4314   9.180   3.690   3.460
 3344W        W 4315   3.240   3.620   7.750
 3345W        W 4316   8.700   4.530   8.400
 3346W        W 4317  11.350   2.780   6.500
 3347W        W 4318   9.010   9.430   0.040
 3348W        W 4319   5.700   4.070   0.840
 3349W        W 4320   9.960   2.180   6.700
 3350W        W 4321   4.070   1.280   4.150
 3351W        W 4322  11.640  12.050   4.960
 3352W        W 4323  11.400   1.850  11.250
 3353W        W 4324   1.160  13.130   5.870
 3354W        W 4325   1.150   7.850   0.020
 3355W        W 4326   1.880   4.760   2.910
 3356W        W 4327   2.240   9.050   9.280
 3357W        W 4328   5.410  10.470  11.840
 3358W        W 4329   8.000   7.550   8.580
 3359W        W 4330   5.870   5.970  12.760
 3360W        W 4331  13.500  11.330   3.820
 3361W        W 4332   9.140  11.150  11.190
 3362W        W 4333   2.870   5.190   2.250
 3363W        W 4334   8.690   7.450  11.280
 3364W        W 4335   5.960  11.980   8.980
 3365W        W 4336   9.210  10.520   7.650
 3366W        W 4337   9.930   3.930  10.090
 3367W        W 4338  12.750   8.450   0.820
 3368W        W 4339  13.030   9.740   5.260
 3369W        W 4340   4.930   3.080   1.360
 3370W        W 4341  12.780   1.830   1.260
 3371W        W 4342   1.860  12.660   6.620
 3372W        W 4343   8.690   1.890   6.300
 3373W        W 4344   7.550   5.020   1.590
 3374W        W 4345  11.880   9.690   9.910
 3375W        W 4346  13.510  13.650  13.560
 3376W        W 4347   5.970   1.190   1.270
 3377W        W 4348   3.210   7.420   0.470
 3378W        W 4349   4.130  13.810   1.370
 3379W        W 4350   2.370   2.810   5.990
 3380W        W 4351  12.710  13.200   9.810
 3381W        W 4352   4.310   5.940   4.250
 3382W        W 4353   2.380   7.420   0.270
 3383W        W 4354  10.240   4.450   6.010
 3384W        W 4355   8.090   4.370   5.370
 3385W        W 4356  10.740   4.780  10.380
 3386W        W 4357   6.500   0.080   0.430
 3387W        W 4358  11.820  13.710   4.980
 3388W        W 4359  11.910   7.520   2.680
 3389W        W 4360   0.420   9.330  10.930
 3390W        W 4361   2.190   9.860   8.930
 3391W        W 4362   1.970  13.200  10.400
 3392W        W 4363   6.040   5.610  11.410
 3393W        W 4364  13.640  10.200   7.620
 3394W        W 4365   6.220   0.090   5.910
 3395W        W 4366   8.310  11.810   7.210
 3396W        W 4367  13.730  10.530   1.530
 3397W        W 4368  12.530   9.920   2.820
 3398W        W 4369   9.060   3.820   5.730
 3399W        W 4370   2.730   1.870   8.750
 3400W        W 4371   9.090   1.160   2.600
 3401W        W 4372   9.270   7.120  10.060
 3402W        W 4373   6.450  11.650  10.310
 3403W        W 4374   5.150   1.060   0.250
 3404W        W 4375  10.190  12.940  11.270
 3405W        W 4376   1.110  13.150   6.940
 3406W        W 4377  13.260   9.590   1.930
 3407W        W 4378  12.220   6.970   0.970
 3408W        W 4379  12.900   4.860  10.890
 3409W        W 4380  10.080   3.600   9.750
 3410W        W 4381   2.530   1.370   7.740
 3411W        W 4382  13.070   8.010   8.510
 3412W        W 4383   4.150   1.140   3.550
 3413W        W 4384   7.850   9.760   5.160
 3414W        W 4385   1.270   5.470   9.430
 3415W        W 4386   0.770  11.700   5.510
 3416W        W 4387   1.700   0.520  10.230
 3417W        W 4388   7.880   3.100   8.810
 3418W        W 4389   3.760   5.960   5.930
 3419W        W 4390   1.650   2.130   3.050
 3420W        W 4391   3.370   9.990   1.980
 3421W        W 4392   8.190   8.860   3.630
 3422W        W 4393  11.520   1.810   2.920
 3423W        W 4394   3.380   7.190   0.050
 3424W        W 4395  11.350  12.730   8.950
 3425W        W 4396  13.850   3.400   9.240
 3426W        W 4397   0.960  12.670  11.130
 3427W        W 4398   4.500  10.140  13.130
 3428W        W 4399   3.390   2.850   4.530
 3429W        W 4400   2.770   7.500  12.310
 3430W        W 4401   1.430   9.390   8.520
 3431W        W 4402   4.940   5.590  11.220
 3432W        W 4403   7.510  10.290   3.710
 3433W        W 4404   4.110  13.490  11.310
 3434W        W 4405  13.080   8.070  13.840
 3435W        W 4406   9.510   8.120   5.970
 3436W        W 4407   1.250   8.820   8.620
 3437W        W 4408   5.280   1.940   4.110
 3438W        W 4409   4.910   5.150   8.600
 3439W        W 4410   4.250   0.700   7.930
 3440W        W 4411  12.920   8.410   1.290
 3441W        W 4412  11.440   3.520   3.340
 3442W        W 4413   4.670  12.670   9.820
 3443W        W 4414   7.000   1.080  10.380
 3444W        W 4415  12.790  12.740   6.080
 3445W        W 4416  12.310   6.900  13.470
 3446W        W 4417  11.010  12.070   2.430
 3447W        W 4418   2.410   6.350   5.890
 3448W        W 4419   5.990  12.260   5.150
 3449W        W 4420   5.900   9.720   1.480
 3450W        W 4421   4.580   5.310   3.060
 3451W        W 4422   5.840   7.480   2.230
 3452W        W 4423   3.790  10.570   2.720
 3453W        W 4424   6.730   5.270  12.060
 3454W        W 4425   3.250   4.560   6.470
 3455W        W 4426   3.230   6.670  11.000
 3456W        W 4427  12.120   0.150   2.180
 3457W        W 4428   6.100   1.810  11.640
 3458W        W 4429  12.700   4.380   2.260
 3459W        W 4430   7.340   9.820   6.550
 3460W        W 4431  11.840   8.090  11.960
 3461W        W 4432   1.990   3.830   1.150
 3462W        W 4433  12.980   9.930   1.180
 3463W        W 4434  11.370   9.740   7.290
 3464W        W 4435   9.980   0.520   3.590
 3465W        W 4436   4.920   9.420   7.410
 3466W        W 4437   9.490   9.720   9.690
 3467W        W 4438  10.960   6.210  11.510
 3468W        W 4439   4.220  11.420  10.520
 3469W        W 4440   3.590   5.290   5.250
 3470W        W 4441   9.220   2.440   8.370
 3471W        W 4442   6.130   3.690   9.100
 3472W        W 4443  13.500  10.320  11.500
 3473W        W 4444   2.950   6.330  11.720
 3474W        W 4445   6.400   6.780   6.750
 3475W        W 4446  10.030   7.300   1.680
 3476W        W 4447   5.270  12.850  12.200
 3477W        W 4448   8.570   8.550  13.250
 3478W        W 4449   2.400   8.540   3.310
 3479W        W 4450  13.260   2.180   8.710
 3480W        W 4451  10.800   6.970  12.960
 3481W        W 4452  11.870  13.520   0.920
 3482W        W 4453   9.700   0.510   0.770
 3483W        W 4454   2.290   6.870   3.600
 3484W        W 4455   2.200  13.420   9.460
 3485W        W 4456  12.310  12.970   9.680
 3486W        W 4457  10.960   6.280   7.710
 3487W        W 4458  12.020  10.100  10.280
 3488W        W 4459   2.100  10.380   7.380
 3489W        W 4460   5.680   9.650  13.680
 3490W        W 4461   4.290   8.300   4.520
 3491W        W 4462   0.350  13.010  12.520
 3492W        W 4463  11.140  10.040   1.530
 3493W        W 4464  11.010   0.710   9.260
 3494W        W 4465   5.230   8.980   7.670
 3495W        W 4466   8.540   5.520   0.930
 3496W        W 4467   4.700   3.400  11.690
 3497W        W 4468  12.870   7.370   6.270
 3498W        W 4469  12.560   3.080   4.760
 3499W        W 4470   6.370   3.990   7.860
 3500W        W 4471   9.480   3.070   5.150
 3501W        W 4472   7.040   6.810   6.220
 3502W        W 4473  12.100   6.650  12.560
 3503W        W 4474   5.540  12.550   5.080
 3504W        W 4475   7.100   0.150   2.420
 3505W        W 4476  13.830   9.880   6.610
 3506W        W 4477   1.560  12.720   4.700
 3507W        W 4478   3.540   5.470   0.590
 3508W        W 4479   6.100   3.300   4.850
 3509W        W 4480   2.470   3.110   0.200
 3510W        W 4481   7.780   6.920   5.210
 3511W        W 4482  11.690   3.930  13.670
 3512W        W 4483   4.980   1.660  11.950
 3513W        W 4484   3.520   6.710   4.360
 3514W        W 4485   7.980  13.410  10.720
 3515W        W 4486  11.590   9.310   7.800
 3516W        W 4487   2.830   5.770   1.610
 3517W        W 4488  12.490  13.660   6.280
 3518W        W 4489  12.640   1.310  12.420
 3519W        W 4490   6.550  12.450  13.610
 3520W        W 4491   4.290   8.530   9.140
 3521W        W 4492   9.440   2.290  13.360
 3522W        W 4493   8.870   4.330   8.820
 3523W        W 4494   4.100  12.480  11.200
 3524W        W 4495   0.430   1.390   9.540
 3525W        W 4496  10.500   9.060   6.400
 3526W        W 4497   6.620   7.990  13.850
 3527W        W 4498   3.550  13.620   0.520
 3528W        W 4499   0.670   0.880   3.910
 3529W        W 4500  12.380   8.390   1.290
 3530W        W 4501   3.020  11.150   8.190
 3531W        W 4502   1.560   4.030   8.220
 3532W        W 4503   9.500   1.810   0.280
 3533W        W 4504  13.900  13.450   5.690
 3534W        W 4505   1.760   3.470   3.430
 3535W        W 4506   7.370  13.060   6.420
 3536W        W 4507   2.100   7.620   2.000
 3537W        W 4508   7.970   8.150   7.640
 3538W        W 4509  13.130   4.760   6.430
 3539W        W 4510   4.770   6.490   2.860
 3540W        W 4511   7.420  13.770   0.500
 3541W        W 4512   6.270   5.590   7.420
 3542W        W 4513  10.440   1.130   0.850
 3543W        W 4514   3.860   0.700   9.700
 3544W        W 4515   3.950   4.170   5.130
 3545W        W 4516  11.110   2.160   0.540
 3546W        W 4517   0.540  12.460   6.890
 3547W        W 4518   0.500   5.380   0.560
 3548W        W 4519  12.930  11.480   8.110
 3549W        W 4520   5.810   3.560   6.470
 3550W        W 4521  11.140  10.350  12.210
 3551W        W 4522  12.730   4.340   9.620
 3552W        W 4523   2.660   0.920   0.040
 3553W        W 4524  13.810  12.330   7.560
 3554W        W 4525   0.370   8.490   1.830
 3555W        W 4526   1.940  12.390   9.900
 3556W        W 4527   5.240   1.230  10.400
 3557W        W 4528  10.480   1.970   6.710
 3558W        W 4529   2.450   7.670   5.260
 3559W        W 4530  12.930  11.940   4.350
 3560W        W 4531   3.090   4.570  13.410
 3561W        W 4532   6.550   0.460   4.760
 3562W        W 4533   8.580   8.870  11.890
 3563W        W 4534   3.850   5.200  10.980
 3564W        W 4535   6.210   3.940  12.170
 3565W        W 4536   6.440  12.790   9.960
 3566W        W 4537   1.410   3.730  13.520
 3567W        W 4538   3.660   2.600   5.470
 3568W        W 4539  11.700   5.950   4.550
 3569W        W 4540   3.020  10.730   4.950
 3570W        W 4541  13.880   3.070   5.840
 3571W        W 4542   4.530   4.660   3.630
 3572W        W 4543  13.330   9.070   2.080
 3573W        W 4544   7.880   6.380   4.130
 3574W        W 4545   1.140   7.930  11.540
 3575W        W 4546   6.580   5.960   5.120
 3576W        W 4547   4.700   2.460   8.150
 3577W        W 4548   5.660   1.570   1.810
 3578W        W 4549  13.600   7.650   4.610
 3579W        W 4550   3.190   7.480  12.070
 3580W        W 4551  13.100  10.470   0.910
 3581W        W 4552   7.340  12.470   8.970
 3582W        W 4553   1.940   1.300   1.310
 3583W        W 4554   7.990  11.950   6.220
 3584W        W 4555   9.740   4.700   6.200
 3585W        W 4556   6.970  11.620   9.620
 3586W        W 4557   8.980   9.420   6.630
 3587W        W 4558   9.380  12.240  12.450
 3588W        W 4559   4.040   9.950   5.910
 3589W        W 4560   3.060   2.400  12.820
 3590W        W 4561   6.070   9.950   5.040
 3591W        W 4562  11.250   8.550  13.140
 3592W        W 4563   3.410  10.570   5.860
 3593W        W 4564  12.590  10.620   5.630
 3594W        W 4565  12.290   1.350   7.150
 3595W        W 4566   8.180   1.670   8.090
 3596W        W 4567  12.870  10.450   7.440
 3597W        W 4568  11.630  13.470  10.010
 3598W        W 4569   4.100   7.980   4.860
 3599W        W 4570  10.870   8.750  11.970
 3600W        W 4571   3.310   4.350   1.350
 3601W        W 4572  13.420  12.940  11.420
 3602W        W 4573   7.470  11.880   2.010
 3603W        W 4574   5.350   4.030   8.890
 3604W        W 4575   6.660   5.910   6.720
 3605W        W 4576   1.690   4.540  12.170
 3606W        W 4577   1.070   3.550   8.460
 3607W        W 4578   9.470   0.380   0.320
 3608W        W 4579   8.140  11.120   1.790
 3609W        W 4580   7.510   7.510   8.250
 3610W        W 4581   9.770  11.330   2.550
 3611W        W 4582   9.500   3.310   1.970
 3612W        W 4583  13.330   2.690   6.490
 3613W        W 4584  11.320   0.360   9.570
 3614W        W 4585   3.470   6.530   8.420
 3615W        W 4586  12.500   6.270  12.440
 3616W        W 4587   4.150  11.690   6.710
 3617W        W 4588   7.240   9.280  12.600
 3618W        W 4589   8.380   0.510   9.650
 3619W        W 4590   6.690   2.660   9.450
 3620W        W 4591   4.700   6.950   2.530
 3621W        W 4592   2.800  12.430  11.990
 3622W        W 4593  13.690  13.340  11.220
 3623W        W 4594  10.940   0.540  10.650
 3624W        W 4595   8.170   3.600   2.150
 3625W        W 4596   9.440   0.740  10.830
 3626W        W 4597   8.310   1.990   2.300
 3627W        W 4598   6.190   6.790  12.620
 3628W        W 4599   6.450   0.630  12.020
 3629W        W 4600  11.330  12.540   1.870
 3630W        W 4601   6.440   7.860   8.780
 3631W        W 4602   4.570   7.190  10.330
 3632W        W 4603   7.070   8.050  12.940
 3633W        W 4604   5.180   7.060   8.920
 3634W        W 4605   4.670   3.620  12.840
 3635W        W 4606  12.410   9.460   8.460
 3636W        W 4607  10.590   6.510   6.850
 3637W        W 4608   4.130   0.860   3.940
 3638W        W 4609   1.510  11.150   2.570
 3639W        W 4610   3.060   8.010  13.660
 3640W        W 4611   2.400   5.100   8.620
 3641W        W 4612   1.550   2.560   0.830
 3642W        W 4613  13.470   4.430   6.370
 3643W        W 4614   8.540   1.080   7.570
 3644W        W 4615   8.050   5.840   4.400
 3645W        W 4616  13.380  12.840   1.200
 3646W        W 4617  12.870   4.130   5.130
 3647W        W 4618   7.950   2.380   7.840
 3648W        W 4619   0.600  10.850   2.660
 3649W        W 4620   0.760   8.410   5.670
 3650W        W 4621  12.970  12.260  11.320
 3651W        W 4622  10.480  12.530  13.680
 3652W        W 4623  13.750   3.260   0.530
 3653W        W 4624   0.050   6.220   1.880
 3654W        W 4625   2.850   3.510   6.450
 3655W        W 4626  11.440   6.140   7.420
 3656W        W 4627  11.590   0.280  13.730
 3657W        W 4628  11.220   5.450   1.410
 3658W        W 4629   0.940   7.790   1.470
 3659W        W 4630   9.500   5.930   7.020
 3660W        W 4631   0.600   8.220  11.110
 3661W        W 4632   6.980   3.010  13.120
 3662W        W 4633   7.280  12.430   9.450
 3663W        W 4634   7.150   3.150   6.740
 3664W        W 4635   7.530   8.720  11.760
 3665W        W 4636  13.740  13.460   7.620
 3666W        W 4637   1.720   6.350  13.520
 3667W        W 4638   5.340   4.010   4.100
 3668W        W 4639   8.340  11.990  13.670
 3669W        W 4640   8.420   5.420   3.070
 3670W        W 4641  13.380   1.560   6.330
 3671W        W 4642   5.410   7.180  11.080
 3672W        W 4643   0.270   3.930  11.570
 3673W        W 4644   6.310   0.480  12.510
 3674W        W 4645   0.710   6.000  12.900
 3675W        W 4646  12.450  12.640   0.660
 3676W        W 4647   5.620   0.790   7.440
 3677W        W 4648   7.570  10.280  13.830
 3678W        W 4649   9.590   6.260   2.400
 3679W        W 4650  11.380  13.640   6.250
 3680W        W 4651   7.300   7.240   6.270
 3681W        W 4652   5.660  10.080  11.650
 3682W        W 4653   8.700   9.500  12.070
 3683W        W 4654   7.360   6.490   2.670
 3684W        W 4655   1.350   9.750   6.270
 3685W        W 4656   4.050   2.300   6.900
 3686W        W 4657  10.720   4.750   7.290
 3687W        W 4658   5.490   1.780   1.400
 3688W        W 4659   9.400   4.440  12.000
 3689W        W 4660   3.950   1.740   5.480
 3690W        W 4661   4.410   7.320  10.810
 3691W        W 4662   6.610   4.780  12.060
 3692W        W 4663   6.660   5.520   1.960
 3693W        W 4664   5.660   8.890   1.890
 3694W        W 4665   1.340   5.010  10.730
 3695W        W 4666  12.360   6.340   2.860
 3696W        W 4667   8.450   5.290   0.020
 3697W        W 4668  10.050  11.900   2.050
 3698W        W 4669   9.450   6.050  11.600
 3699W        W 4670   2.940   6.380   5.950
 3700W        W 4671  11.610   1.600   5.510
 3701W        W 4672   1.090  11.260  13.260
 3702W        W 4673   3.850   8.400   1.840
 3703W        W 4674  12.910   5.240   6.330
 3704W        W 4675   5.080   2.470   3.530
 3705W        W 4676   0.750  13.390   7.190
 3706W        W 4677   7.560   6.320   5.870
 3707W        W 4678   4.410  11.660  11.370
 3708W        W 4679  13.860   0.520   6.980
 3709W        W 4680   8.590  12.360   9.330
 3710W        W 4681   8.610  11.530  10.360
 3711W        W 4682   2.480   7.560   4.070
 3712W        W 4683   5.070  10.180  13.140
 3713W        W 4684   6.870   0.290   6.230
 3714W        W 4685   8.280   2.860   4.190
 3715W        W 4686   9.750   9.010  12.040
 3716W        W 4687   5.120  13.140   3.550
 3717W        W 4688   5.890   4.310   7.280
 3718W        W 4689  12.560   3.070   9.300
 3719W        W 4690  11.150   3.060   4.840
 3720W        W 4691  12.530   0.190   4.100
 3721W        W 4692   4.830   9.040   8.920
 3722W        W 4693   7.240  12.580  12.470
 3723W        W 4694   7.970   0.400   3.610
 3724W        W 4695  12.060   6.790   9.840
 3725W        W 4696   7.070   0.630   7.090
 3726W        W 4697  10.290   0.320   7.660
 3727W        W 4698   0.610   7.780   6.310
 3728W        W 4699   2.400   1.880   6.970
 3729W        W 4700   6.230  13.780   0.920
 3730W        W 4701   2.040   3.350   0.290
 3731W        W 4702   2.450   6.980   7.350
 3732W        W 4703   4.490  13.010   7.450
 3733W        W 4704   4.760   7.590   8.140
 3734W        W 4705   0.980  11.310   7.820
 3735W        W 4706   9.490  10.570  12.470
 3736W        W 4707  13.670   4.630  11.070
 3737W        W 4708  11.690   7.280  11.390
 3738W        W 4709   8.430   2.660   5.970
 3739W        W 4710   9.200   6.600   7.570
 3740W        W 4711  12.960   1.260   2.560
 3741W        W 4712   5.320   3.270   8.680
 3742W        W 4713  10.220   3.140  11.030
 3743W        W 4714   0.810  10.910   7.480
 3744W        W 4715   1.350  12.300  11.160
 3745W        W 4716  11.230  12.360   6.090
 3746W        W 4717   3.720   0.630   4.150
 3747W        W 4718  10.620   6.800   0.310
 3748W        W 4719  13.240   5.860   0.620
 3749W        W 4720   5.880   7.650   2.740
 3750W        W 4721   1.710   7.430   2.890
 3751W        W 4722  10.780   7.750  10.670
 3752W        W 4723  12.930   4.710   3.270
 3753W        W 4724   5.850  12.680  12.910
 3754W        W 4725   2.760  11.790  10.730
 3755W        W 4726   3.490   1.650   5.330
 3756W        W 4727   8.410   8.870  10.900
 3757W        W 4728   7.970   6.910   1.680
 3758W        W 4729  11.850  12.130   4.490
 3759W        W 4730   0.190   9.850   6.140
 3760W        W 4731   1.010   3.690  13.200
 3761W        W 4732   0.980   3.840   2.070
 3762W        W 4733   1.960   7.860   6.190
 3763W        W 4734  13.620   6.870   3.140
 3764W        W 4735  12.100   6.570  12.020
 3765W        W 4736   8.370  10.570  10.250
 3766W        W 4737   2.430   0.310   6.780
 3767W        W 4738   6.200  10.010  10.520
 3768W        W 4739   7.510   8.110   5.750
 3769W        W 4740   4.260   3.110   6.140
 3770W        W 4741   1.310  11.150   7.430
 3771W        W 4742  12.740   8.540  12.960
 3772W        W 4743  12.000   0.510   7.690
 3773W        W 4744   5.180   3.870   8.070
 3774W        W 4745  13.850   7.330   0.630
 3775W        W 4746   4.300   5.370   5.890
 3776W        W 4747   3.960   6.830  12.210
 3777W        W 4748   9.940   2.100  12.520
 3778W        W 4749  10.070   9.410   7.570
 3779W        W 4750  10.140   6.420   6.290
 3780W        W 4751   9.800   5.380   8.270
 3781W        W 4752   7.910   0.170  12.250
 3782W        W 4753   5.780   6.140   9.090
 3783W        W 4754  11.490   4.840   0.020
 3784W        W 4755   8.670   2.940   2.240
 3785W        W 4756  13.740   0.490   9.750
 3786W        W 4757   8.140  12.000   3.040
 3787W        W 4758   0.450  12.250  10.360
 3788W        W 4759   1.060   2.050   8.350
 3789W        W 4760  12.070   0.250   8.120
 3790W        W 4761   8.460   8.750   8.810
 3791W        W 4762   8.080   2.310  10.610
 3792W        W 4763   2.180  12.230   5.130
 3793W        W 4764   0.670  12.300   2.030
 3794W        W 4765  11.690   2.350   8.830
 3795W        W 4766   6.710   6.230   9.450
 3796W        W 4767   2.450  11.440   2.590
 3797W        W 4768   7.750  11.530   6.390
 3798W        W 4769   1.490   3.740   7.160
 3799W        W 4770   0.960   7.640  10.010
 3800W        W 4771   3.990   5.460   0.940
 3801W        W 4772  11.940  10.240  11.770
 3802W        W 4773   5.110  12.980   8.430
 3803W        W 4774  13.380   0.290   4.270
 3804W        W 4775   7.290   0.820  12.430
 3805W        W 4776   6.210  11.260   7.490
 3806W        W 4777   4.130   5.680  11.760
 3807W        W 4778   6.790  11.990  12.480
 3808W        W 4779  11.440   7.700   8.350
 3809W        W 4780   1.610   5.310   5.630
 3810W        W 4781   8.600   0.320   6.030
 3811W        W 4782   6.110   9.560  12.360
 3812W        W 4783   3.060   6.650   6.490
 3813W        W 4784   0.150   4.510  13.590
 3814W        W 4785  10.670  10.430  12.450
 3815W        W 4786   1.210   8.730  13.730
 3816W        W 4787  10.540  13.770  13.000
 3817W        W 4788  11.410  10.700   7.380
 3818W        W 4789  11.050   0.660   1.210
 3819W        W 4790  10.510  13.370   7.930
 3820W        W 4791   9.110   5.820   3.830
 3821W        W 4792   1.640  10.520  13.010
 3822W        W 4793   3.600   1.820  13.260
 3823W        W 4794   8.280  10.740   9.740
 3824W        W 4795   0.150   2.860  11.760
 3825W        W 4796   4.280   4.420   2.310
 3826W        W 4797   1.950   6.120  12.800
 3827W        W 4798   7.740   7.130   8.450
 3828W        W 4799   1.300  10.450  12.200
 3829W        W 4800   6.620   7.910   2.170
 3830W        W 4801   0.700  11.620   1.450
 3831W        W 4802   7.920   4.580   2.710
 3832W        W 4803   0.700   5.450   4.350
 3833W        W 4804   3.740   8.040   8.640
 3834W        W 4805   7.880  11.960   0.480
 3835W        W 4806   4.940   8.040  12.190
 3836W        W 4807   2.610   7.080   4.160
 3837W        W 4808   7.910   7.140   3.910
 3838W        W 4809   8.770   6.160   1.790
 3839W        W 4810   4.640   2.450  13.410
 3840W        W 4811  10.040   4.960  12.340
 3841W        W 4812   7.790   9.150   3.650
 3842W        W 4813   2.370   3.430   7.110
 3843W        W 4814   5.100   9.840   9.820
 3844W        W 4815   2.440   0.160  12.690
 3845W        W 4816  11.590   3.140   7.640
 3846W        W 4817   8.150   1.840   1.850
 3847W        W 4818   6.140   2.710  13.380
 3848W        W 4819   3.170   3.380   3.850
 3849W        W 4820   3.570   5.430  12.410
 3850W        W 4821   4.710   5.000   5.980
 3851W        W 4822  13.510   5.360   3.570
 3852W        W 4823   6.520  12.120   3.080
 3853W        W 4824   8.560  12.300  11.440
 3854W        W 4825   5.230   5.830   4.610
 3855W        W 4826   0.520   7.860   9.780
 3856W        W 4827   1.470  11.370   4.910
 3857W        W 4828   6.100   6.790   7.610
 3858W        W 4829   8.710   6.180  10.180
 3859W        W 4830   4.630   6.040   7.030
 3860W        W 4831   6.560  13.080   6.800
 3861W        W 4832  12.190  10.310  13.410
 3862W        W 4833  13.160   0.030  10.930
 3863W        W 4834   6.710  13.620   0.670
 3864W        W 4835  11.960   3.360   8.230
 3865W        W 4836   7.520   8.730   8.690
 3866W        W 4837   0.730   0.800   2.210
 3867W        W 4838  10.040  10.340  13.780
 3868W        W 4839  12.030  12.250  10.640
 3869W        W 4840  11.120   4.790   5.120
 3870W        W 4841  11.450   6.610   8.940
 3871W        W 4842   3.220   0.810  12.720
 3872W        W 4843  13.070   0.100   1.880
 3873W        W 4844   9.620   2.660  13.650
 3874W        W 4845   0.190   9.920  10.330
 3875W        W 4846   7.930   5.920  10.600
 3876W        W 4847  13.920   8.210   4.820
 3877W        W 4848   6.670   2.100   1.160
 3878W        W 4849   2.120   6.260  12.120
 3879W        W 4850   3.580   5.750  12.880
 3880W        W 4851   0.040   2.930  10.200
 3881W        W 4852   3.680  13.490   9.520
 3882W        W 4853   7.900   3.610   4.950
 3883W        W 4854   8.270   8.080  12.090
 3884W        W 4855   1.050  13.620   4.790
 3885W        W 4856   0.900   7.770   4.310
 3886W        W 4857   2.530   8.320   7.210
 3887W        W 4858   9.060   6.460  10.430
 3888W        W 4859   5.370   9.460   1.070
 3889W        W 4860   0.220   9.350   5.740
 3890W        W 4861   3.510  11.410   2.990
 3891W        W 4862   7.970   1.180   7.110
 3892W        W 4863  12.530   0.420   8.300
 3893W        W 4864   0.860   9.980   3.820
 3894W        W 4865   7.300   5.490  10.220
 3895W        W 4866   4.190  12.110   1.730
 3896W        W 4867  12.730   8.620   7.250
 3897W        W 4868  13.490   7.990   0.760
 3898W        W 4869   7.670  12.290   1.190
 3899W        W 4870   4.520  13.370  12.450
 3900W        W 4871   9.590  13.900  10.500
 3901W        W 4872   7.520   3.540   2.330
 3902W        W 4873   5.930   5.210   7.450
 3903W        W 4874  12.580   9.980  10.270
 3904W        W 4875  11.990  13.000   3.750
 3905W        W 4876   1.100   3.210   5.230
 3906W        W 4877   9.610  13.910   8.130
 3907W        W 4878  12.430  10.310   9.520
 3908W        W 4879   2.790  12.450   2.430
 3909W        W 4880   9.600   8.580  13.860
 3910W        W 4881   1.050   4.460  12.990
 3911W        W 4882   7.980   0.670   9.420
 3912W        W 4883  13.670   8.120  11.930
 3913W        W 4884   7.600   5.040   1.090
 3914W        W 4885   8.070   2.250   8.950
 3915W        W 4886  10.090   0.050   5.190
 3916W        W 4887   2.410  13.280   7.110
 3917W        W 4888   0.190   1.090  10.570
 3918W        W 4889   9.370  12.740   5.300
 3919W        W 4890  12.100   4.690   6.280
 3920W        W 4891   2.150   6.190   9.050
 3921W        W 4892   1.560  13.500   4.690
 3922W        W 4893   4.110   1.560   8.370
 3923W        W 4894  11.470   0.770   5.110
 3924W        W 4895   6.730   3.140  12.310
 3925W        W 4896   9.480  11.320   9.160
 3926W        W 4897   7.110   5.240   9.780
 3927W        W 4898   5.910   2.790   7.630
 3928W        W 4899   4.380  10.830   6.720
 3929W        W 4900   4.000  10.870   5.030
 3930W        W 4901  10.170   4.040   8.620
 3931W        W 4902  11.470   2.290   2.840
 3932W        W 4903   3.570  10.920  13.570
 3933W        W 4904   2.350   0.250   8.180
 3934W        W 4905  11.410   9.510   1.510
 3935W        W 4906   1.580   6.000   8.310
 3936W        W 4907   5.400  11.260  11.540
 3937W        W 4908  10.020   5.890   7.280
 3938W        W 4909   5.130  12.220   0.810
 3939W        W 4910   8.000  11.410   7.220
 3940W        W 4911   8.400  12.380   5.560
 3941W        W 4912   1.760   8.290   3.200
 3942W        W 4913  12.860   1.340   1.170
 3943W        W 4914  11.420   3.120  13.560
 3944W        W 4915   5.300   2.880   0.040
 3945W        W 4916   3.760  10.610  13.870
 3946W        W 4917  12.980   7.780   1.660
 3947W        W 4918   2.140   5.230   0.460
 3948W        W 4919   8.610   1.240   9.050
 3949W        W 4920   6.970   6.940  11.560
 3950W        W 4921   4.200   9.160  13.820
 3951W        W 4922   1.030   9.560   9.040
 3952W        W 4923   0.410  11.560   9.060
 3953W        W 4924   4.570  13.640  11.490
 3954W        W 4925  13.190  13.340  11.190
 3955W        W 4926   5.680   9.200   2.840
 3956W        W 4927   1.210   3.070   8.320
 3957W        W 4928  12.430   8.780   0.410
 3958W        W 4929  11.620  11.620   7.650
 3959W        W 4930   2.180   3.980   3.140
 3960W        W 4931   2.200   3.730   0.730
 3961W        W 4932  11.930   3.580   8.690
 3962W        W 4933  11.210   9.540  11.070
 3963W        W 4934   7.140   9.740  12.670
 3964W        W 4935  12.660   8.950  10.050
 3965W        W 4936  11.200   4.500  13.300
 3966W        W 4937  12.390   5.790  10.060
 3967W        W 4938   6.080  11.930  13.680
 3968W        W 4939   4.990  10.050   2.970
 3969W        W 4940  11.550   5.930   6.080
 3970W        W 4941   3.030   9.210  12.410
 3971W        W 4942   5.080   5.000   4.720
 3972W        W 4943  13.760   9.060  10.290
 3973W        W 4944   6.830  12.440   2.730
 3974W        W 4945  11.240  11.740   7.970
 3975W        W 4946   3.900  12.010  10.170
 3976W        W 4947   6.600  10.830   2.890
 3977W        W 4948   7.140   8.870   0.270
 3978W        W 4949  13.360   0.020   4.790
 3979W        W 4950   1.560  10.880   7.000
 3980W        W 4951   4.880   3.260   5.370
 3981W        W 4952   8.760   2.100   1.420
 3982W        W 4953   1.950   4.710  13.240
 3983W        W 4954  11.280   9.950   7.710
 3984W        W 4955   7.780   2.730  13.440
 3985W        W 4956   9.440  11.290   7.830
 3986W        W 4957   5.040   2.150   5.040
 3987W        W 4958   8.730  13.540   3.300
 3988W        W 4959  11.100   4.030   3.030
 3989W        W 4960   1.180   4.040   2.470
 3990W        W 4961  12.230  11.800   3.670
 3991W        W 4962  12.690  13.190   0.930
 3992W        W 4963  10.170  13.740  13.730
 3993W        W 4964   9.140   2.650  10.390
 3994W        W 4965   7.800   7.870   2.770
 3995W        W 4966   5.110  13.700  13.040
 3996W        W 4967   0.730  10.580  12.780
 3997W        W 4968   9.040  10.410   9.110
 3998W        W 4969   3.580   9.760   1.200
 3999W        W 4970   2.830   6.940  12.780
 4000W        W 4971   8.340   0.400   7.290
 4001W        W 4972   3.440   0.570  11.960
 4002W        W 4973   0.290  11.970   8.740
 4003W        W 4974  11.570  10.480  11.000
 4004W        W 4975   9.710  10.110   1.580
 4005W        W 4976  11.360   5.650   7.580
 4006W        W 4977  11.870   9.140   1.060
 4007W        W 4978   9.310   2.340   0.450
 4008W        W 4979  10.010   6.970  12.140
 4009W        W 4980   5.800   3.460   7.080
 4010W        W 4981   1.680  11.360   5.370
 4011W        W 4982   2.750   7.110   2.110
 4012W        W 4983   2.180  12.300   1.740
 4013W        W 4984   9.490   1.290   0.250
 4014W        W 4985  11.230   3.880  11.290
 4015W        W 4986   6.730   6.380   0.630
 4016W        W 4987   1.090   9.460   3.010
 4017W        W 4988   6.010  12.580   7.620
 4018W        W 4989  11.300  11.360  12.450
 4019W        W 4990  10.500   7.410  12.700
 4020W        W 4991   9.570   6.420  13.850
 4021W        W 4992  11.620  11.900  11.330
 4022W        W 4993   0.610   5.940   0.450
 4023W        W 4994  11.940   5.660   5.910
 4024W        W 4995   9.690   0.000   6.980
 4025W        W 4996  13.700  11.530   4.320
 4026W        W 4997  13.580   2.870  11.130
 4027W        W 4998   3.810   4.060   9.350
 4028W        W 4999   5.070   5.890   7.790
 4029W        W 5000   1.620  12.740   7.580
 4030W        W 5001   4.560   7.820   4.670
 4031W        W 5002  12.690  10.620   2.100
 4032W        W 5003   1.920   2.280  13.730
 4033W        W 5004   7.480   1.620   3.070
 4034W        W 5005   7.230   4.000  11.170
 4035W        W 5006   3.750   0.560   6.710
 4036W        W 5007  10.610   7.830   9.850
 4037W        W 5008   6.680  11.350   9.880
 4038W        W 5009   1.720   7.780   1.120
 4039W        W 5010   3.790  10.440  13.360
 4040W        W 5011  13.170   3.910  11.260
 4041W        W 5012   3.420   6.880  12.270
 4042W        W 5013   6.870   7.090   0.050
 4043W        W 5014  12.840   5.730   2.290
 4044W        W 5015   9.360  11.980  13.430
 4045W        W 5016   6.820   1.730   0.260
 4046W        W 5017  12.220   0.600   2.500
 4047W        W 5018  13.770  13.860   4.370
 4048W        W 5019   6.490   9.860   2.560
 4049W        W 5020  12.360   1.890  12.240
 4050W        W 5021  13.000  11.370   5.500
 4051W        W 5022   4.700   1.080   5.390
 4052W        W 5023  12.790   2.910  10.890
 4053W        W 5024   1.020   9.620   5.820
 4054W        W 5025   6.480   8.180   0.690
 4055W        W 5026  12.000   6.010   2.930
 4056W        W 5027   3.750   5.460   9.530
 4057W        W 5028   4.160   0.800   6.860
 4058W        W 5029   3.920  13.520   2.090
 4059W        W 5030   2.300   8.860  12.860
 4060W        W 5031   4.350   5.530   3.770
 4061W        W 5032  13.050   9.970   3.080
 4062W        W 5033   1.210  10.740  11.530
 4063W        W 5034   2.770  13.150   1.310
 4064W        W 5035  10.290   2.280   9.360
 4065W        W 5036   9.230  12.070   2.810
 4066W        W 5037   3.790   8.520  11.350
 4067W        W 5038   3.350   4.060   5.230
 4068W        W 5039   7.680  12.170   5.780
 4069W        W 5040   8.210   3.850   5.380
 4070W        W 5041  10.290   2.910   5.510
 4071W        W 5042   3.890   0.830  11.940
 4072W        W 5043   6.810   8.590   6.190
 4073W        W 5044   3.620   1.300   9.670
 4074W        W 5045  11.510  10.020  11.720
 4075W        W 5046   5.340  11.560   2.430
 4076W        W 5047   0.950  11.940   1.820
 4077W        W 5048   1.110   9.410  12.280
 4078W        W 5049   9.330  11.550   5.010
 4079W        W 5050  12.960   2.780  12.970
 4080W        W 5051   4.760   2.110  10.020
 4081W        W 5052   9.670  13.660   5.560
 4082W        W 5053   9.180  13.130  11.300
 4083W        W 5054   8.420   3.930   1.210
 4084W        W 5055   4.120   9.000   2.470
 4085W        W 5056  11.570   7.550   9.390
 4086W        W 5057  10.630   4.700   1.390
 4087W        W 5058   5.870  10.110   7.570
 4088W        W 5059  11.760   0.420   9.080
 4089W        W 5060   5.430  12.250   6.990
 4090W        W 5061   2.610   2.300  10.610
 4091W        W 5062   5.930  10.380   2.370
 4092W        W 5063  13.630   9.720   7.630
 4093W        W 5064   2.360  13.020  11.830
 4094W        W 5065   2.390   3.760   0.290
 4095W        W 5066   8.360  11.240   4.530
 4096W        W 5067   8.530   0.620   7.840
 4097W        W 5068   9.630   7.320   8.240
 4098W        W 5069   1.150   9.150   7.020
 4099W        W 5070  13.330   4.290   8.270
 4100W        W 5071   5.670   5.120  12.830
 4101W        W 5072  10.660   8.030  13.600
 4102W        W 5073   1.610   9.320  11.000
 4103W        W 5074   5.480   3.390   5.710
 4104W        W 5075  13.880  12.110   2.900
 4105W        W 5076   1.350   7.440   7.660
 4106W        W 5077   0.180  12.440   4.200
 4107W        W 5078  11.240  11.550   0.060
 4108W        W 5079   6.680   5.740   6.260
 4109W        W 5080  11.150   5.530   9.760
 4110W        W 5081   8.230   1.330   2.000
 4111W        W 5082   2.780   1.040   5.540
 4112W        W 5083  11.180   8.820   9.830
 4113W        W 5084  10.120   3.590  11.990
 4114W        W 5085  12.910   1.090   8.260
 4115W        W 5086  12.360  10.870  11.520
 4116W        W 5087   0.400   3.200   5.990
 4117W        W 5088   8.440  12.240   8.130
 4118W        W 5089   2.980   1.260  12.750
 4119W        W 5090   6.990   2.580   6.840
 4120W        W 5091  11.410   2.790   2.670
 4121W        W 5092   3.420   1.700   0.570
 4122W        W 5093   2.020   0.780  11.050
 4123W        W 5094   5.040   2.000   3.230
 4124W        W 5095   6.080   6.630  11.060
 4125W        W 5096   9.290   2.730   6.410
 4126W        W 5097  11.620   7.590  10.940
 4127W        W 5098   4.010   0.430   8.320
 4128W        W 5099   7.790   0.640   8.780
 4129W        W 5100   3.210  11.450   6.930
 4130W        W 5101   3.890   2.700   4.040
 4131W        W 5102   9.400  10.870   8.840
 4132W        W 5103   2.120   2.320   9.820
 4133W        W 5104  10.970  11.300   8.160
 4134W        W 5105   8.080  13.210   4.300
 4135W        W 5106   7.560   6.200   0.590
 4136W        W 5107   7.940   7.740   6.280
 4137W        W 5108   3.340   2.400   5.090
 4138W        W 5109   9.660   2.030   5.010
 4139W        W 5110   8.900   6.330   6.320
 4140W        W 5111   1.690   0.840   4.490
 4141W        W 5112   3.140   2.840  11.260
 4142W        W 5113   2.960   3.970   4.890
 4143W        W 5114   1.710   4.240   1.840
 4144W        W 5115   5.680   2.110   0.990
 4145W        W 5116   5.990   2.600  11.960
 4146W        W 5117   6.460   4.370   5.080
 4147W        W 5118   4.300   2.580  11.780
 4148W        W 5119  13.120   7.000   8.580
 4149W        W 5120   2.850   9.520  10.220
 4150W        W 5121   8.300  11.510   1.420
 4151W        W 5122  10.980   8.950   1.210
 4152W        W 5123   0.700   0.250   7.470
 4153W        W 5124   1.620  11.240   1.440
 4154W        W 5125   2.100  12.820   1.830
 4155W        W 5126  11.150  12.110   4.960
 4156W        W 5127   8.970   9.220   6.150
 4157W        W 5128   6.300   7.680   4.990
 4158W        W 5129   5.560   9.190   9.650
 4159W        W 5130  12.450  11.320   4.860
 4160W        W 5131  10.360   2.380  12.480
 4161W        W 5132   8.260  12.370   2.540
 4162W        W 5133   3.740   0.980   2.890
 4163W        W 5134   8.060   9.270   0.270
 4164W        W 5135   3.410   0.640   0.830
 4165W        W 5136   8.060   3.130   0.270
 4166W        W 5137   6.540  10.700   9.300
 4167W        W 5138  12.770   5.350   4.240
 4168W        W 5139   8.380  12.620   6.470
 4169W        W 5140   6.140   8.180   2.880
 4170W        W 5141  10.530   1.030   2.400
 4171W        W 5142  13.730   6.250   3.740
 4172W        W 5143  13.190   5.570  12.120
 4173W        W 5144   1.940   5.780  11.340
 4174W        W 5145   4.210   8.850  11.230
 4175W        W 5146   6.070  12.050  10.360
 4176W        W 5147   0.330   8.140  11.770
 4177W        W 5148   6.160   1.120   0.250
 4178W        W 5149   0.590   5.140  12.700
 4179W        W 5150   5.730  13.050  11.860
 4180W        W 5151   3.320   8.140   8.900
 4181W        W 5152   3.830   4.910   1.650
 4182W        W 5153  13.730  11.150   5.990
 4183W        W 5154   8.380  13.670   1.290
 4184W        W 5155  12.960   3.770  12.520
 4185W        W 5156   2.920   0.230   6.200
 4186W        W 5157   6.580   5.910   0.790
 4187W        W 5158   1.440   6.960   0.250
 4188W        W 5159   9.190   6.580   0.210
 4189W        W 5160   4.520   9.240   3.650
 4190W        W 5161  12.480   4.610   0.060
 4191W        W 5162   8.290   1.750   4.980
 4192W        W 5163   9.140  13.430   7.770
 4193W        W 5164  13.600   8.740   5.550
 4194W        W 5165  11.710   3.930   7.690
 4195W        W 5166   0.850   7.980   7.920
 4196W        W 5167  10.750   5.850  11.190
 4197W        W 5168  10.640  12.600  12.250
 4198W        W 5169   5.050   5.360   0.810
 4199W        W 5170  10.440   5.890  12.340
 4200W        W 5171   6.540  12.680  10.760
 4201W        W 5172   3.310   4.810   9.050
 4202W        W 5173   8.950   5.410   8.150
 4203W        W 5174   6.100   6.980  12.120
 4204W        W 5175   1.820   2.670   5.370
 4205W        W 5176  11.960   2.560   1.550
 4206W        W 5177  11.980   8.660  12.660
 4207W        W 5178   6.090   6.110   5.180
 4208W        W 5179  10.890  11.790   4.480
 4209W        W 5180   5.520   6.670   0.410
 4210W        W 5181  13.730   3.860   9.080
 4211W        W 5182   0.270   6.930   5.720
 4212W        W 5183  11.080   0.430   5.110
 4213W        W 5184  10.670  12.270   5.120
 4214W        W 5185   1.000  10.540   5.630
 4215W        W 5186  12.290   4.500   7.370
 4216W        W 5187   7.830   8.520   3.500
 4217W        W 5188   9.580   5.690  11.970
 4218W        W 5189   8.980   5.910  10.600
 4219W        W 5190   7.800   0.330  10.890
 4220W        W 5191  10.380   9.900   7.490
 4221W        W 5192  11.190   7.030   1.610
 4222W        W 5193   0.210   4.820  11.510
 4223W        W 5194   5.650  13.690  12.940
 4224W        W 5195  11.550   6.230   0.910
 4225W        W 5196  13.470   7.990   6.590
 4226W        W 5197   4.080   9.500   8.380
 4227W        W 5198   9.750   8.760  12.550
 4228W        W 5199  13.750  10.620   6.150
 4229W        W 5200   1.840   3.840   0.400
 4230W        W 5201   2.180   4.160   1.580
 4231W        W 5202   2.370  11.250   9.390
 4232W        W 5203   5.770   2.870   2.950
 4233W        W 5204   1.760   2.220   1.680
 4234W        W 5205   1.220  13.340   9.710
 4235W        W 5206  13.530   9.520  13.830
 4236W        W 5207   0.140   8.340   3.420
 4237W        W 5208  11.480   0.640   7.500
 4238W        W 5209   2.280  11.190   8.080
 4239W        W 5210  11.080   0.580   0.670
 4240W        W 5211   7.270   4.500   0.080
 4241W        W 5212   1.430   9.070   1.340
 4242W        W 5213  11.670   7.430  12.110
 4243W        W 5214   3.330  13.440   6.920
 4244W        W 5215   2.130   4.390  13.580
 4245W        W 5216   3.270   9.230   0.490
 4246W        W 5217  13.560   0.240   5.170
 4247W        W 5218  11.050   5.610  13.910
 4248W        W 5219   5.330   8.910  12.240
 4249W        W 5220  13.010  11.840   5.320
 4250W        W 5221   9.290   9.090   1.090
 4251W        W 5222   2.600  12.390   7.000
 4252W        W 5223   3.870   5.290  12.000
 4253W        W 5224   6.030   2.410   5.650
 4254W        W 5225  13.270   3.760   8.180
 4255W        W 5226   1.380   6.720   4.680
 4256W        W 5227   1.470   4.280   6.440
 4257W        W 5228   2.210   2.460   3.270
 4258W        W 5229  12.730   1.120   5.060
 4259W        W 5230   1.410   4.750   2.960
 4260W        W 5231   1.160   3.960   3.220
 4261W        W 5232   2.030   9.640   9.920
 4262W        W 5233   0.210  10.100  13.490
 4263W        W 5234  13.030   0.080  12.670
 4264W        W 5235   6.990   3.790   3.010
 4265W        W 5236   1.350  11.670  13.450
 4266W        W 5237  12.860   5.830   7.510
 4267W        W 5238  12.510   5.330  13.370
 4268W        W 5239   8.980   9.930   8.960
 4269W        W 5240   4.770   7.890   5.460
 4270W        W 5241   1.170  13.440   4.210
 4271W        W 5242   1.130   3.030  13.350
 4272W        W 5243  10.040   4.640   9.280
 4273W        W 5244  12.630   5.170   0.240
 4274W        W 5245  11.550   4.410   9.020
 4275W        W 5246  10.790  12.310  11.230
 4276W        W 5247  12.100   2.660  11.600
 4277W        W 5248   6.950   7.450   7.190
 4278W        W 5249  13.380  10.090   4.280
 4279W        W 5250  10.910  10.320   2.530
 4280W        W 5251   8.630  10.460  11.290
 4281W        W 5252   0.330  10.460   2.590
 4282W        W 5253   1.190   3.730  10.140
 4283W        W 5254   3.990  13.710   4.730
 4284W        W 5255   1.430   7.740   6.070
 4285W        W 5256   9.810  12.950   8.800
 4286W        W 5257   5.400   9.660  11.550
 4287W        W 5258  11.790  11.520  10.550
 4288W        W 5259   0.890   5.910  10.970
 4289W        W 5260   0.240   8.200  13.510
 4290W        W 5261   2.600   9.850   3.370
 4291W        W 5262  12.670  12.460   5.580
 4292W        W 5263   2.390   2.770   7.540
 4293W        W 5264   8.820  13.790  13.890
 4294W        W 5265   8.950  12.720   4.970
 4295W        W 5266   1.140   2.180   9.640
 4296W        W 5267   7.570   3.370   4.030
 4297W        W 5268   9.210   0.440  11.150
 4298W        W 5269   5.830  11.380   2.700
 4299W        W 5270  10.120   1.020   5.960
 4300W        W 5271   1.990  10.960  11.280
 4301W        W 5272   3.320   8.920  11.250
 4302W        W 5273   2.440   1.070   9.280
 4303W        W 5274   0.060   0.130   3.920
 4304W        W 5275   8.380   2.370   0.660
 4305W        W 5276  10.030   6.690   6.760
 4306W        W 5277   5.520   4.690   1.070
 4307W        W 5278  12.860  12.000  13.050
 4308W        W 5279   5.600  12.060   2.150
 4309W        W 5280   6.530  13.550   8.240
 4310W        W 5281   2.650   0.700   2.790
 4311W        W 5282   3.630   3.800   3.310
 4312W        W 5283  13.400   5.940   4.910
 4313W        W 5284   3.410  11.140   5.230
 4314W        W 5285  12.720  10.860   7.680
 4315W        W 5286   6.110   1.700   2.050
 4316W        W 5287  10.720   0.580   0.180
 4317W        W 5288  11.060   7.830  13.430
 4318W        W 5289   4.800  11.850   9.790
 4319W        W 5290  11.030   2.210   2.340
 4320W        W 5291   8.680   0.030   0.390
 4321W        W 5292   7.540   4.320   1.150
 4322W        W 5293   7.270   3.650   6.510
 4323W        W 5294   1.320  12.350   1.030
 4324W        W 5295   1.870  13.170   3.650
 4325W        W 5296  12.860   2.470   6.320
 4326W        W 5297  13.230   2.110  10.530
 4327W        W 5298  10.820   0.260   4.250
 4328W        W 5299  11.540   4.020   1.960
 4329W        W 5300   8.180   8.910   7.280
 4330W        W 5301  10.460  11.510  13.750
 4331W        W 5302   3.400   9.090  12.750
 4332W        W 5303  11.440   4.880   4.240
 4333W        W 5304   5.270  11.060  10.070
 4334W        W 5305   7.350   1.080  11.160
 4335W        W 5306  12.500   7.400   7.020
 4336W        W 5307   7.330   1.640   6.260
 4337W        W 5308   3.660   8.630  12.640
 4338W        W 5309  11.950   8.350   1.600
 4339W        W 5310   2.790   2.540  13.410
 4340W        W 5311   2.570   0.470   5.670
 4341W        W 5312   9.680   2.840  11.880
 4342W        W 5313  11.540   2.980  10.960
 4343W        W 5314   6.200   0.670   5.020
 4344W        W 5315   0.170   8.260   5.690
 4345W        W 5316   0.910   6.640   6.770
 4346W        W 5317  11.810   8.530   2.650
 4347W        W 5318   0.920   8.500   2.700
 4348W        W 5319   7.750  12.780   4.360
 4349W        W 5320   7.800   3.830   7.230
 4350W        W 5321   0.010   6.560   3.400
 4351W        W 5322   0.480   3.550   9.640
 4352W        W 5323  11.820  13.660   7.050
 4353W        W 5324  12.020  11.880   5.320
 4354W        W 5325   4.260  12.540   8.190
 4355W        W 5326   5.060   8.520   3.360
 4356W        W 5327   3.160   1.740   2.720
 4357W        W 5328   2.750   9.160   5.810
 4358W        W 5329   2.250  11.830   1.490
 4359W        W 5330   8.610   3.680  12.990
 4360W        W 5331  10.260   8.180   0.920
 4361W        W 5332   5.280   1.800   9.090
 4362W        W 5333   1.470  10.210   4.170
 4363W        W 5334   4.240   1.750   1.450
 4364W        W 5335   6.710   2.890  10.740
 4365W        W 5336   3.210   6.020  12.480
 4366W        W 5337   6.950   7.030   5.450
 4367W        W 5338   6.840  10.760   6.360
 4368W        W 5339   5.600  13.210  12.840
 4369W        W 5340   4.380  12.410  10.690
 4370W        W 5341  13.890   3.790  12.910
 4371W        W 5342   7.510   1.450   7.070
 4372W        W 5343   2.830   2.690   1.990
 4373W        W 5344  13.180  10.170   7.870
 4374W        W 5345   8.540   9.640   0.180
 4375W        W 5346   3.770   1.900  11.450
 4376W        W 5347   1.970   5.840   8.500
 4377W        W 5348   7.820  13.880   4.850
 4378W        W 5349   9.700   4.440   2.390
 4379W        W 5350   0.630  10.270  13.900
 4380W        W 5351  12.030   1.560   9.580
 4381W        W 5352  11.650  11.110   7.640
 4382W        W 5353   0.750   9.520   4.010
 4383W        W 5354  11.390   1.050   0.520
 4384W        W 5355   3.230  13.180   0.870
 4385W        W 5356  11.090  12.070   2.960
 4386W        W 5357   0.780  12.860   5.910
 4387W        W 5358  10.510   0.290   6.800
 4388W        W 5359   0.670   7.400   1.330
 4389W        W 5360   6.500   7.670  13.500
 4390W        W 5361   8.130   2.380   0.130
 4391W        W 5362   5.050   7.970   3.960
 4392W        W 5363   8.820   6.820   6.090
 4393W        W 5364   9.770   9.510  10.090
 4394W        W 5365   9.280   3.490  13.700
 4395W        W 5366   7.160   2.870   2.980
 4396W        W 5367   8.680   9.310  11.630
 4397W        W 5368  10.540  13.530   1.520
 4398W        W 5369   5.300   7.850  10.070
 4399W        W 5370   8.820   0.600   6.430
 4400W        W 5371  12.820  11.940   5.760
 4401W        W 5372  12.380  13.330  13.710
 4402W        W 5373   6.560   1.100  10.680
 4403W        W 5374   4.160  12.640  12.520
 4404W        W 5375   3.150   4.420   3.820
 4405W        W 5376   1.230  10.500  12.700
 4406W        W 5377   6.960  13.570   4.580
 4407W        W 5378   6.790   7.350   0.500
 4408W        W 5379  13.160   8.910  12.840
 4409W        W 5380   6.510   4.570   6.010
 4410W        W 5381   4.190  10.620   0.980
 4411W        W 5382   6.160   3.570   7.930
 4412W        W 5383   7.950   3.540  10.350
 4413W        W 5384   1.920   2.140   4.280
 4414W        W 5385  10.130   4.030  12.710
 4415W        W 5386  12.580  10.170   0.980
 4416W        W 5387   1.230  12.050   0.280
 4417W        W 5388   8.120   5.710   0.030
 4418W        W 5389   8.620  11.220   5.160
 4419W        W 5390   0.650   7.170  11.420
 4420W        W 5391  13.640   2.960   1.790
 4421W        W 5392   8.710  13.450   6.860
 4422W        W 5393  12.190  12.430   1.940
 4423W        W 5394   8.750  10.160   2.640
 4424W        W 5395   2.050   2.150  12.220
 4425W        W 5396  12.780   6.730  11.290
 4426W        W 5397   0.270  10.550   4.800
 4427W        W 5398  10.800   0.260   6.360
 4428W        W 5399   2.780   4.890   7.420
 4429W        W 5400   7.580   4.420   3.050
 4430W        W 5401   7.290  11.490   1.220
 4431W        W 5402   1.280   3.850   9.650
 4432W        W 5403   0.260  12.930   9.820
 4433W        W 5404   0.630   5.930   6.280
 4434W        W 5405   4.740   4.660   9.970
 4435W        W 5406   4.970   0.430   3.990
 4436W        W 5407   2.680   1.940   6.490
 4437W        W 5408   3.330  12.780  13.670
 4438W        W 5409   6.120   7.440   5.630
 4439W        W 5410   5.200  10.590   4.210
 4440W        W 5411   1.400   1.880   2.360
 4441W        W 5412   2.720   9.540   0.480
 4442W        W 5413  11.880   4.590   2.760
 4443W        W 5414   3.120  10.280  11.010
 4444W        W 5415  11.900  13.650   1.460
 4445W        W 5416   0.610  10.150   9.500
 4446W        W 5417   5.370  13.740  12.540
 4447W        W 5418   1.280   4.120  13.260
 4448W        W 5419  11.550  12.600   0.470
 4449W        W 5420  11.520   0.080  10.010
 4450W        W 5421  11.050   8.330   2.010
 4451W        W 5422   9.430   0.740   6.360
 4452W        W 5423   1.340   5.040  11.620
 4453W        W 5424   0.740   3.700  12.470
 4454W        W 5425   6.810  11.180   9.470
 4455W        W 5426   4.280  11.740  10.040
 4456W        W 5427  10.170  12.260   6.830
 4457W        W 5428  13.240   0.870  11.090
 4458W        W 5429   1.770  12.840  10.670
 4459W        W 5430  13.860   2.230   6.410
 4460W        W 5431   9.900  11.410   9.320
 4461W        W 5432   4.660   4.190   3.870
 4462W        W 5433   2.330   4.100  12.380
 4463W        W 5434   2.220  10.460  11.160
 4464W        W 5435   3.800  10.550   8.010
 4465W        W 5436   3.640   1.720   7.740
 4466W        W 5437   2.760   0.740   9.440
 4467W        W 5438   8.320   0.500  10.560
 4468W        W 5439   9.560  10.280  10.390
 4469W        W 5440  12.550   7.630   4.720
 4470W        W 5441  12.060   9.870   9.430
 4471W        W 5442   7.310   0.360   0.330
 4472W        W 5443   7.500   5.450   6.240
 4473W        W 5444   8.930  11.010   7.690
 4474W        W 5445   7.990   7.460   0.860
 4475W        W 5446   7.560  10.180   6.270
 4476W        W 5447   2.560   5.560   8.340
 4477W        W 5448   3.500   9.700   8.950
 4478W        W 5449   7.730   8.730   6.680
 4479W        W 5450   3.430   7.690   8.750
 4480W        W 5451  12.810   6.420   9.330
 4481W        W 5452   8.820  10.730   5.180
 4482W        W 5453  12.430   9.130   2.690
 4483W        W 5454   1.810   6.600   9.840
 4484W        W 5455  12.370   3.620   1.790
 4485W        W 5456   7.750   6.900  12.030
 4486W        W 5457   2.110   8.210   6.900
 4487W        W 5458   9.820   8.780  11.140
 4488W        W 5459  12.950  12.830   0.730
 4489W        W 5460   7.970   3.330  11.260
 4490W        W 5461   9.610  13.240   6.520
 4491W        W 5462   4.810   8.810  13.610
 4492W        W 5463   3.240  12.280   4.120
 4493W        W 5464   3.390   3.470  12.360
 4494W        W 5465   8.340   9.260  12.530
 4495W        W 5466  10.290   1.710   1.870
 4496W        W 5467   6.530   3.560   7.570
 4497W        W 5468   7.250  10.210   2.710
 4498W        W 5469   1.080   4.300   7.880
 4499W        W 5470   9.780   3.950  10.570
 4500W        W 5471  11.770   4.270  11.850
 4501W        W 5472   7.050   6.500  11.820
 4502W        W 5473   2.600  12.560  11.030
 4503W        W 5474   3.700   9.600  10.050
 4504W        W 5475   9.560   1.870  10.910
 4505W        W 5476   6.950   6.300   3.650
 4506W        W 5477   5.700   9.540   2.430
 4507W        W 5478   1.420   9.320   4.730
 4508W        W 5479   9.110   9.280  13.440
 4509W        W 5480   0.600   2.830   9.300
 4510W        W 5481   5.540  10.590   3.880
 4511W        W 5482  12.510  11.240   9.130
 4512W        W 5483   0.420  12.280   2.970
 4513W        W 5484   5.130   5.040   5.700
 4514W        W 5485   5.720   0.520  13.410
 4515W        W 5486   1.500   4.380   9.410
 4516W        W 5487   0.270  11.570  11.910
 4517W        W 5488   9.260   3.400   5.490
 4518W        W 5489   1.480  11.280   6.100
 4519W        W 5490   8.820   4.080   2.810
 4520W        W 5491  13.140   1.830   9.460
 4521W        W 5492   0.640   6.440   0.320
 4522W        W 5493   2.720   2.140   2.000
 4523W        W 5494   2.000   8.260  11.700
 4524W        W 5495   0.050   1.440   3.590
 4525W        W 5496   6.480   6.890   4.430
 4526W        W 5497  11.580   4.740   9.630
 4527W        W 5498  11.010   2.930   4.240
 4528W        W 5499  11.940   3.420   4.260
 4529W        W 5500   0.420   2.330  13.630
 4530W        W 5501   0.250   6.660   3.870
 4531W        W 5502   4.520   9.210   2.190
 4532W        W 5503  10.630   0.550   1.610
 4533W        W 5504   3.460  13.270  10.230
 4534W        W 5505   5.760  12.630   0.620
 4535W        W 5506  10.020   3.740   2.190
 4536W        W 5507   5.970   3.870   7.570
 4537W        W 5508   0.310   5.390   3.970
 4538W        W 5509  11.430  13.010   9.960
 4539W        W 5510   3.390   8.150  12.740
 4540W        W 5511   9.860   5.780  13.120
 4541W        W 5512   0.740   9.030   4.890
 4542W        W 5513  10.560   3.910  13.010
 4543W        W 5514   0.030  13.150   1.160
 4544W        W 5515   9.130  13.150   1.650
 4545W        W 5516   0.650  11.250  10.400
 4546W        W 5517   3.050   3.080   9.480
 4547W        W 5518   1.390   8.450   4.990
 4548W        W 5519   4.330  10.640   9.270
 4549W        W 5520   8.030   4.310   0.830
 4550W        W 5521   0.520   8.570   6.090
 4551W        W 5522  12.550   8.230   6.950
 4552W        W 5523  11.870   2.910   5.300
 4553W        W 5524   7.000  12.830  11.960
 4554W        W 5525   0.080  11.720   1.580
 4555W        W 5526   0.200   1.840  10.090
 4556W        W 5527  10.640   9.680   6.950
 4557W        W 5528  11.640   0.820   1.890
 4558W        W 5529   5.960   9.900   2.750
 4559W        W 5530   5.270   0.590   9.960
 4560W        W 5531  13.420   3.160   2.930
 4561W        W 5532   9.510  11.610  13.800
 4562W        W 5533  12.520   2.180   6.610
 4563W        W 5534  12.370   9.920  13.690
 4564W        W 5535   6.420   9.120   8.330
 4565W        W 5536   3.030   5.560   8.130
 4566W        W 5537   2.040   2.590   1.430
 4567W        W 5538   5.710   6.620  11.380
 4568W        W 5539   4.850   6.190   3.320
 4569W        W 5540   2.120  10.690   0.210
 4570W        W 5541   5.850   4.470  11.670
 4571W        W 5542   6.210   5.040  12.870
 4572W        W 5543  13.260   8.450   8.130
 4573W        W 5544   1.620   1.520   1.040
 4574W        W 5545   1.900   7.210   0.440
 4575W        W 5546   0.070   2.410  12.760
 4576W        W 5547   8.390   0.790   0.080
 4577W        W 5548  11.120   5.690   0.530
 4578W        W 5549   1.900   8.160   7.790
 4579W        W 5550   4.170   1.800   9.490
 4580W        W 5551   9.920   7.710   0.260
 4581W        W 5552   5.030  11.310   4.910
 4582W        W 5553  10.030  13.260   5.720
 4583W        W 5554   0.230   5.420   3.410
 4584W        W 5555   9.870  12.070   1.080
 4585W        W 5556  10.580   4.610   7.820
 4586W        W 5557   7.750  10.580   5.970
 4587W        W 5558   0.340   4.650   4.550
 4588W        W 5559   8.790   9.680   2.260
 4589W        W 5560   5.180   2.050   6.060
 4590W        W 5561   2.430   0.680   3.380
 4591W        W 5562  12.060  13.240   4.940
 4592W        W 5563  10.230   0.780   0.150
 4593W        W 5564   2.060   0.760   9.970
 4594W        W 5565   3.280   5.930   0.660
 4595W        W 5566   0.540   2.000   1.900
 4596W        W 5567   9.990   1.280   6.410
 4597W        W 5568   5.960  10.900   2.630
 4598W        W 5569   6.630   7.480   5.610
 4599W        W 5570  12.830   8.520   6.700
 4600W        W 5571  13.730   0.040   7.780
 4601W        W 5572  11.950   4.400   5.220
 4602W        W 5573  12.840   5.260   9.890
 4603W        W 5574  12.740  10.640   0.670
 4604W        W 5575   7.760   6.360   7.670
 4605W        W 5576   3.500  12.120   6.890
 4606W        W 5577   6.610  12.800   1.040
 4607W        W 5578   6.050   6.170  11.450
 4608W        W 5579   6.790   1.500   4.130
 4609W        W 5580  10.630   4.890   9.860
 4610W        W 5581   7.730   5.700  10.200
 4611W        W 5582   0.960   9.190  10.770
 4612W        W 5583   2.050  12.580   4.770
 4613W        W 5584   1.220  13.820   1.810
 4614W        W 5585   6.570  10.790   1.980
 4615W        W 5586   5.260  11.470   8.910
 4616W        W 5587   0.210   1.530   4.470
 4617W        W 5588   0.100   1.890   8.210
 4618W        W 5589   3.400   6.850   8.900
 4619W        W 5590  13.570   3.300   7.150
 4620W        W 5591   7.290  10.360  12.060
 4621W        W 5592   9.640   4.280   0.500
 4622W        W 5593   0.490   8.930  11.240
 4623W        W 5594  11.360   3.930   5.320
 4624W        W 5595   5.650   4.600   9.940
 4625W        W 5596  10.680  10.580  11.990
 4626W        W 5597  10.320   1.930   1.190
 4627W        W 5598  10.860   6.640  12.250
 4628W        W 5599   7.310   7.190  13.760
 4629W        W 5600  13.370  11.440   7.690
 4630W        W 5601   9.900   1.260  12.170
 4631W        W 5602  10.180  10.030  13.370
 4632W        W 5603  11.160   0.240  10.290
 4633W        W 5604   5.130   7.900   3.480
 4634W        W 5605   2.950   8.390   4.180
 4635W        W 5606   3.710   6.260  12.780
 4636W        W 5607   4.430  12.850  11.050
 4637W        W 5608   7.110  10.010   8.980
 4638W        W 5609   0.110   3.870   3.090
 4639W        W 5610   2.840  12.540   4.000
 4640W        W 5611  12.750   4.990  13.700
 4641W        W 5612   7.370  11.820   9.930
 4642W        W 5613   2.570   4.830   3.050
 4643W        W 5614   3.060   0.070  13.340
 4644W        W 5615  12.510  12.570   5.080
 4645W        W 5616  12.880   4.020   1.900
 4646W        W 5617  11.710  10.780   8.980
 4647W        W 5618   3.650   6.520   9.280
 4648W        W 5619   9.210  11.790   1.810
 4649W        W 5620   4.080   9.340   7.870
 4650W        W 5621   5.600   0.890   2.640
 4651W        W 5622   8.150   8.420  12.430
 4652W        W 5623   4.790  13.860   0.070
 4653W        W 5624  10.590   0.830   3.590
 4654W        W 5625   6.210   7.380   4.240
 4655W        W 5626   7.320   7.970   1.240
 4656W        W 5627  10.130   2.740  13.540
 4657W        W 5628   9.860   4.300   4.390
 4658W        W 5629   3.000   7.080  12.320
 4659W        W 5630  10.140  12.650   9.940
 4660W        W 5631   6.240  11.100   3.380
 4661W        W 5632  12.220   3.980   5.460
 4662W        W 5633   7.590   2.490   4.350
 4663W        W 5634   4.080  13.350  11.770
 4664W        W 5635  13.570   6.460   2.430
 4665W        W 5636   7.720  10.650   9.110
 4666W        W 5637  10.280   3.000   3.320
 4667W        W 5638  12.620   8.560  13.490
 4668W        W 5639  12.330  12.560  10.980
 4669W        W 5640  12.290  11.860   5.830
 4670W        W 5641   3.960   9.160   4.360
 4671W        W 5642   8.850   6.610   9.100
 4672W        W 5643   4.620  10.560   5.880
 4673W        W 5644   8.860   2.710   7.730
 4674W        W 5645  11.510   0.760   3.360
 4675W        W 5646   4.470   5.830   9.090
 4676W        W 5647  11.920  12.310   2.810
 4677W        W 5648   4.630  10.360   0.260
 4678W        W 5649  11.620   3.760  10.900
 4679W        W 5650   2.210  13.430  10.040
 4680W        W 5651   5.640   2.510   8.500
 4681W        W 5652   2.280   7.750   2.930
 4682W        W 5653   9.970  11.940   1.580
 4683W        W 5654   0.280   9.490   4.330
 4684W        W 5655   2.860   9.680   7.300
 4685W        W 5656  10.630  13.400   1.050
 4686W        W 5657   6.790  11.480   8.720
 4687W        W 5658   1.450  10.030   1.130
 4688W        W 5659   1.690   6.930   3.140
 4689W        W 5660   1.430  10.800  10.890
 4690W        W 5661   0.300   5.910   1.490
 4691W        W 5662   7.180  11.730   7.220
 4692W        W 5663   8.730  12.840  12.140
 4693W        W 5664  13.850   8.840   6.090
 4694W        W 5665   1.330   9.060   1.950
 4695W        W 5666   2.980   3.730   8.630
 4696W        W 5667   1.360  13.380   3.180
 4697W        W 5668  11.550   3.880  12.750
 4698W        W 5669   5.440   5.020   0.640
 4699W        W 5670   2.790   4.110   3.660
 4700W        W 5671  11.280   3.390   2.540
 4701W        W 5672   7.350  13.420   1.290
 4702W        W 5673   2.130  12.340  13.290
 4703W        W 5674   0.840   6.280   7.440
 4704W        W 5675   8.020  10.200   5.850
 4705W        W 5676   7.450  13.150   2.880
 4706W        W 5677   2.730  13.420  10.930
 4707W        W 5678   3.280  11.060   0.630
 4708W        W 5679   9.000  10.820   0.540
 4709W        W 5680   4.410   8.430   8.130
 4710W        W 5681   8.640   0.870   8.760
 4711W        W 5682   4.190   7.650  12.900
 4712W        W 5683  13.610   1.320  10.700
 4713W        W 5684   8.260  12.590  12.810
 4714W        W 5685  13.480   8.500   5.130
 4715W        W 5686   2.150   7.260   2.940
 4716W        W 5687  12.370  10.040  11.670
 4717W        W 5688  11.400  13.120  13.210
 4718W        W 5689  13.390  12.000  11.020
 4719W        W 5690  12.010   2.750  11.100
 4720W        W 5691   8.900  10.440   8.280
 4721W        W 5692   4.300  11.720   5.910
 4722W        W 5693   1.460   7.350  10.920
 4723W        W 5694  12.970   0.700   9.440
 4724W        W 5695   8.870   7.990  13.280
 4725W        W 5696   3.360   2.070  10.000
 4726W        W 5697   8.660   9.290  11.100
 4727W        W 5698   8.390   3.980   7.600
 4728W        W 5699   2.580   3.480   1.750
 4729W        W 5700   9.410  11.200   6.090
 4730W        W 5701   2.850   1.220   4.000
 4731W        W 5702   5.880   9.450   1.060
 4732W        W 5703   8.530  11.980   4.570
 4733W        W 5704   7.690   7.670  12.290
 4734W        W 5705  10.640   4.810   2.900
 4735W        W 5706  11.250   0.670  11.030
 4736W        W 5707   2.930   4.910   0.650
 4737W        W 5708   9.190   3.130  10.200
 4738W        W 5709  11.270   1.480  13.300
 4739W        W 5710   8.030   8.490   8.670
 4740W        W 5711   2.990  12.080   8.260
 4741W        W 5712   0.290  11.460   1.160
 4742W        W 5713  13.850   6.440   2.900
 4743W        W 5714   8.680   6.440   3.340
 4744W        W 5715   2.510   9.810  12.880
 4745W        W 5716   8.340  12.630   0.530
 4746W        W 5717   2.710   7.490   9.720
 4747W        W 5718  11.490   5.610  10.130
 4748W        W 5719  11.300  13.770   8.040
 4749W        W 5720  12.600   7.270   5.160
 4750W        W 5721   8.360   9.610   2.070
 4751W        W 5722   8.200  13.780   9.610
 4752W        W 5723   9.610   9.370  13.330
 4753W        W 5724  13.000   2.260   9.170
 4754W        W 5725   8.290  11.470  10.830
 4755W        W 5726   0.740  12.460   8.140
 4756W        W 5727   3.650   3.910   4.230
 4757W        W 5728   0.520   7.240   3.350
 4758W        W 5729   7.150   0.170   3.290
 4759W        W 5730   0.690   8.690  10.820
 4760W        W 5731   7.320   9.660   9.890
 4761W        W 5732   0.450  12.860  13.210
 4762W        W 5733   6.510  12.210   4.450
 4763W        W 5734   3.610   2.210  13.630
 4764W        W 5735  12.560   5.510   7.750
 4765W        W 5736   1.100  12.160   3.190
 4766W        W 5737   4.340   8.320  10.090
 4767W        W 5738   5.270   5.200   2.420
 4768W        W 5739   2.510   8.760  11.890
 4769W        W 5740   7.440   7.750  11.780
 4770W        W 5741  12.710   9.150  11.900
 4771W        W 5742   9.580   6.870  12.430
 4772W        W 5743   1.390   6.640  13.060
 4773W        W 5744   2.800   6.830   0.830
 4774W        W 5745  13.570  13.010   4.870
 4775W        W 5746   1.780   3.090   8.060
 4776W        W 5747   3.590   3.940   4.820
 4777W        W 5748   0.790  13.430   0.590
 4778W        W 5749   6.150   8.120  13.730
 4779W        W 5750   4.900   0.990   6.890
 4780W        W 5751   1.080   4.210   9.940
 4781W        W 5752   4.290  11.090   9.530
 4782W        W 5753   5.980   8.970   3.200
 4783W        W 5754   4.120   7.630   7.200
 4784W        W 5755  13.440   8.860   3.830
 4785W        W 5756  11.770   4.380   0.760
 4786W        W 5757  12.790   1.390  10.170
 4787W        W 5758   7.150   0.820   6.580
 4788W        W 5759   2.640   8.030   3.180
 4789W        W 5760   1.450  12.400   6.820
 4790W        W 5761   5.430  13.840   4.940
 4791W        W 5762   5.490   4.660  10.410
 4792W        W 5763   9.060  10.910  12.490
 4793W        W 5764   5.500   0.060  10.340
 4794W        W 5765   8.490   3.850  10.270
 4795W        W 5766   2.780  13.020   6.910
 4796W        W 5767   7.810   8.270  13.370
 4797W        W 5768   9.150   4.740   3.190
 4798W        W 5769  12.380   1.160   2.080
 4799W        W 5770  13.200  12.480   5.510
 4800W        W 5771   4.270   1.120  11.620
 4801W        W 5772   8.570  13.530   5.160
 4802W        W 5773   9.610   1.650   5.400
 4803W        W 5774   9.120   0.310   4.830
 4804W        W 5775  13.100  13.470   8.440
 4805W        W 5776   5.930   4.910   0.460
 4806W        W 5777   8.840   6.280  10.930
 4807W        W 5778   0.240  13.170   0.700
 4808W        W 5779   3.040   0.850   0.570
 4809W        W 5780   4.620   4.230  13.250
 4810W        W 5781  13.450  12.890   5.370
 4811W        W 5782   6.590   7.970  11.240
 4812W        W 5783   8.250   1.700   6.030
 4813W        W 5784   8.710   5.600   6.520
 4814W        W 5785   4.620   2.420   2.350
 4815W        W 5786   6.830   7.160   7.620
 4816W        W 5787   6.300   3.300  12.600
 4817W        W 5788   9.080  12.310   5.230
 4818W        W 5789   2.690  12.370   7.720
 4819W        W 5790   2.640   3.180   9.220
 4820W        W 5791   7.880   0.500   2.600
 4821W        W 5792   7.440   9.420  10.360
 4822W        W 5793  11.020   5.080   2.710
 4823W        W 5794   6.720   7.940   5.370
 4824W        W 5795   9.810  10.490  13.290
 4825W        W 5796   8.350  13.280   3.010
 4826W        W 5797   4.950  12.370   7.690
 4827W        W 5798  11.500   9.250   7.210
 4828W        W 5799   9.090  11.420   8.290
 4829W        W 5800  12.950   9.130  12.410
 4830W        W 5801   3.700   2.360   7.320
 4831W        W 5802  11.620  12.720   6.170
 4832W        W 5803   6.880  11.230  10.340
 4833W        W 5804  13.460   4.700   1.530
 4834W        W 5805  12.480  13.740   9.000
 4835W        W 5806   2.220   9.240   2.870
 4836W        W 5807   4.680   4.720   5.530
 4837W        W 5808  10.820   9.410  11.470
 4838W        W 5809  10.770   7.250   0.270
 4839W        W 5810   5.900   4.240  13.740
 4840W        W 5811   2.000  13.670   3.440
 4841W        W 5812   7.780   7.770   9.010
 4842W        W 5813   5.330  11.440   6.630
 4843W        W 5814  10.850  13.870   6.810
 4844W        W 5815   3.730   2.030  10.360
 4845W        W 5816   4.880   3.310   0.870
 4846W        W 5817   7.880  13.330   6.380
 4847W        W 5818   7.670   5.440   2.340
 4848W        W 5819   0.480   4.130  12.050
 4849W        W 5820   5.800   5.860  13.900
 4850W        W 5821  11.850   1.900   1.660
 4851W        W 5822   0.410   4.200   4.910
 4852W        W 5823  13.650   5.510  10.980
 4853W        W 5824  12.840   8.090   3.860
 4854W        W 5825   8.300   1.040  13.550
 4855W        W 5826   5.820   3.990  13.330
 4856W        W 5827  12.730   1.530   9.540
 4857W        W 5828   5.990   8.260   4.860
 4858W        W 5829   7.870   6.740  12.490
 4859W        W 5830  10.100   4.270   4.890
 4860W        W 5831   4.250   1.820   6.390
 4861W        W 5832   4.630   4.760  10.640
 4862W        W 5833   0.900  10.020   5.520
 4863W        W 5834   6.390   8.590  13.080
 4864W        W 5835  11.670   3.170   0.970
 4865W        W 5836   8.630   6.100   8.360
 4866W        W 5837   0.770   5.460   8.600
 4867W        W 5838  13.180   5.470   5.720
 4868W        W 5839   5.050  12.080   8.260
 4869W        W 5840  13.690  13.620   9.090
 4870W        W 5841   1.730   0.290  13.700
 4871W        W 5842   3.470  10.150   4.930
 4872W        W 5843  12.050   8.290   3.100
 4873W        W 5844   3.250   9.880   8.130
 4874W        W 5845   2.790  13.600   7.160
 4875W        W 5846   2.170  10.200  13.020
 4876W        W 5847   3.730  12.430  13.720
 4877W        W 5848  12.520  13.280   1.730
 4878W        W 5849   5.160   1.780  11.460
 4879W        W 5850   8.240  10.940   7.890
 4880W        W 5851   7.460   8.290   9.520
 4881W        W 5852   0.990   7.540  10.540
 4882W        W 5853   3.960   6.160  13.290
 4883W        W 5854  11.030   8.040  11.450
 4884W        W 5855   8.570   8.410   1.860
 4885W        W 5856   8.590  10.220   9.140
 4886W        W 5857   9.690   1.560   0.660
 4887W        W 5858   0.000  13.550   0.440
 4888W        W 5859   0.390  12.940   7.860
 4889W        W 5860   3.760   2.470   6.070
 4890W        W 5861   7.740   0.660  10.120
 4891W        W 5862  13.880   5.270   0.490
 4892W        W 5863   3.550  10.140  11.240
 4893W        W 5864   3.380   4.700   6.030
 4894W        W 5865   1.510   5.600   3.320
 4895W        W 5866   9.460   1.550   1.150
 4896W        W 5867   1.270   8.240   7.030
 4897W        W 5868   2.600  10.100   7.400
 4898W        W 5869   5.780   0.630   4.450
 4899W        W 5870   5.220  11.610   8.310
 4900W        W 5871   6.650   9.170   4.530
 4901W        W 5872  11.820  13.630   5.690
 4902W        W 5873   1.860  10.700   4.270
 4903W        W 5874   4.510   5.090   4.730
 4904W        W 5875   5.470   3.730  10.860
 4905W        W 5876   7.120  13.260   0.670
 4906W        W 5877  10.800   7.510   2.440
 4907W        W 5878   3.710  12.150   1.550
 4908W        W 5879   8.590   1.300   2.740
 4909W        W 5880   6.050   2.280  13.870
 4910W        W 5881  10.120   5.680   1.830
 4911W        W 5882   5.710   1.510   6.130
 4912W        W 5883  11.510   8.270   1.860
 4913W        W 5884   9.940  10.100  12.830
 4914W        W 5885   2.170   5.380  10.590
 4915W        W 5886   4.510   5.830  10.720
 4916W        W 5887   0.190  13.300   6.110
 4917W        W 5888   7.230  13.850  10.900
 4918W        W 5889   6.300  13.490  10.830
 4919W        W 5890  10.970  11.360   4.790
 4920W        W 5891   5.070  11.560  10.750
 4921W        W 5892   5.690   8.370   6.860
 4922W        W 5893   4.570   2.990  11.410
 4923W        W 5894   6.030   3.310   0.680
 4924W        W 5895   7.310   4.800   3.810
 4925W        W 5896   2.750  13.280   8.040
 4926W        W 5897  11.190  13.440   3.410
 4927W        W 5898   2.130   5.660   0.160
 4928W        W 5899  11.430   0.440  11.450
 4929W        W 5900  12.760   7.900  11.800
 4930W        W 5901  11.380   2.310   7.660
 4931W        W 5902  10.660   1.800   2.550
 4932W        W 5903   9.920   1.930   0.860
 4933W        W 5904   4.170   9.690   5.460
 4934W        W 5905  13.150   8.220   2.530
 4935W        W 5906  11.050   4.380   5.420
 4936W        W 5907  13.260   7.700   0.300
 4937W        W 5908   6.750   9.870   9.910
 4938W        W 5909  12.380   4.770  13.470
 4939W        W 5910   6.980   1.950   6.360
 4940W        W 5911   3.140   9.720  12.330
 4941W        W 5912  12.800   0.120  11.560
 4942W        W 5913   7.790  11.500   2.820
 4943W        W 5914   2.280   8.740   2.830
 4944W        W 5915   5.380   3.420  11.290
 4945W        W 5916  13.260   6.940   0.730
 4946W        W 5917  11.810   8.910   9.000
 4947W        W 5918   3.340  13.620   5.770
 4948W        W 5919   7.890   0.820  13.320
 4949W        W 5920   6.590   5.050   7.750
 4950W        W 5921  13.610   6.010   1.610
 4951W        W 5922   1.310   2.020   1.030
 4952W        W 5923   3.820  10.930   9.790
 4953W        W 5924  12.730   8.710   2.770
 4954W        W 5925   6.300   0.320   5.490
 4955W        W 5926  13.780  10.770  10.120
 4956W        W 5927  10.300   1.910   5.700
 4957W        W 5928   8.010  10.360   1.180
 4958W        W 5929   0.670   9.060  10.370
 4959W        W 5930  13.040   7.650  13.620
 4960W        W 5931   3.780   6.600   3.990
 4961W        W 5932   7.950   4.700   1.180
 4962W        W 5933  13.380  11.460   4.720
 4963W        W 5934   7.060   2.460   4.040
 4964W        W 5935   0.620   9.340   9.970
 4965W        W 5936   8.040   9.700   6.010
 4966W        W 5937  11.830  11.520   8.530
 4967W        W 5938  12.560   6.020   0.670
 4968W        W 5939   5.100  10.600   6.810
 4969W        W 5940  11.090  10.350  10.160
 4970W        W 5941  11.430  13.270   1.250
 4971W        W 5942  12.020  13.510  11.160
 4972W        W 5943   3.660   9.620  13.560
 4973W        W 5944  11.880   5.640   5.390
 4974W        W 5945  13.050   7.230  13.230
 4975W        W 5946   5.760   7.550  12.470
 4976W        W 5947   9.870   4.120  11.950
 4977W        W 5948   6.820   7.950  12.530
 4978W        W 5949   5.820   1.080   4.290
 4979W        W 5950   5.990  11.530  11.380
 4980W        W 5951  13.520   6.400  11.170
 4981W        W 5952   1.050   9.660   4.760
 4982W        W 5953   1.900   9.160   4.760
 4983W        W 5954   3.420  12.680   0.810
 4984W        W 5955   2.900   4.570   9.950
 4985W        W 5956   9.270   2.790   3.680
 4986W        W 5957   2.540   2.470  10.130
 4987W        W 5958   4.340   2.500   2.850
 4988W        W 5959   4.070   4.080   2.010
 4989W        W 5960   9.330   8.130   0.730
 4990W        W 5961   9.880   3.690   6.870
 4991W        W 5962   9.370  12.230   0.910
 4992W        W 5963  13.330   4.670  10.640
 4993W        W 5964  10.430  11.350   8.900
 4994W        W 5965  12.280   8.620  13.120
 4995W        W 5966   6.860   1.660   3.680
 4996W        W 5967   2.920  13.190  10.480
 4997W        W 5968   3.530   0.720   5.640
 4998W        W 5969   8.900   3.650  11.630
 4999W        W 5970   9.290   3.880  10.700
 5000W        W 5971   0.050   3.620   5.970
 5001W        W 5972   8.780   2.030  10.950
 5002W        W 5973   8.670   2.880  10.200
 5003W        W 5974  12.210   2.810   9.840
 5004W        W 5975   2.540   6.400   3.600
 5005W        W 5976   3.590   4.070   0.960
 5006W        W 5977   4.170   1.630  11.580
 5007W        W 5978   2.840   2.740   6.220
 5008W        W 5979   3.260   0.920   4.130
 5009W        W 5980   3.620  13.600   8.590
 5010W        W 5981   7.960  13.080   3.800
 5011W        W 5982   8.740   8.200   9.900
 5012W        W 5983   3.080   4.710   3.420
 5013W        W 5984  12.170  13.120   2.080
 5014W        W 5985  12.990   4.260   6.320
 5015W        W 5986   6.110   4.060   8.270
 5016W        W 5987  12.210   5.860  11.610
 5017W        W 5988   3.310   1.710   5.810
 5018W        W 5989   9.570   4.120   3.190
 5019W        W 5990   3.130   5.580  13.200
 5020W        W 5991   8.190  11.970   5.760
 5021W        W 5992   5.240  11.200  11.110
 5022W        W 5993   6.830   5.820   3.820
 5023W        W 5994   0.010   8.900   1.390
 5024W        W 5995  13.900   0.100  12.430
 5025W        W 5996   1.630   0.050   0.570
 5026W        W 5997  10.620   5.700  10.400
 5027W        W 5998   9.730   9.010   8.470
 5028W        W 5999  11.370  10.200   7.240
 5029W        W 6000  10.670   5.830   0.480
 5030W        W 6001   1.730  12.000  11.200
 5031W        W 6002   8.840  11.570  12.760
 5032W        W 6003   5.620   4.490   5.340
 5033W        W 6004   5.400   9.100   3.240
 5034W        W 6005   2.450   1.890   9.820
 5035W        W 6006  12.570  12.280   6.040
 5036W        W 6007  13.730   2.970   0.070
 5037W        W 6008   4.290  10.040   3.850
 5038W        W 6009   7.200   9.500   6.210
 5039W        W 6010   8.530  12.620   3.760
 5040W        W 6011  12.100  12.450   7.950
 5041W        W 6012   0.420   6.160  12.270
 5042W        W 6013   9.380  12.260   6.440
 5043W        W 6014   6.840   9.890   5.700
 5044W        W 6015   2.770   4.240  12.610
 5045W        W 6016   5.480   3.410   3.600
 5046W        W 6017  10.000   3.680   4.890
 5047W        W 6018   7.000   3.660   0.460
 5048W        W 6019   2.920   2.500   1.540
 5049W        W 6020  11.250   2.340  12.680
 5050W        W 6021  12.660   4.130  11.180
 5051W        W 6022   1.550   0.140  10.630
 5052W        W 6023   0.380  11.540   7.140
 5053W        W 6024   9.760   2.180   9.190
 5054W        W 6025   0.540   4.880   0.310
 5055W        W 6026   6.220  11.300   6.930
 5056W        W 6027   2.560   7.470   6.630
 5057W        W 6028   8.950  11.440  12.310
 5058W        W 6029   2.250   4.290  13.080
 5059W        W 6030  10.160   0.080   3.640
 5060W        W 6031   7.950   3.330  12.240
 5061W        W 6032   4.200   4.430  13.390
 5062W        W 6033   3.910   1.280   2.370
 5063W        W 6034   5.400   9.080   6.430
 5064W        W 6035  10.290  13.620   8.860
 5065W        W 6036   9.210   2.050   4.780
 5066W        W 6037  10.740   7.730   6.740
 5067W        W 6038   9.530  11.290  10.070
 5068W        W 6039   0.260   1.590   2.940
 5069W        W 6040   6.070   0.310  10.530
 5070W        W 6041   0.960   0.380   1.260
 5071W        W 6042   4.200   8.150   1.360
 5072W        W 6043   7.970   6.250   2.150
 5073W        W 6044  10.400   3.170  11.950
 5074W        W 6045   6.660   7.260   6.130
 5075W        W 6046  12.200  10.280   0.570
 5076W        W 6047  10.340  13.170  13.650
 5077W        W 6048   4.900   6.220  13.820
 5078W        W 6049   4.760  11.360   1.700
 5079W        W 6050   6.950   9.840   1.050
 5080W        W 6051   1.420   0.700  13.290
 5081W        W 6052   3.140  13.810  11.090
 5082W        W 6053   8.200   0.040  13.470
 5083W        W 6054  10.630   1.830  13.840
 5084W        W 6055   5.950   2.180   8.670
 5085W        W 6056  12.780   7.050   3.380
 5086W        W 6057   0.750   2.270   9.300
 5087W        W 6058  10.590   7.010   1.570
 5088W        W 6059  12.670  13.320   4.820
 5089W        W 6060   1.390   8.890   4.060
 5090W        W 6061   1.680   0.210   1.970
 5091W        W 6062   9.790  10.680   1.060
 5092W        W 6063  13.660  11.820   6.000
 5093W        W 6064   0.690   5.600   1.720
 5094W        W 6065   6.570   1.530   8.190
 5095W        W 6066  13.500   2.450   3.490
 5096W        W 6067   5.410   9.820   5.040
 5097W        W 6068   0.180   2.670   0.140
 5098W        W 6069   3.880  12.140   9.230
 5099W        W 6070   9.840  12.200  10.290
 5100W        W 6071  10.010   9.880  12.020
 5101W        W 6072   0.950   1.990   2.660
 5102W        W 6073   5.220   5.030   5.210
 5103W        W 6074  12.920   3.250   4.390
 5104W        W 6075   1.790  11.180   1.010
 5105W        W 6076  13.270  10.790   0.550
 5106W        W 6077   0.810  11.480   6.770
 5107W        W 6078   2.270  11.760  13.200
 5108W        W 6079   8.030   4.680  11.630
 5109W        W 6080   2.870   7.210  10.190
 5110W        W 6081   8.340   2.390  13.460
 5111W        W 6082   2.570   0.120   1.890
 5112W        W 6083   2.530   7.340   1.090
 5113W        W 6084   2.110   3.640  12.370
 5114W        W 6085  13.420   5.080  10.950
 5115W        W 6086   0.920   4.790   1.640
 5116W        W 6087   5.540  13.790   2.080
 5117W        W 6088  11.510  12.260  11.710
 5118W        W 6089   8.650   1.600  11.180
 5119W        W 6090  12.230   2.000   4.940
 5120W        W 6091   0.700   9.450   2.370
 5121W        W 6092   1.790  12.610  11.150
 5122W        W 6093  13.160  13.270   4.070
 5123W        W 6094   2.460   3.340   2.830
 5124W        W 6095   6.480   2.360  13.540
 5125W        W 6096  12.440  11.650   2.300
 5126W        W 6097   0.200   6.860   7.420
 5127W        W 6098   1.170  12.980   0.100
 5128W        W 6099   6.630   0.970   4.900
 5129W        W 6100  12.420   2.720  10.660
 5130W        W 6101  13.130   8.410   3.680
 5131W        W 6102  12.540   9.140  11.210
 5132W        W 6103   1.500   4.430   0.470
 5133W        W 6104   5.840   3.610   2.680
 5134W        W 6105   0.730  11.700   0.430
 5135W        W 6106   4.760   8.880  11.290
 5136W        W 6107   4.060   5.560  10.670
 5137W        W 6108   3.980   3.430   9.180
 5138W        W 6109   2.560   1.470   4.290
 5139W        W 6110   4.650   0.140   5.800
 5140W        W 6111   7.930  11.010   8.750
 5141W        W 6112   1.090  10.190   8.250
 5142W        W 6113   5.110   9.980   2.120
 5143W        W 6114   1.890  12.640   5.270
 5144W        W 6115   7.560  10.170  11.230
 5145W        W 6116  10.470   7.650   1.600
 5146W        W 6117   9.570   3.730   9.810
 5147W        W 6118   8.000   4.530   2.220
 5148W        W 6119   2.610   6.710  11.880
 5149W        W 6120   6.290   1.350   4.910
 5150W        W 6121   5.190  10.890   4.630
 5151W        W 6122   8.970   8.670  12.600
 5152W        W 6123   6.130   5.150   6.610
 5153W        W 6124   8.570   4.930   9.720
 5154W        W 6125   7.970   3.590  11.720
 5155W        W 6126   9.760   7.560   0.690
 5156W        W 6127   3.230   2.330   4.420
 5157W        W 6128  10.680   5.160   7.670
 5158W        W 6129   1.210   2.380   2.560
 5159W        W 6130   0.550   6.190  11.820
 5160W        W 6131  13.580   6.860   6.300
 5161W        W 6132  13.020   2.340   8.280
 5162W        W 6133  11.490  13.360  11.890
 5163W        W 6134  10.290  12.660   6.410
 5164W        W 6135  11.890  11.870   0.830
 5165W        W 6136  10.060   5.130   0.570
 5166W        W 6137  11.290  10.630   2.560
 5167W        W 6138  12.520  12.360   1.560
 5168W        W 6139   8.670   7.200  11.810
 5169W        W 6140   6.410   8.930   4.170
 5170W        W 6141   4.880  13.330   3.180
 5171W        W 6142   0.020   8.730   6.910
 5172W        W 6143  10.920   7.210   7.860
 5173W        W 6144   0.880   4.720  12.570
 5174W        W 6145  11.670  12.480   6.960
 5175W        W 6146  13.060   3.080   2.040
 5176W        W 6147   0.790   1.700   7.020
 5177W        W 6148   9.160   9.060   2.310
 5178W        W 6149   0.900   1.160   1.980
 5179W        W 6150   8.840   3.040   0.520
 5180W        W 6151   0.340   8.880   9.060
 5181W        W 6152   8.840   9.090  12.270
 5182W        W 6153  13.510   7.380  13.340
 5183W        W 6154   6.630   3.780  10.330
 5184W        W 6155   5.730   9.060   4.650
 5185W        W 6156   3.100   1.510   8.740
 5186W        W 6157  10.960   1.060   0.880
 5187W        W 6158   7.320   9.620   8.730
 5188W        W 6159   5.820   6.610   9.290
 5189W        W 6160  11.260   7.680   7.360
 5190W        W 6161  13.790   2.710   6.170
 5191W        W 6162   4.210   3.270   4.670
 5192W        W 6163   0.940  10.050  12.090
 5193W        W 6164  12.790   7.250   8.910
 5194W        W 6165   1.040   1.890  10.070
 5195W        W 6166  12.240   9.580  10.270
 5196W        W 6167   4.160  10.510  11.930
 5197W        W 6168   2.820   0.150   4.540
 5198W        W 6169   0.920   1.740   2.110
 5199W        W 6170  11.070   1.170   9.420
 5200W        W 6171   4.430   5.830   4.700
 5201W        W 6172   6.080   9.920   0.980
 5202W        W 6173  13.340  11.670   6.840
 5203W        W 6174   0.940  13.420   0.090
 5204W        W 6175   6.650  12.500   0.640
 5205W        W 6176   5.460   5.520   2.900
 5206W        W 6177   2.960   2.410  11.440
 5207W        W 6178  12.900  11.050   9.950
 5208W        W 6179   6.280   7.290   6.660
 5209W        W 6180  11.340   9.660   8.970
 5210W        W 6181  12.570   2.550   5.560
 5211W        W 6182  10.220   7.760   2.010
 5212W        W 6183   0.230   7.880   1.260
 5213W        W 6184   2.650   7.420   2.840
 5214W        W 6185   2.930  13.630   6.080
 5215W        W 6186  12.170  13.840   6.610
 5216W        W 6187   9.130  10.900   1.380
 5217W        W 6188   0.660  12.190   5.700
 5218W        W 6189   6.910  10.830   2.430
 5219W        W 6190   8.550   5.130   8.000
 5220W        W 6191   1.340   0.970  10.290
 5221W        W 6192   2.490   3.200   6.280
 5222W        W 6193   4.890   6.600   4.620
 5223W        W 6194   0.070   6.940   4.880
 5224W        W 6195  13.620   2.760  12.040
 5225W        W 6196   0.550   7.640  10.310
 5226W        W 6197   9.580   7.240   0.370
 5227W        W 6198   0.620   6.930   8.620
 5228W        W 6199  10.390   0.720   7.260
 5229W        W 6200   8.150   7.890   2.330
 5230W        W 6201   2.730   1.700   0.010
 5231W        W 6202   9.830   4.650  12.030
 5232W        W 6203  12.190  11.230   2.980
 5233W        W 6204   4.110  13.720   5.860
 5234W        W 6205   5.030  13.630  13.560
 5235W        W 6206  13.780  12.650  11.710
 5236W        W 6207   0.940  10.240   9.870
 5237W        W 6208   4.420   5.510   5.260
 5238W        W 6209  10.450   5.970   7.620
 5239W        W 6210   8.850   6.040   6.720
 5240W        W 6211   6.930   1.590   7.770
 5241W        W 6212   8.250  11.610   2.730
 5242W        W 6213   2.090   3.580   4.690
 5243W        W 6214   9.850   8.670   7.160
 5244W        W 6215   9.740   3.110   1.470
 5245W        W 6216   6.680   4.840  12.860
 5246W        W 6217   1.660   6.930   8.930
 5247W        W 6218   6.150  12.960  10.940
 5248W        W 6219   1.210  12.560   7.380
 5249W        W 6220   2.830   4.440   5.350
 5250W        W 6221  11.230   4.760  11.320
 5251W        W 6222  11.880   8.300   2.220
 5252W        W 6223   9.480  10.180  13.780
 5253W        W 6224   2.960   6.670   2.260
 5254W        W 6225   5.540   3.930   7.240
 5255W        W 6226   1.260  11.500   5.710
 5256W        W 6227  10.760   8.510  11.530
 5257W        W 6228   3.070  13.710   5.180
 5258W        W 6229   5.210   4.930   6.160
 5259W        W 6230  10.000   1.660   6.820
 5260W        W 6231   3.350   3.550   0.970
 5261W        W 6232  10.510  11.170   1.070
 5262W        W 6233   5.810   7.830  10.720
 5263W        W 6234  11.600   3.020   8.150
 5264W        W 6235  13.550  12.200   1.240
 5265W        W 6236   8.520   1.610   9.860
 5266W        W 6237   4.050   0.200  10.410
 5267W        W 6238   8.980   4.200  11.690
 5268W        W 6239   7.910   7.850   8.100
 5269W        W 6240  11.560   6.950   7.760
 5270W        W 6241  13.040  13.270   4.550
 5271W        W 6242   6.640   7.060   9.690
 5272W        W 6243   1.180  10.780   6.060
 5273W        W 6244  11.520  12.010   3.500
 5274W        W 6245   9.100   7.800   9.440
 5275W        W 6246   3.800  10.890   9.260
 5276W        W 6247   9.190   5.980   2.060
 5277W        W 6248   9.140   0.500   4.110
 5278W        W 6249   7.100   2.210   3.580
 5279W        W 6250   6.280  10.030   0.450
 5280W        W 6251   1.590   1.630   8.920
 5281W        W 6252   7.210   9.830   7.830
 5282W        W 6253   8.850   2.900   6.370
 5283W        W 6254   8.810  12.030   5.670
 5284W        W 6255   4.940   7.500  10.150
 5285W        W 6256   6.970   9.510   4.270
 5286W        W 6257   1.950  11.110   8.520
 5287W        W 6258  13.830   2.040   7.300
 5288W        W 6259   0.470   3.620   2.850
 5289W        W 6260   2.970   4.140   6.760
 5290W        W 6261   5.830   6.590  12.310
 5291W        W 6262   4.320   9.180   8.850
 5292W        W 6263   4.230   2.680   1.060
 5293W        W 6264   7.890   5.290   0.120
 5294W        W 6265   8.900   2.080   4.350
 5295W        W 6266   0.500   0.990   1.770
 5296W        W 6267  13.160   4.850   5.410
 5297W        W 6268   1.130   1.480   7.940
 5298W        W 6269   0.770   5.980   3.670
 5299W        W 6270   9.600   3.160  13.550
 5300W        W 6271  11.770   1.230  11.180
 5301W        W 6272   8.300   5.850  10.200
 5302W        W 6273  13.120   5.010   1.930
 5303W        W 6274  12.770  12.570   8.380
 5304W        W 6275   2.200   5.370   6.780
 5305W        W 6276  11.500   2.000   8.490
 5306W        W 6277  10.100   8.940   1.010
 5307W        W 6278   5.780   2.080   1.880
 5308W        W 6279   3.330   8.310   1.720
 5309W        W 6280   1.210  11.600   1.600
 5310W        W 6281   9.240   4.410   0.220
 5311W        W 6282   1.090   3.750   8.940
 5312W        W 6283   1.220   6.770  12.160
 5313W        W 6284  13.150  12.380   5.990
 5314W        W 6285   9.070  12.780   2.000
 5315W        W 6286   7.810  10.630   9.610
 5316W        W 6287   7.970   8.380   0.120
 5317W        W 6288   7.820   2.290   6.510
 5318W        W 6289   1.700   3.730  10.090
 5319W        W 6290   7.740  13.430  11.780
 5320W        W 6291  10.110   3.240  13.460
 5321W        W 6292   8.440  12.020   8.680
 5322W        W 6293   0.420   9.370  12.010
 5323W        W 6294   7.580  13.740  10.490
 5324W        W 6295  13.110  13.190   3.250
 5325W        W 6296   6.250   8.030   6.980
 5326W        W 6297   0.430   1.070   0.870
 5327W        W 6298   0.410   3.290   4.810
 5328W        W 6299   4.250   1.640   7.910
 5329W        W 6300   0.480   0.180  12.430
 5330W        W 6301   0.440   2.600  13.130
 5331W        W 6302  12.390   0.100  10.400
 5332W        W 6303  10.730   4.460   6.150
 5333W        W 6304   5.540  13.570   3.570
 5334W        W 6305   6.490  13.170  13.110
 5335W        W 6306  11.350   0.300   8.180
 5336W        W 6307   8.760  12.600  12.910
 5337W        W 6308   5.780   9.500   5.160
 5338W        W 6309   7.900   4.220  12.570
 5339W        W 6310   1.120   0.950   9.710
 5340W        W 6311   4.610  12.990  13.040
 5341W        W 6312   7.800   8.540   7.220
 5342W        W 6313   2.300  11.560   3.440
 5343W        W 6314   1.660   5.730   5.990
 5344W        W 6315   8.730   0.990   3.130
 5345W        W 6316   4.570   7.710  10.500
 5346W        W 6317   6.560   5.120   5.570
 5347W        W 6318  13.610   4.710   2.020
 5348W        W 6319  13.030   0.650   8.410
 5349W        W 6320   5.150   0.620   7.140
 5350W        W 6321   5.900   2.480   8.060
 5351W        W 6322   4.510  10.440   7.610
 5352W        W 6323   6.520   6.950   5.750
 5353W        W 6324  11.130   2.330   8.210
 5354W        W 6325   4.830  13.330   7.360
 5355W        W 6326   0.020   8.570  10.380
 5356W        W 6327   4.290   2.930  10.450
 5357W        W 6328   5.160   7.750   9.140
 5358W        W 6329  12.510   5.890   2.690
 5359W        W 6330   5.380   3.110   7.670
 5360W        W 6331   2.380  11.900   6.880
 5361W        W 6332   6.650   1.120   0.460
 5362W        W 6333   0.690   4.140   2.330
 5363W        W 6334   4.530   1.150   4.400
 5364W        W 6335   5.770   7.250   3.040
 5365W        W 6336  10.050   2.050   3.350
 5366W        W 6337  10.110   0.410  13.430
 5367W        W 6338   3.810   0.430  11.610
 5368W        W 6339  12.670   5.610  11.350
 5369W        W 6340   7.750   3.230   9.980
 5370W        W 6341   6.170   7.110   6.150
 5371W        W 6342   5.240   2.530   8.150
 5372W        W 6343  13.450  12.940  10.930
 5373W        W 6344   0.980   9.070   3.890
 5374W        W 6345   1.280  13.420   9.220
 5375W        W 6346   7.280  13.360   9.400
 5376W        W 6347  12.160   1.270   7.840
 5377W        W 6348   1.540   4.080  13.890
 5378W        W 6349  11.800   6.250  12.860
 5379W        W 6350  13.290   2.440   4.600
 5380W        W 6351   7.980   5.500   6.180
 5381W        W 6352   1.460   2.660   8.370
 5382W        W 6353  12.610   3.720  13.410
 5383W        W 6354  12.210   7.910   1.380
 5384W        W 6355   1.460   6.400   0.130
 5385W        W 6356   5.280  12.270   4.070
 5386W        W 6357   6.890   4.730  12.400
 5387W        W 6358   9.160   0.690   8.720
 5388W        W 6359   7.060  13.610   2.650
 5389W        W 6360   4.850   5.610  13.130
 5390W        W 6361   4.410   0.150  13.660
 5391W        W 6362   8.070   6.000   5.110
 5392W        W 6363   7.780   6.840   6.790
 5393W        W 6364  12.420   1.030   4.200
 5394W        W 6365   1.000   8.340   1.610
 5395W        W 6366   4.050   1.290   1.300
 5396W        W 6367   5.040  13.290   5.930
 5397W        W 6368  12.300  13.400   1.200
 5398W        W 6369   5.570   6.690   1.160
 5399W        W 6370   8.170   6.550   9.610
 5400W        W 6371   2.180   4.420   1.190
 5401W        W 6372   6.560   2.960   5.000
 5402W        W 6373   4.320   5.000   5.220
 5403W        W 6374   7.450  10.380  10.270
 5404W        W 6375  10.330   7.710  11.160
 5405W        W 6376   4.000   6.000  10.970
 5406W        W 6377   1.460   5.670   0.180
 5407W        W 6378  11.190   8.890   7.360
 5408W        W 6379  11.870   3.840   3.160
 5409W        W 6380   1.260  13.290   1.620
 5410W        W 6381  11.220  10.930   8.850
 5411W        W 6382   0.570   1.940   9.680
 5412W        W 6383   7.040  13.910   1.420
 5413W        W 6384   4.820   6.270   1.120
 5414W        W 6385   1.240   9.630   5.360
 5415W        W 6386   9.240   1.910  13.570
 5416W        W 6387   8.150   7.120   1.220
 5417W        W 6388   6.310  11.800  12.240
 5418W        W 6389   9.850  12.360   9.720
 5419W        W 6390   9.530  11.590   3.010
 5420W        W 6391  12.650   5.380  12.830
 5421W        W 6392   4.310   5.500  11.150
 5422W        W 6393   3.180  12.020   1.560
 5423W        W 6394  11.340   7.450   7.880
 5424W        W 6395  12.290   8.510   8.790
 5425W        W 6396   9.180  10.240  10.020
 5426W        W 6397  13.670   5.550   7.740
 5427W        W 6398   8.810  11.830   9.960
 5428W        W 6399   8.620   2.720  11.730
 5429W        W 6400   7.630  13.430   4.110
 5430W        W 6401   0.560   2.270   1.480
 5431W        W 6402   8.460   4.670   0.690
 5432W        W 6403   0.980   8.230   7.460
 5433W        W 6404  11.860   6.670   3.760
 5434W        W 6405  11.040   6.530   0.260
 5435W        W 6406   1.220   5.230   0.040
 5436W        W 6407   3.200  11.570   8.260
 5437W        W 6408   5.400  11.990   9.830
 5438W        W 6409  12.040   5.230   4.600
 5439W        W 6410  13.900  10.840   0.320
 5440W        W 6411   3.610   9.630  12.070
 5441W        W 6412   8.250   7.000  13.620
 5442W        W 6413  10.090   4.310   5.490
 5443W        W 6414   8.300   5.460   0.500
 5444W        W 6415   4.620   4.070   7.770
 5445W        W 6416   7.750   8.040   3.270
 5446W        W 6417  10.790   0.100   1.930
 5447W        W 6418   0.150   4.780   6.600
 5448W        W 6419   4.470   9.690   6.850
 5449W        W 6420   7.970  10.600  13.610
 5450W        W 6421   0.820  12.550   0.850
 5451W        W 6422   7.720   4.210  11.190
 5452W        W 6423   6.500   1.140   5.350
 5453W        W 6424   8.230   5.650  11.450
 5454W        W 6425   4.440   2.090  13.750
 5455W        W 6426   2.000   5.630   3.210
 5456W        W 6427   9.160  13.670   9.660
 5457W        W 6428   5.910   5.250   3.230
 5458W        W 6429   0.440   1.520   7.800
 5459W        W 6430   8.250   7.990   8.520
 5460W        W 6431  10.560   6.830   7.860
 5461W        W 6432   9.120   9.830   2.620
 5462W        W 6433   9.310   5.460  10.590
 5463W        W 6434   2.230   4.430   2.950
 5464W        W 6435   0.900   1.000   7.070
 5465W        W 6436   4.800  10.610   8.330
 5466W        W 6437   9.180   8.420   9.750
 5467W        W 6438   6.980   0.750  11.920
 5468W        W 6439   7.010   7.090  13.400
 5469W        W 6440   1.750   1.890   0.100
 5470W        W 6441  11.630  12.780   2.850
 5471W        W 6442   6.860   4.130   0.060
 5472W        W 6443   5.380   4.540   5.920
 5473W        W 6444   9.140   7.100   2.760
 5474W        W 6445  11.410   2.770   5.200
 5475W        W 6446   7.980   4.260   9.290
 5476W        W 6447  13.790   4.500   0.840
 5477W        W 6448   1.900   6.140   5.830
 5478W        W 6449  10.380  10.030  10.780
 5479W        W 6450   1.580   4.120  11.290
 5480W        W 6451   1.480  11.830   3.250
 5481W        W 6452  13.540   0.650   8.540
 5482W        W 6453  12.390   1.320   6.640
 5483W        W 6454   1.920  11.520  11.910
 5484W        W 6455   6.150   6.650   1.780
 5485W        W 6456   6.520  12.430   7.690
 5486W        W 6457   2.500   0.960   3.750
 5487W        W 6458  11.760  11.140   0.270
 5488W        W 6459   1.120   2.380   5.930
 5489W        W 6460   4.370   9.830   4.260
 5490W        W 6461   5.630   1.640   5.480
 5491W        W 6462  11.930   2.670   7.020
 5492W        W 6463   6.250  11.010   4.320
 5493W        W 6464   0.230   5.630   2.960
 5494W        W 6465  11.530   6.590  13.870
 5495W        W 6466   5.540   9.300   1.510
 5496W        W 6467  12.580   7.240   1.960
 5497W        W 6468  13.090   2.010   6.040
 5498W        W 6469  11.870  11.570   3.290
 5499W        W 6470  10.140   0.670   6.790
 5500W        W 6471  11.080   4.690   9.730
 5501W        W 6472   5.550  10.080   2.400
 5502W        W 6473   3.090   9.050   5.430
 5503W        W 6474   0.810   2.840   4.960
 5504W        W 6475   2.370  12.540   2.180
 5505W        W 6476   2.970   6.250  11.150
 5506W        W 6477  11.730   2.090   3.280
 5507W        W 6478   3.590   8.180  11.000
 5508W        W 6479   0.910   2.540   8.400
 5509W        W 6480   3.500   7.700  10.950
 5510W        W 6481  10.520   2.940  12.420
 5511W        W 6482   0.540   8.500  11.960
 5512W        W 6483   8.330   6.230  10.580
 5513W        W 6484   5.210   1.420   6.810
 5514W        W 6485   5.070   4.400   0.150
 5515W        W 6486   3.540   1.580   2.350
 5516W        W 6487   2.000   8.820   6.330
 5517W        W 6488   3.950   8.750   6.020
 5518W        W 6489   3.100   9.430   1.820
 5519W        W 6490   3.170   4.210   3.380
 5520W        W 6491   5.040  13.800   2.910
 5521W        W 6492  11.740   1.720  10.900
 5522W        W 6493   4.290   1.880   5.820
 5523W        W 6494   4.060   1.280  11.220
 5524W        W 6495   7.660   7.560   7.770
 5525W        W 6496   2.750   9.740   9.700
 5526W        W 6497   8.490   1.430  11.690
 5527W        W 6498   8.830   7.720   7.500
 5528W        W 6499  11.700   4.220   5.580
 5529W        W 6500   1.500  10.690   3.840
 5530W        W 6501  12.960   5.330   1.380
 5531W        W 6502   5.370   8.180   3.120
 5532W        W 6503  12.720   5.020   8.350
 5533W        W 6504   6.360   8.960  10.280
 5534W        W 6505  13.540   8.130   2.190
 5535W        W 6506  12.920   9.080   7.500
 5536W        W 6507   2.750   2.660   6.870
 5537W        W 6508   0.860   4.180   5.030
 5538W        W 6509   4.930  12.730   3.890
 5539W        W 6510   2.770   0.180  10.040
 5540W        W 6511  11.640   5.990   7.800
 5541W        W 6512   1.550  12.930  13.670
 5542W        W 6513   8.760   3.900  10.800
 5543W        W 6514   6.070   3.750  11.210
 5544W        W 6515   6.730  10.420   3.140
 5545W        W 6516   7.750  10.410   8.670
 5546W        W 6517   3.680   1.960   6.490
 5547W        W 6518   4.190   4.310   3.650
 5548W        W 6519  13.010  11.500   6.000
 5549W        W 6520   0.000  13.620   7.200
 5550W        W 6521  10.620   9.150   0.900
 5551W        W 6522   1.030  11.060  10.620
 5552W        W 6523   7.520  12.120   5.330
 5553W        W 6524  11.230   3.180  10.160
 5554W        W 6525   7.680   5.730   5.300
 5555W        W 6526   8.670  11.340   2.820
 5556W        W 6527   5.590   5.890  12.340
 5557W        W 6528   5.340   6.670  11.020
 5558W        W 6529   1.110   0.620   3.740
 5559W        W 6530  11.400   9.580   6.750
 5560W        W 6531   0.100  13.860  13.410
 5561W        W 6532   9.100   1.690   3.620
 5562W        W 6533   7.940   5.870   0.510
 5563W        W 6534   1.400   8.890  12.980
 5564W        W 6535   8.070   6.220   7.320
 5565W        W 6536   6.960   4.640   4.470
 5566W        W 6537  13.480   6.700  12.540
 5567W        W 6538  11.680   7.110  10.570
 5568W        W 6539   5.730  10.510   2.890
 5569W        W 6540   8.710   3.080   1.040
 5570W        W 6541   0.210   5.100   2.850
 5571W        W 6542   6.660   9.820   2.100
 5572W        W 6543  10.760   8.060   0.780
 5573W        W 6544   7.130   5.400   3.750
 5574W        W 6545   3.240   3.070  12.070
 5575W        W 6546   3.160  12.640   2.870
 5576W        W 6547   8.970   3.030   2.690
 5577W        W 6548  10.020  11.270  13.640
 5578W        W 6549   6.170   2.550   2.590
 5579W        W 6550  11.790  10.320   9.320
 5580W        W 6551   0.930   0.690   7.520
 5581W        W 6552   2.980  12.430   0.560
 5582W        W 6553   1.890   3.580   7.470
 5583W        W 6554   7.610  12.020   3.150
 5584W        W 6555  12.720   4.510   7.620
 5585W        W 6556   4.740   6.280  10.650
 5586W        W 6557   0.970   9.550   7.690
 5587W        W 6558  10.550   2.620   9.580
 5588W        W 6559   5.300   3.430   8.190
 5589W        W 6560   9.890   2.750   0.510
 5590W        W 6561   2.250   0.970   8.790
 5591W        W 6562   3.310   4.920   9.990
 5592W        W 6563  11.630   8.780   7.040
 5593W        W 6564   4.300  13.410   7.160
 5594W        W 6565   6.600  10.620  10.290
 5595W        W 6566   0.310   1.220   4.090
 5596W        W 6567  12.050   0.740   8.500
 5597W        W 6568   9.490   8.560   8.500
 5598W        W 6569   8.660   8.140   2.270
 5599W        W 6570   8.470   7.270   5.280
 5600W        W 6571   5.450   7.840   6.170
 5601W        W 6572   8.770  12.390   2.170
 5602W        W 6573   8.640   5.070   6.510
 5603W        W 6574  12.680   9.550   4.830
 5604W        W 6575   4.670   1.790   9.470
 5605W        W 6576  11.190  13.490   6.710
 5606W        W 6577   8.370   1.520   3.230
 5607W        W 6578   6.220   0.250   3.610
 5608W        W 6579   3.860   1.220  10.760
 5609W        W 6580  10.400   2.000  13.370
 5610W        W 6581   6.010  11.350   8.510
 5611W        W 6582   5.270   5.800   5.840
 5612W        W 6583   7.720   1.070   7.500
 5613W        W 6584   8.570   7.800  10.170
 5614W        W 6585  10.220   3.160   3.810
 5615W        W 6586   2.770   0.300  12.260
 5616W        W 6587  13.690  10.430   5.010
 5617W        W 6588  12.300  10.540   1.080
 5618W        W 6589   7.510  11.080  11.480
 5619W        W 6590   8.000  13.360  12.250
 5620W        W 6591  12.190   7.560  10.780
 5621W        W 6592  10.480   8.190   9.490
 5622W        W 6593   0.910   3.270   8.820
 5623W        W 6594   1.880   6.610   6.670
 5624W        W 6595   1.880   4.840   3.830
 5625W        W 6596   4.640   0.540   7.050
 5626W        W 6597  11.630   0.160   7.830
 5627W        W 6598  12.510   3.470  12.500
 5628W        W 6599   5.340   7.650   9.620
 5629W        W 6600  11.280   2.650   4.600
 5630W        W 6601   5.160   0.440  10.810
 5631W        W 6602  11.020   1.410   1.320
 5632W        W 6603   1.500   6.720   5.250
 5633W        W 6604   7.570   9.010  12.850
 5634W        W 6605   7.570   3.120   0.350
 5635W        W 6606  11.220  12.700   9.660
 5636W        W 6607   8.560  12.470   4.330
 5637W        W 6608   0.990   1.580   1.150
 5638W        W 6609  13.240  10.670  11.280
 5639W        W 6610   1.840   5.350   1.840
 5640W        W 6611   9.240   4.190   5.420
 5641W        W 6612   9.650  11.680  10.440
 5642W        W 6613   3.970  12.130   0.330
 5643W        W 6614   1.910   9.170   0.900
 5644W        W 6615  11.830  13.420   2.870
 5645W        W 6616  13.090  11.350  10.330
 5646W        W 6617   0.120   4.680   7.170
 5647W        W 6618   2.720  13.420   9.430
 5648W        W 6619   4.070  11.210  12.020
 5649W        W 6620   7.630   4.830   0.250
 5650W        W 6621   5.630   9.150   0.730
 5651W        W 6622  12.170   7.320   4.860
 5652W        W 6623   2.010   1.220  11.300
 5653W        W 6624  12.030   6.010   6.350
 5654W        W 6625   3.370   6.240   4.160
 5655W        W 6626   6.250   1.620   5.350
 5656W        W 6627  11.520   9.040   1.410
 5657W        W 6628  11.290   6.350   9.330
 5658W        W 6629   5.750   5.260   6.980
 5659W        W 6630   5.600   0.900   1.080
 5660W        W 6631  10.650   1.010   1.280
 5661W        W 6632   2.980  10.210   0.480
 5662W        W 6633   6.600   7.430  11.320
 5663W        W 6634  12.500  10.210   6.320
 5664W        W 6635   9.570  12.200   9.350
 5665W        W 6636   8.740   9.330  10.130
 5666W        W 6637   0.910   3.570   3.700
 5667W        W 6638   1.030  13.650   7.600
 5668W        W 6639   2.880   6.450  12.910
 5669W        W 6640   6.500   8.030   3.270
 5670W        W 6641   2.000   0.980   9.480
 5671W        W 6642   5.770   3.620   1.000
 5672W        W 6643  13.770   5.580   1.650
 5673W        W 6644   9.070   3.320   8.220
 5674W        W 6645  12.350   4.200   2.560
 5675W        W 6646  11.240   6.720   2.560
 5676W        W 6647   2.750   7.950   4.240
 5677W        W 6648   4.530   6.920   9.540
 5678W        W 6649   9.320  11.420   7.400
 5679W        W 6650   3.040  13.530  12.040
 5680W        W 6651   8.290  10.670  12.630
 5681W        W 6652   5.520  13.480   2.440
 5682W        W 6653   6.770   9.460   5.980
 5683W        W 6654   5.210   6.330   6.220
 5684W        W 6655  13.660   8.090  10.200
 5685W        W 6656   9.240   4.840   4.180
 5686W        W 6657  11.320  10.860  13.370
 5687W        W 6658  10.870   3.560   6.940
 5688W        W 6659   8.430   5.100   9.140
 5689W        W 6660  10.310   8.950   7.400
 5690W        W 6661  10.070   0.120   6.710
 5691W        W 6662   2.580   8.960   7.810
 5692W        W 6663   7.020  13.400  11.110
 5693W        W 6664   8.930   9.670   8.180
 5694W        W 6665   4.410   0.970  12.100
 5695W        W 6666   2.570   1.030   4.830
 5696W        W 6667   4.210   0.150   8.000
 5697W        W 6668  11.170   5.090   0.350
 5698W        W 6669   4.410   0.540   3.570
 5699W        W 6670  12.360  11.900  13.240
 5700W        W 6671   2.550   7.790   9.350
 5701W        W 6672   0.560   2.740  10.290
 5702W        W 6673   2.810   3.690   6.930
 5703W        W 6674   7.700   5.040  11.830
 5704W        W 6675  13.070   8.210   5.260
 5705W        W 6676  10.580  11.510   0.700
 5706W        W 6677   9.200   0.330   6.110
 5707W        W 6678   8.210  13.360   9.330
 5708W        W 6679   5.590   6.810  13.830
 5709W        W 6680  12.190   7.710   5.240
 5710W        W 6681   4.470  11.490  13.080
 5711W        W 6682   2.440   2.220   3.600
 5712W        W 6683   9.980   6.690  11.620
 5713W        W 6684   6.210   4.070  11.620
 5714W        W 6685   9.040  12.600   6.300
 5715W        W 6686   5.840  12.270   3.020
 5716W        W 6687   0.930   2.280  13.770
 5717W        W 6688   0.520   4.920   5.430
 5718W        W 6689   3.110   5.560  12.560
 5719W        W 6690   2.370   8.690  10.960
 5720W        W 6691  11.620   8.800  10.430
 5721W        W 6692   2.930   8.620   7.580
 5722W        W 6693   0.760   6.760   1.880
 5723W        W 6694  11.500  13.740  13.910
 5724W        W 6695  13.500  13.560  10.770
 5725W        W 6696   8.120   0.290   4.100
 5726W        W 6697  13.080   6.990   6.540
 5727W        W 6698   5.170  11.760   4.170
 5728W        W 6699   1.950  10.700  10.850
 5729W        W 6700   4.130   8.240   2.910
 5730W        W 6701   5.300   3.410   7.250
 5731W        W 6702   6.030   3.250  13.290
 5732W        W 6703   8.230   3.420   1.020
 5733W        W 6704   4.070   5.720   5.570
 5734W        W 6705   9.530   5.730   8.090
 5735W        W 6706   5.770   4.250   4.800
 5736W        W 6707   5.140   1.920  12.360
 5737W        W 6708   4.240   4.560  12.550
 5738W        W 6709   1.740  10.840   7.450
 5739W        W 6710   3.470  10.310   8.320
 5740W        W 6711   0.790   2.090   3.990
 5741W        W 6712   3.910   5.620   7.910
 5742W        W 6713   1.070   7.080   2.130
 5743W        W 6714  13.170   0.760   4.250
 5744W        W 6715   0.060   5.520   9.330
 5745W        W 6716   4.370   1.090   7.640
 5746W        W 6717   1.320   3.460   1.810
 5747W        W 6718   6.930   9.330  13.520
 5748W        W 6719   8.150   1.570  11.270
 5749W        W 6720   1.350  10.270   4.640
 5750W        W 6721   2.320   3.820  13.310
 5751W        W 6722   0.190   5.990  12.710
 5752W        W 6723   9.850  11.380   1.570
 5753W        W 6724  11.870   3.290   3.260
 5754W        W 6725   3.060   1.210  10.150
 5755W        W 6726   0.540   9.490   9.050
 5756W        W 6727   7.700   2.820   2.900
 5757W        W 6728   3.100  11.490   9.030
 5758W        W 6729   2.690  13.670   1.580
 5759W        W 6730   9.860   4.740   5.690
 5760W        W 6731  11.300  13.700   9.680
 5761W        W 6732   0.400   8.450   0.880
 5762W        W 6733   3.940   5.000   8.600
 5763W        W 6734  12.340   5.380   6.910
 5764W        W 6735   5.320   7.140   1.250
 5765W        W 6736   9.520   0.040   0.870
 5766W        W 6737  11.150   6.500  11.150
 5767W        W 6738  11.970   9.800   8.530
 5768W        W 6739   7.940  10.890   0.670
 5769W        W 6740  12.400   2.830   8.170
 5770W        W 6741   4.920   5.840   0.180
 5771W        W 6742  10.510   8.550   6.320
 5772W        W 6743   0.870   3.320   4.750
 5773W        W 6744   5.080   6.550   0.840
 5774W        W 6745   7.790  10.120   7.590
 5775W        W 6746   0.210  13.040   2.500
 5776W        W 6747   4.290  10.650   9.840
 5777W        W 6748   5.880  13.720   3.250
 5778W        W 6749   5.900  11.890   8.220
 5779W        W 6750   6.990   2.290  11.620
 5780W        W 6751   1.970   0.900   8.300
 5781W        W 6752  10.120   6.940   9.810
 5782W        W 6753   0.230   8.590   7.850
 5783W        W 6754  12.280   0.470  11.010
 5784W        W 6755  13.340   8.120   4.580
 5785W        W 6756   0.870   6.810   2.960
 5786W        W 6757   2.740   5.920  12.430
 5787W        W 6758   7.680  12.480   4.970
 5788W        W 6759   1.810  12.070   0.110
 5789W        W 6760   7.130   2.170   4.460
 5790W        W 6761  11.840   5.410   7.380
 5791W        W 6762   7.730   9.670   1.940
 5792W        W 6763  10.790   4.530   3.780
 5793W        W 6764   2.330   3.970   7.480
 5794W        W 6765   1.710   9.940   8.860
 5795W        W 6766   3.140  12.100  12.200
 5796W        W 6767   0.820  13.910   0.840
 5797W        W 6768   7.460   0.660  13.770
 5798W        W 6769   1.100  12.730   8.280
 5799W        W 6770  11.270   2.300  11.580
 5800W        W 6771   0.420   7.390   6.050
 5801W        W 6772   6.250   5.810   0.400
 5802W        W 6773   6.870   6.800   3.290
 5803W        W 6774   2.560   7.790  13.790
 5804W        W 6775   9.090  11.380   1.120
 5805W        W 6776   3.280  10.820   1.850
 5806W        W 6777   2.600   1.360   6.000
 5807W        W 6778   5.250   8.060   5.340
 5808W        W 6779   2.710   5.100   8.140
 5809W        W 6780   9.530  13.220   5.140
 5810W        W 6781   9.750   3.810   7.880
 5811W        W 6782   6.620  10.150   7.200
 5812W        W 6783  11.490   9.910   0.130
 5813W        W 6784   4.260   0.510   5.700
 5814W        W 6785   7.210   5.710   6.560
 5815W        W 6786   2.120   8.810  10.520
 5816W        W 6787   0.500   9.060   0.170
 5817W        W 6788   6.820   8.070  10.200
 5818W        W 6789   4.150   5.970   7.620
 5819W        W 6790  11.190   1.770   1.050
 5820W        W 6791   6.660  10.320   1.780
 5821W        W 6792   0.210   5.730   1.950
 5822W        W 6793  13.790   5.750   3.380
 5823W        W 6794   7.370   1.100   6.160
 5824W        W 6795   4.950   8.970   6.650
 5825W        W 6796   4.980   6.030   5.400
 5826W        W 6797  11.540   5.550   4.910
 5827W        W 6798   5.040   9.300   8.500
 5828W        W 6799   8.520   7.150  10.940
 5829W        W 6800   7.380   9.860   3.520
 5830W        W 6801  11.920  11.190   4.680
 5831W        W 6802  12.650   7.200  12.910
 5832W        W 6803   7.920   2.570   8.480
 5833W        W 6804   2.120  12.650  10.360
 5834W        W 6805   9.750   7.060   9.070
 5835W        W 6806   5.880  13.040   9.280
 5836W        W 6807  10.440   4.880   0.340
 5837W        W 6808   0.180   1.200   7.550
 5838W        W 6809   1.840   6.850  13.400
 5839W        W 6810   9.530  13.170   5.610
 5840W        W 6811   8.730   0.260   3.950
 5841W        W 6812  13.080   0.070   5.230
 5842W        W 6813   0.890   2.720  11.960
 5843W        W 6814   2.540  10.040   0.660
 5844W        W 6815   0.310   0.520   2.340
 5845W        W 6816   2.530  11.540  11.110
 5846W        W 6817   8.490  12.470  11.910
 5847W        W 6818   2.210   6.700   8.060
 5848W        W 6819   0.130  11.300  10.270
 5849W        W 6820   4.680  10.060   9.040
 5850W        W 6821   3.060  11.850  10.020
 5851W        W 6822  13.180   4.620   2.680
 5852W        W 6823   0.420  11.980  13.430
 5853W        W 6824  12.760   5.670   0.990
 5854W        W 6825   6.990   4.830  11.190
 5855W        W 6826   6.890  10.630  10.890
 5856W        W 6827   9.410   2.010   9.560
 5857W        W 6828   8.820   9.150   1.400
 5858W        W 6829   7.170  10.250   1.530
 5859W        W 6830   1.750   8.960   5.930
 5860W        W 6831   9.510   6.260  13.040
 5861W        W 6832  10.230   3.790   1.210
 5862W        W 6833  12.050  12.240   3.690
 5863W        W 6834   5.160   8.970  10.110
 5864W        W 6835  11.510   8.530   1.370
 5865W        W 6836  12.410   7.000  12.110
 5866W        W 6837   5.320  10.740   8.460
 5867W        W 6838   6.540  10.500  12.060
 5868W        W 6839   1.520   5.260   3.880
 5869W        W 6840   3.230   1.620  13.830
 5870W        W 6841  13.330   1.300   8.440
 5871W        W 6842   5.530   6.020  13.150
 5872W        W 6843   6.900   7.940   7.920
 5873W        W 6844  13.070   6.790   9.040
 5874W        W 6845   6.690   3.940   9.800
 5875W        W 6846   2.810   9.150   9.230
 5876W        W 6847  10.430   2.170  12.050
 5877W        W 6848   7.180  13.770  12.990
 5878W        W 6849   2.650   5.710   2.450
 5879W        W 6850   1.040   0.560   9.290
 5880W        W 6851  13.310   9.680  11.330
 5881W        W 6852  13.240   1.020  13.730
 5882W        W 6853  13.480   2.110   1.150
 5883W        W 6854   3.690   4.610   1.250
 5884W        W 6855   8.800   5.040   1.660
 5885W        W 6856   3.300   0.400   6.540
 5886W        W 6857  13.890  11.840  12.580
 5887W        W 6858  11.040   2.540   0.040
 5888W        W 6859  12.560  11.450  13.800
 5889W        W 6860   1.810   5.640  12.890
 5890W        W 6861   6.110  10.280   1.880
 5891W        W 6862   4.570   2.930   8.010
 5892W        W 6863   5.510  13.600  13.760
 5893W        W 6864  12.720   3.720   8.140
 5894W        W 6865   8.620   8.300  12.780
 5895W        W 6866  12.310   4.360   0.870
 5896W        W 6867   8.770  13.280   8.100
 5897W        W 6868  13.140   7.540   8.310
 5898W        W 6869   5.970  13.690   4.920
 5899W        W 6870   3.720  13.520   6.580
 5900W        W 6871   0.850   7.920  12.810
 5901W        W 6872   5.530   4.810   9.410
 5902W        W 6873   4.780  11.440   7.940
 5903W        W 6874   1.400   5.220   0.500
 5904W        W 6875  13.480   5.590  11.610
 5905W        W 6876   9.100   7.290   0.810
 5906W        W 6877   3.150   8.290   5.080
 5907W        W 6878   2.000  13.750   8.270
 5908W        W 6879   6.350   4.430   6.900
 5909W        W 6880   7.380   4.860  10.870
 5910W        W 6881   0.630   3.710   1.700
 5911W        W 6882  13.040   2.690   9.460
 5912W        W 6883   0.300   4.220   7.020
 5913W        W 6884   0.360   8.590  13.220
 5914W        W 6885   6.400   1.490  10.410
 5915W        W 6886  11.520  13.320   3.780
 5916W        W 6887   8.550   1.610   1.310
 5917W        W 6888   7.520   3.660  11.430
 5918W        W 6889  11.740   8.230   6.830
 5919W        W 6890   5.800  10.120   0.610
 5920W        W 6891   9.390   3.900   0.280
 5921W        W 6892   6.820   3.370  12.790
 5922W        W 6893   9.630   1.770   6.230
 5923W        W 6894   4.070  13.820   9.460
 5924W        W 6895  12.280  11.040   5.830
 5925W        W 6896  11.090   1.420   8.330
 5926W        W 6897   7.720   1.180  10.130
 5927W        W 6898   0.430   1.390  12.420
 5928W        W 6899   6.060  12.440   0.990
 5929W        W 6900  10.240   5.810   6.440
 5930W        W 6901   3.180   1.550  13.240
 5931W        W 6902   1.600   5.290  12.610
 5932W        W 6903  12.520   3.130  12.880
 5933W        W 6904   6.120  11.540  13.410
 5934W        W 6905  11.500  10.700   0.540
 5935W        W 6906  11.700   0.030   6.660
 5936W        W 6907  11.510   2.300   0.260
 5937W        W 6908   6.880   3.390  10.710
 5938W        W 6909   3.110   5.420  13.660
 5939W        W 6910   6.900   0.330  13.220
 5940W        W 6911   4.140   4.930  12.810
 5941W        W 6912  10.800   2.140   8.530
 5942W        W 6913   5.160   2.520   4.100
 5943W        W 6914   3.860   6.770   8.290
 5944W        W 6915   9.610   5.700  13.530
 5945W        W 6916   3.470   5.670  12.010
 5946W        W 6917   3.620  10.210   2.370
 5947W        W 6918   6.010   3.170   9.920
 5948W        W 6919  11.810   8.300   5.650
 5949W        W 6920   1.560   1.920  13.010
 5950W        W 6921   9.040   5.880  11.390
 5951W        W 6922   6.110   6.290  13.360
 5952W        W 6923  13.770   3.070   7.980
 5953W        W 6924   4.310   0.050   7.310
 5954W        W 6925   0.600   9.820   4.500
 5955W        W 6926  12.160  11.080   7.070
 5956W        W 6927   0.340  11.900   5.280
 5957W        W 6928   9.130   7.140   0.010
 5958W        W 6929  12.710   2.960   3.380
 5959W        W 6930   4.920   9.740   8.220
 5960W        W 6931   4.120  10.770   7.610
 5961W        W 6932   4.100  12.240   7.870
 5962W        W 6933   5.110   4.720   6.560
 5963W        W 6934   1.780   6.000  13.910
 5964W        W 6935   2.360   1.170  10.910
 5965W        W 6936   0.350  10.450   0.470
 5966W        W 6937   6.960   9.690   5.240
 5967W        W 6938   6.110  12.960   1.950
 5968W        W 6939   7.230  10.910  11.960
 5969W        W 6940   4.340   7.200   6.950
 5970W        W 6941   6.010   8.080   9.840
 5971W        W 6942   3.660   0.020  11.240
 5972W        W 6943   3.430   0.720   5.140
 5973W        W 6944  12.240   0.510   5.380
 5974W        W 6945   3.830  13.590   1.050
 5975W        W 6946  10.700  10.030  10.390
 5976W        W 6947   0.220   0.920   3.630
 5977W        W 6948   5.300  11.370   1.580
 5978W        W 6949   9.290   9.240   8.200
 5979W        W 6950   2.110   5.780   2.030
 5980W        W 6951   6.710  12.650   5.090
 5981W        W 6952  13.280  11.820  11.490
 5982W        W 6953   0.450   9.030   1.730
 5983W        W 6954  10.100   6.850   1.790
 5984W        W 6955   6.600   6.380   3.270
 5985W        W 6956   9.310   2.880   0.690
 5986W        W 6957   3.170   4.820  10.480
 5987W        W 6958   0.900   3.540   2.610
 5988W        W 6959   3.680   7.170  10.150
 5989W        W 6960   3.230   5.430   1.460
 5990W        W 6961   4.820   6.040   6.020
 5991W        W 6962   6.450  10.250   2.220
 5992W        W 6963   6.140   5.840   8.970
 5993W        W 6964   7.030   7.560   3.640
 5994W        W 6965   5.790  10.120   6.380
 5995W        W 6966  13.500   9.110   1.560
 5996W        W 6967   0.880   3.510   3.190
 5997W        W 6968   7.090   2.450   9.710
 5998W        W 6969   7.010  11.080  11.510
 5999W        W 6970   2.220   4.070   8.650
 6000W        W 6971   0.120  10.730   4.240
 6001W        W 6972   2.170  13.850  11.220
 6002W        W 6973   1.100  12.170   7.110
 6003W        W 6974  10.650   3.870   3.080
 6004W        W 6975   3.130  13.640   0.950
 6005W        W 6976   8.580   8.660   6.600
 6006W        W 6977   0.050   6.960   6.690
 6007W        W 6978  11.620   0.080  11.770
 6008W        W 6979   6.620   1.640  12.840
 6009W        W 6980   4.260  11.890  13.460
 6010W        W 6981   2.720  11.040   4.630
 6011W        W 6982   8.270  12.340   7.620
 6012W        W 6983   2.390   5.910   4.560
 6013W        W 6984   1.580   2.940   3.640
 6014W        W 6985   2.940   7.910   9.580
 6015W        W 6986   6.690   7.210   3.530
 6016W        W 6987  11.340   7.550   1.580
 6017W        W 6988   6.980   1.200  12.630
 6018W        W 6989   6.570   3.480   5.000
 6019W        W 6990   1.440   6.380   9.530
 6020W        W 6991   1.150   4.710   4.870
 6021W        W 6992   9.640   5.060   5.360
 6022W        W 6993  12.210  11.020  13.220
 6023W        W 6994   4.300  11.090  10.070
 6024W        W 6995   3.010   0.600  11.730
 6025W        W 6996   1.380   5.150  12.120
 6026W        W 6997   5.930  10.910   8.330
 6027W        W 6998   0.780  10.530   2.970
 6028W        W 6999   4.250   5.100  12.340
 6029W        W 7000   4.670   8.360   8.540
 6030W        W 7001   8.300   7.780   8.930
 6031W        W 7002   8.450   2.850   1.430
 6032W        W 7003   6.340   6.490  12.220
 6033W        W 7004   6.560  12.510   1.560
 6034W        W 7005  12.960   5.980   1.820
 6035W        W 7006   3.380   8.460   7.220
 6036W        W 7007  11.760  12.830   1.990
 6037W        W 7008   3.530   2.460   0.200
 6038W        W 7009   3.230   4.820  13.890
 6039W        W 7010   1.610  11.930  12.790
 6040W        W 7011   8.880  11.810   4.890
 6041W        W 7012  11.910   0.900   4.350
 6042W        W 7013   2.340   5.660   8.850
 6043W        W 7014  13.600   0.990   0.150
 6044W        W 7015  12.470   8.280   0.410
 6045W        W 7016   3.520   7.350   2.470
 6046W        W 7017   4.810   5.960   4.380
 6047W        W 7018   7.680   3.620   2.970
 6048W        W 7019  10.310   3.590   6.640
 6049W        W 7020   4.780   0.860  12.530
 6050W        W 7021   8.360   8.090  11.040
 6051W        W 7022  13.360   2.120  13.700
 6052W        W 7023  10.790   7.040  12.010
 6053W        W 7024   3.410   5.790   4.420
 6054W        W 7025   9.020   4.330   9.950
 6055W        W 7026   9.070   5.710  13.570
 6056W        W 7027   2.350  12.120   0.150
 6057W        W 7028   1.840  13.510  11.350
 6058W        W 7029   4.870   1.970   5.540
 6059W        W 7030  10.120   1.120   3.460
 6060W        W 7031   0.420   3.340   9.200
 6061W        W 7032   3.260  10.510  11.910
 6062W        W 7033   4.630   5.220   9.080
 6063W        W 7034   3.510  13.850  13.880
 6064W        W 7035  13.350   5.240   6.540
 6065W        W 7036   0.830   5.630   2.920
 6066W        W 7037   1.570   0.570  11.020
 6067W        W 7038   1.960   3.820   4.270
 6068W        W 7039  13.670  12.180   8.010
 6069W        W 7040  10.750  11.720   8.990
 6070W        W 7041   9.860   1.810  13.300
 6071W        W 7042   2.590   4.060  13.660
 6072W        W 7043   5.440   8.750  12.970
 6073W        W 7044  11.060   4.850   7.860
 6074W        W 7045   5.490   3.200  12.430
 6075W        W 7046  13.250   7.250   3.220
 6076W        W 7047   2.750  10.370   7.780
 6077W        W 7048   3.600   2.490  10.620
 6078W        W 7049  12.860   6.280   4.070
 6079W        W 7050   6.360   0.040  11.520
 6080W        W 7051  10.650  10.750   1.380
 6081W        W 7052   9.910  11.480  10.790
 6082W        W 7053   7.160   3.000  10.880
 6083W        W 7054   9.900   3.000  13.870
 6084W        W 7055   0.660  13.030   0.890
 6085W        W 7056   1.060  12.210  11.570
 6086W        W 7057   1.650   6.090  12.080
 6087W        W 7058  12.610  10.700  12.250
 6088W        W 7059   5.720   1.490   6.690
 6089W        W 7060  11.400   4.180   7.330
 6090W        W 7061  13.400   7.340  10.730
 6091W        W 7062   7.630   0.830   7.940
 6092W        W 7063   8.700   7.020   4.860
 6093W        W 7064  13.640   8.100   1.190
 6094W        W 7065   3.710   1.710   8.700
 6095W        W 7066   4.530   1.590  13.490
 6096W        W 7067   0.030  11.660  13.700
 6097W        W 7068   7.520   5.810  12.230
 6098W        W 7069  12.400   1.710   8.770
 6099W        W 7070  12.970  11.410   7.050
 6100W        W 7071  11.600   1.750  11.710
 6101W        W 7072   3.980   3.930  11.420
 6102W        W 7073  11.540   7.580   5.540
 6103W        W 7074   7.830  11.130   7.710
 6104W        W 7075  12.210   1.790   0.840
 6105W        W 7076   3.650   1.120   4.430
 6106W        W 7077   8.330  10.730   5.280
 6107W        W 7078   3.380   4.200   7.040
 6108W        W 7079   1.270   2.940   4.760
 6109W        W 7080  11.730   3.460  13.420
 6110W        W 7081   6.210   9.310   0.310
 6111W        W 7082  12.590  13.800   1.570
 6112W        W 7083   6.320   5.240   2.690
 6113W        W 7084   6.970   9.430   9.640
 6114W        W 7085  10.440   7.930  12.740
 6115W        W 7086  10.110   0.610  10.240
 6116W        W 7087   5.490   6.280   9.600
 6117W        W 7088   4.580   8.010   7.910
 6118W        W 7089   6.070   5.310  10.370
 6119W        W 7090   4.490  10.380  12.290
 6120W        W 7091   0.660   1.870   8.050
 6121W        W 7092   0.640   5.750   6.780
 6122W        W 7093   1.800   0.940   5.650
 6123W        W 7094   1.490  10.710   4.770
 6124W        W 7095   4.080  13.200   6.680
 6125W        W 7096   9.520  13.420  10.620
 6126W        W 7097   1.330   5.700   3.800
 6127W        W 7098  11.270   4.760   8.760
 6128W        W 7099  11.000  12.520   9.220
 6129W        W 7100   1.560   3.770   5.220
 6130W        W 7101   8.410  10.800   2.170
 6131W        W 7102   1.140   4.280  10.920
 6132W        W 7103  11.190   1.650   9.230
 6133W        W 7104   0.260  10.150  11.430
 6134W        W 7105  10.510   3.910   3.640
 6135W        W 7106   9.430   0.380   7.360
 6136W        W 7107   3.700   4.960  13.040
 6137W        W 7108   9.130  13.690   4.860
 6138W        W 7109   2.070  11.060  11.910
 6139W        W 7110   8.240  12.960  11.150
 6140W        W 7111  10.460   7.460  11.570
 6141W        W 7112   5.360   4.610   4.950
 6142W        W 7113   8.290  10.670   1.630
 6143W        W 7114  13.760   0.700  11.260
 6144W        W 7115   7.850   7.120   2.140
 6145W        W 7116   3.470  11.560   9.910
 6146W        W 7117   5.870  11.920   3.840
 6147W        W 7118  11.490   4.990  10.990
 6148W        W 7119   6.280   3.120  11.140
 6149W        W 7120   4.610   7.000  13.310
 6150W        W 7121   4.700  10.510   6.490
 6151W        W 7122   4.920   8.750  12.890
 6152W        W 7123   9.580   5.070   5.880
 6153W        W 7124  12.290   3.480   7.220
 6154W        W 7125   7.800   2.350   3.000
 6155W        W 7126   3.130   1.510  11.030
 6156W        W 7127   2.360   9.750   2.950
 6157W        W 7128  13.760   9.380   2.270
 6158W        W 7129   7.500   1.280  12.360
 6159W        W 7130   1.210   4.280   3.970
 6160W        W 7131   6.160   5.050   8.480
 6161W        W 7132   6.140   9.920   7.170
 6162W        W 7133   8.740  10.960   0.110
 6163W        W 7134   9.440   3.090  12.290
 6164W        W 7135   5.150   4.010  11.930
 6165W        W 7136   5.600  11.930  10.250
 6166W        W 7137   9.240  13.520   6.320
 6167W        W 7138   1.980  10.130   3.000
 6168W        W 7139  12.650  12.370   4.660
 6169W        W 7140  10.170   1.350   2.200
 6170W        W 7141   4.550   8.100  11.820
 6171W        W 7142   6.380   7.790   4.480
 6172W        W 7143   6.110  13.460  13.040
 6173W        W 7144   4.350   2.150  12.550
 6174W        W 7145   2.420   1.020   7.370
 6175W        W 7146  11.350   7.070  13.010
 6176W        W 7147   7.440   5.760  13.780
 6177W        W 7148   7.260   9.980   5.420
 6178W        W 7149   5.100   5.830   0.700
 6179W        W 7150   6.940   5.360   5.820
 6180W        W 7151   9.290   8.900   9.880
 6181W        W 7152   4.010   6.790   2.210
 6182W        W 7153   2.340   4.670   8.930
 6183W        W 7154   5.080  10.290   2.530
 6184W        W 7155   1.380   4.760   3.860
 6185W        W 7156  10.930   6.500   6.510
 6186W        W 7157  11.730   8.120  10.950
 6187W        W 7158  12.310   3.530   4.640
 6188W        W 7159   4.370   1.510   0.920
 6189W        W 7160   2.700  10.390  11.330
 6190W        W 7161   6.280   0.070   8.400
 6191W        W 7162   8.290  11.100   6.100
 6192W        W 7163   1.640   4.950   4.240
 6193W        W 7164   7.650  11.140   5.300
 6194W        W 7165   1.900   3.870   5.600
 6195W        W 7166   8.130  10.060   8.520
 6196W        W 7167   0.190   6.670  12.410
 6197W        W 7168   2.830  11.270  11.420
 6198W        W 7169   7.360   6.340  12.860
 6199W        W 7170   4.010   0.100   2.040
 6200W        W 7171   1.140  11.080   4.660
 6201W        W 7172   8.300   1.970   0.280
 6202W        W 7173  13.010   8.930   3.580
 6203W        W 7174   7.730  12.910  10.860
 6204W        W 7175   0.180   9.250   0.570
 6205W        W 7176   2.260   7.190  11.080
 6206W        W 7177   1.380   1.550   6.440
 6207W        W 7178  13.770  12.800  12.520
 6208W        W 7179  10.020   9.750  11.010
 6209W        W 7180   3.380   4.850   8.140
 6210W        W 7181  10.160   0.920  13.560
 6211W        W 7182   2.810  13.890  12.950
 6212W        W 7183  10.980  13.710   1.310
 6213W        W 7184   8.110   1.880   4.470
 6214W        W 7185   2.770   2.290   0.610
 6215W        W 7186   8.400  10.220   1.470
 6216W        W 7187   4.840   2.370   9.510
 6217W        W 7188   1.590   9.930   7.560
 6218W        W 7189   8.250   7.900   0.760
 6219W        W 7190  11.060   8.140   8.190
 6220W        W 7191   5.230   9.680  12.910
 6221W        W 7192  11.710   2.570  12.010
 6222W        W 7193   7.630   9.020   7.850
 6223W        W 7194   0.070  10.650   1.100
 6224W        W 7195   1.250   4.270   7.370
 6225W        W 7196  10.390   3.330   2.170
 6226W        W 7197   6.530  13.630   1.370
 6227W        W 7198  11.140   0.340   0.230
 6228W        W 7199   7.190  12.020   4.890
 6229W        W 7200   3.950   3.720   0.950
 6230W        W 7201   6.370   1.330  13.540
 6231W        W 7202   1.720   3.560  13.870
 6232W        W 7203   6.610   6.020   8.860
 6233W        W 7204  11.650   2.470   8.000
 6234W        W 7205   3.450   2.350  11.500
 6235W        W 7206   7.470   5.120  13.250
 6236W        W 7207   0.840   0.490  12.540
 6237W        W 7208   3.520   7.500   0.860
 6238W        W 7209   5.010   5.520   5.440
 6239W        W 7210  12.630   5.020   1.670
 6240W        W 7211   4.990  10.600   0.630
 6241W        W 7212   8.660  12.440  12.420
 6242W        W 7213  12.740   5.430   9.040
 6243W        W 7214   7.780   7.500   2.460
 6244W        W 7215   2.680   4.740  10.600
 6245W        W 7216  10.470   1.240   5.610
 6246W        W 7217   2.420   8.280  12.910
 6247W        W 7218   1.020   1.320  10.220
 6248W        W 7219  12.370   2.690   1.860
 6249W        W 7220   2.200   1.490   9.570
 6250W        W 7221  12.860   2.800   5.250
 6251W        W 7222   9.140  12.440   9.160
 6252W        W 7223  10.630   4.160   4.110
 6253W        W 7224  10.300   3.000   6.440
 6254W        W 7225  13.360   2.220   6.430
 6255W        W 7226  11.820  13.700   9.590
 6256W        W 7227   9.580   1.870  11.410
 6257W        W 7228  11.500  12.700   7.670
 6258W        W 7229   4.910   5.970   1.510
 6259W        W 7230   5.350   2.650   7.380
 6260W        W 7231  12.340   8.490   4.620
 6261W        W 7232   7.060  10.540   3.890
 6262W        W 7233  10.070  12.580  10.450
 6263W        W 7234   7.310   9.180   4.460
 6264W        W 7235   4.880   9.040   3.240
 6265W        W 7236  10.070   6.940   8.130
 6266W        W 7237   3.670   1.150   1.630
 6267W        W 7238   0.580   8.930   0.710
 6268W        W 7239   6.580   1.130   4.440
 6269W        W 7240  12.880  13.610   1.210
 6270W        W 7241   0.900  10.910   0.930
 6271W        W 7242   7.550   8.560   7.700
 6272W        W 7243   0.620   2.300   2.390
 6273W        W 7244   2.300   3.860   9.470
 6274W        W 7245   7.470   8.110   4.320
 6275W        W 7246   6.080   4.100   3.930
 6276W        W 7247  12.970   2.390  13.800
 6277W        W 7248   9.070   1.700   1.760
 6278W        W 7249   8.080   5.490   9.890
 6279W        W 7250   6.460   8.160   7.650
 6280W        W 7251   9.670   3.920  12.880
 6281W        W 7252   4.790  12.100  10.630
 6282W        W 7253  13.400   2.490  10.210
 6283W        W 7254  12.250   9.270   0.580
 6284W        W 7255  13.070  11.890   0.830
 6285W        W 7256   2.520   9.400  12.620
 6286W        W 7257   0.900   6.110  11.400
 6287W        W 7258  11.380  11.900  13.660
 6288W        W 7259   1.890   6.530  13.060
 6289W        W 7260   0.430   2.820   8.230
 6290W        W 7261   5.840   6.380   4.850
 6291W        W 7262   7.360   9.610   9.230
 6292W        W 7263   5.720   6.860   1.580
 6293W        W 7264   2.370   7.970   7.950
 6294W        W 7265   4.120   5.620  12.260
 6295W        W 7266   3.590  12.420   9.510
 6296W        W 7267   4.610   0.070   2.660
 6297W        W 7268   1.880   1.860   8.620
 6298W        W 7269   4.010   2.260   5.610
 6299W        W 7270  11.790   5.950  11.300
 6300W        W 7271   1.660   3.780   1.550
 6301W        W 7272   0.420   7.390   6.610
 6302W        W 7273   7.120   4.440  12.110
 6303W        W 7274   4.190   7.620  13.650
 6304W        W 7275   4.320  12.560   5.130
 6305W        W 7276   3.890   2.630  13.820
 6306W        W 7277   7.750   5.060   6.430
 6307W        W 7278  13.740   8.620   8.200
 6308W        W 7279  13.010  13.780   8.840
 6309W        W 7280   4.940   6.730  10.690
 6310W        W 7281   0.060   6.730   8.480
 6311W        W 7282   8.650   5.310  12.010
 6312W        W 7283   9.640  10.510   3.910
 6313W        W 7284   0.250   8.970  10.590
 6314W        W 7285   5.790   2.410  11.080
 6315W        W 7286   2.410   8.420  11.430
 6316W        W 7287   7.780  12.260   7.670
 6317W        W 7288   7.360  11.160  10.360
 6318W        W 7289   0.930   7.130   7.430
 6319W        W 7290   7.560   4.070   6.360
 6320W        W 7291   1.270   0.510   2.170
 6321W        W 7292   0.820  13.900  12.860
 6322W        W 7293   6.620   8.040   2.660
 6323W        W 7294   5.340   0.560   3.610
 6324W        W 7295   5.790   7.170   7.980
 6325W        W 7296   0.500   2.540  11.670
 6326W        W 7297   3.040   7.980   2.060
 6327W        W 7298   7.830   7.970   4.770
 6328W        W 7299   8.570  11.520  13.750
 6329W        W 7300  10.520   3.270   4.190
 6330W        W 7301   8.620  11.350   8.470
 6331W        W 7302   3.000   2.330   0.200
 6332W        W 7303   9.630   4.600   3.340
 6333W        W 7304  12.570   3.130   1.820
 6334W        W 7305   5.040  13.040   9.670
 6335W        W 7306   4.010   8.460  10.860
 6336W        W 7307   4.020  12.990  11.330
 6337W        W 7308   1.570   4.460  13.030
 6338W        W 7309   4.130  12.560   0.320
 6339W        W 7310   7.290   2.900   9.330
 6340W        W 7311   4.770  12.960  12.050
 6341W        W 7312   5.910   0.300   8.730
 6342W        W 7313   3.090   3.200  13.740
 6343W        W 7314   8.260   9.320  11.930
 6344W        W 7315   5.370   8.080   6.600
 6345W        W 7316   0.210   9.150   8.020
 6346W        W 7317   9.370   4.030   1.240
 6347W        W 7318   2.740   8.320   2.830
 6348W        W 7319   9.080  13.360  10.850
 6349W        W 7320   5.520   8.210  12.200
 6350W        W 7321  12.820   0.660   7.180
 6351W        W 7322   7.830  10.550   3.440
 6352W        W 7323   6.500   3.090  13.150
 6353W        W 7324   9.890  12.820   5.160
 6354W        W 7325   5.380  10.680   5.460
 6355W        W 7326  10.330   5.910  11.790
 6356W        W 7327   5.720  12.160  11.160
 6357W        W 7328   4.640   8.790   1.900
 6358W        W 7329   4.230   2.100  11.150
 6359W        W 7330  11.710  12.870   1.010
 6360W        W 7331   5.680   4.720   7.840
 6361W        W 7332   3.550  11.960  10.510
 6362W        W 7333   5.450  10.660   7.170
 6363W        W 7334  12.550   2.840   1.420
 6364W        W 7335   7.430   3.990  12.760
 6365W        W 7336   1.670  12.450  13.500
 6366W        W 7337   8.370   4.170  12.910
 6367W        W 7338   9.070  12.380  10.740
 6368W        W 7339   2.830  13.170   3.480
 6369W        W 7340   6.970  11.970   8.800
 6370W        W 7341  12.170  13.480   9.950
 6371W        W 7342   3.440   4.350   8.150
 6372W        W 7343   5.620   4.080   1.760
 6373W        W 7344   1.910   7.470   6.620
 6374W        W 7345   8.920   0.590   5.320
 6375W        W 7346  13.000   6.050   5.210
 6376W        W 7347  11.610   1.770  10.430
 6377W        W 7348   5.360   5.900  11.880
 6378W        W 7349   6.490   2.410   3.980
 6379W        W 7350   3.420   0.780  13.460
 6380W        W 7351  10.140   1.490   0.970
 6381W        W 7352  12.390  13.700  10.840
 6382W        W 7353   1.090   9.830   4.250
 6383W        W 7354   7.650   5.420   8.620
 6384W        W 7355   6.660   2.220   0.610
 6385W        W 7356   9.490   4.200   9.710
 6386W        W 7357   6.400   5.810   2.780
 6387W        W 7358   9.280   3.810   2.910
 6388W        W 7359   0.500   5.450   2.580
 6389W        W 7360  13.900   2.370  11.930
 6390W        W 7361  12.240  13.500   9.340
 6391W        W 7362  13.320   6.400  12.920
 6392W        W 7363   8.610   1.510   3.720
 6393W        W 7364  11.860  12.310  12.130
 6394W        W 7365   9.070  12.280  13.220
 6395W        W 7366   8.560   0.480   6.860
 6396W        W 7367   4.090   8.020   6.900
 6397W        W 7368   2.640   2.060   3.100
 6398W        W 7369   0.740   5.560   5.910
 6399W        W 7370  11.780  13.910   1.860
 6400W        W 7371   5.420   8.580  10.410
 6401W        W 7372   8.690   5.640   1.800
 6402W        W 7373   4.250  12.660  11.660
 6403W        W 7374   7.860   2.840   8.000
 6404W        W 7375   4.130   9.060   9.710
 6405W        W 7376   4.790   8.010   0.740
 6406W        W 7377   8.190   7.050   9.610
 6407W        W 7378   7.120   1.160   4.810
 6408W        W 7379   3.580  11.010   4.770
 6409W        W 7380  12.010   6.050  13.350
 6410W        W 7381  11.020   5.300   4.480
 6411W        W 7382   1.440  11.610   7.120
 6412W        W 7383  12.840  12.800   7.320
 6413W        W 7384   1.850   5.960   0.960
 6414W        W 7385  12.330  11.620   0.960
 6415W        W 7386  13.410   1.800   7.500
 6416W        W 7387  13.120  13.040  10.070
 6417W        W 7388   8.070   4.150   1.810
 6418W        W 7389   7.210   3.870   8.990
 6419W        W 7390   4.490  12.380  12.780
 6420W        W 7391  11.010   4.440   7.570
 6421W        W 7392  13.170  10.330   3.410
 6422W        W 7393   2.920   4.070   5.740
 6423W        W 7394   7.460   8.300   6.880
 6424W        W 7395   6.290   1.500   4.280
 6425W        W 7396   5.720  10.710  12.850
 6426W        W 7397   1.190   8.350   0.120
 6427W        W 7398   4.390   7.010  12.370
 6428W        W 7399   9.710   9.550   9.140
 6429W        W 7400   9.400   4.570  10.390
 6430W        W 7401   4.090  12.070   6.980
 6431W        W 7402   6.760   6.320   2.790
 6432W        W 7403  13.800  11.800   1.070
 6433W        W 7404  11.870   9.820   0.540
 6434W        W 7405  12.620   2.340   1.410
 6435W        W 7406   9.990   5.980   9.500
 6436W        W 7407   8.790   2.570   8.710
 6437W        W 7408   4.990  12.310   9.670
 6438W        W 7409   6.370   7.800  12.920
 6439W        W 7410   9.800  11.080   2.980
 6440W        W 7411   9.560   5.980  10.580
 6441W        W 7412   8.820   2.610   0.770
 6442W        W 7413   9.990   2.700   9.300
 6443W        W 7414  10.540   5.220  12.940
 6444W        W 7415   0.950   5.290   1.340
 6445W        W 7416  10.070  10.230   7.220
 6446W        W 7417   5.530   4.480   8.940
 6447W        W 7418   2.160   2.900  12.060
 6448W        W 7419   4.850   3.670   2.040
 6449W        W 7420   5.840   3.190   6.140
 6450W        W 7421   4.030   7.020  11.710
 6451W        W 7422  10.390  11.670  10.880
 6452W        W 7423  13.090   6.350   9.740
 6453W        W 7424   2.650   7.460  10.670
 6454W        W 7425  13.840  10.460  11.170
 6455W        W 7426   4.550   0.790   1.460
 6456W        W 7427   1.280  10.340  11.200
 6457W        W 7428  10.190   3.090   8.630
 6458W        W 7429  11.500  12.100   0.270
 6459W        W 7430   1.770  12.790   2.200
 6460W        W 7431  10.560   4.550  13.730
 6461W        W 7432   6.310   1.180   7.060
 6462W        W 7433   9.510   3.500   4.970
 6463W        W 7434   4.660  10.000   5.770
 6464W        W 7435  12.070   3.690  12.730
 6465W        W 7436   7.060   2.180   0.310
 6466W        W 7437  13.280   2.620   8.940
 6467W        W 7438  10.430   7.340   9.780
 6468W        W 7439   7.600   1.970  12.870
 6469W        W 7440   8.700  13.880   4.740
 6470W        W 7441  10.500   9.720   0.950
 6471W        W 7442   6.090  12.160   1.360
 6472W        W 7443   4.950   8.380   1.600
 6473W        W 7444   8.870   8.390  11.100
 6474W        W 7445   8.700   4.550   2.980
 6475W        W 7446  10.640   6.140   8.060
 6476W        W 7447   8.200   2.790   1.900
 6477W        W 7448   9.190   7.940   9.900
 6478W        W 7449  11.560  12.970   4.170
 6479W        W 7450   3.090   0.690   5.940
 6480W        W 7451   2.880   2.630   5.270
 6481W        W 7452  12.620  11.680   2.740
 6482W        W 7453   1.310  13.070  12.040
 6483W        W 7454   5.270   1.080   7.220
 6484W        W 7455   6.670   9.890   8.060
 6485W        W 7456   8.240   5.060   6.120
 6486W        W 7457  10.780   8.110   7.040
 6487W        W 7458   3.960   0.210   4.460
 6488W        W 7459   3.570   3.990   1.870
 6489W        W 7460   3.140  12.900  10.830
 6490W        W 7461   3.070  13.000   6.500
 6491W        W 7462   0.230  12.050   1.990
 6492W        W 7463   1.970   1.240   6.520
 6493W        W 7464   8.590   3.150   7.280
 6494W        W 7465   3.210   0.020   7.920
 6495W        W 7466   8.340  10.670   1.010
 6496W        W 7467   1.900   3.190  10.100
 6497W        W 7468   0.540  13.590  13.630
 6498W        W 7469  11.820   1.240   9.890
 6499W        W 7470   3.860   7.810   1.120
 6500W        W 7471   4.740   4.720   1.300
 6501W        W 7472   1.990   7.710   7.020
 6502W        W 7473  12.090   2.420   3.470
 6503W        W 7474   0.700   2.450   9.840
 6504W        W 7475   4.960   3.890   4.490
 6505W        W 7476   9.420   3.670   8.670
 6506W        W 7477   3.950   8.980   0.780
 6507W        W 7478  10.910   0.410   2.930
 6508W        W 7479   3.440   6.490   1.000
 6509W        W 7480   3.940  10.320   3.150
 6510W        W 7481  11.260   2.130   7.030
 6511W        W 7482   7.420   8.740   9.240
 6512W        W 7483   2.700   4.690   0.100
 6513W        W 7484  12.660   9.430   7.130
 6514W        W 7485   0.150   2.040   2.250
 6515W        W 7486   4.500  12.580   7.730
 6516W        W 7487   1.100   7.330   4.170
 6517W        W 7488   1.030   8.400  13.130
 6518W        W 7489   2.150   7.530   7.990
 6519W        W 7490   3.800  13.680   3.760
 6520W        W 7491   1.710  11.640  13.140
 6521W        W 7492   2.480   4.130   0.860
 6522W        W 7493   3.810   8.500  13.900
 6523W        W 7494   1.170  12.870   1.020
 6524W        W 7495   8.120   9.610   6.740
 6525W        W 7496   9.430  12.950  10.870
 6526W        W 7497   0.310   9.420   2.050
 6527W        W 7498  11.450   8.910  11.980
 6528W        W 7499  10.720   8.320  12.390
 6529W        W 7500  13.540   4.760   6.770
 6530W        W 7501   5.010  11.560   1.200
 6531W        W 7502  12.720  11.860   4.900
 6532W        W 7503   0.730   4.160  11.250
 6533W        W 7504   6.010  13.690   2.350
 6534W        W 7505   9.000   6.670   5.470
 6535W        W 7506  13.240   4.110   5.930
 6536W        W 7507   3.580   9.590   1.760
 6537W        W 7508  12.240   9.670   7.040
 6538W        W 7509   4.990   3.250   2.300
 6539W        W 7510  12.150   9.690   6.260
 6540W        W 7511   2.200   0.650   1.150
 6541W        W 7512   5.940   0.060  10.090
 6542W        W 7513   5.220   8.140  11.770
 6543W        W 7514  12.240   7.490  12.140
 6544W        W 7515   5.420   2.910   6.100
 6545W        W 7516   3.680  11.770   7.170
 6546W        W 7517   6.510   3.490   0.530
 6547W        W 7518  12.980   6.930   1.570
 6548W        W 7519   0.690   9.910   8.480
 6549W        W 7520   2.870   2.970   8.380
 6550W        W 7521   9.730  11.970   0.340
 6551W        W 7522   5.700   6.800   7.330
 6552W        W 7523  10.410   8.710   8.810
 6553W        W 7524   4.130  11.500   3.860
 6554W        W 7525   5.060   4.590   2.940
 6555W        W 7526   6.900  10.710   1.620
 6556W        W 7527   9.210   0.710   0.630
 6557W        W 7528   5.240   6.670   1.570
 6558W        W 7529   1.430  13.400   0.170
 6559W        W 7530   2.310  11.880   6.380
 6560W        W 7531   6.280   1.050   8.060
 6561W        W 7532   5.770   1.900   4.090
 6562W        W 7533   6.560   8.010   8.360
 6563W        W 7534  10.800   3.300  11.220
 6564W        W 7535   3.240   0.250   3.050
 6565W        W 7536  12.360  12.840   3.450
 6566W        W 7537   2.160   3.360   6.620
 6567W        W 7538   5.880  12.650   6.190
 6568W        W 7539   0.550   7.450   8.810
 6569W        W 7540   1.370   0.940   9.210
 6570W        W 7541   0.040  11.850  10.320
 6571W        W 7542   9.540   0.260   2.400
 6572W        W 7543  13.020   1.980   0.880
 6573W        W 7544  12.210   4.210   0.020
 6574W        W 7545   4.510   8.620  11.640
 6575W        W 7546   6.480   6.810  11.390
 6576W        W 7547  11.400  11.000  12.880
 6577W        W 7548   6.660   3.640  12.400
 6578W        W 7549  10.700   2.990   5.170
 6579W        W 7550   4.030   3.680  12.830
 6580W        W 7551   0.850  10.720  10.140
 6581W        W 7552   5.220   2.170  13.280
 6582W        W 7553   7.730   6.590   3.020
 6583W        W 7554   5.220   8.000   2.020
 6584W        W 7555   8.330  10.450   2.540
 6585W        W 7556  10.920  12.340   4.560
 6586W        W 7557   7.410   4.800   7.110
 6587W        W 7558   8.910   5.470   1.330
 6588W        W 7559  10.720   1.620   5.960
 6589W        W 7560   1.230   7.890  12.330
 6590W        W 7561  11.080  12.520   7.970
 6591W        W 7562   6.170  10.160  11.020
 6592W        W 7563   4.160  12.140   9.740
 6593W        W 7564   4.660   5.460   1.740
 6594W        W 7565   8.450   5.000   8.490
 6595W        W 7566   1.960   7.790  12.630
 6596W        W 7567   7.490   9.800   2.440
 6597W        W 7568   4.440   6.560   8.880
 6598W        W 7569   4.740   4.730   8.990
 6599W        W 7570   9.050   6.420  11.760
 6600W        W 7571   7.130   5.020   7.700
 6601W        W 7572   9.860  12.600   4.140
 6602W        W 7573   8.340   2.620   8.110
 6603W        W 7574  10.570   2.160   3.060
 6604W        W 7575   5.500   7.640   6.750
 6605W        W 7576   6.540   4.510   9.250
 6606W        W 7577   7.980  10.030   2.380
 6607W        W 7578   2.060   3.820  12.850
 6608W        W 7579   6.700   5.920   2.390
 6609W        W 7580   2.980  11.750  11.260
 6610W        W 7581  11.850   3.610   4.670
 6611W        W 7582   4.010   1.710   2.750
 6612W        W 7583  13.470   4.620  13.400
 6613W        W 7584   1.120  11.900   3.630
 6614W        W 7585  12.860  11.900   6.840
 6615W        W 7586   8.310   0.340  12.380
 6616W        W 7587   9.610  12.570   3.350
 6617W        W 7588  13.670   7.100   7.550
 6618W        W 7589  10.570   1.530   8.010
 6619W        W 7590  10.860   8.170  10.120
 6620W        W 7591   3.760  12.890   0.030
 6621W        W 7592  10.950  10.620   0.690
 6622W        W 7593   3.350   5.410   7.750
 6623W        W 7594   8.350  12.070   4.090
 6624W        W 7595   0.380  12.720   5.450
 6625W        W 7596  11.000   4.380   8.080
 6626W        W 7597  13.340   2.890   4.450
 6627W        W 7598  12.110  11.510  13.510
 6628W        W 7599   2.420  11.130   7.240
 6629W        W 7600   5.210   7.530   1.840
 6630W        W 7601   2.990   6.610   4.400
 6631W        W 7602   1.370   7.590   5.560
 6632W        W 7603   9.010   8.220   4.900
 6633W        W 7604   7.740   9.610   6.390
 6634W        W 7605   8.000  13.000   0.220
 6635W        W 7606   8.890   4.640   1.350
 6636W        W 7607   1.700   6.600  12.180
 6637W        W 7608   1.990  11.490  10.980
 6638W        W 7609   7.500   7.810   6.170
 6639W        W 7610  10.110   4.540   8.770
 6640W        W 7611  13.830   9.100  12.750
 6641W        W 7612  11.720   2.320  12.480
 6642W        W 7613  12.440  12.870   4.740
 6643W        W 7614   4.150   2.640   6.450
 6644W        W 7615   9.180  10.640   1.940
 6645W        W 7616   1.710   4.250   1.340
 6646W        W 7617   3.940  13.610   9.010
 6647W        W 7618   2.000   9.670   4.310
 6648W        W 7619  10.260  13.130   8.940
 6649W        W 7620   0.140   6.040   6.430
 6650W        W 7621   6.160  13.900   1.900
 6651W        W 7622   0.390   0.040   2.510
 6652W        W 7623   1.670   1.700  12.260
 6653W        W 7624   2.570   2.420  11.740
 6654W        W 7625  11.640  12.110   2.060
 6655W        W 7626  12.190   2.950   7.380
 6656W        W 7627  10.520  13.600  12.080
 6657W        W 7628  12.970   5.410  10.990
 6658W        W 7629   0.870   2.430   6.390
 6659W        W 7630   0.990   7.660  11.030
 6660W        W 7631  12.830   7.610   7.900
 6661W        W 7632   8.000   5.000   2.370
 6662W        W 7633   6.930   7.450  12.540
 6663W        W 7634   7.990   8.530   1.920
 6664W        W 7635  12.340   0.970  12.760
 6665W        W 7636   8.110  12.140   5.240
 6666W        W 7637   1.260   9.030   9.410
 6667W        W 7638   4.600   0.390   7.750
 6668W        W 7639  10.920   5.230   6.440
 6669W        W 7640  13.050   7.310   1.920
 6670W        W 7641   4.880   0.310   6.230
 6671W        W 7642   0.190   9.580   5.280
 6672W        W 7643  12.070  11.850   6.880
 6673W        W 7644   6.920   8.130   3.070
 6674W        W 7645   8.940   0.160  10.050
 6675W        W 7646   2.150  10.280   6.150
 6676W        W 7647   7.910   3.820   1.000
 6677W        W 7648   4.640  10.710   8.810
 6678W        W 7649   1.820   7.260   3.540
 6679W        W 7650   2.360   6.790   5.690
 6680W        W 7651  12.720   7.950   1.270
 6681W        W 7652   2.620  12.630  10.510
 6682W        W 7653   7.700   9.840   5.660
 6683W        W 7654   6.180   2.760   3.170
 6684W        W 7655   6.410   9.600   8.500
 6685W        W 7656   6.930   6.780   2.780
 6686W        W 7657  10.810   3.390   4.670
 6687W        W 7658  12.650   1.930   0.470
 6688W        W 7659   7.350  12.390   4.620
 6689W        W 7660   7.760  11.540   1.730
 6690W        W 7661  13.130   8.170   9.370
 6691W        W 7662   1.340   4.840  13.200
 6692W        W 7663   3.670   5.990   8.310
 6693W        W 7664   7.870   5.050   6.880
 6694W        W 7665  10.720   9.520  11.950
 6695W        W 7666  12.400   4.050  13.030
 6696W        W 7667   2.350   1.110   2.690
 6697W        W 7668   8.330   2.580   9.350
 6698W        W 7669   6.230   6.370   7.960
 6699W        W 7670  11.720   2.810  12.410
 6700W        W 7671   9.720   9.450   5.980
 6701W        W 7672  12.950   4.300  10.760
 6702W        W 7673   0.090   9.060   4.140
 6703W        W 7674   0.820  13.840   2.760
 6704W        W 7675   4.800   6.980   6.210
 6705W        W 7676   4.610  12.810  12.550
 6706W        W 7677   2.580   0.630  11.940
 6707W        W 7678   6.660  12.750   2.360
 6708W        W 7679   9.200  13.650   6.830
 6709W        W 7680   2.530   2.430   4.940
 6710W        W 7681   4.940   0.640  11.750
 6711W        W 7682   5.890  11.840  12.510
 6712W        W 7683   1.220   2.980  12.340
 6713W        W 7684   2.690  13.030  11.250
 6714W        W 7685   7.510   7.860  10.620
 6715W        W 7686   4.920  13.640   3.570
 6716W        W 7687   0.580  10.510   6.710
 6717W        W 7688   2.390   8.410   2.470
 6718W        W 7689  10.720   2.780   3.290
 6719W        W 7690   3.140  11.060  11.730
 6720W        W 7691   7.000   7.980  11.550
 6721W        W 7692   0.830  11.420   4.730
 6722W        W 7693  12.220   8.750   2.970
 6723W        W 7694   4.250   4.830   5.860
 6724W        W 7695   9.030  10.070   2.110
 6725W        W 7696  11.480   4.390  12.910
 6726W        W 7697   4.690  13.590   2.360
 6727W        W 7698  11.590   3.740   4.230
 6728W        W 7699   1.960  13.080  12.160
 6729W        W 7700   1.930  11.300  10.540
 6730W        W 7701   5.480  12.160   8.480
 6731W        W 7702   8.770   1.150  11.020
 6732W        W 7703  10.420  12.510  11.420
 6733W        W 7704   4.730   7.770  13.650
 6734W        W 7705   6.780   4.610   1.510
 6735W        W 7706   2.700   6.600   4.030
 6736W        W 7707   6.120   3.760   0.240
 6737W        W 7708  10.000   1.290   1.730
 6738W        W 7709  13.120   5.340  13.020
 6739W        W 7710  10.680   7.690   9.000
 6740W        W 7711   1.850   8.550   4.930
 6741W        W 7712   2.430   5.030  12.320
 6742W        W 7713   0.550  13.810   4.840
 6743W        W 7714   2.460   3.830   1.320
 6744W        W 7715   0.280  13.580   4.230
 6745W        W 7716   2.480   3.720  12.000
 6746W        W 7717   2.570   1.340   5.210
 6747W        W 7718   8.510   7.510   8.290
 6748W        W 7719   7.070   8.830   7.740
 6749W        W 7720  12.950   2.710   8.570
 6750W        W 7721   7.280   3.890   4.240
 6751W        W 7722   1.040   1.100   0.310
 6752W        W 7723  13.660   1.860   1.580
 6753W        W 7724  11.630  13.900   4.570
 6754W        W 7725   7.040   4.950   3.410
 6755W        W 7726   4.810   9.070   4.070
 6756W        W 7727   0.740   9.540   5.340
 6757W        W 7728  11.330   0.260   2.500
 6758W        W 7729   4.560  12.880   4.180
 6759W        W 7730  12.610   3.340   6.120
 6760W        W 7731   0.680  13.810   7.880
 6761W        W 7732   9.760   0.120   7.660
 6762W        W 7733   7.900   4.840  13.240
 6763W        W 7734  13.530   0.350   3.580
 6764W        W 7735   3.700   9.200   8.300
 6765W        W 7736   7.160  11.470   0.140
 6766W        W 7737   9.630   0.800   4.090
 6767W        W 7738   2.100   1.140   4.470
 6768W        W 7739  10.880   9.210   9.960
 6769W        W 7740  12.180   5.410   3.540
 6770W        W 7741  13.120  10.660   4.360
 6771W        W 7742   6.380   0.930  11.260
 6772W        W 7743  10.950   1.500  13.730
 6773W        W 7744  11.050   5.840  10.170
 6774W        W 7745   2.570   5.890  10.900
 6775W        W 7746   7.920   9.430  12.800
 6776W        W 7747   1.750  10.130   9.300
 6777W        W 7748  13.820  10.120  11.850
 6778W        W 7749  13.320   0.090   9.110
 6779W        W 7750   7.900   9.140   9.390
 6780W        W 7751   1.240   2.780   6.170
 6781W        W 7752   2.440  11.100   5.630
 6782W        W 7753   8.940   9.650   0.480
 6783W        W 7754   9.970   0.560  10.930
 6784W        W 7755   0.320   8.710   6.530
 6785W        W 7756   4.060   5.930   9.580
 6786W        W 7757   2.600   4.650   8.510
 6787W        W 7758  10.590  11.860   5.430
 6788W        W 7759   6.190  10.670   3.090
 6789W        W 7760   0.390  10.650  11.400
 6790W        W 7761   5.390  13.100   1.130
 6791W        W 7762  13.790   9.020  12.240
 6792W        W 7763   8.890   9.720  10.460
 6793W        W 7764   8.400  11.640   6.280
 6794W        W 7765  13.200   8.260   6.180
 6795W        W 7766   8.610  13.580  13.380
 6796W        W 7767   7.080  10.680   2.920
 6797W        W 7768   5.010   2.520   5.950
 6798W        W 7769  10.200   4.440  12.370
 6799W        W 7770   4.330  10.760   4.590
 6800W        W 7771   4.900  10.120   4.920
 6801W        W 7772   0.770  12.750  12.780
 6802W        W 7773   7.890  11.140   0.050
 6803W        W 7774   4.000  12.450  10.290
 6804W        W 7775  11.390   6.800   6.240
 6805W        W 7776  12.370   1.610  10.400
 6806W        W 7777  12.190   3.810   1.270
 6807W        W 7778   6.250   8.850  11.460
 6808W        W 7779   9.950   3.760  11.550
 6809W        W 7780  13.470  13.690  12.570
 6810W        W 7781   9.950   4.950   8.450
 6811W        W 7782   1.770  13.260   5.060
 6812W        W 7783   6.370   1.800   3.270
 6813W        W 7784  12.430   6.570   7.390
 6814W        W 7785   5.320   0.970   1.910
 6815W        W 7786   4.100   2.340   2.160
 6816W        W 7787   3.100  11.810   2.040
 6817W        W 7788   0.950   5.980   2.010
 6818W        W 7789   7.870   9.340  11.350
 6819W        W 7790   8.060   5.380   5.220
 6820W        W 7791   6.270   7.850  12.320
 6821W        W 7792   9.490  12.760   6.580
 6822W        W 7793   5.080  13.680  11.520
 6823W        W 7794   5.440  11.950  12.780
 6824W        W 7795   4.720   6.400  11.520
 6825W        W 7796   9.080   4.690   7.340
 6826W        W 7797   1.960   9.810   5.320
 6827W        W 7798   9.250   0.110   7.830
 6828W        W 7799   4.600  12.170   9.420
 6829W        W 7800   3.360   7.920   0.180
 6830W        W 7801   1.610   1.550  11.340
 6831W        W 7802   2.620   0.380  13.140
 6832W        W 7803   7.530   2.360   3.900
 6833W        W 7804  13.250   3.160   0.360
 6834W        W 7805   5.540   6.180  11.500
 6835W        W 7806   5.420   1.590   7.310
 6836W        W 7807  10.100  12.810   3.280
 6837W        W 7808   8.870  12.140  12.770
 6838W        W 7809   2.740   4.690   6.520
 6839W        W 7810   8.190  13.480   3.430
 6840W        W 7811   8.650   2.420   3.550
 6841W        W 7812   1.500   3.260  13.540
 6842W        W 7813  13.300  13.320   8.900
 6843W        W 7814   1.860   7.910  10.240
 6844W        W 7815  13.050   1.660   3.230
 6845W        W 7816   1.980   9.580   2.470
 6846W        W 7817   5.910  11.950   9.830
 6847W        W 7818   3.730   6.290   7.920
 6848W        W 7819   5.140   0.860   5.560
 6849W        W 7820   4.970  13.610   4.700
 6850W        W 7821  10.050   2.410   2.360
 6851W        W 7822   7.830   6.980  11.060
 6852W        W 7823   5.020   9.450   3.450
 6853W        W 7824   1.190  11.890  12.460
 6854W        W 7825   6.960  11.080   1.000
 6855W        W 7826   2.960   3.230   7.650
 6856W        W 7827   4.040  12.740  10.750
 6857W        W 7828   5.090   5.870  12.330
 6858W        W 7829   1.040   5.900   4.860
 6859W        W 7830   5.490  13.050   8.810
 6860W        W 7831  13.810  12.730   1.480
 6861W        W 7832   2.560   8.140  13.360
 6862W        W 7833   7.030   6.220   0.980
 6863W        W 7834   6.090   7.100  13.880
 6864W        W 7835   2.820  13.700   2.440
 6865W        W 7836  11.560  11.310   8.990
 6866W        W 7837   6.470   1.880   7.620
 6867W        W 7838   4.230   2.540   8.340
 6868W        W 7839   2.980   4.590   7.020
 6869W        W 7840  13.670   5.420   5.610
 6870W        W 7841   8.860   3.220  12.970
 6871W        W 7842  13.370   6.420   2.880
 6872W        W 7843   2.170  10.440  10.460
 6873W        W 7844   6.830   8.900  13.800
 6874W        W 7845  13.620   8.410   5.950
 6875W        W 7846   2.770   8.660  13.030
 6876W        W 7847   0.830   5.620   7.230
 6877W        W 7848   8.170   4.720   9.280
 6878W        W 7849   3.110  12.560   6.720
 6879W        W 7850   0.130  12.750   8.790
 6880W        W 7851  10.610  12.890   3.870
 6881W        W 7852  13.130   5.920  13.180
 6882W        W 7853   5.780   2.910   0.430
 6883W        W 7854   3.750   7.020   7.060
 6884W        W 7855   4.570  12.400   3.830
 6885W        W 7856   6.120  12.900   3.910
 6886W        W 7857   2.980   5.320  11.630
 6887W        W 7858   8.020  10.930   7.270
 6888W        W 7859   8.400   3.560   0.220
 6889W        W 7860  12.190   0.710   1.430
 6890W        W 7861   2.480  13.600   2.100
 6891W        W 7862   8.690  10.420   1.830
 6892W        W 7863  11.990  12.020   8.600
 6893W        W 7864  10.510   2.250  11.090
 6894W        W 7865   3.710   3.740   7.870
 6895W        W 7866  13.540   6.030   9.600
 6896W        W 7867   3.790  12.680   9.150
 6897W        W 7868   2.160   8.520   9.520
 6898W        W 7869   6.000  13.040  13.220
 6899W        W 7870   9.510   1.180   5.170
 6900W        W 7871   6.590  11.530   2.940
 6901W        W 7872  12.440   3.290   8.050
 6902W        W 7873  13.190  11.530   9.760
 6903W        W 7874   2.920   0.040   5.600
 6904W        W 7875   1.540  12.250   4.500
 6905W        W 7876  12.780   0.720   7.960
 6906W        W 7877  12.460  13.150   6.400
 6907W        W 7878   4.890   8.200   3.000
 6908W        W 7879   8.680   7.300  12.320
 6909W        W 7880  10.910   8.420   6.050
 6910W        W 7881   0.780  13.360   3.010
 6911W        W 7882   5.240   2.220  11.740
 6912W        W 7883   8.300   1.320   6.770
 6913W        W 7884  13.300   8.040   3.460
 6914W        W 7885   9.160   5.300   2.440
 6915W        W 7886  10.680   6.830  11.290
 6916W        W 7887  11.170   0.190   4.640
 6917W        W 7888   6.560   4.020   0.410
 6918W        W 7889   1.490   1.350   3.690
 6919W        W 7890   6.200   0.120   9.170
 6920W        W 7891   5.160   7.960  13.490
 6921W        W 7892  13.700   8.560   1.790
 6922W        W 7893   7.370   9.660  11.370
 6923W        W 7894  12.090   8.270  13.440
 6924W        W 7895  11.160   3.740   8.190
 6925W        W 7896   4.570   3.260   3.560
 6926W        W 7897   5.920   1.300   5.710
 6927W        W 7898  12.660   3.590   9.260
 6928W        W 7899   7.800   1.180   9.350
 6929W        W 7900   4.810  10.340   5.340
 6930W        W 7901   1.660   8.790   4.500
 6931W        W 7902   9.220   5.890   9.520
 6932W        W 7903   4.910  10.530  10.620
 6933W        W 7904   6.390   1.560   0.460
 6934W        W 7905   6.900   9.450  11.210
 6935W        W 7906  11.080   2.050   1.430
 6936W        W 7907  12.980   9.140   3.020
 6937W        W 7908   7.140   5.730   1.780
 6938W        W 7909  12.480   5.240   4.870
 6939W        W 7910  11.630   9.770   8.070
 6940W        W 7911   2.550  10.490  10.100
 6941W        W 7912   7.920  10.400  10.040
 6942W        W 7913  13.800   1.610   1.180
 6943W        W 7914  13.900   3.780   9.690
 6944W        W 7915   7.970  11.980   1.540
 6945W        W 7916   7.130   0.340  12.810
 6946W        W 7917   9.660   2.340  10.520
 6947W        W 7918   1.200  13.110   0.580
 6948W        W 7919   3.640   5.420   4.200
 6949W        W 7920   1.800  10.320   3.430
 6950W        W 7921   5.610   7.680   1.410
 6951W        W 7922   1.220  11.330  12.400
 6952W        W 7923  10.570  10.130   8.080
 6953W        W 7924  12.150   6.110   9.130
 6954W        W 7925   4.220   0.640   6.340
 6955W        W 7926   6.220   8.400   0.270
 6956W        W 7927  13.210   6.630  11.530
 6957W        W 7928   2.030  13.250   5.510
 6958W        W 7929   3.240  12.400  12.770
 6959W        W 7930   5.480   2.860  11.260
 6960W        W 7931   3.780   6.610   4.850
 6961W        W 7932  10.170   4.700   2.560
 6962W        W 7933  13.440   2.520   0.110
 6963W        W 7934   6.720   8.580  10.320
 6964W        W 7935   6.600   6.740   7.730
 6965W        W 7936  13.420   7.750   2.580
 6966W        W 7937   2.630  10.820   0.000
 6967W        W 7938   9.840  13.470   3.280
 6968W        W 7939  12.390  11.660   3.170
 6969W        W 7940  10.030   8.360  12.720
 6970W        W 7941   7.140  10.680   4.800
 6971W        W 7942   5.910   5.170   3.780
 6972W        W 7943  13.780   6.380  12.660
 6973W        W 7944   9.160   2.360  13.780
 6974W        W 7945   5.500   4.230  12.850
 6975W        W 7946   0.930   1.450   9.700
 6976W        W 7947   7.900   5.620   4.800
 6977W        W 7948  13.420   6.160   8.880
 6978W        W 7949  10.290   5.440   8.260
 6979W        W 7950   2.370  11.010   2.820
 6980W        W 7951   0.920   5.680   9.170
 6981W        W 7952  11.820   6.280   8.820
 6982W        W 7953  11.200   0.680   4.270
 6983W        W 7954   6.110   3.000   8.030
 6984W        W 7955   1.030   3.140   7.500
 6985W        W 7956   8.190   6.790   4.120
 6986W        W 7957   1.110   0.870  12.820
 6987W        W 7958   9.860  10.770  13.700
 6988W        W 7959   1.750   9.090   9.280
 6989W        W 7960   4.140  12.560   4.180
 6990W        W 7961   0.370   1.140  12.990
 6991W        W 7962   5.100  12.670   4.370
 6992W        W 7963  10.250   8.690   2.300
 6993W        W 7964   7.580   7.540   9.410
 6994W        W 7965   9.630   9.920   0.680
 6995W        W 7966   3.700   8.970   3.950
 6996W        W 7967   1.820   4.950  11.810
 6997W        W 7968   4.750   0.850   7.920
 6998W        W 7969   4.600   2.590   0.730
 6999W        W 7970  10.360   6.620   2.550
 7000W        W 7971   3.460  12.270   1.150
 7001W        W 7972   3.890  11.990   5.700
 7002W        W 7973   4.210   3.540   0.510
 7003W        W 7974   2.050  12.900   9.910
 7004W        W 7975   8.920  11.620   9.290
 7005W        W 7976   4.710   0.270  12.830
 7006W        W 7977   0.010  10.560  11.680
 7007W        W 7978   0.140   6.110   3.180
 7008W        W 7979  13.190   8.170  10.410
 7009W        W 7980   1.070   2.370  11.140
 7010W        W 7981  11.610   9.120   6.650
 7011W        W 7982   9.160   2.800   6.920
 7012W        W 7983   7.880  10.670   3.990
 7013W        W 7984   4.000  11.160   2.990
 7014W        W 7985   8.800  13.020   6.140
 7015W        W 7986  11.290   3.460   0.660
 7016W        W 7987  12.000   9.760  10.710
 7017W        W 7988   4.290   5.530  13.160
 7018W        W 7989   8.810   8.370  13.640
 7019W        W 7990   2.880   8.480   4.710
 7020W        W 7991   1.810   9.760   1.660
 7021W        W 7992   4.190  13.230   1.740
 7022W        W 7993   4.970  11.060   8.200
 7023W        W 7994   0.060  10.300  12.340
 7024W        W 7995   8.420   3.230   1.900
 7025W        W 7996   9.520   8.700   9.480
 7026W        W 7997   5.390   5.020   2.880
 7027W        W 7998  10.260   2.850   4.970
 7028W        W 7999  13.370   0.750   9.790
 7029W        W 8000   0.800  11.990   6.700
 7030W        W 8001   4.850   5.620   4.040
 7031W        W 8002   9.960  10.370   8.620
 7032W        W 8003   2.620   4.530   0.600
 7033W        W 8004   6.420   7.590   2.740
 7034W        W 8005   3.040   4.510   7.540
 7035W        W 8006   9.210   9.550   8.660
 7036W        W 8007  11.110   8.310  13.580
 7037W        W 8008   9.670  12.270  13.790
 7038W        W 8009   8.770   2.750  13.610
 7039W        W 8010   7.620   1.200   4.710
 7040W        W 8011   0.970   7.890   8.770
 7041W        W 8012  13.440   7.170  12.900
 7042W        W 8013   1.260   4.880   7.500
 7043W        W 8014   2.670  13.910   0.530
 7044W        W 8015   0.080  10.330   6.830
 7045W        W 8016   1.920   9.640  11.630
 7046W        W 8017  10.360   3.560   6.130
 7047W        W 8018   3.270   6.340   2.010
 7048W        W 8019  13.020   3.370  10.000
 7049W        W 8020   4.460   4.150   5.010
 7050W        W 8021  11.270   9.650   2.210
 7051W        W 8022   3.420   6.400   1.530
 7052W        W 8023   9.130   9.780   7.000
 7053W        W 8024   2.490   1.370  12.510
 7054W        W 8025  12.850   6.330  13.120
 7055W        W 8026   4.160   2.790   7.770
 7056W        W 8027  10.260   5.940  11.260
 7057W        W 8028   9.850   1.970   4.180
 7058W        W 8029   2.550   4.380   5.750
 7059W        W 8030   3.640   7.880   0.570
 7060W        W 8031   9.720  11.590   7.110
 7061W        W 8032   0.450   7.740  13.560
 7062W        W 8033   6.020  13.640   4.380
 7063W        W 8034  12.440  12.110  10.240
 7064W        W 8035  13.530   1.350   0.450
 7065W        W 8036   2.830  10.580   8.920
 7066W        W 8037  12.450   8.470   8.300
 7067W        W 8038   6.180   2.050   7.220
 7068W        W 8039  12.510   0.120   4.750
 7069W        W 8040   2.680   4.760   4.960
 7070W        W 8041   6.670   6.650   1.050
 7071W        W 8042  10.510  13.890   9.720
 7072W        W 8043  11.540   3.350  10.580
 7073W        W 8044   9.910   6.030  12.130
 7074W        W 8045   9.210   5.020   1.310
 7075W        W 8046  12.240   9.770   8.960
 7076W        W 8047   3.920   1.190   0.740
 7077W        W 8048   8.960  13.530  12.260
 7078W        W 8049   4.350   6.270   6.710
 7079W        W 8050  13.020   3.550   0.170
 7080W        W 8051   7.280   7.750   3.270
 7081W        W 8052   0.180   6.240  11.460
 7082W        W 8053   1.010   2.900  10.990
 7083W        W 8054   5.170   0.490   6.630
 7084W        W 8055  13.460   1.830   9.860
 7085W        W 8056  12.330   5.920   3.290
 7086W        W 8057   7.430  12.450   0.690
 7087W        W 8058  12.110   7.460   2.130
 7088W        W 8059   4.760   8.890   1.400
 7089W        W 8060  10.480   1.760  11.230
 7090W        W 8061   6.780   8.190  12.080
 7091W        W 8062   6.160  13.420   0.590
 7092W        W 8063   8.730   5.860   7.170
 7093W        W 8064   1.150   9.100   8.170
 7094W        W 8065   8.060   7.950  12.560
 7095W        W 8066   1.690   5.480   8.160
 7096W        W 8067   6.990   8.800   1.140
 7097W        W 8068   5.140   8.460   1.170
 7098W        W 8069   7.900   7.910   0.360
 7099W        W 8070   1.310   8.310   9.850
 7100W        W 8071   2.550  10.920  11.760
 7101W        W 8072   4.300   2.610   8.860
 7102W        W 8073  12.840  10.140   9.830
 7103W        W 8074   5.410  12.120   9.000
 7104W        W 8075   8.040  13.390  13.260
 7105W        W 8076   3.970  12.490   5.490
 7106W        W 8077   1.480   1.320   9.550
 7107W        W 8078   5.900  10.850   4.070
 7108W        W 8079   5.330  10.350   6.390
 7109W        W 8080   1.990   3.160   6.230
 7110W        W 8081   6.460   7.680   0.770
 7111W        W 8082   3.470   0.340   2.560
 7112W        W 8083   2.100  11.200   1.390
 7113W        W 8084   7.730   5.490   6.710
 7114W        W 8085   6.380   3.080   7.590
 7115W        W 8086   6.020   4.660   4.940
 7116W        W 8087   4.120   6.710   9.290
 7117W        W 8088   1.260  11.400   8.820
 7118W        W 8089   7.590   0.080   9.950
 7119W        W 8090  12.450   3.970   4.900
 7120W        W 8091   9.340  11.810   9.110
 7121W        W 8092   2.830   9.790   6.530
 7122W        W 8093   5.330   4.260   3.170
 7123W        W 8094   3.600  11.300   1.670
 7124W        W 8095   7.440  13.070  11.750
 7125W        W 8096  13.390   4.560   4.500
 7126W        W 8097   9.160  13.240   4.240
 7127W        W 8098   2.300   9.470   7.970
 7128W        W 8099   7.120   8.590   6.690
 7129W        W 8100   1.460   7.790  11.880
 7130W        W 8101   4.320  11.050   1.710
 7131W        W 8102   0.670   5.230   3.580
 7132W        W 8103   5.880   5.810   5.550
 7133W        W 8104   5.040   6.920  13.020
 7134W        W 8105   4.520   1.180   3.880
 7135W        W 8106  12.810  13.920  13.110
 7136W        W 8107  10.220   9.810   7.960
 7137W        W 8108   5.390   1.720   6.480
 7138W        W 8109   9.200   7.860   6.300
 7139W        W 8110   5.680   3.790  13.860
 7140W        W 8111   7.080   8.430   4.520
 7141W        W 8112   9.560   7.450   1.790
 7142W        W 8113  13.080   7.200   1.120
 7143W        W 8114   7.550   4.840   3.340
 7144W        W 8115   7.600   9.980   8.910
 7145W        W 8116  13.300   6.400   9.290
 7146W        W 8117   7.450   8.290   1.830
 7147W        W 8118  10.960   3.760   3.440
 7148W        W 8119  11.610  12.710  12.390
 7149W        W 8120  11.530  13.920   0.500
 7150W        W 8121   3.430   5.610   1.070
 7151W        W 8122   0.980   0.450   4.220
 7152W        W 8123   9.680   8.490  11.550
 7153W        W 8124   8.340   6.570   7.550
 7154W        W 8125   2.760   5.780   0.570
 7155W        W 8126   7.790  11.090   6.140
 7156W        W 8127  10.610  13.160   4.590
 7157W        W 8128   2.400   9.280  13.130
 7158W        W 8129  11.120   0.280   1.500
 7159W        W 8130   2.230   8.250   2.920
 7160W        W 8131  11.310   5.340  12.030
 7161W        W 8132   6.440   8.300   5.600
 7162W        W 8133   3.200  11.930   3.650
 7163W        W 8134   0.750   5.440  11.150
 7164W        W 8135   1.810   5.700   3.750
 7165W        W 8136   4.510   1.690  10.400
 7166W        W 8137   9.840   0.870   4.940
 7167W        W 8138   6.100  10.850   8.940
 7168W        W 8139   5.970   0.310   3.220
 7169W        W 8140   9.270  10.890   7.340
 7170W        W 8141   0.750   9.420   3.470
 7171W        W 8142   0.330   1.170   5.620
 7172W        W 8143   6.230  12.290   9.910
 7173W        W 8144   8.150  11.250   3.160
 7174W        W 8145   4.270   6.110   0.600
 7175W        W 8146   8.640   5.410   7.540
 7176W        W 8147   4.010   8.640  11.790
 7177W        W 8148   3.610  10.420   1.780
 7178W        W 8149  12.890  12.460   2.000
 7179W        W 8150  12.530  12.780   2.180
 7180W        W 8151  13.160   7.580   5.390
 7181W        W 8152   8.890   0.730  10.840
 7182W        W 8153  10.680   6.980   8.880
 7183W        W 8154   7.440   8.810   3.470
 7184W        W 8155   2.800   8.530  11.190
 7185W        W 8156   2.020   4.910   7.020
 7186W        W 8157   7.720   7.230   5.910
 7187W        W 8158   6.890   0.110   7.240
 7188W        W 8159   6.180   2.760   3.690
 7189W        W 8160   2.740   0.770   7.710
 7190W        W 8161  13.330   4.240   6.910
 7191W        W 8162  13.760  10.380   4.450
 7192W        W 8163  10.790   2.910   1.840
 7193W        W 8164   7.890  13.510   3.080
 7194W        W 8165  13.630   4.670   9.490
 7195W        W 8166   1.100   9.770   9.850
 7196W        W 8167  12.690   1.310   8.700
 7197W        W 8168   9.470   0.870   1.180
 7198W        W 8169   3.050  11.750   0.530
 7199W        W 8170   6.300   6.530   5.850
 7200W        W 8171   3.210   9.750   4.090
 7201W        W 8172   7.240   8.230   6.170
 7202W        W 8173   7.770   7.070   0.050
 7203W        W 8174   3.600   9.140  13.260
 7204W        W 8175   1.590   7.210   1.180
 7205W        W 8176  13.900   9.900   3.640
 7206W        W 8177   5.350   3.020   4.170
 7207W        W 8178   4.900   4.350  10.770
 7208W        W 8179  13.420   0.870  11.620
 7209W        W 8180   7.370   9.090   3.060
 7210W        W 8181   1.060   7.570   2.270
 7211W        W 8182  13.040   9.730   6.960
 7212W        W 8183   0.150   3.790   7.340
 7213W        W 8184   3.900   2.650   1.440
 7214W        W 8185  12.650   1.420   3.000
 7215W        W 8186   6.300   6.550   5.320
 7216W        W 8187  13.750   9.960   7.160
 7217W        W 8188   0.410   2.680   6.390
 7218W        W 8189   6.060  10.340  12.620
 7219W        W 8190   6.610   7.740   6.630
 7220W        W 8191   1.410   1.800   9.720
 7221W        W 8192  10.320   4.930   6.710
 7222W        W 8193   0.370   3.320  10.120
 7223W        W 8194  10.800  11.470   9.560
 7224W        W 8195  11.900   9.370   8.250
 7225W        W 8196   5.540   8.220   5.780
 7226W        W 8197  10.600  11.800  11.340
 7227W        W 8198  13.550   9.030   9.150
 7228W        W 8199   9.870   2.800  10.750
 7229W        W 8200  13.410  11.090  12.270
 7230W        W 8201   4.050   4.890   1.030
 7231W        W 8202   4.280   2.280   1.430
 7232W        W 8203   2.700   2.610   3.370
 7233W        W 8204   4.660   7.360   5.910
 7234W        W 8205  12.630  10.670   6.720
 7235W        W 8206  12.100   5.490   6.380
 7236W        W 8207   7.050   4.900  11.780
 7237W        W 8208   0.600   8.390   3.140
 7238W        W 8209   4.640   5.950   6.440
 7239W        W 8210   1.620  12.290   7.280
 7240W        W 8211  11.800   2.900  10.120
 7241W        W 8212  10.490   4.380  12.800
 7242W        W 8213  13.080   2.180   1.460
 7243W        W 8214   3.560   8.770   9.070
 7244W        W 8215   6.430  10.220   4.700
 7245W        W 8216   8.780   7.310  13.440
 7246W        W 8217   6.310   5.710   1.210
 7247W        W 8218   2.100   1.450   0.770
 7248W        W 8219  13.850  12.300  12.420
 7249W        W 8220  12.680   8.490   9.120
 7250W        W 8221   5.580  11.300  10.400
 7251W        W 8222   1.010   1.100  12.000
 7252W        W 8223  11.290  10.740  13.830
 7253W        W 8224   3.750   8.690   7.430
 7254W        W 8225   3.890  11.710   8.100
 7255W        W 8226  10.770   8.280   0.120
 7256W        W 8227   0.660   0.990  13.880
 7257W        W 8228  10.670   2.610  11.860
 7258W        W 8229  13.120   3.670   5.550
 7259W        W 8230  10.820   8.640   1.580
 7260W        W 8231   9.500  13.770   8.670
 7261W        W 8232   5.640   1.000   0.240
 7262W        W 8233   6.100   0.330   4.660
 7263W        W 8234   7.010   4.410   9.050
 7264W        W 8235   8.570   0.880   8.230
 7265W        W 8236  10.100   1.190   7.100
 7266W        W 8237   6.410   9.460   7.960
 7267W        W 8238   3.180   3.040   5.040
 7268W        W 8239  10.990   7.060  12.540
 7269W        W 8240  11.450   0.030   9.240
 7270W        W 8241   4.340   4.980   0.570
 7271W        W 8242   2.900  11.380  12.400
 7272W        W 8243  13.310   1.130   1.280
 7273W        W 8244  11.700   7.790   2.230
 7274W        W 8245   8.080   3.190   1.520
 7275W        W 8246   5.040   9.920   9.360
 7276W        W 8247   5.250   6.300   4.440
 7277W        W 8248   6.420   1.020  12.630
 7278W        W 8249   5.900  13.890   6.350
 7279W        W 8250   3.410   1.190   0.690
 7280W        W 8251   7.380   5.810   0.880
 7281W        W 8252   0.510   4.750   3.290
 7282W        W 8253  10.520   2.480  13.350
 7283W        W 8254   3.730   5.260   1.330
 7284W        W 8255   0.570  11.780   0.920
 7285W        W 8256   7.690   6.110   8.100
 7286W        W 8257  12.210  11.440   4.400
 7287W        W 8258   8.900  11.920  13.650
 7288W        W 8259   1.100   1.850  11.000
 7289W        W 8260  12.700   5.020  11.360
 7290W        W 8261   2.600   1.810   8.040
 7291W        W 8262   1.490   0.750   0.010
 7292W        W 8263   9.590   6.110   9.820
 7293W        W 8264   1.090   7.500  12.680
 7294W        W 8265   8.580   4.370   4.480
 7295W        W 8266   0.830   1.240   4.220
 7296W        W 8267   8.350   8.360   9.650
 7297W        W 8268   5.670   2.640   2.530
 7298W        W 8269   9.480   4.010   3.670
 7299W        W 8270  10.580  11.440   8.400
 7300W        W 8271   5.900   4.150   0.300
 7301W        W 8272  10.540   8.170   7.520
 7302W        W 8273  11.230   2.830  11.790
 7303W        W 8274   8.060  12.560   4.640
 7304W        W 8275  11.970   5.700  10.290
 7305W        W 8276   4.800   3.440   9.320
 7306W        W 8277   2.240   9.260   0.540
 7307W        W 8278   7.480   5.190  13.740
 7308W        W 8279   3.180   4.120   9.880
 7309W        W 8280  12.150   4.060   2.080
 7310W        W 8281   7.060   5.260   6.310
 7311W        W 8282   9.100  10.510   9.600
 7312W        W 8283   3.080   6.440  13.440
 7313W        W 8284   6.100   2.840   0.900
 7314W        W 8285   8.560   7.690   2.510
 7315W        W 8286   0.500   5.520   1.220
 7316W        W 8287   5.530   2.450   5.830
 7317W        W 8288   1.770  11.550  11.430
 7318W        W 8289  13.390   7.510   0.810
 7319W        W 8290   4.590   2.530   7.660
 7320W        W 8291  11.560  12.370   5.760
 7321W        W 8292   2.220   6.060   3.730
 7322W        W 8293  11.110   3.460   4.250
 7323W        W 8294   7.160   8.730   9.670
 7324W        W 8295   9.550   5.340   6.850
 7325W        W 8296   4.110   1.820   2.280
 7326W        W 8297   0.460   1.470   8.330
 7327W        W 8298   5.200   4.760   8.670
 7328W        W 8299   6.980  10.320  10.050
 7329W        W 8300  10.240   9.360   1.260
 7330W        W 8301   0.590   8.190   3.670
 7331W        W 8302  11.340  11.660   4.730
 7332W        W 8303   7.060  11.270  12.280
 7333W        W 8304   1.810   1.270  11.720
 7334W        W 8305   4.570   0.720   3.060
 7335W        W 8306   1.930  13.570   7.240
 7336W        W 8307  13.570   4.530  12.770
 7337W        W 8308  12.900   2.530  10.460
 7338W        W 8309   1.010   4.490  10.360
 7339W        W 8310  13.400   7.970   8.030
 7340W        W 8311   0.160   5.420   0.910
 7341W        W 8312   6.600   4.320   5.620
 7342W        W 8313  11.480  12.180  12.620
 7343W        W 8314  13.050   8.220   7.230
 7344W        W 8315   4.470   0.150   6.500
 7345W        W 8316   2.050   0.480   5.730
 7346W        W 8317   8.470   5.580   8.260
 7347W        W 8318   3.990   1.550  10.420
 7348W        W 8319  11.430   9.730   8.500
 7349W        W 8320  10.660   0.600   2.090
 7350W        W 8321   2.880   1.990   5.890
 7351W        W 8322  11.970  10.110   6.030
 7352W        W 8323  12.710   3.100   0.420
 7353W        W 8324   5.050   7.860   5.860
 7354W        W 8325   7.840   1.720  12.550
 7355W        W 8326  10.720   0.810  10.300
 7356W        W 8327  13.370   3.030   9.910
 7357W        W 8328   9.000  11.530   0.120
 7358W        W 8329   5.440   6.800   5.630
 7359W        W 8330   2.580  12.650   6.490
 7360W        W 8331   6.990  11.590  13.090
 7361W        W 8332   9.800   5.560   9.660
 7362W        W 8333  10.130   1.740  12.220
 7363W        W 8334   9.960   7.420   9.960
 7364W        W 8335   6.620   1.980   4.490
 7365W        W 8336   3.280   6.630   3.910
 7366W        W 8337   1.650   5.800  10.600
 7367W        W 8338   8.510   7.730  13.610
 7368W        W 8339  10.850   2.600   4.920
 7369W        W 8340   0.270   3.620   1.370
 7370W        W 8341   4.170   3.460   8.730
 7371W        W 8342   6.970   4.380   5.220
 7372W        W 8343   5.340  13.520   6.860
 7373W        W 8344   1.850   9.520   0.280
 7374W        W 8345   7.880   4.860   8.530
 7375W        W 8346   4.360   8.040  13.850
 7376W        W 8347   9.240  13.610   1.220
 7377W        W 8348   1.230   6.410   3.850
 7378W        W 8349   5.290   0.580   0.320
 7379W        W 8350  10.210   0.760  11.330
 7380W        W 8351  12.690   0.840  12.230
 7381W        W 8352   4.710  10.650  13.120
 7382W        W 8353  13.380   8.360   4.140
 7383W        W 8354   2.180   4.100   4.660
 7384W        W 8355  12.420   5.340   8.530
 7385W        W 8356   6.380   1.840  13.850
 7386W        W 8357   5.870   5.620   7.780
 7387W        W 8358   1.110  10.820   6.580
 7388W        W 8359   4.170   7.850  10.250
 7389W        W 8360   9.740  12.510   8.350
 7390W        W 8361   7.760   4.410  13.880
 7391W        W 8362   3.130  10.500   6.220
 7392W        W 8363  12.810   1.760   5.270
 7393W        W 8364   4.350   7.670   2.350
 7394W        W 8365   6.270  13.080   6.320
 7395W        W 8366  13.680  12.330   9.260
 7396W        W 8367   0.300   7.750   0.090
 7397W        W 8368   5.520   1.530   9.550
 7398W        W 8369   6.280  13.340   7.760
 7399W        W 8370  11.800   3.210   5.720
 7400W        W 8371   6.190   1.240  11.670
 7401W        W 8372   8.410   6.730  10.070
 7402W        W 8373   1.220   1.610   0.590
 7403W        W 8374   7.480   9.000   5.530
 7404W        W 8375   0.110   8.420   1.310
 7405W        W 8376  12.020   8.090   8.660
 7406W        W 8377   9.280   3.060   4.660
 7407W        W 8378  12.570  12.430   7.870
 7408W        W 8379   2.410   4.950   3.910
 7409W        W 8380   8.770   6.360   0.700
 7410W        W 8381   5.160  12.720   6.640
 7411W        W 8382   8.280   0.860   2.690
 7412W        W 8383   7.050   7.800   0.850
 7413W        W 8384   6.280  12.550   2.200
 7414W        W 8385   3.590   8.270   3.030
 7415W        W 8386   4.040  10.230  13.010
 7416W        W 8387   9.500  11.510   0.380
 7417W        W 8388   3.050   9.640   9.320
 7418W        W 8389   6.710   5.570   0.480
 7419W        W 8390   0.630   2.310   4.390
 7420W        W 8391   8.850  11.000   1.810
 7421W        W 8392   2.920   9.340   6.320
 7422W        W 8393   6.120   2.750   0.070
 7423W        W 8394   9.700   0.800   0.360
 7424W        W 8395   0.030  10.570   7.240
 7425W        W 8396   8.120  12.250   7.010
 7426W        W 8397  13.710  10.890   6.960
 7427W        W 8398  13.430   5.790   5.410
 7428W        W 8399   8.660   9.200   2.250
 7429W        W 8400   6.980   3.530   1.050
 7430W        W 8401   9.940   2.330  13.410
 7431W        W 8402  13.440   5.490   0.410
 7432W        W 8403   5.490   2.250   3.790
 7433W        W 8404   6.100  13.090  12.710
 7434W        W 8405   3.700  13.750   5.490
 7435W        W 8406   2.710   9.050   2.790
 7436W        W 8407   3.240   2.080   3.910
 7437W        W 8408  10.240  12.500   5.130
 7438W        W 8409   4.490   5.970   0.040
 7439W        W 8410   3.630   5.450   1.960
 7440W        W 8411   5.330  12.920   6.140
 7441W        W 8412   1.100  11.580   2.300
 7442W        W 8413   1.690   1.050  12.790
 7443W        W 8414   7.440   0.050  11.850
 7444W        W 8415  11.460   8.960   0.300
 7445W        W 8416  12.900  13.160   0.000
 7446W        W 8417   5.940   7.860   3.270
 7447W        W 8418   6.740   0.510   6.660
 7448W        W 8419   8.490  10.100  13.880
 7449W        W 8420   9.120   1.350   8.940
 7450W        W 8421  10.680   1.540   9.320
 7451W        W 8422   1.120  11.120  10.140
 7452W        W 8423  13.060  12.340  13.450
 7453W        W 8424   2.150   0.160   0.490
 7454W        W 8425   3.180   8.970   4.450
 7455W        W 8426  10.890  10.580  13.670
 7456W        W 8427   9.470   4.250   8.110
 7457W        W 8428   9.480  12.990   3.080
 7458W        W 8429   0.750  10.010   9.050
 7459W        W 8430   0.360   5.100   7.970
 7460W        W 8431  11.960   6.660   2.780
 7461W        W 8432   3.800   0.310   1.020
 7462W        W 8433  10.540   1.900  12.440
 7463W        W 8434  11.710   3.490   1.360
 7464W        W 8435   6.280   7.250   0.490
 7465W        W 8436   2.190   4.630  12.090
 7466W        W 8437  10.720   7.720  12.330
 7467W        W 8438   4.220   3.280   7.050
 7468W        W 8439  10.600   4.230  10.820
 7469W        W 8440   3.460   8.080  10.550
 7470W        W 8441   7.140  12.110  12.770
 7471W        W 8442  11.370   6.550   8.420
 7472W        W 8443   3.710   8.980   7.870
 7473W        W 8444   2.160   7.280  12.740
 7474W        W 8445  13.290  12.870   5.830
 7475W        W 8446   7.840   9.800  11.160
 7476W        W 8447  11.640  10.530   3.000
 7477W        W 8448  13.270   5.120   6.070
 7478W        W 8449   9.680   6.610   1.760
 7479W        W 8450   6.690   4.810   5.150
 7480W        W 8451   3.130   9.170   3.070
 7481W        W 8452   4.880  13.790  10.160
 7482W        W 8453   7.440  12.670   7.700
 7483W        W 8454   6.730  12.870   7.220
 7484W        W 8455  12.650   1.300   7.780
 7485W        W 8456   4.680   0.400  11.080
 7486W        W 8457   8.800  10.540   2.320
 7487W        W 8458   1.260   4.590   1.330
 7488W        W 8459  12.040   5.680   4.800
 7489W        W 8460   9.270  11.940   0.130
 7490W        W 8461   2.330  13.390  11.210
 7491W        W 8462   1.290   2.660   5.200
 7492W        W 8463   0.060   1.650  11.130
 7493W        W 8464   1.130   3.080   1.490
 7494W        W 8465   1.330   2.510  12.300
 7495W        W 8466  13.690   5.200  10.030
 7496W        W 8467   5.300   7.310  12.450
 7497W        W 8468   9.290  10.780  13.020
 7498W        W 8469  12.170   9.040  10.250
 7499W        W 8470   9.010   3.420   0.220
 7500W        W 8471  12.890   9.420   3.620
 7501W        W 8472   3.790  11.150  12.510
 7502W        W 8473   4.270  10.870  10.530
 7503W        W 8474   7.040  11.500   4.570
 7504W        W 8475  11.110   5.010   6.910
 7505W        W 8476   7.420   2.240   2.200
 7506W        W 8477   1.470   5.680  12.160
 7507W        W 8478   9.040   5.890  11.900
 7508W        W 8479   4.850   0.590   1.900
 7509W        W 8480   0.510   7.590  10.870
 7510W        W 8481  11.220  13.200   6.350
 7511W        W 8482   8.440   6.780   1.400
 7512W        W 8483   6.880   5.780   9.670
 7513W        W 8484  11.870   1.430   0.750
 7514W        W 8485   1.820   2.340  10.430
 7515W        W 8486   9.120   1.520   2.240
 7516W        W 8487  11.230  11.380   9.940
 7517W        W 8488   3.270   8.430  11.360
 7518W        W 8489  10.230   2.430   9.910
 7519W        W 8490   9.250   5.340   0.920
 7520W        W 8491  12.490   4.120   7.810
 7521W        W 8492  11.070   3.200   3.800
 7522W        W 8493   5.970  13.870   6.960
 7523W        W 8494  12.940   0.760  13.480
 7524W        W 8495  10.190  12.730   0.450
 7525W        W 8496   2.840  12.120   0.230
 7526W        W 8497   5.470   7.900   8.680
 7527W        W 8498  10.560   0.050   2.880
 7528W        W 8499   4.270   7.540   1.890
 7529W        W 8500   4.430   3.230  12.460
 7530W        W 8501   3.250   4.130   4.480
 7531W        W 8502   6.050  10.420   0.000
 7532W        W 8503   1.240  10.480   5.180
 7533W        W 8504   5.060  12.960   7.620
 7534W        W 8505  13.690   2.090  10.250
 7535W        W 8506  11.580  13.070   3.310
 7536W        W 8507  12.560   8.910   8.590
 7537W        W 8508   4.970   6.040   2.120
 7538W        W 8509   3.430   3.670   9.990
 7539W        W 8510   3.230   4.520   0.460
 7540W        W 8511   9.320   3.390  13.180
 7541W        W 8512   9.950   4.210   1.380
 7542W        W 8513  11.100   8.940   0.690
 7543W        W 8514   2.670   0.160   7.170
 7544W        W 8515   1.830   7.460  11.230
 7545W        W 8516  10.600   9.480   9.560
 7546W        W 8517   4.840   7.600   9.520
 7547W        W 8518  13.250  10.430   4.780
 7548W        W 8519   3.310   0.910   6.600
 7549W        W 8520   9.740  10.890  11.950
 7550W        W 8521   2.190  11.030   4.460
 7551W        W 8522   8.140  13.780  11.910
 7552W        W 8523  12.090   5.660  13.010
 7553W        W 8524  10.040   6.330  13.110
 7554W        W 8525   1.180   5.970   3.030
 7555W        W 8526  13.660   2.380   6.840
 7556W        W 8527  11.690   6.440  10.040
 7557W        W 8528   8.060   9.480   1.590
 7558W        W 8529   3.410  10.850   8.360
 7559W        W 8530  13.880   2.890   8.470
 7560W        W 8531  11.960  11.860  10.280
 7561W        W 8532   6.590  11.420   7.280
 7562W        W 8533   8.510  10.830   4.760
 7563W        W 8534  10.090   8.190   1.820
 7564W        W 8535   5.320  12.860  11.700
 7565W        W 8536   2.710   7.970   5.680
 7566W        W 8537   9.520   4.510   7.230
 7567W        W 8538   9.510   4.290  10.810
 7568W        W 8539   5.900   1.840   3.590
 7569W        W 8540   7.990   5.210  11.390
 7570W        W 8541   8.810  13.270   0.890
 7571W        W 8542   6.480   9.730   9.470
 7572W        W 8543   7.390   1.200   1.990
 7573W        W 8544   8.190   0.560   5.840
 7574W        W 8545  12.340   5.420   5.790
 7575W        W 8546   4.490   9.970   5.130
 7576W        W 8547   4.570   4.200   4.500
 7577W        W 8548  10.320  13.330   9.740
 7578W        W 8549   7.570   5.200   7.300
 7579W        W 8550   5.120  12.450   4.800
 7580W        W 8551   0.100  10.270   5.870
 7581W        W 8552   6.600  11.760   8.170
 7582W        W 8553   0.310  12.220   2.460
 7583W        W 8554   3.650   0.540   4.660
 7584W        W 8555   6.660   2.680   0.870
 7585W        W 8556   5.630   8.520   1.360
 7586W        W 8557   6.910   9.620   0.580
 7587W        W 8558   2.700   0.210   3.050
 7588W        W 8559   3.750  12.340   4.400
 7589W        W 8560  13.390   3.810  10.040
 7590W        W 8561   2.590   8.170   5.210
 7591W        W 8562  12.890   4.980   2.390
 7592W        W 8563  12.260   9.710   0.220
 7593W        W 8564  10.920   7.770   9.470
 7594W        W 8565   1.930   9.240  11.330
 7595W        W 8566   1.140   3.150   2.840
 7596W        W 8567  13.530   1.170   5.030
 7597W        W 8568   5.010   9.110   1.930
 7598W        W 8569  12.500   3.540   0.530
 7599W        W 8570   8.630   3.520   5.510
 7600W        W 8571   7.470  11.910   6.210
 7601W        W 8572  12.390  13.400   7.670
 7602W        W 8573  13.710   9.340   0.310
 7603W        W 8574   7.370   3.060   2.000
 7604W        W 8575  11.020  13.290   3.960
 7605W        W 8576   1.100   3.750   5.140
 7606W        W 8577   3.540  10.060  11.800
 7607W        W 8578   7.790   1.690   1.060
 7608W        W 8579   3.280   4.780  12.980
 7609W        W 8580   0.910   0.190   3.510
 7610W        W 8581   3.720   4.900  12.560
 7611W        W 8582  13.570   4.320   9.060
 7612W        W 8583   1.410  11.130   8.370
 7613W        W 8584  13.160  11.010  12.720
 7614W        W 8585  12.820   7.610   0.950
 7615W        W 8586   4.050  13.780   8.360
 7616W        W 8587  13.300   5.740  11.190
 7617W        W 8588   5.420  10.940   6.650
 7618W        W 8589   6.820  12.650  13.190
 7619W        W 8590   1.330   8.760   0.350
 7620W        W 8591   0.140   2.550   0.970
 7621W        W 8592   9.630   6.190   9.230
 7622W        W 8593  10.580   6.340   0.360
 7623W        W 8594  10.090   2.910   4.290
 7624W        W 8595  10.350   2.460   4.660
 7625W        W 8596  11.060   3.850   1.730
 7626W        W 8597   7.690   1.200   1.200
 7627W        W 8598   5.120   4.500   5.450
 7628W        W 8599   4.980  11.060   3.780
 7629W        W 8600   5.500   7.550   7.250
 7630W        W 8601   1.220  10.250   3.080
 7631W        W 8602   0.840   8.970   2.490
 7632W        W 8603  10.610   7.660  13.170
 7633W        W 8604   2.170  13.730   1.670
 7634W        W 8605  11.170   8.440   3.470
 7635W        W 8606  12.340   2.700   3.840
 7636W        W 8607   2.650   6.440   6.350
 7637W        W 8608   5.370  13.850   8.330
 7638W        W 8609   9.470   6.370   5.710
 7639W        W 8610   9.100   5.930   8.150
 7640W        W 8611   7.300   6.930   5.840
 7641W        W 8612  10.400   3.880   0.400
 7642W        W 8613  11.670   5.500  11.120
 7643W        W 8614   8.630   8.500  12.270
 7644W        W 8615   6.870   4.140   4.320
 7645W        W 8616  13.140  10.910  13.480
 7646W        W 8617   1.070  12.240   4.800
 7647W        W 8618   2.620  10.380   3.990
 7648W        W 8619  13.210   4.340   5.450
 7649W        W 8620   2.580  10.390  12.780
 7650W        W 8621   5.150  13.860   2.390
 7651W        W 8622   7.090   5.170  10.550
 7652W        W 8623   4.050   4.820   3.790
 7653W        W 8624   9.010   4.330   6.970
 7654W        W 8625   3.770  10.870   0.810
 7655W        W 8626  11.050  11.590   1.680
 7656W        W 8627   1.930   8.810   6.860
 7657W        W 8628   4.350  10.300   3.420
 7658W        W 8629   6.220   1.540   8.980
 7659W        W 8630   9.650   2.120  13.770
 7660W        W 8631  11.900   4.660  12.140
 7661W        W 8632  12.850  13.120   2.670
 7662W        W 8633   5.000   3.450   3.720
 7663W        W 8634   8.990   4.700   6.510
 7664W        W 8635   7.580   6.050   2.960
 7665W        W 8636   6.230  11.460   4.720
 7666W        W 8637  10.590   0.030   0.050
 7667W        W 8638   1.690  12.450   8.230
 7668W        W 8639  10.450  10.950   2.250
 7669W        W 8640   1.000   8.160   3.420
 7670W        W 8641   6.800   7.320   0.980
 7671W        W 8642   5.030   1.470   5.460
 7672W        W 8643   9.820   7.080  13.190
 7673W        W 8644   8.540   5.780   1.360
 7674W        W 8645  10.050  13.640   9.450
 7675W        W 8646   4.700  11.090   4.620
 7676W        W 8647   9.380  10.930   3.770
 7677W        W 8648   5.600   8.090  10.340
 7678W        W 8649   5.070  12.190   0.240
 7679W        W 8650  13.890   4.770  13.220
 7680W        W 8651  13.410  10.110   0.760
 7681W        W 8652  13.130   9.850  12.260
 7682W        W 8653   9.340   4.760   6.870
 7683W        W 8654   5.190   8.480   6.970
 7684W        W 8655   7.770  11.870  10.820
 7685W        W 8656   6.800   7.200   6.730
 7686W        W 8657   3.770   5.010   7.080
 7687W        W 8658   0.380  10.270   8.850
 7688W        W 8659  12.790   1.350   0.320
 7689W        W 8660  13.420  10.700  11.800
 7690W        W 8661  13.310  13.700  13.090
 7691W        W 8662   4.450   4.940   8.630
 7692W        W 8663   1.460   4.460  11.630
 7693W        W 8664  11.860  11.480   9.980
 7694W        W 8665  12.200  10.480   2.010
 7695W        W 8666   5.250   4.850   9.950
 7696W        W 8667   7.700   8.760  13.250
 7697W        W 8668   3.380   8.360   0.470
 7698W        W 8669   8.280   8.810   9.300
 7699W        W 8670   2.050  13.540  11.800
 7700W        W 8671   0.180   2.110  10.530
 7701W        W 8672   9.900  10.620   1.580
 7702W        W 8673   1.710   6.150   8.870
 7703W        W 8674   3.900   8.030   2.550
 7704W        W 8675  11.990   8.000   2.650
 7705W        W 8676   0.460   3.320   3.690
 7706W        W 8677  12.980   8.070   6.690
 7707W        W 8678   7.230   0.500   4.140
 7708W        W 8679   8.670   4.430   0.320
 7709W        W 8680   4.700   6.290   9.430
 7710W        W 8681   0.770   7.210   0.810
 7711W        W 8682   6.620  10.060  11.730
 7712W        W 8683   5.110   0.830   9.150
 7713W        W 8684   9.530  12.020   3.250
 7714W        W 8685   1.330   7.240   2.510
 7715W        W 8686  12.620  12.290   2.390
 7716W        W 8687  11.450   5.770   1.060
 7717W        W 8688   0.660   4.250  10.770
 7718W        W 8689   4.050  12.970   5.330
 7719W        W 8690   2.420   5.800  10.380
 7720W        W 8691  12.980   4.120   7.920
 7721W        W 8692   8.770   1.960   3.350
 7722W        W 8693   4.260  10.600  13.320
 7723W        W 8694   7.820   4.780   7.430
 7724W        W 8695   0.770   8.000  11.850
 7725W        W 8696   0.190  11.660   0.610
 7726W        W 8697   3.070   7.680   5.490
 7727W        W 8698   4.710   7.120   7.320
 7728W        W 8699   1.900   4.910   2.040
 7729W        W 8700  12.720   2.460   7.880
 7730W        W 8701   8.010   4.930   5.470
 7731W        W 8702  13.830   9.900   4.160
 7732W        W 8703  10.130   0.150  10.570
 7733W        W 8704  13.890   6.770  11.420
 7734W        W 8705   4.760  11.660  13.460
 7735W        W 8706   4.850  10.400   3.320
 7736W        W 8707   8.450   9.160   6.860
 7737W        W 8708   2.780   6.550   9.340
 7738W        W 8709   5.540   0.780  12.850
 7739W        W 8710  10.510  12.980   9.370
 7740W        W 8711   8.190   8.430  10.750
 7741W        W 8712  12.230   5.300   1.730
 7742W        W 8713  12.090   1.300   2.720
 7743W        W 8714  11.550   0.110   1.420
 7744W        W 8715   1.250  10.710   4.320
 7745W        W 8716   0.270   0.440  13.650
 7746W        W 8717   5.680   5.160   8.100
 7747W        W 8718  10.550  12.030   1.600
 7748W        W 8719   1.840  10.760   1.330
 7749W        W 8720   6.140   3.530  10.310
 7750W        W 8721   9.580  11.290  11.160
 7751W        W 8722  13.010   5.800   8.810
 7752W        W 8723   8.650   8.260   8.710
 7753W        W 8724  12.430   7.420   0.610
 7754W        W 8725   9.710   4.260  12.410
 7755W        W 8726   7.830   8.100  10.320
 7756W        W 8727   3.240  11.340  13.500
 7757W        W 8728   6.150   3.760  13.670
 7758W        W 8729   1.260   4.090   1.120
 7759W        W 8730  12.570  11.110   2.610
 7760W        W 8731   4.250   2.460   3.780
 7761W        W 8732   5.690   6.010   4.390
 7762W        W 8733   7.350   8.090  10.150
 7763W        W 8734   7.910   0.290  10.360
 7764W        W 8735  10.460   1.750   7.560
 7765W        W 8736   4.360   6.980   3.490
 7766W        W 8737  11.090   2.490  10.360
 7767W        W 8738   1.620   7.700   8.080
 7768W        W 8739  13.780   5.450  11.990
 7769W        W 8740   7.470  11.840  13.050
 7770W        W 8741   6.800  10.380   1.190
 7771W        W 8742  12.560   5.060   3.320
 7772W        W 8743  12.180   3.590  13.690
 7773W        W 8744  13.130  11.050   2.650
 7774W        W 8745   1.940   9.380  10.540
 7775W        W 8746   3.460  12.350  11.850
 7776W        W 8747  13.110   1.160  12.450
 7777W        W 8748   4.720  10.830   4.200
 7778W        W 8749  10.780   2.030   0.970
 7779W        W 8750  11.890   5.360   7.890
 7780W        W 8751   5.000   7.730  11.770
 7781W        W 8752  10.120   6.880   7.660
 7782W        W 8753   6.040   3.810   3.150
 7783W        W 8754   8.780   9.810  11.370
 7784W        W 8755  12.550   3.660   7.640
 7785W        W 8756  13.000  10.470   6.450
 7786W        W 8757   7.050   8.350   0.960
 7787W        W 8758   0.200   0.580  12.580
 7788W        W 8759  10.080   4.630   0.710
 7789W        W 8760   4.580   4.150  12.710
 7790W        W 8761  10.180   2.320  12.950
 7791W        W 8762   3.110   1.810   7.640
 7792W        W 8763   4.390   6.250   1.520
 7793W        W 8764   0.340  13.390   8.020
 7794W        W 8765   7.630  13.400   0.200
 7795W        W 8766  11.930  10.870   2.810
 7796W        W 8767  13.210   4.580   7.760
 7797W        W 8768   5.570  13.110   9.750
 7798W        W 8769   6.200  13.160   4.320
 7799W        W 8770  11.040   2.970  10.950
 7800W        W 8771  11.610  11.120  10.350
 7801W        W 8772   4.320   3.570   6.000
 7802W        W 8773   4.920   0.140   8.500
 7803W        W 8774   5.470  12.370   7.490
 7804W        W 8775   4.200  10.760   4.040
 7805W        W 8776  11.470   0.840   9.330
 7806W        W 8777   1.350  13.300   3.770
 7807W        W 8778   3.820   9.360   6.610
 7808W        W 8779   9.320   6.710   2.510
 7809W        W 8780   1.020   9.370  10.290
 7810W        W 8781   3.390   4.450  10.140
 7811W        W 8782  13.290   5.620   1.850
 7812W        W 8783   9.720   9.240  12.770
 7813W        W 8784  10.260   4.110  10.460
 7814W        W 8785  10.910  11.500   1.130
 7815W        W 8786   0.650   1.950   3.040
 7816W        W 8787  10.690  10.250   9.770
 7817W        W 8788   3.010   9.610   8.810
 7818W        W 8789  10.410  12.000   7.760
 7819W        W 8790   1.320  11.880  10.840
 7820W        W 8791   1.170   3.580   1.320
 7821W        W 8792   0.660  11.060   6.520
 7822W        W 8793   8.560   6.480   6.660
 7823W        W 8794  10.750   8.440   8.520
 7824W        W 8795   2.320   1.590   8.540
 7825W        W 8796   7.350   6.770   8.630
 7826W        W 8797   2.770   1.370   3.540
 7827W        W 8798  13.650   3.860  10.450
 7828W        W 8799  13.600   8.180   0.210
 7829W        W 8800   8.620   1.450   5.370
 7830W        W 8801   8.300   8.180  13.430
 7831W        W 8802   4.570   1.750   6.900
 7832W        W 8803   8.050  12.270   0.890
 7833W        W 8804   2.110  10.580   3.840
 7834W        W 8805   3.680   3.160   1.790
 7835W        W 8806   1.300  13.890   4.390
 7836W        W 8807   8.270  10.100   7.750
 7837W        W 8808   6.100   6.300   4.340
 7838W        W 8809   6.400   2.140   5.490
 7839W        W 8810   5.250   9.770   7.530
 7840W        W 8811   5.120  11.000  10.630
 7841W        W 8812   6.800   4.220   6.920
 7842W        W 8813  12.250  11.410  12.390
 7843W        W 8814   0.390   7.090  12.200
 7844W        W 8815   0.470   2.400   4.890
 7845W        W 8816  13.760   2.580   8.830
 7846W        W 8817   1.220  13.900   9.050
 7847W        W 8818   4.890   9.420   6.390
 7848W        W 8819   5.870  10.610  11.660
 7849W        W 8820   8.190  10.770   0.190
 7850W        W 8821   9.060  11.020   5.620
 7851W        W 8822   3.100   1.460   5.140
 7852W        W 8823   3.840  10.410   9.800
 7853W        W 8824   3.540   5.020   3.810
 7854W        W 8825   4.700  12.030  13.770
 7855W        W 8826   7.810   9.420   0.740
 7856W        W 8827   8.110   1.400   4.520
 7857W        W 8828  13.760  13.120   0.320
 7858W        W 8829  13.430  10.260  12.220
 7859W        W 8830   4.830  11.960  11.150
 7860W        W 8831   8.030   9.700  10.650
 7861W        W 8832   0.410   6.330   5.980
 7862W        W 8833   7.010   5.420  13.630
 7863W        W 8834  11.120   3.870   6.320
 7864W        W 8835   9.270   3.910  11.410
 7865W        W 8836   1.020   2.830  10.460
 7866W        W 8837   4.880   4.240   0.620
 7867W        W 8838   7.170   7.490   0.230
 7868W        W 8839   0.250   7.240   8.470
 7869W        W 8840  11.170  12.490   6.890
 7870W        W 8841   5.770   2.360  13.450
 7871W        W 8842   7.770   3.730  11.010
 7872W        W 8843   7.550  13.440   0.830
 7873W        W 8844   9.550  11.690   2.130
 7874W        W 8845   5.770   5.250  11.200
 7875W        W 8846   7.010   2.670   8.560
 7876W        W 8847   5.660   6.960   9.580
 7877W        W 8848   7.260   2.940   8.860
 7878W        W 8849   0.980   8.590   6.960
 7879W        W 8850   5.560   0.700   6.420
 7880W        W 8851   5.210   3.560  12.190
 7881W        W 8852  12.390   3.720   6.340
 7882W        W 8853   8.220  13.900   5.130
 7883W        W 8854   9.210   4.010   4.380
 7884W        W 8855  11.110   2.990   0.510
 7885W        W 8856   7.030   3.690   5.240
 7886W        W 8857   5.530   8.130   9.700
 7887W        W 8858   1.770   6.530   7.280
 7888W        W 8859   9.770  11.940   9.010
 7889W        W 8860   9.370  10.020  12.380
 7890W        W 8861  10.150  13.130  10.170
 7891W        W 8862   9.540  10.000   8.660
 7892W        W 8863   3.780   0.250   1.530
 7893W        W 8864  12.260   7.330   7.890
 7894W        W 8865   9.400   5.050   8.490
 7895W        W 8866   9.440  13.270   8.890
 7896W        W 8867   5.990   1.500  12.130
 7897W        W 8868   0.320   2.650   2.500
 7898W        W 8869  11.540   3.430   8.430
 7899W        W 8870   2.510   9.580   9.190
 7900W        W 8871   3.240   7.580  13.700
 7901W        W 8872  10.620   1.590   3.990
 7902W        W 8873   5.980   7.150   2.570
 7903W        W 8874   5.880   0.490   2.690
 7904W        W 8875  13.810   4.640   3.750
 7905W        W 8876   5.240   6.570   2.060
 7906W        W 8877   6.960   6.580   6.620
 7907W        W 8878  11.230   2.730   3.150
 7908W        W 8879   3.160  11.580   9.510
 7909W        W 8880  10.470   1.540   6.460
 7910W        W 8881   0.670  10.050   2.920
 7911W        W 8882   3.700   0.330  10.080
 7912W        W 8883   1.380   4.120  10.390
 7913W        W 8884   0.900  11.870   4.550
 7914W        W 8885   3.940  11.450   9.820
 7915W        W 8886   9.620   4.510   5.170
 7916W        W 8887   8.090   9.050   8.580
[truncated: 614,912 more chars]
