# Supplementary material for: Cryptochrome magnetoreception: Time course of photoactivation from non-equilibrium coarse-grained molecular dynamics
Source: Comput Struct Biotechnol J. 2024 Nov 10;26:58–69. doi: 10.1016/j.csbj.2024.11.001 (PMC11725172; doi:10.1016/j.csbj.2024.11.001)
Supplement: Supplementary file 2 — Analysis codes and cg-MD simulation inputs (including initial molecular structures, parameters and topology files) and outputs (final molecular structures) of the 20 replicas. [file mmc2.zip › cg-md/18/production.gro]

Title of the system in water
22551
    1MET     BB    1   1.478   2.664   0.492  0.2533  0.0093 -0.0440
    1MET    SC1    2   1.368   3.043   0.499 -0.0637 -0.1119  0.0944
    2PRO     BB    3   1.186   2.522   0.601  0.0166 -0.1072  0.0144
    2PRO    SC1    4   0.970   2.712   0.532  0.0935 -0.1605  0.0753
    3HIS     BB    5   1.172   2.243   0.782  0.1666  0.2479  0.2394
    3HIS    SC1    6   1.054   1.988   0.708 -0.0898  0.2121  0.1500
    3HIS    SC2    7   1.085   1.722   0.737  0.0834  0.1830 -0.2360
    3HIS    SC3    8   0.841   1.825   0.688  0.0238  0.0909 -0.1355
    4ARG     BB    9   1.279   2.320   1.070  0.0066 -0.0655  0.2173
    4ARG    SC1   10   1.424   2.598   1.096 -0.0654 -0.0727  0.1220
    4ARG    SC2   11   1.603   2.823   0.937 -0.0231 -0.2097  0.0182
    4ARG    SCP   12   1.558   2.731   0.898  0.0242 -0.2967  0.1611
    5THR     BB   13   1.341   2.013   1.311 -0.0719  0.2279  0.2846
    5THR    SC1   14   1.271   1.846   1.180  0.1426  0.2949  0.0077
    5THR    SCP   15   1.286   1.716   1.131  0.1786  0.1605  0.2287
    5THR    SCN   16   1.256   1.976   1.230  0.3549  0.0626  0.5557
    6ILE     BB   17   1.346   1.841   1.669  0.0911 -0.0214  0.3166
    6ILE    SC1   18   1.352   2.048   1.899  0.0031  0.1070  0.2047
    7HIS     BB   19   1.556   1.618   1.831  0.1557  0.0030 -0.2895
    7HIS    SC1   20   1.512   1.329   1.811 -0.2159 -0.1224  0.0546
    7HIS    SC2   21   1.640   1.099   1.869 -0.1428 -0.0929  0.0122
    7HIS    SC3   22   1.391   1.143   1.965 -0.0098 -0.0268  0.3382
    8LEU     BB   23   1.483   1.580   2.182  0.0754 -0.0669  0.3211
    8LEU    SC1   24   1.438   1.800   2.401  0.1786 -0.0441  0.1791
    9PHE     BB   25   1.699   1.396   2.302 -0.1081  0.1176 -0.0960
    9PHE    SC1   26   1.919   1.348   2.083 -0.1665 -0.2587  0.0301
    9PHE    SC2   27   2.030   1.432   1.852 -0.2390 -0.0413  0.0718
    9PHE    SC3   28   2.126   1.212   1.976  0.0612  0.0682  0.0424
   10ARG     BB   29   1.681   1.137   2.455 -0.1377  0.1125 -0.2084
   10ARG    SC1   30   1.667   1.239   2.766 -0.0724 -0.1039 -0.1806
   10ARG    SC2   31   1.437   1.079   2.898  0.2377 -0.2335  0.3556
   10ARG    SCP   32   1.496   1.070   2.990  0.5230  0.0618  0.2192
   11LYS     BB   33   1.581   0.906   2.381 -0.0335  0.0116  0.3322
   11LYS    SC1   34   1.403   0.706   2.538  0.0593 -0.3999  0.3501
   11LYS    SC2   35   1.382   0.550   2.717 -0.0315 -0.2259 -0.1177
   11LYS    SCP   36   1.481   0.595   2.733  0.0164 -0.3862  0.0652
   12GLY     BB   37   1.844   0.772   2.198 -0.1573 -0.1612  0.0784
   13LEU     BB   38   2.125   0.771   2.171 -0.0282 -0.2268 -0.2652
   13LEU    SC1   39   2.307   0.868   2.471  0.1786  0.3000 -0.3229
   14ARG     BB   40   2.297   0.656   1.876 -0.2507  0.0279 -0.0182
   14ARG    SC1   41   2.540   0.679   1.782 -0.1266 -0.1725  0.2175
   14ARG    SC2   42   2.798   0.569   1.710  0.2774 -0.0413 -0.5031
   14ARG    SCP   43   2.860   0.514   1.781 -0.1485 -0.6181 -0.5056
   15LEU     BB   44   2.103   0.419   1.691  0.0652 -0.0922  0.2532
   15LEU    SC1   45   1.849   0.359   1.848  0.0469  0.6714 -0.0986
   16HIS     BB   46   2.136   0.332   1.460 -0.1679 -0.0634  0.1570
   16HIS    SC1   47   2.411   0.418   1.318  0.0212  0.1108 -0.0740
   16HIS    SC2   48   2.551   0.399   1.088 -0.0244 -0.1815 -0.0817
   16HIS    SC3   49   2.630   0.571   1.281  0.1250 -0.0728 -0.2365
   17ASP     BB   50   1.843   0.278   1.293  0.4521  0.1891  0.2458
   17ASP    SC1   51   1.807  -0.035   1.298  0.0879  0.0767 -0.0563
   17ASP    SCN   52   1.758  -0.074   1.208  0.1438 -0.2604  0.0438
   18ASN     BB   53   1.529   0.391   1.449 -0.0765  0.2441  0.0900
   18ASN    SC1   54   1.513   0.170   1.638 -0.0191 -0.1599 -0.1567
   18ASN    SCP   55   1.447   0.120   1.751  0.0422 -0.1312 -0.3617
   18ASN    SCN   56   1.579   0.220   1.525  0.0360  0.1291 -0.2533
   19PRO     BB   57   1.183   0.537   1.383 -0.0856 -0.0138 -0.0570
   19PRO    SC1   58   1.162   0.399   1.122 -0.1806  0.1450 -0.2771
   20THR     BB   59   1.183   0.917   1.470  0.0729  0.0318  0.0965
   20THR    SC1   60   1.039   0.938   1.658 -0.2104 -0.5413 -0.3020
   20THR    SCP   61   1.127   0.862   1.736 -0.1539 -0.2868  0.0892
   20THR    SCN   62   0.951   1.014   1.580 -0.4617 -0.5675  0.1507
   21LEU     BB   63   1.487   0.989   1.403 -0.1800 -0.1634  0.0107
   21LEU    SC1   64   1.769   0.794   1.516  0.0957 -0.1235  0.2500
   22LEU     BB   65   1.577   1.275   1.362  0.0113 -0.0545 -0.1501
   22LEU    SC1   66   1.907   1.291   1.433 -0.2583 -0.0140 -0.0465
   23ALA     BB   67   1.477   1.440   1.196  0.2191  0.0295  0.0487
   24ALA     BB   68   1.212   1.318   0.973  0.0224  0.0824 -0.1415
   25LEU     BB   69   1.197   1.222   0.619  0.3569 -0.0665 -0.4776
   25LEU    SC1   70   1.412   0.943   0.665  0.2776 -0.0696 -0.1710
   26GLU     BB   71   1.188   1.340   0.419 -0.0147 -0.0896  0.0642
   26GLU    SC1   72   0.890   1.546   0.332  0.1237  0.1871 -0.0243
   26GLU    SCN   73   0.864   1.521   0.228 -0.3719 -0.5148  0.1911
   27SER     BB   74   1.377   1.678   0.335 -0.0303  0.1691 -0.1233
   27SER    SC1   75   1.407   1.661   0.087 -0.2329 -0.1476 -0.2884
   27SER    SCP   76   1.429   1.531   0.133 -0.4753 -0.1649 -0.3569
   27SER    SCN   77   1.385   1.792   0.041 -0.2077  0.0675  0.1358
   28SER     BB   78   1.542   1.711   0.644  0.1390 -0.4433  0.3561
   28SER    SC1   79   1.602   1.549   0.772  0.2360 -0.0454  0.1103
   28SER    SCP   80   1.565   1.662   0.699 -0.1314 -0.2968  0.1050
   28SER    SCN   81   1.639   1.435   0.845  0.1461 -0.3496 -0.1108
   29GLU     BB   82   1.578   1.998   0.700 -0.0018  0.1801 -0.1890
   29GLU    SC1   83   1.515   2.153   0.404  0.2425 -0.0019  0.1985
   29GLU    SCN   84   1.622   2.160   0.380  0.2329 -0.4973 -0.1495
   30THR     BB   85   1.712   2.106   1.021  0.2077 -0.0374  0.0396
   30THR    SC1   86   1.789   2.332   0.968 -0.3889  0.1717  0.2861
   30THR    SCP   87   1.730   2.207   0.941  0.1788  0.1559  0.5627
   30THR    SCN   88   1.847   2.456   0.994 -0.0437  0.5651 -0.5679
   31ILE     BB   89   1.781   1.842   1.182 -0.2145 -0.3728 -0.1209
   31ILE    SC1   90   1.987   1.653   1.047  0.5153  0.3839 -0.1470
   32TYR     BB   91   1.819   1.893   1.473 -0.1195  0.0940  0.1035
   32TYR    SC1   92   1.720   2.142   1.557  0.2619 -0.1255  0.0523
   32TYR    SC2   93   1.800   2.354   1.704  0.4390 -0.0927 -0.0866
   32TYR    SC3   94   1.603   2.383   1.522 -0.0727 -0.2258  0.4163
   33PRO     BB   95   2.063   1.876   1.785  0.0375  0.0571 -0.0303
   33PRO    SC1   96   2.192   2.117   1.758 -0.2508  0.0499 -0.3946
   34VAL     BB   97   1.905   1.834   2.119  0.1109  0.0158  0.0481
   34VAL    SC1   98   1.749   2.047   2.147  0.1506  0.0456  0.0432
   35TYR     BB   99   2.159   1.827   2.381 -0.2011 -0.0619 -0.0267
   35TYR    SC1  100   2.254   1.549   2.451  0.1111  0.0326  0.1333
   35TYR    SC2  101   2.199   1.292   2.389  0.2240  0.0767 -0.1687
   35TYR    SC3  102   2.135   1.388   2.633 -0.3127 -0.0871 -0.2297
   36VAL     BB  103   2.040   1.872   2.695 -0.0234  0.0320 -0.1727
   36VAL    SC1  104   1.825   1.717   2.700 -0.0056 -0.0012 -0.3540
   37LEU     BB  105   2.252   1.842   2.924 -0.0918  0.0270 -0.1304
   37LEU    SC1  106   2.473   1.578   2.882 -0.2229  0.1735  0.2192
   38ASP     BB  107   2.156   1.926   3.261 -0.3971 -0.0355  0.4976
   38ASP    SC1  108   2.352   2.093   3.406 -0.4415 -0.0017  0.0967
   38ASP    SCN  109   2.398   2.051   3.497  0.2432 -0.2654 -0.2934
   39ARG     BB  110   2.081   1.662   3.460  0.0785 -0.1823 -0.0725
   39ARG    SC1  111   2.289   1.638   3.733 -0.5763  0.0112 -0.5041
   39ARG    SC2  112   2.568   1.821   3.813  0.2116 -0.1443  0.1597
   39ARG    SCP  113   2.467   1.836   3.771  0.3259  0.2675 -0.0097
   40ARG     BB  114   1.790   1.675   3.489 -0.0833  0.0999  0.0171
   40ARG    SC1  115   1.771   1.960   3.645  0.1409  0.0008 -0.2139
   40ARG    SC2  116   1.758   2.295   3.548  0.1132  0.1459 -0.0982
   40ARG    SCP  117   1.868   2.301   3.545  0.1235  0.0858  0.0526
   41PHE     BB  118   1.642   1.505   3.238 -0.1190 -0.1745  0.0784
   41PHE    SC1  119   1.449   1.612   3.062 -0.1324 -0.0051  0.2086
   41PHE    SC2  120   1.306   1.610   2.833 -0.1045 -0.2144  0.1916
   41PHE    SC3  121   1.181   1.649   3.069 -0.1434 -0.0715  0.1484
   42LEU     BB  122   1.776   1.254   3.244 -0.1610  0.2070  0.1689
   42LEU    SC1  123   2.067   1.285   3.084  0.1941  0.0057 -0.0409
   43ALA     BB  124   1.741   1.113   3.518  0.0932  0.2735 -0.0892
   44SER     BB  125   1.381   1.163   3.544 -0.0817  0.0585 -0.2387
   44SER    SC1  126   1.227   1.214   3.356  0.1152 -0.0587  0.1006
   44SER    SCP  127   1.225   1.074   3.342 -0.0500  0.0332  0.0361
   44SER    SCN  128   1.229   1.353   3.369 -0.4556  0.0661 -0.1736
   45ALA     BB  129   1.398   1.309   3.834 -0.0368 -0.0892 -0.0118
   46MET     BB  130   1.606   1.276   4.020 -0.1087  0.0472 -0.2169
   46MET    SC1  131   1.870   1.509   3.935  0.0838 -0.1009 -0.3878
   47HIS     BB  132   1.765   0.943   4.114 -0.1171 -0.0420 -0.0515
   47HIS    SC1  133   1.563   0.871   4.332 -0.0225 -0.1793 -0.2561
   47HIS    SC2  134   1.379   0.885   4.529  0.1150 -0.1643 -0.1277
   47HIS    SC3  135   1.582   0.708   4.546  0.1745 -0.1050 -0.2153
   48ILE     BB  136   2.139   0.998   4.135  0.0360  0.0711 -0.0443
   48ILE    SC1  137   2.197   1.295   4.205 -0.2512  0.1660 -0.1956
   49GLY     BB  138   2.443   0.887   4.160  0.1577  0.1087 -0.2284
   50ALA     BB  139   2.536   0.597   4.087  0.4448  0.0400 -0.2320
   51LEU     BB  140   2.590   0.483   3.842  0.0278  0.2143 -0.0634
   51LEU    SC1  141   2.536   0.203   3.681  0.1053 -0.3089 -0.0090
   52ARG     BB  142   2.465   0.679   3.626 -0.1455  0.0030  0.0819
   52ARG    SC1  143   2.159   0.677   3.710  0.1993  0.1829 -0.2986
   52ARG    SC2  144   1.906   0.650   3.563  0.4136  0.4113  0.3298
   52ARG    SCP  145   1.863   0.597   3.650 -0.1075  0.2952  0.0465
   53TRP     BB  146   2.666   0.886   3.562  0.0035 -0.0810  0.0493
   53TRP    SC1  147   2.569   1.157   3.403 -0.0679  0.0710  0.0822
   53TRP    SC2  148   2.504   1.406   3.322 -0.0973  0.1122  0.2289
   53TRP    SC3  149   2.727   1.366   3.469  0.1377 -0.0077 -0.1460
   53TRP    SC4  150   2.667   1.613   3.379  0.1195  0.0243 -0.0466
   54HIS     BB  151   2.868   0.783   3.389 -0.0465 -0.0929 -0.0762
   54HIS    SC1  152   3.133   0.932   3.422 -0.0255 -0.0751  0.3131
   54HIS    SC2  153   3.366   1.053   3.362  0.0556 -0.2472  0.2758
   54HIS    SC3  154   3.159   1.199   3.454  0.1070 -0.0608  0.1042
   55PHE     BB  155   2.712   0.662   3.121 -0.2019 -0.0037  0.1141
   55PHE    SC1  156   2.569   0.433   3.197 -0.1212  0.0810 -0.3106
   55PHE    SC2  157   2.499   0.174   3.221  0.0963  0.0368 -0.1192
   55PHE    SC3  158   2.324   0.367   3.290  0.0092 -0.0625 -0.0600
   56LEU     BB  159   2.740   0.886   2.963  0.0778  0.2160 -0.1012
   56LEU    SC1  160   2.494   1.079   2.894  0.1121 -0.2312  0.1158
   57LEU     BB  161   3.048   0.982   2.918 -0.0628  0.1638  0.0733
   57LEU    SC1  162   3.023   1.300   2.999 -0.1446 -0.1663 -0.2827
   58GLN     BB  163   3.065   0.722   2.647  0.2480  0.1421 -0.0183
   58GLN    SC1  164   3.433   0.548   2.513 -0.0186 -0.2091 -0.0870
   58GLN    SCP  165   3.475   0.682   2.518 -0.3637 -0.1866 -0.1303
   58GLN    SCN  166   3.392   0.414   2.507 -0.2479 -0.2504  0.3392
   59SER     BB  167   2.860   0.754   2.458 -0.1967  0.0476 -0.2569
   59SER    SC1  168   2.686   0.691   2.306 -0.1218 -0.2340 -0.1097
   59SER    SCP  169   2.610   0.589   2.248  0.2579 -0.6010  0.4537
   59SER    SCN  170   2.762   0.793   2.365  0.1693 -0.0539 -0.3045
   60LEU     BB  171   2.939   1.178   2.432  0.0517  0.1476 -0.0600
   60LEU    SC1  172   2.722   1.324   2.518  0.1950 -0.1907 -0.1700
   61GLU     BB  173   3.133   1.143   2.326  0.2371 -0.0026  0.1236
   61GLU    SC1  174   3.460   1.085   2.393  0.2280  0.1688 -0.0312
   61GLU    SCN  175   3.547   1.114   2.332  0.1146  0.4396 -0.0776
   62ASPP    BB  176   3.045   0.896   2.035 -0.0497  0.2353  0.0119
   62ASPP   SC1  177   3.177   0.653   2.105  0.1571 -0.1850 -0.0597
   63LEU     BB  178   2.858   1.050   1.935 -0.3344 -0.1736  0.1845
   63LEU    SC1  179   2.585   1.099   2.126  0.0152  0.0429 -0.3017
   64HIS     BB  180   2.891   1.341   1.783  0.0713  0.0516  0.1581
   64HIS    SC1  181   2.983   1.532   1.970 -0.0775  0.0207  0.1816
   64HIS    SC2  182   2.991   1.687   2.191 -0.1307  0.1335  0.1050
   64HIS    SC3  183   3.221   1.601   2.078 -0.0889  0.4091 -0.0271
   65LYS     BB  184   3.083   1.274   1.558 -0.1818 -0.2220 -0.2323
   65LYS    SC1  185   3.350   1.272   1.705 -0.2009  0.1617  0.3100
   65LYS    SC2  186   3.498   1.182   1.923  0.4105 -0.0314  0.3460
   65LYS    SCP  187   3.477   1.192   2.031  0.2100  0.1337  0.2973
   66ASN     BB  188   2.891   1.016   1.423 -0.1642  0.1159 -0.2395
   66ASN    SC1  189   2.997   0.876   1.193  0.0699 -0.4115 -0.0874
   66ASN    SCP  190   3.058   0.752   1.174  0.0981 -0.0683  0.3166
   66ASN    SCN  191   2.937   1.001   1.213 -0.3833 -0.2686  0.1672
   67LEU     BB  192   2.629   1.158   1.369  0.0228 -0.1669  0.4672
   67LEU    SC1  193   2.491   1.167   1.645 -0.0549 -0.1969 -0.0563
   68SER     BB  194   2.543   1.248   1.037 -0.1909 -0.0031 -0.3118
   68SER    SC1  195   2.383   1.380   1.019  0.3295  0.0055 -0.3485
   68SER    SCP  196   2.308   1.496   1.046 -0.3238  0.2096  0.1253
   68SER    SCN  197   2.457   1.265   0.992 -0.2414  0.2955 -0.0208
   69ARG     BB  198   2.800   1.258   0.856  0.1909 -0.1985  0.0388
   69ARG    SC1  199   2.831   1.001   0.667 -0.0065  0.0889  0.0178
   69ARG    SC2  200   2.856   0.866   0.370  0.1837 -0.1466 -0.2322
   69ARG    SCP  201   2.826   0.818   0.275 -0.2461 -0.3617 -0.0189
   70LEU     BB  202   3.017   1.402   0.966  0.0201 -0.0882  0.0961
   70LEU    SC1  203   3.319   1.333   0.898 -0.0558 -0.0920  0.0012
   71GLY     BB  204   2.936   1.590   1.166  0.0113 -0.1303 -0.1976
   72ALA     BB  205   2.739   1.565   1.362  0.3978 -0.0514 -0.0008
   73ARG     BB  206   2.715   1.773   1.595  0.0238  0.0558  0.2468
   73ARG    SC1  207   3.047   1.883   1.585 -0.0532  0.0163  0.5853
   73ARG    SC2  208   3.236   1.971   1.330  0.0199  0.1478 -0.3069
   73ARG    SCP  209   3.182   1.919   1.249  0.0780 -0.1464 -0.1678
   74LEU     BB  210   2.539   1.839   1.863  0.0255  0.3051  0.3393
   74LEU    SC1  211   2.511   1.586   2.024 -0.3723  0.3187  0.0799
   75LEU     BB  212   2.568   2.032   2.202  0.3601 -0.0340  0.0669
   75LEU    SC1  213   2.635   1.839   2.461 -0.3246 -0.1731 -0.3574
   76VAL     BB  214   2.358   2.278   2.345  0.0977  0.1688 -0.2189
   76VAL    SC1  215   2.138   2.305   2.199 -0.0767 -0.1018 -0.0160
   77ILE     BB  216   2.347   2.238   2.664 -0.0305 -0.1135  0.0922
   77ILE    SC1  217   2.620   2.186   2.802 -0.0483 -0.1728  0.1056
   78GLN     BB  218   2.146   2.329   2.869 -0.2156  0.0194 -0.0082
   78GLN    SC1  219   1.841   2.333   2.615  0.0963 -0.1180  0.4855
   78GLN    SCP  220   1.873   2.462   2.574 -0.3231  0.1821  0.2563
   78GLN    SCN  221   1.809   2.203   2.657 -0.1272  0.0753  0.0836
   79GLY     BB  222   2.023   2.406   3.092 -0.1016  0.3605 -0.0083
   80GLU     BB  223   1.754   2.579   3.049 -0.2009  0.3013  0.1469
   80GLU    SC1  224   1.852   2.862   2.794  0.0324 -0.3072 -0.5079
   80GLU    SCN  225   1.952   2.820   2.810  0.3697  0.4583 -0.0457
   81TYR     BB  226   1.480   2.523   3.062  0.3545 -0.2161  0.4639
   81TYR    SC1  227   1.500   2.206   3.073  0.1399  0.1068  0.2890
   81TYR    SC2  228   1.486   2.044   2.857 -0.1909  0.3038  0.1548
   81TYR    SC3  229   1.670   1.998   3.048 -0.0078  0.0205 -0.0807
   82GLU     BB  230   1.273   2.789   3.043 -0.4278  0.3423 -0.2086
   82GLU    SC1  231   0.911   2.675   3.235 -0.3008 -0.0290  0.2493
   82GLU    SCN  232   0.900   2.666   3.126  0.4428  0.0383  0.1102
   83SER     BB  233   1.340   2.960   2.820  0.0989 -0.1689 -0.2036
   83SER    SC1  234   1.208   3.160   2.765  0.2761  0.0569  0.1476
   83SER    SCP  235   1.294   3.123   2.662  0.3141 -0.0306 -0.0054
   83SER    SCN  236   1.121   3.197   2.869  0.5515 -0.0135  0.1920
   84VAL     BB  237   1.401   2.747   2.549  0.3522  0.0928  0.0823
   84VAL    SC1  238   1.391   2.487   2.599  0.2114  0.0360 -0.2181
   85LEU     BB  239   1.524   2.852   2.277  0.3781  0.2846  0.2841
   85LEU    SC1  240   1.579   2.562   2.160 -0.0541  0.1626  0.4218
   86ARG     BB  241   1.440   3.097   2.148  0.3451  0.0957 -0.1755
   86ARG    SC1  242   1.442   3.177   1.833 -0.0422 -0.1628 -0.1029
   86ARG    SC2  243   1.653   3.299   1.650  0.0393  0.0678  0.2566
   86ARG    SCP  244   1.747   3.282   1.706  0.1110 -0.1568  0.0835
   87ASP     BB  245   1.203   3.269   2.281 -0.0567  0.0576  0.1466
   87ASP    SC1  246   1.113   3.496   2.172  0.1120 -0.2397  0.2951
   87ASP    SCN  247   1.154   3.552   2.087 -0.1664  0.0930  0.3554
   88HIS     BB  248   0.952   3.024   2.333 -0.1532 -0.1340  0.2638
   88HIS    SC1  249   0.859   2.864   2.573 -0.2228 -0.0765 -0.0946
   88HIS    SC2  250   0.915   2.624   2.684  0.1501  0.1053  0.1302
   88HIS    SC3  251   0.706   2.770   2.775 -0.0222 -0.0886  0.0544
   89VAL     BB  252   0.938   2.906   2.071  0.2222  0.1667  0.0948
   89VAL    SC1  253   1.140   2.742   2.020  0.0917 -0.0085  0.1320
   90GLN     BB  254   0.921   3.178   1.803 -0.0255 -0.0178 -0.0504
   90GLN    SC1  255   0.604   3.347   2.040  0.0342  0.1038  0.0597
   90GLN    SCP  256   0.583   3.430   1.929 -0.1571  0.1428  0.1479
   90GLN    SCN  257   0.625   3.263   2.150  0.1415  0.1614  0.1091
   91LYS     BB  258   1.054   3.159   1.555  0.1176 -0.1760  0.2164
   91LYS    SC1  259   0.946   3.328   1.316 -0.0632  0.1900 -0.0871
   91LYS    SC2  260   0.720   3.411   1.201  0.0241 -0.2905  0.0851
   91LYS    SCP  261   0.699   3.501   1.142  0.3855 -0.4910 -0.4195
   92TRP     BB  262   1.152   2.894   1.458 -0.0332 -0.1135 -0.0950
   92TRP    SC1  263   1.406   2.814   1.575 -0.2028  0.2326  0.0938
   92TRP    SC2  264   1.650   2.782   1.686 -0.2354 -0.0894  0.0824
   92TRP    SC3  265   1.628   2.866   1.430 -0.1334 -0.1353  0.0579
   92TRP    SC4  266   1.871   2.854   1.548 -0.1864 -0.0571  0.1767
   93ASN     BB  267   1.077   2.563   1.420  0.1599 -0.0275 -0.2498
   93ASN    SC1  268   1.144   2.349   1.625 -0.1409  0.0630 -0.0260
   93ASN    SCP  269   1.212   2.322   1.744  0.3190 -0.0703 -0.1871
   93ASN    SCN  270   1.076   2.376   1.505  0.1017 -0.0008 -0.0508
   94ILE     BB  271   0.919   2.407   1.228  0.1742  0.1563 -0.0518
   94ILE    SC1  272   0.788   2.502   0.963  0.1628  0.1891 -0.0344
   95THR     BB  273   0.763   2.175   1.319 -0.0261 -0.2039 -0.0414
   95THR    SC1  274   0.533   2.123   1.207 -0.0016  0.2389  0.0909
   95THR    SCP  275   0.413   2.194   1.211  0.0434  0.0050 -0.4165
   95THR    SCN  276   0.654   2.051   1.203  0.0843  0.0796 -0.5469
   96GLN     BB  277   0.858   1.932   1.483  0.0897  0.0127 -0.0061
   96GLN    SC1  278   0.813   1.688   1.136  0.2724 -0.2676  0.0053
   96GLN    SCP  279   0.826   1.624   1.260  0.2472  0.1477  0.2224
   96GLN    SCN  280   0.799   1.751   1.012  0.2991 -0.2336  0.0125
   97VAL     BB  281   0.887   1.789   1.696 -0.1787 -0.4341 -0.1656
   97VAL    SC1  282   0.894   1.924   1.924  0.1961 -0.3920 -0.1947
   98THR     BB  283   0.993   1.464   1.745 -0.0382 -0.1204  0.1099
   98THR    SC1  284   1.088   1.419   1.499 -0.3705  0.0941  0.1108
   98THR    SCP  285   1.005   1.512   1.434 -0.1931 -0.0380 -0.0753
   98THR    SCN  286   1.172   1.327   1.563 -0.0243 -0.2400 -0.5611
   99LEU     BB  287   0.925   1.338   2.041 -0.2476  0.4702 -0.1328
   99LEU    SC1  288   0.958   1.584   2.274 -0.2137 -0.1602  0.4072
  100ASP     BB  289   0.852   1.075   2.144 -0.0940 -0.0787 -0.1872
  100ASP    SC1  290   1.034   0.829   2.171 -0.6406  0.0927 -0.2903
  100ASP    SCN  291   0.993   0.729   2.194 -0.1092 -0.0330  0.5389
  101ALA     BB  292   0.608   1.013   2.351  0.0196 -0.0868  0.1641
  102GLU     BB  293   0.637   1.080   2.593 -0.0319  0.2239  0.1523
  102GLU    SC1  294   0.935   0.833   2.703  0.0675 -0.2130 -0.0904
  102GLU    SCN  295   1.018   0.851   2.633  0.1155 -0.1217 -0.0116
  103MET     BB  296   0.406   1.192   2.784 -0.1306 -0.0762  0.1746
  103MET    SC1  297   0.146   1.234   2.499 -0.0332  0.0089  0.1596
  104GLU     BB  298   0.451   1.275   3.069  0.0189 -0.0288 -0.0371
  104GLU    SC1  299   0.125   1.195   3.242  0.2610  0.1758 -0.2161
  104GLU    SCN  300   0.231   1.166   3.251  0.1183 -0.4217  0.2790
  105PRO     BB  301   0.770   1.276   3.172  0.2564 -0.1503  0.1363
  105PRO    SC1  302   0.960   1.202   2.987 -0.1868  0.0818  0.1506
  106PHE     BB  303   0.766   1.522   3.319  0.2802 -0.4024  0.2180
  106PHE    SC1  304   0.873   1.509   3.600 -0.1414 -0.1467 -0.0049
  106PHE    SC2  305   0.869   1.703   3.787 -0.2268 -0.2057  0.0550
  106PHE    SC3  306   0.959   1.456   3.850  0.3255 -0.0679 -0.1393
  107TYR     BB  307   0.785   1.846   3.255 -0.1746  0.0342  0.3994
  107TYR    SC1  308   1.099   1.896   3.447  0.1952  0.1367  0.1267
  107TYR    SC2  309   1.344   1.993   3.506  0.3341 -0.1028 -0.0361
  107TYR    SC3  310   1.275   1.745   3.585  0.1653 -0.0601 -0.0456
  108LYS     BB  311   0.506   1.917   3.081 -0.1554  0.2459 -0.0150
  108LYS    SC1  312   0.415   2.230   3.111 -0.0630  0.2244 -0.1341
  108LYS    SC2  313   0.533   2.422   3.093  0.2274  0.1855  0.2933
  108LYS    SCP  314   0.610   2.463   3.159  0.2609  0.3526  0.1561
  109GLU     BB  315   0.274   1.706   3.242  0.1078  0.0821 -0.1001
  109GLU    SC1  316   0.407   1.844   3.568 -0.2200  0.3717 -0.0869
  109GLU    SCN  317   0.339   1.918   3.613 -0.2187  0.1156  0.4110
  110MET     BB  318   0.105   1.636   3.022 -0.0434  0.0019  0.0934
  110MET    SC1  319  -0.255   1.815   3.089  0.1377  0.1490 -0.1022
  111GLU     BB  320   0.108   1.626   2.774  0.2719 -0.1013 -0.0355
  111GLU    SC1  321  -0.230   1.749   2.600 -0.1868  0.6118  0.1907
  111GLU    SCN  322  -0.133   1.799   2.594  0.0849  0.1295 -0.1972
  112ALA     BB  323   0.295   1.724   2.560  0.0229 -0.4812  0.0775
  113ASN     BB  324   0.579   1.769   2.613  0.0186 -0.1265  0.0309
  113ASN    SC1  325   0.762   1.571   2.708  0.0018 -0.0084 -0.1438
  113ASN    SCP  326   0.774   1.710   2.698  0.0241 -0.0904  0.0249
  113ASN    SCN  327   0.751   1.432   2.719  0.1986 -0.1310 -0.2613
  114ILE     BB  328   0.754   2.067   2.633  0.0280  0.1127 -0.0992
  114ILE    SC1  329   1.059   2.017   2.646  0.0141 -0.0574 -0.3560
  115ARG     BB  330   0.547   2.267   2.523  0.0305 -0.2421 -0.1936
  115ARG    SC1  331   0.260   2.193   2.590 -0.1997 -0.1406  0.1415
  115ARG    SC2  332   0.036   2.183   2.806  0.1912  0.2373 -0.1202
  115ARG    SCP  333   0.055   2.077   2.781 -0.0026  0.2722 -0.4967
  116ARG     BB  334   0.623   2.479   2.302 -0.3367  0.3922  0.2186
  116ARG    SC1  335   0.459   2.730   2.380  0.2725 -0.1368  0.0582
  116ARG    SC2  336   0.429   3.019   2.363  0.0006  0.2905 -0.1693
  116ARG    SCP  337   0.502   3.057   2.290  0.0300 -0.0908 -0.3649
  117LEU     BB  338   0.792   2.408   2.092  0.2802 -0.0459 -0.1299
  117LEU    SC1  339   1.039   2.271   2.227  0.1758 -0.0897 -0.2195
  118GLY     BB  340   0.686   2.407   1.790 -0.2101  0.1512 -0.0414
  119ALA     BB  341   0.703   2.708   1.692  0.4086  0.0423 -0.3360
  120GLU     BB  342   0.510   2.842   1.872 -0.1770 -0.0180 -0.0492
  120GLU    SC1  343   0.493   3.116   1.596  0.2348  0.1164 -0.0843
  120GLU    SCN  344   0.489   3.147   1.701 -0.0002  0.0099 -0.0544
  121LEU     BB  345   0.261   2.686   1.939 -0.1297  0.3418  0.1672
  121LEU    SC1  346  -0.050   2.692   1.851 -0.0913  0.1305 -0.3108
  122GLY     BB  347   0.255   2.356   1.981  0.2444  0.0185 -0.0465
  123PHE     BB  348   0.336   2.268   1.662  0.0954  0.0120 -0.1738
  123PHE    SC1  349   0.241   2.478   1.495 -0.1075  0.0431  0.0378
  123PHE    SC2  350   0.241   2.743   1.444  0.1370  0.0374 -0.0037
  123PHE    SC3  351   0.198   2.566   1.244  0.1429  0.0407 -0.0079
  124GLU     BB  352   0.479   1.993   1.673 -0.1186 -0.1473 -0.2621
  124GLU    SC1  353   0.447   1.649   1.525  0.0010 -0.2975  0.3956
  124GLU    SCN  354   0.343   1.627   1.494 -0.1472  0.3825  0.2422
  125VAL     BB  355   0.399   1.856   1.990 -0.1413 -0.0019  0.3617
  125VAL    SC1  356   0.507   1.977   2.199 -0.0189  0.1665  0.2039
  126LEU     BB  357   0.513   1.517   1.977  0.1578  0.1196  0.1089
  126LEU    SC1  358   0.514   1.476   2.261  0.0892 -0.0398 -0.2377
  127SER     BB  359   0.262   1.300   1.844 -0.1033  0.4024 -0.3146
  127SER    SC1  360   0.111   1.344   1.678 -0.2581 -0.0834  0.2082
  127SER    SCP  361   0.212   1.351   1.774 -0.0681  0.0036  0.0838
  127SER    SCN  362   0.009   1.338   1.582 -0.2358  0.0191  0.2566
  128ARG     BB  363   0.482   1.058   1.818 -0.1771 -0.0024 -0.3580
  128ARG    SC1  364   0.624   1.167   1.576 -0.1883 -0.0264 -0.1062
  128ARG    SC2  365   0.699   1.221   1.290  0.2924 -0.1918  0.2785
  128ARG    SCP  366   0.623   1.143   1.274 -0.2204  0.2854  0.0236
  129VAL     BB  367   0.478   0.822   1.921 -0.1759  0.0284 -0.1296
  129VAL    SC1  368   0.272   0.768   2.079 -0.0561  0.1302  0.0648
  130GLY     BB  369   0.708   0.605   1.917  0.2267 -0.0773 -0.0549
  131HIS     BB  370   0.904   0.456   1.842 -0.2403  0.1377 -0.1584
  131HIS    SC1  371   1.219   0.540   1.872 -0.0554  0.1644  0.1579
  131HIS    SC2  372   1.439   0.687   1.818  0.0001  0.0063 -0.0599
  131HIS    SC3  373   1.438   0.518   2.028  0.0371  0.1069  0.0219
  132SER     BB  374   1.052   0.059   1.799 -0.0354 -0.0805 -0.2673
  132SER    SC1  375   1.168   0.016   1.988 -0.0965  0.1559  0.0482
  132SER    SCP  376   1.035  -0.022   2.012  0.0968  0.1277 -0.4413
  132SER    SCN  377   1.300   0.055   1.964  0.1147  0.0981 -0.3917
  133LEU     BB  378   0.886  -0.216   1.697  0.1385 -0.2013 -0.0218
  133LEU    SC1  379   1.078  -0.418   1.747  0.2101  0.3333  0.1191
  134TYR     BB  380   0.533  -0.162   1.623  0.0613  0.0348 -0.0071
  134TYR    SC1  381   0.383  -0.140   1.862 -0.0740  0.0698 -0.2418
  134TYR    SC2  382   0.113  -0.133   1.858 -0.0782  0.0793 -0.0307
  134TYR    SC3  383   0.244  -0.188   2.088  0.0997  0.0356 -0.1401
  135ASP     BB  384   0.482   0.103   1.439 -0.0501  0.2257  0.0046
  135ASP    SC1  385   0.784   0.213   1.389 -0.0416 -0.0382 -0.0630
  135ASP    SCN  386   0.675   0.194   1.382 -0.0232 -0.1779  0.0018
  136THR     BB  387   0.272   0.284   1.598  0.0398 -0.2675 -0.1709
  136THR    SC1  388   0.298   0.320   1.822 -0.1745  0.0349 -0.0628
  136THR    SCP  389   0.426   0.377   1.836  0.0387 -0.0675  0.2860
  136THR    SCN  390   0.171   0.264   1.808  0.1533 -0.3600  0.3840
  137LYS     BB  391  -0.015   0.164   1.448 -0.2683  0.3227  0.2018
  137LYS    SC1  392  -0.215   0.383   1.355 -0.1653  0.1542 -0.1538
  137LYS    SC2  393  -0.254   0.629   1.237  0.0390 -0.2548  0.1916
  137LYS    SCP  394  -0.276   0.571   1.146  0.1923  0.1887 -0.1659
  138ARG     BB  395  -0.137  -0.114   1.414 -0.0409  0.4486 -0.1810
  138ARG    SC1  396   0.126  -0.276   1.327 -0.1270  0.1495  0.2949
  138ARG    SC2  397   0.376  -0.361   1.227 -0.1748 -0.1589  0.0362
  138ARG    SCP  398   0.482  -0.365   1.199 -0.1570 -0.1169  0.0960
  139ILE     BB  399  -0.313  -0.270   1.644  0.1572 -0.1807  0.0549
  139ILE    SC1  400  -0.317  -0.550   1.510 -0.0374 -0.2032  0.1046
  140LEU     BB  401  -0.357   0.030   1.849  0.2840 -0.1894  0.2229
  140LEU    SC1  402  -0.230   0.120   2.118  0.0837  0.0968 -0.1569
  141ASP     BB  403  -0.583   0.119   1.673  0.4039  0.1252 -0.0483
  141ASP    SC1  404  -0.754   0.353   1.740 -0.0560  0.0502  0.6166
  141ASP    SCN  405  -0.718   0.456   1.746  0.1303 -0.0089  0.5710
  142LEU     BB  406  -0.827  -0.142   1.678 -0.1536  0.2080  0.2885
  142LEU    SC1  407  -0.722  -0.348   1.423 -0.1732  0.0002  0.1924
  143ASN     BB  408  -0.857  -0.388   1.894 -0.0306  0.1254 -0.0781
  143ASN    SC1  409  -0.660  -0.633   1.864 -0.3363 -0.1416 -0.0238
  143ASN    SCP  410  -0.645  -0.521   1.782  0.3242  0.2757  0.1471
  143ASN    SCN  411  -0.676  -0.746   1.945 -0.0816  0.1230 -0.1244
  144GLY     BB  412  -1.079  -0.357   2.122 -0.0845 -0.2118 -0.1173
  145GLY     BB  413  -1.071  -0.179   2.332 -0.0609 -0.1573  0.1960
  146SER     BB  414  -0.899  -0.209   2.622 -0.1331 -0.2068 -0.1260
  146SER    SC1  415  -0.924  -0.375   2.782  0.0653 -0.0786  0.0804
  146SER    SCP  416  -1.001  -0.465   2.857  0.0679 -0.0588 -0.3227
  146SER    SCN  417  -0.847  -0.286   2.707  0.0045  0.3497  0.0781
  147PRO     BB  418  -0.545  -0.208   2.505 -0.0775 -0.0561  0.2857
  147PRO    SC1  419  -0.602  -0.244   2.230  0.1096 -0.2089 -0.1752
  148PRO     BB  420  -0.231  -0.334   2.574  0.0100  0.2159 -0.1243
  148PRO    SC1  421  -0.035  -0.170   2.492 -0.3090 -0.0502  0.0521
  149LEU     BB  422  -0.194  -0.618   2.715  0.1581  0.0290 -0.0271
  149LEU    SC1  423  -0.499  -0.699   2.826  0.1356  0.0919  0.1993
  150THR     BB  424  -0.029  -0.906   2.687 -0.1049  0.1604 -0.3556
  150THR    SC1  425  -0.189  -1.092   2.711  0.3082  0.1788  0.1247
  150THR    SCP  426  -0.294  -1.035   2.639  0.2471  0.2381 -0.4008
  150THR    SCN  427  -0.083  -1.150   2.783 -0.0100  0.2439 -0.0034
  151TYR     BB  428   0.262  -1.053   2.566 -0.1313  0.2146 -0.4688
  151TYR    SC1  429   0.266  -1.303   2.761 -0.2581 -0.2015  0.0859
  151TYR    SC2  430   0.167  -1.542   2.840 -0.0231 -0.2791  0.1559
  151TYR    SC3  431   0.402  -1.454   2.939  0.0822 -0.1933 -0.1575
  152LYS     BB  432   0.344  -1.136   2.314 -0.2972  0.2464  0.0232
  152LYS    SC1  433   0.448  -1.430   2.307 -0.0316  0.0763  0.1160
  152LYS    SC2  434   0.437  -1.602   2.453 -0.1100  0.1018  0.2052
  152LYS    SCP  435   0.540  -1.630   2.427 -0.1802 -0.0675  0.0951
  153ARG     BB  436   0.352  -0.966   2.070  0.1220 -0.2172  0.2021
  153ARG    SC1  437   0.546  -1.083   1.879 -0.4465  0.3130 -0.2906
  153ARG    SC2  438   0.708  -1.188   1.615  0.1179  0.3806 -0.0405
  153ARG    SCP  439   0.638  -1.218   1.694  0.2322 -0.1308 -0.0976
  154PHE     BB  440   0.230  -0.707   2.089  0.0845  0.0160 -0.0270
  154PHE    SC1  441   0.481  -0.524   2.047  0.0085 -0.0718  0.1543
  154PHE    SC2  442   0.668  -0.355   2.144  0.0500  0.0145 -0.0687
  154PHE    SC3  443   0.736  -0.606   2.072  0.0742  0.0365 -0.1229
  155LEU     BB  444   0.027  -0.627   2.264 -0.0940  0.2447  0.0398
  155LEU    SC1  445  -0.163  -0.492   2.047 -0.0528 -0.1604 -0.0062
  156HIS     BB  446  -0.229  -0.890   2.229 -0.0660  0.3543  0.3142
  156HIS    SC1  447  -0.490  -0.795   2.322  0.1062 -0.2617 -0.1794
  156HIS    SC2  448  -0.724  -0.666   2.360  0.2389 -0.0232 -0.1540
  156HIS    SC3  449  -0.708  -0.932   2.402 -0.0337 -0.0468 -0.1847
  157ILE     BB  450  -0.237  -1.102   1.943  0.2534 -0.2355  0.0492
  157ILE    SC1  451  -0.535  -1.171   1.893  0.2021  0.0340 -0.0353
  158LEU     BB  452  -0.111  -1.061   1.664  0.2745 -0.0933  0.2842
  158LEU    SC1  453  -0.177  -1.346   1.511  0.1909 -0.0648 -0.1627
  159SER     BB  454   0.172  -0.841   1.623  0.1291  0.3540  0.0063
  159SER    SC1  455   0.144  -0.602   1.645  0.0249 -0.2345  0.0704
  159SER    SCP  456   0.021  -0.539   1.626  0.2326 -0.1507  0.1639
  159SER    SCN  457   0.267  -0.666   1.664  0.2494 -0.1902 -0.0612
  160GLN     BB  458   0.389  -0.918   1.373  0.2625 -0.0344 -0.0326
  160GLN    SC1  459   0.655  -0.711   1.541 -0.0884 -0.4348 -0.0622
  160GLN    SCP  460   0.523  -0.676   1.572  0.0168 -0.0127  0.0444
  160GLN    SCN  461   0.786  -0.747   1.509  0.0550  0.1211  0.0497
  161LEU     BB  462   0.229  -0.813   1.116 -0.0633  0.1442  0.0097
  161LEU    SC1  463  -0.099  -0.755   1.143 -0.0903  0.2336  0.1070
  162GLY     BB  464   0.432  -0.818   0.854 -0.0462  0.1218  0.1778
  163ASP     BB  465   0.771  -0.805   1.068  0.1519 -0.3148  0.1650
  163ASP    SC1  466   0.764  -1.132   1.110 -0.2314 -0.1016 -0.4567
  163ASP    SCN  467   0.861  -1.180   1.090  0.0748  0.1968  0.0689
  164PRO     BB  468   1.053  -0.711   1.063  0.3061 -0.4303  0.0838
  164PRO    SC1  469   1.131  -0.729   1.360  0.3284  0.1310  0.0989
  165GLU     BB  470   1.125  -0.447   0.984 -0.2803  0.1350  0.1642
  165GLU    SC1  471   0.865  -0.221   1.203 -0.3541  0.1550  0.0753
  165GLU    SCN  472   0.805  -0.281   1.274 -0.4111  0.5487  0.3999
  166VAL     BB  473   1.354  -0.441   0.779  0.1860  0.0399  0.2166
  166VAL    SC1  474   1.487  -0.653   0.691 -0.1578 -0.0254 -0.1763
  167PRO     BB  475   1.579  -0.245   0.924 -0.0399 -0.0566 -0.0636
  167PRO    SC1  476   1.760  -0.436   1.049 -0.1164 -0.3271  0.0238
  168VAL     BB  477   1.750   0.093   0.782  0.4011  0.2786  0.1402
  168VAL    SC1  478   1.582   0.299   0.778  0.0506  0.0037 -0.2802
  169ARG     BB  479   2.084   0.057   0.791  0.3342  0.0947 -0.1146
  169ARG    SC1  480   2.254   0.017   1.062  0.0474 -0.0259  0.1865
  169ARG    SC2  481   2.328  -0.094   1.298  0.1435 -0.1893 -0.2800
  169ARG    SCP  482   2.367  -0.134   1.393  0.0657 -0.0753 -0.1990
  170ASN     BB  483   2.214   0.287   0.605  0.0411  0.1068 -0.1408
  170ASN    SC1  484   2.543   0.212   0.628  0.1659 -0.1004 -0.0066
  170ASN    SCP  485   2.419   0.246   0.684 -0.0805 -0.0025  0.1817
  170ASN    SCN  486   2.667   0.179   0.573  0.0192  0.1758  0.2923
  171LEU     BB  487   2.059   0.537   0.674  0.1305  0.1209  0.2921
  171LEU    SC1  488   2.041   0.528   0.971 -0.0787  0.0496  0.1423
  172THR     BB  489   1.824   0.704   0.426  0.1097  0.0263 -0.0524
  172THR    SC1  490   1.678   0.514   0.355 -0.1808  0.1662  0.0053
  172THR    SCP  491   1.593   0.604   0.289  0.6722 -0.2377 -0.1445
  172THR    SCN  492   1.762   0.424   0.422  0.1468 -0.4012  0.3433
  173ALA     BB  493   1.997   0.904   0.355 -0.2708  0.2401 -0.3564
  174GLU     BB  494   2.318   0.973   0.279 -0.1810  0.1239 -0.0704
  174GLU    SC1  495   2.449   0.584   0.334 -0.2774  0.1789  0.0269
  174GLU    SCN  496   2.376   0.528   0.274  0.1684  0.0463 -0.4748
  175ASP     BB  497   2.402   1.178   0.519  0.0209 -0.2997 -0.2675
  175ASP    SC1  498   2.623   1.354   0.425  0.1319  0.2044 -0.2597
  175ASP    SCN  499   2.632   1.299   0.520 -0.3427  0.2480 -0.1651
  176PHE     BB  500   2.095   1.406   0.624 -0.0498  0.2781  0.0946
  176PHE    SC1  501   1.990   1.229   0.826  0.0263  0.1641  0.2594
  176PHE    SC2  502   1.986   1.056   1.032 -0.0072  0.1214  0.2230
  176PHE    SC3  503   1.754   1.134   0.917  0.0144  0.1047  0.1680
  177GLN     BB  504   2.064   1.595   0.418  0.0860  0.0888  0.3112
  177GLN    SC1  505   2.200   1.418   0.124 -0.1095 -0.3181 -0.1144
  177GLN    SCP  506   2.173   1.283   0.150  0.0290 -0.0090 -0.0190
  177GLN    SCN  507   2.227   1.553   0.097 -0.2648  0.0249 -0.1658
  178ARG     BB  508   1.942   1.806   0.328  0.0259 -0.0750  0.0341
  178ARG    SC1  509   1.953   1.990   0.046 -0.3086 -0.0882 -0.0676
  178ARG    SC2  510   1.989   2.073  -0.304 -0.1096  0.1009 -0.4320
  178ARG    SCP  511   1.911   1.996  -0.316  0.1837 -0.3466  0.0613
  179CYS     BB  512   2.061   2.007   0.592 -0.3199 -0.3206  0.1434
  179CYS    SC1  513   2.173   2.259   0.416  0.1038  0.0385 -0.1248
  180MET     BB  514   2.132   2.039   0.831 -0.0646 -0.4603 -0.0892
  180MET    SC1  515   2.369   2.343   0.904  0.3103  0.1207 -0.1745
  181SER     BB  516   2.469   1.887   0.862 -0.0468  0.0760  0.0064
  181SER    SC1  517   2.449   1.722   0.700 -0.3324  0.0908  0.0654
  181SER    SCP  518   2.567   1.686   0.633 -0.2422 -0.0430 -0.0250
  181SER    SCN  519   2.331   1.758   0.766 -0.1244  0.0708  0.1269
  182PRO     BB  520   2.526   1.947   1.175  0.0675  0.0754 -0.0703
  182PRO    SC1  521   2.267   2.012   1.294  0.2180  0.0329  0.2919
  183GLU     BB  522   2.787   2.113   1.141  0.1165 -0.1056 -0.2184
  183GLU    SC1  523   3.020   1.960   0.868  0.0918 -0.0600  0.1177
  183GLU    SCN  524   2.949   1.947   0.785 -0.1814  0.0691  0.3153
  184PRO     BB  525   2.779   2.370   1.290 -0.2081 -0.0196  0.3017
  184PRO    SC1  526   2.999   2.433   1.470 -0.0448  0.2759 -0.2091
  185GLY     BB  527   2.568   2.542   1.299 -0.0808 -0.4329  0.1226
  186LEU     BB  528   2.299   2.538   1.466 -0.0799  0.0463 -0.0151
  186LEU    SC1  529   2.054   2.467   1.290 -0.0538  0.2853 -0.3420
  187ALA     BB  530   2.213   2.610   1.753  0.0402 -0.2866  0.1432
  188GLU     BB  531   2.204   2.791   1.931  0.1102  0.1092  0.3702
  188GLU    SC1  532   2.006   3.105   1.940  0.0755 -0.0679 -0.0372
  188GLU    SCN  533   2.012   3.180   2.021  0.1682  0.3121 -0.3620
  189ARG     BB  534   2.429   2.794   2.154  0.0273 -0.2137  0.1418
  189ARG    SC1  535   2.422   3.054   2.307 -0.2073 -0.0124  0.0503
  189ARG    SC2  536   2.179   3.262   2.410  0.1670  0.2115  0.1363
  189ARG    SCP  537   2.203   3.239   2.305 -0.1262  0.2061  0.0603
  190TYR     BB  538   2.697   2.621   2.218  0.2205  0.0148  0.0801
  190TYR    SC1  539   2.685   2.388   1.975 -0.0169  0.1046 -0.1125
  190TYR    SC2  540   2.856   2.221   1.850  0.0691  0.0360  0.0919
  190TYR    SC3  541   2.629   2.298   1.727  0.1256 -0.0707 -0.0837
  191ARG     BB  542   2.753   2.515   2.487 -0.0251 -0.0830 -0.0984
  191ARG    SC1  543   2.626   2.722   2.669 -0.0396 -0.1643  0.0836
  191ARG    SC2  544   2.347   2.790   2.755 -0.0284  0.4693 -0.0202
  191ARG    SCP  545   2.257   2.728   2.768  0.2424 -0.0155 -0.1983
  192VAL     BB  546   2.999   2.225   2.552 -0.1839 -0.0258  0.0519
  192VAL    SC1  547   3.053   2.151   2.303  0.0350 -0.1876  0.1450
  193PRO     BB  548   3.161   1.997   2.810  0.1356  0.1195  0.3257
  193PRO    SC1  549   2.977   1.765   2.820  0.2274  0.0050 -0.3280
  194VAL     BB  550   3.378   2.054   3.046 -0.1150  0.0052  0.0791
  194VAL    SC1  551   3.545   1.849   3.055  0.1388  0.1849 -0.2658
  195PRO     BB  552   3.270   2.222   3.216  0.1665 -0.4580 -0.1533
  195PRO    SC1  553   3.425   2.509   3.220  0.1516  0.0349  0.1000
  196ALA     BB  554   3.163   2.277   3.526  0.0097  0.0388 -0.1199
  197ASP     BB  555   3.032   2.061   3.667  0.3423  0.0696  0.0884
  197ASP    SC1  556   2.958   2.131   3.979  0.0857  0.2417  0.0914
  197ASP    SCN  557   2.967   2.197   3.891  0.3303 -0.1431 -0.2064
  198LEU     BB  558   3.059   1.765   3.622  0.3449  0.3958  0.0236
  198LEU    SC1  559   3.140   1.654   3.308 -0.1241  0.0536 -0.1903
  199GLU     BB  560   3.053   1.542   3.791  0.0748  0.1815 -0.2861
  199GLU    SC1  561   2.890   1.660   4.150  0.0900  0.2503  0.3593
  199GLU    SCN  562   2.799   1.722   4.150 -0.3466 -0.2939  0.0178
  200ILE     BB  563   3.324   1.404   3.910 -0.4568 -0.1171 -0.1637
  200ILE    SC1  564   3.529   1.380   3.679 -0.0779 -0.1483  0.1648
  201PRO     BB  565   3.254   1.095   3.969  0.1633 -0.1952 -0.2977
  201PRO    SC1  566   3.476   0.932   3.885 -0.2394  0.0841 -0.0067
  202PRO     BB  567   2.993   0.939   3.966 -0.0203  0.0112  0.0270
  202PRO    SC1  568   3.031   0.846   4.266 -0.1492 -0.1997  0.0867
  203GLN     BB  569   3.041   0.623   3.820 -0.0242 -0.1383 -0.0293
  203GLN    SC1  570   3.010   0.339   3.546 -0.2013 -0.0853 -0.3004
  203GLN    SCP  571   2.985   0.262   3.661 -0.6235  0.2416  0.0072
  203GLN    SCN  572   3.036   0.415   3.432  0.0648 -0.0327 -0.0471
  204SER     BB  573   3.312   0.397   3.943  0.0460 -0.2427 -0.0222
  204SER    SC1  574   3.344   0.442   4.190 -0.3287  0.1461  0.3295
  204SER    SCP  575   3.246   0.419   4.093 -0.1915  0.1929 -0.2913
  204SER    SCN  576   3.442   0.465   4.288 -0.2449  0.5625 -0.3177
  205LEU     BB  577   3.447   0.137   3.773  0.0462  0.1159  0.0648
  205LEU    SC1  578   3.723   0.287   3.756  0.1324  0.1802 -0.0243
  206SER     BB  579   3.251  -0.093   3.621 -0.2507 -0.1924 -0.0765
  206SER    SC1  580   3.186  -0.314   3.628  0.1438 -0.1192  0.2229
  206SER    SCP  581   3.163  -0.328   3.490 -0.0496 -0.0363  0.2037
  206SER    SCN  582   3.210  -0.300   3.765 -0.1801 -0.2663  0.2511
  207PRO     BB  583   3.288   0.000   3.254  0.1870 -0.1232 -0.0454
  207PRO    SC1  584   3.520   0.160   3.291 -0.1364 -0.1699  0.3238
  208TRP     BB  585   3.168  -0.149   3.067  0.2283 -0.1038  0.0198
  208TRP    SC1  586   2.949  -0.320   3.148 -0.1353 -0.1913  0.2000
  208TRP    SC2  587   2.706  -0.428   3.196 -0.2177  0.0315  0.2960
  208TRP    SC3  588   2.777  -0.197   3.316 -0.0829  0.1389  0.0203
  208TRP    SC4  589   2.524  -0.289   3.339 -0.1946  0.4235 -0.0369
  209THR     BB  590   2.949   0.091   2.824  0.3044 -0.0215 -0.2011
  209THR    SC1  591   2.745  -0.049   2.833  0.2415 -0.0107 -0.2814
  209THR    SCP  592   2.748   0.083   2.879  0.1092 -0.0461  0.1161
  209THR    SCN  593   2.743  -0.181   2.787  0.2978 -0.0707  0.1727
  210GLY     BB  594   2.993   0.290   2.512  0.1866 -0.0124  0.1055
  211GLY     BB  595   2.936   0.221   2.290  0.3051 -0.0279  0.4647
  212GLU     BB  596   2.856   0.212   2.017 -0.4508  0.0732 -0.2797
  212GLU    SC1  597   3.177   0.263   1.809  0.1242 -0.1161 -0.6008
  212GLU    SCN  598   3.109   0.342   1.773 -0.0264  0.0321 -0.0777
  213THR     BB  599   2.590   0.017   1.921  0.3468 -0.0900 -0.1266
  213THR    SC1  600   2.453   0.132   1.749 -0.1351  0.1570  0.3015
  213THR    SCP  601   2.430   0.046   1.857 -0.2025  0.3281  0.2740
  213THR    SCN  602   2.475   0.218   1.640 -0.0768 -0.3707 -0.2912
  214GLU     BB  603   2.621  -0.210   2.011  0.0183  0.2851 -0.1651
  214GLU    SC1  604   2.496  -0.393   1.702  0.4049  0.2780  0.1903
  214GLU    SCN  605   2.478  -0.285   1.709 -0.3819  0.2741 -0.4127
  215GLY     BB  606   2.695  -0.398   2.169 -0.0547  0.0876 -0.0512
  216LEU     BB  607   2.743  -0.557   2.407  0.0047  0.1106 -0.0117
  216LEU    SC1  608   2.832  -0.488   2.699  0.0471 -0.1441 -0.0165
  217ARG     BB  609   2.919  -0.933   2.521  0.0859  0.4227 -0.0854
  217ARG    SC1  610   3.152  -0.794   2.350 -0.0721  0.0626  0.1450
  217ARG    SC2  611   3.159  -0.731   2.037 -0.4439  0.0363 -0.0488
  217ARG    SCP  612   3.143  -0.623   2.049 -0.2045  0.0666  0.0543
  218ARG     BB  613   2.591  -0.998   2.596 -0.0691  0.3216  0.4037
  218ARG    SC1  614   2.608  -0.861   2.881  0.0348 -0.1600  0.2580
  218ARG    SC2  615   2.640  -0.917   3.223  0.1483  0.4088  0.0635
  218ARG    SCP  616   2.717  -0.870   3.286  0.1647  0.1012  0.2966
  219LEU     BB  617   2.416  -0.931   2.392 -0.1357 -0.2882  0.1263
  219LEU    SC1  618   2.235  -0.661   2.443 -0.2250 -0.3360 -0.0595
  220GLU     BB  619   2.403  -1.109   2.088  0.0224 -0.0523 -0.1567
  220GLU    SC1  620   2.719  -0.905   1.989 -0.1072  0.1499  0.1389
  220GLU    SCN  621   2.828  -0.900   1.971 -0.1415 -0.1263 -0.2756
  221GLN     BB  622   2.485  -1.375   2.202 -0.2129  0.1726  0.1689
  221GLN    SC1  623   2.872  -1.360   2.259 -0.1207  0.1331  0.2361
  221GLN    SCP  624   2.846  -1.314   2.130  0.8532  0.0147 -0.2315
  221GLN    SCN  625   2.897  -1.407   2.389  0.1299 -0.2353 -0.1557
  222HIS     BB  626   2.335  -1.574   2.331 -0.1851  0.1812  0.2002
  222HIS    SC1  627   2.444  -1.587   2.599 -0.0349  0.1454 -0.1196
  222HIS    SC2  628   2.677  -1.672   2.706 -0.1238  0.0248 -0.0183
  222HIS    SC3  629   2.577  -1.431   2.775 -0.0587  0.0517 -0.0171
  223LEU     BB  630   2.094  -1.700   2.212 -0.2545  0.0599  0.3943
  223LEU    SC1  631   1.906  -1.667   2.406  0.0645 -0.1978 -0.3039
  224THR     BB  632   2.143  -1.963   2.023  0.0757 -0.3163  0.0815
  224THR    SC1  633   2.159  -1.903   1.781 -0.0017 -0.3142  0.0263
  224THR    SCP  634   2.081  -1.974   1.689 -0.1189  0.1450 -0.1038
  224THR    SCN  635   2.236  -1.833   1.874  0.2113 -0.2079 -0.0993
  225ASP     BB  636   2.285  -2.259   2.139 -0.2651  0.0600  0.4375
  225ASP    SC1  637   2.515  -2.299   1.955  0.2307  0.0699 -0.3228
  225ASP    SCN  638   2.477  -2.305   1.852  0.1133  0.5072 -0.3263
  226GLN     BB  639   2.214  -2.500   2.288 -0.1089  0.0053  0.0335
  226GLN    SC1  640   2.413  -2.850   2.166 -0.2531  0.3449 -0.0429
  226GLN    SCP  641   2.318  -2.747   2.173  0.0251  0.2685  0.1134
  226GLN    SCN  642   2.507  -2.953   2.159  0.2325  0.4625 -0.0002
  227GLY     BB  643   2.005  -2.563   2.422 -0.0079  0.2898  0.0803
  228TRP     BB  644   1.928  -2.496   2.793  0.0134 -0.1459  0.3537
  228TRP    SC1  645   1.911  -2.783   2.818 -0.0336 -0.1584  0.1638
  228TRP    SC2  646   1.936  -3.044   2.884 -0.2316 -0.1821  0.1524
  228TRP    SC3  647   1.994  -2.852   3.066  0.2655 -0.2216  0.0503
  228TRP    SC4  648   1.997  -3.112   3.138  0.0495 -0.2176  0.0793
  229VAL     BB  649   1.638  -2.347   2.921  0.0804 -0.1175 -0.0888
  229VAL    SC1  650   1.761  -2.125   2.997  0.1652 -0.2365  0.1306
  230ALA     BB  651   1.446  -2.487   2.869  0.2454 -0.0802  0.0421
  231ASN     BB  652   1.178  -2.669   2.876  0.1083  0.2937  0.0579
  231ASN    SC1  653   1.096  -2.749   2.594  0.1621 -0.2148  0.1662
  231ASN    SCP  654   1.100  -2.717   2.730  0.1106  0.4315 -0.0303
  231ASN    SCN  655   1.091  -2.781   2.458  0.0116 -0.1120  0.0903
  232PHE     BB  656   1.048  -2.626   3.145 -0.0998 -0.1232  0.5351
  232PHE    SC1  657   0.758  -2.730   3.185 -0.0867 -0.0307  0.0199
  232PHE    SC2  658   0.499  -2.687   3.121 -0.0667  0.2334  0.1058
  232PHE    SC3  659   0.563  -2.787   3.363 -0.0978 -0.0290  0.0083
  233THR     BB  660   1.225  -2.485   3.427 -0.0173  0.1749 -0.3379
  233THR    SC1  661   1.074  -2.421   3.619 -0.0702 -0.5914 -0.2990
  233THR    SCP  662   1.190  -2.493   3.650  0.1729 -0.0843 -0.2435
  233THR    SCN  663   0.958  -2.349   3.588  0.0317 -0.1972  0.0074
  234LYS     BB  664   1.482  -2.500   3.378 -0.2677 -0.3273 -0.3480
  234LYS    SC1  665   1.603  -2.791   3.415 -0.2509 -0.0830  0.2123
  234LYS    SC2  666   1.470  -2.958   3.252 -0.2234 -0.0834  0.1041
  234LYS    SCP  667   1.383  -2.976   3.188  0.0368 -0.2472 -0.2413
  235PRO     BB  668   1.683  -2.295   3.446  0.2014 -0.2017  0.0678
  235PRO    SC1  669   1.930  -2.361   3.363 -0.2891 -0.2240  0.0494
  236ARG     BB  670   1.607  -1.993   3.499 -0.1531  0.2947  0.1503
  236ARG    SC1  671   1.696  -1.767   3.320 -0.2865 -0.0119 -0.0861
  236ARG    SC2  672   1.631  -1.501   3.231  0.0382  0.0212 -0.0429
  236ARG    SCP  673   1.693  -1.414   3.207 -0.1237  0.3202  0.4656
  237THR     BB  674   1.348  -2.003   3.675 -0.1020 -0.2840 -0.0073
  237THR    SC1  675   1.131  -1.918   3.586  0.2929 -0.1382 -0.1057
  237THR    SCP  676   1.091  -1.861   3.464  0.1176 -0.0747 -0.2025
  237THR    SCN  677   1.170  -1.974   3.708 -0.2699  0.0411 -0.0153
  238ILE     BB  678   1.444  -2.104   3.945 -0.0802 -0.0832 -0.2028
  238ILE    SC1  679   1.223  -2.220   4.129 -0.1674  0.0982 -0.1913
  239PRO     BB  680   1.748  -2.201   3.886 -0.2427 -0.0564 -0.3452
  239PRO    SC1  681   1.914  -2.455   3.879  0.2789 -0.0062  0.0684
  240ASN     BB  682   1.882  -1.898   3.890 -0.1992 -0.1031 -0.1250
  240ASN    SC1  683   1.962  -1.881   4.177  0.0713 -0.0559 -0.1716
  240ASN    SCP  684   2.062  -1.844   4.267 -0.2385  0.3017  0.1362
  240ASN    SCN  685   1.862  -1.917   4.086  0.3128 -0.0429 -0.3736
  241SER     BB  686   2.064  -1.766   3.666  0.4578  0.2124 -0.0643
  241SER    SC1  687   2.010  -1.531   3.645  0.0110  0.0647  0.2279
  241SER    SCP  688   2.092  -1.607   3.730 -0.3227 -0.1543 -0.0488
  241SER    SCN  689   1.928  -1.455   3.560  0.0093  0.0499 -0.1972
  242LEU     BB  690   2.159  -1.959   3.478 -0.0089  0.0519 -0.0054
  242LEU    SC1  691   2.380  -2.182   3.576  0.0165  0.6501 -0.0828
  243LEU     BB  692   2.187  -1.938   3.181 -0.0501  0.0387  0.0214
  243LEU    SC1  693   2.493  -1.997   3.029 -0.2082 -0.0811 -0.1344
  244PRO     BB  694   2.181  -1.693   3.086 -0.0708 -0.1424  0.1751
  244PRO    SC1  695   1.964  -1.648   2.895  0.1292 -0.0994  0.1819
  245SER     BB  696   2.375  -1.482   3.207 -0.1253 -0.1039 -0.1741
  245SER    SC1  697   2.569  -1.545   3.327  0.2173 -0.0947  0.1024
  245SER    SCP  698   2.654  -1.447   3.273 -0.3100 -0.2616  0.0079
  245SER    SCN  699   2.484  -1.643   3.381 -0.2869 -0.2665  0.0356
  246THR     BB  700   2.205  -1.177   3.158  0.1133 -0.0477  0.0577
  246THR    SC1  701   1.985  -1.169   3.293  0.5050 -0.1241 -0.2355
  246THR    SCP  702   2.011  -1.149   3.429 -0.4070  0.2618  0.2783
  246THR    SCN  703   1.959  -1.189   3.157  0.2576  0.0467  0.1646
  247THR     BB  704   2.151  -1.082   2.828  0.3117 -0.0903 -0.2815
  247THR    SC1  705   2.115  -1.246   2.624 -0.3005  0.0180 -0.0099
  247THR    SCP  706   2.048  -1.158   2.538  0.0213  0.1152  0.2912
  247THR    SCN  707   2.182  -1.333   2.710 -0.3338 -0.2625  0.2000
  248GLY     BB  708   2.023  -0.768   2.843 -0.0651  0.0107 -0.0666
  249LEU     BB  709   1.835  -0.580   2.824  0.0856  0.0010 -0.1521
  249LEU    SC1  710   1.724  -0.468   2.571 -0.0627 -0.0614  0.1133
  250SER     BB  711   1.891  -0.295   3.041 -0.1490  0.1243 -0.3874
  250SER    SC1  712   1.751  -0.302   3.245  0.2866 -0.2195 -0.3308
  250SER    SCP  713   1.824  -0.384   3.331  0.1624  0.3828 -0.1276
  250SER    SCN  714   1.677  -0.220   3.158 -0.3730  0.0707  0.0095
  251PRO     BB  715   2.226  -0.141   2.979 -0.5888  0.1444 -0.0031
  251PRO    SC1  716   2.343  -0.412   2.883 -0.1983 -0.0901  0.0725
  252TYR     BB  717   2.138   0.062   2.741 -0.1776  0.0536 -0.2240
  252TYR    SC1  718   2.335   0.295   2.752 -0.1699  0.0523  0.2957
  252TYR    SC2  719   2.334   0.543   2.858  0.0383  0.2421 -0.1262
  252TYR    SC3  720   2.548   0.457   2.719  0.0138 -0.2203  0.1051
  253PHE     BB  721   1.812   0.069   2.720  0.3645 -0.1057  0.0584
  253PHE    SC1  722   1.639   0.001   2.500 -0.0533 -0.0371  0.0356
  253PHE    SC2  723   1.568   0.141   2.280 -0.1289  0.0655  0.1242
  253PHE    SC3  724   1.523  -0.125   2.291  0.0462  0.0258 -0.0587
  254SER     BB  725   1.786   0.345   2.930 -0.2412 -0.0642 -0.2913
  254SER    SC1  726   1.889   0.244   3.135 -0.3575  0.0527  0.3097
  254SER    SCP  727   1.885   0.165   3.020  0.0915 -0.3136  0.0284
  254SER    SCN  728   1.893   0.323   3.251  0.1089 -0.0912 -0.1209
  255MET     BB  729   1.879   0.567   2.701  0.2653 -0.2252  0.2431
  255MET    SC1  730   1.950   0.865   2.781 -0.0566  0.0557  0.0381
  256GLY     BB  731   1.978   0.469   2.448  0.0434 -0.3180  0.0993
  257CYS     BB  732   2.106   0.239   2.220 -0.2022  0.1297  0.4710
  257CYS    SC1  733   2.396   0.342   2.228 -0.0876 -0.1301  0.2190
  258LEU     BB  734   2.038   0.013   2.100 -0.0033  0.2039  0.0821
  258LEU    SC1  735   2.049  -0.221   2.320 -0.1110  0.0748 -0.3583
  259SER     BB  736   1.860  -0.181   1.837  0.1527  0.0966  0.0530
  259SER    SC1  737   2.057  -0.159   1.662  0.0355  0.0001 -0.2688
  259SER    SCP  738   2.139  -0.265   1.702  0.1324 -0.0148  0.1200
  259SER    SCN  739   1.975  -0.052   1.623  0.2608  0.0656  0.0661
  260VAL     BB  740   1.618  -0.407   1.853  0.2279 -0.0816 -0.0006
  260VAL    SC1  741   1.618  -0.538   2.083 -0.1262  0.1488  0.1389
  261ARG     BB  742   1.512  -0.505   1.514 -0.2296  0.1206  0.0517
  261ARG    SC1  743   1.368  -0.256   1.395 -0.1092  0.0029  0.0631
  261ARG    SC2  744   1.281  -0.020   1.281 -0.3129 -0.0102  0.3962
  261ARG    SCP  745   1.349  -0.047   1.363 -0.0162  0.1456  0.2181
  262THR     BB  746   1.864  -0.681   1.516 -0.4102 -0.2166 -0.3700
  262THR    SC1  747   2.043  -0.555   1.395 -0.0633 -0.3498  0.2820
  262THR    SCP  748   2.111  -0.436   1.366  0.5630  0.2407 -0.4393
  262THR    SCN  749   1.975  -0.674   1.424 -0.0077  0.6138 -0.1535
  263PHE     BB  750   1.812  -0.903   1.717 -0.4426  0.1433  0.2642
  263PHE    SC1  751   1.814  -0.986   2.034  0.2951 -0.0043 -0.1062
  263PHE    SC2  752   1.874  -0.920   2.289 -0.0287  0.0199 -0.0326
  263PHE    SC3  753   1.897  -1.176   2.207 -0.3117 -0.0665  0.1416
  264PHE     BB  754   1.480  -1.010   1.600  0.3603 -0.1001  0.0748
  264PHE    SC1  755   1.293  -0.915   1.808 -0.0193  0.1079 -0.1828
  264PHE    SC2  756   1.026  -0.927   1.847  0.0314 -0.3340  0.1007
  264PHE    SC3  757   1.184  -0.801   2.027  0.0135  0.0170 -0.1187
  265GLN     BB  758   1.573  -1.278   1.430 -0.3208 -0.1651  0.0675
  265GLN    SC1  759   1.172  -1.350   1.369 -0.3874  0.1054  0.0228
  265GLN    SCP  760   1.068  -1.275   1.311 -0.3920 -0.3305  0.4091
  265GLN    SCN  761   1.275  -1.424   1.427  0.1459  0.0548 -0.0029
  266ARG     BB  762   1.608  -1.485   1.616  0.3802  0.4829 -0.0990
  266ARG    SC1  763   1.857  -1.520   1.784 -0.0332 -0.0986 -0.0056
  266ARG    SC2  764   2.167  -1.393   1.754  0.1325  0.0283  0.0167
  266ARG    SCP  765   2.070  -1.384   1.702  0.2160 -0.2901 -0.2230
  267LEU     BB  766   1.361  -1.415   1.870 -0.1941 -0.0382 -0.1409
  267LEU    SC1  767   1.456  -1.351   2.118  0.2284  0.0812 -0.1598
  268SER     BB  768   1.018  -1.489   1.878  0.1606 -0.1727  0.0715
  268SER    SC1  769   0.928  -1.393   2.113  0.1465  0.5878  0.0942
  268SER    SCP  770   1.030  -1.364   2.205  0.2859  0.3410 -0.2629
  268SER    SCN  771   0.826  -1.421   2.021 -0.2974 -0.0473  0.4497
  269ASN     BB  772   1.120  -1.848   1.821  0.0528  0.0166  0.1210
  269ASN    SC1  773   1.220  -1.827   1.515 -0.0454 -0.3430  0.1087
  269ASN    SCP  774   1.287  -1.710   1.481  0.1692 -0.2447 -0.1556
  269ASN    SCN  775   1.152  -1.945   1.549 -0.3540  0.0242 -0.2139
  270ILE     BB  776   1.264  -1.915   2.088 -0.3021 -0.3383  0.1281
  270ILE    SC1  777   1.554  -1.815   2.040 -0.3510 -0.1786  0.1581
  271TYR     BB  778   1.136  -1.803   2.345  0.2357  0.0288 -0.1085
  271TYR    SC1  779   1.374  -1.776   2.520  0.0516 -0.0662  0.0535
  271TYR    SC2  780   1.504  -1.638   2.712 -0.0944 -0.0559  0.1466
  271TYR    SC3  781   1.575  -1.893   2.658 -0.0202 -0.0428  0.1797
  272ALA     BB  782   0.842  -1.856   2.346  0.1973 -0.1804 -0.0609
  273GLN     BB  783   0.715  -2.066   2.202  0.1811 -0.2123  0.2173
  273GLN    SC1  784   0.385  -2.113   2.373  0.0736 -0.0183  0.0495
  273GLN    SCP  785   0.465  -2.086   2.261  0.2588 -0.2820 -0.0563
  273GLN    SCN  786   0.306  -2.140   2.485  0.2310 -0.0004 -0.0056
  274ALA     BB  787   0.802  -2.307   2.093  0.2902  0.2690 -0.0815
  275LYS     BB  788   1.105  -2.425   2.198 -0.3080  0.1359  0.3271
  275LYS    SC1  789   1.224  -2.396   1.883 -0.0477  0.1051 -0.1157
  275LYS    SC2  790   1.213  -2.329   1.688  0.1164  0.2784  0.0849
  275LYS    SCP  791   1.181  -2.235   1.735 -0.0304  0.2511  0.0451
  276HIS     BB  792   1.226  -2.272   2.407 -0.0558  0.1143  0.2149
  276HIS    SC1  793   1.541  -2.213   2.314 -0.0696  0.0766 -0.1701
  276HIS    SC2  794   1.789  -2.159   2.406 -0.0652 -0.0859 -0.0836
  276HIS    SC3  795   1.755  -2.247   2.153 -0.0282 -0.1225 -0.0760
  277HIS     BB  796   1.072  -2.223   2.660  0.0884  0.2116  0.1935
  277HIS    SC1  797   1.159  -2.054   2.891  0.1590  0.2142  0.0086
  277HIS    SC2  798   1.249  -2.090   3.144 -0.0240  0.1666  0.0684
  277HIS    SC3  799   1.267  -1.847   3.027  0.1846  0.1566  0.0767
  278SER     BB  800   0.797  -2.300   2.658  0.1770 -0.2667 -0.1782
  278SER    SC1  801   0.689  -2.511   2.540 -0.1020  0.1106  0.0371
  278SER    SCP  802   0.661  -2.604   2.642 -0.2468 -0.0170  0.0031
  278SER    SCN  803   0.716  -2.418   2.439 -0.0366 -0.2344 -0.1453
  279LEU     BB  804   0.671  -2.296   2.982 -0.1858 -0.0766 -0.0054
  279LEU    SC1  805   0.399  -2.247   2.968 -0.1406 -0.1342  0.1755
  280PRO     BB  806   0.788  -2.243   3.250  0.0346  0.3379  0.2485
  280PRO    SC1  807   0.621  -2.331   3.473  0.1166 -0.1137 -0.1819
  281PRO     BB  808   0.760  -1.901   3.300 -0.3004 -0.0116 -0.0458
  281PRO    SC1  809   0.490  -1.839   3.461  0.0349 -0.0661  0.0604
  282VAL     BB  810   0.858  -1.618   3.202  0.1751 -0.1944 -0.1466
  282VAL    SC1  811   0.746  -1.390   3.275  0.1619 -0.2220 -0.0790
  283SER     BB  812   0.856  -1.653   2.835 -0.0660 -0.1576  0.1208
  283SER    SC1  813   0.681  -1.831   2.805 -0.0077 -0.0980 -0.2057
  283SER    SCP  814   0.791  -1.891   2.867 -0.1735 -0.1908  0.0531
  283SER    SCN  815   0.571  -1.770   2.742 -0.2034  0.1175  0.3880
  284LEU     BB  816   0.830  -1.396   2.629  0.4322 -0.1658  0.1157
  284LEU    SC1  817   1.141  -1.343   2.529 -0.2770 -0.1490  0.1308
  285GLN     BB  818   0.741  -1.192   2.632 -0.1170  0.0156 -0.0410
  285GLN    SC1  819   0.804  -0.999   2.335 -0.0366 -0.0719 -0.0083
  285GLN    SCP  820   0.844  -0.947   2.458  0.3974  0.2063 -0.0685
  285GLN    SCN  821   0.764  -1.052   2.211 -0.0497  0.0691  0.1260
  286GLY     BB  822   0.886  -0.982   2.890  0.2761 -0.0339 -0.0064
  287GLN     BB  823   1.159  -0.967   2.877 -0.0937  0.2020  0.1573
  287GLN    SC1  824   1.216  -1.354   3.043  0.0858  0.4312  0.2172
  287GLN    SCP  825   1.261  -1.230   3.090  0.0218 -0.0035 -0.1427
  287GLN    SCN  826   1.170  -1.477   2.996  0.0584 -0.0568 -0.0389
  288LEU     BB  827   1.198  -0.815   2.594  0.2557 -0.0679  0.0129
  288LEU    SC1  828   1.472  -0.934   2.461 -0.0958  0.0702 -0.2664
  289LEU     BB  829   1.006  -0.560   2.545  0.0384  0.2854  0.0589
  289LEU    SC1  830   1.115  -0.378   2.276 -0.0882  0.1484  0.2041
  290TRP     BB  831   0.915  -0.392   2.704 -0.0195 -0.1453 -0.2466
  290TRP    SC1  832   0.686  -0.410   2.937  0.0749 -0.0960 -0.1788
  290TRP    SC2  833   0.561  -0.411   3.176  0.1779  0.1191 -0.1214
  290TRP    SC3  834   0.733  -0.609   3.113  0.0008 -0.0443 -0.0998
  290TRP    SC4  835   0.603  -0.614   3.350  0.1445  0.2047 -0.0122
  291ARG     BB  836   0.937  -0.062   2.669 -0.0425 -0.2157  0.0725
  291ARG    SC1  837   1.102   0.044   2.458 -0.0626 -0.2242  0.1702
  291ARG    SC2  838   1.076   0.319   2.324  0.2754  0.3448 -0.4112
  291ARG    SCP  839   0.994   0.331   2.253 -0.1300 -0.0760 -0.0798
  292GLU     BB  840   0.636   0.045   2.456  0.0641  0.0141 -0.2183
  292GLU    SC1  841   0.692   0.131   2.115  0.1609 -0.3222  0.0519
  292GLU    SCN  842   0.741   0.207   2.177 -0.3624  0.2842 -0.1723
  293PHE     BB  843   0.436  -0.121   2.534  0.3635  0.0622  0.0890
  293PHE    SC1  844   0.408  -0.388   2.558 -0.0727  0.0080 -0.0471
  293PHE    SC2  845   0.346  -0.604   2.708 -0.1054 -0.0375 -0.1257
  293PHE    SC3  846   0.531  -0.624   2.511 -0.1300 -0.0014 -0.1525
  294PHE     BB  847   0.433   0.040   2.900 -0.2303 -0.0595 -0.0276
  294PHE    SC1  848   0.174  -0.074   2.980  0.0964 -0.0222  0.0809
  294PHE    SC2  849   0.095  -0.332   2.971 -0.1113  0.0414  0.0233
  294PHE    SC3  850  -0.085  -0.138   3.026  0.0150  0.1870 -0.0692
  295TYR     BB  851   0.398   0.330   2.806  0.1281 -0.2109 -0.0909
  295TYR    SC1  852   0.505   0.546   3.003  0.1598 -0.1607 -0.2025
  295TYR    SC2  853   0.592   0.559   3.258 -0.1159 -0.0838 -0.1096
  295TYR    SC3  854   0.566   0.785   3.112 -0.4436 -0.0671 -0.0343
  296THR     BB  855   0.149   0.287   2.523  0.0908 -0.2906  0.1112
  296THR    SC1  856   0.199   0.269   2.299 -0.0967  0.1035 -0.1611
  296THR    SCP  857   0.172   0.175   2.199  0.4180  0.3242 -0.1897
  296THR    SCN  858   0.227   0.363   2.400 -0.1268  0.3585 -0.0551
  297VAL     BB  859  -0.095   0.274   2.679 -0.1688  0.2444 -0.2072
  297VAL    SC1  860  -0.323   0.247   2.546 -0.2880  0.1491  0.0117
  298ALA     BB  861  -0.105   0.305   2.935  0.3994 -0.0981  0.3650
  299SER     BB  862  -0.125   0.609   3.007  0.1563  0.0539  0.1107
  299SER    SC1  863   0.058   0.737   3.097 -0.0535 -0.0140  0.0688
  299SER    SCP  864   0.175   0.814   3.098 -0.4223  0.2484 -0.0518
  299SER    SCN  865  -0.059   0.659   3.096 -0.1341 -0.2130  0.2215
  300ALA     BB  866  -0.322   0.744   2.757 -0.1210 -0.1480  0.0099
  301THR     BB  867  -0.592   0.628   2.780 -0.1838  0.1082  0.1061
  301THR    SC1  868  -0.745   0.646   2.539 -0.0597  0.1025  0.3037
  301THR    SCP  869  -0.882   0.625   2.559 -0.0271  0.1747  0.1216
  301THR    SCN  870  -0.608   0.667   2.520 -0.0616  0.2764 -0.0204
  302GLN     BB  871  -0.690   0.470   3.068 -0.0588  0.1586  0.3562
  302GLN    SC1  872  -0.592   0.139   2.871 -0.1521 -0.0803  0.0243
  302GLN    SCP  873  -0.642   0.100   2.746  0.0602 -0.1418 -0.2228
  302GLN    SCN  874  -0.542   0.178   2.996 -0.3250  0.0718 -0.1258
  303ASN     BB  875  -0.450   0.395   3.349  0.2146  0.0763 -0.1284
  303ASN    SC1  876  -0.449   0.110   3.342 -0.1277  0.1485  0.1959
  303ASN    SCP  877  -0.387   0.065   3.224  0.3041  0.4312 -0.2759
  303ASN    SCN  878  -0.510   0.154   3.460  0.0685 -0.2673 -0.1093
  304PHE     BB  879  -0.186   0.527   3.517  0.2864  0.2112 -0.0831
  304PHE    SC1  880   0.026   0.347   3.444  0.0219  0.0135  0.0477
  304PHE    SC2  881   0.069   0.082   3.415 -0.3197 -0.0294 -0.1207
  304PHE    SC3  882   0.223   0.260   3.281  0.1415 -0.1216  0.2604
  305THR     BB  883  -0.096   0.524   3.867  0.1902  0.2287  0.1053
  305THR    SC1  884   0.120   0.395   3.925 -0.0321  0.0668 -0.0867
  305THR    SCP  885   0.009   0.382   4.010 -0.0456  0.0252  0.0532
  305THR    SCN  886   0.231   0.408   3.840 -0.1277  0.2501 -0.0237
  306GLN     BB  887  -0.371   0.422   4.005  0.1991 -0.0577  0.3398
  306GLN    SC1  888  -0.264   0.121   4.231  0.0868 -0.0833 -0.0709
  306GLN    SCP  889  -0.167   0.209   4.281  0.3111  0.1700 -0.1381
  306GLN    SCN  890  -0.361   0.033   4.182 -0.0077  0.4433 -0.0138
  307MET     BB  891  -0.619   0.464   3.903  0.1977  0.0113  0.3302
  307MET    SC1  892  -0.531   0.781   3.701  0.0680 -0.3162  0.2853
  308ALA     BB  893  -0.853   0.370   3.748 -0.0812 -0.4085 -0.0367
  309GLY     BB  894  -0.950   0.179   3.487 -0.0072 -0.1004  0.1116
  310ASN     BB  895  -0.976   0.037   3.286  0.3109  0.1860  0.0928
  310ASN    SC1  896  -1.114   0.049   3.051  0.0194 -0.3773 -0.1958
  310ASN    SCP  897  -0.993   0.088   3.111 -0.1616 -0.1783  0.4078
  310ASN    SCN  898  -1.235   0.011   2.991 -0.0404  0.1275 -0.0589
  311PRO     BB  899  -0.782  -0.225   3.272  0.3739  0.0357 -0.4652
  311PRO    SC1  900  -0.587  -0.293   3.062  0.0878  0.0802 -0.1877
  312ILE     BB  901  -0.598  -0.324   3.553  0.1642 -0.1286 -0.0164
  312ILE    SC1  902  -0.309  -0.416   3.493  0.1214 -0.2299 -0.0691
  313CYS     BB  903  -0.579  -0.150   3.825 -0.0173  0.1788  0.0965
  313CYS    SC1  904  -0.335   0.001   3.782 -0.2337 -0.0024  0.0495
  314LEU     BB  905  -0.667  -0.150   4.081 -0.1457  0.0881 -0.3369
  314LEU    SC1  906  -0.805   0.121   4.157 -0.0617 -0.0294  0.1195
  315GLN     BB  907  -0.548  -0.270   4.326  0.0608 -0.1210 -0.0923
  315GLN    SC1  908  -0.576  -0.620   4.420 -0.0212  0.3228 -0.0724
  315GLN    SCP  909  -0.490  -0.727   4.391  0.4368  0.0569 -0.0015
  315GLN    SCN  910  -0.663  -0.514   4.448  0.3958 -0.0598  0.3340
  316ILE     BB  911  -0.602  -0.128   4.634  0.3905  0.0328  0.3848
  316ILE    SC1  912  -0.833  -0.221   4.819 -0.2744  0.3531 -0.2353
  317HIS     BB  913  -0.550   0.117   4.805 -0.1867  0.0563  0.2221
  317HIS    SC1  914  -0.528   0.360   4.626  0.1123  0.0246 -0.0918
  317HIS    SC2  915  -0.529   0.626   4.579 -0.1985  0.0389 -0.0294
  317HIS    SC3  916  -0.643   0.457   4.402 -0.1414 -0.0384  0.0065
  318TRP     BB  917  -0.314   0.092   5.083 -0.0645  0.1267  0.3573
  318TRP    SC1  918  -0.328  -0.213   5.035 -0.2821 -0.0474 -0.3718
  318TRP    SC2  919  -0.272  -0.476   5.057  0.1298  0.0622  0.0689
  318TRP    SC3  920  -0.166  -0.332   4.854  0.1114 -0.0586 -0.0276
  318TRP    SC4  921  -0.134  -0.600   4.861 -0.0366 -0.0759  0.0366
  319TYR     BB  922  -0.079   0.244   5.218  0.2717  0.1436  0.2841
  319TYR    SC1  923  -0.029   0.482   5.047 -0.0721 -0.1395  0.0753
  319TYR    SC2  924  -0.176   0.636   4.882 -0.2313 -0.0483  0.2966
  319TYR    SC3  925   0.090   0.675   4.902 -0.1969 -0.1113  0.0092
  320GLU     BB  926   0.057   0.252   5.443 -0.0530 -0.2797 -0.1520
  320GLU    SC1  927  -0.181   0.303   5.745 -0.2040 -0.1717 -0.2623
  320GLU    SCN  928  -0.284   0.271   5.766 -0.2089 -0.1618 -0.2702
  321ASP     BB  929   0.286   0.216   5.618  0.0210  0.0624  0.2065
  321ASP    SC1  930   0.178  -0.009   5.829  0.0925 -0.0170  0.3118
  321ASP    SCN  931   0.276   0.022   5.788  0.0970 -0.2250  0.1484
  322ALA     BB  932   0.611   0.243   5.614 -0.2478 -0.0445 -0.0737
  323GLU     BB  933   0.745   0.537   5.560 -0.1872 -0.1713 -0.1253
  323GLU    SC1  934   0.750   0.671   5.925  0.1066 -0.2020 -0.1377
  323GLU    SCN  935   0.739   0.745   5.845 -0.0958  0.0138  0.0702
  324ARG     BB  936   0.884   0.521   5.253  0.1606  0.2792 -0.4233
  324ARG    SC1  937   0.755   0.703   5.088 -0.1120 -0.0166  0.1860
  324ARG    SC2  938   0.522   0.911   4.958  0.4892  0.2023 -0.0030
  324ARG    SCP  939   0.443   0.918   4.883  0.1697 -0.4638  0.1892
  325LEU     BB  940   1.088   0.304   5.257 -0.0085 -0.0424  0.2734
  325LEU    SC1  941   1.041   0.123   4.978  0.0056  0.3589 -0.2064
  326HIS     BB  942   1.154   0.083   5.492  0.3424  0.0012 -0.0353
  326HIS    SC1  943   1.114   0.256   5.748 -0.2197  0.0533 -0.0025
  326HIS    SC2  944   1.017   0.269   6.000  0.0603  0.0425  0.1093
  326HIS    SC3  945   1.244   0.400   5.936  0.1916 -0.2481 -0.0426
  327LYS     BB  946   1.278  -0.133   5.385 -0.4260 -0.3559 -0.0545
  327LYS    SC1  947   1.116  -0.406   5.314 -0.1232  0.1314 -0.1228
  327LYS    SC2  948   1.083  -0.609   5.453 -0.0447  0.2813 -0.0979
  327LYS    SCP  949   1.058  -0.710   5.419 -0.3017  0.0275  0.6439
  328TRP     BB  950   1.507  -0.062   5.195 -0.3126  0.3104 -0.3998
  328TRP    SC1  951   1.445  -0.164   4.912  0.0691  0.1302 -0.1623
  328TRP    SC2  952   1.466  -0.340   4.708  0.2072 -0.0538  0.0056
  328TRP    SC3  953   1.626  -0.122   4.716 -0.0016  0.1144 -0.2313
  328TRP    SC4  954   1.638  -0.291   4.506 -0.0356  0.0501 -0.1820
  329LYS     BB  955   1.804  -0.060   5.196  0.0835  0.0997  0.0568
  329LYS    SC1  956   1.965   0.128   4.954 -0.0327  0.1081  0.0539
  329LYS    SC2  957   1.961   0.363   4.961  0.2158  0.0307  0.2553
  329LYS    SCP  958   2.048   0.426   4.985  0.4416  0.1186 -0.5201
  330THR     BB  959   1.894   0.090   5.489 -0.0759  0.0178 -0.3288
  330THR    SC1  960   2.132   0.104   5.512  0.1193 -0.0142  0.2358
  330THR    SCP  961   2.066   0.169   5.617  0.2611  0.4032 -0.0118
  330THR    SCN  962   2.197   0.038   5.407 -0.2297 -0.1251 -0.0118
  331ALA     BB  963   1.629   0.111   5.758  0.1027  0.3733  0.0761
  332GLN     BB  964   1.540  -0.197   5.718  0.2476  0.1030 -0.0813
  332GLN    SC1  965   1.230  -0.149   5.915  0.2200  0.1181 -0.2104
  332GLN    SCP  966   1.104  -0.089   5.898  0.2968 -0.4953 -0.6726
  332GLN    SCN  967   1.355  -0.209   5.933  0.3519 -0.1904  0.2478
  333THR     BB  968   1.676  -0.447   5.660  0.0499  0.0942  0.0678
  333THR    SC1  969   1.922  -0.421   5.515  0.1940  0.2399  0.0657
  333THR    SCP  970   1.844  -0.395   5.402  0.1176 -0.2740  0.0473
  333THR    SCN  971   2.000  -0.448   5.629  0.2155 -0.2656 -0.0171
  334GLY     BB  972   1.520  -0.687   5.711 -0.0265  0.0999  0.2655
  335PHE     BB  973   1.596  -0.951   5.505 -0.1756 -0.3099 -0.0258
  335PHE    SC1  974   1.306  -1.103   5.458 -0.1688  0.0765  0.1177
  335PHE    SC2  975   1.195  -1.296   5.612 -0.2168 -0.0639 -0.0889
  335PHE    SC3  976   1.063  -1.204   5.395  0.0207 -0.1553 -0.2761
  336PRO     BB  977   1.880  -1.053   5.365 -0.0265 -0.2831  0.0410
  336PRO    SC1  978   2.070  -1.205   5.504  0.0965 -0.1075  0.2926
  337TRP     BB  979   1.784  -1.089   5.056 -0.5404  0.1509  0.1356
  337TRP    SC1  980   1.798  -1.348   4.978  0.1117  0.0529 -0.0026
  337TRP    SC2  981   1.762  -1.613   4.946  0.0209  0.0587  0.0478
  337TRP    SC3  982   1.931  -1.522   5.136  0.2354  0.0330 -0.1271
  337TRP    SC4  983   1.875  -1.786   5.121  0.1265  0.0499 -0.0280
  338ILE     BB  984   1.778  -0.867   4.876  0.0532 -0.0733  0.0077
  338ILE    SC1  985   1.630  -0.885   4.605 -0.0861  0.3426  0.0474
  339ASP     BB  986   1.836  -0.545   5.004 -0.3174 -0.5003  0.0005
  339ASP    SC1  987   1.585  -0.564   5.212  0.4839  0.2651  0.3990
  339ASP    SCN  988   1.635  -0.467   5.202  0.3287  0.3226 -0.0423
  340ALA     BB  989   2.069  -0.424   4.967  0.0714 -0.1892 -0.0856
  341ILE     BB  990   2.312  -0.271   5.037  0.0515  0.0286 -0.0417
  341ILE    SC1  991   2.316  -0.263   5.346  0.3251  0.1835 -0.0469
  342MET     BB  992   2.412   0.003   4.955  0.4236 -0.3131 -0.3417
  342MET    SC1  993   2.526   0.208   5.208 -0.0970 -0.0015  0.0797
  343THR     BB  994   2.440   0.104   4.653 -0.0708 -0.4503 -0.0675
  343THR    SC1  995   2.406   0.361   4.617 -0.1607  0.2293 -0.3617
  343THR    SCP  996   2.295   0.411   4.547  0.2585  0.5459 -0.1405
  343THR    SCN  997   2.516   0.310   4.686 -0.2111 -0.0643  0.2159
  344GLN     BB  998   2.134  -0.072   4.519 -0.0924 -0.0233 -0.0373
  344GLN    SC1  999   1.860   0.210   4.464  0.1573  0.1429 -0.2531
  344GLN    SCP 1000   1.900   0.253   4.337  0.1206 -0.1415 -0.0699
  344GLN    SCN 1001   1.819   0.166   4.590 -0.0401  0.0481 -0.0540
  345LEU     BB 1002   2.274  -0.323   4.440 -0.1660 -0.0595  0.0495
  345LEU    SC1 1003   2.036  -0.544   4.458  0.1587 -0.4587  0.1084
  346ARG     BB 1004   2.646  -0.283   4.429  0.2661  0.0983  0.1877
  346ARG    SC1 1005   2.815  -0.218   4.720  0.2562  0.0041  0.2333
  346ARG    SC2 1006   2.898   0.076   4.850  0.1974  0.0282 -0.1465
  346ARG    SCP 1007   2.818   0.128   4.796  0.2407  0.0445 -0.1962
  347GLN     BB 1008   2.786  -0.356   4.114 -0.0183  0.2145  0.2650
  347GLN    SC1 1009   3.177  -0.229   4.117 -0.2390  0.0710 -0.1652
  347GLN    SCP 1010   3.164  -0.341   4.201 -0.2146 -0.0195 -0.0631
  347GLN    SCN 1011   3.189  -0.118   4.032 -0.0503  0.1271  0.1488
  348GLU     BB 1012   2.646  -0.337   3.818 -0.0138 -0.0955  0.1749
  348GLU    SC1 1013   2.614  -0.689   3.669  0.1464 -0.2897  0.0517
  348GLU    SCN 1014   2.720  -0.689   3.638  0.0743 -0.0209 -0.2413
  349GLY     BB 1015   2.339  -0.313   3.927 -0.1444  0.1981  0.1715
  350TRP     BB 1016   2.226  -0.596   4.009  0.2236  0.0509  0.1225
  350TRP    SC1 1017   2.461  -0.736   4.183  0.0781  0.1665  0.1192
  350TRP    SC2 1018   2.675  -0.901   4.190  0.0127  0.0786  0.0629
  350TRP    SC3 1019   2.442  -0.986   4.081  0.0053  0.2390 -0.0488
  350TRP    SC4 1020   2.638  -1.163   4.136 -0.1032  0.1174 -0.0510
  351ILE     BB 1021   2.001  -0.739   3.983 -0.0416  0.0608 -0.2735
  351ILE    SC1 1022   1.752  -0.620   4.124  0.0652 -0.1200  0.0769
  352HIS     BB 1023   1.842  -0.915   3.718 -0.2020  0.1653  0.1173
  352HIS    SC1 1024   2.040  -0.743   3.503  0.0603 -0.0402 -0.0982
  352HIS    SC2 1025   2.155  -0.499   3.491  0.1498 -0.0490  0.3907
  352HIS    SC3 1026   2.213  -0.685   3.304  0.0047  0.3268 -0.0466
  353HIS     BB 1027   1.787  -1.115   3.757  0.3157 -0.0664 -0.0996
  353HIS    SC1 1028   1.576  -1.300   3.653  0.1475 -0.0884  0.1052
  353HIS    SC2 1029   1.322  -1.390   3.639  0.2045 -0.2029 -0.3398
  353HIS    SC3 1030   1.516  -1.550   3.737  0.1329 -0.1702 -0.1401
  354LEU     BB 1031   1.748  -1.258   4.092 -0.3156 -0.3137  0.1067
  354LEU    SC1 1032   2.056  -1.398   4.110 -0.0993  0.0878 -0.1224
  355ALA     BB 1033   1.559  -1.130   4.182  0.1620 -0.1444 -0.2512
  356ARG     BB 1034   1.310  -1.057   4.054  0.0587  0.0864  0.0920
  356ARG    SC1 1035   1.372  -0.791   3.875  0.2102 -0.2126  0.0512
  356ARG    SC2 1036   1.320  -0.597   3.624  0.0701  0.2420 -0.1541
  356ARG    SCP 1037   1.382  -0.676   3.580  0.0806  0.0950  0.0998
  357HIS     BB 1038   1.140  -1.233   4.360  0.1861  0.0837  0.0588
  357HIS    SC1 1039   1.221  -1.495   4.230 -0.0476 -0.3137  0.0583
  357HIS    SC2 1040   1.204  -1.664   4.020  0.2618 -0.0942 -0.1520
  357HIS    SC3 1041   1.386  -1.709   4.214  0.1930 -0.1232 -0.0941
  358ALA     BB 1042   1.177  -1.101   4.588 -0.1583 -0.0273  0.0854
  359VAL     BB 1043   1.159  -0.718   4.552 -0.0188  0.2943 -0.1256
  359VAL    SC1 1044   1.312  -0.683   4.338 -0.1897  0.2641 -0.2551
  360ALA     BB 1045   0.806  -0.780   4.565 -0.1608  0.1171 -0.0160
  361CYS     BB 1046   0.754  -0.937   4.840  0.0160  0.2678 -0.1163
  361CYS    SC1 1047   0.828  -1.194   4.897 -0.0963 -0.0157  0.3063
  362PHE     BB 1048   0.759  -0.809   5.135  0.1366 -0.5228  0.0171
  362PHE    SC1 1049   0.695  -0.990   5.380 -0.0697  0.0857  0.0003
  362PHE    SC2 1050   0.682  -1.131   5.609 -0.0625  0.0684 -0.0100
  362PHE    SC3 1051   0.595  -1.241   5.379  0.4013 -0.1114 -0.1105
  363LEU     BB 1052   0.705  -0.496   5.053  0.3022  0.2252 -0.0716
  363LEU    SC1 1053   0.932  -0.429   4.855  0.1343 -0.1748  0.0378
  364THR     BB 1054   0.366  -0.521   4.907 -0.0842  0.0538 -0.4496
  364THR    SC1 1055   0.382  -0.548   4.680 -0.2865 -0.0120  0.1775
  364THR    SCP 1056   0.429  -0.454   4.588  0.2199 -0.4020  0.2067
  364THR    SCN 1057   0.335  -0.642   4.772 -0.2712 -0.0154  0.3750
  365ARG     BB 1058   0.254  -0.808   5.076 -0.0212 -0.0569 -0.0512
  365ARG    SC1 1059   0.218  -0.998   4.807  0.1590 -0.3679 -0.2447
  365ARG    SC2 1060   0.336  -1.245   4.818  0.0513 -0.1726  0.1212
  365ARG    SCP 1061   0.382  -1.343   4.832  0.1564 -0.2491 -0.4840
  366GLY     BB 1062   0.238  -0.801   5.335 -0.1403 -0.1536 -0.1500
  367ASP     BB 1063   0.369  -0.549   5.535 -0.1856 -0.1650 -0.0035
  367ASP    SC1 1064   0.610  -0.666   5.718  0.0819 -0.0973  0.3185
  367ASP    SCN 1065   0.670  -0.601   5.653  0.1348 -0.6390 -0.2718
  368LEU     BB 1066   0.453  -0.282   5.392 -0.0814  0.1952  0.0785
  368LEU    SC1 1067   0.720  -0.114   5.348  0.1398 -0.1390  0.1751
  369TRP     BB 1068   0.211  -0.168   5.205 -0.1380 -0.2616  0.0868
  369TRP    SC1 1069  -0.004  -0.203   5.346  0.1216  0.0664  0.0198
  369TRP    SC2 1070  -0.228  -0.188   5.495 -0.0004  0.1144 -0.1639
  369TRP    SC3 1071  -0.083  -0.416   5.491 -0.1271  0.0328 -0.1586
  369TRP    SC4 1072  -0.324  -0.412   5.612 -0.1147  0.1771 -0.1369
  370ILE     BB 1073   0.305  -0.109   4.911 -0.1052  0.1935 -0.0651
  370ILE    SC1 1074   0.599  -0.026   4.857  0.0138  0.0453  0.3183
  371SER     BB 1075   0.204   0.166   4.716  0.2183 -0.2818 -0.1291
  371SER    SC1 1076  -0.048   0.137   4.709 -0.2097 -0.1709 -0.0885
  371SER    SCP 1077   0.013   0.170   4.587  0.1887 -0.2633  0.2513
  371SER    SCN 1078  -0.109   0.104   4.831 -0.3049 -0.1349  0.0524
  372TRP     BB 1079   0.333   0.128   4.420  0.0723  0.2827  0.0929
  372TRP    SC1 1080   0.274  -0.176   4.369 -0.0987  0.0623 -0.0392
  372TRP    SC2 1081   0.142  -0.398   4.290  0.1036 -0.0623 -0.0353
  372TRP    SC3 1082   0.040  -0.243   4.486  0.0159 -0.2132  0.0403
  372TRP    SC4 1083  -0.085  -0.472   4.416  0.0621 -0.1754 -0.1728
  373GLU     BB 1084   0.384   0.457   4.366  0.3191  0.1472 -0.1307
  373GLU    SC1 1085  -0.035   0.558   4.397 -0.1632  0.2071 -0.3574
  373GLU    SCN 1086   0.014   0.512   4.309 -0.0641 -0.2594 -0.0900
  374GLU     BB 1087   0.542   0.544   4.624  0.1941 -0.0031  0.1349
  374GLU    SC1 1088   0.734   0.846   4.463  0.1015  0.3728  0.0976
  374GLU    SCN 1089   0.815   0.823   4.392  0.0631 -0.3048  0.2075
  375GLY     BB 1090   0.791   0.232   4.562  0.1252 -0.2574  0.1622
  376MET     BB 1091   0.872   0.323   4.297 -0.6806  0.0922  0.0266
  376MET    SC1 1092   0.691   0.118   4.109 -0.2822  0.0869  0.1051
  377LYS     BB 1093   1.159   0.509   4.236 -0.3676 -0.0148 -0.0336
  377LYS    SC1 1094   1.071   0.765   4.095  0.1777  0.0561  0.0169
  377LYS    SC2 1095   1.178   0.946   4.057  0.0563  0.0757  0.2653
  377LYS    SCP 1096   1.179   0.877   3.972 -0.1627  0.2711  0.0901
  378VAL     BB 1097   1.397   0.311   4.354  0.0046 -0.0580 -0.1422
  378VAL    SC1 1098   1.280   0.136   4.515 -0.1339  0.2513  0.1041
  379PHE     BB 1099   1.563   0.230   4.051  0.2556 -0.0960 -0.1770
  379PHE    SC1 1100   1.404  -0.011   4.004  0.1021  0.2281  0.0736
  379PHE    SC2 1101   1.402  -0.246   4.138 -0.0486  0.2728  0.1519
  379PHE    SC3 1102   1.180  -0.161   4.010  0.0654  0.2775 -0.0478
  380GLU     BB 1103   1.713   0.479   3.973  0.2905  0.0264  0.0230
  380GLU    SC1 1104   1.497   0.699   3.787  0.1745 -0.0521  0.3408
  380GLU    SCN 1105   1.518   0.772   3.708  0.0178 -0.2315  0.1235
  381GLU     BB 1106   2.008   0.550   4.160  0.2946 -0.3030  0.1569
  381GLU    SC1 1107   2.054   0.656   4.528  0.0589  0.1057  0.2315
  381GLU    SCN 1108   2.083   0.609   4.623 -0.1014  0.2639  0.3655
  382LEU     BB 1109   2.175   0.315   4.038  0.1813 -0.1012 -0.0693
  382LEU    SC1 1110   2.401   0.080   4.158  0.0002 -0.1174  0.0526
  383LEU     BB 1111   1.996   0.110   3.882 -0.4849 -0.0305 -0.0221
  383LEU    SC1 1112   1.931  -0.168   4.068  0.1994 -0.1947  0.1042
  384LEU     BB 1113   1.884   0.116   3.647  0.0161 -0.0305  0.3754
  384LEU    SC1 1114   2.089  -0.039   3.454 -0.2389 -0.2214 -0.0765
  385ASP     BB 1115   1.553   0.147   3.540  0.2639  0.4165  0.0866
  385ASP    SC1 1116   1.350  -0.091   3.518  0.5415  0.0598 -0.0617
  385ASP    SCN 1117   1.295  -0.054   3.606  0.5909 -0.0827  0.0338
  386ALA     BB 1118   1.480   0.394   3.413 -0.2043 -0.1129 -0.1228
  387ASP     BB 1119   1.407   0.653   3.285  0.0395  0.1182 -0.2686
  387ASP    SC1 1120   1.663   0.779   3.155  0.2775  0.3462 -0.2181
  387ASP    SCN 1121   1.707   0.756   3.253 -0.0163 -0.5438 -0.2097
  388TYR     BB 1122   1.147   0.769   3.158 -0.3751 -0.2308 -0.0334
  388TYR    SC1 1123   0.946   0.854   3.370 -0.2723  0.3009 -0.1165
  388TYR    SC2 1124   0.760   0.873   3.566 -0.0484  0.1163  0.1207
  388TYR    SC3 1125   1.018   0.824   3.629  0.0580  0.2192 -0.2143
  389SER     BB 1126   1.001   0.404   3.041  0.4520  0.0296  0.3484
  389SER    SC1 1127   0.955   0.388   2.806  0.2823  0.0183 -0.0451
  389SER    SCP 1128   0.841   0.435   2.740  0.3000  0.3308 -0.3792
  389SER    SCN 1129   1.069   0.340   2.871  0.0839  0.0560 -0.1882
  390ILE     BB 1130   1.004   0.228   3.311  0.0353  0.0368  0.0060
  390ILE    SC1 1131   0.858  -0.012   3.180 -0.0619  0.1263 -0.0516
  391ASN     BB 1132   0.926   0.342   3.526  0.3092  0.1806 -0.0067
  391ASN    SC1 1133   1.133   0.334   3.774  0.0598 -0.2764  0.0088
  391ASN    SCP 1134   1.155   0.204   3.820 -0.4626  0.0846  0.4438
  391ASN    SCN 1135   1.112   0.465   3.729  0.0821 -0.0010 -0.1277
  392ALA     BB 1136   0.559   0.293   3.642 -0.0485  0.0012  0.1567
  393GLY     BB 1137   0.540   0.009   3.617  0.1648 -0.2516  0.0182
  394ASN     BB 1138   0.710  -0.199   3.771  0.0214  0.2316  0.0080
  394ASN    SC1 1139   0.911  -0.319   3.575 -0.1464  0.3300 -0.0874
  394ASN    SCP 1140   0.942  -0.188   3.533 -0.2068 -0.2209 -0.2052
  394ASN    SCN 1141   0.880  -0.449   3.616  0.1331 -0.3541 -0.3522
  395TRP     BB 1142   0.506  -0.446   3.878  0.2442 -0.2143 -0.1332
  395TRP    SC1 1143   0.607  -0.432   4.181  0.0375  0.0054 -0.0646
  395TRP    SC2 1144   0.704  -0.311   4.403 -0.1171 -0.2907  0.1719
  395TRP    SC3 1145   0.873  -0.393   4.208  0.0257 -0.0815  0.2041
  395TRP    SC4 1146   0.959  -0.221   4.397 -0.1606 -0.1518  0.3561
  396MET     BB 1147   0.314  -0.629   3.820 -0.0848 -0.1394  0.3801
  396MET    SC1 1148   0.162  -0.407   3.491 -0.2422  0.1605 -0.2622
  397TRP     BB 1149   0.413  -0.958   3.765 -0.0656  0.2147  0.0226
  397TRP    SC1 1150   0.446  -0.986   3.472 -0.3105 -0.1643 -0.0389
  397TRP    SC2 1151   0.488  -1.020   3.207 -0.0800 -0.0804 -0.0154
  397TRP    SC3 1152   0.280  -0.869   3.293 -0.1926 -0.1586 -0.1457
  397TRP    SC4 1153   0.340  -0.879   3.030 -0.0366 -0.1543 -0.1113
  398LEU     BB 1154   0.316  -1.139   3.979 -0.2601  0.1464 -0.1118
  398LEU    SC1 1155   0.319  -1.444   3.835  0.1624 -0.2577 -0.0622
  399SER     BB 1156   0.249  -0.951   4.302  0.0990  0.3971  0.1088
  399SER    SC1 1157   0.419  -0.822   4.332 -0.3129 -0.3414  0.0350
  399SER    SCP 1158   0.319  -0.768   4.414  0.0879 -0.1874  0.3507
  399SER    SCN 1159   0.520  -0.875   4.251  0.0897 -0.2322  0.3821
  400ALA     BB 1160  -0.017  -0.880   4.164 -0.1881  0.0696  0.2549
  401SER     BB 1161  -0.138  -0.665   3.948 -0.0788 -0.4101 -0.1630
  401SER    SC1 1162  -0.280  -0.512   3.995  0.0105 -0.1912  0.2236
  401SER    SCP 1163  -0.284  -0.377   3.961  0.2971  0.0607  0.0404
  401SER    SCN 1164  -0.275  -0.648   4.029 -0.1899  0.0431  0.0709
  402ALA     BB 1165  -0.100  -0.801   3.646 -0.1347 -0.4153  0.0345
  403PHE     BB 1166  -0.125  -1.095   3.634  0.1966 -0.3171 -0.2114
  403PHE    SC1 1167   0.028  -1.235   3.431 -0.1023 -0.0906  0.1747
  403PHE    SC2 1168   0.208  -1.411   3.334 -0.0281  0.1098 -0.0592
  403PHE    SC3 1169   0.069  -1.253   3.165 -0.2050  0.1700  0.1389
  404PHE     BB 1170  -0.224  -1.249   3.832  0.2486  0.1113 -0.4508
  404PHE    SC1 1171  -0.482  -1.421   3.801 -0.1290 -0.0423  0.0904
  404PHE    SC2 1172  -0.750  -1.388   3.787 -0.1202  0.0100  0.0450
  404PHE    SC3 1173  -0.646  -1.633   3.831 -0.1674 -0.0573 -0.2034
  405HIS     BB 1174  -0.094  -1.347   4.100  0.2049  0.2613 -0.0832
  405HIS    SC1 1175  -0.376  -1.443   4.284 -0.0609  0.0643 -0.1736
  405HIS    SC2 1176  -0.543  -1.373   4.483  0.0523 -0.1393 -0.0024
  405HIS    SC3 1177  -0.642  -1.481   4.256 -0.0668 -0.0253 -0.0061
  406HIS     BB 1178   0.107  -1.423   4.366 -0.2624  0.2211 -0.0540
  406HIS    SC1 1179   0.423  -1.410   4.356  0.0313 -0.0580  0.0044
  406HIS    SC2 1180   0.648  -1.269   4.407  0.0072 -0.0657  0.1350
  406HIS    SC3 1181   0.658  -1.486   4.248  0.0315  0.1232 -0.1269
  407TYR     BB 1182   0.030  -1.577   4.598  0.0384 -0.0313 -0.0492
  407TYR    SC1 1183  -0.234  -1.706   4.624  0.0134  0.0768  0.0394
  407TYR    SC2 1184  -0.457  -1.842   4.557  0.2566 -0.2599 -0.1146
  407TYR    SC3 1185  -0.437  -1.727   4.801 -0.2445  0.1355 -0.2413
  408THR     BB 1186   0.158  -1.772   4.916 -0.0500  0.2229 -0.3557
  408THR    SC1 1187   0.040  -1.986   4.901 -0.1641  0.0601  0.1494
  408THR    SCP 1188   0.036  -2.126   4.886 -0.0477 -0.0065  0.3382
  408THR    SCN 1189   0.044  -1.847   4.916  0.3882 -0.0157  0.3606
  409ARG     BB 1190   0.396  -1.678   5.156  0.1722  0.0330 -0.0643
  409ARG    SC1 1191   0.329  -1.782   5.403 -0.2348  0.0312 -0.0918
  409ARG    SC2 1192   0.366  -1.932   5.700 -0.1772  0.5154 -0.4515
  409ARG    SCP 1193   0.314  -1.850   5.752  0.0587  0.3399  0.1417
  410ILE     BB 1194   0.640  -1.645   4.998 -0.0301  0.1912 -0.0884
  410ILE    SC1 1195   0.879  -1.644   5.196  0.1158  0.1218 -0.2609
  411PHE     BB 1196   0.703  -1.662   4.715  0.1763 -0.1403 -0.2774
  411PHE    SC1 1197   0.495  -1.838   4.540 -0.2072  0.1309  0.1294
  411PHE    SC2 1198   0.308  -2.023   4.479  0.0357 -0.1086  0.0891
  411PHE    SC3 1199   0.428  -1.882   4.282  0.2237 -0.2853  0.0744
  412CYS     BB 1200   1.082  -1.651   4.651 -0.0172  0.3259 -0.1189
  412CYS    SC1 1201   1.033  -1.904   4.481 -0.2570  0.1376  0.1539
  413PRO     BB 1202   1.258  -1.580   4.923  0.1069 -0.2075  0.2551
  413PRO    SC1 1203   1.308  -1.329   4.990  0.2409 -0.3218 -0.4072
  414VAL     BB 1204   1.316  -1.812   5.085  0.0281 -0.2080  0.0483
  414VAL    SC1 1205   1.315  -1.855   5.347  0.2323 -0.2452  0.0440
  415ARG     BB 1206   1.512  -2.061   4.927  0.0006 -0.2036 -0.0984
  415ARG    SC1 1207   1.583  -2.279   5.147 -0.1060  0.0129  0.2607
  415ARG    SC2 1208   1.810  -2.427   5.284  0.2232 -0.0726 -0.0023
  415ARG    SCP 1209   1.878  -2.492   5.227  0.3412 -0.1856  0.2501
  416PHE     BB 1210   1.547  -2.016   4.647  0.4437 -0.1857  0.1883
  416PHE    SC1 1211   1.612  -1.700   4.560  0.0935 -0.1945 -0.0390
  416PHE    SC2 1212   1.831  -1.553   4.502  0.0455 -0.1522 -0.1149
  416PHE    SC3 1213   1.597  -1.431   4.559  0.0692 -0.1949  0.0798
  417GLY     BB 1214   1.613  -2.171   4.390 -0.0913 -0.0167  0.0613
  418LYS     BB 1215   1.740  -2.410   4.313  0.2639  0.0900  0.1036
  418LYS    SC1 1216   1.563  -2.651   4.347  0.2731 -0.0324  0.2406
  418LYS    SC2 1217   1.483  -2.896   4.482  0.1020 -0.3731  0.3128
  418LYS    SCP 1218   1.390  -2.954   4.474 -0.1049 -0.0530  0.2068
  419ARG     BB 1219   2.078  -2.485   4.349  0.3487  0.5363  0.0312
  419ARG    SC1 1220   2.094  -2.762   4.516  0.2526  0.0161 -0.1731
  419ARG    SC2 1221   2.336  -2.882   4.654  0.0951 -0.2108 -0.1657
  419ARG    SCP 1222   2.411  -2.810   4.616  0.2702 -0.2684  0.0498
  420THR     BB 1223   2.229  -2.232   4.408  0.2401 -0.1273  0.2095
  420THR    SC1 1224   2.465  -2.202   4.426  0.0986 -0.0536  0.0081
  420THR    SCP 1225   2.514  -2.324   4.473  0.0369 -0.1329 -0.3213
  420THR    SCN 1226   2.417  -2.079   4.378 -0.4390 -0.0836  0.2353
  421ASP     BB 1227   2.053  -1.994   4.659 -0.0988  0.1186  0.3001
  421ASP    SC1 1228   1.938  -2.259   4.805 -0.0059  0.0480 -0.1261
  421ASP    SCN 1229   1.944  -2.347   4.870  0.3554 -0.0323 -0.2472
  422PRO     BB 1230   2.226  -1.834   4.791 -0.1703 -0.1401 -0.1482
  422PRO    SC1 1231   2.237  -1.554   4.787 -0.2006 -0.0297  0.1152
  423GLU     BB 1232   2.555  -1.978   4.855  0.1167  0.1856 -0.0739
  423GLU    SC1 1233   2.505  -2.358   4.857 -0.3472 -0.0567  0.3213
  423GLU    SCN 1234   2.419  -2.389   4.796  0.0546 -0.2062 -0.2482
  424GLY     BB 1235   2.708  -1.673   4.852  0.0718  0.0471  0.0713
  425GLN     BB 1236   2.689  -1.513   4.544 -0.0552 -0.4443  0.2272
  425GLN    SC1 1237   2.411  -1.686   4.368  0.2639  0.0963 -0.0416
  425GLN    SCP 1238   2.325  -1.630   4.463  0.1515 -0.2695  0.1936
  425GLN    SCN 1239   2.496  -1.742   4.272  0.2778  0.3009 -0.0505
  426TYR     BB 1240   2.544  -1.215   4.618  0.0187  0.0942 -0.1038
  426TYR    SC1 1241   2.288  -1.163   4.479  0.2098  0.0737  0.0626
  426TYR    SC2 1242   2.048  -1.119   4.594  0.1879 -0.0713  0.0742
  426TYR    SC3 1243   2.102  -1.015   4.351  0.0931 -0.0824  0.0477
  427ILE     BB 1244   2.569  -1.185   4.991  0.0474  0.1001  0.1024
  427ILE    SC1 1245   2.268  -1.190   5.067 -0.0096  0.1318 -0.1152
  428ARG     BB 1246   2.911  -1.122   5.088  0.0843  0.0394  0.0377
  428ARG    SC1 1247   3.093  -1.281   4.903  0.2154  0.1177  0.1232
  428ARG    SC2 1248   3.172  -1.508   4.729 -0.0935  0.1079 -0.4263
  428ARG    SCP 1249   3.245  -1.588   4.706  0.0605  0.2405 -0.4157
  429LYS     BB 1250   2.939  -0.776   4.974  0.1867  0.2149 -0.1282
  429LYS    SC1 1251   2.974  -0.734   4.664  0.0058  0.1229 -0.0902
  429LYS    SC2 1252   2.980  -0.617   4.480 -0.0938  0.2978  0.1270
  429LYS    SCP 1253   3.087  -0.594   4.466 -0.1298  0.3307 -0.1510
  430TYR     BB 1254   2.700  -0.614   5.068  0.0188  0.2136 -0.0577
  430TYR    SC1 1255   2.506  -0.674   4.828  0.0614  0.1065 -0.1794
  430TYR    SC2 1256   2.266  -0.786   4.778 -0.0389  0.3224 -0.1944
  430TYR    SC3 1257   2.453  -0.775   4.583  0.0032  0.1108 -0.1685
  431LEU     BB 1258   2.598  -0.759   5.347 -0.0970 -0.2592  0.1654
  431LEU    SC1 1259   2.284  -0.768   5.300 -0.0227 -0.3816 -0.0240
  432PRO     BB 1260   2.689  -0.688   5.628 -0.3363  0.0274 -0.0643
  432PRO    SC1 1261   2.404  -0.564   5.757  0.0241  0.1509 -0.3730
  433VAL     BB 1262   2.849  -0.930   5.778  0.2969 -0.0120 -0.0336
  433VAL    SC1 1263   2.917  -0.776   5.982 -0.0153  0.0629  0.0195
  434LEU     BB 1264   2.921  -1.186   5.646 -0.0767  0.2542 -0.1877
  434LEU    SC1 1265   2.624  -1.266   5.514  0.0214  0.1450 -0.0423
  435LYS     BB 1266   3.164  -1.264   5.604  0.1458  0.2478 -0.1316
  435LYS    SC1 1267   3.321  -1.133   5.367 -0.0549  0.1936  0.1084
  435LYS    SC2 1268   3.575  -1.157   5.281  0.0204 -0.2000  0.0600
  435LYS    SCP 1269   3.591  -1.129   5.386  0.3905 -0.1497  0.0033
  436ASN     BB 1270   3.329  -1.520   5.750 -0.1060  0.0760  0.1117
  436ASN    SC1 1271   3.632  -1.454   5.692 -0.0028 -0.1939  0.0628
  436ASN    SCP 1272   3.604  -1.535   5.803  0.0833 -0.0099  0.0968
  436ASN    SCN 1273   3.659  -1.373   5.582 -0.1457 -0.0997 -0.0302
  437PHE     BB 1274   3.152  -1.767   5.702  0.0615 -0.2051  0.1493
  437PHE    SC1 1275   3.099  -1.914   5.943 -0.0041  0.2893  0.1276
  437PHE    SC2 1276   3.155  -2.072   6.155 -0.1517 -0.0229 -0.0582
  437PHE    SC3 1277   2.900  -1.994   6.109 -0.1269  0.0071 -0.1448
  438PRO     BB 1278   2.878  -1.740   5.515 -0.0731 -0.1837  0.1280
  438PRO    SC1 1279   2.926  -1.570   5.281 -0.2753 -0.3511 -0.2424
  439THR     BB 1280   2.757  -2.070   5.458 -0.0748  0.0513 -0.1769
  439THR    SC1 1281   2.797  -2.181   5.262  0.0256 -0.2832 -0.0103
  439THR    SCP 1282   2.833  -2.198   5.128  0.1546 -0.1108  0.3502
  439THR    SCN 1283   2.761  -2.163   5.396 -0.0567 -0.0049  0.2820
  440LYS     BB 1284   2.571  -2.052   5.694  0.0045  0.1866 -0.0508
  440LYS    SC1 1285   2.493  -2.262   5.944 -0.0119 -0.1951 -0.0501
  440LYS    SC2 1286   2.351  -2.175   6.146 -0.1691 -0.0290  0.0810
  440LYS    SCP 1287   2.306  -2.242   6.072 -0.2918  0.2336 -0.0991
  441TYR     BB 1288   2.462  -1.785   5.774 -0.0308 -0.1899  0.1530
  441TYR    SC1 1289   2.639  -1.643   5.943 -0.0741  0.1582 -0.0052
  441TYR    SC2 1290   2.872  -1.535   6.026 -0.1046  0.1795  0.0536
  441TYR    SC3 1291   2.638  -1.433   6.112 -0.1338  0.0616  0.1160
  442ILE     BB 1292   2.263  -1.679   5.521  0.1782 -0.1394  0.2273
  442ILE    SC1 1293   2.422  -1.665   5.255  0.0731 -0.0202  0.1696
  443TYR     BB 1294   1.981  -1.788   5.591 -0.1406 -0.1253  0.3053
  443TYR    SC1 1295   1.711  -1.631   5.546 -0.2508  0.1096  0.1224
  443TYR    SC2 1296   1.602  -1.444   5.385 -0.1753  0.0900  0.0478
  443TYR    SC3 1297   1.637  -1.392   5.647  0.1982  0.3302 -0.0428
  444GLU     BB 1298   1.965  -1.890   5.887 -0.2524  0.1420  0.1253
  444GLU    SC1 1299   2.077  -2.250   5.750  0.3855 -0.1935 -0.2862
  444GLU    SCN 1300   2.100  -2.226   5.855  0.2105 -0.1094 -0.2632
  445PRO     BB 1301   2.069  -1.672   6.081  0.0591 -0.0082  0.2139
  445PRO    SC1 1302   2.139  -1.417   5.935  0.1074 -0.1254  0.1115
  446TRP     BB 1303   1.904  -1.583   6.325  0.1934  0.1332  0.2295
  446TRP    SC1 1304   1.608  -1.670   6.223 -0.0246  0.0689  0.0357
  446TRP    SC2 1305   1.349  -1.614   6.171 -0.1169 -0.3209  0.0448
  446TRP    SC3 1306   1.518  -1.674   5.969  0.0156  0.1019  0.0209
  446TRP    SC4 1307   1.265  -1.596   5.914 -0.0559 -0.1114  0.0380
  447THR     BB 1308   1.977  -1.614   6.604 -0.0771 -0.2395 -0.0689
  447THR    SC1 1309   1.857  -1.533   6.812 -0.0791  0.3366 -0.0838
  447THR    SCP 1310   1.894  -1.622   6.914 -0.3486 -0.1057 -0.0245
  447THR    SCN 1311   1.820  -1.445   6.710  0.0438  0.0991  0.0006
  448ALA     BB 1312   2.155  -1.926   6.634 -0.1268 -0.0030  0.0803
  449SER     BB 1313   2.392  -2.149   6.769  0.1868 -0.0000  0.2631
  449SER    SC1 1314   2.464  -2.294   6.588  0.4003  0.0494 -0.1959
  449SER    SCP 1315   2.526  -2.289   6.463  0.3141 -0.2235  0.0754
  449SER    SCN 1316   2.402  -2.300   6.714 -0.2501 -0.1518 -0.1861
  450GLU     BB 1317   2.534  -1.985   7.029  0.1114 -0.3580  0.1146
  450GLU    SC1 1318   2.371  -1.621   6.931  0.0652 -0.1450 -0.3031
  450GLU    SCN 1319   2.316  -1.706   6.974  0.1466 -0.2181 -0.3399
  451GLU     BB 1320   2.783  -1.915   7.091  0.0388  0.2463  0.3804
  451GLU    SC1 1321   3.095  -2.008   7.285 -0.3901  0.0861  0.0179
  451GLU    SCN 1322   3.200  -1.988   7.260 -0.4152 -0.0375 -0.2081
  452GLU     BB 1323   2.945  -1.676   6.880  0.1884 -0.1182 -0.1862
  452GLU    SC1 1324   3.236  -1.447   6.943  0.0376 -0.4174 -0.2760
  452GLU    SCN 1325   3.345  -1.430   6.938 -0.0065  0.1532 -0.0593
  453GLN     BB 1326   2.870  -1.518   6.587 -0.4038  0.1128 -0.1990
  453GLN    SC1 1327   2.587  -1.797   6.479 -0.2125 -0.1443  0.0582
  453GLN    SCP 1328   2.627  -1.721   6.589 -0.6009 -0.1340  0.3272
  453GLN    SCN 1329   2.547  -1.872   6.368  0.0890  0.5417 -0.4534
  454ARG     BB 1330   3.095  -1.653   6.429 -0.0758  0.1494  0.3008
  454ARG    SC1 1331   3.291  -1.862   6.612  0.2941  0.2308 -0.1515
  454ARG    SC2 1332   3.382  -1.989   6.858  0.2289 -0.4025  0.4595
  454ARG    SCP 1333   3.374  -2.089   6.901 -0.2091 -0.5759  0.0630
  455GLN     BB 1334   3.328  -1.595   6.253  0.0549 -0.4048 -0.3259
  455GLN    SC1 1335   3.647  -1.698   6.349 -0.0631 -0.2606 -0.1334
  455GLN    SCP 1336   3.765  -1.730   6.281 -0.5016  0.1581 -0.0896
  455GLN    SCN 1337   3.528  -1.666   6.417 -0.5747  0.0411 -0.1604
  456ALA     BB 1338   3.284  -1.318   6.116 -0.1703 -0.1309  0.2484
  457GLY     BB 1339   3.056  -1.171   6.200 -0.0298 -0.2785  0.1604
  458CYS     BB 1340   2.871  -1.127   6.405 -0.0417  0.2110 -0.4490
  458CYS    SC1 1341   3.051  -1.074   6.664  0.0408 -0.0717  0.0634
  459ILE     BB 1342   2.610  -0.957   6.359 -0.0829  0.0443 -0.0705
  459ILE    SC1 1343   2.551  -0.805   6.623 -0.0236 -0.1795  0.0745
  460ILE     BB 1344   2.364  -1.023   6.165 -0.0528 -0.0254  0.0232
  460ILE    SC1 1345   2.401  -1.020   5.858 -0.4230  0.1104 -0.0259
  461GLY     BB 1346   2.081  -1.030   6.292 -0.4203 -0.0495  0.2235
  462ARG     BB 1347   1.939  -0.938   6.553  0.1372  0.1323  0.0510
  462ARG    SC1 1348   2.085  -1.022   6.808  0.2493  0.2459 -0.2092
  462ARG    SC2 1349   2.223  -1.194   7.034 -0.0781 -0.4009  0.2138
  462ARG    SCP 1350   2.138  -1.145   6.986  0.0336  0.0721  0.4442
  463ASP     BB 1351   2.122  -0.579   6.525  0.1955  0.1846 -0.1827
  463ASP    SC1 1352   1.846  -0.424   6.560  0.2818  0.0387 -0.0405
  463ASP    SCN 1353   1.892  -0.330   6.593  0.0490  0.2018 -0.1497
  464TYR     BB 1354   2.244  -0.562   6.258  0.0129 -0.1541 -0.0366
  464TYR    SC1 1355   2.465  -0.422   6.227  0.0020 -0.1235  0.1260
  464TYR    SC2 1356   2.711  -0.431   6.338  0.0555  0.0703  0.0275
  464TYR    SC3 1357   2.680  -0.342   6.085 -0.1026 -0.0692 -0.0037
  465PRO     BB 1358   1.979  -0.671   6.035 -0.1306 -0.2041  0.0065
  465PRO    SC1 1359   1.999  -0.832   5.788 -0.0326  0.0221 -0.4290
  466PHE     BB 1360   1.671  -0.713   6.166 -0.1168  0.2040  0.0571
  466PHE    SC1 1361   1.614  -1.003   6.117  0.0873 -0.0836  0.1480
  466PHE    SC2 1362   1.700  -1.242   6.027  0.0685 -0.0191 -0.0465
  466PHE    SC3 1363   1.436  -1.194   6.050  0.0731 -0.0330  0.0389
  467PRO     BB 1364   1.404  -0.553   6.185  0.0193  0.0093 -0.1566
  467PRO    SC1 1365   1.301  -0.446   6.441  0.0396 -0.0431  0.1289
  468MET     BB 1366   1.088  -0.614   6.016 -0.0917  0.2859  0.0999
  468MET    SC1 1367   1.109  -0.882   5.876  0.0629 -0.4089  0.2907
  469VAL     BB 1368   0.811  -0.534   6.176 -0.1254  0.2978  0.1373
  469VAL    SC1 1369   0.738  -0.593   6.423 -0.2091 -0.0052  0.0445
  470ASN     BB 1370   0.577  -0.302   6.061  0.1306 -0.1955  0.2363
  470ASN    SC1 1371   0.703  -0.167   5.841  0.0954 -0.0876  0.0321
  470ASN    SCP 1372   0.624  -0.239   5.931  0.3000 -0.3246  0.0124
  470ASN    SCN 1373   0.782  -0.095   5.750 -0.2255  0.0109 -0.2043
  471HIS     BB 1374   0.309  -0.486   6.075 -0.1097 -0.0659 -0.0603
  471HIS    SC1 1375   0.370  -0.782   6.130 -0.0760 -0.1251 -0.0030
  471HIS    SC2 1376   0.293  -1.023   6.224 -0.3391 -0.0973 -0.1383
  471HIS    SC3 1377   0.553  -0.977   6.168 -0.2217 -0.2146  0.2714
  472LYS     BB 1378   0.079  -0.503   5.944  0.0208 -0.0821  0.1677
  472LYS    SC1 1379  -0.151  -0.315   6.034 -0.2429  0.0090  0.1009
  472LYS    SC2 1380  -0.284  -0.107   6.016  0.2399 -0.4925 -0.1524
  472LYS    SCP 1381  -0.203  -0.032   6.011 -0.1478  0.0459  0.3307
  473GLU     BB 1382  -0.007  -0.789   5.875 -0.1677 -0.0517 -0.0889
  473GLU    SC1 1383  -0.392  -0.811   5.907  0.1858  0.0658  0.0403
  473GLU    SCN 1384  -0.477  -0.779   5.969  0.1953 -0.0907  0.1406
  474ALA     BB 1385   0.124  -1.029   5.762 -0.2323 -0.1657  0.2264
  475SER     BB 1386   0.224  -1.366   5.763 -0.2372  0.3780  0.0808
  475SER    SC1 1387   0.373  -1.465   5.918 -0.0864 -0.0130  0.0506
  475SER    SCP 1388   0.246  -1.512   5.883  0.1858  0.3036  0.2828
  475SER    SCN 1389   0.501  -1.418   5.953  0.4503 -0.1742  0.0096
  476ASP     BB 1390  -0.057  -1.537   5.670 -0.0180  0.0960 -0.3136
  476ASP    SC1 1391  -0.061  -1.743   5.894  0.4301  0.2751  0.2764
  476ASP    SCN 1392   0.023  -1.704   5.833  0.2840  0.3751  0.1302
  477ARG     BB 1393  -0.313  -1.335   5.686  0.0373  0.1092  0.1573
  477ARG    SC1 1394  -0.609  -1.299   5.893 -0.0063 -0.1457  0.1057
  477ARG    SC2 1395  -0.825  -1.109   5.974 -0.0702 -0.0571 -0.3755
  477ARG    SCP 1396  -0.922  -1.061   5.954 -0.3136 -0.0919  0.3951
  478ASN     BB 1397  -0.355  -1.223   5.406 -0.2123  0.1396  0.2739
  478ASN    SC1 1398  -0.262  -0.899   5.360  0.1851 -0.2556  0.0192
  478ASN    SCP 1399  -0.169  -0.987   5.416 -0.0594 -0.3347 -0.4287
  478ASN    SCN 1400  -0.355  -0.811   5.303  0.1360  0.4290  0.3337
  479LEU     BB 1401  -0.381  -1.420   5.178 -0.1522  0.2766 -0.0834
  479LEU    SC1 1402  -0.215  -1.687   5.241 -0.1639  0.0830  0.2724
  480GLN     BB 1403  -0.160  -1.301   4.939  0.3949 -0.0682  0.2610
  480GLN    SC1 1404   0.105  -1.294   5.235  0.2965  0.1790  0.0815
  480GLN    SCP 1405   0.041  -1.369   5.334  0.2370  0.0642  0.4804
  480GLN    SCN 1406   0.169  -1.219   5.135  0.2077 -0.2537  0.2131
  481LEU     BB 1407  -0.291  -1.047   4.849  0.2869 -0.0928 -0.0260
  481LEU    SC1 1408  -0.223  -1.008   4.541 -0.1639 -0.2569 -0.1602
  482MET     BB 1409  -0.647  -1.077   4.915 -0.1154  0.0826  0.0410
  482MET    SC1 1410  -0.645  -0.731   4.868 -0.0159 -0.1783 -0.0088
  483ARG     BB 1411  -0.843  -1.341   4.845 -0.1621  0.0474 -0.0790
  483ARG    SC1 1412  -0.842  -1.540   5.093 -0.0088  0.0821  0.0603
  483ARG    SC2 1413  -0.845  -1.868   5.044  0.2752 -0.0657 -0.3094
  483ARG    SCP 1414  -0.949  -1.892   5.017  0.2006 -0.3721  0.1351
  484ARG     BB 1415  -1.033  -1.230   4.613 -0.2143  0.2334 -0.2758
  484ARG    SC1 1416  -1.313  -1.309   4.655 -0.0810 -0.0250 -0.1627
  484ARG    SC2 1417  -1.513  -1.093   4.803 -0.1079 -0.0563  0.2619
  484ARG    SCP 1418  -1.557  -1.001   4.845 -0.2667 -0.1421  0.2915
  485VAL     BB 1419  -0.915  -0.977   4.445 -0.0316  0.2746 -0.0552
  485VAL    SC1 1420  -1.027  -0.740   4.489 -0.1687  0.1738  0.1548
  486ARG     BB 1421  -1.020  -1.084   4.127  0.2809 -0.1672 -0.0172
  486ARG    SC1 1422  -1.168  -1.376   4.161  0.0807  0.1749  0.0639
  486ARG    SC2 1423  -1.108  -1.652   4.025  0.2869  0.0518  0.0163
  486ARG    SCP 1424  -1.165  -1.615   3.938  0.2417 -0.1973 -0.0670
  487GLU     BB 1425  -1.120  -1.034   3.815 -0.0883 -0.0630 -0.0545
  487GLU    SC1 1426  -1.246  -1.391   3.641 -0.4198  0.1021 -0.0231
  487GLU    SCN 1427  -1.149  -1.442   3.646 -0.1661  0.5171  0.5533
  488GLU     BB 1428  -1.128  -0.845   3.613  0.1149  0.1123  0.0242
  488GLU    SC1 1429  -1.353  -0.982   3.346 -0.1318 -0.2760  0.2205
  488GLU    SCN 1430  -1.349  -0.967   3.237  0.2508  0.0257  0.2549
  489GLN     BB 1431  -1.031  -0.565   3.547 -0.1599 -0.0062 -0.1533
  489GLN    SC1 1432  -1.233  -0.420   3.243 -0.1676 -0.0391 -0.4696
  489GLN    SCP 1433  -1.101  -0.441   3.200  0.0261  0.5625 -0.2746
  489GLN    SCN 1434  -1.364  -0.400   3.286 -0.0108 -0.1277  0.0122
  490ARG     BB 1435  -0.982  -0.458   3.866  0.2349  0.1600 -0.1408
  490ARG    SC1 1436  -1.087  -0.156   3.842  0.1698 -0.2212  0.0796
  490ARG    SC2 1437  -1.310  -0.129   3.601  0.0319  0.1579 -0.0307
  490ARG    SCP 1438  -1.349  -0.162   3.698  0.0501 -0.2750 -0.1499
  491GLY     BB 1439  -0.842  -0.598   4.006 -0.4502 -0.0739  0.2077
  492THR     BB 1440  -0.585  -0.851   3.948 -0.2709 -0.0490 -0.1207
  492THR    SC1 1441  -0.547  -1.016   4.117  0.2457  0.0383  0.3464
  492THR    SCP 1442  -0.546  -1.145   4.171  0.3846  0.1253 -0.1267
  492THR    SCN 1443  -0.547  -0.886   4.064 -0.2490  0.0804 -0.2680
  493ALA     BB 1444  -0.608  -0.934   3.653  0.0353 -0.0430  0.0141
  494GLN     BB 1445  -0.566  -0.785   3.402 -0.1837  0.0969  0.0089
  494GLN    SC1 1446  -0.846  -0.760   3.144 -0.3575 -0.0694 -0.1630
  494GLN    SCP 1447  -0.815  -0.633   3.194  0.2167  0.0198  0.1336
  494GLN    SCN 1448  -0.877  -0.886   3.093  0.0059  0.1896 -0.1786
  495LEU     BB 1449  -0.373  -1.023   3.202  0.0618 -0.0259 -0.0386
  495LEU    SC1 1450  -0.152  -0.767   3.133 -0.2573  0.0978  0.0141
  496THR     BB 1451  -0.507  -1.293   3.324  0.1560  0.0898 -0.0974
  496THR    SC1 1452  -0.397  -1.512   3.254 -0.1933  0.1223 -0.0856
  496THR    SCP 1453  -0.489  -1.519   3.359 -0.2896  0.1958  0.1098
  496THR    SCN 1454  -0.305  -1.506   3.148 -0.2663 -0.2671  0.0912
  497ARG     BB 1455  -0.906  -1.216   3.346 -0.2477  0.1339 -0.3666
  497ARG    SC1 1456  -1.047  -1.419   3.155 -0.3545 -0.1057  0.0951
  497ARG    SC2 1457  -1.353  -1.487   3.171  0.2632 -0.1868 -0.1990
  497ARG    SCP 1458  -1.283  -1.415   3.216 -0.3089  0.2399  0.1490
  998FAD   FLA1 1459   0.867  12.382   3.734 -0.1129 -0.0777  0.0725
  998FAD   FLA2 1460   0.846  12.711   3.933 -0.0199 -0.0624 -0.1540
  998FAD   FLA3 1461   0.900  12.768   3.735 -0.0046 -0.0508 -0.1494
  998FAD   FLA4 1462   0.835  13.022   4.084 -0.0384 -0.0859  0.0948
  998FAD   FLA5 1463   0.906  13.170   3.847 -0.0820 -0.0809  0.0847
  998FAD   RIB1 1464   0.970  12.912   3.451  0.1339  0.1496  0.0489
  998FAD   RIB2 1465   1.080  13.034   3.328  0.0652  0.0847 -0.0796
  998FAD   PO4B 1466   1.442  12.937   3.364  0.0555  0.1801 -0.0264
  998FAD   PO4A 1467   1.619  13.156   3.267 -0.0234  0.1777 -0.1770
  998FAD   RBS1 1468   1.355  13.397   3.055 -0.2113  0.2224 -0.1399
  998FAD   RBS2 1469   1.190  13.504   3.187  0.0574  0.1980  0.2315
  998FAD   ADN3 1470   1.409  13.698   2.858  0.1168  0.0207  0.1492
  998FAD   ADN2 1471   1.357  13.892   3.059 -0.0012  0.1057  0.0383
  998FAD   ADN1 1472   1.345  13.998   2.849 -0.1675 -0.0410 -0.0290
    1MET     CA 1473   1.478   2.664   0.492 -0.1001  0.0835 -0.0104
    2PRO     CA 1474   1.186   2.522   0.601 -0.2129 -0.2093  0.2990
    3HIS     CA 1475   1.172   2.243   0.782 -0.0694 -0.1101  0.1121
    4ARG     CA 1476   1.279   2.320   1.070 -0.2065 -0.5944 -0.0815
    5THR     CA 1477   1.341   2.013   1.311 -0.2648 -0.0556  0.1164
    6ILE     CA 1478   1.346   1.841   1.669 -0.1393 -0.3059 -0.0302
    7HIS     CA 1479   1.556   1.618   1.831  0.0632  0.1048  0.0085
    8LEU     CA 1480   1.483   1.580   2.182  0.0585 -0.2331  0.1429
    9PHE     CA 1481   1.699   1.396   2.302 -0.0165 -0.0367 -0.0218
   10ARG     CA 1482   1.681   1.137   2.455  0.4893 -0.2663 -0.1643
   11LYS     CA 1483   1.581   0.906   2.381 -0.1443 -0.0648 -0.0033
   12GLY     CA 1484   1.844   0.772   2.198 -0.0402  0.0280  0.0840
   13LEU     CA 1485   2.125   0.771   2.171 -0.1092 -0.1359 -0.2520
   14ARG     CA 1486   2.297   0.656   1.876 -0.1559 -0.0100  0.0767
   15LEU     CA 1487   2.103   0.419   1.691  0.0729 -0.0841  0.5192
   16HIS     CA 1488   2.136   0.332   1.460  0.0693  0.0522  0.0617
   17ASP     CA 1489   1.843   0.278   1.293 -0.3386 -0.1507  0.0934
   18ASN     CA 1490   1.529   0.391   1.449 -0.1376  0.0722 -0.1758
   19PRO     CA 1491   1.183   0.537   1.383 -0.0606  0.6126 -0.1283
   20THR     CA 1492   1.183   0.917   1.470 -0.2964 -0.1717  0.0953
   21LEU     CA 1493   1.487   0.989   1.403 -0.2591  0.0505 -0.1288
   22LEU     CA 1494   1.577   1.275   1.362 -0.3645 -0.0938 -0.1756
   23ALA     CA 1495   1.477   1.440   1.196 -0.0236  0.0462 -0.0649
   24ALA     CA 1496   1.212   1.318   0.973 -0.1276 -0.2863 -0.2645
   25LEU     CA 1497   1.197   1.222   0.619 -0.2267  0.3638  0.0850
   26GLU     CA 1498   1.188   1.340   0.419  0.0591  0.2851 -0.0778
   27SER     CA 1499   1.377   1.678   0.335  0.0803  0.2786  0.0997
   28SER     CA 1500   1.542   1.711   0.644  0.0283 -0.0343 -0.0574
   29GLU     CA 1501   1.578   1.998   0.700 -0.0496 -0.0491  0.0139
   30THR     CA 1502   1.712   2.106   1.021 -0.0185  0.1633 -0.1897
   31ILE     CA 1503   1.781   1.842   1.182 -0.1772 -0.1396  0.3145
   32TYR     CA 1504   1.819   1.893   1.473  0.2828  0.2349 -0.0526
   33PRO     CA 1505   2.063   1.876   1.785  0.0450 -0.1880  0.2384
   34VAL     CA 1506   1.905   1.834   2.119  0.0103  0.1671 -0.0613
   35TYR     CA 1507   2.159   1.827   2.381  0.0361 -0.3025  0.2116
   36VAL     CA 1508   2.040   1.872   2.695 -0.2040 -0.0076 -0.2107
   37LEU     CA 1509   2.252   1.842   2.924  0.0009 -0.0670 -0.0522
   38ASP     CA 1510   2.156   1.926   3.261  0.3230  0.0822  0.1970
   39ARG     CA 1511   2.081   1.662   3.460 -0.1880 -0.0843 -0.1510
   40ARG     CA 1512   1.790   1.675   3.489  0.0988  0.0795 -0.1973
   41PHE     CA 1513   1.642   1.505   3.238  0.0399 -0.2790 -0.0665
   42LEU     CA 1514   1.776   1.254   3.244 -0.1820 -0.0262  0.3476
   43ALA     CA 1515   1.741   1.113   3.518  0.2004 -0.0370 -0.3574
   44SER     CA 1516   1.381   1.163   3.544 -0.2401  0.1979 -0.0732
   45ALA     CA 1517   1.398   1.309   3.834  0.0718 -0.0939 -0.3460
   46MET     CA 1518   1.606   1.276   4.020  0.3974  0.1971 -0.0656
   47HIS     CA 1519   1.765   0.943   4.114 -0.4444 -0.2341 -0.1413
   48ILE     CA 1520   2.139   0.998   4.135  0.4455  0.0961  0.0210
   49GLY     CA 1521   2.443   0.887   4.160 -0.1619  0.0121  0.0150
   50ALA     CA 1522   2.536   0.597   4.087 -0.0531 -0.3428  0.0583
   51LEU     CA 1523   2.590   0.483   3.842  0.3838 -0.1165  0.1186
   52ARG     CA 1524   2.465   0.679   3.626  0.0728 -0.0621 -0.0719
   53TRP     CA 1525   2.666   0.886   3.562  0.1143 -0.0046 -0.2523
   54HIS     CA 1526   2.868   0.783   3.389 -0.3580 -0.1522 -0.1451
   55PHE     CA 1527   2.712   0.662   3.121 -0.2239  0.0079  0.0560
   56LEU     CA 1528   2.740   0.886   2.963  0.3760  0.0121 -0.1967
   57LEU     CA 1529   3.048   0.982   2.918 -0.0051  0.1447  0.0412
   58GLN     CA 1530   3.065   0.722   2.647 -0.0128  0.0151 -0.0098
   59SER     CA 1531   2.860   0.754   2.458  0.0625 -0.1331  0.0763
   60LEU     CA 1532   2.939   1.178   2.432  0.0500  0.4350  0.0474
   61GLU     CA 1533   3.133   1.143   2.326 -0.3286  0.3266 -0.1105
   62ASPP    CA 1534   3.045   0.896   2.035 -0.1568  0.0548 -0.0433
   63LEU     CA 1535   2.858   1.050   1.935  0.1408 -0.0518  0.2342
   64HIS     CA 1536   2.891   1.341   1.783 -0.0048  0.1052 -0.1945
   65LYS     CA 1537   3.083   1.274   1.558  0.0870 -0.0704 -0.2065
   66ASN     CA 1538   2.891   1.016   1.423 -0.4506 -0.1938  0.1359
   67LEU     CA 1539   2.629   1.158   1.369 -0.0101 -0.2130  0.0207
   68SER     CA 1540   2.543   1.248   1.037  0.1892 -0.1156 -0.1110
   69ARG     CA 1541   2.800   1.258   0.856 -0.0460 -0.1527 -0.1969
   70LEU     CA 1542   3.017   1.402   0.966  0.1849 -0.0909 -0.2678
   71GLY     CA 1543   2.936   1.590   1.166 -0.1855  0.0271  0.4069
   72ALA     CA 1544   2.739   1.565   1.362  0.3795  0.0662 -0.0504
   73ARG     CA 1545   2.715   1.773   1.595 -0.2572 -0.2097  0.1805
   74LEU     CA 1546   2.539   1.839   1.863  0.1356 -0.1673 -0.0247
   75LEU     CA 1547   2.568   2.032   2.202  0.0305  0.0234  0.2315
   76VAL     CA 1548   2.358   2.278   2.345  0.1537 -0.0571 -0.0346
   77ILE     CA 1549   2.347   2.238   2.664 -0.0638 -0.0241 -0.1785
   78GLN     CA 1550   2.146   2.329   2.869 -0.1787  0.1683  0.0898
   79GLY     CA 1551   2.023   2.406   3.092 -0.0731 -0.2021 -0.0256
   80GLU     CA 1552   1.754   2.579   3.049 -0.0139 -0.1607 -0.2523
   81TYR     CA 1553   1.480   2.523   3.062 -0.1241 -0.3198 -0.0508
   82GLU     CA 1554   1.273   2.789   3.043  0.3293  0.0978  0.1241
   83SER     CA 1555   1.340   2.960   2.820 -0.2647  0.0805  0.0356
   84VAL     CA 1556   1.401   2.747   2.549 -0.0225 -0.0509  0.1552
   85LEU     CA 1557   1.524   2.852   2.277 -0.0636  0.0265  0.2073
   86ARG     CA 1558   1.440   3.097   2.148 -0.1471  0.1194  0.0355
   87ASP     CA 1559   1.203   3.269   2.281  0.0996 -0.4105 -0.2474
   88HIS     CA 1560   0.952   3.024   2.333 -0.4092  0.0785  0.1304
   89VAL     CA 1561   0.938   2.906   2.071  0.1722  0.0540 -0.1534
   90GLN     CA 1562   0.921   3.178   1.803 -0.0136 -0.0211  0.1691
   91LYS     CA 1563   1.054   3.159   1.555  0.0330  0.0255  0.2228
   92TRP     CA 1564   1.152   2.894   1.458  0.0121  0.1175 -0.0039
   93ASN     CA 1565   1.077   2.563   1.420  0.0863  0.2406  0.3110
   94ILE     CA 1566   0.919   2.407   1.228  0.1907  0.1355 -0.1133
   95THR     CA 1567   0.763   2.175   1.319  0.1060 -0.0012 -0.1757
   96GLN     CA 1568   0.858   1.932   1.483  0.5391 -0.0538 -0.3033
   97VAL     CA 1569   0.887   1.789   1.696  0.0526 -0.2706 -0.0753
   98THR     CA 1570   0.993   1.464   1.745  0.1823 -0.2117  0.2134
   99LEU     CA 1571   0.925   1.338   2.041  0.2442 -0.1436  0.2526
  100ASP     CA 1572   0.852   1.075   2.144 -0.1194 -0.4226  0.0497
  101ALA     CA 1573   0.608   1.013   2.351 -0.2803  0.0680  0.1464
  102GLU     CA 1574   0.637   1.080   2.593 -0.2479 -0.1245 -0.1360
  103MET     CA 1575   0.406   1.192   2.784  0.1529 -0.2307  0.0006
  104GLU     CA 1576   0.451   1.275   3.069  0.0017 -0.0816 -0.2702
  105PRO     CA 1577   0.770   1.276   3.172 -0.1200 -0.1415 -0.0224
  106PHE     CA 1578   0.766   1.522   3.319 -0.2191 -0.0890 -0.3484
  107TYR     CA 1579   0.785   1.846   3.255  0.0290 -0.1701  0.0418
  108LYS     CA 1580   0.506   1.917   3.081  0.2838 -0.1226  0.2860
  109GLU     CA 1581   0.274   1.706   3.242  0.1834  0.0832  0.3058
  110MET     CA 1582   0.105   1.636   3.022 -0.1563  0.1909 -0.1226
  111GLU     CA 1583   0.108   1.626   2.774  0.0028  0.0571  0.0945
  112ALA     CA 1584   0.295   1.724   2.560  0.1954  0.1821 -0.0401
  113ASN     CA 1585   0.579   1.769   2.613 -0.0978 -0.3337 -0.2027
  114ILE     CA 1586   0.754   2.067   2.633  0.0265  0.2128 -0.3946
  115ARG     CA 1587   0.547   2.267   2.523 -0.0902  0.1332 -0.0700
  116ARG     CA 1588   0.623   2.479   2.302  0.1814 -0.0568  0.1452
  117LEU     CA 1589   0.792   2.408   2.092  0.1850 -0.1077  0.2531
  118GLY     CA 1590   0.686   2.407   1.790  0.0432  0.0248 -0.2255
  119ALA     CA 1591   0.703   2.708   1.692 -0.1150  0.3020 -0.1011
  120GLU     CA 1592   0.510   2.842   1.872 -0.0688  0.0139 -0.3200
  121LEU     CA 1593   0.261   2.686   1.939  0.1105  0.0675 -0.1733
  122GLY     CA 1594   0.255   2.356   1.981 -0.0038  0.0747  0.0703
  123PHE     CA 1595   0.336   2.268   1.662 -0.0700  0.0420 -0.0612
  124GLU     CA 1596   0.479   1.993   1.673  0.0724  0.1836  0.0140
  125VAL     CA 1597   0.399   1.856   1.990 -0.0236 -0.1695 -0.2036
  126LEU     CA 1598   0.513   1.517   1.977 -0.0477 -0.2014 -0.0977
  127SER     CA 1599   0.262   1.300   1.844 -0.1086  0.1028 -0.1707
  128ARG     CA 1600   0.482   1.058   1.818  0.0558  0.1872  0.1152
  129VAL     CA 1601   0.478   0.822   1.921 -0.1983 -0.0543  0.0364
  130GLY     CA 1602   0.708   0.605   1.917 -0.0282  0.1063 -0.0646
  131HIS     CA 1603   0.904   0.456   1.842 -0.1056 -0.0094 -0.1843
  132SER     CA 1604   1.052   0.059   1.799 -0.0702 -0.2268 -0.0684
  133LEU     CA 1605   0.886  -0.216   1.697  0.1658 -0.1234 -0.0134
  134TYR     CA 1606   0.533  -0.162   1.623  0.0680 -0.2769  0.1929
  135ASP     CA 1607   0.482   0.103   1.439 -0.0525  0.0202 -0.0319
  136THR     CA 1608   0.272   0.284   1.598  0.1149  0.1925  0.0324
  137LYS     CA 1609  -0.015   0.164   1.448  0.1743  0.0101 -0.1686
  138ARG     CA 1610  -0.137  -0.114   1.414  0.0949 -0.1339  0.0595
  139ILE     CA 1611  -0.313  -0.270   1.644  0.0073 -0.4692 -0.1480
  140LEU     CA 1612  -0.357   0.030   1.849 -0.1552 -0.0479  0.3010
  141ASP     CA 1613  -0.583   0.119   1.673  0.0374 -0.1889 -0.0747
  142LEU     CA 1614  -0.827  -0.142   1.678  0.2934  0.0784  0.4983
  143ASN     CA 1615  -0.857  -0.388   1.894  0.2234 -0.0435 -0.2565
  144GLY     CA 1616  -1.079  -0.357   2.122 -0.0161  0.3040 -0.0259
  145GLY     CA 1617  -1.071  -0.179   2.332  0.0661 -0.0550  0.2395
  146SER     CA 1618  -0.899  -0.209   2.622 -0.0320 -0.2043 -0.1256
  147PRO     CA 1619  -0.545  -0.208   2.505 -0.2286 -0.0300  0.0023
  148PRO     CA 1620  -0.231  -0.334   2.574 -0.1375  0.0748  0.1526
  149LEU     CA 1621  -0.194  -0.618   2.715 -0.1744 -0.0185  0.0078
  150THR     CA 1622  -0.029  -0.906   2.687  0.3266  0.3487  0.3012
  151TYR     CA 1623   0.262  -1.053   2.566  0.1057 -0.0931  0.2487
  152LYS     CA 1624   0.344  -1.136   2.314  0.2052 -0.0811 -0.0284
  153ARG     CA 1625   0.352  -0.966   2.070  0.0232  0.0328  0.1096
  154PHE     CA 1626   0.230  -0.707   2.089  0.0296  0.2764  0.1104
  155LEU     CA 1627   0.027  -0.627   2.264 -0.1489 -0.3379 -0.3979
  156HIS     CA 1628  -0.229  -0.890   2.229  0.3361  0.0351  0.1191
  157ILE     CA 1629  -0.237  -1.102   1.943 -0.0782 -0.1696 -0.0713
  158LEU     CA 1630  -0.111  -1.061   1.664  0.1389  0.2029 -0.1723
  159SER     CA 1631   0.172  -0.841   1.623  0.0266  0.0803  0.1342
  160GLN     CA 1632   0.389  -0.918   1.373 -0.1991 -0.2481 -0.1598
  161LEU     CA 1633   0.229  -0.813   1.116  0.0856  0.1377 -0.0961
  162GLY     CA 1634   0.432  -0.818   0.854  0.0556  0.0419 -0.5358
  163ASP     CA 1635   0.771  -0.805   1.068  0.3113 -0.0534  0.0528
  164PRO     CA 1636   1.053  -0.711   1.063  0.1794 -0.0793 -0.1362
  165GLU     CA 1637   1.125  -0.447   0.984 -0.0787  0.4094  0.0943
  166VAL     CA 1638   1.354  -0.441   0.779 -0.0413  0.0797 -0.0712
  167PRO     CA 1639   1.579  -0.245   0.924  0.1048 -0.0742  0.1822
  168VAL     CA 1640   1.750   0.093   0.782 -0.0498  0.1491 -0.0125
  169ARG     CA 1641   2.084   0.057   0.791 -0.0580  0.2448  0.2504
  170ASN     CA 1642   2.214   0.287   0.605 -0.1830  0.1800  0.0741
  171LEU     CA 1643   2.059   0.537   0.674 -0.4222 -0.1320 -0.2163
  172THR     CA 1644   1.824   0.704   0.426  0.2667 -0.1768  0.0770
  173ALA     CA 1645   1.997   0.904   0.355  0.3550  0.0740  0.0704
  174GLU     CA 1646   2.318   0.973   0.279 -0.2515  0.2323  0.1529
  175ASP     CA 1647   2.402   1.178   0.519  0.1589 -0.0306  0.1721
  176PHE     CA 1648   2.095   1.406   0.624  0.0918  0.0267 -0.0417
  177GLN     CA 1649   2.064   1.595   0.418 -0.3329  0.2494 -0.0256
  178ARG     CA 1650   1.942   1.806   0.328 -0.1894 -0.1331 -0.1361
  179CYS     CA 1651   2.061   2.007   0.592 -0.1617 -0.4357  0.0144
  180MET     CA 1652   2.132   2.039   0.831 -0.2105 -0.3690  0.0719
  181SER     CA 1653   2.469   1.887   0.862  0.0518 -0.1003 -0.0093
  182PRO     CA 1654   2.526   1.947   1.175  0.1233  0.3344 -0.2560
  183GLU     CA 1655   2.787   2.113   1.141  0.3331 -0.4003 -0.3330
  184PRO     CA 1656   2.779   2.370   1.290 -0.0723  0.1577  0.0171
  185GLY     CA 1657   2.568   2.542   1.299 -0.0513 -0.0410  0.0948
  186LEU     CA 1658   2.299   2.538   1.466 -0.1312  0.1874  0.0051
  187ALA     CA 1659   2.213   2.610   1.753  0.1937  0.2290 -0.4462
  188GLU     CA 1660   2.204   2.791   1.931 -0.1869 -0.1668 -0.0066
  189ARG     CA 1661   2.429   2.794   2.154  0.4233  0.2660 -0.2050
  190TYR     CA 1662   2.697   2.621   2.218 -0.1003 -0.1256 -0.2307
  191ARG     CA 1663   2.753   2.515   2.487  0.1704  0.1323  0.2231
  192VAL     CA 1664   2.999   2.225   2.552 -0.0815  0.0036 -0.0037
  193PRO     CA 1665   3.161   1.997   2.810  0.2301 -0.0339 -0.3904
  194VAL     CA 1666   3.378   2.054   3.046 -0.3209 -0.1314 -0.0256
  195PRO     CA 1667   3.270   2.222   3.216  0.0994  0.5144  0.0405
  196ALA     CA 1668   3.163   2.277   3.526 -0.2275 -0.1090 -0.0869
  197ASP     CA 1669   3.032   2.061   3.667 -0.0648  0.0634 -0.0771
  198LEU     CA 1670   3.059   1.765   3.622  0.1797 -0.0266  0.3191
  199GLU     CA 1671   3.053   1.542   3.791  0.1979 -0.3447 -0.2189
  200ILE     CA 1672   3.324   1.404   3.910  0.0895 -0.1535  0.0910
  201PRO     CA 1673   3.254   1.095   3.969 -0.0104 -0.0676 -0.2768
  202PRO     CA 1674   2.993   0.939   3.966 -0.4566  0.0642 -0.0612
  203GLN     CA 1675   3.041   0.623   3.820 -0.0150 -0.0142 -0.0345
  204SER     CA 1676   3.312   0.397   3.943  0.1653 -0.2348 -0.0956
  205LEU     CA 1677   3.447   0.137   3.773 -0.0735 -0.2339 -0.1322
  206SER     CA 1678   3.251  -0.093   3.621  0.1038 -0.1853  0.0750
  207PRO     CA 1679   3.288   0.000   3.254  0.2201  0.2661  0.0396
  208TRP     CA 1680   3.168  -0.149   3.067 -0.3111 -0.0348 -0.1230
  209THR     CA 1681   2.949   0.091   2.824 -0.1167 -0.1963 -0.1023
  210GLY     CA 1682   2.993   0.290   2.512 -0.1208  0.0263  0.1426
  211GLY     CA 1683   2.936   0.221   2.290 -0.0309 -0.1692 -0.2631
  212GLU     CA 1684   2.856   0.212   2.017 -0.2169  0.0545 -0.2722
  213THR     CA 1685   2.590   0.017   1.921  0.2996 -0.2146 -0.1996
  214GLU     CA 1686   2.621  -0.210   2.011  0.0917  0.1134  0.2855
  215GLY     CA 1687   2.695  -0.398   2.169  0.0998  0.5929  0.2233
  216LEU     CA 1688   2.743  -0.557   2.407 -0.4572  0.0891  0.2774
  217ARG     CA 1689   2.919  -0.933   2.521  0.0116  0.0720  0.0780
  218ARG     CA 1690   2.591  -0.998   2.596 -0.0335 -0.2326  0.1624
  219LEU     CA 1691   2.416  -0.931   2.392 -0.2023 -0.0291  0.0275
  220GLU     CA 1692   2.403  -1.109   2.088 -0.2097  0.0254 -0.0391
  221GLN     CA 1693   2.485  -1.375   2.202  0.0791 -0.1029  0.0021
  222HIS     CA 1694   2.335  -1.574   2.331 -0.0345 -0.3061  0.4436
  223LEU     CA 1695   2.094  -1.700   2.212  0.4266  0.1971 -0.2383
  224THR     CA 1696   2.143  -1.963   2.023  0.1771 -0.1655 -0.0228
  225ASP     CA 1697   2.285  -2.259   2.139 -0.4619 -0.3815 -0.2364
  226GLN     CA 1698   2.214  -2.500   2.288  0.2457 -0.0784 -0.2544
  227GLY     CA 1699   2.005  -2.563   2.422 -0.1127 -0.3325 -0.0004
  228TRP     CA 1700   1.928  -2.496   2.793  0.2419 -0.0506 -0.2142
  229VAL     CA 1701   1.638  -2.347   2.921  0.0622 -0.1278  0.2305
  230ALA     CA 1702   1.446  -2.487   2.869 -0.2112 -0.2923 -0.2692
  231ASN     CA 1703   1.178  -2.669   2.876  0.1898 -0.0825  0.0026
  232PHE     CA 1704   1.048  -2.626   3.145 -0.1281 -0.1170 -0.5489
  233THR     CA 1705   1.225  -2.485   3.427 -0.2748  0.1515 -0.0848
  234LYS     CA 1706   1.482  -2.500   3.378 -0.2947  0.0046  0.2344
  235PRO     CA 1707   1.683  -2.295   3.446  0.1134  0.0848 -0.0205
  236ARG     CA 1708   1.607  -1.993   3.499 -0.0889  0.0326 -0.0209
  237THR     CA 1709   1.348  -2.003   3.675 -0.1394 -0.0417  0.1065
  238ILE     CA 1710   1.444  -2.104   3.945  0.3389 -0.2378 -0.2920
  239PRO     CA 1711   1.748  -2.201   3.886 -0.4088  0.1510  0.1187
  240ASN     CA 1712   1.882  -1.898   3.890 -0.1258  0.2097 -0.1414
  241SER     CA 1713   2.064  -1.766   3.666  0.0101  0.1176 -0.2447
  242LEU     CA 1714   2.159  -1.959   3.478 -0.1641 -0.1884 -0.0309
  243LEU     CA 1715   2.187  -1.938   3.181 -0.0519  0.2674  0.4839
  244PRO     CA 1716   2.181  -1.693   3.086 -0.1154 -0.0878 -0.1779
  245SER     CA 1717   2.375  -1.482   3.207 -0.0994  0.3613  0.2458
  246THR     CA 1718   2.205  -1.177   3.158  0.2884  0.0657  0.1799
  247THR     CA 1719   2.151  -1.082   2.828  0.0176  0.0416 -0.0609
  248GLY     CA 1720   2.023  -0.768   2.843  0.1090  0.0184  0.0519
  249LEU     CA 1721   1.835  -0.580   2.824 -0.3283 -0.2066 -0.1409
  250SER     CA 1722   1.891  -0.295   3.041 -0.0095 -0.0340  0.1534
  251PRO     CA 1723   2.226  -0.141   2.979 -0.0823  0.0523 -0.1147
  252TYR     CA 1724   2.138   0.062   2.741  0.2988 -0.1207  0.0172
  253PHE     CA 1725   1.812   0.069   2.720  0.0139  0.0821 -0.2679
  254SER     CA 1726   1.786   0.345   2.930  0.0673 -0.0313 -0.1924
  255MET     CA 1727   1.879   0.567   2.701 -0.2176 -0.3272  0.2735
  256GLY     CA 1728   1.978   0.469   2.448  0.1347 -0.1190 -0.3066
  257CYS     CA 1729   2.106   0.239   2.220  0.1382 -0.4029  0.0978
  258LEU     CA 1730   2.038   0.013   2.100 -0.2978  0.3148  0.3851
  259SER     CA 1731   1.860  -0.181   1.837  0.0522 -0.2124  0.1655
  260VAL     CA 1732   1.618  -0.407   1.853  0.1314 -0.2722  0.0237
  261ARG     CA 1733   1.512  -0.505   1.514  0.0787  0.0899  0.0393
  262THR     CA 1734   1.864  -0.681   1.516 -0.0482 -0.0045 -0.2088
  263PHE     CA 1735   1.812  -0.903   1.717  0.2037  0.2206 -0.1987
  264PHE     CA 1736   1.480  -1.010   1.600 -0.0309  0.0854 -0.3568
  265GLN     CA 1737   1.573  -1.278   1.430 -0.0991 -0.0610 -0.0218
  266ARG     CA 1738   1.608  -1.485   1.616 -0.4503  0.3900 -0.0888
  267LEU     CA 1739   1.361  -1.415   1.870 -0.0314 -0.3833  0.1483
  268SER     CA 1740   1.018  -1.489   1.878 -0.1224 -0.3202 -0.1997
  269ASN     CA 1741   1.120  -1.848   1.821 -0.4891 -0.1353  0.3045
  270ILE     CA 1742   1.264  -1.915   2.088  0.0403  0.1064 -0.1564
  271TYR     CA 1743   1.136  -1.803   2.345  0.1208 -0.1674  0.1020
  272ALA     CA 1744   0.842  -1.856   2.346 -0.1386  0.1563 -0.3601
  273GLN     CA 1745   0.715  -2.066   2.202  0.2570  0.2335  0.0682
  274ALA     CA 1746   0.802  -2.307   2.093 -0.2840  0.0897 -0.0598
  275LYS     CA 1747   1.105  -2.425   2.198  0.0891  0.2853 -0.0777
  276HIS     CA 1748   1.226  -2.272   2.407 -0.2703  0.1567  0.1769
  277HIS     CA 1749   1.072  -2.223   2.660  0.0964  0.2494 -0.0516
  278SER     CA 1750   0.797  -2.300   2.658  0.1556 -0.2707 -0.0734
  279LEU     CA 1751   0.671  -2.296   2.982  0.1448 -0.0722  0.0513
  280PRO     CA 1752   0.788  -2.243   3.250  0.0356  0.0887 -0.1970
  281PRO     CA 1753   0.760  -1.901   3.300 -0.0885  0.0010 -0.1867
  282VAL     CA 1754   0.858  -1.618   3.202 -0.1566 -0.1395  0.1278
  283SER     CA 1755   0.856  -1.653   2.835 -0.2919  0.1915  0.3623
  284LEU     CA 1756   0.830  -1.396   2.629 -0.1242 -0.1986  0.0980
  285GLN     CA 1757   0.741  -1.192   2.632 -0.0644 -0.0145 -0.0226
  286GLY     CA 1758   0.886  -0.982   2.890  0.1825 -0.1481  0.1928
  287GLN     CA 1759   1.159  -0.967   2.877 -0.0561 -0.2186  0.1070
  288LEU     CA 1760   1.198  -0.815   2.594  0.2153  0.0539 -0.2597
  289LEU     CA 1761   1.006  -0.560   2.545  0.1066  0.4173  0.3473
  290TRP     CA 1762   0.915  -0.392   2.704 -0.1334  0.3944 -0.0360
  291ARG     CA 1763   0.937  -0.062   2.669  0.3524  0.2895 -0.0010
  292GLU     CA 1764   0.636   0.045   2.456 -0.1373 -0.3851  0.3810
  293PHE     CA 1765   0.436  -0.121   2.534 -0.1063  0.1100  0.2163
  294PHE     CA 1766   0.433   0.040   2.900  0.2842 -0.3159  0.1527
  295TYR     CA 1767   0.398   0.330   2.806  0.0602  0.0742  0.1884
  296THR     CA 1768   0.149   0.287   2.523  0.0609 -0.0064 -0.1059
  297VAL     CA 1769  -0.095   0.274   2.679  0.0563 -0.0066 -0.3053
  298ALA     CA 1770  -0.105   0.305   2.935 -0.1484  0.0659 -0.3426
  299SER     CA 1771  -0.125   0.609   3.007  0.0335 -0.1264 -0.1957
  300ALA     CA 1772  -0.322   0.744   2.757 -0.1464  0.4159  0.1660
  301THR     CA 1773  -0.592   0.628   2.780 -0.0138 -0.1995 -0.0044
  302GLN     CA 1774  -0.690   0.470   3.068 -0.0237 -0.0671 -0.2469
  303ASN     CA 1775  -0.450   0.395   3.349 -0.1767  0.0479 -0.0616
  304PHE     CA 1776  -0.186   0.527   3.517  0.0201  0.0153  0.0024
  305THR     CA 1777  -0.096   0.524   3.867 -0.5018  0.3249  0.3678
  306GLN     CA 1778  -0.371   0.422   4.005 -0.0538  0.0390  0.1056
  307MET     CA 1779  -0.619   0.464   3.903  0.2136 -0.0345 -0.0770
  308ALA     CA 1780  -0.853   0.370   3.748  0.1896  0.1720 -0.0643
  309GLY     CA 1781  -0.950   0.179   3.487 -0.1602 -0.2732  0.0646
  310ASN     CA 1782  -0.976   0.037   3.286 -0.0970  0.2932 -0.0331
  311PRO     CA 1783  -0.782  -0.225   3.272 -0.1088  0.1590  0.0846
  312ILE     CA 1784  -0.598  -0.324   3.553  0.0689 -0.1947 -0.0022
  313CYS     CA 1785  -0.579  -0.150   3.825  0.1844 -0.3903 -0.3449
  314LEU     CA 1786  -0.667  -0.150   4.081 -0.2203  0.1050  0.0666
  315GLN     CA 1787  -0.548  -0.270   4.326  0.1611  0.1243 -0.3079
  316ILE     CA 1788  -0.602  -0.128   4.634 -0.3459 -0.0319 -0.0593
  317HIS     CA 1789  -0.550   0.117   4.805 -0.0756  0.0935 -0.3186
  318TRP     CA 1790  -0.314   0.092   5.083 -0.3667  0.2671  0.1539
  319TYR     CA 1791  -0.079   0.244   5.218  0.0707 -0.2561 -0.1301
  320GLU     CA 1792   0.057   0.252   5.443  0.1645 -0.1295 -0.0355
  321ASP     CA 1793   0.286   0.216   5.618 -0.1538  0.0437 -0.1084
  322ALA     CA 1794   0.611   0.243   5.614  0.1889  0.1706  0.1712
  323GLU     CA 1795   0.745   0.537   5.560  0.0131  0.0152  0.0543
  324ARG     CA 1796   0.884   0.521   5.253  0.1711 -0.2910  0.1763
  325LEU     CA 1797   1.088   0.304   5.257  0.2649 -0.1676 -0.0956
  326HIS     CA 1798   1.154   0.083   5.492 -0.2264  0.1400 -0.1422
  327LYS     CA 1799   1.278  -0.133   5.385  0.1918  0.2047  0.1741
  328TRP     CA 1800   1.507  -0.062   5.195  0.0498 -0.0817 -0.0632
  329LYS     CA 1801   1.804  -0.060   5.196  0.1761  0.2209  0.2100
  330THR     CA 1802   1.894   0.090   5.489 -0.0780  0.1722  0.2680
  331ALA     CA 1803   1.629   0.111   5.758  0.0465 -0.2157 -0.4054
  332GLN     CA 1804   1.540  -0.197   5.718  0.3239 -0.0704 -0.1565
  333THR     CA 1805   1.676  -0.447   5.660  0.1010  0.0543 -0.2812
  334GLY     CA 1806   1.520  -0.687   5.711  0.2289 -0.1262  0.0905
  335PHE     CA 1807   1.596  -0.951   5.505 -0.0470 -0.2234  0.1384
  336PRO     CA 1808   1.880  -1.053   5.365 -0.3877 -0.0270 -0.1775
  337TRP     CA 1809   1.784  -1.089   5.056 -0.0532  0.0746  0.2012
  338ILE     CA 1810   1.778  -0.867   4.876 -0.0773  0.1276 -0.0095
  339ASP     CA 1811   1.836  -0.545   5.004 -0.0862  0.1492 -0.1310
  340ALA     CA 1812   2.069  -0.424   4.967  0.0349  0.1751 -0.0356
  341ILE     CA 1813   2.312  -0.271   5.037 -0.3176 -0.1737 -0.0305
  342MET     CA 1814   2.412   0.003   4.955 -0.1751  0.0147  0.1375
  343THR     CA 1815   2.440   0.104   4.653 -0.0556 -0.1736  0.1182
  344GLN     CA 1816   2.134  -0.072   4.519 -0.0063  0.1662  0.2351
  345LEU     CA 1817   2.274  -0.323   4.440  0.6804  0.0271  0.5056
  346ARG     CA 1818   2.646  -0.283   4.429 -0.5933  0.1253 -0.1625
  347GLN     CA 1819   2.786  -0.356   4.114  0.0734  0.1165 -0.0514
  348GLU     CA 1820   2.646  -0.337   3.818 -0.1285 -0.1042 -0.0697
  349GLY     CA 1821   2.339  -0.313   3.927 -0.1275  0.1065  0.2687
  350TRP     CA 1822   2.226  -0.596   4.009 -0.0146 -0.0100 -0.0192
  351ILE     CA 1823   2.001  -0.739   3.983 -0.0822 -0.0261 -0.1323
  352HIS     CA 1824   1.842  -0.915   3.718  0.3058 -0.0165 -0.0245
  353HIS     CA 1825   1.787  -1.115   3.757  0.1729  0.3432 -0.0310
  354LEU     CA 1826   1.748  -1.258   4.092  0.0030 -0.0078 -0.2732
  355ALA     CA 1827   1.559  -1.130   4.182 -0.2765 -0.1102 -0.1558
  356ARG     CA 1828   1.310  -1.057   4.054  0.0574  0.1371  0.2782
  357HIS     CA 1829   1.140  -1.233   4.360 -0.1845 -0.2034 -0.1902
  358ALA     CA 1830   1.177  -1.101   4.588  0.0155 -0.1571 -0.0260
  359VAL     CA 1831   1.159  -0.718   4.552  0.2694 -0.2009 -0.1035
  360ALA     CA 1832   0.806  -0.780   4.565  0.1589 -0.0295  0.3633
  361CYS     CA 1833   0.754  -0.937   4.840  0.1363  0.2719 -0.0117
  362PHE     CA 1834   0.759  -0.809   5.135 -0.2117 -0.1563  0.1091
  363LEU     CA 1835   0.705  -0.496   5.053 -0.0031  0.3626 -0.1617
  364THR     CA 1836   0.366  -0.521   4.907 -0.3305  0.1329  0.2944
  365ARG     CA 1837   0.254  -0.808   5.076  0.1308  0.3490 -0.0705
  366GLY     CA 1838   0.238  -0.801   5.335  0.0778  0.2433 -0.2445
  367ASP     CA 1839   0.369  -0.549   5.535 -0.0862  0.3609  0.1369
  368LEU     CA 1840   0.453  -0.282   5.392  0.0248 -0.2585 -0.2613
  369TRP     CA 1841   0.211  -0.168   5.205 -0.0467 -0.1696  0.0605
  370ILE     CA 1842   0.305  -0.109   4.911  0.1801  0.2732  0.1664
  371SER     CA 1843   0.204   0.166   4.716 -0.1701  0.0904  0.0293
  372TRP     CA 1844   0.333   0.128   4.420  0.0173 -0.0507 -0.1959
  373GLU     CA 1845   0.384   0.457   4.366  0.3352  0.0204  0.3294
  374GLU     CA 1846   0.542   0.544   4.624  0.0313 -0.1659  0.2199
  375GLY     CA 1847   0.791   0.232   4.562 -0.0549 -0.2788 -0.1710
  376MET     CA 1848   0.872   0.323   4.297  0.1406  0.0706 -0.1603
  377LYS     CA 1849   1.159   0.509   4.236  0.1261  0.3245  0.1410
  378VAL     CA 1850   1.397   0.311   4.354  0.2086  0.1714 -0.0631
  379PHE     CA 1851   1.563   0.230   4.051  0.1245  0.0764  0.0232
  380GLU     CA 1852   1.713   0.479   3.973  0.3413 -0.0587  0.1766
  381GLU     CA 1853   2.008   0.550   4.160 -0.0800  0.1130 -0.0300
  382LEU     CA 1854   2.175   0.315   4.038  0.2455  0.1781 -0.2667
  383LEU     CA 1855   1.996   0.110   3.882 -0.3876  0.2947  0.1621
  384LEU     CA 1856   1.884   0.116   3.647  0.1074 -0.3047  0.1106
  385ASP     CA 1857   1.553   0.147   3.540 -0.0117  0.0138 -0.0338
  386ALA     CA 1858   1.480   0.394   3.413  0.1073  0.2421 -0.0115
  387ASP     CA 1859   1.407   0.653   3.285  0.2405  0.1761  0.0626
  388TYR     CA 1860   1.147   0.769   3.158 -0.1245  0.1454  0.0139
  389SER     CA 1861   1.001   0.404   3.041  0.0453  0.3178  0.1879
  390ILE     CA 1862   1.004   0.228   3.311  0.1186 -0.2224 -0.2289
  391ASN     CA 1863   0.926   0.342   3.526  0.0098 -0.0605  0.0278
  392ALA     CA 1864   0.559   0.293   3.642  0.0017  0.0459 -0.2684
  393GLY     CA 1865   0.540   0.009   3.617 -0.0703 -0.0037 -0.2495
  394ASN     CA 1866   0.710  -0.199   3.771 -0.1185 -0.2655 -0.2295
  395TRP     CA 1867   0.506  -0.446   3.878 -0.1942  0.1014  0.2224
  396MET     CA 1868   0.314  -0.629   3.820  0.1394 -0.2535  0.1886
  397TRP     CA 1869   0.413  -0.958   3.765  0.0982  0.3438 -0.1001
  398LEU     CA 1870   0.316  -1.139   3.979  0.4102  0.0352  0.2590
  399SER     CA 1871   0.249  -0.951   4.302 -0.1458  0.0623  0.3345
  400ALA     CA 1872  -0.017  -0.880   4.164  0.3501  0.1601  0.1800
  401SER     CA 1873  -0.138  -0.665   3.948 -0.2141 -0.2009 -0.0177
  402ALA     CA 1874  -0.100  -0.801   3.646 -0.0198 -0.0729 -0.1058
  403PHE     CA 1875  -0.125  -1.095   3.634 -0.0534  0.0182  0.1168
  404PHE     CA 1876  -0.224  -1.249   3.832  0.0814 -0.1857  0.0480
  405HIS     CA 1877  -0.094  -1.347   4.100  0.1036  0.0689 -0.0858
  406HIS     CA 1878   0.107  -1.423   4.366 -0.1631  0.2068  0.0059
  407TYR     CA 1879   0.030  -1.577   4.598  0.2989 -0.1486  0.1002
  408THR     CA 1880   0.158  -1.772   4.916 -0.0470  0.2419  0.1342
  409ARG     CA 1881   0.396  -1.678   5.156 -0.3900 -0.0831 -0.1554
  410ILE     CA 1882   0.640  -1.645   4.998 -0.0501  0.1663  0.0203
  411PHE     CA 1883   0.703  -1.662   4.715  0.3776 -0.1555 -0.3356
  412CYS     CA 1884   1.082  -1.651   4.651  0.0932  0.1150  0.0037
  413PRO     CA 1885   1.258  -1.580   4.923 -0.1358  0.2144  0.1543
  414VAL     CA 1886   1.316  -1.812   5.085  0.0656 -0.1552  0.4013
  415ARG     CA 1887   1.512  -2.061   4.927 -0.1618 -0.5498 -0.3166
  416PHE     CA 1888   1.547  -2.016   4.647 -0.0582  0.2376  0.1677
  417GLY     CA 1889   1.613  -2.171   4.390  0.0689  0.3855 -0.3914
  418LYS     CA 1890   1.740  -2.410   4.313 -0.3314  0.2378 -0.1373
  419ARG     CA 1891   2.078  -2.485   4.349  0.2708  0.2363  0.4055
  420THR     CA 1892   2.229  -2.232   4.408  0.1902  0.1186 -0.0425
  421ASP     CA 1893   2.053  -1.994   4.659 -0.0010 -0.0168  0.0784
  422PRO     CA 1894   2.226  -1.834   4.791 -0.2007 -0.0973  0.0140
  423GLU     CA 1895   2.555  -1.978   4.855  0.2025  0.2251  0.1854
  424GLY     CA 1896   2.708  -1.673   4.852  0.1954 -0.1911  0.2523
  425GLN     CA 1897   2.689  -1.513   4.544 -0.0144  0.1549  0.0835
  426TYR     CA 1898   2.544  -1.215   4.618 -0.0574  0.4605 -0.0896
  427ILE     CA 1899   2.569  -1.185   4.991 -0.1107  0.0057 -0.1537
  428ARG     CA 1900   2.911  -1.122   5.088 -0.0236  0.3927 -0.0507
  429LYS     CA 1901   2.939  -0.776   4.974 -0.1938 -0.1509 -0.0487
  430TYR     CA 1902   2.700  -0.614   5.068  0.0842  0.2080 -0.0938
  431LEU     CA 1903   2.598  -0.759   5.347  0.1457  0.2132  0.0310
  432PRO     CA 1904   2.689  -0.688   5.628 -0.1677 -0.1901  0.2556
  433VAL     CA 1905   2.849  -0.930   5.778  0.0967  0.0068 -0.1273
  434LEU     CA 1906   2.921  -1.186   5.646  0.0778  0.0185 -0.0501
  435LYS     CA 1907   3.164  -1.264   5.604 -0.1888  0.0715 -0.1468
  436ASN     CA 1908   3.329  -1.520   5.750 -0.1680  0.2400  0.1822
  437PHE     CA 1909   3.152  -1.767   5.702  0.0519  0.2299  0.4076
  438PRO     CA 1910   2.878  -1.740   5.515 -0.1154  0.2132  0.2440
  439THR     CA 1911   2.757  -2.070   5.458 -0.0349  0.0078 -0.0628
  440LYS     CA 1912   2.571  -2.052   5.694 -0.1526  0.0894 -0.1744
  441TYR     CA 1913   2.462  -1.785   5.774  0.1609 -0.2281 -0.0313
  442ILE     CA 1914   2.263  -1.679   5.521  0.0826 -0.1962  0.0327
  443TYR     CA 1915   1.981  -1.788   5.591  0.1674 -0.0076 -0.0480
  444GLU     CA 1916   1.965  -1.890   5.887  0.0377  0.3389 -0.2429
  445PRO     CA 1917   2.069  -1.672   6.081  0.1563  0.0865 -0.1513
  446TRP     CA 1918   1.904  -1.583   6.325  0.0403 -0.0148 -0.2038
  447THR     CA 1919   1.977  -1.614   6.604  0.3164  0.0854 -0.0686
  448ALA     CA 1920   2.155  -1.926   6.634  0.0070 -0.2094  0.0738
  449SER     CA 1921   2.392  -2.149   6.769  0.1814  0.1271  0.2849
  450GLU     CA 1922   2.534  -1.985   7.029  0.1527  0.2390 -0.2814
  451GLU     CA 1923   2.783  -1.915   7.091 -0.1402 -0.1261  0.0658
  452GLU     CA 1924   2.945  -1.676   6.880  0.0535 -0.1730  0.1326
  453GLN     CA 1925   2.870  -1.518   6.587 -0.0490  0.3029  0.1582
  454ARG     CA 1926   3.095  -1.653   6.429  0.1636 -0.2989 -0.0201
  455GLN     CA 1927   3.328  -1.595   6.253  0.0894  0.0100 -0.3760
  456ALA     CA 1928   3.284  -1.318   6.116 -0.0092  0.2439 -0.1116
  457GLY     CA 1929   3.056  -1.171   6.200 -0.0310  0.1600 -0.1494
  458CYS     CA 1930   2.871  -1.127   6.405  0.0617 -0.2494  0.2251
  459ILE     CA 1931   2.610  -0.957   6.359 -0.1550  0.1612  0.0413
  460ILE     CA 1932   2.364  -1.023   6.165  0.1926  0.0114  0.3939
  461GLY     CA 1933   2.081  -1.030   6.292 -0.3472  0.0875 -0.1239
  462ARG     CA 1934   1.939  -0.938   6.553 -0.1055  0.1216 -0.0897
  463ASP     CA 1935   2.122  -0.579   6.525  0.1141 -0.0844  0.0334
  464TYR     CA 1936   2.244  -0.562   6.258  0.0428 -0.3085  0.0329
  465PRO     CA 1937   1.979  -0.671   6.035  0.0834 -0.0222  0.0436
  466PHE     CA 1938   1.671  -0.713   6.166 -0.1198 -0.3222 -0.2270
  467PRO     CA 1939   1.404  -0.553   6.185 -0.1718 -0.1856 -0.0462
  468MET     CA 1940   1.088  -0.614   6.016  0.1324  0.0676 -0.2456
  469VAL     CA 1941   0.811  -0.534   6.176 -0.0652 -0.1057  0.1585
  470ASN     CA 1942   0.577  -0.302   6.061  0.1602 -0.3112  0.1699
  471HIS     CA 1943   0.309  -0.486   6.075 -0.1451 -0.1942 -0.1294
  472LYS     CA 1944   0.079  -0.503   5.944 -0.1880 -0.0268  0.0677
  473GLU     CA 1945  -0.007  -0.789   5.875 -0.2772 -0.1681 -0.1330
  474ALA     CA 1946   0.124  -1.029   5.762  0.3868  0.1305 -0.0995
  475SER     CA 1947   0.224  -1.366   5.763 -0.0013 -0.1410 -0.1990
  476ASP     CA 1948  -0.057  -1.537   5.670 -0.3536  0.1025  0.0078
  477ARG     CA 1949  -0.313  -1.335   5.686  0.0257 -0.0135  0.0257
  478ASN     CA 1950  -0.355  -1.223   5.406 -0.1055  0.1247  0.0642
  479LEU     CA 1951  -0.381  -1.420   5.178 -0.2341 -0.0970  0.1460
  480GLN     CA 1952  -0.160  -1.301   4.939 -0.2518  0.1710 -0.0131
  481LEU     CA 1953  -0.291  -1.047   4.849 -0.0616  0.1131  0.2439
  482MET     CA 1954  -0.647  -1.077   4.915  0.0796 -0.1487  0.1048
  483ARG     CA 1955  -0.843  -1.341   4.845  0.1395  0.2637  0.1260
  484ARG     CA 1956  -1.033  -1.230   4.613 -0.1293 -0.1226  0.0253
  485VAL     CA 1957  -0.915  -0.977   4.445  0.0848 -0.1563 -0.1268
  486ARG     CA 1958  -1.020  -1.084   4.127  0.1016 -0.0802  0.1238
  487GLU     CA 1959  -1.120  -1.034   3.815  0.2619  0.0901  0.0601
  488GLU     CA 1960  -1.128  -0.845   3.613 -0.1115  0.1892 -0.1397
  489GLN     CA 1961  -1.031  -0.565   3.547 -0.0478 -0.2962 -0.1264
  490ARG     CA 1962  -0.982  -0.458   3.866 -0.0646  0.3169 -0.3911
  491GLY     CA 1963  -0.842  -0.598   4.006  0.0768 -0.1331  0.0482
  492THR     CA 1964  -0.585  -0.851   3.948 -0.0787  0.2237 -0.1127
  493ALA     CA 1965  -0.608  -0.934   3.653 -0.1360  0.1702 -0.2767
  494GLN     CA 1966  -0.566  -0.785   3.402  0.4504  0.0378  0.2892
  495LEU     CA 1967  -0.373  -1.023   3.202  0.1512  0.1395 -0.1917
  496THR     CA 1968  -0.507  -1.293   3.324 -0.0582 -0.0037  0.1407
  497ARG     CA 1969  -0.906  -1.216   3.346 -0.0204 -0.1590  0.0740
  999W        W 1970   4.157  13.076  11.410  0.1113 -0.0714 -0.1707
 1000W        W 1971   7.834  11.623   4.225  0.0007 -0.1373 -0.1053
 1001W        W 1972  10.570   4.771  12.854 -0.0325 -0.1660 -0.0109
 1002W        W 1973  12.162  13.228   0.996  0.0844 -0.1409  0.0295
 1003W        W 1974   5.445   4.933  10.404  0.0090  0.0509  0.1122
 1004W        W 1975   0.607  13.901   0.495  0.2377 -0.0273 -0.3319
 1005W        W 1976  10.758  12.257   5.150 -0.1721 -0.2065 -0.1991
 1006W        W 1977   7.431   6.629  10.512  0.0412  0.2303  0.0125
 1007W        W 1978   2.918   0.303   5.796  0.0684 -0.3552  0.1090
 1008W        W 1979   6.061   5.621   7.969 -0.0589 -0.1823  0.0103
 1009W        W 1980   8.905   1.283  10.107  0.1351  0.1810  0.0524
 1010W        W 1981  13.264   2.524   0.691 -0.2809 -0.1144  0.0001
 1011W        W 1982  10.796   7.285  11.756  0.0354 -0.0756  0.1315
 1012W        W 1983   9.471  10.171  12.408  0.2544  0.0281  0.2545
 1013W        W 1984   2.687   9.372   7.182 -0.2156 -0.1009 -0.2756
 1014W        W 1985   3.758   1.648  13.801 -0.0046  0.3065 -0.2003
 1015W        W 1986  10.531   4.989   8.142  0.0106 -0.2029 -0.2242
 1016W        W 1987   5.513  12.379   7.955 -0.2611  0.1647 -0.0566
 1017W        W 1988  10.890   9.197   6.770  0.2535  0.4543 -0.1980
 1018W        W 1989   7.712   9.761   0.868 -0.0749 -0.0817 -0.0598
 1019W        W 1990   8.467   5.219   9.054 -0.1668  0.0674 -0.0704
 1020W        W 1991  12.327   8.599   3.619 -0.1706 -0.0012  0.2127
 1021W        W 1992   0.130   5.270   1.434  0.3585  0.1477 -0.2008
 1022W        W 1993   5.285  11.139  10.384  0.0929 -0.1415 -0.0594
 1023W        W 1994   7.476  10.318  10.368  0.0058 -0.1906 -0.0315
 1024W        W 1995   5.882   3.953  11.839  0.0588 -0.1016  0.0785
 1025W        W 1996  10.093   5.447   5.814 -0.0785 -0.0947  0.0031
 1026W        W 1997   3.996  13.492  11.619  0.3375  0.0396  0.1117
 1027W        W 1998   5.194   0.671  12.060  0.0757 -0.2118 -0.2850
 1028W        W 1999   6.646   0.178   1.903 -0.0721  0.0416  0.0223
 1029W        W 2000  12.498   5.708  13.865  0.0331  0.2768 -0.2648
 1030W        W 2001   6.981  13.759  10.100  0.4606  0.1956  0.1952
 1031W        W 2002  11.218   6.843   7.132  0.2251  0.2092 -0.1631
 1032W        W 2003   7.362   6.948  10.174  0.1655 -0.3189 -0.2946
 1033W        W 2004  10.859   0.894   4.244  0.0943  0.1198  0.1461
 1034W        W 2005   0.695   7.667  10.695  0.1314  0.0245  0.0079
 1035W        W 2006  11.972   7.510  13.077  0.2440  0.0202  0.1106
 1036W        W 2007  11.061  11.900   4.829  0.1186 -0.2270  0.0827
 1037W        W 2008   3.789   2.831   6.850  0.1554 -0.3284 -0.1004
 1038W        W 2009   3.625   6.314   7.271 -0.0016  0.1003 -0.0209
 1039W        W 2010  13.757   1.246   7.080 -0.3388 -0.0041 -0.0218
 1040W        W 2011   6.556   4.875   1.348  0.0437  0.2222  0.1190
 1041W        W 2012  10.326  13.232   3.761 -0.1810  0.3753  0.1240
 1042W        W 2013   8.436   6.121   6.311  0.2953  0.1098 -0.0427
 1043W        W 2014   4.680  12.191  11.231 -0.1590  0.0152  0.1784
 1044W        W 2015  12.757   8.763   4.968  0.2682 -0.2047 -0.2006
 1045W        W 2016   3.047   2.789   3.392  0.1035  0.1147 -0.0522
 1046W        W 2017  11.262   0.228   2.089 -0.1900  0.0114 -0.0847
 1047W        W 2018   0.699   4.772  12.888 -0.1110  0.2530  0.0319
 1048W        W 2019   7.712   6.404   6.893  0.0138 -0.1682  0.1516
 1049W        W 2020   5.690   2.301   5.387 -0.1464  0.1762 -0.2794
 1050W        W 2021   0.604  10.427   9.646  0.1996 -0.0605 -0.0527
 1051W        W 2022   9.399   2.426   2.592 -0.0797 -0.0529  0.1868
 1052W        W 2023   2.448   9.267   2.900  0.1404 -0.3506  0.0529
 1053W        W 2024   8.620   7.681   3.816 -0.5400  0.1502  0.0811
 1054W        W 2025  13.737  13.697   0.010 -0.0895  0.3274  0.0311
 1055W        W 2026  11.428   3.913   3.647 -0.0792  0.5467  0.1047
 1056W        W 2027   7.743   6.433   7.398 -0.0273  0.0762 -0.1668
 1057W        W 2028   2.358   7.842   4.502  0.0403  0.2862 -0.0235
 1058W        W 2029   4.321   9.578   2.162 -0.1052 -0.3297 -0.1674
 1059W        W 2030   6.525   4.119   9.501 -0.2672 -0.1368  0.0967
 1060W        W 2031   6.150   6.775   7.848 -0.2042  0.1279  0.3407
 1061W        W 2032  13.732  13.056  13.303 -0.1282  0.1754 -0.1594
 1062W        W 2033  10.517   6.491  12.666 -0.1803  0.0068 -0.0621
 1063W        W 2034   5.078   2.668   2.913 -0.1179 -0.4283 -0.0231
 1064W        W 2035  11.392  13.764  10.380  0.1563  0.4229 -0.0733
 1065W        W 2036   6.933  13.022   8.965  0.2654  0.1045  0.1513
 1066W        W 2037  11.054   0.410   4.492  0.1773 -0.0858 -0.0281
 1067W        W 2038   6.986   5.215  10.748  0.0034 -0.2584 -0.0551
 1068W        W 2039   4.036   6.646   7.976  0.0380  0.1528 -0.2751
 1069W        W 2040  12.723   1.498   1.470 -0.1245  0.0663 -0.0935
 1070W        W 2041  13.724   3.247  12.060  0.0136  0.0331 -0.2764
 1071W        W 2042   5.506   7.470   7.781  0.0029 -0.1786 -0.0264
 1072W        W 2043  10.869   1.926  12.778 -0.0414 -0.1026  0.0276
 1073W        W 2044   7.782  11.155   1.917 -0.0930 -0.3026  0.1059
 1074W        W 2045  13.414   1.451  13.887  0.2521  0.1808  0.0178
 1075W        W 2046  13.468   8.418   7.363  0.2100 -0.0036 -0.2134
 1076W        W 2047  13.564  10.118   0.451  0.2017 -0.4265 -0.1017
 1077W        W 2048  13.478   8.565  13.392 -0.1238  0.0203 -0.1223
 1078W        W 2049   6.015   7.147  13.850 -0.0951 -0.1012 -0.0171
 1079W        W 2050   3.995  12.477   5.282  0.0200 -0.0163  0.0620
 1080W        W 2051  10.436  13.663   6.354 -0.0229  0.1288 -0.4402
 1081W        W 2052   1.166   8.167   9.108 -0.0485  0.3212  0.2655
 1082W        W 2053   9.883   0.231  12.425  0.2452  0.2389 -0.2586
 1083W        W 2054   1.851   5.605  12.683 -0.2141  0.0296 -0.1681
 1084W        W 2055   6.963   1.810   9.786 -0.0354 -0.1165  0.0094
 1085W        W 2056   2.225  13.869   6.389  0.0878  0.0435 -0.3253
 1086W        W 2057   3.816  10.279  12.014 -0.0292  0.1445  0.2364
 1087W        W 2058   9.245  11.192   3.913 -0.0692  0.2178 -0.0199
 1088W        W 2059   8.395   8.194  13.915  0.0158 -0.0034  0.0477
 1089W        W 2060   7.618   9.303   4.330  0.2076  0.2567  0.0963
 1090W        W 2061   8.509   9.187   8.452  0.1902  0.2259 -0.1421
 1091W        W 2062   0.728   5.551   3.720 -0.1987 -0.0024  0.1852
 1092W        W 2063   8.056   5.700  11.404 -0.0623 -0.0587  0.1560
 1093W        W 2064   3.677  10.988   3.437 -0.2293 -0.0983 -0.1291
 1094W        W 2065   5.418  12.862  12.304  0.0235  0.0735  0.3025
 1095W        W 2066   6.165   0.314   3.075 -0.0850 -0.5805  0.0066
 1096W        W 2067   1.075  11.921   5.722 -0.1229  0.0145 -0.2613
 1097W        W 2068   8.782   3.582   4.433 -0.0940 -0.2309  0.1328
 1098W        W 2069   5.650   9.525   0.634 -0.1302 -0.2891 -0.1800
 1099W        W 2070   8.371  11.065   6.777  0.0561  0.0229 -0.2525
 1100W        W 2071   1.908  12.288  12.050  0.2092 -0.0107 -0.0107
 1101W        W 2072   3.710   9.650   4.272  0.1970 -0.0875  0.0277
 1102W        W 2073   4.453   4.932   3.595  0.0372 -0.1910 -0.1486
 1103W        W 2074  11.015   5.544  12.472 -0.1067 -0.0904 -0.0447
 1104W        W 2075   1.522   7.795  12.912 -0.0738 -0.1899 -0.2030
 1105W        W 2076  10.901  13.707   1.989  0.4241 -0.0823  0.0264
 1106W        W 2077   8.355   4.337   9.385 -0.0111  0.0464 -0.1646
 1107W        W 2078  12.908   5.401   4.320 -0.2635  0.2422 -0.0457
 1108W        W 2079   1.190   1.248   2.491  0.1750 -0.1493 -0.2789
 1109W        W 2080   1.418   2.360  10.153 -0.3362  0.2011 -0.0081
 1110W        W 2081   5.832   2.000  10.174  0.1112 -0.0055 -0.2155
 1111W        W 2082  11.615  11.597   0.432 -0.1947  0.0637 -0.2079
 1112W        W 2083   6.602   3.447   4.309  0.1758  0.0423 -0.0943
 1113W        W 2084   7.032   8.919  12.890  0.0550  0.0417  0.0975
 1114W        W 2085   8.253   3.229  10.590 -0.4853 -0.0986 -0.1268
 1115W        W 2086   5.062   4.012   2.661 -0.2680 -0.0984 -0.2553
 1116W        W 2087   7.675   4.442  11.786 -0.0457  0.3538 -0.1750
 1117W        W 2088   6.680  13.503  12.416 -0.2864 -0.1131  0.3722
 1118W        W 2089   3.426   8.246   6.147 -0.1153  0.2027 -0.2747
 1119W        W 2090   7.859   2.272   1.281 -0.0307 -0.0863 -0.1700
 1120W        W 2091   7.193  10.590   7.113 -0.1930 -0.3047 -0.0495
 1121W        W 2092  13.111  13.327   5.782  0.0913 -0.0305 -0.1299
 1122W        W 2093   8.551   8.968  10.968 -0.2182 -0.0267  0.2267
 1123W        W 2094   8.264  13.760   9.936  0.0932 -0.1674 -0.1486
 1124W        W 2095   7.634   9.259   2.990 -0.2361  0.2492 -0.0683
 1125W        W 2096   2.202   2.378   6.510 -0.0063  0.0887  0.1621
 1126W        W 2097  10.624   5.287   8.613 -0.1082  0.4508 -0.0731
 1127W        W 2098  10.038   5.062  10.141  0.4317 -0.0844 -0.1973
 1128W        W 2099   1.581   9.731   9.423  0.0352 -0.0611 -0.0371
 1129W        W 2100   3.811   8.815  10.101 -0.1522 -0.0714  0.2139
 1130W        W 2101  12.659  13.590   5.888  0.2006 -0.0764 -0.2522
 1131W        W 2102  10.333   4.418  12.610 -0.2024  0.0043 -0.1376
 1132W        W 2103   6.250   9.315   1.010  0.1130  0.2895  0.0796
 1133W        W 2104   9.183   6.940   7.739  0.1539  0.1554  0.2252
 1134W        W 2105  12.762   0.161   9.364  0.0810  0.4150 -0.1049
 1135W        W 2106   7.436   8.775   9.231 -0.0181 -0.2095 -0.0557
 1136W        W 2107   4.091   9.100   2.258 -0.0784 -0.2517 -0.1175
 1137W        W 2108   7.043   5.500   1.499  0.1796 -0.2191 -0.0365
 1138W        W 2109   5.857  10.189   0.058  0.4200  0.0843  0.1307
 1139W        W 2110  10.277   9.825   4.881  0.1381 -0.1650 -0.1298
 1140W        W 2111  11.426   3.288  13.656 -0.1696 -0.0563 -0.0291
 1141W        W 2112   6.257   9.770   2.211 -0.1077  0.0445  0.0877
 1142W        W 2113   8.820   1.901   9.376  0.1546 -0.0141  0.1905
 1143W        W 2114  11.845  13.021   8.411  0.1676 -0.2030 -0.1953
 1144W        W 2115   7.815  11.896   7.857  0.0462  0.1280 -0.0685
 1145W        W 2116  13.454   4.181  10.575 -0.3257  0.0958 -0.0279
 1146W        W 2117  13.785   8.210   7.690  0.0406 -0.2110 -0.0135
 1147W        W 2118   6.947  12.743   5.388  0.2747 -0.0422  0.0020
 1148W        W 2119   3.982   4.691   9.119 -0.5372 -0.0734 -0.0860
 1149W        W 2120   4.996  13.750   1.739 -0.3130 -0.2565 -0.3727
 1150W        W 2121   0.174   4.689  10.260 -0.1850 -0.1199  0.2960
 1151W        W 2122   8.437   9.383   7.420 -0.1857  0.0003  0.2271
 1152W        W 2123  13.186   0.239   9.030 -0.4199 -0.0061 -0.2204
 1153W        W 2124   5.240   3.704  11.079 -0.0056  0.0739  0.0827
 1154W        W 2125   7.999   1.710   6.184 -0.2430 -0.2584  0.0052
 1155W        W 2126   8.062   5.294   2.490 -0.3570 -0.2019  0.0605
 1156W        W 2127   8.299   3.265   5.217  0.0642  0.1635 -0.3193
 1157W        W 2128   1.702  10.284   6.731 -0.1858  0.0376 -0.0278
 1158W        W 2129   2.382  10.320   0.980 -0.0689  0.1005 -0.1846
 1159W        W 2130  12.637   9.306   2.920  0.0055 -0.2005 -0.1518
 1160W        W 2131   6.328  13.247  12.035  0.4247  0.0055  0.2564
 1161W        W 2132  10.502  10.339   2.502 -0.0828  0.1774  0.0568
 1162W        W 2133   0.783  10.911  11.580 -0.0020 -0.1016 -0.1493
 1163W        W 2134   4.539   7.209  10.026 -0.1735  0.5651 -0.0773
 1164W        W 2135  11.895   5.407   3.191  0.4127 -0.0844 -0.0563
 1165W        W 2136   8.532   0.834   0.707  0.2614 -0.2638  0.2519
 1166W        W 2137  13.837   7.906  11.399 -0.3566 -0.2346  0.4565
 1167W        W 2138   9.765   1.742  10.317 -0.1526 -0.0546  0.0187
 1168W        W 2139   3.217   7.285  11.800 -0.4581  0.2664 -0.1441
 1169W        W 2140   7.326   3.669   9.183 -0.1366 -0.0552 -0.0047
 1170W        W 2141  10.877   2.152   1.845 -0.3861 -0.1060  0.0558
 1171W        W 2142   3.350   6.075   4.921  0.0671 -0.1905  0.1260
 1172W        W 2143  11.140   2.567  11.395  0.3311  0.0556 -0.0145
 1173W        W 2144   6.506   4.625  13.458  0.0395 -0.0955 -0.1664
 1174W        W 2145   8.132   0.995  12.265 -0.1225 -0.0756 -0.0074
 1175W        W 2146  10.014   9.672   1.780  0.1107  0.0152  0.1249
 1176W        W 2147   2.274   4.586  11.984 -0.0273  0.4254 -0.1776
 1177W        W 2148   3.293   3.246   6.938 -0.0767  0.2191 -0.1533
 1178W        W 2149  13.528   9.504   3.675  0.1695 -0.0275 -0.0889
 1179W        W 2150  12.356   4.308   7.361  0.0544  0.1090  0.0455
 1180W        W 2151   4.473   6.772   7.556 -0.1156 -0.0182 -0.0256
 1181W        W 2152   5.916   0.625   0.120 -0.0409  0.1329  0.0229
 1182W        W 2153  13.090   9.926   3.570 -0.1487  0.1861 -0.0579
 1183W        W 2154  12.296   0.120   0.971  0.0051 -0.2527 -0.1635
 1184W        W 2155   8.983   3.782   7.802 -0.1044  0.1580  0.3408
 1185W        W 2156   4.388   1.073   2.425 -0.2914 -0.2395  0.1833
 1186W        W 2157  12.158  12.993   5.607  0.0905 -0.0418  0.3345
 1187W        W 2158   2.822   8.029   4.370 -0.4577 -0.0509  0.0504
 1188W        W 2159   7.657   7.538   2.502  0.2313 -0.0859 -0.2321
 1189W        W 2160  11.750  12.603   3.082  0.0574  0.4414  0.1765
 1190W        W 2161   1.110   6.905   5.734  0.0222  0.1076 -0.1535
 1191W        W 2162  11.920  13.037   2.678  0.0473 -0.1833  0.2256
 1192W        W 2163   1.476  13.869  11.012 -0.0772  0.1178 -0.0014
 1193W        W 2164   4.263   2.674   9.943  0.2045 -0.3274  0.0118
 1194W        W 2165   3.382   5.821   9.726  0.0937  0.1415  0.2871
 1195W        W 2166   9.352   9.099  11.370 -0.1070  0.2424  0.0338
 1196W        W 2167  13.385   9.783   5.563 -0.3327  0.0068  0.2104
 1197W        W 2168   0.239   4.995  13.007  0.1082 -0.0638  0.0031
 1198W        W 2169  11.527   1.666   8.833 -0.0145  0.0066  0.2322
 1199W        W 2170  11.939   2.826  10.632 -0.0549  0.0511  0.3818
 1200W        W 2171   2.922   5.753  10.431 -0.2608  0.5580  0.1382
 1201W        W 2172  11.689  11.728   6.341  0.0616 -0.1880 -0.2973
 1202W        W 2173   9.376   0.202   6.772  0.0197 -0.1251  0.0604
 1203W        W 2174   6.353   3.999  12.678  0.1601  0.2530 -0.0747
 1204W        W 2175   9.915   0.240   2.602  0.0610 -0.0748  0.0435
 1205W        W 2176   8.627  11.221   4.886 -0.0350  0.4062  0.0831
 1206W        W 2177  11.053   1.367   2.769  0.3329 -0.1188  0.0294
 1207W        W 2178  12.985   8.352   1.205  0.2573 -0.1733  0.0974
 1208W        W 2179   1.511  12.486  10.680  0.0017  0.0047  0.0720
 1209W        W 2180   9.935   3.951   5.216  0.0595  0.0105  0.1497
 1210W        W 2181   7.386   3.211  10.787  0.1574  0.0766 -0.0364
 1211W        W 2182  10.723   7.028   2.526 -0.0738 -0.0988  0.1084
 1212W        W 2183   3.125  13.481   1.128  0.2142 -0.0872 -0.1117
 1213W        W 2184   2.849   9.026   6.791 -0.3152 -0.1682 -0.1243
 1214W        W 2185  10.665   1.504   5.157 -0.2475  0.2770  0.0233
 1215W        W 2186   2.072   6.959  12.652 -0.1361 -0.0791  0.1590
 1216W        W 2187  11.652   7.671   3.868  0.1266  0.0496 -0.0678
 1217W        W 2188   3.281   2.769   7.247 -0.0047 -0.2968  0.2003
 1218W        W 2189  12.422   5.531   3.900  0.0693  0.3690  0.0917
 1219W        W 2190   3.730   5.982   3.041 -0.2037  0.5077 -0.0181
 1220W        W 2191   4.174  12.806   4.188 -0.1259  0.0749 -0.4462
 1221W        W 2192   0.786  12.308   5.655  0.1698  0.3441  0.2711
 1222W        W 2193   4.167   3.801  12.694  0.1526 -0.0532  0.0066
 1223W        W 2194  13.276   1.957   5.366  0.0416  0.1226 -0.3043
 1224W        W 2195   9.005   5.491   1.586  0.0088  0.1997  0.2726
 1225W        W 2196   7.244  10.604   0.344 -0.0994 -0.3220  0.1766
 1226W        W 2197   1.503  13.058  11.586 -0.0094  0.0136 -0.1088
 1227W        W 2198   6.949  11.077   3.280 -0.0857  0.2169 -0.1135
 1228W        W 2199  11.013  10.599   4.275 -0.0806 -0.1481 -0.0526
 1229W        W 2200  10.815   1.508   8.254 -0.0498  0.0836  0.1942
 1230W        W 2201   2.282   6.546   3.518  0.2533 -0.0923  0.0685
 1231W        W 2202   8.298  11.364   1.167  0.0280  0.0859  0.1344
 1232W        W 2203   2.474   3.419   1.078  0.1125 -0.2058  0.2803
 1233W        W 2204   5.799   1.777   1.935 -0.2665  0.3877 -0.1367
 1234W        W 2205   4.098  12.794   8.576  0.2189 -0.1431  0.2101
 1235W        W 2206   2.797   4.310  12.308  0.2544 -0.0207 -0.2059
 1236W        W 2207   7.949   6.335   3.137 -0.0689 -0.1568 -0.1334
 1237W        W 2208   9.412   0.615   0.627  0.0087 -0.0070 -0.0120
 1238W        W 2209  13.366   4.840   7.616 -0.1726 -0.2425 -0.0493
 1239W        W 2210   0.391   5.821  11.431 -0.2404  0.0899 -0.0285
 1240W        W 2211   8.644   9.741   5.217  0.2040 -0.0236  0.2311
 1241W        W 2212   6.256   5.998   3.273 -0.1130 -0.1116  0.1752
 1242W        W 2213   4.021   3.638   4.589  0.2968  0.1498 -0.0040
 1243W        W 2214   1.685   7.624   4.343  0.3488 -0.0814  0.0774
 1244W        W 2215   8.460   2.260   8.076  0.1493 -0.0206  0.0804
 1245W        W 2216   2.231  10.773   6.292  0.0629 -0.0710  0.1493
 1246W        W 2217   1.618   6.013   2.908  0.1046  0.0226  0.0826
 1247W        W 2218   1.387   2.144  13.286  0.5501 -0.0317  0.2535
 1248W        W 2219   3.966  12.865  10.644 -0.3902  0.0537  0.0071
 1249W        W 2220   5.145  13.180   5.564  0.1642  0.0458  0.1254
 1250W        W 2221   8.808  12.271   2.101  0.3181  0.4119 -0.1455
 1251W        W 2222  12.369   7.072  12.035  0.0964 -0.0571 -0.0985
 1252W        W 2223   3.193   3.451  13.464 -0.0572 -0.2744 -0.1637
 1253W        W 2224   7.054   9.969  12.017 -0.1627 -0.0880 -0.0453
 1254W        W 2225   8.379  10.697   8.497  0.2197 -0.4196  0.0416
 1255W        W 2226   3.287   1.782   5.997 -0.0745  0.3282  0.2516
 1256W        W 2227  12.428  13.299   2.911  0.0131  0.1285  0.3003
 1257W        W 2228   1.547   3.255   6.621 -0.1561 -0.0055 -0.2388
 1258W        W 2229   0.304   0.712   3.589  0.1991  0.0377  0.1650
 1259W        W 2230   0.066  12.017   3.231  0.1634 -0.1976  0.1469
 1260W        W 2231   2.388  10.609   4.390 -0.2498  0.1205  0.0112
 1261W        W 2232   9.684   4.972   7.037  0.2135  0.0271  0.0948
 1262W        W 2233   2.497   3.260   1.875 -0.0570  0.0464 -0.0183
 1263W        W 2234   1.977   4.930   6.116  0.0274  0.0417 -0.0197
 1264W        W 2235   1.624  13.623   8.375  0.2568 -0.1213  0.1553
 1265W        W 2236   3.745   1.516   8.576 -0.1006  0.3347  0.1811
 1266W        W 2237   3.842   3.923   2.686 -0.3402 -0.4741 -0.0579
 1267W        W 2238   0.630  11.308  13.805 -0.0434 -0.0877  0.0685
 1268W        W 2239   5.046   5.795   2.474 -0.0205 -0.1057  0.0703
 1269W        W 2240  10.556   8.821   7.619  0.1421  0.1288 -0.1956
 1270W        W 2241   2.851   2.667   4.412  0.0047  0.2386  0.1527
 1271W        W 2242  11.945  12.773   4.605 -0.1184  0.2598  0.0220
 1272W        W 2243   2.290  10.447   8.146  0.0238  0.1175  0.0515
 1273W        W 2244   5.087   5.045   8.564  0.3010 -0.1902 -0.1365
 1274W        W 2245   6.866   1.286   8.655  0.1422 -0.2120  0.0265
 1275W        W 2246   5.007   7.498   6.571 -0.2739  0.3491 -0.4065
 1276W        W 2247   6.401   8.746   7.011 -0.1022  0.1699 -0.0077
 1277W        W 2248  12.180   5.253  13.805 -0.2663 -0.1638 -0.3394
 1278W        W 2249   0.540   3.939  10.790  0.1336 -0.1312  0.0101
 1279W        W 2250   7.223   5.981  12.428  0.1878  0.1256  0.0958
 1280W        W 2251  11.768   7.632  13.494 -0.0870 -0.2820 -0.1204
 1281W        W 2252  12.187   4.627   1.508 -0.0525  0.0755 -0.0954
 1282W        W 2253   8.805   5.376   3.320  0.1872  0.1416 -0.0062
 1283W        W 2254  11.503   2.697   1.340  0.0410  0.0036 -0.1369
 1284W        W 2255  13.752   0.480   1.820 -0.3994  0.0744 -0.1281
 1285W        W 2256   1.542  11.495  11.888 -0.0444  0.0388  0.2696
 1286W        W 2257   4.700   1.536   6.162 -0.4255 -0.0552  0.1620
 1287W        W 2258   2.170   3.723   9.378  0.0362 -0.1168  0.2158
 1288W        W 2259   7.658   2.411   3.805  0.0361  0.0849  0.1001
 1289W        W 2260  11.445  10.901   1.054 -0.2165 -0.1330 -0.0149
 1290W        W 2261  12.369   3.742   8.054  0.1643 -0.1681 -0.1242
 1291W        W 2262   2.324   2.912  10.600 -0.0203  0.0461 -0.2755
 1292W        W 2263  13.000  10.826  11.068 -0.1609  0.3614  0.2305
 1293W        W 2264  12.775  12.792   8.582 -0.1368  0.0519  0.1165
 1294W        W 2265   8.471  10.067   6.713 -0.0490  0.0958  0.0132
 1295W        W 2266   0.058  12.095   1.664  0.0378 -0.2145  0.0347
 1296W        W 2267   6.384  10.610   2.553  0.0770 -0.0016 -0.1586
 1297W        W 2268  11.398   7.630   2.728 -0.1735  0.1055 -0.2098
 1298W        W 2269   1.894   5.112  12.614 -0.2172  0.1655 -0.0435
 1299W        W 2270   6.671   1.981  12.434  0.0967 -0.2575 -0.1373
 1300W        W 2271   8.675   1.939   1.307 -0.0937 -0.3265  0.0630
 1301W        W 2272  11.372   6.768   3.624 -0.0439 -0.4430 -0.0520
 1302W        W 2273   3.892   2.420   5.485 -0.0393  0.1147 -0.0007
 1303W        W 2274   6.276   7.774   5.770  0.0454 -0.2551 -0.2919
 1304W        W 2275   8.355  12.978   4.419 -0.2407 -0.1486 -0.1823
 1305W        W 2276   2.870  11.381   5.750  0.1949  0.2539  0.2325
 1306W        W 2277  11.723   6.813  11.417 -0.0588  0.0709 -0.0469
 1307W        W 2278   7.734   1.807   3.952 -0.2896 -0.1217  0.0323
 1308W        W 2279   1.159   1.620   4.704 -0.0582  0.3588 -0.2247
 1309W        W 2280   0.757   7.822   9.284  0.1122 -0.3715  0.0216
 1310W        W 2281  11.696   0.107   0.891 -0.1628 -0.4286  0.2064
 1311W        W 2282   4.019  12.765  12.641 -0.2753 -0.4265 -0.1026
 1312W        W 2283   2.202   6.782   4.432 -0.4120 -0.0801 -0.0616
 1313W        W 2284   9.302   4.198  13.657  0.3338 -0.1635 -0.0780
 1314W        W 2285  11.357   4.495  10.329 -0.0665 -0.1287 -0.3039
 1315W        W 2286  10.216   7.999   6.642  0.0463  0.0832  0.1272
 1316W        W 2287   9.389  10.623  11.694 -0.0804 -0.0441 -0.4535
 1317W        W 2288   8.751  10.203   5.353 -0.0057  0.1005  0.2409
 1318W        W 2289   7.052   2.915   2.698  0.1308  0.2987  0.2297
 1319W        W 2290  10.060   5.428   2.517 -0.1194  0.0451  0.1511
 1320W        W 2291   4.586   9.941   3.852 -0.0260 -0.0371  0.0501
 1321W        W 2292  10.942  12.729  10.721  0.0221  0.2844 -0.0141
 1322W        W 2293  11.415   4.337   3.919  0.2884  0.0374  0.0431
 1323W        W 2294  10.326   5.966   5.149 -0.0259 -0.0069  0.0797
 1324W        W 2295   1.141   5.073   1.364  0.3141 -0.1325 -0.3370
 1325W        W 2296   3.378  13.810   1.532  0.0311 -0.1265  0.2816
 1326W        W 2297   6.398  11.811  10.755 -0.1566  0.0941 -0.2584
 1327W        W 2298   3.112   6.265   3.707  0.1561  0.0207  0.0866
 1328W        W 2299  13.052   9.917  13.471 -0.0216  0.1934  0.1273
 1329W        W 2300   6.971   0.976  13.378  0.0497  0.1619  0.2223
 1330W        W 2301  12.038  11.004   3.386 -0.1675 -0.0643  0.3152
 1331W        W 2302  12.457   4.434  10.900 -0.0803  0.4334  0.0402
 1332W        W 2303   1.679   9.368   6.655  0.0518 -0.1322 -0.2019
 1333W        W 2304   5.364  12.193   4.076 -0.0922  0.0885 -0.1968
 1334W        W 2305   4.346  13.026   2.552 -0.2081 -0.3859 -0.1110
 1335W        W 2306   9.168   5.490   0.385  0.1300  0.1204 -0.3194
 1336W        W 2307   3.044   5.472  13.420 -0.0437  0.3224 -0.3389
 1337W        W 2308   5.293   1.633  12.844 -0.0259  0.2746 -0.1590
 1338W        W 2309  12.999   7.815   6.811 -0.0164  0.0720 -0.0181
 1339W        W 2310   1.605   3.901  13.012 -0.3402 -0.1101 -0.1204
 1340W        W 2311   7.568   0.755   1.049 -0.0387  0.0668 -0.2017
 1341W        W 2312  12.792  10.535   4.929  0.1661 -0.0982 -0.0235
 1342W        W 2313   0.992   7.792   9.750 -0.0349 -0.3461 -0.2314
 1343W        W 2314   2.430   6.967  10.171  0.2998 -0.0137  0.0593
 1344W        W 2315   8.196   5.348  11.727  0.0394  0.1171 -0.0554
 1345W        W 2316   7.210   9.548   0.804  0.0626  0.0970 -0.3254
 1346W        W 2317   5.180  12.870   0.265 -0.0682  0.1223  0.3902
 1347W        W 2318   1.541   4.699   3.505 -0.0036  0.2504 -0.1228
 1348W        W 2319   8.676   2.860  12.692 -0.0630 -0.0078  0.0049
 1349W        W 2320   2.333   9.425   8.046  0.0995 -0.1685 -0.0207
 1350W        W 2321   0.521  13.668  13.086  0.2172  0.5255  0.2990
 1351W        W 2322   5.557   0.726   1.477 -0.4933  0.3252  0.3087
 1352W        W 2323  11.324   1.519   6.954  0.0889 -0.0824 -0.1313
 1353W        W 2324   8.724   8.425   3.400 -0.1604  0.0642  0.0741
 1354W        W 2325  13.326  11.913   4.155  0.0464  0.2181  0.0549
 1355W        W 2326   6.384   8.949  10.701  0.0041  0.0137  0.0337
 1356W        W 2327   1.508   8.677  13.849  0.0132 -0.2621  0.1499
 1357W        W 2328   7.212   9.138  12.105 -0.1744 -0.2446 -0.1749
 1358W        W 2329  10.034   4.018   0.684  0.1372 -0.0616 -0.6167
 1359W        W 2330   3.350   3.044   3.076  0.2013  0.2428  0.0262
 1360W        W 2331   4.103  11.898   4.469  0.3065  0.1678  0.1514
 1361W        W 2332  11.206   5.528   4.721  0.1188  0.1906 -0.3079
 1362W        W 2333   4.291   2.454   4.635 -0.1611  0.0190  0.0799
 1363W        W 2334   2.828   5.352   9.596  0.1078  0.1541  0.0396
 1364W        W 2335  12.291   7.029   0.830 -0.1975 -0.0270  0.0081
 1365W        W 2336   6.340  10.828   6.600  0.0267 -0.0190 -0.1788
 1366W        W 2337  10.709  12.079   4.099  0.4255 -0.0927  0.0425
 1367W        W 2338   2.684   0.384   8.647  0.0092 -0.1508  0.1515
 1368W        W 2339   9.643  10.436   4.386 -0.1260 -0.4298  0.1512
 1369W        W 2340   8.004   2.257  10.593 -0.0256  0.1792  0.0503
 1370W        W 2341   8.760   5.460   7.742 -0.0959 -0.1895  0.0511
 1371W        W 2342   7.664   8.499  12.791  0.2503 -0.0441  0.1057
 1372W        W 2343   9.449   3.423   0.833 -0.0492 -0.4287 -0.4347
 1373W        W 2344   9.053   3.839  10.211 -0.1690 -0.2547 -0.0923
 1374W        W 2345   4.510   1.029   7.421  0.0799 -0.1737 -0.0276
 1375W        W 2346   5.831   6.913   2.718 -0.1009 -0.1762 -0.1121
 1376W        W 2347   2.928   6.457   0.431  0.1921  0.0784  0.2064
 1377W        W 2348   5.432  13.326  12.398 -0.0394  0.1096 -0.2204
 1378W        W 2349   4.295   1.683  13.811 -0.1464  0.0736  0.2869
 1379W        W 2350   1.478   8.316   6.052 -0.0979 -0.1258  0.0350
 1380W        W 2351   0.485  12.427   6.354  0.1423 -0.2774 -0.1646
 1381W        W 2352   1.935   9.768   9.836  0.0663 -0.0964 -0.2559
 1382W        W 2353   1.439   6.110   3.359  0.1621  0.0211 -0.2331
 1383W        W 2354   3.837   3.361   2.077 -0.1825 -0.3758  0.0592
 1384W        W 2355   8.010   8.589  10.933  0.0392 -0.2259 -0.0856
 1385W        W 2356   3.572   1.269   7.688  0.0090  0.0061 -0.2643
 1386W        W 2357   6.671  10.335   8.148 -0.0433  0.5147 -0.5078
 1387W        W 2358   3.349  10.353   0.779 -0.1336  0.3272 -0.2333
 1388W        W 2359   8.038   8.977  10.572  0.1786 -0.2229 -0.1710
 1389W        W 2360   1.158   9.213   1.570  0.2223  0.1289  0.2496
 1390W        W 2361   4.953   3.652   7.963  0.2063 -0.2129 -0.0617
 1391W        W 2362  10.527   4.844   0.356  0.1204  0.2081  0.0454
 1392W        W 2363   4.378   2.413   2.203  0.0152 -0.2059  0.2646
 1393W        W 2364   6.861   2.134  12.937  0.4155 -0.2863 -0.3377
 1394W        W 2365   9.666   9.062  12.648 -0.1889 -0.0014 -0.2441
 1395W        W 2366   3.258   1.466  11.811  0.0799  0.0319 -0.0762
 1396W        W 2367   5.166   6.764   3.114  0.0366  0.3608 -0.5808
 1397W        W 2368  11.166   2.638  13.030  0.0851  0.1849  0.3393
 1398W        W 2369   1.302  12.374   0.043  0.0032 -0.0979 -0.0879
 1399W        W 2370   4.076   6.031   7.341  0.1708  0.0142 -0.1333
 1400W        W 2371   6.494   9.150   2.840  0.0157 -0.0569  0.0544
 1401W        W 2372   7.107   6.772   9.633  0.1326  0.6386  0.2011
 1402W        W 2373   3.798   6.616   9.827 -0.3461  0.0684  0.0606
 1403W        W 2374   6.970   5.464   2.501  0.2304  0.0995  0.4079
 1404W        W 2375  10.673  10.585   7.327  0.0911  0.0761  0.3721
 1405W        W 2376   7.820   0.126  13.288  0.2190 -0.0561  0.0419
 1406W        W 2377   5.728  13.422   1.450 -0.2786 -0.0292 -0.2479
 1407W        W 2378  12.033   4.525  10.568 -0.0075  0.0197  0.0180
 1408W        W 2379   3.368  11.925   3.353  0.3228  0.0436  0.0935
 1409W        W 2380   6.147  10.079   3.909 -0.3003 -0.1679  0.3572
 1410W        W 2381  11.261   9.720   3.350  0.3990  0.0257  0.1147
 1411W        W 2382   4.824   3.214   6.076 -0.0559 -0.2276  0.0672
 1412W        W 2383   5.565   6.933   4.953  0.0591 -0.0426  0.0105
 1413W        W 2384  10.171   8.514  12.844  0.0276 -0.3014  0.1632
 1414W        W 2385   1.373  10.753   3.782 -0.0779  0.0269 -0.3676
 1415W        W 2386  11.995   6.155  13.221  0.0676 -0.1219  0.2121
 1416W        W 2387   8.803  11.718   9.423  0.2568 -0.0971  0.0116
 1417W        W 2388   3.858   8.175   1.716 -0.2955  0.0933 -0.1025
 1418W        W 2389   8.868   1.263  11.777  0.0706  0.1800 -0.2025
 1419W        W 2390   9.421  10.712   2.296 -0.0837  0.0248  0.5602
 1420W        W 2391   1.687   1.257   0.341  0.2867 -0.1645  0.0538
 1421W        W 2392   1.288   5.545   1.603  0.0532  0.0264  0.0586
 1422W        W 2393   2.256   6.246  13.721 -0.0498  0.1598  0.0784
 1423W        W 2394  10.977  12.607   6.356  0.1360 -0.0741 -0.1489
 1424W        W 2395   5.251  13.276   7.311  0.1975  0.1804  0.0961
 1425W        W 2396   1.378   6.195   5.578 -0.2507  0.0215 -0.1581
 1426W        W 2397   8.721   0.469   9.236  0.1558 -0.1863  0.0189
 1427W        W 2398   9.151  12.799   5.568  0.0748 -0.2748  0.1789
 1428W        W 2399  13.196  10.392   1.599  0.4186 -0.0381  0.2117
 1429W        W 2400   2.470   7.196   0.326 -0.3134 -0.0777  0.2444
 1430W        W 2401   2.527  10.754  10.870 -0.0025 -0.0686  0.1424
 1431W        W 2402  12.538   2.557  13.823  0.0858  0.1127 -0.0882
 1432W        W 2403   9.679   0.225   6.438 -0.1203  0.4525  0.3077
 1433W        W 2404   7.389  11.067   6.287  0.1020  0.1852  0.3295
 1434W        W 2405  10.705   0.643   1.157  0.0820 -0.1358  0.0920
 1435W        W 2406   2.285   8.736   6.405 -0.0263 -0.1532  0.0394
 1436W        W 2407  11.842   6.947   3.666  0.2823  0.1123 -0.0572
 1437W        W 2408   3.125   4.987  11.696 -0.0028  0.2379  0.1369
 1438W        W 2409  11.105   1.072   7.285 -0.0230 -0.0287  0.1163
 1439W        W 2410   6.555   9.189  13.404  0.3197 -0.1642  0.1513
 1440W        W 2411   7.760   2.536   2.005 -0.0654  0.0873  0.2528
 1441W        W 2412   4.625   6.529   6.711  0.0989  0.0771 -0.1679
 1442W        W 2413   6.649   5.092   2.199  0.0713  0.4006 -0.2731
 1443W        W 2414  12.544   6.006  12.557 -0.4269 -0.3973 -0.2248
 1444W        W 2415   5.572   4.306   4.852 -0.2084  0.1523  0.1301
 1445W        W 2416   6.749   4.170  11.337  0.0345  0.1483  0.3254
 1446W        W 2417  10.383   4.791  12.256 -0.3813  0.0233  0.0548
 1447W        W 2418   5.960   1.077   0.505 -0.0529 -0.2748  0.1429
 1448W        W 2419  12.758   0.705   2.935  0.2128 -0.4352  0.1186
 1449W        W 2420   5.913   9.340  13.696  0.0355  0.3443  0.1938
 1450W        W 2421  11.710   4.446   1.630  0.1274  0.2140  0.1300
 1451W        W 2422  10.919   0.894   2.566  0.1514 -0.4181 -0.0325
 1452W        W 2423  11.016   7.924   9.401  0.1288 -0.0915 -0.0514
 1453W        W 2424   1.317  12.969  10.396  0.3307 -0.1326  0.2613
 1454W        W 2425   6.360   8.307   3.634 -0.0292  0.1352 -0.0996
 1455W        W 2426  10.566   4.613   8.934 -0.4359 -0.0066 -0.1450
 1456W        W 2427   2.041   9.021   9.684 -0.1274 -0.2008 -0.2518
 1457W        W 2428   1.079   0.548   4.736  0.0962  0.2238  0.1160
 1458W        W 2429   5.691   6.987   3.275  0.2727  0.1659 -0.1336
 1459W        W 2430   9.356   1.063   1.441  0.0684 -0.0986  0.0011
 1460W        W 2431   5.006   2.596   8.696 -0.1775  0.2030  0.0290
 1461W        W 2432   9.180   4.667   7.923 -0.0795  0.0423  0.1927
 1462W        W 2433   8.090  13.403   9.584 -0.1361  0.2167 -0.2732
 1463W        W 2434  11.848   3.666   5.532 -0.1465 -0.1830 -0.1513
 1464W        W 2435   5.487  10.399   8.844 -0.1829  0.2965  0.0713
 1465W        W 2436   1.146   1.214  10.111  0.0187 -0.2182 -0.1721
 1466W        W 2437   8.950  11.958   9.014 -0.0249 -0.1626  0.1436
 1467W        W 2438   0.175   5.968   1.884 -0.2147 -0.1685 -0.1024
 1468W        W 2439   4.102   9.118   4.881 -0.3175  0.0082  0.2628
 1469W        W 2440   3.179   1.273   4.410 -0.3952 -0.1001  0.0168
 1470W        W 2441   8.049   8.735   9.205  0.0594 -0.0130 -0.0390
 1471W        W 2442   0.996   5.583   8.293 -0.0515  0.1326  0.1469
 1472W        W 2443   3.834   8.429  11.360  0.0729  0.0386 -0.0170
 1473W        W 2444   9.470   4.293   6.480  0.3497  0.0744  0.0270
 1474W        W 2445   5.468   9.286  11.717  0.1581 -0.1089 -0.0011
 1475W        W 2446   7.276  12.858   3.101  0.0601 -0.0666 -0.0484
 1476W        W 2447   4.505   9.411   3.937  0.0565 -0.0864  0.0395
 1477W        W 2448   6.443   0.700   2.209  0.0341 -0.3016 -0.3705
 1478W        W 2449  13.143  10.510   9.858  0.3100 -0.2783 -0.1157
 1479W        W 2450  13.374   6.023   3.205 -0.0509 -0.0589  0.1142
 1480W        W 2451  12.679   3.366  12.903 -0.0024  0.0361 -0.0287
 1481W        W 2452   5.620   5.061   2.823  0.1135 -0.0983  0.0320
 1482W        W 2453   4.134   2.553   0.931 -0.0015 -0.2550  0.1958
 1483W        W 2454   4.070   5.559  13.644  0.1329  0.1886 -0.0745
 1484W        W 2455  13.297   0.501   5.072  0.0373 -0.0339  0.0729
 1485W        W 2456   3.519   8.796   3.418 -0.0208 -0.3838 -0.0630
 1486W        W 2457   8.014   1.014  10.184  0.0663 -0.0305  0.0353
 1487W        W 2458  11.455   1.441   3.073 -0.3993  0.0329  0.0579
 1488W        W 2459   4.081   9.573   8.874 -0.0104 -0.2535 -0.3168
 1489W        W 2460   0.771   0.993   9.377  0.2105  0.1020 -0.2986
 1490W        W 2461   3.476   2.507   5.742 -0.0138 -0.1993 -0.1582
 1491W        W 2462   0.345   3.170   8.264 -0.0258  0.0180 -0.1658
 1492W        W 2463   1.857   6.560  10.320  0.1599  0.0563 -0.1116
 1493W        W 2464   9.933  11.321   6.285 -0.2763  0.0856 -0.2013
 1494W        W 2465  12.333   1.566   2.982 -0.0404  0.0667 -0.1357
 1495W        W 2466   7.796   1.884   2.348  0.0639 -0.2554 -0.1114
 1496W        W 2467  13.721   3.534   5.050 -0.0578 -0.1534 -0.0182
 1497W        W 2468   8.778  13.244  12.451 -0.1129 -0.2648 -0.1084
 1498W        W 2469   0.733   7.401   8.095 -0.5223 -0.2325 -0.2380
 1499W        W 2470   1.655  13.812   7.387  0.0988  0.1683 -0.2612
 1500W        W 2471   9.237  11.698  13.186  0.3084  0.3515 -0.3431
 1501W        W 2472  10.789  11.772   5.354  0.0618 -0.0470 -0.0062
 1502W        W 2473   8.438   3.386   4.011  0.2077 -0.1017 -0.0149
 1503W        W 2474   0.771   5.622  11.695 -0.0613 -0.0854  0.0383
 1504W        W 2475   1.052   3.899   9.942 -0.3329 -0.0806  0.3130
 1505W        W 2476  13.412   2.425   7.466 -0.1276 -0.1040  0.0290
 1506W        W 2477   3.561   0.933   2.881  0.0886  0.0282  0.2674
 1507W        W 2478   3.352   6.510   0.769 -0.1186 -0.0773  0.0594
 1508W        W 2479   7.927   5.462   3.334 -0.0090  0.1784 -0.1344
 1509W        W 2480   3.653   1.875  10.546 -0.2410 -0.0025 -0.2193
 1510W        W 2481   2.973  11.774  12.635 -0.0051 -0.0845 -0.2280
 1511W        W 2482   0.545   2.917   7.249  0.0875  0.3846  0.3592
 1512W        W 2483   7.118   5.187   2.090 -0.1868 -0.1208  0.0307
 1513W        W 2484   7.991   8.135   6.417 -0.2721 -0.0867 -0.2421
 1514W        W 2485   1.778   4.712  13.328  0.0080  0.1615 -0.1084
 1515W        W 2486  13.194  12.764  11.946 -0.1595  0.1852 -0.0315
 1516W        W 2487   0.456   2.867   0.304  0.1694  0.1355 -0.1996
 1517W        W 2488   6.685   9.859  10.220  0.3032  0.1439 -0.3477
 1518W        W 2489   5.431   3.402  11.447  0.1576 -0.0704  0.1150
 1519W        W 2490   6.037   1.739  13.853 -0.0347  0.0016 -0.1612
 1520W        W 2491   3.152   5.081  13.095  0.1543 -0.0491 -0.1455
 1521W        W 2492  13.020   0.194   0.295  0.0855 -0.1052 -0.0367
 1522W        W 2493  10.680   6.106   0.114  0.2101 -0.2637 -0.0123
 1523W        W 2494  11.967   8.297   3.317  0.0938  0.2066  0.1102
 1524W        W 2495  10.784   1.281   1.382  0.0527  0.1168 -0.1071
 1525W        W 2496   4.981  11.404   2.509 -0.2382 -0.2024  0.0036
 1526W        W 2497  12.533   7.958   0.615  0.1411  0.1142 -0.1992
 1527W        W 2498   1.493   5.783   4.261 -0.0878  0.0787 -0.1283
 1528W        W 2499   9.354   9.946   9.830 -0.0826  0.0518 -0.2561
 1529W        W 2500  12.602  10.636   0.492 -0.0107 -0.1561 -0.0941
 1530W        W 2501   7.235   8.314   6.663  0.1587  0.2390  0.1852
 1531W        W 2502  13.814   6.313   0.595 -0.1403  0.1219  0.2350
 1532W        W 2503   1.962   7.054   8.767  0.1987  0.1253  0.0152
 1533W        W 2504   7.318  10.163  12.682 -0.0240  0.1171  0.0511
 1534W        W 2505  11.770   1.776   6.627 -0.4489 -0.2356  0.1907
 1535W        W 2506   5.053   3.989   9.363 -0.0675  0.1648 -0.1425
 1536W        W 2507   9.703   3.485   6.375  0.2266 -0.0118 -0.2531
 1537W        W 2508  10.065   0.280   7.405  0.0202 -0.2690  0.0068
 1538W        W 2509  10.595  11.535   0.256 -0.0348 -0.2493 -0.2303
 1539W        W 2510   2.008   4.312  13.176 -0.0915  0.1957 -0.0561
 1540W        W 2511   1.185   5.738   9.025  0.1677  0.0268  0.1237
 1541W        W 2512   6.304   7.685   8.939 -0.0477 -0.0475  0.2457
 1542W        W 2513   5.732  13.575  10.245  0.1780 -0.2831 -0.1820
 1543W        W 2514   5.802   4.679   9.178  0.0463 -0.1313 -0.0667
 1544W        W 2515  12.354  10.484   3.969 -0.0069  0.0075 -0.3618
 1545W        W 2516  12.050   8.176  11.285 -0.0977 -0.0362  0.4139
 1546W        W 2517  10.263   0.698  11.132 -0.0134  0.1238 -0.0323
 1547W        W 2518   7.895   6.300  13.680 -0.2023 -0.2926  0.0413
 1548W        W 2519   9.376   0.653   3.134  0.1050 -0.0541  0.2750
 1549W        W 2520   7.962   6.834   6.380  0.1473 -0.3293  0.0365
 1550W        W 2521   6.265  13.811   8.985  0.0738  0.1896 -0.0446
 1551W        W 2522   8.754   8.299   4.465 -0.0021 -0.1118 -0.1761
 1552W        W 2523   6.012   2.747   5.165 -0.1036  0.3206  0.0029
 1553W        W 2524   3.351   7.064   7.466  0.1020 -0.0194  0.2678
 1554W        W 2525  10.937   3.340   4.332  0.1183 -0.1306 -0.2205
 1555W        W 2526  11.108  11.711  11.701 -0.0432  0.2017 -0.0665
 1556W        W 2527   4.913  11.014   0.037 -0.2200 -0.2464 -0.2317
 1557W        W 2528   1.739   9.604   7.073 -0.0339  0.0354  0.2598
 1558W        W 2529   0.466   0.205   6.670  0.0335 -0.1753 -0.2707
 1559W        W 2530   9.085  11.714   3.948  0.0571 -0.1770 -0.3058
 1560W        W 2531  13.570   2.111   6.102  0.0672 -0.1607  0.0683
 1561W        W 2532  10.086   8.006   2.035  0.1757  0.2286  0.0118
 1562W        W 2533   0.126   2.419   7.777  0.2312 -0.1462  0.0999
 1563W        W 2534   2.991  11.662   4.658  0.1090  0.3082  0.2156
 1564W        W 2535   2.121   8.173   2.054 -0.1363 -0.2502 -0.0329
 1565W        W 2536   1.188  10.165  12.316 -0.3095 -0.2775  0.1919
 1566W        W 2537   5.150  11.775   5.737  0.0143 -0.1353 -0.0705
 1567W        W 2538   3.059   4.649  13.333 -0.0787  0.0566 -0.0662
 1568W        W 2539   2.204  11.482   7.100  0.1066 -0.0932 -0.1271
 1569W        W 2540   3.866   0.139   9.798  0.0974 -0.2422 -0.1349
 1570W        W 2541   5.120   4.144   5.405 -0.1489  0.2510 -0.4376
 1571W        W 2542   8.984   4.091  13.265  0.0525  0.1298 -0.1790
 1572W        W 2543   9.026   1.022   3.032  0.0681  0.0491 -0.0440
 1573W        W 2544   3.957   4.374   7.632 -0.1199 -0.0815  0.0798
 1574W        W 2545  11.951   6.001  12.698  0.0660  0.1255 -0.2739
 1575W        W 2546   3.784   1.099  13.536  0.3535 -0.0456  0.3271
 1576W        W 2547  11.514   5.683   3.367  0.0044 -0.0048 -0.2613
 1577W        W 2548   4.612  10.295   6.520 -0.1430 -0.0760 -0.0895
 1578W        W 2549   3.824  10.576  12.481  0.2688 -0.1377  0.0291
 1579W        W 2550   8.611   0.423   7.241  0.0006  0.0409  0.0921
 1580W        W 2551   4.990   3.512  13.157  0.0143  0.0558  0.0676
 1581W        W 2552   2.035   2.036  10.990  0.0212  0.0412 -0.1107
 1582W        W 2553   2.845  10.901   2.329 -0.1346 -0.0741 -0.3482
 1583W        W 2554   5.659   7.707   1.382  0.0860 -0.0100  0.1791
 1584W        W 2555   8.798   8.213  10.497  0.0100 -0.4530  0.1721
 1585W        W 2556  10.981  11.178   5.114 -0.4899  0.2535 -0.3459
 1586W        W 2557   1.333   7.493   9.485 -0.1316 -0.0019  0.1534
 1587W        W 2558  11.833   7.097   2.043  0.3832 -0.6093 -0.1372
 1588W        W 2559   0.647  12.903   6.667 -0.0848  0.2208 -0.1783
 1589W        W 2560   8.307  12.828   8.872 -0.1640 -0.1369 -0.5780
 1590W        W 2561   9.988   2.056  11.111 -0.0437  0.2822 -0.2587
 1591W        W 2562   7.171   2.365   5.180  0.2270  0.1206  0.1562
 1592W        W 2563   6.095   1.894   6.277 -0.0807  0.1601 -0.3461
 1593W        W 2564  12.551   7.175   4.687  0.1708 -0.1634  0.0187
 1594W        W 2565   4.335   7.957   1.267  0.0802  0.0797  0.0835
 1595W        W 2566   1.104   7.336   5.388  0.0053  0.1870  0.0415
 1596W        W 2567  11.437  10.190   2.751 -0.1268 -0.1666 -0.0465
 1597W        W 2568  10.442  10.875  11.035 -0.3313  0.0819  0.3216
 1598W        W 2569   2.475  10.813   8.518 -0.5359 -0.0173  0.2323
 1599W        W 2570  12.305   7.429  13.789 -0.0056  0.2133 -0.2496
 1600W        W 2571  12.386   3.532   5.343 -0.0449 -0.1181 -0.0734
 1601W        W 2572  12.217  11.959   5.279 -0.2809 -0.0007 -0.0153
 1602W        W 2573  10.265  13.436  11.717  0.1120 -0.0804  0.1761
 1603W        W 2574   8.780   7.611  12.524  0.4614  0.3907  0.0381
 1604W        W 2575   0.931   6.118   5.404 -0.0402  0.0247  0.0298
 1605W        W 2576  10.369   3.658   2.257  0.1361  0.0537  0.4396
 1606W        W 2577   8.123   9.912   3.635 -0.1256  0.1422  0.1592
 1607W        W 2578   3.867   6.025   9.712  0.0815 -0.1971  0.1537
 1608W        W 2579  13.846   6.727   9.252  0.1291 -0.0140 -0.2773
 1609W        W 2580  11.944   7.432  10.171  0.0529 -0.0019  0.2108
 1610W        W 2581   5.545  10.348  13.533 -0.2896  0.1659  0.1742
 1611W        W 2582   0.497   3.855   9.901  0.1339 -0.1687  0.0511
 1612W        W 2583   9.416   1.787   2.030  0.3373 -0.2956  0.1490
 1613W        W 2584  12.223  11.564   6.186 -0.2683 -0.0877  0.1622
 1614W        W 2585   1.127  10.706   9.515 -0.0476  0.0594  0.1828
 1615W        W 2586   1.968   8.326   1.098  0.1183  0.1393  0.0196
 1616W        W 2587   7.521   0.656   8.353 -0.0184  0.3375 -0.2735
 1617W        W 2588   9.811   2.658  11.764 -0.3249  0.2694 -0.1918
 1618W        W 2589   7.676   2.920   8.408  0.1351 -0.1808 -0.1107
 1619W        W 2590   6.323  11.096   2.665  0.3608  0.2405  0.0010
 1620W        W 2591   5.316  11.684   8.409 -0.2606  0.1179 -0.1723
 1621W        W 2592  13.384   5.633   7.163  0.2460 -0.1017 -0.0587
 1622W        W 2593   7.009   8.806   1.393 -0.2939 -0.1406  0.0516
 1623W        W 2594   5.517   9.684  12.113  0.1296 -0.2872 -0.2637
 1624W        W 2595  12.785   4.966  13.657  0.0508 -0.0036 -0.3461
 1625W        W 2596  12.852   3.311  11.318  0.0847  0.1634  0.0009
 1626W        W 2597   3.955   1.459   8.052  0.1888 -0.0672 -0.4005
 1627W        W 2598   6.701  12.558   7.728 -0.1022  0.0176 -0.1349
 1628W        W 2599   6.611  11.092   1.529  0.3536 -0.4192  0.2820
 1629W        W 2600   6.888   6.158   8.052  0.0221 -0.3171 -0.2076
 1630W        W 2601   5.871   6.262   9.128 -0.0844  0.2467 -0.1074
 1631W        W 2602   9.573  13.028   3.251 -0.3177 -0.2416 -0.2066
 1632W        W 2603   9.777   5.850   8.571 -0.0106 -0.3364 -0.0050
 1633W        W 2604   0.442   8.432   8.833  0.1375 -0.0615  0.3113
 1634W        W 2605  13.811  10.629   6.408  0.1139 -0.0789 -0.0581
 1635W        W 2606   2.891   8.569   0.812  0.3689  0.0291 -0.3310
 1636W        W 2607   8.836   8.954  11.888  0.1113 -0.1399  0.0707
 1637W        W 2608   0.326   0.130  10.578 -0.0799  0.0157  0.1378
 1638W        W 2609   2.817  12.381  13.668 -0.0712  0.0077 -0.2855
 1639W        W 2610  12.655   3.219  10.764  0.0151 -0.4393 -0.2650
 1640W        W 2611   2.826   0.501  10.941  0.1978  0.1557  0.0454
 1641W        W 2612   6.801   4.188   1.837 -0.1233  0.2809 -0.1163
 1642W        W 2613   2.789  12.261   8.523 -0.1662  0.0392 -0.1614
 1643W        W 2614  13.435   2.737   4.471  0.2073 -0.0472 -0.0690
 1644W        W 2615   9.013   9.590   0.784  0.0923 -0.2262 -0.0809
 1645W        W 2616  13.639   2.679   7.890  0.1239  0.0451 -0.1540
 1646W        W 2617   9.630   0.109   8.429 -0.1863  0.0193 -0.0510
 1647W        W 2618   1.690   7.103   1.583 -0.3416  0.5235 -0.2055
 1648W        W 2619   2.381   1.279   8.681 -0.0685 -0.4025 -0.2602
 1649W        W 2620   2.661   6.466   6.582 -0.2207 -0.0690  0.0278
 1650W        W 2621   1.216   1.764  13.549 -0.2372  0.0633 -0.0854
 1651W        W 2622   4.799   5.292   6.787  0.0341 -0.4599 -0.5221
 1652W        W 2623   8.378   4.193  10.255 -0.4444  0.0740 -0.1084
 1653W        W 2624  11.774  10.298   8.632  0.2430  0.2012 -0.1683
 1654W        W 2625   0.393   2.771  11.420 -0.2918  0.1270  0.1738
 1655W        W 2626  12.446   6.538  11.355  0.0086 -0.3250 -0.1306
 1656W        W 2627  12.669   8.435   3.291 -0.1304 -0.1076 -0.0561
 1657W        W 2628  13.801   0.353   6.243 -0.3441  0.0689  0.0380
 1658W        W 2629   8.593   6.373   2.358 -0.1415  0.2349 -0.1597
 1659W        W 2630   4.575  13.133   3.558 -0.0396 -0.0058 -0.1313
 1660W        W 2631   2.019   4.467   3.434  0.0606 -0.0149  0.1405
 1661W        W 2632   8.062   3.288   2.522  0.0703  0.0788  0.1316
 1662W        W 2633   0.594   0.648   6.825 -0.2218 -0.3045 -0.1887
 1663W        W 2634   3.864  11.461   0.883  0.2057  0.1025  0.0166
 1664W        W 2635   3.838   1.754   4.166  0.2375 -0.2061 -0.2797
 1665W        W 2636   3.017   8.671   5.958 -0.2702 -0.4269  0.0819
 1666W        W 2637   8.880  11.081   1.175 -0.0162  0.2347 -0.0609
 1667W        W 2638   8.278   3.591   7.466 -0.0507  0.0855  0.1152
 1668W        W 2639   3.646  11.476  13.592 -0.1130 -0.3078  0.3445
 1669W        W 2640  11.355  12.308  12.998  0.2440 -0.1942  0.3619
 1670W        W 2641   9.854   0.291   1.288 -0.1842  0.2818  0.0368
 1671W        W 2642   8.388   1.499   2.163  0.0000 -0.0387  0.0766
 1672W        W 2643   7.100   4.806   6.150  0.0908 -0.1211 -0.0061
 1673W        W 2644   3.535  12.495   1.568 -0.2392 -0.3072  0.2230
 1674W        W 2645   3.835   6.771   0.306 -0.1160 -0.2900  0.0512
 1675W        W 2646   2.209   9.601   8.552 -0.1303  0.0899  0.2348
 1676W        W 2647  11.488   4.010  12.060  0.0056  0.3308  0.0388
 1677W        W 2648   5.154   2.268  10.554 -0.1922  0.2664 -0.1048
 1678W        W 2649   1.841   9.741  12.419 -0.1486 -0.2607 -0.0063
 1679W        W 2650   7.890   3.570   0.733 -0.1093  0.1405  0.0971
 1680W        W 2651   8.150  13.735   0.708 -0.0810  0.0695 -0.0309
 1681W        W 2652   8.762  10.223   2.122  0.2368 -0.0544 -0.1090
 1682W        W 2653  12.898   2.180   9.865 -0.2546 -0.1354 -0.3446
 1683W        W 2654   9.998   8.695   0.794  0.1186  0.1299 -0.3069
 1684W        W 2655   7.742   0.740  10.724  0.0194 -0.2333 -0.0407
 1685W        W 2656   5.022  10.606   3.497 -0.0900  0.2675  0.1190
 1686W        W 2657   7.786   8.256   1.779  0.1924  0.0544  0.0016
 1687W        W 2658   4.225   0.255   7.374 -0.2215 -0.1596  0.2542
 1688W        W 2659   8.750   7.799   1.697  0.1387 -0.1876  0.2137
 1689W        W 2660   2.712  13.496   0.706  0.0356 -0.0093 -0.0370
 1690W        W 2661   1.987  12.106   8.759  0.3494  0.0383 -0.2461
 1691W        W 2662   8.899   1.559   6.690 -0.2767  0.2633 -0.0787
 1692W        W 2663   9.722   1.279  10.032  0.2097  0.0534 -0.0495
 1693W        W 2664   0.845  11.030  13.407  0.2332  0.2048 -0.1058
 1694W        W 2665  10.759  11.979   9.434 -0.1594 -0.1209  0.2006
 1695W        W 2666  10.918  12.593   7.026 -0.0558 -0.0137 -0.1072
 1696W        W 2667   1.057  13.054   8.853 -0.0452 -0.0908 -0.1864
 1697W        W 2668  11.744   4.485  12.011  0.1571  0.1333 -0.1868
 1698W        W 2669   5.370   1.332  11.088 -0.1130  0.1094 -0.3264
 1699W        W 2670   4.897  11.509   6.176  0.2653  0.3151 -0.0956
 1700W        W 2671  11.733   1.928   1.644  0.1556 -0.0931 -0.1964
 1701W        W 2672   4.874  11.810   1.691 -0.0274  0.0230  0.0649
 1702W        W 2673  13.588   7.504   8.737 -0.5046 -0.2170 -0.0865
 1703W        W 2674  12.847   8.898   2.103  0.1930  0.1543 -0.1324
 1704W        W 2675  10.560   4.199   3.031 -0.2623  0.0905 -0.0586
 1705W        W 2676   9.424   9.534   5.075  0.0738  0.0963  0.0969
 1706W        W 2677   5.530   8.186   9.107  0.3051  0.1076 -0.0736
 1707W        W 2678   2.982   8.754   3.745 -0.2742 -0.0494  0.0803
 1708W        W 2679   1.807   4.160   9.262 -0.0781 -0.2014  0.0896
 1709W        W 2680   2.557   8.669  12.648 -0.1588  0.1130 -0.3546
 1710W        W 2681  11.609   6.030   3.990 -0.3725 -0.0046  0.1733
 1711W        W 2682   6.821   7.788   8.876  0.0579  0.0005  0.2820
 1712W        W 2683  11.894  12.742   4.091 -0.0035  0.4056  0.1930
 1713W        W 2684   0.620   4.260   4.722  0.0088  0.2838 -0.0216
 1714W        W 2685   9.054   8.130  10.028 -0.0768  0.0403  0.1454
 1715W        W 2686   4.766  10.669  11.327  0.1546 -0.2109 -0.1276
 1716W        W 2687   6.754   6.325  10.370  0.0461  0.2375 -0.0187
 1717W        W 2688   4.619  12.463  10.329 -0.3064 -0.0703 -0.1195
 1718W        W 2689  12.572  11.871   4.815  0.0608  0.2079  0.1458
 1719W        W 2690   7.037  13.355  13.191  0.2364  0.0137 -0.0128
 1720W        W 2691  12.287   0.362  12.915 -0.1228  0.1850  0.0743
 1721W        W 2692  11.477   3.359   9.809  0.1844 -0.2695  0.1170
 1722W        W 2693  10.307   6.447  13.114  0.2459 -0.2772  0.2863
 1723W        W 2694   6.579  10.700   5.018 -0.0189  0.1666  0.1026
 1724W        W 2695   7.773   5.511  11.935  0.0005 -0.0455 -0.0032
 1725W        W 2696   8.952   6.553  10.550  0.2246  0.1537 -0.0187
 1726W        W 2697   3.967   5.820  10.228  0.0494 -0.1450  0.0800
 1727W        W 2698   4.748   0.278   8.749  0.2321 -0.3296 -0.2194
 1728W        W 2699   3.570   9.588   7.875 -0.0479  0.1038 -0.1807
 1729W        W 2700   6.701   6.618   5.347  0.2056  0.1745 -0.1224
 1730W        W 2701  11.679   3.049   4.018  0.0542  0.4088  0.0039
 1731W        W 2702   1.233  11.209  10.194 -0.0087 -0.2036  0.2361
 1732W        W 2703  10.397  13.082   4.891 -0.0440 -0.1773 -0.1155
 1733W        W 2704   8.165   0.568   3.603  0.2053  0.1227 -0.2121
 1734W        W 2705   7.789  12.908   5.191  0.1935  0.0721 -0.0621
 1735W        W 2706   5.024   0.404  11.727 -0.0348 -0.0326 -0.4560
 1736W        W 2707   8.654  11.064  12.827  0.0070  0.3240 -0.0577
 1737W        W 2708   7.074  11.169   8.075  0.1130  0.2329  0.2355
 1738W        W 2709   5.401   2.702   0.472  0.0667  0.1352 -0.5602
 1739W        W 2710   0.802   5.979   5.854  0.2790  0.1723 -0.0968
 1740W        W 2711  13.462   6.025   4.084  0.1243  0.1179  0.2126
 1741W        W 2712   9.326  13.238   4.536 -0.0365 -0.2976 -0.0780
 1742W        W 2713   8.594   4.408   6.914  0.0411 -0.2024 -0.3007
 1743W        W 2714   3.396   9.018  11.457  0.1808  0.0783  0.1630
 1744W        W 2715   6.013   4.999  11.704  0.1460  0.4035 -0.0317
 1745W        W 2716   0.920  13.828   6.359  0.0397 -0.0600  0.0926
 1746W        W 2717   2.809   7.931  12.320 -0.1983 -0.3145  0.0521
 1747W        W 2718   5.532  10.333  10.936 -0.1678  0.0871  0.3000
 1748W        W 2719   0.941   0.438  13.547 -0.1474  0.0262 -0.3304
 1749W        W 2720   9.757  12.677   2.242 -0.0090 -0.1631  0.1269
 1750W        W 2721  11.362  10.414  12.168  0.2320 -0.1209  0.3018
 1751W        W 2722  11.494  13.717  11.181  0.1004 -0.0224  0.2345
 1752W        W 2723   0.712  13.755   0.013  0.3240  0.2828  0.0915
 1753W        W 2724   8.019   2.355  12.219  0.0090  0.2741  0.3524
 1754W        W 2725   3.191  12.823   1.655 -0.1363 -0.2691 -0.4827
 1755W        W 2726   8.817   9.859  11.331  0.1561 -0.0444  0.0074
 1756W        W 2727  11.832   3.973   9.251 -0.2998 -0.3088 -0.1596
 1757W        W 2728   4.628   1.229   1.371  0.1758  0.0935 -0.0548
 1758W        W 2729   2.478   6.781   2.210  0.2506 -0.1964 -0.1876
 1759W        W 2730   3.337   5.276   7.821  0.4445  0.0627 -0.0054
 1760W        W 2731   0.061  11.088   6.091  0.1147 -0.0132  0.2114
 1761W        W 2732   8.128   3.414   6.972  0.1273  0.1044 -0.3544
 1762W        W 2733   6.424   4.514  11.356  0.1184  0.0754 -0.2286
 1763W        W 2734   7.942   7.568  12.702 -0.0205 -0.2326 -0.1924
 1764W        W 2735   6.504  11.808  13.134  0.2342 -0.1916 -0.0522
 1765W        W 2736   2.159   6.364   0.724 -0.0288 -0.0354 -0.3080
 1766W        W 2737   2.615   4.367   2.533  0.0782 -0.0209 -0.0243
 1767W        W 2738  13.558   9.537   1.859  0.1226 -0.2052  0.1015
 1768W        W 2739   3.531  12.162   7.342  0.1874  0.1827 -0.1925
 1769W        W 2740  12.681   4.215  12.053  0.1737 -0.1807 -0.1793
 1770W        W 2741   7.461   9.578   3.523  0.3929 -0.0153  0.2356
 1771W        W 2742  13.087   9.512   6.061  0.0011  0.2633 -0.0487
 1772W        W 2743  13.341   5.221   9.233 -0.1144  0.1041  0.0533
 1773W        W 2744   0.373   1.408   9.066  0.1535  0.0237 -0.0953
 1774W        W 2745  10.691   9.129   4.459 -0.0665  0.0077 -0.0385
 1775W        W 2746   8.153   6.608   0.698  0.0661  0.1357  0.2859
 1776W        W 2747   4.823   1.212   6.939  0.1203 -0.0373 -0.1747
 1777W        W 2748   6.758   8.712   2.922 -0.1907  0.0048 -0.0571
 1778W        W 2749   1.311   5.349   2.097 -0.4155  0.0973 -0.0595
 1779W        W 2750   6.314   4.453   0.428  0.0446  0.0350 -0.1272
 1780W        W 2751   6.881   5.831   9.065  0.2294 -0.0922  0.0265
 1781W        W 2752   9.797   3.100   3.014 -0.1357  0.1592  0.1026
 1782W        W 2753   3.345  13.836   8.256  0.1064 -0.1657  0.1394
 1783W        W 2754   3.715   9.962   5.001  0.0884  0.1684 -0.0822
 1784W        W 2755  13.461   4.831   2.232 -0.0760 -0.3664  0.3079
 1785W        W 2756   0.982   9.898   6.536  0.1658 -0.3660 -0.1669
 1786W        W 2757  13.390   2.844   3.737  0.0053  0.0537 -0.1795
 1787W        W 2758  11.454   6.747   9.239 -0.3128  0.0965  0.1736
 1788W        W 2759   7.638   5.335   3.729  0.1714  0.2613  0.1357
 1789W        W 2760   2.971   6.093   2.762 -0.2026  0.1100  0.1755
 1790W        W 2761   8.690   5.885   7.037 -0.0665 -0.1067  0.0290
 1791W        W 2762   7.987  13.101   0.477  0.1348  0.0905  0.0738
 1792W        W 2763   4.114  11.363  10.950  0.0755 -0.0894  0.0290
 1793W        W 2764   4.519   7.925   2.800 -0.1290  0.1815  0.1672
 1794W        W 2765  12.250   1.149   7.946  0.2721  0.0451  0.2367
 1795W        W 2766  10.698  10.335  13.530  0.1638  0.1222  0.0463
 1796W        W 2767  10.386   2.486   7.550 -0.0553  0.1960  0.1430
 1797W        W 2768  13.504   6.350  11.542 -0.3382 -0.0303 -0.0880
 1798W        W 2769   6.839   2.376   0.914  0.1186 -0.1501  0.0530
 1799W        W 2770   4.528   8.605   9.617  0.2367  0.0024 -0.2743
 1800W        W 2771  13.810  11.858   8.895  0.0681  0.0234  0.2801
 1801W        W 2772   0.979   0.223   8.989  0.3378  0.3636 -0.0973
 1802W        W 2773  10.045   6.258   7.928 -0.0949  0.2984 -0.1754
 1803W        W 2774   1.437  13.184   9.716 -0.0461  0.1758 -0.1355
 1804W        W 2775   7.462  11.573   2.661  0.0379  0.2310 -0.0280
 1805W        W 2776   2.360  13.244   6.999  0.1208  0.0214 -0.0818
 1806W        W 2777  12.050   4.529   5.650 -0.1901 -0.3078 -0.3181
 1807W        W 2778   0.669  10.272   8.195  0.1764  0.1419  0.2629
 1808W        W 2779   3.514   3.642   2.338  0.4341  0.2287  0.3063
 1809W        W 2780   5.013  11.608   9.309 -0.0175 -0.3991  0.1027
 1810W        W 2781   9.873   1.166   1.121  0.0705  0.0462 -0.2331
 1811W        W 2782   6.729   9.586   1.907 -0.3440  0.2769  0.1711
 1812W        W 2783   0.914   5.838   9.947 -0.0368 -0.2009  0.0459
 1813W        W 2784   6.758  12.066  10.009 -0.0079  0.0183  0.0174
 1814W        W 2785   2.359   1.200  10.614 -0.0456  0.0834  0.1760
 1815W        W 2786  12.826  11.747   4.254 -0.1163 -0.0280  0.1331
 1816W        W 2787   6.220   5.375  10.830  0.0544 -0.0181  0.0300
 1817W        W 2788   8.995   2.342  10.127  0.1803  0.1301  0.3391
 1818W        W 2789   6.226  12.760  10.344 -0.1384  0.2693 -0.1115
 1819W        W 2790   2.731   6.690  10.771  0.1821  0.0944  0.0609
 1820W        W 2791  10.175   9.226   5.829  0.4262  0.1185  0.1647
 1821W        W 2792   8.672   9.716   7.135  0.0024 -0.4319 -0.2118
 1822W        W 2793   3.599  10.503   1.641 -0.0334  0.1505 -0.1564
 1823W        W 2794   1.919  13.015   7.978 -0.2994 -0.2004  0.2619
 1824W        W 2795   5.171   7.674   1.229 -0.1646 -0.1181 -0.0684
 1825W        W 2796   2.773   1.535  12.038 -0.0063 -0.0632 -0.3790
 1826W        W 2797  10.695   2.961   8.627 -0.2138 -0.3834  0.2011
 1827W        W 2798  12.485   7.060   2.240 -0.1336 -0.1406  0.1370
 1828W        W 2799  10.259   2.081   4.481  0.1259 -0.0004  0.2808
 1829W        W 2800  10.672  10.485   2.958 -0.1269  0.0764 -0.0837
 1830W        W 2801   5.512  11.297   8.109 -0.0040  0.2239 -0.2974
 1831W        W 2802   9.649   4.011   8.330 -0.1128  0.1119 -0.1861
 1832W        W 2803  11.336  10.385   9.268 -0.1870 -0.1043 -0.3105
 1833W        W 2804   1.581   7.419   1.982 -0.0368  0.4728  0.1537
 1834W        W 2805   4.957   7.913  11.831 -0.0777  0.1285  0.1289
 1835W        W 2806   3.086  12.323   7.562 -0.0940 -0.1196 -0.3428
 1836W        W 2807   5.363   8.800   2.169  0.2911  0.2004  0.0907
 1837W        W 2808   4.520   3.839   3.702 -0.2528 -0.0545  0.4585
 1838W        W 2809   1.484   5.847   2.128  0.2461 -0.0978 -0.1232
 1839W        W 2810   9.406  13.650  12.852 -0.0258 -0.0247 -0.2572
 1840W        W 2811   9.904  11.638   9.474 -0.0464 -0.1665 -0.2011
 1841W        W 2812   8.323   1.867  13.786  0.5646 -0.0747  0.2759
 1842W        W 2813   9.376   7.670   7.032  0.3573 -0.0805 -0.3414
 1843W        W 2814   9.663   3.757  11.674 -0.0725 -0.2952 -0.0025
 1844W        W 2815  12.546   6.288   1.414 -0.0673 -0.3217  0.0204
 1845W        W 2816   0.068  13.620  12.825 -0.2923  0.1367 -0.0398
 1846W        W 2817   3.083  12.791   4.410 -0.3800  0.3747 -0.4094
 1847W        W 2818   0.463   2.693   4.219 -0.0931  0.0467  0.1229
 1848W        W 2819   1.034   6.165   2.100  0.0820  0.2427 -0.0010
 1849W        W 2820   6.915   8.736  11.961 -0.1654 -0.1189 -0.1322
 1850W        W 2821  10.562  12.905  13.350 -0.0947  0.3458 -0.0272
 1851W        W 2822   8.663  12.779   1.646 -0.0723 -0.1277  0.0841
 1852W        W 2823   8.321   6.850   4.709  0.1095 -0.2404 -0.2133
 1853W        W 2824   7.490  12.801   1.192 -0.0815  0.0767  0.2518
 1854W        W 2825   8.608   5.664   9.238  0.0882  0.2006 -0.3980
 1855W        W 2826   7.083   9.253   0.384  0.0305 -0.2597 -0.0323
 1856W        W 2827  12.033   8.244   2.263 -0.1327  0.3281 -0.0107
 1857W        W 2828   3.003   2.507   2.952  0.0710 -0.1536  0.0667
 1858W        W 2829   2.316   7.329   8.439  0.2998  0.2178 -0.0336
 1859W        W 2830  13.184   7.083   8.780 -0.0717  0.0923  0.1169
 1860W        W 2831   5.655   7.420  11.541  0.2477  0.2370 -0.1102
 1861W        W 2832   6.632   1.725  13.192  0.0230 -0.0365 -0.1653
 1862W        W 2833   5.649  11.715   0.857 -0.0821  0.0840 -0.0945
 1863W        W 2834   3.176   0.514   4.684  0.1342 -0.1956 -0.1639
 1864W        W 2835  13.585   2.420   5.282 -0.0930  0.2300  0.0814
 1865W        W 2836   5.981  13.610  11.222 -0.0105  0.0546  0.1579
 1866W        W 2837   8.419   7.895   0.406  0.1454  0.0914  0.2324
 1867W        W 2838   4.868  11.413   1.384 -0.0501 -0.1210 -0.1880
 1868W        W 2839   4.785   9.362   5.593  0.1491 -0.0631 -0.2257
 1869W        W 2840   3.768  13.265  10.854  0.0448  0.0227  0.0493
 1870W        W 2841   9.005   9.652   4.855  0.0743  0.0250  0.0455
 1871W        W 2842   3.847   1.178  11.607 -0.0490 -0.2358  0.2293
 1872W        W 2843   4.045   3.267  10.671  0.3410 -0.0906 -0.0263
 1873W        W 2844   7.288  10.741   5.116  0.0957 -0.3201  0.3058
 1874W        W 2845   8.019   2.185  11.725  0.0087 -0.2397  0.0785
 1875W        W 2846   7.347   5.306  13.321  0.0182  0.1323  0.1330
 1876W        W 2847   1.421  10.304   6.339  0.3387  0.0989 -0.0351
 1877W        W 2848   6.264   5.786   9.182 -0.0242 -0.1702  0.0447
 1878W        W 2849   3.586   2.645   5.162 -0.2393  0.2766  0.0075
 1879W        W 2850   0.615   0.312  10.963 -0.0164  0.1670  0.2675
 1880W        W 2851  11.639   4.022   1.879  0.0458 -0.0348  0.0853
 1881W        W 2852   1.071  12.352  13.536  0.0366  0.4216 -0.7879
 1882W        W 2853   7.783  11.247  11.387 -0.1447 -0.0365  0.1382
 1883W        W 2854   8.624   4.646   0.279  0.0995  0.0498  0.2830
 1884W        W 2855   4.088   4.244  11.908  0.0908  0.1385  0.0217
 1885W        W 2856  12.820   7.532  13.770 -0.0712 -0.1486  0.0660
 1886W        W 2857  12.626  10.692   2.710 -0.0432 -0.1308 -0.2025
 1887W        W 2858   8.021   4.290  11.466  0.0242 -0.0102 -0.0364
 1888W        W 2859   0.224   0.640   5.852 -0.3477 -0.0881 -0.3324
 1889W        W 2860   1.334   0.162   6.420  0.0267 -0.1561  0.2969
 1890W        W 2861   3.225   8.574   8.837  0.1140  0.1226  0.3051
 1891W        W 2862   7.881  12.444  12.232  0.0594  0.3376  0.2050
 1892W        W 2863   4.367   1.689   8.229 -0.1853 -0.0976 -0.0051
 1893W        W 2864   5.368   6.162   7.487 -0.1861  0.2340  0.0326
 1894W        W 2865  10.796   8.186   9.983  0.0936 -0.0042 -0.0893
 1895W        W 2866   7.854  11.997   8.462 -0.1029  0.3481 -0.2153
 1896W        W 2867   5.907  10.669   0.006 -0.0480  0.1201  0.0305
 1897W        W 2868  11.562  11.602  12.078  0.0537  0.0596 -0.1316
 1898W        W 2869   7.926   8.000  13.558 -0.3452  0.0442 -0.1819
 1899W        W 2870   2.655   5.621   9.067  0.0908  0.0903  0.2828
 1900W        W 2871   7.353   2.056   1.370  0.0821  0.1345  0.1712
 1901W        W 2872   1.097   5.115   2.508 -0.0108  0.2896  0.0762
 1902W        W 2873   0.537  10.670  12.333 -0.1063  0.1742 -0.0281
 1903W        W 2874  12.438   5.124   4.200 -0.0639 -0.1368  0.2648
 1904W        W 2875   3.487   4.657   6.604 -0.3215  0.0500 -0.0108
 1905W        W 2876   1.672   7.606   0.823 -0.4348 -0.1027  0.2665
 1906W        W 2877   5.001  11.085  11.084  0.2381  0.0062  0.1481
 1907W        W 2878  10.234   0.729   5.412 -0.0450  0.1520  0.0402
 1908W        W 2879   9.850   4.216   7.618  0.0096 -0.3805 -0.0151
 1909W        W 2880   7.190   9.155   5.381  0.3237  0.1444  0.2053
 1910W        W 2881  10.295   6.061  12.704 -0.0210 -0.0245 -0.0094
 1911W        W 2882   0.750   9.178   4.999 -0.0389  0.0085  0.0864
 1912W        W 2883   5.153   0.953   4.650 -0.2868 -0.1793 -0.0343
 1913W        W 2884   6.449   8.183  12.419 -0.1740 -0.0179 -0.2206
 1914W        W 2885   8.186   0.673  12.594 -0.0502 -0.1480 -0.0319
 1915W        W 2886   6.448   1.302   9.004 -0.0002  0.4312 -0.1730
 1916W        W 2887  11.067   4.674  12.897  0.3439 -0.1362 -0.0877
 1917W        W 2888   9.636   2.085   5.518  0.1461  0.2444  0.2813
 1918W        W 2889   4.469  11.918  10.782 -0.1633  0.1555 -0.3032
 1919W        W 2890   0.594   3.226   9.606  0.0530 -0.0722  0.0108
 1920W        W 2891   2.374  12.066  11.766 -0.0984  0.1579  0.2901
 1921W        W 2892   0.639   2.901  10.606 -0.2748 -0.0081 -0.0601
 1922W        W 2893  11.079   5.748   2.601  0.0983 -0.0014 -0.0223
 1923W        W 2894  11.867  13.208  13.902 -0.4163 -0.0577  0.0697
 1924W        W 2895   4.164  10.950   6.883 -0.0767  0.1018 -0.0234
 1925W        W 2896  13.806   2.919   1.056  0.1594 -0.0891  0.1581
 1926W        W 2897   2.416   9.032  11.503  0.2101 -0.0513  0.0008
 1927W        W 2898  12.559  10.085   7.675 -0.3044  0.2456 -0.1695
 1928W        W 2899   8.926   7.989   3.514  0.2371 -0.1998  0.1240
 1929W        W 2900   0.985  10.367   9.938  0.3154 -0.0262  0.1773
 1930W        W 2901   6.218  10.669   7.527 -0.2884  0.2483  0.3212
 1931W        W 2902  11.332   1.874   5.869 -0.2426  0.0484 -0.3466
 1932W        W 2903   4.655   8.418   6.522  0.2716  0.0912 -0.1764
 1933W        W 2904   2.524   2.034   6.476 -0.0781 -0.3057 -0.1540
 1934W        W 2905  11.803   5.039   0.120  0.0622  0.0798 -0.1553
 1935W        W 2906   2.544  11.454   0.183 -0.3194  0.0521 -0.0047
 1936W        W 2907   4.592  11.710   2.721  0.1739  0.0795  0.2358
 1937W        W 2908   6.510   6.661   9.946 -0.2528  0.2385 -0.0459
 1938W        W 2909   9.118   4.969   7.116  0.3652 -0.0672  0.2424
 1939W        W 2910   1.717  10.514  10.461  0.1002  0.3730  0.3026
 1940W        W 2911  11.560   5.691   4.325  0.0545  0.0281 -0.3744
 1941W        W 2912   0.136   3.192   2.013  0.0123 -0.0673 -0.0264
 1942W        W 2913  11.401   0.206   1.490 -0.0265 -0.2694  0.1803
 1943W        W 2914  11.695   7.539   4.320  0.2252 -0.2174  0.0900
 1944W        W 2915   6.108  11.547   7.383  0.1020 -0.0262  0.3166
 1945W        W 2916   9.410  11.662   7.707 -0.0291  0.0314  0.1312
 1946W        W 2917   8.770   0.654   6.848 -0.0834 -0.2772 -0.1934
 1947W        W 2918   3.829  13.679   5.771 -0.1273  0.1938 -0.0107
 1948W        W 2919   6.801   9.249  10.856 -0.1177 -0.0175 -0.0705
 1949W        W 2920   9.266   9.756   8.881 -0.1454  0.1536 -0.0705
 1950W        W 2921   9.960   9.233   1.535  0.2349 -0.5841 -0.0500
 1951W        W 2922   9.989   6.907   1.954 -0.0444 -0.2996  0.0072
 1952W        W 2923   2.227   7.033   9.717  0.6330 -0.1010  0.1074
 1953W        W 2924  10.988   4.833  13.661 -0.0943 -0.0078  0.2316
 1954W        W 2925   9.379  11.570   7.215 -0.0425  0.1278 -0.3532
 1955W        W 2926   2.223   0.876   1.378 -0.0482  0.2986 -0.4017
 1956W        W 2927   8.316   9.689   2.592  0.0221 -0.0487 -0.1887
 1957W        W 2928  12.404   2.313   9.155  0.1140  0.1493  0.1281
 1958W        W 2929  11.477   0.951  10.918  0.2562 -0.2813  0.3593
 1959W        W 2930   2.477   6.066   0.456 -0.1024  0.4604  0.0672
 1960W        W 2931   8.318   3.109   7.433  0.1660 -0.1061 -0.0746
 1961W        W 2932   3.532   1.035  10.221  0.1908  0.1079 -0.0363
 1962W        W 2933  12.266  10.464   3.447  0.0465 -0.1918  0.1286
 1963W        W 2934   4.922   9.145   3.823 -0.2017 -0.0923  0.0539
 1964W        W 2935   4.974   0.992   9.049 -0.0793  0.0904  0.1655
 1965W        W 2936   3.218  10.952   5.000 -0.2487 -0.0693  0.0109
 1966W        W 2937  12.628   6.210   8.196 -0.0019 -0.1179 -0.0069
 1967W        W 2938   4.873   5.246  13.330  0.1285  0.3423 -0.2495
 1968W        W 2939  13.547   9.034  10.611 -0.1055 -0.2644 -0.1441
 1969W        W 2940   9.595   3.401   9.398 -0.0578 -0.3990 -0.1902
 1970W        W 2941  12.054  11.651   4.221 -0.0017  0.1460  0.2104
 1971W        W 2942   6.847   1.844  10.670 -0.3294  0.3425 -0.2384
 1972W        W 2943   9.172   0.673   4.567 -0.0299  0.0922  0.0429
 1973W        W 2944  13.465   7.640   6.744  0.1610 -0.0129 -0.3002
 1974W        W 2945   4.151   1.945   4.729 -0.3157 -0.2027  0.0012
 1975W        W 2946   8.096  13.258   0.044  0.2456  0.3440 -0.1223
 1976W        W 2947   3.973   2.163  13.845 -0.0436 -0.1942 -0.2299
 1977W        W 2948   0.472  11.837   7.080 -0.3626  0.1341 -0.2006
 1978W        W 2949  10.289   9.861  12.304  0.2381 -0.1768 -0.3105
 1979W        W 2950   6.293   6.170   9.582 -0.3594  0.4035 -0.0270
 1980W        W 2951   1.248   3.170   8.522 -0.3693  0.0773 -0.0049
 1981W        W 2952   2.738  12.665  12.732 -0.2389 -0.0201  0.0513
 1982W        W 2953  10.195  12.904   4.449 -0.1971 -0.0834 -0.1301
 1983W        W 2954   2.623   6.725  13.605 -0.0408 -0.3064 -0.0229
 1984W        W 2955   5.569   5.953   2.341  0.2117  0.1785  0.2045
 1985W        W 2956   7.451   9.949   5.730  0.2525 -0.0808  0.4098
 1986W        W 2957   0.931  13.771   6.879  0.3293  0.1492 -0.1805
 1987W        W 2958   5.221   5.260   4.964  0.0057  0.0363 -0.0483
 1988W        W 2959   9.064   2.989   5.587  0.0855 -0.3032  0.0806
 1989W        W 2960   1.056   8.041   3.397 -0.0228 -0.1645 -0.1634
 1990W        W 2961   8.334  10.941   5.812  0.2946 -0.2131 -0.2313
 1991W        W 2962  12.645  12.451   5.995  0.0994  0.1142 -0.5159
 1992W        W 2963   0.950  13.724  10.127  0.0108  0.0717  0.0827
 1993W        W 2964   6.848   8.755   7.897  0.1235  0.0610 -0.1560
 1994W        W 2965  12.578   7.010  11.313  0.1072  0.1960 -0.1304
 1995W        W 2966  13.893   8.340   4.946 -0.0023  0.0537 -0.1377
 1996W        W 2967   9.274   3.875  11.393  0.1182  0.1702  0.1873
 1997W        W 2968   9.093   1.475   0.223 -0.3659  0.0257  0.2385
 1998W        W 2969  12.447   2.737  10.658 -0.0906  0.0726  0.0448
 1999W        W 2970  13.323   0.198  10.801 -0.0234  0.0331  0.0163
 2000W        W 2971   7.881  13.793  12.804 -0.1063 -0.0074  0.1880
 2001W        W 2972   2.284  10.483   2.887 -0.1081 -0.1937 -0.0122
 2002W        W 2973   7.785   5.864   7.819  0.0626  0.1231 -0.3516
 2003W        W 2974   9.836   9.623   4.659 -0.1633  0.0382 -0.0406
 2004W        W 2975   6.502  12.200   7.244 -0.2173 -0.0453 -0.1673
 2005W        W 2976   4.859   0.742   5.378 -0.0434 -0.2235  0.0663
 2006W        W 2977  12.098   9.357   9.545  0.0967 -0.0223 -0.0317
 2007W        W 2978   6.193   6.788   8.331 -0.0745  0.0798  0.0247
 2008W        W 2979   9.985   4.408   2.451  0.0494  0.1151 -0.0057
 2009W        W 2980   8.462  13.784   6.126  0.1111  0.1848 -0.1248
 2010W        W 2981   9.366  10.532   2.801  0.0822  0.1866  0.0591
 2011W        W 2982   8.155   3.529   9.054 -0.2110  0.0006  0.0656
 2012W        W 2983   4.093   5.333  11.439  0.2195 -0.2051  0.1651
 2013W        W 2984   8.579   0.892   8.497 -0.1687 -0.1074  0.0236
 2014W        W 2985   1.572   1.002   5.491 -0.0448 -0.3890 -0.0817
 2015W        W 2986   3.116   9.200   0.603 -0.1400  0.0202 -0.0715
 2016W        W 2987   2.687   5.837  13.292 -0.0469  0.0238 -0.2490
 2017W        W 2988  11.011   1.179  11.434  0.0009 -0.2806  0.1849
 2018W        W 2989  13.500   2.009   1.546  0.3129 -0.1260  0.3266
 2019W        W 2990  12.404   6.267   2.304 -0.1284 -0.2150  0.0411
 2020W        W 2991   9.450   9.070   4.434  0.0554 -0.3909 -0.1594
 2021W        W 2992   7.445   1.015   0.584  0.1566 -0.1622  0.5319
 2022W        W 2993   8.357   3.861   1.496  0.1798 -0.2171 -0.0199
 2023W        W 2994  11.546   2.902   0.335  0.1998  0.1484 -0.4168
 2024W        W 2995  11.324   4.751   1.750  0.2734  0.0123 -0.0059
 2025W        W 2996   6.991  10.083   4.694  0.0928  0.4208  0.1264
 2026W        W 2997   3.186   8.475   8.337 -0.0664 -0.0753 -0.2422
 2027W        W 2998   4.509   8.899   3.905  0.2127  0.2116  0.3317
 2028W        W 2999  10.458   9.077  12.223 -0.1124 -0.1282 -0.1620
 2029W        W 3000   8.222  11.667   3.004 -0.3245  0.0912  0.1125
 2030W        W 3001   0.704   2.603  11.017  0.2472 -0.0614 -0.0604
 2031W        W 3002   2.300   6.287   5.962 -0.3493  0.4469 -0.2327
 2032W        W 3003  12.670   6.572   6.925  0.2269 -0.0274 -0.1019
 2033W        W 3004   0.162   5.726  12.430  0.2007  0.1301 -0.1058
 2034W        W 3005  12.815  13.083   7.639 -0.0299  0.0491 -0.1370
 2035W        W 3006   2.728   0.780  12.765 -0.0592  0.0208 -0.2227
 2036W        W 3007   0.193   5.576   4.532  0.0947  0.2752  0.2297
 2037W        W 3008  12.315   5.604   7.327 -0.0390  0.3836 -0.3072
 2038W        W 3009  10.882   6.405   6.227  0.1092 -0.5012  0.1186
 2039W        W 3010   3.161  11.966   8.994  0.2757  0.2082 -0.0549
 2040W        W 3011  10.457   0.343   5.275  0.0873  0.1278 -0.2253
 2041W        W 3012  12.901   4.091   2.063  0.2387  0.2903 -0.2579
 2042W        W 3013  12.609   1.018   3.296  0.2770  0.1748 -0.1208
 2043W        W 3014  12.341   4.558   2.715 -0.1749  0.2327  0.1459
 2044W        W 3015   8.428   6.232   3.159  0.0526  0.1199  0.0099
 2045W        W 3016   6.864   4.890   9.974  0.0082 -0.2646 -0.1526
 2046W        W 3017   2.101   6.086   3.636  0.2378  0.1423  0.0006
 2047W        W 3018  12.879   7.717  13.220 -0.1469  0.2112  0.2680
 2048W        W 3019  12.213   7.062   5.446  0.0951  0.0264 -0.0205
 2049W        W 3020   5.379   8.331  13.349 -0.0391 -0.0227  0.1122
 2050W        W 3021   7.711  11.839  13.919 -0.2133 -0.0575 -0.4432
 2051W        W 3022   0.385   1.737  13.350 -0.1429  0.1058  0.0780
 2052W        W 3023   9.572   3.602   5.343 -0.3703  0.0850 -0.0401
 2053W        W 3024  11.035   7.675   0.860  0.0123  0.3230  0.0383
 2054W        W 3025   8.670   3.202  13.034 -0.1197 -0.0326 -0.0739
 2055W        W 3026  10.527   3.323   4.013  0.2353  0.1543  0.0219
 2056W        W 3027   5.546  13.542   7.708 -0.3278 -0.0681  0.2338
 2057W        W 3028   4.405   4.437   6.262  0.2086 -0.1879  0.2529
 2058W        W 3029   4.069  11.324   1.893  0.1292 -0.0499 -0.3875
 2059W        W 3030   1.125   6.986   8.040 -0.2901  0.1340 -0.0602
 2060W        W 3031   2.391   3.021   1.456  0.0722  0.0224 -0.0613
 2061W        W 3032   5.866   1.211   7.691  0.0499  0.1182  0.0629
 2062W        W 3033   1.211  12.526  11.414  0.1582  0.1251 -0.2075
 2063W        W 3034   1.217   5.627  10.323  0.0836 -0.3192 -0.1167
 2064W        W 3035   3.688   6.789  13.740  0.1547 -0.0395 -0.1783
 2065W        W 3036   5.650   0.985   8.247 -0.0792 -0.3631 -0.0710
 2066W        W 3037   3.715  10.704   5.037 -0.1334 -0.0112  0.0735
 2067W        W 3038   6.893   4.413   7.419  0.0517 -0.1184 -0.0543
 2068W        W 3039   6.437   3.516  12.780 -0.2336  0.1187 -0.0266
 2069W        W 3040   7.398   3.562   7.805  0.2963 -0.0848  0.3792
 2070W        W 3041   7.264   2.596   3.510 -0.2349 -0.2224 -0.1038
 2071W        W 3042   9.199  10.714   9.027  0.0344 -0.2475 -0.4496
 2072W        W 3043   7.594   3.177   8.011 -0.0913  0.0436  0.0080
 2073W        W 3044   1.387   6.475  12.558 -0.2275  0.0691  0.1995
 2074W        W 3045   2.089  12.732   0.354 -0.2183  0.0703  0.1111
 2075W        W 3046   2.617   2.706   9.325  0.1146  0.1017 -0.0531
 2076W        W 3047   6.431   9.462   8.167  0.2341  0.0977  0.0019
 2077W        W 3048  11.587  11.093   3.161  0.2282 -0.0512  0.2128
 2078W        W 3049  11.191   6.039   6.010 -0.0049 -0.0030 -0.3004
 2079W        W 3050   6.141  10.148   3.425 -0.0382 -0.0577  0.1282
 2080W        W 3051  10.056   1.786  13.709  0.0254  0.0004  0.2038
 2081W        W 3052   6.413  11.709   2.620 -0.2393 -0.1139 -0.1183
 2082W        W 3053   5.690   2.950  13.142 -0.0881  0.0808 -0.1103
 2083W        W 3054  13.281   6.065   0.312 -0.1589 -0.4691 -0.1003
 2084W        W 3055   3.065   1.564  10.224 -0.1856  0.0633  0.0036
 2085W        W 3056   4.861  10.441   5.503 -0.2101  0.2354  0.3756
 2086W        W 3057   3.767   1.462   5.915 -0.0394 -0.1768 -0.0659
 2087W        W 3058   1.700   7.096   6.629  0.1030 -0.1887  0.1430
 2088W        W 3059   4.917  10.145   1.451 -0.5727 -0.0961  0.5013
 2089W        W 3060   7.847  13.359  10.102 -0.0062  0.1348 -0.1855
 2090W        W 3061   6.866   5.618   0.302  0.2654  0.0081  0.0572
 2091W        W 3062  10.389   4.098   7.271 -0.0144 -0.2005  0.3946
 2092W        W 3063   2.586  10.975   0.518 -0.0684  0.0491 -0.3252
 2093W        W 3064   8.590  13.874   7.684 -0.0416  0.0847  0.2491
 2094W        W 3065   2.462   5.077   4.833 -0.2086 -0.0674 -0.0725
 2095W        W 3066   0.667  12.475  11.576  0.1073 -0.0682  0.1766
 2096W        W 3067   4.902   4.133   4.578 -0.1397 -0.0832 -0.2502
 2097W        W 3068  13.843   4.254  10.197 -0.2076  0.1551  0.1849
 2098W        W 3069   4.004   5.354   6.932 -0.0725  0.2232  0.1788
 2099W        W 3070  10.803  12.623   0.634 -0.1025  0.0937 -0.2485
 2100W        W 3071   4.533  13.098   5.948 -0.1203 -0.3164 -0.1318
 2101W        W 3072   7.162   4.555   5.168  0.1729 -0.1913 -0.1100
 2102W        W 3073   8.058   1.710   8.719  0.1006 -0.2165 -0.2148
 2103W        W 3074   0.450  11.374   1.457 -0.0045  0.2729  0.0173
 2104W        W 3075   9.572   4.729   6.302  0.1812  0.3437 -0.2652
 2105W        W 3076  11.895   5.561   1.730  0.0907 -0.3706  0.1636
 2106W        W 3077   9.091   8.582   4.258 -0.1146 -0.1096  0.1796
 2107W        W 3078  10.123  13.336   1.144 -0.1252 -0.0371  0.3545
 2108W        W 3079  13.680  11.586  10.205  0.1143 -0.1671  0.0735
 2109W        W 3080   2.192   0.995  13.736 -0.0347  0.2388  0.3292
 2110W        W 3081  10.701   6.186   3.790  0.2345  0.0613  0.1788
 2111W        W 3082   5.200   2.884   9.069  0.0185 -0.3108  0.1399
 2112W        W 3083   9.577  13.874  13.885 -0.1707  0.0406 -0.0648
 2113W        W 3084   8.901  13.792  13.291  0.0902 -0.0121  0.1853
 2114W        W 3085   3.313  11.945   7.810  0.2047  0.5467  0.3706
 2115W        W 3086   1.554   3.562  10.696  0.1803  0.3100 -0.1542
 2116W        W 3087  10.061   4.846   2.755 -0.2819 -0.1672  0.1872
 2117W        W 3088  10.062   6.314   4.000  0.1316 -0.0676  0.2747
 2118W        W 3089   9.743   8.930   1.162 -0.0014  0.1864  0.1889
 2119W        W 3090  10.723  10.198   2.074 -0.1681  0.2476  0.1063
 2120W        W 3091   2.997  10.671  12.252  0.1535 -0.1536 -0.3625
 2121W        W 3092   1.428   7.341   7.915  0.0199 -0.1750  0.1653
 2122W        W 3093   8.685   6.202   5.908  0.2479 -0.3843 -0.3172
 2123W        W 3094   9.122   7.101   3.254 -0.1816 -0.2332  0.2181
 2124W        W 3095   4.954   7.993   2.570 -0.0270  0.2310 -0.1558
 2125W        W 3096  11.638   7.570   2.273  0.1446  0.1029  0.0343
 2126W        W 3097   3.329   0.773   1.646 -0.0593  0.1886 -0.2715
 2127W        W 3098   3.056  10.985   8.595 -0.0855  0.1943  0.2714
 2128W        W 3099   6.322   9.189  12.083 -0.0775 -0.0890 -0.2457
 2129W        W 3100   6.052  10.591  11.407  0.1127 -0.0289  0.2796
 2130W        W 3101   7.290   8.978   4.450  0.1926 -0.2475  0.2229
 2131W        W 3102   3.001   1.265  13.580 -0.0054  0.0681 -0.0251
 2132W        W 3103  13.114  12.958   5.394  0.3499 -0.3691 -0.0898
 2133W        W 3104   5.327   4.808   5.302 -0.3306  0.3123 -0.4635
 2134W        W 3105   3.407   8.288   2.669 -0.0276  0.2452  0.1751
 2135W        W 3106  10.713   0.135   4.123  0.2390 -0.3019 -0.0849
 2136W        W 3107  13.211   3.854   8.608 -0.1167  0.1760  0.1078
 2137W        W 3108  10.568   5.620   0.239  0.3818 -0.1332 -0.1016
 2138W        W 3109   7.829  12.668   9.122  0.3288  0.0923  0.1976
 2139W        W 3110   4.877   3.809   0.256 -0.0455  0.0286  0.0199
 2140W        W 3111  13.077  11.268   6.026  0.1516  0.0923  0.0724
 2141W        W 3112   7.715   3.620   6.073 -0.2662  0.2563 -0.1339
 2142W        W 3113  13.252   4.563   1.211  0.0439 -0.1215  0.1481
 2143W        W 3114   5.560   7.499   8.367 -0.1724 -0.0447  0.0423
 2144W        W 3115  12.876   4.663   7.505 -0.1122  0.0855  0.0766
 2145W        W 3116  12.248   8.082   4.710 -0.1992 -0.0637 -0.1555
 2146W        W 3117  12.175   2.822   8.215 -0.1391  0.0423 -0.1523
 2147W        W 3118  12.808  10.511   3.130  0.0396  0.1972  0.5082
 2148W        W 3119   6.088   5.221   2.818 -0.1619  0.3849 -0.0844
 2149W        W 3120   6.805   1.334   3.614  0.3040 -0.4122  0.0433
 2150W        W 3121   2.172   9.385  10.087  0.1003 -0.0662 -0.2758
 2151W        W 3122   4.564   7.253   4.842  0.4860 -0.1075  0.2161
 2152W        W 3123  11.881  11.794   8.934 -0.3088  0.3171  0.0592
 2153W        W 3124   7.871   1.196   8.225 -0.1131  0.5173 -0.0909
 2154W        W 3125   2.993   0.676  11.523 -0.2052  0.2402  0.2333
 2155W        W 3126   5.637  11.517   6.817  0.2369 -0.2084 -0.3085
 2156W        W 3127  12.172   9.851   3.383 -0.0598 -0.2712  0.0302
 2157W        W 3128  10.157  11.387   0.382 -0.0123  0.1970  0.1287
 2158W        W 3129  10.904   0.312   8.594 -0.1341  0.1533 -0.1175
 2159W        W 3130   7.553   9.126   7.048 -0.1947  0.1066 -0.1053
 2160W        W 3131   3.857   2.379   3.428 -0.1353  0.1068  0.3825
 2161W        W 3132  12.256   1.215  13.138  0.2029  0.2213 -0.1844
 2162W        W 3133   6.105  10.969   9.887 -0.1942  0.0684  0.1992
 2163W        W 3134  12.682   3.556  13.594 -0.0910  0.4019  0.0101
 2164W        W 3135  10.060   1.354  10.505 -0.2315 -0.0006  0.0744
 2165W        W 3136  10.674  10.589   4.720 -0.0346  0.0198 -0.2768
 2166W        W 3137   5.788   5.866   4.486  0.2814 -0.3495  0.0806
 2167W        W 3138  13.351  13.385   6.279  0.0495 -0.1549  0.0934
 2168W        W 3139   7.182   3.955  13.384  0.0234  0.1735  0.1130
 2169W        W 3140   7.115  13.552   4.868  0.3222  0.2639 -0.0803
 2170W        W 3141   7.986   6.004  10.920 -0.2505 -0.1450  0.0466
 2171W        W 3142   3.962   9.550   0.729 -0.2008  0.0356 -0.1462
 2172W        W 3143   3.772   9.873   6.113 -0.2703 -0.1958  0.0088
 2173W        W 3144   4.970  11.826  10.948  0.3330  0.0888  0.2170
 2174W        W 3145   9.062   2.113   2.144  0.2970  0.1756  0.1416
 2175W        W 3146  11.876   0.263   1.314  0.0938 -0.1270  0.0296
 2176W        W 3147  10.343   4.104   8.934 -0.1518 -0.2569 -0.0137
 2177W        W 3148  13.838   5.020   7.390  0.1432 -0.0605  0.0670
 2178W        W 3149   5.278   4.135   9.809 -0.3726  0.1069  0.2103
 2179W        W 3150   5.608   1.659  13.638  0.1148  0.1237  0.0695
 2180W        W 3151   2.182  11.457  10.002  0.2167  0.2621 -0.2209
 2181W        W 3152  10.988   8.801  10.935  0.1434  0.1272 -0.1856
 2182W        W 3153  12.605  11.191   6.133  0.1648 -0.3247 -0.0847
 2183W        W 3154   0.305   7.939   7.975 -0.2733  0.1297  0.1191
 2184W        W 3155   3.456   7.414   6.633 -0.0767 -0.3343  0.2502
 2185W        W 3156   8.609   6.946   1.741  0.2612  0.1509 -0.0689
 2186W        W 3157  10.867   4.296  11.491  0.1369 -0.0158 -0.0031
 2187W        W 3158   5.100  10.870   7.406  0.2928  0.1437 -0.1831
 2188W        W 3159   6.378  10.296  10.415  0.4276  0.2210  0.2345
 2189W        W 3160  13.615  11.884   6.703 -0.0651  0.3333  0.0004
 2190W        W 3161   1.989   2.470   8.342 -0.0596 -0.0011  0.1982
 2191W        W 3162   4.612  12.548   2.772  0.2557 -0.0365  0.0763
 2192W        W 3163   2.072   7.588   8.763  0.1564  0.0933 -0.1043
 2193W        W 3164  12.020   2.196   9.485  0.3013  0.1945 -0.1597
 2194W        W 3165   8.006   9.618   5.794 -0.0775 -0.4443  0.0568
 2195W        W 3166  12.990   9.993   8.021  0.1761  0.0916 -0.1212
 2196W        W 3167   0.205  13.309  13.223  0.1416  0.0813 -0.2409
 2197W        W 3168  10.702   4.482  13.227 -0.0341  0.0791  0.0021
 2198W        W 3169   7.724  11.806   0.744  0.0607  0.1432 -0.2821
 2199W        W 3170  12.752  10.027   1.715  0.0918  0.0221  0.4369
 2200W        W 3171   7.666   9.311   7.970 -0.0254  0.0612  0.3539
 2201W        W 3172   2.700   2.708   6.558 -0.3262 -0.0992  0.1826
 2202W        W 3173  13.008   6.359  11.698 -0.0671 -0.1626 -0.0101
 2203W        W 3174   0.851   9.503   9.984  0.0909  0.1122 -0.0598
 2204W        W 3175   7.235  12.925   8.565  0.0063  0.0435 -0.3707
 2205W        W 3176   9.226  11.443  11.036  0.0999  0.1400  0.0251
 2206W        W 3177   9.626   0.375   7.763  0.2204 -0.2562  0.1525
 2207W        W 3178  10.974  10.691  10.608 -0.0709 -0.1102  0.0795
 2208W        W 3179   6.783  10.485   2.867  0.2020  0.0088  0.4259
 2209W        W 3180  10.963   2.295   3.061 -0.2454 -0.2652 -0.0378
 2210W        W 3181   3.291   8.076   4.206 -0.1053  0.3499 -0.3208
 2211W        W 3182  12.865   9.300  11.559 -0.1718  0.2000 -0.3025
 2212W        W 3183   4.953  11.677  10.376  0.3173  0.0274  0.0670
 2213W        W 3184   7.351  12.643   9.473 -0.0291  0.1188 -0.1653
 2214W        W 3185  13.293   0.420   7.203 -0.2568 -0.0660  0.3828
 2215W        W 3186   6.819   0.328   9.531  0.0076 -0.0019  0.0288
 2216W        W 3187  10.630   8.359  13.621  0.1130 -0.2894 -0.1341
 2217W        W 3188  12.037   4.317   2.222 -0.1442 -0.3634 -0.2294
 2218W        W 3189   3.930  10.574  10.533 -0.0834  0.0114  0.0797
 2219W        W 3190  12.234  11.949   1.664 -0.0549 -0.0397  0.0263
 2220W        W 3191  12.551   5.210   8.194 -0.0470 -0.2902 -0.3266
 2221W        W 3192   8.146   2.173   8.514  0.1337  0.2073 -0.0139
 2222W        W 3193  10.215  12.862   2.476  0.1162  0.1476 -0.2420
 2223W        W 3194   8.545  11.352   5.424 -0.0884 -0.0701 -0.0825
 2224W        W 3195   8.780   3.481   9.113 -0.1279 -0.0579  0.1490
 2225W        W 3196  10.451   0.068   0.430 -0.1613 -0.1009  0.2489
 2226W        W 3197  11.232  13.610   9.918  0.1686  0.0785 -0.2251
 2227W        W 3198   0.742   1.780  13.740 -0.1254  0.1315  0.2015
 2228W        W 3199   9.144  10.843  12.803  0.1886 -0.0595 -0.0419
 2229W        W 3200   0.941   5.094   8.243  0.0120  0.0019 -0.2254
 2230W        W 3201  10.604   1.394   6.346  0.1038 -0.1701  0.1142
 2231W        W 3202   7.609   7.479   5.613 -0.0073  0.0509 -0.2327
 2232W        W 3203  11.089  12.968   6.715  0.0776  0.1321 -0.1368
 2233W        W 3204  13.699   2.143   9.579  0.0368  0.0466  0.2822
 2234W        W 3205   4.108   1.915   2.326 -0.0275 -0.0945 -0.2955
 2235W        W 3206   6.131   3.371   4.372 -0.0486  0.1055  0.1634
 2236W        W 3207   7.478   3.517  11.550  0.1681 -0.0282  0.3426
 2237W        W 3208  12.550  11.549  10.839  0.1789 -0.1075 -0.0810
 2238W        W 3209   2.887   8.877   7.439 -0.0587 -0.0843 -0.0364
 2239W        W 3210   0.847   2.186  10.194  0.1897 -0.1771  0.1501
 2240W        W 3211   0.011  10.623   5.043 -0.1116  0.1106  0.0408
 2241W        W 3212   4.545   0.298   5.867  0.0804 -0.0300  0.3275
 2242W        W 3213   6.703  13.258   1.596 -0.0441 -0.0953  0.0063
 2243W        W 3214   1.713   5.472   0.232  0.0359  0.1369 -0.2062
 2244W        W 3215   3.539  10.366   2.639  0.3693 -0.0248 -0.0277
 2245W        W 3216   1.187   8.154   5.673  0.1066 -0.0541 -0.0440
 2246W        W 3217   8.928  10.664   1.499  0.3023 -0.0753  0.2235
 2247W        W 3218   9.412   5.679   5.932 -0.3067  0.0800  0.0131
 2248W        W 3219   7.824   5.897  12.887  0.0570  0.0926 -0.0611
 2249W        W 3220   5.275   3.752   4.399 -0.1205 -0.0273  0.0310
 2250W        W 3221   4.539  12.555   7.837 -0.0321 -0.0161 -0.1766
 2251W        W 3222   8.132   3.187   6.555 -0.1723  0.3300  0.0447
 2252W        W 3223   7.799   8.052  12.584  0.0432 -0.2226 -0.0963
 2253W        W 3224   3.253  11.809  13.650  0.3958 -0.2665  0.1212
 2254W        W 3225   1.444  11.379   0.459 -0.1197  0.0379 -0.3410
 2255W        W 3226   0.812   6.481   1.672 -0.4291  0.1164 -0.1775
 2256W        W 3227  13.073   0.010   5.225 -0.1012  0.1658 -0.1006
 2257W        W 3228   7.076   2.909  12.622 -0.0803  0.1941 -0.0236
 2258W        W 3229   0.051   7.236   3.807 -0.1020 -0.0671  0.0338
 2259W        W 3230   0.539   7.583   4.064 -0.2062 -0.0238 -0.3371
 2260W        W 3231   2.967   0.453   9.795  0.1160  0.1712 -0.0688
 2261W        W 3232   4.144   9.898   2.978 -0.0366 -0.2611 -0.3416
 2262W        W 3233  11.500   1.578  12.127  0.2064  0.2398  0.3012
 2263W        W 3234   5.413   1.343   3.963 -0.0988  0.2281 -0.0569
 2264W        W 3235  10.743   4.018   3.453  0.2636 -0.1581 -0.1830
 2265W        W 3236   5.037  13.711   7.462  0.3861 -0.1576  0.0760
 2266W        W 3237  12.689   7.358   6.331 -0.2525 -0.0835 -0.0750
 2267W        W 3238  11.373   2.592  10.105 -0.1649 -0.0040  0.2229
 2268W        W 3239  13.064   4.645   5.438 -0.0752 -0.0164 -0.0008
 2269W        W 3240  12.949   3.089   3.821  0.0858 -0.1223  0.1944
 2270W        W 3241   6.838   5.998  11.207 -0.0251 -0.1239 -0.0445
 2271W        W 3242   8.768   7.183   8.275  0.0449 -0.0324  0.0912
 2272W        W 3243   2.073  10.208   0.020 -0.0350 -0.0883 -0.0511
 2273W        W 3244  13.307   0.610   7.703 -0.0735  0.1770 -0.1467
 2274W        W 3245   2.526   7.422   9.853  0.0966 -0.3315 -0.1420
 2275W        W 3246   5.199   2.814   4.377  0.1443 -0.1983  0.0847
 2276W        W 3247   0.256   8.420   4.539 -0.0342  0.4925 -0.1568
 2277W        W 3248   3.962   9.713  12.019  0.0743  0.1135  0.0039
 2278W        W 3249  10.563   5.496  11.443  0.0847  0.3162  0.0219
 2279W        W 3250   7.559  10.184  13.468 -0.2751  0.0111 -0.5191
 2280W        W 3251   8.911   4.709   6.717 -0.1228  0.2092  0.0535
 2281W        W 3252  13.726   9.627   1.314  0.0285  0.4524 -0.1164
 2282W        W 3253   5.433   2.458   6.344 -0.0633 -0.3124 -0.1066
 2283W        W 3254   5.365  13.797   1.374  0.1383 -0.2792  0.1259
 2284W        W 3255  11.294   3.540  11.288 -0.1451  0.2985  0.5814
 2285W        W 3256   7.893  11.983  12.560  0.0074  0.0979  0.1159
 2286W        W 3257  12.979   1.675   3.610 -0.2706 -0.0244  0.3695
 2287W        W 3258   1.215   5.710  11.513  0.0995 -0.3019  0.1196
 2288W        W 3259   9.019   6.356   5.606  0.1045 -0.0134  0.4161
 2289W        W 3260  12.358  10.952   3.830  0.1661 -0.3053 -0.0231
 2290W        W 3261   3.704  13.854  13.074  0.4711  0.1381 -0.0149
 2291W        W 3262   1.772   6.596  12.834 -0.0075 -0.3995 -0.1093
 2292W        W 3263   6.413   6.352  10.782 -0.1778  0.1381 -0.2547
 2293W        W 3264   6.847  13.253   3.745  0.0343  0.1023 -0.1638
 2294W        W 3265  13.514   3.866   1.136 -0.0595  0.1287  0.1186
 2295W        W 3266   4.778   7.736   7.435  0.3043  0.2978 -0.2428
 2296W        W 3267  12.901   4.272   2.650 -0.0208 -0.3497  0.1242
 2297W        W 3268  12.814   2.454   0.293  0.1310  0.0013 -0.3665
 2298W        W 3269   1.720   6.441   8.804  0.1075  0.1818  0.2800
 2299W        W 3270   3.688   0.462  12.968  0.2081 -0.3744  0.0887
 2300W        W 3271   6.747   4.340   5.343 -0.2061  0.0176 -0.1268
 2301W        W 3272   2.426   9.998  13.571  0.1272  0.0457  0.5013
 2302W        W 3273   9.810   4.659   6.715  0.0803 -0.1352  0.2614
 2303W        W 3274  13.187   1.978   0.704 -0.0350  0.3530  0.1662
 2304W        W 3275  10.161  10.929   6.026  0.1382  0.3971 -0.2613
 2305W        W 3276   9.619   5.413  10.136 -0.1298  0.3995 -0.3034
 2306W        W 3277   7.570   4.038  11.414  0.0867 -0.4002 -0.0344
 2307W        W 3278   6.799   2.222   3.584 -0.0093 -0.2162  0.0610
 2308W        W 3279   0.212   9.163  11.363  0.0168 -0.0246 -0.2629
 2309W        W 3280  12.278  13.016   3.795  0.3223 -0.0338  0.1601
 2310W        W 3281   9.564   6.192   1.156  0.2466  0.0921 -0.0432
 2311W        W 3282   7.499  11.946  11.949  0.0503  0.0983 -0.0935
 2312W        W 3283   3.760   5.285   1.773  0.1673  0.0966  0.3313
 2313W        W 3284   6.191   4.224   2.580 -0.0060 -0.3021 -0.0053
 2314W        W 3285   8.430   8.033   4.732  0.0477  0.2201  0.1089
 2315W        W 3286   1.247   6.060   8.129  0.0250  0.1658  0.2178
 2316W        W 3287  11.546   9.258  13.031 -0.1443 -0.0971 -0.1904
 2317W        W 3288   2.282   4.661   0.308 -0.0061 -0.0109  0.0439
 2318W        W 3289   1.457   9.074   8.627 -0.2966 -0.0139  0.0434
 2319W        W 3290   8.247   5.653   7.801  0.1181  0.2022 -0.1485
 2320W        W 3291   8.786  12.270   5.002 -0.0601  0.1482  0.1333
 2321W        W 3292   6.054   8.228   7.841  0.0266  0.0741  0.0482
 2322W        W 3293  12.768  11.938   8.669 -0.4492 -0.2414 -0.0845
 2323W        W 3294   2.918  11.510   1.318 -0.0090 -0.1977  0.0343
 2324W        W 3295  13.077   5.007   9.575 -0.0901 -0.1451 -0.0575
 2325W        W 3296   9.224   5.772   1.949 -0.1631 -0.0903 -0.1606
 2326W        W 3297  10.871  12.644  11.622  0.0182 -0.4453 -0.1087
 2327W        W 3298  10.783   7.878   4.348 -0.2211  0.1573  0.1718
 2328W        W 3299  12.490  10.166   7.190  0.2670  0.1933 -0.1824
 2329W        W 3300   4.522   6.988   1.905 -0.0769  0.5549  0.2309
 2330W        W 3301  11.783   2.361  13.832 -0.0174  0.0522  0.0241
 2331W        W 3302  11.740   5.121   2.861 -0.2915  0.0727  0.2021
 2332W        W 3303   6.243  12.769   6.921  0.2325 -0.0032 -0.1587
 2333W        W 3304   3.975   7.188   0.063  0.1740 -0.0577  0.0165
 2334W        W 3305   4.713  10.898   2.557  0.1470 -0.2045  0.0214
 2335W        W 3306  11.100   9.681   7.286  0.2783 -0.4453  0.1919
 2336W        W 3307   2.271   8.400  11.311 -0.1796  0.1301 -0.1447
 2337W        W 3308   2.378   9.011   8.768 -0.2862 -0.0809  0.0336
 2338W        W 3309   4.352   6.751   4.163 -0.1041 -0.1295 -0.0425
 2339W        W 3310   5.093   5.681   5.788 -0.3100  0.0101 -0.0224
 2340W        W 3311  12.455   2.166   0.626  0.0310  0.1872 -0.0371
 2341W        W 3312   9.965   1.097  10.902 -0.1053  0.0614 -0.2385
 2342W        W 3313   2.181  11.635  12.770  0.4368 -0.2206 -0.3093
 2343W        W 3314   6.128   3.338  10.467 -0.0968 -0.0402  0.1252
 2344W        W 3315  10.473   8.509  12.447 -0.0637  0.1057 -0.4150
 2345W        W 3316   3.726   1.962   1.509 -0.2712  0.2530  0.1679
 2346W        W 3317  11.557  12.534   2.031  0.0359 -0.1939  0.0281
 2347W        W 3318   4.363   8.656   2.120  0.0661 -0.1217 -0.1472
 2348W        W 3319  11.247   3.422  11.749 -0.1933 -0.2063  0.0480
 2349W        W 3320   0.166   0.610  10.429 -0.1468  0.0976 -0.0172
 2350W        W 3321  11.477   3.069   5.206  0.0444 -0.2332  0.3813
 2351W        W 3322   9.405   8.344  10.331  0.3032  0.3970  0.1940
 2352W        W 3323   7.418   2.883   0.140 -0.0261  0.0919 -0.2535
 2353W        W 3324   4.847   1.888  11.199  0.6419 -0.2262 -0.0587
 2354W        W 3325   8.781   1.869  13.659 -0.2309 -0.0361 -0.1544
 2355W        W 3326  11.181   2.900  13.449 -0.1469  0.1668 -0.2902
 2356W        W 3327  10.321   4.711   9.799  0.2375 -0.2257  0.2361
 2357W        W 3328   6.329   8.038  11.826 -0.0386 -0.0272 -0.1790
 2358W        W 3329   4.695   1.266   3.379 -0.0040 -0.1584 -0.0751
 2359W        W 3330   3.312  13.743   0.246  0.0559 -0.1366 -0.2298
 2360W        W 3331  12.704   7.170   2.687  0.0763 -0.0483 -0.0910
 2361W        W 3332   7.556   5.821   3.455  0.1494 -0.0195  0.0371
 2362W        W 3333   7.571   4.755   2.690  0.0481  0.2375  0.0234
 2363W        W 3334   7.393  13.681   5.422 -0.1215 -0.0534  0.1808
 2364W        W 3335   4.923   3.345   4.273  0.2244 -0.1577 -0.0788
 2365W        W 3336   1.956   7.904  12.283  0.1308 -0.0601 -0.2053
 2366W        W 3337   2.506   2.402  10.633 -0.0713 -0.0126 -0.3314
 2367W        W 3338   3.835   1.750  11.292 -0.2549 -0.2116  0.1249
 2368W        W 3339   4.475   2.096  13.595  0.3990 -0.2352  0.1671
 2369W        W 3340   2.529   8.406  10.841  0.0238 -0.0071 -0.1307
 2370W        W 3341   1.024  11.532   0.226  0.2259  0.0824 -0.0844
 2371W        W 3342   2.605   0.268  12.214  0.1328  0.0021 -0.1035
 2372W        W 3343   0.608   4.614   3.348 -0.2655  0.0282 -0.2002
 2373W        W 3344   3.486  10.393  13.056 -0.0672  0.0165 -0.3492
 2374W        W 3345   4.701   1.936   6.586 -0.1076  0.1804 -0.3312
 2375W        W 3346   0.651   1.266   9.909  0.0295  0.2402  0.0637
 2376W        W 3347   2.975  13.831  13.093  0.0882 -0.2485  0.1010
 2377W        W 3348   7.614   5.640  12.448 -0.1115  0.2285  0.2440
 2378W        W 3349   9.674   5.300   6.620 -0.1452  0.1253  0.1979
 2379W        W 3350   4.158   2.944   4.484 -0.0822  0.1353  0.1675
 2380W        W 3351   2.138   0.733   8.053  0.2258 -0.4171 -0.0456
 2381W        W 3352   0.168   1.925   6.237 -0.0253  0.0391 -0.0995
 2382W        W 3353   8.918   8.855  11.394  0.0216 -0.1925 -0.0039
 2383W        W 3354   8.338   5.152   3.284 -0.1054  0.0930 -0.0098
 2384W        W 3355   5.153   4.513  12.232  0.0926 -0.2049 -0.0955
 2385W        W 3356   2.889   4.650  10.965 -0.0682  0.1344  0.1578
 2386W        W 3357  12.814   7.834   6.150 -0.0859 -0.3265  0.1272
 2387W        W 3358   4.554   6.811   5.242 -0.2301 -0.4235 -0.4594
 2388W        W 3359  10.873   5.083   7.154 -0.1372  0.1634  0.1677
 2389W        W 3360   1.997   3.994   4.435 -0.0191  0.0890 -0.2919
 2390W        W 3361  12.063   9.818  10.893  0.3134 -0.0801  0.0527
 2391W        W 3362   1.576   1.807  11.052 -0.0085  0.1143 -0.3672
 2392W        W 3363   9.244   3.290   5.102  0.0904 -0.0200 -0.2367
 2393W        W 3364  11.552   0.666   0.984 -0.2241 -0.1516  0.1367
 2394W        W 3365   8.745  11.756   3.095 -0.0003  0.0719 -0.3331
 2395W        W 3366   7.090  13.833   6.687 -0.0133 -0.0643 -0.0280
 2396W        W 3367   2.509   1.959   5.199  0.1365  0.0735  0.0596
 2397W        W 3368   7.556   5.953   7.322 -0.0012 -0.1280  0.3936
 2398W        W 3369   8.071  10.299  11.115 -0.0327  0.2051  0.2828
 2399W        W 3370   2.883  10.697   5.649  0.0130  0.2860 -0.2348
 2400W        W 3371   8.424   8.210   9.732 -0.0011  0.5101  0.0075
 2401W        W 3372  11.415   8.282  12.988  0.0707  0.0692 -0.0684
 2402W        W 3373   2.051   5.037   3.823 -0.0558  0.4016  0.0607
 2403W        W 3374   8.823   9.646   6.266 -0.1566 -0.1630 -0.0261
 2404W        W 3375   0.536  11.239  11.931  0.1879 -0.2455  0.1210
 2405W        W 3376   8.148   1.186  12.775 -0.0588 -0.1388 -0.2082
 2406W        W 3377   3.454   1.457  11.368  0.2483  0.0535  0.1607
 2407W        W 3378  10.863   4.371  10.506 -0.0776 -0.0582 -0.3424
 2408W        W 3379  10.079  11.098   2.939  0.1258 -0.0123 -0.1484
 2409W        W 3380  10.803  12.741   7.635  0.2726  0.1034 -0.1830
 2410W        W 3381  13.794  11.804  12.945 -0.1452 -0.2497  0.1605
 2411W        W 3382   6.716  11.425   1.011 -0.4119 -0.0269 -0.0781
 2412W        W 3383  12.256   7.279   8.327  0.2745  0.1946 -0.1040
 2413W        W 3384  13.341   2.969   0.826 -0.0856  0.1847 -0.0642
 2414W        W 3385   2.855   0.951   5.642 -0.1725 -0.3429 -0.2617
 2415W        W 3386   4.802  12.174  11.834 -0.0733 -0.0040  0.1344
 2416W        W 3387  10.642   8.638  13.017  0.1766  0.2769 -0.1278
 2417W        W 3388   6.319  13.200   6.424 -0.1369 -0.3921  0.0291
 2418W        W 3389  10.193  11.853   3.456 -0.0146 -0.0632  0.0535
 2419W        W 3390   8.799  12.866   4.185 -0.3120 -0.2985 -0.3448
 2420W        W 3391   1.337   9.033   6.451 -0.0497  0.1581  0.1012
 2421W        W 3392   8.989  12.955   2.612  0.1736  0.0981  0.3992
 2422W        W 3393   8.878   3.270   6.063 -0.3165  0.3276 -0.0130
 2423W        W 3394   4.789   8.213   3.096  0.1583 -0.2786  0.1431
 2424W        W 3395   6.162  10.925   4.002  0.3529 -0.1006 -0.2748
 2425W        W 3396   9.551  12.309   4.777 -0.0236  0.0091  0.0428
 2426W        W 3397   2.978   4.649   6.084 -0.0835  0.0268  0.1588
 2427W        W 3398  13.904   3.642   4.452 -0.1724 -0.2222 -0.0086
 2428W        W 3399  13.374   6.514   5.880 -0.1808  0.0011 -0.3686
 2429W        W 3400  12.774   6.727   2.423  0.0449 -0.2292 -0.0188
 2430W        W 3401   5.780   0.815   0.979 -0.1644 -0.0575  0.1095
 2431W        W 3402   3.662  12.171  11.249  0.1340 -0.4750 -0.3255
 2432W        W 3403   0.238  10.274   8.497 -0.1553  0.2301 -0.0141
 2433W        W 3404   9.960  12.239  13.021  0.2334 -0.0811  0.1640
 2434W        W 3405   1.336   5.967   7.036  0.1009 -0.1128 -0.1546
 2435W        W 3406   6.589   5.427   9.260 -0.0332  0.0368 -0.1735
 2436W        W 3407   6.507   7.947   9.321 -0.1108 -0.1163  0.0751
 2437W        W 3408   3.203  11.162   7.300  0.6184  0.0771 -0.1699
 2438W        W 3409   9.273   3.543   1.845 -0.1264 -0.2679  0.1215
 2439W        W 3410  11.356   0.387  13.202  0.1171  0.1602  0.1502
 2440W        W 3411   9.432   7.058   4.784 -0.2083 -0.1787  0.2463
 2441W        W 3412  11.239   3.063   7.861 -0.1541  0.1780  0.1875
 2442W        W 3413  12.767   9.663   1.387  0.4249  0.2321 -0.0181
 2443W        W 3414   3.195  11.847  10.494  0.2332  0.3530 -0.1876
 2444W        W 3415   5.791  12.348   9.166  0.0603  0.3253 -0.0100
 2445W        W 3416  13.844  10.039   9.052  0.1831 -0.0838 -0.0552
 2446W        W 3417   6.007  10.994   8.959  0.0009  0.1327 -0.0456
 2447W        W 3418   3.828   1.936   0.656 -0.0268  0.1718  0.0927
 2448W        W 3419   9.631   6.255   4.298 -0.1867 -0.1106  0.1942
 2449W        W 3420   3.334   3.626   2.882 -0.2229 -0.1060  0.0617
 2450W        W 3421   7.202   6.408   6.112  0.0423 -0.0161 -0.1014
 2451W        W 3422   2.712   7.701   5.970  0.0093  0.2418  0.2386
 2452W        W 3423  13.014   2.342   2.406 -0.0779  0.0842 -0.2457
 2453W        W 3424   1.365   4.088   8.349 -0.0735  0.0065 -0.1878
 2454W        W 3425   4.237   2.491   3.125  0.0996  0.1183 -0.3451
 2455W        W 3426   6.902  11.346  13.707 -0.0970  0.1335  0.1234
 2456W        W 3427   7.274   2.925   6.711 -0.1295  0.2449 -0.1318
 2457W        W 3428  10.871   6.604   3.547 -0.1343  0.2539 -0.0531
 2458W        W 3429  12.982   7.053   1.520 -0.0683 -0.0776 -0.1051
 2459W        W 3430  13.625  12.786  13.728 -0.1918  0.0033  0.0012
 2460W        W 3431  13.547   2.023  11.722  0.0526  0.0413  0.0323
 2461W        W 3432   2.811   8.026   7.366  0.1169  0.0797 -0.2726
 2462W        W 3433   7.177   2.069   4.009 -0.2210 -0.0124  0.2075
 2463W        W 3434  13.286   6.965  10.533 -0.0914 -0.0940 -0.0651
 2464W        W 3435   6.016  12.649   4.651  0.0482 -0.1262  0.0144
 2465W        W 3436   6.981  10.916   0.751  0.0649 -0.0839  0.1376
 2466W        W 3437   5.761  12.504  13.734 -0.2188 -0.5962  0.0909
 2467W        W 3438   9.447   3.486   8.304 -0.2585 -0.1081  0.0142
 2468W        W 3439  11.979   2.745  12.418 -0.1840 -0.0820 -0.2077
 2469W        W 3440   6.708   2.426  12.034  0.0719 -0.1869  0.3759
 2470W        W 3441   4.549   5.915   7.373 -0.3284 -0.0456 -0.2116
 2471W        W 3442  13.580  11.357  12.595 -0.0141  0.2501 -0.0329
 2472W        W 3443   5.764  13.122   4.860 -0.0610 -0.0170  0.1068
 2473W        W 3444   9.881  13.191   2.298 -0.1275  0.0398  0.0115
 2474W        W 3445   2.901   5.751   7.704 -0.1956 -0.2041 -0.0448
 2475W        W 3446   5.975   3.661  12.213 -0.1937 -0.1669  0.1441
 2476W        W 3447  12.242   4.200   8.028 -0.3462  0.0350  0.3025
 2477W        W 3448   5.430   6.118  12.722  0.2243  0.0922 -0.1780
 2478W        W 3449  12.704   6.056   1.891 -0.0066  0.3606 -0.1020
 2479W        W 3450  11.601   9.524   9.208  0.0117 -0.2757  0.2006
 2480W        W 3451   3.427   8.661   4.029 -0.1328  0.0727 -0.1357
 2481W        W 3452   0.803   8.479   9.130 -0.0216 -0.3278  0.0455
 2482W        W 3453   8.909   5.231   9.406 -0.1173  0.1504  0.2537
 2483W        W 3454   2.960   3.683  11.712  0.0105 -0.1293 -0.1296
 2484W        W 3455  11.678   4.931   6.779  0.0559  0.1564 -0.0713
 2485W        W 3456   8.802   3.780  12.522  0.0157  0.2101 -0.0191
 2486W        W 3457   5.074   0.437  13.058 -0.0156 -0.1309 -0.0926
 2487W        W 3458   7.029   1.420  13.613 -0.2583 -0.1344  0.1444
 2488W        W 3459   5.284  11.020   4.939  0.0554 -0.0179  0.0852
 2489W        W 3460   8.994   0.287   2.427  0.1250 -0.2419 -0.0871
 2490W        W 3461   9.642   1.067   0.639  0.2774  0.2609 -0.0070
 2491W        W 3462  12.028   0.759  13.035 -0.2216 -0.1983  0.3535
 2492W        W 3463  10.856  11.927   0.328 -0.0073  0.1619 -0.1648
 2493W        W 3464   8.511   7.681   2.143  0.0330 -0.0253  0.0026
 2494W        W 3465  11.481  12.791  10.329  0.0010 -0.2950 -0.2867
 2495W        W 3466  11.331   1.765   4.524  0.4382  0.0779  0.1084
 2496W        W 3467   6.206  10.760   1.708  0.1421 -0.2768  0.0860
 2497W        W 3468   1.214  11.849  12.594  0.0459  0.1228 -0.1638
 2498W        W 3469  10.365  10.209   8.515 -0.1464 -0.0244 -0.0087
 2499W        W 3470  12.877   5.600  13.145  0.0504  0.3302  0.5271
 2500W        W 3471   5.028   3.636   3.857  0.1253  0.2512 -0.1973
 2501W        W 3472  11.574  12.978   7.465 -0.0383  0.0588  0.2628
 2502W        W 3473  13.052  11.429  12.528  0.0764 -0.3195 -0.2326
 2503W        W 3474   5.230   6.055   5.379  0.1922 -0.2727  0.3402
 2504W        W 3475   0.802  12.746  10.170 -0.0554  0.3672 -0.3009
 2505W        W 3476   8.216   7.740  11.132  0.0581  0.1627 -0.1555
 2506W        W 3477  13.091  12.409   8.828  0.0975 -0.0327  0.1041
 2507W        W 3478   9.262  13.582  11.927 -0.1235  0.2093 -0.3180
 2508W        W 3479  10.998   1.378   3.270 -0.0737 -0.0184 -0.0893
 2509W        W 3480  11.651   4.894   2.151  0.1845  0.0371 -0.1927
 2510W        W 3481  13.170  11.535  11.689  0.0237  0.2493 -0.1970
 2511W        W 3482  13.111   5.699   5.860  0.0933 -0.0840 -0.5267
 2512W        W 3483   2.079  12.223   9.264  0.0110  0.3519  0.0703
 2513W        W 3484   4.952   3.719   6.015 -0.0457 -0.0588 -0.0286
 2514W        W 3485   3.815  10.751   8.877  0.3234  0.0137  0.0024
 2515W        W 3486   7.391   4.709   1.275  0.0196  0.2904 -0.2744
 2516W        W 3487   3.363   0.017   4.565 -0.1830 -0.0700 -0.1646
 2517W        W 3488   2.979  13.632   7.964 -0.0899  0.2558  0.0229
 2518W        W 3489   8.548   0.951   8.996 -0.0238  0.2576 -0.1156
 2519W        W 3490   4.454   7.632   4.425  0.0592  0.0166  0.0651
 2520W        W 3491  12.333  12.452  13.661 -0.0529 -0.0353 -0.3376
 2521W        W 3492  13.262  11.915  12.028  0.1187  0.0379 -0.1258
 2522W        W 3493   3.003   7.138   9.836 -0.1372 -0.0687 -0.2906
 2523W        W 3494  11.985  12.315  11.260  0.2334  0.1057  0.0059
 2524W        W 3495  10.953   6.460   6.895 -0.1107  0.4114  0.2570
 2525W        W 3496  10.304   9.780   8.890  0.0642  0.4107 -0.1753
 2526W        W 3497   1.976   9.110   7.872 -0.5773 -0.1864 -0.2830
 2527W        W 3498   5.999  12.938   1.405 -0.2238 -0.0826  0.1837
 2528W        W 3499  13.261  10.067   4.749 -0.0129 -0.2544  0.0702
 2529W        W 3500   4.437  11.387   4.178 -0.0831  0.0535 -0.3701
 2530W        W 3501   6.475   7.943   2.229  0.1955 -0.1917  0.1144
 2531W        W 3502   4.422   4.052   6.587  0.1606  0.1528 -0.1043
 2532W        W 3503  10.789  10.811   2.565  0.2115 -0.0862  0.2062
 2533W        W 3504   7.050   5.138  12.254 -0.1464 -0.2060  0.3831
 2534W        W 3505   6.270   9.708   7.083 -0.3031 -0.3540 -0.0816
 2535W        W 3506   5.337   5.794   2.942 -0.0821  0.2904  0.1939
 2536W        W 3507   9.154  12.861   1.066  0.1606 -0.2580 -0.1843
 2537W        W 3508   5.233  12.495  13.734 -0.1565 -0.2439 -0.0710
 2538W        W 3509   9.241   6.137   5.975  0.3005 -0.1202 -0.1606
 2539W        W 3510   7.285  11.504   0.050 -0.2824 -0.0109  0.0615
 2540W        W 3511   9.384  11.106  11.988 -0.0028  0.1544  0.1642
 2541W        W 3512   4.231   5.215  13.216  0.1627  0.2107 -0.2498
 2542W        W 3513   9.919  13.747   6.302 -0.5194 -0.0516  0.1149
 2543W        W 3514   0.636   4.522  11.413  0.3097  0.1232  0.0447
 2544W        W 3515  10.330   8.367   5.673  0.4167  0.2727 -0.2380
 2545W        W 3516  13.779  12.656   6.146 -0.3997  0.2738  0.1761
 2546W        W 3517   7.490   0.720   6.082  0.4304 -0.1195  0.1264
 2547W        W 3518   7.730   6.462   4.469 -0.3419 -0.3465 -0.3082
 2548W        W 3519   8.286   9.221   0.445  0.1423  0.1293  0.3528
 2549W        W 3520   3.239   7.049   4.517  0.0291  0.1490 -0.4312
 2550W        W 3521   5.843   8.057  13.423 -0.1060  0.4460  0.0566
 2551W        W 3522   2.992   9.488   5.363  0.1942 -0.0945 -0.1020
 2552W        W 3523   0.324   6.753   1.664 -0.1076  0.0023 -0.1369
 2553W        W 3524  13.543   8.896  11.333 -0.3025 -0.1861 -0.3347
 2554W        W 3525  10.091  12.362   1.370  0.1215  0.1220 -0.0948
 2555W        W 3526  11.103  10.926   0.289  0.1315 -0.0417  0.0690
 2556W        W 3527   0.296  12.512   1.413 -0.0337 -0.2837  0.0969
 2557W        W 3528   4.417   0.784   4.009 -0.0899 -0.0396 -0.1252
 2558W        W 3529   1.764   3.503   2.118  0.2031  0.0484 -0.0572
 2559W        W 3530   9.077   4.526   6.258  0.1336  0.1186  0.0091
 2560W        W 3531   9.146   8.801  12.790  0.2199  0.1443  0.0561
 2561W        W 3532   4.129  12.968   3.643 -0.0590  0.2361 -0.1792
 2562W        W 3533  13.555   5.334  13.735 -0.1107 -0.1491  0.1635
 2563W        W 3534   7.381  12.443   6.249 -0.4431  0.1281  0.0189
 2564W        W 3535  12.084   7.769   3.114  0.0916 -0.0033  0.0594
 2565W        W 3536   3.307   8.702  12.518 -0.1942 -0.0074  0.0585
 2566W        W 3537   7.035   6.097   7.511  0.1130 -0.1304 -0.1759
 2567W        W 3538   7.130   6.331  10.835  0.2747 -0.0111 -0.0462
 2568W        W 3539   0.491  11.724   4.957  0.3572  0.0172  0.2142
 2569W        W 3540   9.699  10.608   8.220  0.0236 -0.1255  0.1670
 2570W        W 3541   9.703   8.600  10.708  0.0118  0.0906 -0.2377
 2571W        W 3542   1.115   4.622   8.286 -0.4728 -0.0156  0.0102
 2572W        W 3543   0.444   1.802   5.368 -0.0252 -0.1180  0.1099
 2573W        W 3544   5.208  12.170  12.749 -0.1450  0.0916 -0.2129
 2574W        W 3545  11.491   9.873   7.054 -0.0414 -0.0328  0.0494
 2575W        W 3546   0.387   3.263   9.164  0.0981  0.1934 -0.0869
 2576W        W 3547   9.268   6.193  13.437 -0.1606 -0.0829  0.2299
 2577W        W 3548   4.625   1.012   2.839  0.1841  0.0400  0.2262
 2578W        W 3549  11.389   6.230   2.055 -0.2154 -0.2494  0.0905
 2579W        W 3550   0.942   6.873  12.643 -0.0361  0.0317 -0.1793
 2580W        W 3551  13.879   5.145   9.014  0.0518  0.0363  0.1049
 2581W        W 3552  11.618  13.107   1.243 -0.2171 -0.1672 -0.1403
 2582W        W 3553   7.817   4.812   3.985  0.0219  0.0438 -0.0032
 2583W        W 3554   7.691   9.800  10.487 -0.2222  0.1060 -0.1138
 2584W        W 3555   0.148   7.530   6.498 -0.0136 -0.2404 -0.1473
 2585W        W 3556  11.412  10.363   7.355  0.0853  0.0985 -0.2303
 2586W        W 3557  10.312  10.679   6.816 -0.0454  0.2893 -0.1006
 2587W        W 3558   8.462   1.464   1.304 -0.1004  0.3638 -0.0457
 2588W        W 3559  13.699   4.078   5.761 -0.2465  0.1276  0.0491
 2589W        W 3560   8.264   7.372   4.318  0.1549  0.1302  0.2897
 2590W        W 3561   5.802   2.143  13.670  0.0879 -0.2975 -0.2089
 2591W        W 3562  13.645   3.447   5.564  0.1870 -0.0629  0.0992
 2592W        W 3563   6.164   0.143  13.819  0.3475 -0.0852 -0.0758
 2593W        W 3564  10.793   3.397   7.199  0.0179  0.0991 -0.0136
 2594W        W 3565  12.222   2.979   6.801  0.0855  0.1768 -0.1960
 2595W        W 3566   7.956   5.897   1.819  0.0009  0.3824  0.0590
 2596W        W 3567   1.795   5.378  10.824  0.2669 -0.1428 -0.3557
 2597W        W 3568   7.817   3.163   7.463  0.0168  0.1967 -0.1567
 2598W        W 3569  10.959   1.297  10.884  0.1504  0.0510 -0.0544
 2599W        W 3570   9.077  12.311   8.268 -0.0208  0.3525 -0.1462
 2600W        W 3571   2.147   8.211   8.194  0.0845 -0.0210 -0.2133
 2601W        W 3572   4.744   3.695   6.472  0.2327  0.2308 -0.3506
 2602W        W 3573   0.588   6.330   5.129  0.0714  0.2052 -0.3027
 2603W        W 3574   5.076  12.358  12.287  0.0899  0.3118 -0.3041
 2604W        W 3575  11.434  11.692   8.687 -0.0967 -0.1893  0.0230
 2605W        W 3576   2.465   9.805  11.085 -0.2937 -0.0854 -0.0361
 2606W        W 3577   6.541   5.022  10.946 -0.0108  0.0736  0.0388
 2607W        W 3578   5.748   8.498   8.305 -0.0626  0.0521 -0.3088
 2608W        W 3579  10.699   4.641   5.817 -0.2911  0.0395  0.1483
 2609W        W 3580   0.969   5.667   1.950  0.1314  0.0497 -0.0723
 2610W        W 3581   4.047   2.337   1.779 -0.3710 -0.1715 -0.0817
 2611W        W 3582  13.020   8.178   4.723  0.2897 -0.1551  0.1024
 2612W        W 3583  10.660  13.811  10.909 -0.2674 -0.0920  0.2963
 2613W        W 3584   1.414  13.914  10.457 -0.1528  0.3563 -0.1115
 2614W        W 3585   4.020   5.889  12.168  0.1193  0.0207  0.1602
 2615W        W 3586   3.182   9.353   2.474  0.0470  0.0401 -0.2222
 2616W        W 3587   1.993   5.363   5.838  0.1785  0.1159  0.0976
 2617W        W 3588  12.924   6.334   5.151 -0.4166 -0.1384 -0.1540
 2618W        W 3589   9.462  12.565  13.671  0.5142  0.1363  0.1505
 2619W        W 3590  12.212   1.635  12.922  0.0583  0.3249  0.0697
 2620W        W 3591   3.847   7.017   7.581  0.0609  0.0671  0.2771
 2621W        W 3592   7.213   5.756   8.753  0.1489  0.1046  0.1918
 2622W        W 3593   4.989   7.462   8.420 -0.1666  0.0550  0.0544
 2623W        W 3594  12.009   8.379   6.021  0.0767  0.0326 -0.0492
 2624W        W 3595   8.068   7.448   5.847  0.0525  0.0045 -0.0042
 2625W        W 3596   2.352   0.109  13.854 -0.0155  0.2725  0.0209
 2626W        W 3597   9.382   3.439   4.395  0.5167 -0.0270 -0.0776
 2627W        W 3598   6.442   4.707  10.086 -0.1102  0.0452  0.0299
 2628W        W 3599   8.769   7.967  11.766 -0.1567 -0.0534 -0.3199
 2629W        W 3600   3.501   3.411   7.829  0.0438 -0.0843  0.2083
 2630W        W 3601   3.455  11.346  11.571  0.3698 -0.3700  0.2169
 2631W        W 3602   4.028   1.757   9.111 -0.2023 -0.2471  0.2314
 2632W        W 3603   8.284   0.702   5.436  0.0010  0.5847 -0.2334
 2633W        W 3604  10.523   3.483  12.110  0.0484 -0.0371  0.2458
 2634W        W 3605   8.515   8.801   1.422  0.0211  0.4572  0.1933
 2635W        W 3606   8.800   4.900  13.709  0.1212  0.0697 -0.2068
 2636W        W 3607   1.916  10.641  13.711  0.0348  0.0729  0.0204
 2637W        W 3608   5.820   9.743   4.158 -0.0267 -0.2343  0.1896
 2638W        W 3609   8.590   3.461   1.347  0.1672  0.0087  0.1061
 2639W        W 3610  10.783   5.002   4.215  0.1239 -0.4300  0.0161
 2640W        W 3611   9.968   5.187  13.052  0.2291  0.0522 -0.0091
 2641W        W 3612  13.114   6.134   6.050  0.1045  0.1592  0.0369
 2642W        W 3613   2.523   7.907   9.074 -0.3744 -0.1334  0.2388
 2643W        W 3614   6.803  11.024   2.781  0.1354  0.3643  0.1444
 2644W        W 3615  13.620   3.675  11.810 -0.3317  0.2574 -0.2311
 2645W        W 3616  11.281   9.200  10.783  0.2536 -0.0773  0.0518
 2646W        W 3617  13.027  13.571   6.659  0.0620  0.3253 -0.1212
 2647W        W 3618   5.286   2.559  13.337 -0.2307  0.1699  0.4420
 2648W        W 3619   1.968   3.201   0.644 -0.3318 -0.3719  0.3324
 2649W        W 3620  13.007   1.142   3.561  0.1273  0.2219  0.1789
 2650W        W 3621   0.062   3.956  12.544 -0.0105  0.0326  0.2738
 2651W        W 3622   2.149   9.657   1.590  0.0518  0.0084  0.1249
 2652W        W 3623  13.301   5.559   0.809 -0.0487 -0.0582  0.1225
 2653W        W 3624  10.031  12.888   5.186 -0.2053  0.1637  0.2362
 2654W        W 3625   4.258   2.233   5.219  0.0054 -0.0021  0.2344
 2655W        W 3626   5.044   4.033  10.283  0.0099 -0.0548 -0.0021
 2656W        W 3627   7.443   6.031   4.598 -0.1528 -0.0233 -0.3148
 2657W        W 3628  12.526   5.558   0.568 -0.0999  0.0127 -0.1440
 2658W        W 3629   0.331   5.917  10.509 -0.0354  0.2550 -0.0659
 2659W        W 3630   9.353  11.125   2.064 -0.0737 -0.1393 -0.1609
 2660W        W 3631   1.456  11.757   1.177  0.0883  0.2991 -0.2914
 2661W        W 3632  13.227   7.681   4.709 -0.1287 -0.0551 -0.1919
 2662W        W 3633   4.464   4.919   9.110 -0.0259 -0.1368  0.1043
 2663W        W 3634   7.776  11.941   2.864 -0.1046  0.1171  0.0235
 2664W        W 3635   7.186   7.477   7.532  0.1154  0.2421 -0.0105
 2665W        W 3636   9.540   3.454  13.822  0.0466  0.1147  0.2522
 2666W        W 3637  12.907   6.813   4.428 -0.1111 -0.1938  0.1685
 2667W        W 3638   9.506  11.176  12.515 -0.2473 -0.0411  0.1999
 2668W        W 3639  12.024   7.089  13.450  0.1115  0.0311 -0.1055
 2669W        W 3640  13.014   9.837  11.373 -0.2816  0.0064  0.0161
 2670W        W 3641   4.554  11.860   8.525 -0.3468  0.2595 -0.4379
 2671W        W 3642   0.949  13.101  12.432  0.1634 -0.0893  0.0732
 2672W        W 3643  13.795   0.132   0.956 -0.1818 -0.2982 -0.0590
 2673W        W 3644  11.462  13.107   5.460 -0.3803  0.1799  0.1300
 2674W        W 3645   8.837  12.894   0.727 -0.1442 -0.3716  0.2961
 2675W        W 3646   5.606   2.607   8.712  0.0648  0.1922 -0.0476
 2676W        W 3647   2.461   9.809   6.387 -0.0258  0.0111  0.0378
 2677W        W 3648   3.752  11.034   1.516 -0.1443 -0.1510 -0.2124
 2678W        W 3649   3.793   6.952   3.122  0.1719 -0.3443  0.1884
 2679W        W 3650   4.264   9.934   0.513  0.0488 -0.3009 -0.0937
 2680W        W 3651   8.731   9.216   2.242  0.3675 -0.1667  0.2472
 2681W        W 3652  12.265   8.391  13.140  0.2444  0.0929 -0.1693
 2682W        W 3653   0.522   7.098  11.787 -0.0766 -0.0388 -0.0898
 2683W        W 3654   6.906  10.456  11.857  0.0985 -0.3228  0.0962
 2684W        W 3655   6.519  12.341   1.915  0.2138 -0.0391 -0.0711
 2685W        W 3656  13.247   7.482   0.618  0.2090  0.1789  0.3397
 2686W        W 3657   1.951   0.234   7.103 -0.0255 -0.3406 -0.0457
 2687W        W 3658   7.327   8.861   6.638  0.4040  0.1858  0.1056
 2688W        W 3659   5.152  12.663   4.402  0.1286 -0.0162  0.4525
 2689W        W 3660  12.571   7.502   5.623 -0.0298 -0.2655  0.1956
 2690W        W 3661   6.663   3.050   6.881  0.3669 -0.1497  0.0390
 2691W        W 3662  11.999  12.774  10.968 -0.1068  0.0254 -0.0930
 2692W        W 3663  13.258  10.367   3.875 -0.0738  0.1622  0.1773
 2693W        W 3664  11.609   4.275  10.751  0.0181  0.0248  0.1257
 2694W        W 3665  12.004   1.931   7.951 -0.3326  0.0612  0.1121
 2695W        W 3666   7.484   8.240   3.231 -0.3664 -0.0599  0.3006
 2696W        W 3667   1.257  12.540  13.143 -0.0051  0.0859  0.1587
 2697W        W 3668  12.252   9.876   9.550  0.4569 -0.0599 -0.0373
 2698W        W 3669   0.117   2.887   4.682  0.1923  0.1426 -0.1778
 2699W        W 3670   4.629  11.890   9.034 -0.1786 -0.2086  0.0203
 2700W        W 3671  12.099  11.400  11.096  0.0714 -0.0451  0.1718
 2701W        W 3672   2.496   5.298   7.702 -0.0861  0.3403  0.0634
 2702W        W 3673  10.531   8.230   0.737 -0.2042 -0.3706  0.1563
 2703W        W 3674   0.205   4.981   3.452  0.0108 -0.2440  0.2466
 2704W        W 3675  13.014  12.466   6.949  0.1554 -0.0352  0.0956
 2705W        W 3676   0.751   8.488   5.700  0.2806 -0.3017  0.1188
 2706W        W 3677   7.411   2.455   6.650 -0.1283  0.0599  0.0534
 2707W        W 3678   3.665   8.774  13.241  0.1486  0.2751 -0.2617
 2708W        W 3679  12.470   2.929   2.931  0.0665 -0.2479  0.0752
 2709W        W 3680  11.488   4.346   0.259 -0.2128  0.2284  0.1900
 2710W        W 3681   2.962   5.943   6.557  0.0454 -0.1716  0.0586
 2711W        W 3682   6.911   4.905   4.280 -0.2426  0.1291  0.0572
 2712W        W 3683  11.593   5.614   8.574 -0.4091 -0.2790 -0.0998
 2713W        W 3684  10.411   9.975   6.737 -0.0958 -0.0349  0.2180
 2714W        W 3685   6.650   7.152   2.712 -0.2473  0.2367 -0.3135
 2715W        W 3686  12.039  13.705   1.762  0.1213  0.1819 -0.2368
 2716W        W 3687  12.665  11.478   7.886 -0.1041 -0.0102  0.1057
 2717W        W 3688  10.634   1.396  10.434  0.2219 -0.1560 -0.3713
 2718W        W 3689  12.100   1.806   0.367  0.1218 -0.2919  0.2389
 2719W        W 3690   7.704  12.333   7.626  0.0704 -0.0169 -0.0820
 2720W        W 3691  11.988  13.547  10.441 -0.2389  0.4453 -0.0907
 2721W        W 3692   8.217   6.426   2.651 -0.1073 -0.0093  0.0439
 2722W        W 3693   4.068   2.191   1.237  0.0945 -0.3702  0.1248
 2723W        W 3694   8.836  13.197   4.596  0.2808  0.0271  0.2618
 2724W        W 3695   4.466   9.430  11.263 -0.0601  0.2431 -0.2039
 2725W        W 3696  11.721   3.020  10.113  0.0496 -0.0457  0.1170
 2726W        W 3697   3.488   9.110   2.935  0.1783 -0.1821 -0.1908
 2727W        W 3698   5.167  13.275   9.015  0.3362 -0.1298  0.0534
 2728W        W 3699   2.815   0.078  13.637 -0.0480  0.1316 -0.1490
 2729W        W 3700   9.573  11.469   3.631 -0.0465  0.2475  0.2660
 2730W        W 3701  13.143   7.545   6.369 -0.0774 -0.0263  0.2660
 2731W        W 3702   7.780   2.994   0.545 -0.1743  0.3596 -0.2224
 2732W        W 3703  10.769   6.851  10.430 -0.2491 -0.0795 -0.0052
 2733W        W 3704  10.158   7.632  11.256 -0.2128  0.0131  0.0960
 2734W        W 3705  12.382  11.988   2.413  0.3278  0.0705  0.0452
 2735W        W 3706  10.002   2.175  10.175  0.0313 -0.2484 -0.0853
 2736W        W 3707  13.902   6.015  12.813 -0.3134  0.4584 -0.0135
 2737W        W 3708  13.790   4.869   2.717  0.0040 -0.0847  0.1580
 2738W        W 3709   3.385   7.233  13.648 -0.2948  0.0270 -0.1993
 2739W        W 3710   0.302   4.395  12.193  0.3155  0.1942 -0.2185
 2740W        W 3711   7.243  11.890  12.661  0.0673 -0.4346 -0.1283
 2741W        W 3712   5.274   3.225   1.672 -0.4540 -0.0005  0.0379
 2742W        W 3713  11.974  10.919   1.705 -0.0080 -0.1018  0.1804
 2743W        W 3714   8.783  10.336  10.486 -0.1638  0.1285 -0.0595
 2744W        W 3715   0.653   6.691  10.140  0.0410 -0.0361 -0.0949
 2745W        W 3716  13.022   7.799   9.778  0.2002 -0.2194  0.2287
 2746W        W 3717   8.880   2.551  10.959 -0.1049  0.1486 -0.0077
 2747W        W 3718  13.517   9.029   2.737 -0.1790  0.2664 -0.3886
 2748W        W 3719   7.865   9.255   5.436 -0.1622  0.0194  0.0476
 2749W        W 3720   6.619   8.230  12.939 -0.2515 -0.2988  0.3533
 2750W        W 3721   7.342   0.667   0.192  0.1709 -0.2096 -0.3443
 2751W        W 3722   3.008  10.408  10.146  0.1780  0.2506  0.1061
 2752W        W 3723   7.372   2.184   5.628 -0.0875 -0.2678  0.2021
 2753W        W 3724   1.410  10.442   1.796  0.0266 -0.0382  0.1263
 2754W        W 3725   0.010  10.447  13.599  0.1040 -0.1274 -0.1998
 2755W        W 3726   9.164  11.247   0.228  0.2196 -0.0395  0.0352
 2756W        W 3727   5.171   2.814   6.014 -0.3651  0.0770 -0.0674
 2757W        W 3728  11.260   7.829   0.421  0.0936 -0.0162 -0.0569
 2758W        W 3729   1.623   7.231   9.132  0.1179  0.0570 -0.1699
 2759W        W 3730  12.466   3.197   8.050 -0.0345  0.2253 -0.2495
 2760W        W 3731   7.000   0.225   1.027 -0.0944  0.1441  0.2214
 2761W        W 3732   6.038   6.741   0.494 -0.0828  0.0027  0.0554
 2762W        W 3733  11.101  13.225   9.005  0.1185  0.0730  0.0331
 2763W        W 3734  12.475   8.562  12.117  0.0502 -0.0942 -0.4493
 2764W        W 3735  12.481   2.994   2.227  0.0259 -0.3435  0.1922
 2765W        W 3736   9.552   5.778   0.194 -0.0987  0.1974 -0.0739
 2766W        W 3737   1.344   3.835   9.240  0.3011 -0.1549 -0.0565
 2767W        W 3738  13.450   5.538  13.305  0.0073 -0.2424 -0.0079
 2768W        W 3739   7.917   6.770   2.864  0.1628 -0.0747 -0.2343
 2769W        W 3740  13.518  11.281   8.675  0.1392 -0.3810 -0.0709
 2770W        W 3741   3.237   7.526   9.054  0.1772 -0.2316 -0.0555
 2771W        W 3742  13.317   7.967   0.366 -0.1862  0.4973  0.1633
 2772W        W 3743   6.178   1.205  12.909 -0.0756 -0.0788 -0.3953
 2773W        W 3744  12.008  13.199   4.308  0.1850  0.1735 -0.1560
 2774W        W 3745   6.405   9.937  13.673  0.3038 -0.2708 -0.4833
 2775W        W 3746  12.240  10.113   5.580  0.0600  0.0881  0.0999
 2776W        W 3747   4.339   5.838   8.984  0.0069 -0.0646 -0.0782
 2777W        W 3748  13.072   3.571  13.246  0.1104  0.1806  0.2540
 2778W        W 3749   2.342   6.477   8.044 -0.3895 -0.0881 -0.1010
 2779W        W 3750  13.375   2.009   9.242  0.0361  0.2112  0.0660
 2780W        W 3751  12.133  10.334   2.626 -0.0338 -0.2008  0.1356
 2781W        W 3752   4.095   9.106   6.661 -0.3503  0.0023  0.3108
 2782W        W 3753   9.094   6.875   9.566  0.1766 -0.5538 -0.1562
 2783W        W 3754   0.210  10.877  10.423 -0.2048 -0.1206  0.0138
 2784W        W 3755  13.066   2.087   6.308  0.1535  0.1380  0.0366
 2785W        W 3756   5.820  12.283  11.145 -0.0929 -0.0147 -0.0706
 2786W        W 3757  10.412   0.075   4.883 -0.1465  0.3326  0.2507
 2787W        W 3758   8.277   5.085  13.538 -0.0880  0.1898 -0.0554
 2788W        W 3759   7.539   0.346   7.972  0.3361 -0.0033 -0.0235
 2789W        W 3760  11.676  11.068  12.786 -0.1235  0.3627 -0.0190
 2790W        W 3761   7.179   8.441   9.473  0.3325  0.1107 -0.2174
 2791W        W 3762   6.808   5.937  12.074  0.0311  0.1136 -0.0606
 2792W        W 3763   9.701  10.824   8.893 -0.2831  0.1715  0.1242
 2793W        W 3764   9.893  12.077   9.743  0.3204  0.0247 -0.0895
 2794W        W 3765   9.304   7.800   7.616  0.1178 -0.2536 -0.1740
 2795W        W 3766   9.373   0.446  12.289  0.1685  0.2345  0.0884
 2796W        W 3767   7.752   1.255   8.723  0.1381 -0.2204 -0.4864
 2797W        W 3768   8.769   8.014   7.878 -0.1111 -0.0566  0.0007
 2798W        W 3769   2.751   2.879   7.660 -0.2236 -0.1215 -0.1187
 2799W        W 3770  13.754   5.111   8.501 -0.0356 -0.1848 -0.0415
 2800W        W 3771  10.927   8.613   1.300 -0.2101 -0.1562 -0.0028
 2801W        W 3772   3.220   0.303  13.290  0.1102  0.0581  0.0139
 2802W        W 3773   3.397   8.682  10.526 -0.0189  0.2810 -0.0730
 2803W        W 3774   0.708  10.471   3.707  0.0675 -0.3050  0.0402
 2804W        W 3775   6.444   8.031   4.062 -0.1855 -0.1822  0.2356
 2805W        W 3776   9.522   0.518  12.764 -0.0153  0.0828 -0.0035
 2806W        W 3777   1.235  12.027  13.065  0.2548 -0.5130 -0.4393
 2807W        W 3778   8.309   0.006  13.234  0.1658 -0.2048  0.3065
 2808W        W 3779  12.012   9.778   7.323  0.1629 -0.1495 -0.0087
 2809W        W 3780   4.813   0.876   9.991  0.2885  0.0185  0.0809
 2810W        W 3781   0.787   1.194   8.904 -0.0906  0.1254 -0.1140
 2811W        W 3782  13.728   0.748   5.407  0.1328 -0.0069  0.2245
 2812W        W 3783   7.383   0.289   8.796  0.0939 -0.1264  0.1408
 2813W        W 3784  10.785   6.213   7.814  0.0196  0.0727  0.1743
 2814W        W 3785   2.633   5.473  11.211 -0.2488 -0.1754  0.3627
 2815W        W 3786  12.511   0.420   3.380  0.2245  0.0152  0.0725
 2816W        W 3787   9.765   5.305  12.625 -0.0281  0.2017 -0.0208
 2817W        W 3788  13.857   3.100   1.573  0.0619  0.0642 -0.0887
 2818W        W 3789   6.751  13.045   3.171 -0.0523  0.0609  0.3722
 2819W        W 3790   1.890  13.565   0.566 -0.1730  0.3686  0.2053
 2820W        W 3791   9.801   3.078   8.601 -0.2985 -0.2855  0.2425
 2821W        W 3792   3.403   2.924   0.218  0.1148  0.1238 -0.2795
 2822W        W 3793   9.438   4.676   0.847  0.0567 -0.0580 -0.6157
 2823W        W 3794   1.045   0.375  10.250 -0.2757 -0.0043  0.2757
 2824W        W 3795  11.477   4.684   6.343 -0.1415  0.1895 -0.3047
 2825W        W 3796   5.376   3.911  11.839  0.4995  0.1464  0.0241
 2826W        W 3797   3.900   0.602  10.285 -0.2154 -0.1332 -0.1734
 2827W        W 3798   2.581  13.859   5.693 -0.3001 -0.3467  0.1557
 2828W        W 3799  11.698   5.758   7.735  0.1695  0.1297 -0.1199
 2829W        W 3800  12.730   3.501   3.075 -0.3192  0.1447  0.2100
 2830W        W 3801   6.302   6.524   4.440  0.0813 -0.4626 -0.4991
 2831W        W 3802  11.607   9.071   0.370 -0.1080  0.5016 -0.2045
 2832W        W 3803   4.182  11.643   9.033  0.1470  0.0810 -0.3581
 2833W        W 3804   1.967   1.612  11.853 -0.0250  0.0336 -0.2646
 2834W        W 3805   0.587  10.990   4.309 -0.0850  0.0305  0.1605
 2835W        W 3806   8.938  13.514   6.906 -0.3030  0.0911 -0.0599
 2836W        W 3807   6.101  12.860  11.721 -0.2686 -0.1029  0.1128
 2837W        W 3808  13.536  12.282   2.777 -0.2805  0.1190  0.3688
 2838W        W 3809  12.543  10.795  13.330  0.1797  0.1649  0.0602
 2839W        W 3810   8.780  13.832  10.710 -0.2431  0.2443  0.2128
 2840W        W 3811  11.503   6.014   2.530 -0.0353  0.0430  0.0611
 2841W        W 3812   3.756  11.494   5.571 -0.1227  0.0498 -0.0991
 2842W        W 3813   8.484   2.268  11.994  0.1859  0.3606 -0.2219
 2843W        W 3814   1.273   7.898   7.623  0.1907  0.2925 -0.1851
 2844W        W 3815  11.390   6.115   8.649  0.2172  0.3089  0.2614
 2845W        W 3816   3.801   8.390   5.652  0.0707 -0.1159  0.2068
 2846W        W 3817   9.473   5.623   0.717  0.1512 -0.3016 -0.1148
 2847W        W 3818  10.245  13.290   0.407  0.0571  0.0295  0.0190
 2848W        W 3819  12.025   3.500   9.421 -0.0061 -0.2644 -0.0118
 2849W        W 3820   0.496   1.495   8.538  0.2516 -0.1004  0.2394
 2850W        W 3821   5.054  10.585  12.125  0.3318  0.0071  0.3076
 2851W        W 3822   4.163  12.204  11.281  0.1448 -0.0021  0.0079
 2852W        W 3823   8.683  13.384   7.792  0.2365  0.0188 -0.0951
 2853W        W 3824   5.113   5.517   8.958  0.1763  0.1144 -0.1505
 2854W        W 3825   5.630   5.527  12.854  0.1829  0.2124  0.0304
 2855W        W 3826   2.420  11.923   3.977  0.0139  0.1712 -0.1154
 2856W        W 3827  13.608   1.980   6.664 -0.0571  0.3596 -0.0295
 2857W        W 3828   5.681  12.663   9.562 -0.0028  0.1754  0.0459
 2858W        W 3829   0.298   1.151   9.493 -0.3233  0.0119  0.1780
 2859W        W 3830  10.923   0.048   5.204 -0.1278  0.1751  0.0310
 2860W        W 3831   9.932  13.759   3.026  0.1219  0.2511 -0.2286
 2861W        W 3832  13.060   6.804  11.352  0.0451  0.2480  0.1251
 2862W        W 3833   8.352   9.899   2.119 -0.0209  0.1000 -0.1933
 2863W        W 3834  10.893   0.624  12.184 -0.1433 -0.0545  0.0463
 2864W        W 3835   1.720   7.888  11.028  0.2842 -0.0927  0.1229
 2865W        W 3836   7.951  12.527   1.580 -0.3042 -0.1975  0.1677
 2866W        W 3837   2.719  12.811   9.685  0.0784 -0.4737 -0.0024
 2867W        W 3838   9.201  10.184   1.799  0.0293  0.4332  0.1735
 2868W        W 3839   2.763   2.991   1.095  0.0251 -0.1413 -0.0876
 2869W        W 3840   4.972   8.207   1.760  0.1421 -0.0674 -0.4764
 2870W        W 3841   5.510   4.259   9.359 -0.2327 -0.2601  0.2234
 2871W        W 3842  11.225   8.886   7.043 -0.1586  0.1993 -0.0967
 2872W        W 3843   1.843   3.844   5.726 -0.0725  0.1644 -0.2166
 2873W        W 3844   2.941   2.786   8.594 -0.1139  0.0452 -0.1556
 2874W        W 3845   6.368  11.168  12.755  0.1686 -0.1649  0.0305
 2875W        W 3846   8.114   1.408   9.137  0.0919 -0.2702  0.2055
 2876W        W 3847   8.442   5.772   5.912 -0.0693 -0.0760 -0.1224
 2877W        W 3848  11.363   1.598   0.137  0.2342  0.0352  0.0240
 2878W        W 3849   6.797   5.173   7.444 -0.1776  0.0676  0.1290
 2879W        W 3850   9.812   2.412   4.651 -0.1660 -0.1154  0.0558
 2880W        W 3851   6.957  10.824  11.515 -0.1105  0.0534 -0.0184
 2881W        W 3852   7.379   0.766   6.565  0.2422 -0.3197 -0.1104
 2882W        W 3853   7.186   6.040   0.517  0.1094 -0.2223 -0.0400
 2883W        W 3854   4.746  12.599  12.638  0.1244  0.0258  0.2776
 2884W        W 3855   4.963  12.060   6.120 -0.0904 -0.2797  0.1750
 2885W        W 3856  13.645   9.783   0.798 -0.2267  0.2222 -0.2875
 2886W        W 3857   9.470   5.840  12.160 -0.1674 -0.1204 -0.1293
 2887W        W 3858   9.124   5.199   8.067  0.1474  0.0045  0.1000
 2888W        W 3859   9.227   0.214  12.979  0.0283 -0.0957  0.0468
 2889W        W 3860   4.475  10.516   4.318 -0.0544  0.3992 -0.0598
 2890W        W 3861   4.722   2.600  13.470 -0.0550 -0.2106  0.1842
 2891W        W 3862   9.219   3.301   6.490  0.2332 -0.2203 -0.2599
 2892W        W 3863   3.760  11.984  13.496 -0.0974  0.0201 -0.0313
 2893W        W 3864   7.304  11.568   9.665  0.1068  0.5247  0.1959
 2894W        W 3865  12.528   7.196  10.681  0.1930 -0.0621 -0.0345
 2895W        W 3866  10.403   7.246  10.055  0.1572 -0.1335  0.0299
 2896W        W 3867   4.435   9.014   4.448  0.1980 -0.1246 -0.0024
 2897W        W 3868   1.244   3.497   7.744  0.0125 -0.0618  0.1680
 2898W        W 3869   7.112   2.073   9.376  0.3340  0.3495 -0.1259
 2899W        W 3870  12.052  10.759   8.735 -0.2085 -0.0123  0.0727
 2900W        W 3871   2.453   9.597  13.248 -0.2898  0.0181  0.3093
 2901W        W 3872   7.490  12.266  13.627  0.3102 -0.0800 -0.2199
 2902W        W 3873   8.767   8.889  10.560  0.2767  0.2250  0.1986
 2903W        W 3874  11.826   8.300   6.476  0.0129  0.2137 -0.1670
 2904W        W 3875   7.649  13.853  10.953 -0.1239  0.0385 -0.0621
 2905W        W 3876   6.426   2.662   9.975  0.1207 -0.0311 -0.1774
 2906W        W 3877   1.552   7.047   0.681 -0.2301 -0.0495  0.0050
 2907W        W 3878   2.487   2.359   6.091  0.1855  0.2039 -0.3056
 2908W        W 3879  11.821  13.206   3.759  0.0133 -0.0677  0.0790
 2909W        W 3880   4.522   9.217   7.370 -0.1172  0.3348 -0.2229
 2910W        W 3881   7.056  10.117  11.474  0.1120  0.0552  0.2129
 2911W        W 3882   4.194   8.515   9.268  0.1366  0.2606 -0.4671
 2912W        W 3883   3.100   0.849  13.896  0.0868  0.3467  0.0967
 2913W        W 3884   1.934  10.298   6.273  0.2215  0.0939  0.2094
 2914W        W 3885   8.284  10.284   5.566 -0.0621 -0.3024 -0.0307
 2915W        W 3886   8.877   2.079   4.560  0.3099 -0.3024  0.1265
 2916W        W 3887   2.066   2.930   0.208  0.0354  0.0795 -0.2542
 2917W        W 3888   4.789   2.021   8.091  0.0233 -0.1623  0.3048
 2918W        W 3889  12.545   3.008   8.496  0.0819 -0.1800 -0.2366
 2919W        W 3890   1.508   6.500   5.997 -0.4094 -0.2628 -0.0257
 2920W        W 3891   5.898   6.302   1.478  0.0726  0.0891 -0.0692
 2921W        W 3892   7.140   3.774  10.506 -0.0640 -0.0706  0.0875
 2922W        W 3893   2.606   7.193   7.667 -0.0655  0.1213  0.0791
 2923W        W 3894   0.850   6.477  11.039  0.2473 -0.2290  0.0007
 2924W        W 3895   9.716   6.785   5.074 -0.0148 -0.0536 -0.1027
 2925W        W 3896   7.087   3.351   1.868  0.0697 -0.0557 -0.3855
 2926W        W 3897  11.121   2.883   3.141  0.0060  0.2439 -0.2186
 2927W        W 3898   7.528  11.091   8.377  0.0478  0.0217 -0.0614
 2928W        W 3899   2.217   2.582   3.516 -0.2757  0.3253  0.1599
 2929W        W 3900   8.345   4.054   3.186 -0.0045  0.0228  0.0508
 2930W        W 3901   1.938   3.496   7.859 -0.2195 -0.1250 -0.0299
 2931W        W 3902  10.386   1.773   8.249 -0.0887  0.0397  0.2339
 2932W        W 3903   4.422   9.321  10.378 -0.2009 -0.3284  0.1101
 2933W        W 3904   6.111   1.799   3.156 -0.0392 -0.0249 -0.1742
 2934W        W 3905   4.433   9.945   1.811 -0.1476 -0.1148 -0.0327
 2935W        W 3906   5.779   9.868  13.558  0.1034  0.0622  0.2235
 2936W        W 3907  12.839  13.646   0.456  0.4826  0.2673  0.2033
 2937W        W 3908  12.931   2.038   5.699  0.0251  0.1568  0.0003
 2938W        W 3909   9.945   1.627   0.283  0.2878 -0.0609  0.0708
 2939W        W 3910   5.020   6.838   2.055 -0.0399  0.0822  0.4610
 2940W        W 3911   9.932   3.607   3.098 -0.0069  0.0428 -0.3282
 2941W        W 3912   4.080   5.671   5.712  0.0974  0.1453  0.1852
 2942W        W 3913   2.133   8.894  10.195  0.3777  0.1913  0.1149
 2943W        W 3914  12.030  12.002   8.057  0.1024 -0.1665  0.1754
 2944W        W 3915  10.997   1.588   7.358  0.2855  0.0786 -0.3120
 2945W        W 3916   9.953   1.015   8.488  0.1292 -0.3605 -0.0345
 2946W        W 3917   1.397  13.084  13.199  0.1275 -0.1007 -0.0942
 2947W        W 3918   5.843   7.236   8.023  0.1731 -0.1172 -0.3031
 2948W        W 3919  12.158   1.937   6.254  0.1328  0.0422  0.0747
 2949W        W 3920   5.963   1.045   1.371  0.1161  0.1262 -0.0622
 2950W        W 3921   4.047   2.873  12.302  0.1045 -0.0954 -0.0850
 2951W        W 3922   0.379   3.625  12.894  0.1611 -0.2200 -0.0144
 2952W        W 3923   3.722   0.999  12.148 -0.3664 -0.2228  0.0935
 2953W        W 3924   7.323   2.685   9.900  0.1382 -0.0070  0.1780
 2954W        W 3925   6.883   3.308   4.775 -0.1997 -0.2855  0.1027
 2955W        W 3926  10.147  13.454   7.643  0.0233 -0.1341 -0.2871
 2956W        W 3927   7.598   8.229   5.603  0.1817  0.0284  0.0527
 2957W        W 3928   0.721  11.643   4.428  0.0424  0.0852 -0.1504
 2958W        W 3929   5.606  12.903   2.946 -0.3144  0.2829  0.2098
 2959W        W 3930   0.893  10.909  12.127 -0.3108  0.1251  0.2591
 2960W        W 3931   6.972  13.042   2.050  0.0420  0.4035  0.0545
 2961W        W 3932   8.572   8.582  13.657  0.3996  0.4726 -0.1214
 2962W        W 3933   4.555   2.398   7.207  0.0046 -0.2117 -0.2693
 2963W        W 3934   4.718   5.619   3.856  0.0587 -0.0409 -0.0806
 2964W        W 3935   2.109   2.441   4.385  0.0405  0.1440 -0.0993
 2965W        W 3936   9.902   0.390  11.469 -0.0335  0.0817  0.2606
 2966W        W 3937  12.528   8.102   1.081  0.2138 -0.0108 -0.3525
 2967W        W 3938   5.927  13.787   9.872 -0.0377  0.1172 -0.3069
 2968W        W 3939   3.871   6.597  13.220  0.1169  0.2875 -0.0837
 2969W        W 3940   4.658   5.210  10.628 -0.0573 -0.0293 -0.2924
 2970W        W 3941   3.135   3.905  10.362  0.1026  0.0700  0.0065
 2971W        W 3942  10.111  10.612   4.586 -0.0071 -0.0054  0.2263
 2972W        W 3943   8.840   9.526   5.737 -0.3948  0.1817 -0.1036
 2973W        W 3944   3.320   1.794   6.950  0.2197 -0.0847  0.0636
 2974W        W 3945  12.978   7.557   1.781 -0.2333 -0.0314  0.0910
 2975W        W 3946   4.507  10.488  13.651 -0.4373  0.0412 -0.0835
 2976W        W 3947   2.788  13.241  12.604 -0.1667 -0.2148 -0.4487
 2977W        W 3948  13.490   2.333   1.978  0.4051 -0.3003 -0.0062
 2978W        W 3949   6.070   0.740   6.711  0.0099 -0.1397 -0.3971
 2979W        W 3950   4.533   0.546   8.158  0.2094  0.2011 -0.1203
 2980W        W 3951   7.566  12.245   1.225 -0.0277  0.0321 -0.1627
 2981W        W 3952   6.968   6.333  13.406  0.0111 -0.0292 -0.1886
 2982W        W 3953   3.531   4.607  13.242  0.1560  0.1073 -0.2362
 2983W        W 3954  12.231   1.031   8.515 -0.2126  0.2114 -0.1796
 2984W        W 3955   3.879   1.471   1.660 -0.0978  0.1354  0.0621
 2985W        W 3956   4.937   8.135   0.110 -0.0948  0.0005 -0.0415
 2986W        W 3957   7.871   8.228   4.641 -0.2154  0.2627 -0.2946
 2987W        W 3958   3.434  13.354   8.033 -0.0766 -0.0733  0.3364
 2988W        W 3959   3.667   5.452   0.627 -0.1151 -0.3607  0.2201
 2989W        W 3960   8.180  10.975   3.040 -0.0813  0.1048  0.0193
 2990W        W 3961  12.117  13.874   3.672 -0.0134 -0.0284 -0.1059
 2991W        W 3962   5.405  12.927  10.107  0.1213 -0.1303  0.1916
 2992W        W 3963   3.990   2.498   8.903 -0.2824 -0.2887 -0.0974
 2993W        W 3964  13.579   2.213  10.388  0.2682  0.0017  0.0597
 2994W        W 3965   2.991   1.651  12.972 -0.1288  0.1354 -0.1431
 2995W        W 3966  12.740   3.053   7.059 -0.0076  0.0069  0.1448
 2996W        W 3967   0.129   6.572   1.082  0.0854  0.1669  0.0056
 2997W        W 3968   1.302   6.253   4.286  0.1526  0.1034 -0.1316
 2998W        W 3969   9.373   5.499   6.954 -0.0538  0.0642  0.2350
 2999W        W 3970   7.193   8.422   5.814 -0.1459  0.0861  0.2396
 3000W        W 3971  11.515  13.269  10.195 -0.1769 -0.2093 -0.1303
 3001W        W 3972   6.457   7.876   8.072  0.0954  0.2847 -0.2299
 3002W        W 3973   2.822   0.264   4.386 -0.2525  0.0125  0.0497
 3003W        W 3974   6.578   6.342   1.008 -0.1396  0.1921  0.0695
 3004W        W 3975  11.597   5.904   8.189  0.4967 -0.0257  0.0636
 3005W        W 3976  12.643   5.902  13.420  0.1901  0.0449  0.2029
 3006W        W 3977   1.013   1.109   4.749 -0.0803  0.1221  0.0092
 3007W        W 3978   4.669   1.912   5.636 -0.1649  0.1883 -0.3430
 3008W        W 3979   4.634  12.591   3.350 -0.1449  0.0422  0.3589
 3009W        W 3980   1.719  10.211   5.793 -0.1798 -0.0126 -0.0411
 3010W        W 3981   9.289   2.909  13.871  0.2154 -0.0881  0.0376
 3011W        W 3982   6.629   7.025   9.607  0.1168 -0.0175  0.1550
 3012W        W 3983  12.496   8.848   0.637 -0.1396 -0.0355  0.0596
 3013W        W 3984   1.304   2.180   4.444  0.0284 -0.2684 -0.2416
 3014W        W 3985   1.409   0.683   6.736 -0.1016 -0.1534 -0.3497
 3015W        W 3986   7.325   4.189   3.366 -0.4012  0.0323 -0.0451
 3016W        W 3987   5.079   3.035   7.038  0.0590  0.1253 -0.2419
 3017W        W 3988   4.297   4.685   8.381  0.1324 -0.0308  0.0090
 3018W        W 3989  13.508  12.454  10.376 -0.0752  0.2166  0.0245
 3019W        W 3990  12.027   6.845   7.491 -0.0063 -0.1936 -0.2435
 3020W        W 3991   4.327   8.483  11.498  0.1974  0.0436  0.1638
 3021W        W 3992   6.216  12.194   3.301 -0.0201 -0.0284 -0.1820
 3022W        W 3993   2.770   6.137  11.189 -0.0657  0.3660  0.1144
 3023W        W 3994  11.305   3.392   0.436 -0.2676  0.3049 -0.0554
 3024W        W 3995  13.323   9.757  12.698  0.3753  0.0853  0.0372
 3025W        W 3996   4.988   3.531   1.373 -0.2642  0.1166  0.5298
 3026W        W 3997   2.910   0.535   0.788  0.0060 -0.1474 -0.3917
 3027W        W 3998  12.229  13.366   3.449 -0.1785  0.2568  0.0492
 3028W        W 3999   1.798   4.639   2.455 -0.0134  0.2005  0.0112
 3029W        W 4000  11.510   0.731   1.441  0.3994  0.0378 -0.0801
 3030W        W 4001  13.036   7.064  13.122 -0.1989  0.2938  0.6545
 3031W        W 4002  12.759   8.231  12.304 -0.0710 -0.0202  0.0270
 3032W        W 4003  11.709  13.518   8.642 -0.1422  0.0572  0.0274
 3033W        W 4004   0.030   0.190   9.496 -0.2906  0.0409 -0.0477
 3034W        W 4005  10.073  12.361   2.710  0.0567  0.0291 -0.0866
 3035W        W 4006   1.419   6.070   7.674 -0.1108 -0.0349  0.0200
 3036W        W 4007   8.828   5.896   3.261 -0.0341  0.2144  0.2202
 3037W        W 4008  12.260   6.485   7.269 -0.1034  0.0481  0.1909
 3038W        W 4009   3.717   5.956   7.602  0.0498  0.0455 -0.4025
 3039W        W 4010   7.302   5.236   8.698 -0.0775  0.0667 -0.2499
 3040W        W 4011   6.868   7.466   3.102 -0.0194 -0.3234 -0.2590
 3041W        W 4012   2.422   7.231   8.912 -0.2780 -0.1066  0.1955
 3042W        W 4013   0.657  13.439  12.134  0.2040  0.0726 -0.0022
 3043W        W 4014   7.631   8.601  11.248 -0.4617 -0.0233  0.1400
 3044W        W 4015  10.571   7.306  12.837  0.0103 -0.1682  0.0028
 3045W        W 4016   2.438   1.863   0.227  0.0052 -0.0729 -0.1426
 3046W        W 4017  12.867   7.891   1.387  0.1056  0.0310  0.0878
 3047W        W 4018  13.194   1.167  10.947 -0.3027  0.2153 -0.2157
 3048W        W 4019   7.420   0.674   7.556  0.1517 -0.1402 -0.1449
 3049W        W 4020   0.093   0.077   8.670  0.0830  0.3300 -0.0089
 3050W        W 4021   7.979   7.615   2.009  0.0957  0.2236  0.1631
 3051W        W 4022   7.781   5.015   0.226  0.0413 -0.4017  0.1131
 3052W        W 4023   6.857   2.616  13.046 -0.0209  0.0855  0.0498
 3053W        W 4024   7.252  11.969  10.136  0.2310 -0.4203  0.2699
 3054W        W 4025   0.492   4.753   3.885  0.3891  0.1652  0.2433
 3055W        W 4026   3.924  13.696   4.603 -0.1024 -0.1411  0.2609
 3056W        W 4027   3.568  12.256   3.738  0.2419 -0.2847  0.0613
 3057W        W 4028   9.651   9.657   9.553  0.1256 -0.2767 -0.1893
 3058W        W 4029  13.320   9.480   4.666 -0.0763 -0.2894  0.0109
 3059W        W 4030   9.866  11.896   2.707  0.0087 -0.1898 -0.0129
 3060W        W 4031  10.162  10.277  13.560  0.0102  0.0712 -0.2931
 3061W        W 4032   5.523   0.106  12.759 -0.2263  0.1171 -0.0983
 3062W        W 4033   4.516   7.999   0.741  0.1589  0.0176 -0.2502
 3063W        W 4034   3.178   1.734   9.667  0.2188 -0.1515  0.3772
 3064W        W 4035   6.753  12.656   7.236 -0.0575 -0.1807  0.0026
 3065W        W 4036  12.389  12.394   5.512 -0.4129  0.0673  0.1388
 3066W        W 4037   5.778   1.379  11.719 -0.2713 -0.2261 -0.0872
 3067W        W 4038   1.261   0.690   8.096  0.3297 -0.1210 -0.0301
 3068W        W 4039   9.703  11.971   3.557 -0.1946 -0.3059  0.1810
 3069W        W 4040  11.850  11.468   6.777 -0.1795 -0.1093  0.1681
 3070W        W 4041  11.253  13.706   8.712  0.2452  0.1588  0.1026
 3071W        W 4042   7.403   7.146   0.813  0.0411 -0.0303 -0.3842
 3072W        W 4043   2.781   5.720   1.573 -0.0301 -0.1987 -0.0458
 3073W        W 4044   0.700   3.364   2.586 -0.3640 -0.1671 -0.0644
 3074W        W 4045  10.843   6.695   9.337 -0.2099  0.0257  0.0736
 3075W        W 4046   3.102   4.631   5.318  0.3319 -0.2231  0.1279
 3076W        W 4047   3.595   4.185   6.473 -0.2406 -0.0917  0.3315
 3077W        W 4048   1.644   1.196   9.213 -0.0371 -0.3198 -0.1301
 3078W        W 4049   2.269   7.420  12.868  0.1054  0.2390 -0.0509
 3079W        W 4050  12.884   7.724  12.469 -0.0224  0.0916  0.2484
 3080W        W 4051  10.639   0.596   3.783 -0.3698  0.1628  0.2967
 3081W        W 4052  11.397   0.402   5.298 -0.0411 -0.1041  0.2762
 3082W        W 4053  12.848   0.971  11.919  0.1593  0.2157  0.1358
 3083W        W 4054   2.991   3.000   9.582 -0.1128 -0.0169 -0.0371
 3084W        W 4055  11.755  11.999   3.205  0.0767 -0.1242 -0.1072
 3085W        W 4056   2.453   9.402   6.692 -0.0896  0.0245 -0.2511
 3086W        W 4057   8.930   2.159   3.622 -0.3185 -0.3843  0.0584
 3087W        W 4058   8.581   8.473   5.766 -0.2247 -0.1745  0.1938
 3088W        W 4059  13.211   4.178   6.979  0.1509  0.1380 -0.0195
 3089W        W 4060   7.243  13.163   5.296 -0.2433 -0.1222 -0.2545
 3090W        W 4061  12.313   6.668   6.534 -0.3888  0.0258  0.1951
 3091W        W 4062   9.170  11.925   4.968  0.1662 -0.0479 -0.2694
 3092W        W 4063  12.989  11.086   3.358  0.3450  0.0613 -0.1130
 3093W        W 4064   2.509  10.754   3.217  0.3713  0.1024 -0.2076
 3094W        W 4065   0.282   5.262   7.690  0.0954  0.1388  0.3274
 3095W        W 4066   4.545   3.063  12.291 -0.0081 -0.0287  0.0934
 3096W        W 4067   9.634  11.171  11.466  0.1229  0.2200  0.1136
 3097W        W 4068  11.187   6.917   4.934  0.2294 -0.0464 -0.1080
 3098W        W 4069   3.659   7.613  10.566  0.1522 -0.1596 -0.1536
 3099W        W 4070   4.577   6.735   6.182  0.1424 -0.4041  0.0528
 3100W        W 4071   3.337   8.809   7.927 -0.1933  0.0930  0.4627
 3101W        W 4072   0.352   2.688  13.213 -0.2574 -0.3173 -0.1598
 3102W        W 4073   4.089  11.820   0.053  0.0395 -0.1580  0.0422
 3103W        W 4074  11.457  10.896   7.305 -0.1049 -0.1923  0.2569
 3104W        W 4075   4.196  10.363   6.297  0.1300  0.1206  0.1057
 3105W        W 4076  12.960  12.702   0.941  0.0082  0.0534  0.3262
 3106W        W 4077   4.628   1.614  11.625 -0.1235 -0.0070  0.3183
 3107W        W 4078  12.032   4.690   7.348 -0.4750  0.1531  0.1374
 3108W        W 4079  10.876  12.277   1.108  0.0656 -0.1587  0.2006
 3109W        W 4080  12.041   3.008   0.472 -0.0482 -0.1604 -0.0924
 3110W        W 4081   1.695   5.740  10.365  0.1313 -0.1737 -0.0308
 3111W        W 4082   4.258   4.823  12.900  0.0340  0.1525  0.1100
 3112W        W 4083  10.942  12.741   1.746 -0.2685  0.1757  0.0458
 3113W        W 4084   5.849   1.022   7.203 -0.0956  0.1666 -0.3345
 3114W        W 4085   4.848   8.943   0.302 -0.0748 -0.1771 -0.1930
 3115W        W 4086   0.944   5.097   1.862 -0.0681  0.2608  0.1286
 3116W        W 4087  12.718   4.266  13.058 -0.1272  0.0081  0.0556
 3117W        W 4088   4.311   6.104   2.472 -0.2707 -0.1707 -0.0091
 3118W        W 4089   8.834   7.949   0.184 -0.0208  0.0824  0.2609
 3119W        W 4090  10.686  12.991   2.626  0.0730 -0.3937 -0.2968
 3120W        W 4091   6.852  13.732   3.748 -0.0308 -0.0580  0.1388
 3121W        W 4092  11.632   0.737   3.513  0.3301 -0.2359 -0.2105
 3122W        W 4093  11.834  12.292   4.396 -0.1570 -0.1214  0.1171
 3123W        W 4094   4.734   6.385  10.766 -0.0159 -0.2042  0.0857
 3124W        W 4095   3.069   3.593   4.426 -0.1269  0.5530  0.0632
 3125W        W 4096   8.416   3.209   9.336  0.0167 -0.1016  0.1084
 3126W        W 4097   3.977  13.219  13.041  0.4326 -0.1092 -0.3799
 3127W        W 4098   4.653  13.705  11.160 -0.4214 -0.1413  0.0236
 3128W        W 4099   2.354   2.152   6.964 -0.3696 -0.0450  0.0298
 3129W        W 4100   4.377   2.737  13.073  0.0484 -0.0465  0.2755
 3130W        W 4101  11.573   6.646   2.397  0.0421 -0.0208 -0.1280
 3131W        W 4102   8.197   4.593  10.600  0.1492 -0.2842  0.0869
 3132W        W 4103   3.707  11.478   9.255  0.0435 -0.1115  0.1576
 3133W        W 4104  10.244  10.043  11.850  0.1531 -0.1968  0.2031
 3134W        W 4105   9.259   9.441   9.333  0.1412 -0.2533 -0.0638
 3135W        W 4106   4.581   0.089  12.986  0.3132  0.2389  0.0381
 3136W        W 4107   6.942   7.060  12.670 -0.3290 -0.0800  0.0557
 3137W        W 4108  10.055  12.097   7.373 -0.0827 -0.0102  0.1114
 3138W        W 4109   1.032  10.648  12.512  0.0950 -0.2143 -0.2458
 3139W        W 4110  12.931  12.412  13.143  0.2502  0.3866  0.2158
 3140W        W 4111   9.835   3.715   3.569 -0.0476 -0.3581 -0.0284
 3141W        W 4112  10.708   2.800   6.062 -0.1916 -0.0364  0.0757
 3142W        W 4113   4.175   0.253   8.978  0.3617 -0.1943 -0.0360
 3143W        W 4114  12.393  10.272  10.498  0.3133  0.0641  0.0110
 3144W        W 4115  13.371   8.062   3.412  0.2086  0.0795  0.1857
 3145W        W 4116  10.498   4.024  10.475 -0.0634 -0.1770 -0.0555
 3146W        W 4117   5.817  12.332   3.879 -0.0722  0.1076 -0.1197
 3147W        W 4118   0.892   3.647   0.422 -0.0926  0.2108 -0.0316
 3148W        W 4119   2.286  10.311  11.150  0.0512  0.1182  0.0819
 3149W        W 4120   2.983  13.349   1.614  0.0174  0.0765 -0.2860
 3150W        W 4121  12.481  11.775  11.312  0.1228  0.1233  0.0283
 3151W        W 4122   9.439   9.652   1.829 -0.3412  0.0881  0.0426
 3152W        W 4123   1.203   9.277   7.760  0.0857 -0.0775 -0.0966
 3153W        W 4124  13.815  11.763  10.659 -0.2860  0.1480  0.0400
 3154W        W 4125   2.837   2.838   4.992 -0.1633 -0.0224 -0.2345
 3155W        W 4126   5.665   2.366   7.978 -0.0811 -0.0882  0.1038
 3156W        W 4127   6.290   3.907   9.037 -0.0953 -0.5886  0.1847
 3157W        W 4128  11.144   3.780   4.742 -0.1482  0.1236 -0.1110
 3158W        W 4129   0.509   9.976   6.700 -0.1646  0.0898  0.0611
 3159W        W 4130   2.494  13.799   8.400 -0.2304 -0.0709 -0.0572
 3160W        W 4131   3.736   2.292   9.284  0.0067 -0.3327 -0.0012
 3161W        W 4132   5.278   0.478   9.574 -0.2210  0.3031 -0.0653
 3162W        W 4133   4.071   3.022   5.364  0.1881 -0.0487 -0.1717
 3163W        W 4134   8.665   8.545   1.864 -0.2705 -0.1500  0.0999
 3164W        W 4135   4.976   4.439  13.355 -0.4056 -0.1392  0.2830
 3165W        W 4136   5.463   2.389   4.390 -0.1435  0.3852 -0.1112
 3166W        W 4137   1.355  12.287   6.901 -0.1392 -0.0520  0.0604
 3167W        W 4138  11.076  11.639   7.877  0.0481 -0.1783 -0.3416
 3168W        W 4139   3.800  13.350   9.287 -0.1408  0.3063 -0.3382
 3169W        W 4140  10.990   6.841  12.036  0.1227  0.3472  0.0650
 3170W        W 4141  10.466  13.263   5.385 -0.4909  0.1413 -0.0583
 3171W        W 4142   0.892   6.011  11.333 -0.0909 -0.0483 -0.0143
 3172W        W 4143   6.743   7.513   9.768  0.4325 -0.1793  0.1438
 3173W        W 4144   7.385   2.214   9.740 -0.2803 -0.3180  0.0377
 3174W        W 4145   9.078   2.249   7.270 -0.1041 -0.3780 -0.0194
 3175W        W 4146  10.509  12.418   9.366 -0.0617  0.1616  0.2363
 3176W        W 4147  11.270   2.006   2.090 -0.2009 -0.0179  0.1149
 3177W        W 4148   7.823   6.275   8.205 -0.0339  0.0202 -0.3958
 3178W        W 4149   4.415   4.639   7.361 -0.0728  0.0412  0.3907
 3179W        W 4150  11.648   0.396   9.843 -0.2246 -0.2113 -0.3245
 3180W        W 4151   8.431   3.977  11.286 -0.0537  0.0384  0.2152
 3181W        W 4152   9.756   1.674   6.285 -0.1139 -0.2483 -0.0099
 3182W        W 4153  10.469  13.849   1.795 -0.1387  0.0996 -0.2348
 3183W        W 4154   7.048  12.762  12.011 -0.0458 -0.0424 -0.1183
 3184W        W 4155   6.079   1.915   7.282  0.1027  0.0278  0.0614
 3185W        W 4156   9.861   4.121   4.695 -0.0197 -0.0197  0.2916
 3186W        W 4157   3.762   5.349   8.710 -0.0997  0.1225  0.0529
 3187W        W 4158   1.821  11.853   9.827 -0.0645 -0.2711 -0.0234
 3188W        W 4159   7.613  12.404   8.616 -0.3172 -0.1504 -0.0720
 3189W        W 4160  13.912   6.780   3.612  0.2608 -0.0298 -0.0549
 3190W        W 4161  10.183   5.873   2.768 -0.2757 -0.0590 -0.1622
 3191W        W 4162  11.476   5.112   1.444  0.2532 -0.1206 -0.1871
 3192W        W 4163  11.589  13.181  11.091  0.1092 -0.1455  0.1417
 3193W        W 4164   4.387   7.497   5.762  0.2661  0.1382 -0.0014
 3194W        W 4165   6.758   3.290   3.804  0.0343  0.2022 -0.1851
 3195W        W 4166   7.386   5.660   2.359  0.0104  0.1875 -0.2129
 3196W        W 4167  13.857   9.757   4.893  0.0164  0.0109  0.0610
 3197W        W 4168   2.478   4.771   7.629  0.2799  0.1271  0.0640
 3198W        W 4169   5.474   0.205   2.917 -0.1512  0.0268  0.0986
 3199W        W 4170   9.412   4.402   1.304 -0.0176  0.0702 -0.0035
 3200W        W 4171  13.452   7.810   7.689  0.1497  0.0190  0.0392
 3201W        W 4172   6.526   0.703   4.730 -0.0465 -0.1746 -0.2107
 3202W        W 4173   4.225   1.435  11.258 -0.2756 -0.1575 -0.0529
 3203W        W 4174   4.839  13.514   9.324 -0.0513 -0.1388  0.1153
 3204W        W 4175   2.724   1.033   5.161 -0.1269 -0.0729 -0.0920
 3205W        W 4176   3.124   5.262   6.235 -0.0408  0.0748 -0.0899
 3206W        W 4177   4.155   7.225   7.196  0.0540 -0.1457 -0.0934
 3207W        W 4178  13.214   6.974   7.395  0.1284 -0.0085 -0.2284
 3208W        W 4179   9.056   9.438  10.535  0.0867 -0.0133  0.3785
 3209W        W 4180   5.715   2.122   6.560 -0.1055  0.1514  0.0106
 3210W        W 4181   7.230   1.985   6.520  0.0093 -0.1259 -0.2383
 3211W        W 4182  10.144   9.527   6.808 -0.2254 -0.2024 -0.0751
 3212W        W 4183   4.531   9.121  10.854  0.3281 -0.0882  0.1016
 3213W        W 4184   9.797   4.437   1.845  0.3416  0.1856 -0.1493
 3214W        W 4185  12.270   3.906  13.479 -0.1473  0.0805  0.2100
 3215W        W 4186  10.202   3.579  10.395 -0.2133  0.2647  0.3515
 3216W        W 4187   5.697   4.956   5.629 -0.1180 -0.2247 -0.1586
 3217W        W 4188  12.712   5.012   4.622 -0.1781 -0.1266  0.2064
 3218W        W 4189   0.313   3.174   1.048  0.0966  0.3586 -0.1625
 3219W        W 4190  13.824   1.786   8.380 -0.2318 -0.0846  0.0305
 3220W        W 4191   2.664  13.005   8.672 -0.0518  0.1251 -0.2122
 3221W        W 4192  10.540  10.591   8.758 -0.2517  0.4317  0.2144
 3222W        W 4193   6.632  12.390   6.759 -0.0014  0.6156  0.1064
 3223W        W 4194   1.496   5.002  10.987 -0.0861  0.1422 -0.0185
 3224W        W 4195  12.763   4.086  11.611 -0.0040 -0.1288  0.0762
 3225W        W 4196   2.730   4.765  11.842 -0.1793  0.1613  0.2384
 3226W        W 4197  12.762   5.903   9.932 -0.3439 -0.0597  0.1065
 3227W        W 4198  10.711   0.902  10.268 -0.2653  0.1131  0.0098
 3228W        W 4199   6.367   1.058   7.493  0.4530  0.2057 -0.2213
 3229W        W 4200   9.441   4.019   7.893  0.1212  0.3773 -0.0079
 3230W        W 4201   8.054   5.546   9.330  0.1352  0.0502  0.0542
 3231W        W 4202   8.446  12.170  13.538  0.2823 -0.2526 -0.1907
 3232W        W 4203   5.099  12.875   2.670  0.0953 -0.1764 -0.1246
 3233W        W 4204   7.224   7.997   7.598 -0.2861 -0.2141 -0.0583
 3234W        W 4205  10.455  10.992   6.471 -0.0026  0.2994 -0.0497
 3235W        W 4206  12.081  11.717   0.448 -0.0260  0.0390 -0.0993
 3236W        W 4207  12.809   9.427   6.706  0.0368 -0.1673 -0.0677
 3237W        W 4208   5.007  13.909   3.612 -0.2684  0.0203  0.3667
 3238W        W 4209  10.798   6.698   7.599  0.1866  0.2901 -0.0810
 3239W        W 4210   4.544   0.716   8.996  0.0544  0.2342 -0.2715
 3240W        W 4211   2.078   4.042   6.228  0.0425  0.2569 -0.1340
 3241W        W 4212  11.050   0.528   0.094 -0.2472 -0.3952  0.0055
 3242W        W 4213   3.777   5.808   7.035 -0.1976  0.0516 -0.0962
 3243W        W 4214   5.880   7.945  11.528  0.1145 -0.0011 -0.2263
 3244W        W 4215  11.379   2.031   0.713  0.2742 -0.1762  0.0717
 3245W        W 4216  13.557  13.436  11.762 -0.2119  0.0252  0.2425
 3246W        W 4217   0.166   9.060  10.568 -0.0055  0.0349 -0.1129
 3247W        W 4218  10.255   5.963   3.691 -0.4746  0.0886 -0.0905
 3248W        W 4219   2.054   4.215   1.872  0.0016  0.0127  0.0373
 3249W        W 4220   7.518   3.739  12.354  0.1866 -0.1913 -0.0113
 3250W        W 4221   5.701   8.517   4.197  0.0503 -0.1583 -0.1414
 3251W        W 4222   6.684  13.030   6.728  0.0435 -0.0496 -0.0365
 3252W        W 4223   9.479   2.716   4.767  0.0350 -0.1162 -0.0722
 3253W        W 4224   1.615   5.541   5.518  0.0290 -0.0722 -0.0610
 3254W        W 4225  10.547   5.041   2.290  0.3538  0.2131 -0.0170
 3255W        W 4226   7.936  10.125   5.932 -0.0126  0.3702  0.2428
 3256W        W 4227   5.824   2.685   1.902 -0.1252 -0.1622  0.0939
 3257W        W 4228   5.801   5.324  13.307  0.0580  0.3670 -0.0136
 3258W        W 4229   5.480   4.107   0.746 -0.4674  0.1760  0.0425
 3259W        W 4230   2.802   8.435   5.618  0.1329 -0.1391  0.0528
 3260W        W 4231   8.655   6.025   2.709 -0.1115 -0.0222 -0.0992
 3261W        W 4232  10.651   5.978   9.736  0.0238  0.1475 -0.1057
 3262W        W 4233  11.988   4.719   4.808 -0.1129 -0.2893  0.2451
 3263W        W 4234   5.715  12.351   6.396 -0.3933 -0.0978  0.0122
 3264W        W 4235   4.981  12.755   8.869 -0.0267 -0.0527  0.0050
 3265W        W 4236   5.542   0.911   2.541 -0.0267 -0.0184  0.1897
 3266W        W 4237   4.782  13.288  13.517 -0.2576 -0.1424  0.0237
 3267W        W 4238   5.992   0.404  10.549 -0.0278  0.2016  0.5999
 3268W        W 4239   1.219   9.479   1.098 -0.1736  0.3367  0.1320
 3269W        W 4240   5.219   0.020   0.338  0.1785 -0.1637 -0.0825
 3270W        W 4241  12.410   7.219   9.467 -0.1331 -0.3570 -0.1044
 3271W        W 4242   9.023  11.786   0.435  0.0976 -0.1023 -0.0480
 3272W        W 4243   8.567   2.667   9.222 -0.1139  0.1026  0.0232
 3273W        W 4244  12.270   7.112  13.028  0.3675  0.0861 -0.2406
 3274W        W 4245   8.273  11.999  12.967  0.2506  0.2943  0.2107
 3275W        W 4246   4.281  10.056  12.880 -0.3778  0.3510  0.1320
 3276W        W 4247   2.473   7.852   8.042 -0.0777  0.3435  0.0094
 3277W        W 4248   7.762   1.810   0.231  0.0928 -0.0743  0.1568
 3278W        W 4249   5.571   8.745   8.664 -0.2610 -0.0422 -0.2196
 3279W        W 4250  13.197   2.443  13.053 -0.0167  0.1946 -0.2099
 3280W        W 4251  13.395   4.791  12.586 -0.1779  0.1434  0.2522
 3281W        W 4252  11.508  12.197  11.244  0.3210 -0.1551 -0.0174
 3282W        W 4253   5.333  13.383   6.415 -0.0073  0.1166  0.0221
 3283W        W 4254  12.433   8.884  10.791 -0.0360 -0.0023  0.1841
 3284W        W 4255   3.710   2.737  12.012  0.0485  0.2819 -0.1224
 3285W        W 4256   6.087  11.028  12.323 -0.1073 -0.3209 -0.1487
 3286W        W 4257   9.123   5.618  10.168 -0.0805 -0.1342 -0.0848
 3287W        W 4258   9.274   9.902   7.760 -0.2426  0.1915 -0.2081
 3288W        W 4259  11.978  13.491   2.990 -0.1627  0.1181 -0.0732
 3289W        W 4260  10.921   8.359   4.541 -0.1227 -0.0510 -0.2485
 3290W        W 4261   6.909   2.790  10.192 -0.0625 -0.2130  0.0545
 3291W        W 4262   3.662   2.552  13.344 -0.2269 -0.0365 -0.2422
 3292W        W 4263   1.113   7.175  11.873  0.0587  0.0464 -0.2920
 3293W        W 4264   3.249   4.105   4.020 -0.0287  0.2080 -0.0191
 3294W        W 4265   5.681  11.778   7.276 -0.1779 -0.0108  0.1417
 3295W        W 4266   1.329   6.374   0.780 -0.1442 -0.2913  0.3784
 3296W        W 4267  12.309   8.587   4.869  0.0016 -0.0409 -0.2081
 3297W        W 4268   4.456   1.442   5.682 -0.0463  0.1536  0.0750
 3298W        W 4269   8.202   8.629   1.008 -0.3560 -0.2347 -0.3357
 3299W        W 4270   4.156   5.283   0.085  0.2376 -0.0979 -0.3431
 3300W        W 4271  12.543   9.893  10.809  0.0479  0.1323 -0.3142
 3301W        W 4272   1.491  13.118   6.673  0.2099  0.0200 -0.1285
 3302W        W 4273  13.583   6.367   9.475  0.0492 -0.3771 -0.3716
 3303W        W 4274   3.407   4.746  10.726  0.0286  0.1618  0.1902
 3304W        W 4275   8.794   9.995  13.509 -0.2092 -0.0269  0.1458
 3305W        W 4276   2.548   1.500   6.364  0.0744  0.2772  0.0993
 3306W        W 4277   7.973   5.365  13.794 -0.4079 -0.1737 -0.3007
 3307W        W 4278  13.036   2.162   1.927  0.1482  0.0363  0.0013
 3308W        W 4279  13.890   1.849   1.747  0.1270  0.2234  0.2258
 3309W        W 4280  12.995  12.893   0.491 -0.2415  0.3909  0.0590
 3310W        W 4281   4.621  10.368   5.968 -0.1062  0.0353 -0.2481
 3311W        W 4282   9.514   3.192   5.572  0.4429  0.2645  0.2637
 3312W        W 4283   0.088   2.636  12.752 -0.0035  0.0396 -0.1848
 3313W        W 4284   9.449  11.376  13.696 -0.0513  0.0510  0.0654
 3314W        W 4285   8.782  13.770   3.830  0.1303  0.1092 -0.3350
 3315W        W 4286   1.042   3.870   5.535  0.2380 -0.2544 -0.0169
 3316W        W 4287   7.987   8.982  11.805 -0.2252 -0.0061  0.1122
 3317W        W 4288   5.583   0.255   7.855 -0.0537 -0.0391 -0.0538
 3318W        W 4289   8.091   3.899   5.043  0.2295 -0.3288 -0.1377
 3319W        W 4290   2.582   9.259  10.827 -0.1137 -0.1663  0.1530
 3320W        W 4291  11.019  12.464  13.322 -0.1537  0.0508 -0.1613
 3321W        W 4292  12.560   5.006   2.414 -0.0859 -0.3247  0.1602
 3322W        W 4293   9.527   0.296   5.525  0.0874 -0.2644  0.0653
 3323W        W 4294  13.506   2.277   1.056 -0.0176 -0.1888  0.1459
 3324W        W 4295  12.886   4.020  13.476 -0.3797 -0.1568  0.0313
 3325W        W 4296   3.304   0.834   9.659  0.2186 -0.2194  0.2040
 3326W        W 4297   6.056  12.086   8.606  0.0888 -0.0448  0.0156
 3327W        W 4298   6.034   4.303   9.377 -0.1186  0.2120  0.1767
 3328W        W 4299   0.555   7.681   2.814 -0.3044  0.2757 -0.0336
 3329W        W 4300   8.332  12.807   0.795  0.1734  0.0012  0.1005
 3330W        W 4301   2.134   9.247  10.636 -0.1413 -0.0013  0.0306
 3331W        W 4302   8.926   3.037   9.286 -0.1346  0.0210  0.0163
 3332W        W 4303   9.697   8.289   9.370 -0.0368  0.3471 -0.0081
 3333W        W 4304   2.522   7.266  13.610 -0.1790 -0.1688 -0.0613
 3334W        W 4305  10.577   6.145   8.280 -0.1867  0.0749  0.0952
 3335W        W 4306   7.871   2.067   0.598 -0.0402 -0.1048 -0.2361
 3336W        W 4307   2.896   5.385   8.078  0.3122  0.2261 -0.0930
 3337W        W 4308   9.780  13.273  12.784 -0.4514  0.2673 -0.1426
 3338W        W 4309   7.291   6.698  13.420 -0.0212  0.0028 -0.0750
 3339W        W 4310   5.370   5.811   0.537  0.5892  0.0942 -0.1118
 3340W        W 4311   7.829   5.585   2.837  0.0826 -0.2329 -0.1841
 3341W        W 4312   7.188  11.385   7.608 -0.1294 -0.1176  0.2162
 3342W        W 4313  12.010  11.907   4.694  0.1103  0.0241  0.0308
 3343W        W 4314   1.574   9.212   4.205 -0.1986 -0.1113 -0.2764
 3344W        W 4315  11.428   2.062  13.664  0.3001 -0.0001  0.3025
 3345W        W 4316   8.923   6.035  12.139  0.2165  0.0208 -0.0472
 3346W        W 4317  11.466  11.156   5.053  0.1475  0.2024 -0.1197
 3347W        W 4318   3.104   7.103  12.944  0.1234  0.0307  0.0418
 3348W        W 4319   4.612   5.892  12.147 -0.0851 -0.3923  0.0053
 3349W        W 4320   9.470   1.527   1.614 -0.1657  0.0067 -0.1100
 3350W        W 4321  10.513  10.569   4.238  0.1518 -0.2280 -0.0798
 3351W        W 4322   5.102   9.327   4.747 -0.1955  0.3210  0.1283
 3352W        W 4323  12.545   2.160   6.017 -0.1946  0.4487 -0.0496
 3353W        W 4324   9.646  13.211  13.224 -0.1617  0.2501 -0.3825
 3354W        W 4325   9.367   2.352  11.550 -0.0675 -0.1661 -0.1409
 3355W        W 4326   2.356   6.485  11.063  0.1289 -0.2946 -0.0391
 3356W        W 4327   2.726  11.226   6.824  0.2514  0.0848  0.2356
 3357W        W 4328  12.868   7.265   8.109 -0.0690  0.1351  0.4956
 3358W        W 4329   9.312   8.180   2.008  0.0513  0.2038 -0.2832
 3359W        W 4330   7.063   1.682   3.368  0.3193  0.0043 -0.0439
 3360W        W 4331   5.112  11.469   0.206  0.0991 -0.3129  0.3211
 3361W        W 4332   1.164   8.332   7.141  0.0838  0.0207  0.1144
 3362W        W 4333   1.582  11.676   5.662 -0.0089 -0.4400  0.0489
 3363W        W 4334   3.505   3.898   3.621 -0.3971 -0.0871  0.1018
 3364W        W 4335   0.439   1.934   8.730 -0.1586  0.1168 -0.3374
 3365W        W 4336  12.368   1.318   9.153  0.0279 -0.2501 -0.1057
 3366W        W 4337   5.900  10.665   8.625  0.2281  0.0246 -0.2795
 3367W        W 4338   5.887  11.356   5.132 -0.0443 -0.1112  0.0207
 3368W        W 4339   6.576   5.425   8.318  0.1918  0.1563 -0.1018
 3369W        W 4340  11.036   3.740   6.444  0.0120 -0.0863 -0.1572
 3370W        W 4341   2.795   2.040  10.424  0.0441  0.2550 -0.1758
 3371W        W 4342   2.726   5.706   2.604 -0.2405  0.0029  0.1671
 3372W        W 4343   4.403   6.649  12.169  0.1284 -0.0577  0.3728
 3373W        W 4344   3.048  10.377   9.559 -0.0742  0.3249  0.1528
 3374W        W 4345  10.487   8.186   4.039  0.1297 -0.0039  0.1148
 3375W        W 4346   3.557   4.743   2.341  0.0239 -0.0602 -0.1052
 3376W        W 4347  11.234   6.164   1.579 -0.1770 -0.4072  0.1441
 3377W        W 4348  12.803   2.669   3.682 -0.2456 -0.3080 -0.1511
 3378W        W 4349   6.097   5.061   0.092  0.3365  0.1254 -0.1554
 3379W        W 4350   5.911   2.605  11.857  0.0563 -0.4457  0.2343
 3380W        W 4351   7.053  12.831  13.110 -0.0125  0.0450 -0.1356
 3381W        W 4352  10.116  12.303   4.664 -0.2397 -0.0573 -0.2902
 3382W        W 4353  11.179   7.591   9.101 -0.2003  0.1046  0.1867
 3383W        W 4354   3.274  10.644   2.182  0.1671  0.0972 -0.0371
 3384W        W 4355   7.203   7.122   3.229  0.0380 -0.1972 -0.2837
 3385W        W 4356  11.632   6.338   5.827  0.0965 -0.3667  0.0378
 3386W        W 4357   4.959   8.261   0.583 -0.0690 -0.1564 -0.0498
 3387W        W 4358   9.079   7.405  11.722 -0.1507  0.0570 -0.0759
 3388W        W 4359   7.598   9.748   8.318 -0.1510 -0.1059 -0.1947
 3389W        W 4360   3.725   4.696  10.248 -0.2489  0.1706  0.2735
 3390W        W 4361  11.531   5.825   6.930  0.1526  0.0482 -0.0390
 3391W        W 4362   8.948  13.242   3.169 -0.1717  0.3946 -0.1824
 3392W        W 4363   1.145  11.965   6.486 -0.0840 -0.2404 -0.0805
 3393W        W 4364  13.576   5.076   1.405  0.0689  0.1808 -0.2324
 3394W        W 4365   3.808  12.239   1.207  0.2194 -0.3865  0.1861
 3395W        W 4366  11.478   2.181   8.694 -0.0226 -0.0606  0.2400
 3396W        W 4367   7.491   5.610   4.302  0.2436 -0.1375  0.1153
 3397W        W 4368   7.737   9.359  10.736  0.0605  0.2615 -0.0261
 3398W        W 4369  13.760   7.254   3.393  0.2618 -0.1197  0.0232
 3399W        W 4370   1.332   8.987  11.077 -0.1364 -0.0972 -0.1933
 3400W        W 4371  10.366   1.576   4.579  0.0986  0.0533 -0.0861
 3401W        W 4372   7.544   1.233  10.855 -0.1230  0.2248  0.2299
 3402W        W 4373   2.447   4.416   0.985  0.0527  0.1698  0.0600
 3403W        W 4374   5.840  10.455   3.748  0.0795 -0.0740  0.1580
 3404W        W 4375   6.831   2.923  12.207  0.1511 -0.1840 -0.0700
 3405W        W 4376  13.805  12.073  10.261  0.0681 -0.0155 -0.1090
 3406W        W 4377  10.082   0.696   2.441  0.1790 -0.1080  0.0837
 3407W        W 4378   4.180   3.211   8.420  0.0065  0.1629  0.1280
 3408W        W 4379   6.697   1.685  11.181  0.1157  0.1115 -0.0718
 3409W        W 4380   8.157  10.926   4.966  0.1849  0.0036  0.1907
 3410W        W 4381   6.727  10.108  11.135 -0.0177 -0.2419  0.1746
 3411W        W 4382   6.568  10.205   1.035  0.2618 -0.0139  0.0967
 3412W        W 4383   0.184   8.988   6.234  0.2944  0.0549  0.0348
 3413W        W 4384   1.666  10.479   3.235  0.2767  0.1983 -0.0011
 3414W        W 4385   3.060   1.179  12.744 -0.1152 -0.0242 -0.1342
 3415W        W 4386  10.854  13.808   1.454 -0.0662  0.0220  0.1869
 3416W        W 4387   4.409   0.814  12.436 -0.1895 -0.0533  0.0067
 3417W        W 4388   2.485   6.988  12.261  0.1788  0.1541  0.0951
 3418W        W 4389   1.882   1.155   4.586 -0.0312  0.0709  0.1917
 3419W        W 4390   4.320   6.584  10.551 -0.0744 -0.1803 -0.2036
 3420W        W 4391  12.016  11.829  13.518  0.0417 -0.0235  0.2106
 3421W        W 4392   6.044  11.772   6.896  0.1458  0.0789 -0.0907
 3422W        W 4393  11.974  12.923   2.169 -0.1659  0.2494 -0.0574
 3423W        W 4394  11.137   7.119   7.680 -0.0921  0.0079  0.1805
 3424W        W 4395   9.902  12.260   5.167  0.1090  0.1210 -0.3060
 3425W        W 4396   6.208   0.821  10.323  0.2761  0.0686 -0.1422
 3426W        W 4397   3.434   4.300   1.386 -0.1208  0.1219  0.0058
 3427W        W 4398  10.089  13.245   9.901  0.1545 -0.1157  0.0120
 3428W        W 4399   4.760   5.102   0.948  0.0900 -0.2136 -0.0117
 3429W        W 4400  11.656   9.301   3.927  0.4974 -0.1884  0.2813
 3430W        W 4401   3.924   9.963   1.976  0.0308 -0.1608  0.1481
 3431W        W 4402   8.221   2.638   8.267 -0.2202  0.0736 -0.0392
 3432W        W 4403   6.718   0.760   7.202 -0.1873 -0.0586 -0.0575
 3433W        W 4404   8.424   0.729   3.266 -0.0351 -0.2014 -0.0201
 3434W        W 4405  10.040   8.541   6.656 -0.0877  0.1481  0.2251
 3435W        W 4406   5.785   8.580  13.084  0.5302  0.1917  0.1263
 3436W        W 4407   7.450   5.967   1.972  0.2663  0.1637 -0.2375
 3437W        W 4408   2.255   4.407   1.468  0.1021  0.1573  0.2561
 3438W        W 4409   5.286   6.720  10.860 -0.0004  0.1564 -0.1580
 3439W        W 4410   0.961   1.123  10.967 -0.0483  0.1114 -0.5068
 3440W        W 4411   4.428   3.860   9.693  0.2959 -0.1203 -0.0072
 3441W        W 4412  13.277   1.971   7.752 -0.2361 -0.3046 -0.1971
 3442W        W 4413   6.624  13.274  13.513  0.2900  0.3309  0.0741
 3443W        W 4414   0.232   9.163   2.778  0.1052 -0.0340  0.1936
 3444W        W 4415  12.559  12.454   2.681 -0.2129 -0.0429  0.0484
 3445W        W 4416  10.210   3.197   7.869  0.2963 -0.0357  0.1907
 3446W        W 4417   8.389   5.349  12.184  0.0866 -0.2900  0.0034
 3447W        W 4418  12.670   7.757   4.780  0.1959 -0.0834  0.1432
 3448W        W 4419   7.465  10.216   8.594 -0.1323 -0.2898 -0.3081
 3449W        W 4420   5.035   5.283   6.333  0.0989  0.3127 -0.1048
 3450W        W 4421   5.188   2.136   6.651 -0.1036  0.2846 -0.2364
 3451W        W 4422  12.747   0.318   7.848  0.1158  0.1346 -0.0009
 3452W        W 4423   1.620   3.168   3.142 -0.0154 -0.0894  0.1146
 3453W        W 4424   8.338   3.739   9.474 -0.2579 -0.1371 -0.1319
 3454W        W 4425  10.317  11.855  12.163 -0.3407  0.0712  0.0514
 3455W        W 4426   4.869   9.772   4.836 -0.3393 -0.0085 -0.0250
 3456W        W 4427  12.049   0.552  12.511  0.0238 -0.1568  0.1253
 3457W        W 4428  11.151   4.429  13.376  0.0705 -0.1520  0.0571
 3458W        W 4429   8.735   2.329   7.622  0.0888 -0.3432  0.2436
 3459W        W 4430  11.138   6.132   6.566  0.1237 -0.1256  0.0892
 3460W        W 4431   8.873   9.277   1.390  0.2304  0.0848 -0.0296
 3461W        W 4432   4.034   7.236   1.789  0.0435 -0.1252  0.0083
 3462W        W 4433  13.257   2.907   9.643 -0.2231 -0.0869  0.0958
 3463W        W 4434  11.223   6.762  13.456 -0.1028 -0.0791 -0.1464
 3464W        W 4435   3.042   6.055   0.843 -0.1585 -0.0055 -0.0063
 3465W        W 4436  13.912  11.858   0.715  0.2818 -0.0742 -0.1651
 3466W        W 4437   4.445   3.274   8.007  0.2187  0.1122  0.2237
 3467W        W 4438   2.786   0.932   9.711 -0.1247  0.2667  0.0386
 3468W        W 4439   1.489  10.506   8.588  0.1598 -0.1768  0.2205
 3469W        W 4440   3.268   4.084   0.180  0.0102  0.4246  0.0006
 3470W        W 4441   6.749   9.848   7.338  0.1395 -0.1321  0.2260
 3471W        W 4442   8.720   6.059  11.606 -0.0826  0.2341  0.2479
 3472W        W 4443  13.369   6.627   4.210  0.1470  0.0331 -0.2639
 3473W        W 4444  11.576   6.445   8.279  0.0972  0.4759  0.1076
 3474W        W 4445  11.751  12.175   1.639  0.5417  0.0172  0.1720
 3475W        W 4446   4.945   6.750   9.947  0.2561  0.0901 -0.0714
 3476W        W 4447   4.878  13.741  13.237 -0.1666 -0.3881  0.1923
 3477W        W 4448  12.294  11.112  10.740 -0.2795  0.2411  0.1879
 3478W        W 4449   4.785  12.456  13.535  0.0138  0.0591 -0.2525
 3479W        W 4450   5.045   6.843   7.755  0.0948  0.1937 -0.0808
 3480W        W 4451  11.208   9.616   8.351  0.3317 -0.1114  0.2002
 3481W        W 4452   5.476   8.008   0.459  0.0919 -0.0201  0.4109
 3482W        W 4453   3.104   7.578   2.160 -0.0801  0.0702  0.0206
 3483W        W 4454   9.732  13.611   5.649 -0.1750 -0.1811 -0.1400
 3484W        W 4455   3.420  10.520  10.450 -0.0312 -0.1638  0.1353
 3485W        W 4456   3.282   6.497   8.558  0.3131  0.1388  0.0445
 3486W        W 4457   3.488   2.102  13.690  0.0463  0.0253 -0.1071
 3487W        W 4458   7.549   2.308  11.772 -0.1040 -0.0068 -0.0732
 3488W        W 4459   5.759   1.122  11.325 -0.2287  0.2421  0.0708
 3489W        W 4460   7.319   7.281   3.959 -0.1343 -0.0951 -0.1428
 3490W        W 4461   1.650   6.861   7.947  0.1778  0.1338  0.0001
 3491W        W 4462   1.065   3.668   6.033 -0.2316 -0.0197 -0.3637
 3492W        W 4463   2.207  12.526  11.251  0.0171  0.2117 -0.0656
 3493W        W 4464  13.709  12.551  13.005 -0.1687 -0.3024 -0.1644
 3494W        W 4465   3.508  12.694   6.552  0.2064  0.1525 -0.0254
 3495W        W 4466   5.779   4.041   9.750  0.1842 -0.1162 -0.0186
 3496W        W 4467  10.527   0.413   7.568  0.1665 -0.0061  0.0951
 3497W        W 4468   3.265   3.127   3.609  0.0983  0.2995  0.2399
 3498W        W 4469   1.174   9.514   5.440 -0.2861 -0.2400  0.2789
 3499W        W 4470  11.826  11.263   0.873 -0.0872  0.0317 -0.1643
 3500W        W 4471  13.538  13.492   9.937  0.0992  0.0259  0.2929
 3501W        W 4472  12.875   4.294   3.527  0.0577  0.2708  0.1995
 3502W        W 4473   2.840   2.948   7.032  0.0395 -0.0937  0.0492
 3503W        W 4474   8.690   2.691   5.864  0.0608 -0.0798  0.0654
 3504W        W 4475   3.173  13.916  12.165 -0.1819 -0.1149  0.2709
 3505W        W 4476   9.243   0.810  11.163  0.3007 -0.0095  0.0649
 3506W        W 4477   1.006   9.768   8.062  0.1049  0.0002  0.0368
 3507W        W 4478   9.098  12.153   1.695  0.1122 -0.1605  0.2118
 3508W        W 4479  13.543   6.209   6.346  0.1253 -0.0266  0.1003
 3509W        W 4480   1.984   2.881   8.040  0.0148 -0.0277  0.2670
 3510W        W 4481  11.152   6.382   7.378 -0.1275 -0.6000 -0.2718
 3511W        W 4482   6.216   4.937   0.534  0.1553 -0.1318  0.1982
 3512W        W 4483   2.305   9.858   4.140 -0.3468  0.0361  0.0457
 3513W        W 4484   9.860  11.808  11.136  0.0236 -0.0891  0.1041
 3514W        W 4485   2.486   4.760  12.426  0.0041 -0.1114  0.2827
 3515W        W 4486   2.081   9.126   8.350  0.0145  0.0743 -0.2359
 3516W        W 4487   9.570   2.256  12.011 -0.0370  0.3592 -0.1666
 3517W        W 4488   1.124   6.951   4.576 -0.1318  0.2258  0.0556
 3518W        W 4489   7.050   0.974   5.935  0.0713 -0.5291  0.0564
 3519W        W 4490  10.436   6.324  10.614  0.3041  0.1678  0.1209
 3520W        W 4491   4.738   9.752   9.311  0.0660 -0.3845  0.0292
 3521W        W 4492   8.969   5.139  10.348 -0.2020  0.0106 -0.0312
 3522W        W 4493   0.337   5.426   3.015 -0.1131  0.0046 -0.0382
 3523W        W 4494   4.014   9.886   1.481  0.0462  0.0238 -0.0855
 3524W        W 4495   8.181  12.890   9.947  0.1663  0.1118 -0.3202
 3525W        W 4496  10.193   9.574   9.704 -0.0879 -0.2465  0.1549
 3526W        W 4497   6.929   4.872   5.664  0.5282  0.1032  0.4425
 3527W        W 4498   5.401   4.720   7.286 -0.0079 -0.1131 -0.2501
 3528W        W 4499   0.876   7.565   1.354 -0.0217  0.0284 -0.1436
 3529W        W 4500  10.696   7.737  12.526  0.0016 -0.3483  0.0604
 3530W        W 4501   2.355  13.569  10.184  0.0292 -0.3247 -0.0699
 3531W        W 4502   2.145   7.404   3.639  0.0405  0.0992 -0.1427
 3532W        W 4503   3.578   3.473   3.385 -0.1602  0.0979 -0.1379
 3533W        W 4504   6.940  11.676   7.938  0.1786 -0.0029 -0.0286
 3534W        W 4505   8.216   0.989  13.718  0.0041  0.3398 -0.0746
 3535W        W 4506   0.739   5.178   2.855 -0.0513  0.1355 -0.2337
 3536W        W 4507   3.818  11.070   2.963 -0.1940  0.0051  0.2451
 3537W        W 4508   7.807   4.211   9.859 -0.1128  0.0632 -0.1881
 3538W        W 4509   8.779   2.186   5.690  0.4387 -0.2068 -0.0805
 3539W        W 4510   1.792   5.944   8.856 -0.1352 -0.1594  0.3158
 3540W        W 4511  12.218   0.794   2.975 -0.0302 -0.2599 -0.1733
 3541W        W 4512   6.374   0.951   9.346 -0.0633 -0.0348  0.2640
 3542W        W 4513   0.472   6.295   5.628 -0.0333  0.0194  0.2325
 3543W        W 4514  10.687   3.592  10.636  0.2785  0.1815  0.2380
 3544W        W 4515   8.514   0.063   4.899 -0.3527  0.2228  0.0233
 3545W        W 4516   6.406  13.799   2.837  0.0114  0.1467  0.2263
 3546W        W 4517  13.565  11.474   0.043 -0.2450 -0.1019 -0.3457
 3547W        W 4518   5.634   9.397  12.617 -0.2657  0.0278 -0.1192
 3548W        W 4519   4.777   5.482   1.951 -0.2445 -0.0040  0.1852
 3549W        W 4520   5.878   9.900   6.781 -0.1320 -0.2664  0.1317
 3550W        W 4521   7.587   6.337  11.731 -0.0881  0.0777 -0.1224
 3551W        W 4522   4.507   0.044  12.403 -0.2725  0.2326 -0.1474
 3552W        W 4523   1.473  10.728   9.937 -0.0212 -0.1331 -0.2435
 3553W        W 4524   5.572   5.135   9.399  0.1234 -0.1413 -0.1247
 3554W        W 4525  10.679   9.779  11.965 -0.3350  0.1792  0.4689
 3555W        W 4526   0.597   4.606   0.639  0.0911  0.0407  0.0859
 3556W        W 4527   6.047   9.630  12.388 -0.0215  0.2943  0.4159
 3557W        W 4528  12.623   8.680   1.133  0.1004  0.2263  0.4932
 3558W        W 4529  13.367   1.413   3.307  0.2346  0.0086  0.0388
 3559W        W 4530   8.522  10.783   2.292 -0.2349 -0.0243 -0.1083
 3560W        W 4531   6.367  10.289   5.345  0.4886 -0.1481  0.1169
 3561W        W 4532   6.695   5.191   1.703 -0.1827 -0.1442 -0.1372
 3562W        W 4533   8.379   6.606   8.723 -0.2059 -0.2327  0.0438
 3563W        W 4534   9.061  10.357  12.636 -0.2609 -0.1431  0.1797
 3564W        W 4535  13.783   8.018   1.851  0.3728  0.1283  0.1319
 3565W        W 4536   6.593   3.286  10.770 -0.1834  0.1778  0.5098
 3566W        W 4537   5.610   3.255   1.216  0.1498 -0.0628  0.4744
 3567W        W 4538   6.569   7.434   2.302  0.3957  0.1630  0.1839
 3568W        W 4539  12.455   4.706  12.993 -0.2147 -0.1174  0.1273
 3569W        W 4540  11.285   5.732   2.109 -0.1396  0.0694  0.4857
 3570W        W 4541  12.496   3.019   5.250 -0.0043 -0.1231 -0.0123
 3571W        W 4542   0.385  11.804   8.843  0.1916  0.3438  0.1614
 3572W        W 4543   9.837   6.243   7.333 -0.1910  0.1467  0.1406
 3573W        W 4544   1.392   5.455   6.987  0.1445  0.0138 -0.3751
 3574W        W 4545   6.019   9.040   0.165 -0.0335  0.1712  0.0531
 3575W        W 4546   8.186  10.864   1.790  0.1478 -0.2581  0.0267
 3576W        W 4547   6.231   4.286   3.491 -0.3020 -0.1051 -0.0279
 3577W        W 4548  12.494   8.841   5.381  0.0291  0.1029 -0.2396
 3578W        W 4549  10.432   9.794  13.293  0.1638 -0.1851 -0.4424
 3579W        W 4550  11.349  12.041   9.527 -0.0416 -0.0424  0.0081
 3580W        W 4551  13.022   1.814  10.357  0.0568  0.0543  0.1004
 3581W        W 4552   8.720   3.038   3.754 -0.0546  0.0427  0.1715
 3582W        W 4553   6.865   9.285  13.796  0.2894  0.1211  0.0076
 3583W        W 4554   8.622   1.136   4.606 -0.0422  0.0366 -0.1036
 3584W        W 4555   4.541   0.569   2.652  0.0039 -0.1228 -0.3556
 3585W        W 4556  11.155   5.781   0.765  0.2213  0.0138 -0.0893
 3586W        W 4557   6.087   7.120   0.834 -0.1219  0.0118 -0.1588
 3587W        W 4558  13.020  10.289   2.092  0.0097 -0.1024  0.1709
 3588W        W 4559   4.947  13.426   6.088  0.3519 -0.3575  0.1506
 3589W        W 4560   2.438   2.671   7.985  0.1413  0.2106 -0.0497
 3590W        W 4561   2.582   1.803  13.232 -0.1811 -0.0793 -0.0468
 3591W        W 4562   1.284   7.026   5.070 -0.1246  0.0272  0.0416
 3592W        W 4563  12.423  12.355   2.106  0.3314 -0.1277 -0.1812
 3593W        W 4564   5.927   7.307   7.538  0.3039  0.1207  0.1218
 3594W        W 4565  10.252   6.910  13.527  0.0716 -0.1267 -0.0093
 3595W        W 4566  11.722   9.215  11.608  0.1587 -0.0120 -0.1920
 3596W        W 4567  13.007   4.103   1.257 -0.0766 -0.0208  0.0535
 3597W        W 4568   1.852   5.946   5.660  0.1104 -0.1751  0.1058
 3598W        W 4569  10.234   1.857  10.707  0.0962  0.0035  0.1890
 3599W        W 4570   7.043  12.288   4.466 -0.2408 -0.1526  0.0594
 3600W        W 4571   5.143   7.221   2.420 -0.1049  0.1537  0.2525
 3601W        W 4572   9.239   3.519  11.870  0.0519  0.1274 -0.0422
 3602W        W 4573   4.225  12.259   8.572 -0.1002  0.0328  0.1209
 3603W        W 4574   5.982   8.090   6.749 -0.0545 -0.2814  0.1533
 3604W        W 4575   6.422   7.392  13.105 -0.2723  0.0466 -0.1336
 3605W        W 4576   9.907   7.226   4.725 -0.2511 -0.2267  0.3900
 3606W        W 4577  10.365  12.495  13.101  0.1282  0.1427  0.2071
 3607W        W 4578  10.230   7.815  12.701  0.1081 -0.2114 -0.1209
 3608W        W 4579  12.997   3.500   9.521  0.1093 -0.4443 -0.4390
 3609W        W 4580   7.195  12.307   5.303 -0.1329  0.0988 -0.1920
 3610W        W 4581   2.252  12.259   0.380 -0.1740  0.0457  0.1717
 3611W        W 4582   0.037  11.944   2.692  0.2831 -0.1755 -0.1026
 3612W        W 4583  10.249   7.204   9.181 -0.0848 -0.1430  0.1342
 3613W        W 4584  12.863   1.520  13.863  0.2018  0.1310 -0.0160
 3614W        W 4585   6.104   2.088   7.812 -0.3682 -0.2052  0.1343
 3615W        W 4586  11.834   4.231   6.524  0.2138 -0.2034  0.0589
 3616W        W 4587   0.698   3.761   7.787 -0.1221  0.0744  0.1987
 3617W        W 4588  13.052   0.777  13.174 -0.2820  0.1004  0.1592
 3618W        W 4589  10.490   3.977  12.971 -0.0657  0.0197 -0.3992
 3619W        W 4590   8.671   4.083   4.918  0.1952  0.0209 -0.1370
 3620W        W 4591   7.866   3.422  10.871 -0.3919 -0.1461  0.1453
 3621W        W 4592  12.795  12.891   2.814 -0.1235  0.1132 -0.0427
 3622W        W 4593   5.457  11.528   5.013  0.0112 -0.0204  0.0751
 3623W        W 4594   9.259  12.589   0.644 -0.1471  0.1136 -0.0548
 3624W        W 4595  10.273   6.962  12.716  0.3547  0.0659  0.1243
 3625W        W 4596   7.850   4.798  13.708 -0.4532  0.0090 -0.1605
 3626W        W 4597   1.905   6.308  11.183 -0.1876  0.1322 -0.0722
 3627W        W 4598   3.639   7.284   1.468 -0.1564 -0.1248 -0.0781
 3628W        W 4599   9.688   9.146   4.863  0.0777 -0.1828  0.0289
 3629W        W 4600   3.241   9.010   8.525  0.2219  0.0597  0.0358
 3630W        W 4601   7.242   6.192  10.330 -0.0643 -0.0387 -0.0123
 3631W        W 4602   4.271   9.913   6.319  0.0552  0.3178  0.1698
 3632W        W 4603  11.161   0.182  12.795 -0.0794  0.1036 -0.5036
 3633W        W 4604   4.964   9.088   9.060  0.1005 -0.3061  0.1059
 3634W        W 4605   5.501   8.361   7.939 -0.1100 -0.1429 -0.3376
 3635W        W 4606   1.922   6.256   9.762  0.0631 -0.3114 -0.3207
 3636W        W 4607   6.015   6.282   8.045 -0.0118 -0.0741 -0.1294
 3637W        W 4608  11.183   9.598   8.843 -0.3765 -0.0263  0.0865
 3638W        W 4609  11.695  13.471   2.582 -0.0435 -0.2061  0.0874
 3639W        W 4610  13.678   6.433   3.378 -0.0349  0.0120  0.3666
 3640W        W 4611  10.001   2.224  12.254 -0.0073 -0.2345 -0.2530
 3641W        W 4612   0.455  10.576   7.720 -0.1206 -0.1369 -0.1634
 3642W        W 4613   0.445   1.109   5.843 -0.3471 -0.1582  0.0383
 3643W        W 4614   9.146   0.840   2.255 -0.0641  0.0158 -0.3971
 3644W        W 4615   2.451  11.830   0.524 -0.2387 -0.1976  0.1544
 3645W        W 4616  12.521   8.474  13.575  0.2143 -0.2876 -0.0222
 3646W        W 4617   6.533   3.326   0.995 -0.3516  0.1813  0.2560
 3647W        W 4618   1.626   4.810   4.826 -0.2986 -0.1361  0.1178
 3648W        W 4619   2.690   6.351   0.019  0.0218 -0.2247 -0.2856
 3649W        W 4620  11.722   9.786  12.886  0.4344  0.1190 -0.0034
 3650W        W 4621  11.653   1.672  11.583  0.2352  0.0169  0.1209
 3651W        W 4622   8.198  10.289   8.179  0.0004  0.2584 -0.1033
 3652W        W 4623   7.135   8.582   3.364 -0.2306  0.0324  0.0170
 3653W        W 4624   9.337   9.684   6.466  0.1596 -0.0373  0.0726
 3654W        W 4625   7.633   5.012   6.186 -0.1156  0.0354 -0.2252
 3655W        W 4626  12.037   2.573   3.866  0.5271 -0.3790 -0.0127
 3656W        W 4627   9.373  10.167  11.894 -0.2649 -0.1413 -0.0520
 3657W        W 4628   7.239   9.502   3.979  0.1113  0.1879 -0.0334
 3658W        W 4629   1.591   3.025  12.824 -0.0750 -0.3099 -0.3703
 3659W        W 4630   8.976  11.142   5.260  0.0435  0.3039 -0.0061
 3660W        W 4631  11.043  13.247   5.187  0.0378 -0.4710  0.1192
 3661W        W 4632   9.973   4.449   3.025  0.3101  0.3802  0.0687
 3662W        W 4633   5.014  10.256   2.000 -0.3403  0.0018  0.2396
 3663W        W 4634   1.393   3.308   9.885  0.1661  0.2341 -0.0055
 3664W        W 4635  10.833   7.615   9.707  0.1530  0.0488 -0.1910
 3665W        W 4636   3.405  13.401   8.578  0.0392 -0.0531 -0.0250
 3666W        W 4637   6.745   8.826   7.428 -0.0141  0.1357  0.0418
 3667W        W 4638   5.824   1.680   7.662 -0.0232 -0.4445 -0.0261
 3668W        W 4639   3.229   9.475   8.676  0.1010 -0.1666 -0.0032
 3669W        W 4640   5.592   4.229  12.150 -0.1347  0.0752  0.3087
 3670W        W 4641   4.277  10.273  10.195  0.2750  0.0215  0.1126
 3671W        W 4642   6.300  12.694   6.423  0.2751  0.4826  0.2716
 3672W        W 4643   1.574  12.261  12.780  0.0617 -0.0371  0.0095
 3673W        W 4644   0.410   1.848   4.521  0.0640 -0.1905 -0.3313
 3674W        W 4645   8.823   0.379  13.299  0.2751  0.1288  0.0696
 3675W        W 4646   8.205  12.832  13.800 -0.3983  0.2206  0.0484
 3676W        W 4647   0.180   9.373   7.631  0.3059  0.0082  0.1953
 3677W        W 4648  11.113   3.343   2.936 -0.1112  0.4545 -0.1168
 3678W        W 4649  12.119  11.342   4.573 -0.2027 -0.1018 -0.0562
 3679W        W 4650   6.113   2.312   8.275  0.0321 -0.0286  0.2397
 3680W        W 4651  10.601   9.850  11.455 -0.0198 -0.2015 -0.0742
 3681W        W 4652  10.877   3.286   6.184  0.2170  0.0403 -0.2276
 3682W        W 4653   7.095   1.863  13.419  0.1803 -0.0512  0.4104
 3683W        W 4654   2.734   6.652  11.294 -0.0704  0.1434 -0.2125
 3684W        W 4655   3.111   1.300   0.300 -0.1644  0.1569 -0.0777
 3685W        W 4656   5.269   8.520   4.502 -0.2682 -0.2930 -0.0099
 3686W        W 4657   3.435   9.950   2.064 -0.2694  0.1198  0.2249
 3687W        W 4658   2.635   5.891  13.864  0.2892 -0.0193  0.0065
 3688W        W 4659   5.182   3.301   0.977 -0.0985  0.0886 -0.0288
 3689W        W 4660   8.528   1.355  13.636  0.1263  0.1252  0.0723
 3690W        W 4661  12.364   9.575   7.919 -0.0148  0.0242 -0.3185
 3691W        W 4662  13.267   9.507  13.640 -0.0784 -0.3912 -0.1040
 3692W        W 4663   8.968  11.379  11.875 -0.1325 -0.0569 -0.0666
 3693W        W 4664   7.744   4.994   7.734  0.1990 -0.2131  0.0669
 3694W        W 4665   8.581   0.120   6.614  0.1256 -0.3082 -0.0541
 3695W        W 4666  13.464   6.141   2.064 -0.3450  0.1500  0.0575
 3696W        W 4667   5.005   5.034  12.452  0.1269  0.2062  0.2830
 3697W        W 4668   1.408   7.368   4.680  0.1474  0.4765 -0.2836
 3698W        W 4669   9.062   7.438   6.634 -0.2244 -0.0529 -0.0166
 3699W        W 4670   6.769  13.150   5.592 -0.0142 -0.2029 -0.0901
 3700W        W 4671   7.354   2.705   8.104  0.1629 -0.1483 -0.0659
 3701W        W 4672   6.784   2.953  11.667 -0.4042  0.1930 -0.3198
 3702W        W 4673   4.881   0.657   4.294  0.1387  0.2654 -0.1139
 3703W        W 4674  11.860   8.804   4.963 -0.1514 -0.2262  0.3601
 3704W        W 4675  10.853   5.410   2.081  0.1625 -0.0820 -0.0581
 3705W        W 4676   1.978   9.942  10.726 -0.1619  0.1365 -0.3489
 3706W        W 4677  13.186   3.610   9.046 -0.0450 -0.0472  0.0477
 3707W        W 4678   0.596   2.462   7.502  0.2406 -0.0027 -0.2333
 3708W        W 4679  13.291  13.819   9.493 -0.1680 -0.2928  0.1104
 3709W        W 4680  10.706   1.727  13.706  0.0386  0.3364 -0.0624
 3710W        W 4681  13.224  13.819   5.686 -0.1806  0.0173  0.4715
 3711W        W 4682  10.688   0.743   7.088 -0.0875 -0.0511 -0.0341
 3712W        W 4683   7.465  12.689  10.694  0.1739  0.2008  0.1253
 3713W        W 4684   5.956   3.590  10.049  0.2692  0.4066 -0.2999
 3714W        W 4685  13.101   3.621   1.244 -0.2300  0.1785  0.1173
 3715W        W 4686  12.461   9.046  13.629  0.0326  0.0260 -0.1621
 3716W        W 4687   4.434   6.559   2.146  0.0253 -0.0227  0.2156
 3717W        W 4688   4.099   8.355   0.542  0.1159  0.0573 -0.1918
 3718W        W 4689  10.359   1.462   0.081  0.1361 -0.1373  0.2705
 3719W        W 4690   0.243   6.568   6.365 -0.3274  0.1479  0.0201
 3720W        W 4691   6.516   6.793   1.270 -0.0526  0.0206  0.1454
 3721W        W 4692   1.356  13.173  12.664 -0.0031  0.0089  0.1428
 3722W        W 4693  10.170  10.734   9.132  0.2565 -0.2283  0.0248
 3723W        W 4694  12.458   5.185  12.300  0.2601 -0.0592 -0.2475
 3724W        W 4695  10.724   6.092   7.177 -0.2071  0.0824 -0.0768
 3725W        W 4696   4.413   6.326   7.798  0.1018  0.1341  0.1572
 3726W        W 4697   3.750   2.051   8.764 -0.0977  0.1390  0.3256
 3727W        W 4698   6.901  11.037   5.135  0.0665 -0.1490 -0.2224
 3728W        W 4699   7.959   1.275  11.472  0.1133 -0.0415  0.2545
 3729W        W 4700  11.323  11.460   6.569  0.0737  0.0942 -0.2991
 3730W        W 4701  12.658  10.142  11.368  0.0810 -0.2149 -0.0154
 3731W        W 4702   9.372   4.849   8.412  0.0055  0.1074 -0.1156
 3732W        W 4703   8.086   0.051   9.513  0.2384  0.0556  0.0364
 3733W        W 4704   1.814   8.620   0.448  0.2648  0.1129 -0.1779
 3734W        W 4705  12.801   2.275   0.952  0.0264  0.1158 -0.1146
 3735W        W 4706   2.807   1.114   7.203  0.0917 -0.0814 -0.0727
 3736W        W 4707   7.426  12.738   2.147  0.1436  0.0156  0.1009
 3737W        W 4708  10.447  12.231   3.180 -0.2153 -0.0178  0.2725
 3738W        W 4709   1.669   2.771   5.349  0.1769  0.2292  0.3782
 3739W        W 4710   6.743   5.104   4.682  0.1146 -0.0724  0.2191
 3740W        W 4711   0.043   2.765  11.855  0.2405  0.1350  0.1032
 3741W        W 4712   9.722  11.428   2.741 -0.0943 -0.1748 -0.0139
 3742W        W 4713   8.823   6.960   4.914 -0.2001  0.1431  0.0922
 3743W        W 4714   6.268   1.212   2.300 -0.0844 -0.1403 -0.0897
 3744W        W 4715   5.714  10.662   1.658  0.0399  0.1253 -0.1640
 3745W        W 4716  13.155   2.885   5.878 -0.0941  0.0154  0.1182
 3746W        W 4717   7.415   8.808   9.721 -0.2369  0.0654  0.0161
 3747W        W 4718  13.328  10.119  11.059 -0.2949  0.0126  0.0131
 3748W        W 4719   2.415   4.884  13.763  0.3342 -0.1651 -0.0738
 3749W        W 4720  12.510   1.503   9.577 -0.2677  0.0310  0.0698
 3750W        W 4721   7.542   9.443   7.463 -0.0332  0.0233 -0.0940
 3751W        W 4722   2.037   5.733   0.574  0.1060  0.0443  0.1473
 3752W        W 4723   5.340   2.660   8.319  0.2107  0.2046 -0.1969
 3753W        W 4724   2.675   3.416  11.387 -0.3474  0.0917  0.0224
 3754W        W 4725   7.079   1.436   0.673 -0.1367  0.1105  0.1771
 3755W        W 4726  10.527   3.895  13.865 -0.1021 -0.2847  0.0192
 3756W        W 4727   6.697   7.250   8.860 -0.1188 -0.0806  0.2487
 3757W        W 4728   6.597   4.278  13.027  0.0486  0.1934  0.2410
 3758W        W 4729   9.198   8.613  10.695 -0.1425  0.5667 -0.1503
 3759W        W 4730   2.910  11.108   0.188 -0.1218  0.2194  0.0683
 3760W        W 4731   8.044   9.948   9.546 -0.0046  0.0823 -0.1145
 3761W        W 4732   6.174  12.841  12.213 -0.0770  0.2168 -0.0992
 3762W        W 4733   9.373   6.587   2.989 -0.0397 -0.0277 -0.3478
 3763W        W 4734   7.468   1.324  11.556 -0.1178  0.0278 -0.4325
 3764W        W 4735   3.628   0.961   5.988  0.1244  0.0793 -0.2234
 3765W        W 4736   5.058   8.856   9.518 -0.1440  0.0890  0.1528
 3766W        W 4737  10.581   8.172   7.585  0.2535 -0.1705 -0.2005
 3767W        W 4738   8.358   8.851   6.050  0.1897  0.1051  0.2497
 3768W        W 4739   9.037  11.071  13.684  0.2558  0.0302  0.2676
 3769W        W 4740   6.905  10.726   8.326 -0.2702  0.0379  0.3679
 3770W        W 4741   0.118  10.382  10.291  0.0405 -0.0076  0.1328
 3771W        W 4742   6.757   2.470   9.255  0.0142 -0.1812  0.1129
 3772W        W 4743   5.177   6.684   2.558 -0.3077 -0.1135 -0.1828
 3773W        W 4744   2.038   4.079   9.798 -0.0755 -0.0524 -0.0344
 3774W        W 4745  12.397   9.518   6.451 -0.1602  0.0100  0.3710
 3775W        W 4746   9.836  11.093  10.459 -0.4112 -0.0169  0.2644
 3776W        W 4747   0.833  13.902  12.161 -0.0297  0.2134  0.0560
 3777W        W 4748   9.644   0.217  11.915 -0.4752 -0.2067  0.0840
 3778W        W 4749   0.201  11.052   7.536 -0.0385 -0.1595 -0.2423
 3779W        W 4750   0.358   6.403  11.086 -0.0591 -0.0169 -0.1457
 3780W        W 4751  10.987   2.068   0.241  0.1357  0.0394 -0.1100
 3781W        W 4752   9.599   4.076   3.870 -0.0007 -0.0086 -0.1895
 3782W        W 4753   1.367   7.979   2.968 -0.2848  0.0059  0.1349
 3783W        W 4754   3.662   0.678   2.018  0.0454 -0.3194  0.0455
 3784W        W 4755  10.934   8.050   1.172  0.0925 -0.1586 -0.1707
 3785W        W 4756   7.649   3.147   5.661 -0.2754 -0.0298 -0.0197
 3786W        W 4757  10.889   9.039   1.601 -0.3074  0.1101 -0.0732
 3787W        W 4758   5.627  12.340  12.903 -0.4590 -0.3618  0.1374
 3788W        W 4759   6.483  12.916   9.820  0.1800 -0.0993 -0.1944
 3789W        W 4760   6.224   1.471   7.211  0.1140 -0.0510  0.0706
 3790W        W 4761  11.306  11.783   2.535  0.1375 -0.1189 -0.2167
 3791W        W 4762   3.466   0.106   2.729  0.2231  0.2216 -0.1571
 3792W        W 4763   8.210   6.596  13.245  0.0756  0.1259  0.1061
 3793W        W 4764   7.003   9.190   2.654  0.2109 -0.1324 -0.1027
 3794W        W 4765  10.314   9.795  12.794 -0.0761  0.1677  0.0859
 3795W        W 4766   4.493  12.951   9.532  0.0144 -0.2579 -0.1045
 3796W        W 4767   6.853  12.515   2.335  0.3340 -0.0057 -0.3697
 3797W        W 4768   1.028   4.667   5.664  0.0541 -0.2251 -0.0466
 3798W        W 4769   0.813   1.317  11.502 -0.0272  0.2768  0.0043
 3799W        W 4770  13.662   5.471  11.559  0.2813  0.3172  0.0462
 3800W        W 4771  11.456  13.899  11.610 -0.1847 -0.3525  0.3152
 3801W        W 4772   5.633  13.777  12.215  0.0574 -0.1900 -0.0698
 3802W        W 4773   9.956  12.445   1.823  0.1312  0.0878  0.1106
 3803W        W 4774   2.117   5.183   0.271  0.1505  0.2127 -0.1960
 3804W        W 4775   8.030   5.004   1.070  0.1148 -0.2309  0.0025
 3805W        W 4776   6.982  12.196   7.027  0.1077 -0.1868 -0.1697
 3806W        W 4777   6.338   6.879   7.356 -0.1276  0.1016 -0.3009
 3807W        W 4778   3.146   0.809  10.670  0.0053  0.2629 -0.1641
 3808W        W 4779  13.199   5.554   3.092 -0.2168 -0.2326 -0.2247
 3809W        W 4780   0.481   0.070   7.162 -0.2114  0.0595  0.4629
 3810W        W 4781   4.129   0.203  13.201 -0.2540  0.2673 -0.0272
 3811W        W 4782   9.178  10.230   3.136 -0.3341  0.1489 -0.1515
 3812W        W 4783   4.640  10.558   7.569  0.1058 -0.0417 -0.0719
 3813W        W 4784   2.507  12.974   7.403  0.0931  0.0695 -0.0350
 3814W        W 4785   9.619   9.747  10.260  0.3861  0.1820  0.3066
 3815W        W 4786   4.027   9.365   7.727 -0.2515  0.2411 -0.2419
 3816W        W 4787   0.191   7.413  11.550  0.4062 -0.0609 -0.1547
 3817W        W 4788   0.591   6.685  10.662 -0.0712  0.1984  0.3564
 3818W        W 4789  11.266   7.776  11.619 -0.0025  0.3553  0.0899
 3819W        W 4790  10.003   6.143  13.369  0.1947 -0.2035  0.1514
 3820W        W 4791   9.249   3.606   0.228 -0.3192 -0.0183 -0.0145
 3821W        W 4792   1.855   8.038   6.163 -0.3745  0.2505  0.1086
 3822W        W 4793   6.585   7.654   1.163  0.3362 -0.2090 -0.2310
 3823W        W 4794  12.745  13.369  12.766 -0.4501 -0.1137  0.3003
 3824W        W 4795   8.380  11.406   0.527  0.0202  0.1564  0.0831
 3825W        W 4796   7.378   1.181   2.332 -0.1136 -0.0952 -0.0851
 3826W        W 4797   8.523   6.294   8.344 -0.0413  0.0871 -0.0903
 3827W        W 4798   4.649   1.379   9.945 -0.0082 -0.0583  0.1408
 3828W        W 4799  12.775   3.037   9.536 -0.0433  0.1550  0.2452
 3829W        W 4800   5.447  10.123   7.563  0.0853 -0.1494  0.0957
 3830W        W 4801  10.932  12.492   4.332  0.0762 -0.1675  0.0835
 3831W        W 4802   0.351   6.458  13.584 -0.1097  0.0784  0.0733
 3832W        W 4803   5.932   0.713   2.358  0.0375 -0.1024 -0.2078
 3833W        W 4804   5.936   7.359   4.472 -0.1376 -0.0244 -0.2500
 3834W        W 4805   3.566   4.050  10.000  0.0497 -0.0971  0.0646
 3835W        W 4806   0.705   6.270  10.467 -0.0303 -0.1723  0.3430
 3836W        W 4807  10.730   7.789  11.405  0.1653 -0.1119 -0.1875
 3837W        W 4808  10.549  11.610   2.079  0.1119 -0.2226  0.0214
 3838W        W 4809   3.693   2.499   7.233 -0.3302  0.1159  0.0401
 3839W        W 4810   7.705   0.422   5.147 -0.1499 -0.0341 -0.0908
 3840W        W 4811   4.430  13.330   0.507 -0.2511  0.2229 -0.2095
 3841W        W 4812   0.084  13.343  10.063 -0.0505  0.1534 -0.0648
 3842W        W 4813   8.253   2.678  11.838  0.1506  0.1036  0.1856
 3843W        W 4814   6.293  13.670  11.818 -0.1632 -0.2959 -0.0387
 3844W        W 4815  12.505   4.425   0.430 -0.1076 -0.0847 -0.3167
 3845W        W 4816   0.207   2.376   9.517  0.1451 -0.2502 -0.0495
 3846W        W 4817   7.991   5.902   6.175  0.2903  0.0909  0.1572
 3847W        W 4818   0.263   1.583   4.943 -0.1366 -0.0235  0.0121
 3848W        W 4819   4.380   8.196  11.941 -0.1108  0.1575 -0.3611
 3849W        W 4820   2.157   5.252  11.077  0.0383  0.0917  0.3676
 3850W        W 4821   8.749   1.630   3.351  0.0446 -0.0175  0.1316
 3851W        W 4822   1.727  12.995  10.080  0.3009  0.0851  0.0918
 3852W        W 4823  11.001  13.765   9.371 -0.4098 -0.2891 -0.0282
 3853W        W 4824   2.692   1.660  13.781  0.0514  0.4430  0.2342
 3854W        W 4825   9.172   7.678   5.559  0.0713  0.0009 -0.0207
 3855W        W 4826   4.018   0.228   3.294 -0.2335 -0.0276  0.0848
 3856W        W 4827   1.728   1.309  11.123  0.0475 -0.0896  0.0437
 3857W        W 4828   0.844   7.294   9.878  0.0198 -0.0706  0.1226
 3858W        W 4829   7.495   7.133   2.848 -0.1088 -0.0302 -0.0429
 3859W        W 4830   5.989   9.478   7.843 -0.2427 -0.1896  0.0080
 3860W        W 4831   6.890   3.605   8.872  0.2083 -0.1049  0.0686
 3861W        W 4832  10.221  12.225  10.731  0.1133  0.0701  0.1902
 3862W        W 4833  13.011   1.092   2.494 -0.1375 -0.3003 -0.1345
 3863W        W 4834   0.227   1.245  12.385 -0.1089 -0.0562  0.0303
 3864W        W 4835   9.909   1.672   4.436 -0.0143 -0.1380 -0.1725
 3865W        W 4836   2.674   6.386   0.846 -0.0540  0.2875 -0.2347
 3866W        W 4837   9.095   6.392   9.449  0.0355 -0.2294 -0.2225
 3867W        W 4838  11.033   1.059   8.219  0.0534 -0.4326 -0.3796
 3868W        W 4839  10.183   3.903  11.980 -0.0877  0.1118  0.2469
 3869W        W 4840   2.762   6.161   1.788 -0.2244 -0.1640  0.2980
 3870W        W 4841  13.690   9.155   7.797  0.0911 -0.5002 -0.0846
 3871W        W 4842   1.166  12.751   9.839 -0.2607  0.1197  0.0029
 3872W        W 4843   1.324   8.498   6.658  0.0553  0.3087  0.2456
 3873W        W 4844   9.635   9.201   1.925  0.2489 -0.3504 -0.0546
 3874W        W 4845   8.754   2.348   3.166  0.2313  0.0060 -0.1409
 3875W        W 4846   0.708  10.423   6.774 -0.3400 -0.1466  0.1517
 3876W        W 4847   9.072   0.620   2.771 -0.2883 -0.0966 -0.0655
 3877W        W 4848   6.096   6.227   0.084  0.1794  0.0252  0.0454
 3878W        W 4849  12.413   7.111   7.823  0.2374 -0.0884 -0.3079
 3879W        W 4850   9.973   6.454   9.746  0.3305 -0.0490 -0.0251
 3880W        W 4851   7.258   8.276   1.698 -0.2110 -0.1087  0.0913
 3881W        W 4852   7.933   7.785   4.402 -0.2336  0.0237  0.0528
 3882W        W 4853   6.384   0.272  11.765  0.1129  0.0083  0.2402
 3883W        W 4854   9.453  12.945   4.941  0.1085 -0.0665  0.1167
 3884W        W 4855   7.018   3.220   0.143 -0.3424 -0.1888  0.2607
 3885W        W 4856   5.979   1.834   9.689  0.2239  0.2088 -0.0709
 3886W        W 4857   6.720  10.439   6.487  0.0103  0.0902 -0.0424
 3887W        W 4858   4.037  11.011   7.661 -0.0071  0.0551  0.0730
 3888W        W 4859   0.940   9.479  10.921  0.1151  0.1407 -0.1329
 3889W        W 4860   6.521   2.949   3.549 -0.0591 -0.0624  0.2586
 3890W        W 4861   9.262   7.193   8.338  0.0338  0.1502  0.2366
 3891W        W 4862   1.298   0.778   6.197  0.1792 -0.3362 -0.2548
 3892W        W 4863  13.581   3.937   8.934 -0.1188  0.2760 -0.0062
 3893W        W 4864  11.609  11.993   9.989  0.3724 -0.0462  0.2819
 3894W        W 4865   5.860   8.546   9.272 -0.1388 -0.0910  0.2973
 3895W        W 4866   6.593   9.868   3.456 -0.1060 -0.0353 -0.3276
 3896W        W 4867   2.464  12.633  13.347 -0.4050  0.2479  0.0644
 3897W        W 4868  12.292  13.843   3.170 -0.0425 -0.0788  0.1257
 3898W        W 4869   4.742   3.513  13.615 -0.1762  0.0025  0.0984
 3899W        W 4870   8.961  13.056   5.095 -0.0136  0.1559 -0.1134
 3900W        W 4871  13.821   0.995   3.655 -0.4482 -0.0693 -0.3818
 3901W        W 4872   2.753   7.167   2.011  0.0882 -0.2267 -0.0782
 3902W        W 4873  13.293   2.300  12.174  0.2118 -0.1841  0.0555
 3903W        W 4874   9.853   1.699   5.800 -0.1125  0.0388 -0.0579
 3904W        W 4875  10.578   3.200   2.380 -0.1046  0.0588 -0.2786
 3905W        W 4876   4.175   3.417  12.322  0.0851  0.0999  0.0311
 3906W        W 4877  13.196  13.756   8.031 -0.3028  0.2242 -0.2423
 3907W        W 4878   6.682  13.030  12.266  0.1657 -0.0724  0.4103
 3908W        W 4879   6.302  13.580   8.299 -0.0028  0.1320  0.1815
 3909W        W 4880   3.049   8.252   6.959  0.3087 -0.3011 -0.0047
 3910W        W 4881  11.679   4.253   4.804 -0.0079  0.0020 -0.2207
 3911W        W 4882   3.412  11.308  12.813  0.1695 -0.0394  0.0146
 3912W        W 4883   9.757   5.791   3.260  0.0516  0.1918  0.0201
 3913W        W 4884   1.477   4.695   9.868  0.2929  0.0184 -0.3637
 3914W        W 4885  13.368  11.601   6.346  0.0274  0.0159 -0.1924
 3915W        W 4886   1.829  13.133   0.240  0.2676 -0.2233  0.2700
 3916W        W 4887   6.085   3.020   3.196 -0.2057  0.0601 -0.2883
 3917W        W 4888  11.126   7.979   7.913  0.0644  0.0169 -0.0424
 3918W        W 4889   5.975  11.460   3.940  0.0294  0.6723  0.3572
 3919W        W 4890   7.328  11.752   3.607 -0.0216 -0.0301 -0.2089
 3920W        W 4891  10.254   5.037   1.265  0.0833  0.1885  0.0597
 3921W        W 4892   2.900  12.002   4.336 -0.1319 -0.0399  0.0078
 3922W        W 4893   7.523   5.991  10.704  0.0759  0.3356  0.3017
 3923W        W 4894   1.475   8.377   4.261  0.2198  0.2354 -0.0306
 3924W        W 4895  12.609  11.205  11.253  0.4778  0.0579 -0.0268
 3925W        W 4896   5.324   8.925   3.619 -0.1791  0.3800  0.2638
 3926W        W 4897   8.561   6.765  11.449  0.6058 -0.2998 -0.2413
 3927W        W 4898  11.923  11.180   4.123 -0.0044  0.0256 -0.2991
 3928W        W 4899  11.504  11.253   5.584 -0.0335  0.4621  0.1907
 3929W        W 4900  13.277   2.472   3.440  0.2823  0.0442  0.0554
 3930W        W 4901  13.883  12.290   6.458  0.1013 -0.1084 -0.2291
 3931W        W 4902   4.110  10.811   4.182  0.0287 -0.1172  0.1016
 3932W        W 4903   8.928   1.262   5.926 -0.1477  0.1226  0.1404
 3933W        W 4904  10.262  10.273  13.084  0.2213 -0.1320 -0.2890
 3934W        W 4905   5.317   9.902   2.736  0.2346  0.2974 -0.0227
 3935W        W 4906   3.273   2.435   4.274 -0.1009 -0.0802 -0.0630
 3936W        W 4907  10.626   6.878   6.371 -0.1036 -0.2252  0.2077
 3937W        W 4908   6.882   8.046   0.419 -0.0895  0.3589  0.4605
 3938W        W 4909   2.241   4.275   5.392  0.3184 -0.1527  0.2087
 3939W        W 4910   8.647   0.876  13.484 -0.1455  0.2078  0.3174
 3940W        W 4911   3.166   0.577  12.015 -0.4530  0.2480 -0.0504
 3941W        W 4912   6.785   2.675   3.880 -0.1858 -0.2067  0.2529
 3942W        W 4913  13.322  10.432   4.373 -0.0937 -0.0213  0.1172
 3943W        W 4914   8.131   6.242   5.806 -0.0172  0.0446  0.2196
 3944W        W 4915   3.635   6.622   5.774  0.1917 -0.1250  0.3004
 3945W        W 4916   1.709   3.581   0.844 -0.2277  0.1595  0.1915
 3946W        W 4917  12.469   9.751   6.921  0.1217 -0.1269  0.1802
 3947W        W 4918   8.972   4.470  12.782 -0.1246 -0.2655 -0.1874
 3948W        W 4919  12.790   7.998   2.622  0.0579 -0.2303 -0.0873
 3949W        W 4920   8.465  11.745  10.417 -0.0938  0.0621  0.0599
 3950W        W 4921   0.202  11.320   8.022  0.1377  0.2852 -0.2390
 3951W        W 4922  12.638   0.782  11.283  0.2782  0.1391 -0.0163
 3952W        W 4923   0.809   1.746   7.054  0.1533 -0.3003 -0.2488
 3953W        W 4924   8.191   8.374  13.402 -0.0753 -0.2611 -0.1344
 3954W        W 4925  13.595   5.745   2.671 -0.0629 -0.1282 -0.2717
 3955W        W 4926  11.638  12.476   4.929 -0.1474 -0.1481 -0.0228
 3956W        W 4927   4.502  11.787   1.312 -0.0105 -0.5103  0.1224
 3957W        W 4928  11.381   2.626   7.669 -0.0474  0.3282  0.0325
 3958W        W 4929  10.774   5.040   6.109  0.2959  0.1660 -0.1371
 3959W        W 4930   5.833  13.458   6.168  0.2088 -0.2267  0.0109
 3960W        W 4931  13.293  12.198   5.522  0.0688  0.1519  0.0137
 3961W        W 4932   9.583   2.040   0.541  0.0949 -0.0110  0.1354
 3962W        W 4933   4.627   6.104   5.418  0.0298  0.0835  0.1653
 3963W        W 4934  11.525  11.616  11.152 -0.0946 -0.2871 -0.0856
 3964W        W 4935  13.720   3.906  10.900  0.1307  0.0576  0.1728
 3965W        W 4936   8.747   8.833   6.680 -0.2919 -0.6220 -0.2525
 3966W        W 4937   7.455   4.833  13.258  0.0017 -0.1868  0.1509
 3967W        W 4938   9.828  10.409   2.339  0.2192  0.1473  0.0351
 3968W        W 4939   8.440  10.059  10.773  0.0879  0.1785  0.2206
 3969W        W 4940   7.980   3.124  11.598  0.0542 -0.0303 -0.0490
 3970W        W 4941   8.769  11.295  10.463 -0.1064  0.0595 -0.2582
 3971W        W 4942   7.708  13.775   9.790 -0.0607  0.1294 -0.2616
 3972W        W 4943  10.599   0.492  10.631  0.2213  0.0254 -0.0135
 3973W        W 4944  12.899   6.144  13.837 -0.2268  0.0227  0.0975
 3974W        W 4945   0.476  10.377  11.588  0.2876 -0.0880 -0.0515
 3975W        W 4946   8.933   3.174   4.682  0.4488  0.2252 -0.0802
 3976W        W 4947   6.265   8.425   5.358 -0.0907  0.0228 -0.0942
 3977W        W 4948   4.534   0.018   2.914 -0.1429 -0.2160  0.3058
 3978W        W 4949   0.984   3.949   4.811  0.0299 -0.0546 -0.4210
 3979W        W 4950   5.600  13.493  10.753  0.2298 -0.0944 -0.1865
 3980W        W 4951   9.164   5.962   2.534  0.0603  0.0573 -0.0794
 3981W        W 4952  13.607   3.582   2.453 -0.0283  0.0529 -0.3495
 3982W        W 4953   7.620   7.859   7.862  0.1289 -0.0987 -0.0726
 3983W        W 4954   0.427   9.748   9.738  0.2514  0.0702 -0.0977
 3984W        W 4955   9.032   4.970   0.291  0.2466  0.3169 -0.0312
 3985W        W 4956  10.222   2.917   4.064  0.0517  0.2289 -0.1051
 3986W        W 4957   2.584   6.690   7.675 -0.2416  0.2440  0.0451
 3987W        W 4958  10.131   4.588  13.751 -0.1575 -0.0470 -0.0216
 3988W        W 4959   7.353   7.809   8.964 -0.1731 -0.0439 -0.1539
 3989W        W 4960   3.375  12.524   9.700  0.0606  0.0379  0.0779
 3990W        W 4961  11.117   7.198   2.760 -0.0537 -0.3234 -0.1674
 3991W        W 4962   8.210   3.382   0.294 -0.2417 -0.0205 -0.0344
 3992W        W 4963  11.529   4.022  11.178 -0.1395 -0.0917 -0.1275
 3993W        W 4964  10.457   8.722   1.755  0.1026 -0.1730  0.4157
 3994W        W 4965   6.227   5.227  10.000  0.0103 -0.2330 -0.1710
 3995W        W 4966  11.252  10.400  13.479 -0.0677  0.0769 -0.0941
 3996W        W 4967  10.522  10.475  10.741 -0.0501  0.4379 -0.1364
 3997W        W 4968   6.851   9.242   1.196 -0.1595 -0.2444  0.2257
 3998W        W 4969   7.910   5.373   4.168 -0.2606 -0.0490  0.1124
 3999W        W 4970   7.957   4.130  10.494  0.0085  0.0165 -0.2718
 4000W        W 4971  12.018   7.844  11.825 -0.0425 -0.1288 -0.1633
 4001W        W 4972   5.952   3.503  13.350 -0.1566  0.1918 -0.0975
 4002W        W 4973   3.917  13.711   2.582  0.0169 -0.0119  0.1866
 4003W        W 4974   1.985   2.989  13.657 -0.2490  0.1326  0.2993
 4004W        W 4975   2.202  11.277   5.077  0.0106  0.4815  0.0444
 4005W        W 4976   7.907  11.301   0.829  0.0539  0.0806  0.2654
 4006W        W 4977   9.049  10.254   9.057 -0.1992 -0.5284 -0.0966
 4007W        W 4978  13.162  12.113   7.443 -0.0817  0.1323 -0.1549
 4008W        W 4979   6.563  13.001   4.091  0.0999  0.0439  0.2491
 4009W        W 4980   3.124   5.008   4.784 -0.0677  0.2639 -0.1420
 4010W        W 4981   3.974   8.943  10.618 -0.1713  0.1039 -0.2017
 4011W        W 4982   3.558   2.538   0.536  0.3628  0.0631  0.3129
 4012W        W 4983   1.614   7.201   5.380  0.0134 -0.0383 -0.0405
 4013W        W 4984   0.401   0.779  10.894  0.2507  0.0606 -0.0153
 4014W        W 4985   0.311   5.482   9.181  0.0202 -0.1149 -0.1317
 4015W        W 4986   6.574  11.969   3.558 -0.5596 -0.1027  0.2232
 4016W        W 4987  13.685  11.149  11.436 -0.3133 -0.0844  0.1060
 4017W        W 4988   2.695   2.034   7.302 -0.2731 -0.0677  0.1012
 4018W        W 4989  10.282   0.214  10.952 -0.0675  0.2543 -0.2652
 4019W        W 4990  11.609  12.329   8.073 -0.2096  0.0712 -0.0917
 4020W        W 4991   1.424  11.259  13.091 -0.1697 -0.0105 -0.0764
 4021W        W 4992   5.298   0.574   5.160 -0.0450  0.1602  0.2819
 4022W        W 4993  10.671  13.272   8.774  0.3363 -0.1654 -0.2488
 4023W        W 4994   8.414   9.280  13.885 -0.1679 -0.6368 -0.1595
 4024W        W 4995   0.098  11.491   1.119  0.1106 -0.1836 -0.2592
 4025W        W 4996  11.082   5.456   3.369  0.1631 -0.0502 -0.3006
 4026W        W 4997   4.599  11.427   4.720  0.0643 -0.3317  0.0524
 4027W        W 4998  13.621   3.861   3.570 -0.0069 -0.0775  0.0191
 4028W        W 4999   1.382   5.584  13.709  0.2758  0.1380 -0.0017
 4029W        W 5000   2.169   0.778   5.955  0.0984  0.0853 -0.1368
 4030W        W 5001   9.412   6.208   6.495  0.0442 -0.2640  0.0526
 4031W        W 5002   7.384   3.037  12.263 -0.0394 -0.2155 -0.2004
 4032W        W 5003   4.692   7.784  12.797 -0.0515  0.1221  0.3141
 4033W        W 5004  10.990  12.749   9.655 -0.2996  0.1974  0.0573
 4034W        W 5005   9.194   1.306   9.071  0.0470 -0.1184 -0.5888
 4035W        W 5006   6.257  10.192   7.293  0.0496 -0.0932  0.0960
 4036W        W 5007   8.040   1.081   3.279  0.1093 -0.0414 -0.0263
 4037W        W 5008   6.523   2.943  12.670  0.0292 -0.0111  0.0376
 4038W        W 5009   2.584  13.029  13.067 -0.0903 -0.3122 -0.1254
 4039W        W 5010   1.852   7.489  11.894  0.2719  0.1296  0.0934
 4040W        W 5011   1.610   2.794   8.383  0.2508  0.0703  0.0194
 4041W        W 5012   5.654   8.121   7.131 -0.0248 -0.0670 -0.1269
 4042W        W 5013  11.879  10.707   7.420 -0.1988 -0.2282 -0.0910
 4043W        W 5014   7.609   3.998   6.433 -0.1950 -0.0621 -0.0025
 4044W        W 5015   9.062   5.474   4.202  0.3973  0.1506  0.0149
 4045W        W 5016   7.915  12.099   5.515  0.1913 -0.0554  0.0431
 4046W        W 5017   3.715   0.344  13.460 -0.1966 -0.2422  0.3329
 4047W        W 5018  13.706   3.038   8.259 -0.0319  0.0703  0.1037
 4048W        W 5019   4.782   6.517  11.395  0.0647  0.0565 -0.3996
 4049W        W 5020   2.511   6.990   3.542  0.0324 -0.0877 -0.0123
 4050W        W 5021   4.897   8.523   2.659 -0.0899 -0.2235  0.5791
 4051W        W 5022   7.231   3.688   0.121  0.1245  0.2414 -0.0224
 4052W        W 5023   1.706   0.090   8.631 -0.4508 -0.0153  0.0672
 4053W        W 5024   5.729   1.587   9.312  0.1002  0.1149  0.1254
 4054W        W 5025   6.395   1.695  12.148  0.1562 -0.2213  0.1215
 4055W        W 5026   4.392  10.992   0.215 -0.0609 -0.0632  0.0477
 4056W        W 5027   8.759  13.351   2.364 -0.1928  0.0013 -0.1415
 4057W        W 5028   8.510   6.115   0.223 -0.0204 -0.0267  0.1584
 4058W        W 5029  10.641   0.018   0.955 -0.1325  0.0182  0.0933
 4059W        W 5030   4.606   0.151   9.252  0.0894  0.0351  0.4125
 4060W        W 5031  12.317   3.113   9.322  0.1042  0.0240  0.3205
 4061W        W 5032   2.031   7.485   0.523 -0.5195  0.1136 -0.0896
 4062W        W 5033   0.198   3.909   4.947 -0.1938 -0.4648 -0.3125
 4063W        W 5034   5.868   9.157  12.276 -0.0463 -0.0912 -0.0172
 4064W        W 5035   2.238   4.106  11.627  0.4311 -0.2469 -0.0691
 4065W        W 5036  12.495   6.130  11.657 -0.1382 -0.2959  0.1805
 4066W        W 5037   4.320  13.385   9.428  0.0992 -0.4106 -0.2615
 4067W        W 5038   4.544   3.019   9.453 -0.4523 -0.1984 -0.1001
 4068W        W 5039   3.334  12.292   8.217 -0.0318 -0.3558  0.2872
 4069W        W 5040   6.452   5.429   0.030 -0.1055  0.1111  0.0673
 4070W        W 5041   6.758   7.215   1.446 -0.1293  0.1573  0.1274
 4071W        W 5042   6.455   8.225   8.660 -0.3533  0.0863  0.0733
 4072W        W 5043   9.448   5.331   1.653 -0.1627 -0.1112 -0.1455
 4073W        W 5044   8.807   2.008  10.844 -0.1786 -0.2781  0.1912
 4074W        W 5045  11.884   4.162   7.406  0.0381 -0.2228  0.0633
 4075W        W 5046   3.190   0.751   5.843 -0.0253  0.1083 -0.0640
 4076W        W 5047   1.869   2.346  12.285  0.2441  0.1478  0.1226
 4077W        W 5048  10.438   3.236   5.880 -0.0852 -0.2571 -0.0181
 4078W        W 5049   8.139   3.969   1.022 -0.1989  0.0391 -0.1641
 4079W        W 5050  13.397   6.892  11.715  0.0740 -0.2079  0.1806
 4080W        W 5051   9.758   0.649   8.155  0.0256  0.1884 -0.0049
 4081W        W 5052   6.869   0.141  12.501  0.1769 -0.1542  0.1231
 4082W        W 5053   4.185   5.130  10.880 -0.1457 -0.2518  0.1128
 4083W        W 5054   1.358   0.135   0.331 -0.0653 -0.1458 -0.0770
 4084W        W 5055  10.080   8.055   0.999 -0.1609 -0.0645  0.1998
 4085W        W 5056  13.528  13.569   0.990 -0.1948 -0.2423  0.1455
 4086W        W 5057   5.700  13.807  13.630  0.1740  0.0864 -0.0023
 4087W        W 5058   7.592   7.450  10.199 -0.1063  0.2890 -0.2422
 4088W        W 5059   1.523   7.156   3.287  0.2862 -0.0620 -0.0273
 4089W        W 5060   4.209   4.869  11.364  0.2228 -0.1484  0.3080
 4090W        W 5061   0.146   0.753   7.148  0.0765 -0.1420 -0.4274
 4091W        W 5062  12.723  11.135   5.045 -0.3094  0.4772 -0.1680
 4092W        W 5063   5.501  12.202   3.509 -0.0559 -0.2170  0.4161
 4093W        W 5064   3.832  13.256   4.831  0.0202  0.1909  0.0411
 4094W        W 5065   6.536   7.952   0.796 -0.0392  0.1663  0.2148
 4095W        W 5066   1.203  10.619   0.292  0.1093  0.2937 -0.1649
 4096W        W 5067   3.318   0.945   0.678  0.0264 -0.2598 -0.2918
 4097W        W 5068  11.232   8.490   1.699 -0.1586 -0.3396 -0.1274
 4098W        W 5069   0.285   4.673   4.357 -0.1641 -0.1712 -0.3032
 4099W        W 5070  12.192   9.064   0.288 -0.1738  0.1244 -0.1792
 4100W        W 5071  12.705   7.730   8.254  0.1454 -0.2057  0.0993
 4101W        W 5072   9.704   0.874   7.702 -0.1746  0.2309  0.0413
 4102W        W 5073   0.039  10.279   0.125 -0.0289 -0.1807 -0.6481
 4103W        W 5074   8.035   2.087  13.138  0.0809  0.0220  0.2318
 4104W        W 5075   7.248   1.108  13.007  0.0902 -0.0454 -0.1822
 4105W        W 5076   7.248   5.585  11.995 -0.1130  0.0554  0.0216
 4106W        W 5077   2.752  11.179   5.020  0.0601  0.3740 -0.1643
 4107W        W 5078   3.674   0.354   8.131 -0.5264  0.1019 -0.4315
 4108W        W 5079   0.215   7.629   0.057  0.2646 -0.0080  0.1527
 4109W        W 5080   9.565   4.904   8.867 -0.1173 -0.0924  0.0107
 4110W        W 5081  12.466  11.364   4.140  0.3700 -0.1630  0.0382
 4111W        W 5082   7.914  13.298  12.994 -0.0782  0.0384 -0.1164
 4112W        W 5083   3.636   7.037  11.585  0.1369  0.2106 -0.1469
 4113W        W 5084   0.754   4.110   7.333  0.2678 -0.2711 -0.0425
 4114W        W 5085   4.054   1.430   3.553 -0.0960  0.0239  0.1964
 4115W        W 5086   4.674   5.641  10.336  0.0941 -0.0566 -0.2715
 4116W        W 5087  10.720  10.517   9.293  0.0880 -0.1173  0.0788
 4117W        W 5088  12.358   4.602   0.884  0.0073  0.1488 -0.1506
 4118W        W 5089  11.938  11.825  11.290  0.2234 -0.1875 -0.0535
 4119W        W 5090   3.879   1.684   2.797  0.2803  0.2343  0.0211
 4120W        W 5091  13.429   7.143   8.373  0.0576  0.1712  0.0506
 4121W        W 5092  12.688   0.656   9.814  0.0561 -0.1512  0.1224
 4122W        W 5093  11.201   9.228  13.399 -0.1623 -0.0703 -0.3018
 4123W        W 5094   1.638   5.270   7.750  0.0640  0.0876 -0.0465
 4124W        W 5095   4.691   4.708   4.015  0.2385  0.1080 -0.1581
 4125W        W 5096   0.272   0.821  11.712 -0.1028  0.0760 -0.0649
 4126W        W 5097   5.182   5.952   6.218 -0.0507 -0.2404  0.2413
 4127W        W 5098   7.344  10.289   5.322 -0.2522  0.2809 -0.3058
 4128W        W 5099  13.205   9.110  10.135 -0.1043  0.1664  0.0597
 4129W        W 5100   0.241   3.815  13.676  0.4087  0.3761  0.0317
 4130W        W 5101   6.651  10.765   4.027 -0.0589 -0.2056 -0.0734
 4131W        W 5102   6.301   6.569   5.748 -0.2749  0.0774 -0.0845
 4132W        W 5103  10.533   7.869   8.537  0.0198  0.0121 -0.2067
 4133W        W 5104   7.540   2.271   0.918  0.1414  0.1535  0.2391
 4134W        W 5105  12.897   2.727   2.112 -0.0754  0.0855  0.1655
 4135W        W 5106   2.623  10.271   4.813  0.0176  0.0150  0.0217
 4136W        W 5107   1.768   6.608   1.669 -0.0374 -0.1200  0.0299
 4137W        W 5108  10.916   9.196   7.263 -0.1168  0.1688  0.2780
 4138W        W 5109   4.198   8.307   5.200  0.0378 -0.0845  0.1804
 4139W        W 5110   0.964   0.312   7.005 -0.0911 -0.1242 -0.1003
 4140W        W 5111   8.815   3.748  11.507  0.1966 -0.0845  0.3343
 4141W        W 5112   0.902   8.987  11.769  0.1701 -0.1998  0.1669
 4142W        W 5113   6.834   0.418   3.707  0.2224 -0.0149  0.1550
 4143W        W 5114   4.900   4.993  11.022 -0.0383  0.2152 -0.1231
 4144W        W 5115   8.691  10.372   8.188 -0.2091 -0.0260  0.0148
 4145W        W 5116   7.974  13.255   4.320  0.0476 -0.0969 -0.2428
 4146W        W 5117   7.127   3.134   9.850  0.0719 -0.0847 -0.2206
 4147W        W 5118   9.329   2.593   1.002 -0.3647 -0.2054 -0.1448
 4148W        W 5119   0.816   5.760   6.352  0.2801 -0.1483 -0.1071
 4149W        W 5120   2.512   1.935  11.288 -0.0652 -0.3550  0.1421
 4150W        W 5121   0.552  11.726   0.243 -0.0559  0.0165 -0.0831
 4151W        W 5122   4.251   3.552   6.654 -0.3155 -0.1202  0.0583
 4152W        W 5123   5.722   6.898  12.840  0.0718  0.0606  0.2698
 4153W        W 5124  12.020   1.953   5.763  0.1931  0.3402  0.1478
 4154W        W 5125   0.663  12.201   9.014  0.0643 -0.1479  0.0125
 4155W        W 5126   7.521   2.943   2.934  0.1457 -0.1966 -0.0434
 4156W        W 5127  10.489   3.232   1.521 -0.2529 -0.5412  0.0076
 4157W        W 5128   6.111   8.761  10.304 -0.1269 -0.0623  0.3157
 4158W        W 5129   6.350  12.395   3.757  0.0645 -0.2796  0.1796
 4159W        W 5130  10.301   7.231  11.630  0.0188 -0.2542  0.0073
 4160W        W 5131  11.022   5.473   6.149  0.2392  0.1526 -0.0188
 4161W        W 5132  11.556   2.292   5.794  0.0586  0.3353  0.0338
 4162W        W 5133   0.845   8.317  10.216  0.0832 -0.2006  0.1053
 4163W        W 5134   5.696  11.385   8.607  0.0173 -0.1580  0.1280
 4164W        W 5135   5.607   4.808  12.080  0.1098 -0.2682 -0.1512
 4165W        W 5136   7.318   3.869  12.879 -0.1345  0.3391  0.0880
 4166W        W 5137   9.597   8.542   8.624  0.1096 -0.0318  0.0101
 4167W        W 5138   0.711  11.712  11.990  0.0417 -0.1257 -0.0747
 4168W        W 5139   0.721   0.614   7.398 -0.1098  0.2740  0.0777
 4169W        W 5140   8.611   3.560  10.353 -0.0429  0.0949 -0.0857
 4170W        W 5141   3.641   5.328  10.175  0.0113 -0.0693 -0.1124
 4171W        W 5142   4.581  10.175  10.571 -0.0484 -0.1054  0.1933
 4172W        W 5143  11.366   2.285   1.709  0.0565  0.1124  0.0168
 4173W        W 5144  12.737   0.438  12.866 -0.1787 -0.0317 -0.2713
 4174W        W 5145  13.830  10.899  13.195  0.0278  0.0785 -0.1077
 4175W        W 5146   4.743  12.739   2.291 -0.5008  0.0225 -0.2616
 4176W        W 5147  13.506   6.253   5.070 -0.3725 -0.2599 -0.0950
 4177W        W 5148  12.944   1.164   5.871 -0.0413 -0.0022  0.0879
 4178W        W 5149   0.566   4.609   1.699  0.0039 -0.0763  0.1172
 4179W        W 5150   6.123  11.892  11.211  0.1481 -0.2755 -0.2532
 4180W        W 5151   8.495   9.795  11.677 -0.0388 -0.1281  0.0164
 4181W        W 5152   4.566   6.486  12.748  0.1561 -0.2979  0.2924
 4182W        W 5153   2.791  13.828   0.272 -0.2040  0.0893  0.0707
 4183W        W 5154   6.539   2.760   7.467 -0.0828  0.2608 -0.1038
 4184W        W 5155  10.083   4.300   9.733  0.1438 -0.0148  0.0977
 4185W        W 5156   0.744  10.274   4.741 -0.3196  0.0072  0.1365
 4186W        W 5157  10.122   7.943   8.146 -0.0522 -0.1719 -0.1116
 4187W        W 5158   7.124   4.298   6.589 -0.5116 -0.0306  0.0965
 4188W        W 5159  12.860   6.898  13.577 -0.1024  0.0342  0.2783
 4189W        W 5160   1.608   7.490  12.364  0.0352  0.0567  0.2630
 4190W        W 5161   3.464   8.738   5.430  0.0958 -0.1235  0.1021
 4191W        W 5162  13.644   9.776   3.148  0.0877  0.0060 -0.0577
 4192W        W 5163   9.455   0.947   5.003  0.0585 -0.1536  0.3800
 4193W        W 5164   5.068  10.128   3.775  0.0997 -0.0019  0.2034
 4194W        W 5165   0.962  12.130  11.826  0.1090  0.0083  0.0424
 4195W        W 5166  12.896   3.199   1.078  0.0131  0.1079 -0.2538
 4196W        W 5167  11.729   2.884   8.611  0.1338 -0.3050  0.1288
 4197W        W 5168   6.911   6.792  10.565  0.0272 -0.0054  0.3049
 4198W        W 5169   1.193  11.319   8.568  0.1522 -0.0911  0.1272
 4199W        W 5170   7.635   6.284   3.585  0.2115  0.2793 -0.1976
 4200W        W 5171   7.939   0.749   6.365 -0.2411  0.2094 -0.1588
 4201W        W 5172   6.867  10.788   2.336  0.0479 -0.1668  0.0994
 4202W        W 5173  12.404   4.686   5.986  0.0752  0.0526 -0.0217
 4203W        W 5174   2.766  13.248  10.141 -0.2948 -0.0529 -0.0337
 4204W        W 5175  10.453   7.546   2.447  0.1729  0.0456 -0.0529
 4205W        W 5176   4.687   4.618  12.591  0.0818 -0.1124 -0.0215
 4206W        W 5177   7.333  11.746   0.501 -0.0780 -0.0615 -0.1204
 4207W        W 5178   0.588   7.910   6.522  0.2372  0.3047 -0.1436
 4208W        W 5179   2.732   7.478   8.233  0.2574  0.3022  0.0507
 4209W        W 5180   4.845   5.909   2.951  0.0865  0.0459  0.2692
 4210W        W 5181  13.775   0.315   7.302  0.2646 -0.2510 -0.1095
 4211W        W 5182  10.780   7.742   2.760 -0.0789 -0.3378  0.0471
 4212W        W 5183  12.209  10.371  13.583 -0.1218 -0.0583  0.0363
 4213W        W 5184   2.574   0.650  10.017  0.0674  0.0700  0.2178
 4214W        W 5185   5.505   6.512   1.256 -0.0817 -0.0263 -0.2666
 4215W        W 5186   7.977  10.177  10.653 -0.0439 -0.1087  0.3554
 4216W        W 5187   1.228   2.056   7.901  0.0880  0.3213 -0.0820
 4217W        W 5188  10.622  13.574   0.151 -0.1336 -0.0332 -0.0088
 4218W        W 5189  11.308   4.318  12.399 -0.3357 -0.2730 -0.0084
 4219W        W 5190  12.450   4.443  13.467  0.1224  0.0937 -0.4829
 4220W        W 5191   8.382   1.916   4.897 -0.2340 -0.0062  0.1862
 4221W        W 5192   7.870   3.084   6.098  0.0384  0.0411 -0.3229
 4222W        W 5193   0.168   1.100   6.690  0.1620  0.1325 -0.3209
 4223W        W 5194   7.532   4.065   5.828 -0.1181 -0.0222  0.1448
 4224W        W 5195  10.188  13.607   5.203  0.2476  0.2528  0.1728
 4225W        W 5196   1.994  10.688   6.707  0.1048  0.1453 -0.1994
 4226W        W 5197   6.983   8.675   4.835  0.3117 -0.0431  0.2615
 4227W        W 5198   4.263  13.854   5.633  0.2318 -0.0369  0.1302
 4228W        W 5199   1.168   5.243   8.756 -0.4683  0.0098  0.2833
 4229W        W 5200   8.629   2.349  12.452  0.0615 -0.2228  0.1576
 4230W        W 5201  12.860   8.012   1.954  0.0760  0.1457  0.0272
 4231W        W 5202   6.172   9.298   2.407  0.0062  0.1919  0.0940
 4232W        W 5203  13.084   3.041  10.987 -0.2481 -0.0935 -0.0799
 4233W        W 5204   8.029   4.824   8.091  0.1974 -0.3144 -0.1776
 4234W        W 5205  12.277   7.943   5.704 -0.0619 -0.2442 -0.1670
 4235W        W 5206   4.110  12.116   6.191 -0.1091  0.2124  0.2685
 4236W        W 5207   7.410   7.000   4.462 -0.3404 -0.1077  0.1330
 4237W        W 5208   0.977   2.618   5.198 -0.0366  0.0759 -0.1703
 4238W        W 5209   4.921   3.016  11.826  0.0699 -0.2854 -0.1578
 4239W        W 5210   4.426  10.724  10.201 -0.1580  0.3649  0.0111
 4240W        W 5211   5.435   3.037   2.673 -0.0770  0.0615 -0.2261
 4241W        W 5212   8.683  11.509   8.380  0.2476 -0.1993  0.2070
 4242W        W 5213  13.291   7.514  10.649 -0.1063 -0.3198  0.4201
 4243W        W 5214   1.467   8.401   3.274 -0.1552 -0.1824  0.1032
 4244W        W 5215  10.721  13.466   2.873 -0.0094  0.0766 -0.2189
 4245W        W 5216   2.784   6.517   5.659 -0.1170 -0.3487  0.2069
 4246W        W 5217   2.647   7.220  11.497  0.3923  0.1804  0.0048
 4247W        W 5218  12.842   6.365   4.628  0.0845  0.2868  0.0080
 4248W        W 5219   2.925  10.107  12.543 -0.0326  0.0225  0.2317
 4249W        W 5220   2.936  12.291   9.342  0.0105  0.1415 -0.2404
 4250W        W 5221   6.701   4.316   2.373  0.2523 -0.0062 -0.3939
 4251W        W 5222   3.846  11.490   6.082 -0.2411 -0.0072 -0.2256
 4252W        W 5223   1.202   9.531   4.288 -0.1189  0.0606  0.2883
 4253W        W 5224  12.989   7.069   9.262 -0.1916 -0.2101 -0.2091
 4254W        W 5225   7.477   8.812   0.404  0.2452 -0.0638 -0.2233
 4255W        W 5226   5.798   6.076  12.152 -0.1644 -0.0042 -0.1345
 4256W        W 5227   5.186   4.649   2.689  0.0619 -0.0724 -0.2161
 4257W        W 5228   7.174  10.115   8.200 -0.1368 -0.1030 -0.3379
 4258W        W 5229   0.915  11.164   5.564  0.0976 -0.0246  0.0544
 4259W        W 5230  10.261   5.238   0.066 -0.0076 -0.2957  0.2911
 4260W        W 5231   7.046   3.947   0.551 -0.0162 -0.0818  0.1461
 4261W        W 5232   2.520  10.887   9.483  0.2181 -0.0709 -0.3178
 4262W        W 5233  10.662   4.147   1.954  0.0406  0.1367  0.2794
 4263W        W 5234   7.789  10.038   9.107 -0.0153 -0.1193  0.1052
 4264W        W 5235   4.455   1.232   9.190  0.0542 -0.0017 -0.2838
 4265W        W 5236  12.464  11.525   3.107  0.3113  0.1285 -0.0088
 4266W        W 5237   5.162   6.525   6.818 -0.0480  0.1947  0.1948
 4267W        W 5238   3.281  10.069   6.829  0.1103  0.1116 -0.0722
 4268W        W 5239   4.711   4.535  13.748 -0.0217 -0.1784 -0.1942
 4269W        W 5240   9.590  10.975   3.572 -0.1969  0.1414 -0.0367
 4270W        W 5241   1.386   3.686  12.536  0.2412 -0.2184 -0.2706
 4271W        W 5242   3.633   8.232   5.081 -0.0583 -0.2085 -0.2760
 4272W        W 5243   3.477   9.666  11.889  0.3255  0.1430 -0.1026
 4273W        W 5244   4.307   9.872   4.283  0.0755  0.0906  0.0243
 4274W        W 5245   4.401   3.435   6.206  0.0156 -0.0118  0.0517
 4275W        W 5246  11.532  10.138  11.790  0.0953 -0.1222 -0.1194
 4276W        W 5247   9.475  10.123   7.190  0.1141 -0.4692  0.0624
 4277W        W 5248   0.110   2.407   6.046 -0.1615  0.0650  0.0704
 4278W        W 5249   6.462   6.146   7.101 -0.0959 -0.3168 -0.2232
 4279W        W 5250   7.713   0.589  10.178 -0.0439  0.1667 -0.0061
 4280W        W 5251   8.526   6.061   3.617 -0.1606 -0.1771 -0.3767
 4281W        W 5252   3.284  12.317  13.432  0.1665  0.3095  0.1644
 4282W        W 5253   8.179   8.413   7.436  0.1160  0.5689  0.0920
 4283W        W 5254   7.272   2.583   9.367  0.2862  0.1895  0.0970
 4284W        W 5255   4.510   0.162  10.259 -0.3127 -0.1423  0.1489
 4285W        W 5256  10.671  10.421   8.133 -0.0373  0.1327 -0.0382
 4286W        W 5257   7.426   7.802   3.450  0.2261 -0.4033  0.1910
 4287W        W 5258   2.927  10.535   1.110  0.1474 -0.0662 -0.1509
 4288W        W 5259   1.400   4.852   0.088 -0.2451  0.0812 -0.0447
 4289W        W 5260  12.259  12.968  10.621  0.0754 -0.1184  0.0751
 4290W        W 5261   6.735  11.222  10.655 -0.3169  0.0707 -0.1275
 4291W        W 5262  12.240   3.775   1.173 -0.2795 -0.1298  0.1169
 4292W        W 5263   4.536   7.790   6.667 -0.0909 -0.1124  0.2854
 4293W        W 5264   5.641   9.898  12.572 -0.0141 -0.1875  0.1151
 4294W        W 5265   6.021   8.959   8.998 -0.3181 -0.0244  0.0852
 4295W        W 5266  12.145   0.945   5.523 -0.0675  0.1074 -0.1691
 4296W        W 5267  12.245   7.342   7.370  0.4771 -0.0214  0.0997
 4297W        W 5268   4.938   4.880  10.458  0.0917  0.1760 -0.4779
 4298W        W 5269   6.826  13.266   4.457 -0.2533  0.0616  0.0692
 4299W        W 5270  10.204   5.428   8.245 -0.1495 -0.0103 -0.2351
 4300W        W 5271   7.063   3.365   6.872  0.3395  0.0174  0.3936
 4301W        W 5272   3.794   4.409  13.833 -0.1803 -0.4682 -0.1292
 4302W        W 5273   8.562   2.031   1.851 -0.3602 -0.0094 -0.1091
 4303W        W 5274   2.853   0.196   9.107  0.1127  0.0319 -0.1534
 4304W        W 5275   3.167   1.747  13.919 -0.0854  0.0525  0.3721
 4305W        W 5276   3.996   0.110  11.485 -0.0643  0.1179  0.0931
 4306W        W 5277  13.363   1.934   4.833  0.0927 -0.1201  0.0288
 4307W        W 5278  10.391  10.818   8.335  0.1812  0.1540  0.2725
 4308W        W 5279  13.563  10.269  11.511 -0.0035  0.2890 -0.0108
 4309W        W 5280   8.313   0.675  10.361  0.0061  0.3047  0.0044
 4310W        W 5281   3.241   3.587   3.950  0.1271  0.1718  0.0926
 4311W        W 5282   2.506   4.397  10.660 -0.0293 -0.2257 -0.0761
 4312W        W 5283  12.378   8.136   2.965 -0.1058 -0.0134 -0.0266
 4313W        W 5284  10.302  12.468   6.994 -0.1279 -0.0244 -0.1026
 4314W        W 5285  11.815   8.847   8.188 -0.2962 -0.1961  0.1410
 4315W        W 5286   4.606   8.941   2.485 -0.0075 -0.1609 -0.3101
 4316W        W 5287   0.065   1.989   9.105 -0.0539 -0.2109 -0.2253
 4317W        W 5288  10.551   3.869   3.985  0.0283  0.4027  0.2520
 4318W        W 5289   3.467  10.615  12.120  0.0637  0.0420  0.1897
 4319W        W 5290   2.382   0.824   0.890 -0.1876  0.0058 -0.2179
 4320W        W 5291   6.337   0.716   2.705 -0.2623 -0.1412  0.2727
 4321W        W 5292   0.727  11.872   7.506 -0.1801 -0.3228 -0.1654
 4322W        W 5293   5.991   0.675   7.785  0.1103  0.1097 -0.3019
 4323W        W 5294  13.853   1.361   0.237 -0.1853 -0.0477  0.5584
 4324W        W 5295   4.971   3.078  13.608  0.0198  0.0190  0.0621
 4325W        W 5296   2.645   9.022   3.300  0.0832  0.3332  0.0585
 4326W        W 5297  12.752   9.695  13.046  0.1029 -0.0529  0.0415
 4327W        W 5298   5.156   4.523   8.549  0.2238  0.0319 -0.1596
 4328W        W 5299   0.435   9.415  10.260  0.0434  0.3010  0.0017
 4329W        W 5300   0.471   7.334   7.708 -0.0028 -0.0830 -0.4065
 4330W        W 5301  11.778   6.501   4.453 -0.1461 -0.1267  0.0790
 4331W        W 5302   3.064  12.834  10.036  0.4655 -0.0045  0.1765
 4332W        W 5303   4.048   0.729   9.063  0.2240 -0.1308 -0.0078
 4333W        W 5304   7.363   9.382   9.692  0.1153  0.0460 -0.1161
 4334W        W 5305  12.317   9.502  13.253 -0.2784  0.1640 -0.0207
 4335W        W 5306  12.135  12.819   0.084 -0.1786  0.0858 -0.2261
 4336W        W 5307  10.421  12.300  11.643  0.3448  0.0451  0.1098
 4337W        W 5308  10.311   4.157   4.291 -0.0119  0.1422  0.1791
 4338W        W 5309   4.927   6.174  12.468 -0.3581 -0.2004 -0.5552
 4339W        W 5310   8.865   3.900   1.514  0.1225  0.0268 -0.0253
 4340W        W 5311  12.952   5.501   4.852  0.0304  0.1492 -0.2767
 4341W        W 5312   2.722   6.878  12.712 -0.2481  0.0151 -0.1179
 4342W        W 5313  11.118   3.935   2.620 -0.3479 -0.0428 -0.1951
 4343W        W 5314  12.604   8.712   7.540  0.1288  0.0116  0.4520
 4344W        W 5315   4.028   1.680  10.078  0.1928 -0.0123  0.4182
 4345W        W 5316   9.203   4.954   1.227 -0.1833 -0.4069 -0.0658
 4346W        W 5317  11.257   1.883   2.981 -0.1896  0.0770 -0.1747
 4347W        W 5318   6.910  11.527   6.257 -0.1697  0.2223 -0.1357
 4348W        W 5319   9.033   6.914  12.753 -0.1155 -0.1081 -0.0440
 4349W        W 5320  12.326   8.532  10.397 -0.3754  0.1567 -0.0255
 4350W        W 5321   6.969   1.676  12.825  0.3248 -0.1608 -0.0369
 4351W        W 5322   1.232   4.159   1.616  0.1710  0.0145  0.1649
 4352W        W 5323  13.255   6.335   3.762  0.0862  0.0541  0.1340
 4353W        W 5324  13.194   1.832  13.599  0.2200 -0.1172 -0.0447
 4354W        W 5325   0.249   7.758   2.312  0.1030  0.1371 -0.2634
 4355W        W 5326  13.448   1.683   6.331 -0.1450  0.4322  0.0459
 4356W        W 5327   5.389   7.851  11.413  0.1201  0.3291  0.0318
 4357W        W 5328   2.287   8.759   0.423  0.2290  0.1145 -0.2502
 4358W        W 5329   8.754  11.969  10.774 -0.0690 -0.3032  0.4985
 4359W        W 5330  13.331  11.912  11.457  0.3733 -0.0961  0.0870
 4360W        W 5331  10.222   3.736   4.744  0.2773 -0.2122 -0.3646
 4361W        W 5332  12.205  12.058   9.958 -0.1629  0.0861 -0.0118
 4362W        W 5333   9.907   7.544   0.880 -0.1177  0.2379 -0.0485
 4363W        W 5334   2.183   2.523  13.705 -0.1035 -0.0711  0.1445
 4364W        W 5335  10.181  13.744   6.795  0.0946  0.1400 -0.1024
 4365W        W 5336   8.993   5.415   7.237  0.2308 -0.4705 -0.0291
 4366W        W 5337   8.540  12.209   2.914  0.0010 -0.0640 -0.0984
 4367W        W 5338  11.551  12.014   4.834  0.0853  0.0517  0.1296
 4368W        W 5339   1.141   1.533  11.144 -0.1790 -0.0404  0.0591
 4369W        W 5340   6.638   9.630   3.032  0.2403 -0.2011  0.2514
 4370W        W 5341   1.451   2.987  11.940  0.1236  0.1366 -0.1093
 4371W        W 5342  11.375   4.181   4.397 -0.0711 -0.0075  0.1573
 4372W        W 5343   0.340  10.561   1.193 -0.2201  0.0322  0.1894
 4373W        W 5344   2.085   9.758  12.948 -0.1134  0.0139 -0.2065
 4374W        W 5345   3.910  12.381   4.341 -0.0257  0.0537 -0.0238
 4375W        W 5346   0.858   3.732   9.052 -0.1814  0.1804 -0.0953
 4376W        W 5347   8.568   5.776  11.935  0.1058  0.0362 -0.2952
 4377W        W 5348  11.891   2.323   8.387  0.1254  0.1196 -0.0005
 4378W        W 5349   3.329   2.372   8.566 -0.1941  0.0602  0.0274
 4379W        W 5350   8.136  10.840  13.576 -0.0513  0.0366  0.0611
 4380W        W 5351   8.440   1.711  11.612  0.0607 -0.0199  0.0323
 4381W        W 5352   8.783  11.410  11.361 -0.0494  0.3485  0.0187
 4382W        W 5353   5.451   4.915   3.614 -0.1900  0.0537  0.0036
 4383W        W 5354  11.047   8.457   5.164  0.4339  0.2263  0.1932
 4384W        W 5355  11.303   0.387   7.026 -0.1166  0.3346  0.2699
 4385W        W 5356  11.422   5.281   2.506  0.0144 -0.0432 -0.5411
 4386W        W 5357  12.550   3.638   6.268 -0.2035  0.0750 -0.0370
 4387W        W 5358   8.170  10.367   2.056 -0.3442  0.0146 -0.0143
 4388W        W 5359   5.764   3.594   0.378  0.2728  0.4171 -0.0009
 4389W        W 5360   7.180  11.588   0.940  0.1613  0.0344  0.0212
 4390W        W 5361  10.564   1.314   4.181  0.2823 -0.0511  0.0592
 4391W        W 5362   8.267   7.387   0.355  0.1665  0.0513  0.2031
 4392W        W 5363   9.750  12.970   2.724  0.0535  0.0907 -0.0671
 4393W        W 5364   0.187   2.455   0.350 -0.0204  0.0387 -0.1218
 4394W        W 5365   4.265  10.880   8.607 -0.1828 -0.0820 -0.1135
 4395W        W 5366   6.365  10.123   6.737 -0.0575 -0.0259  0.2070
 4396W        W 5367   9.819   2.125  11.609  0.0168 -0.0103 -0.3348
 4397W        W 5368   9.528   5.976  10.278  0.1147 -0.0802 -0.2625
 4398W        W 5369   5.733   0.414  13.565 -0.1294  0.0787  0.1249
 4399W        W 5370   7.722   2.486   3.313 -0.0222  0.0044  0.0566
 4400W        W 5371  11.998  12.131   2.142  0.1553 -0.2012  0.1124
 4401W        W 5372  11.676   9.004  13.477 -0.1086  0.0012  0.0366
 4402W        W 5373   1.707   2.206  10.624 -0.1235  0.0374 -0.1143
 4403W        W 5374   4.704   7.996   7.896 -0.1265 -0.1130 -0.1842
 4404W        W 5375   8.336   7.880  12.972  0.1915  0.0556  0.1124
 4405W        W 5376   2.232   1.143  11.096  0.0412 -0.0214 -0.3581
 4406W        W 5377   4.490   0.568  11.657  0.1690  0.1439  0.2482
 4407W        W 5378   9.340   9.649  12.140 -0.2354 -0.1891 -0.1156
 4408W        W 5379   3.970  11.787   9.572  0.0206  0.2229  0.3671
 4409W        W 5380  12.653   3.969  13.902 -0.0724 -0.0004  0.2436
 4410W        W 5381   6.501   3.688   8.560 -0.0843 -0.0504  0.0810
 4411W        W 5382   8.757   7.423   5.242 -0.0119  0.1956 -0.0346
 4412W        W 5383   1.134   4.258   1.047 -0.1032 -0.2783  0.3194
 4413W        W 5384   1.364  10.777  12.947 -0.1844  0.0971 -0.0859
 4414W        W 5385   7.556   9.358  11.739  0.2920 -0.1536 -0.2936
 4415W        W 5386   5.078   9.014  11.863 -0.2191  0.2196 -0.1097
 4416W        W 5387   8.977   0.590   1.352 -0.1458 -0.4566 -0.0511
 4417W        W 5388   7.725   1.772  12.808 -0.3370 -0.3016 -0.1291
 4418W        W 5389  13.548   1.533   7.415  0.1997 -0.0290  0.2987
 4419W        W 5390  10.191  13.348   4.217  0.3417 -0.0293  0.1136
 4420W        W 5391   0.274   6.271   1.469  0.2273  0.1871  0.0007
 4421W        W 5392  12.819   2.101   5.112 -0.1291  0.2594 -0.0925
 4422W        W 5393  12.364   9.139  10.368  0.1235 -0.0604  0.5636
 4423W        W 5394   9.842   6.320   1.939  0.3193 -0.0597  0.0854
 4424W        W 5395  10.392   1.613   6.751  0.1792 -0.0702  0.1658
 4425W        W 5396   4.391  12.415  10.806  0.2361  0.2853 -0.1466
 4426W        W 5397   1.792   3.916   7.038 -0.2362 -0.1607  0.0131
 4427W        W 5398  11.167   0.670   5.752 -0.0584  0.1760  0.1906
 4428W        W 5399   7.780  11.456   9.748 -0.1425 -0.1585  0.2664
 4429W        W 5400   4.964   1.095   5.934  0.1797 -0.3514  0.0113
 4430W        W 5401  13.375   4.473   2.570 -0.0818 -0.0266 -0.1094
 4431W        W 5402   6.693   8.793   4.326  0.4181 -0.1833 -0.0835
 4432W        W 5403   2.325   3.494  12.279 -0.1790 -0.0764 -0.4987
 4433W        W 5404   9.878   8.000  11.394 -0.1072 -0.2881  0.1469
 4434W        W 5405   9.740   0.501  10.125  0.0669 -0.0793 -0.1587
 4435W        W 5406  11.615   2.817   8.093  0.4785  0.2649  0.0250
 4436W        W 5407   3.141  13.044   0.702  0.1614  0.1162 -0.0003
 4437W        W 5408   7.438   3.460   9.642  0.0677 -0.0413 -0.1501
 4438W        W 5409   9.008  10.015   9.525 -0.0471  0.1659  0.1822
 4439W        W 5410   5.125   7.299   3.209  0.2157 -0.0907 -0.1678
 4440W        W 5411   1.548  11.159   2.395  0.3992  0.2966 -0.2762
 4441W        W 5412   7.262  11.542   5.927 -0.1493 -0.0304 -0.2235
 4442W        W 5413   3.311   9.049  13.491 -0.1129 -0.1636  0.0664
 4443W        W 5414   5.973   3.763   5.439 -0.0870 -0.0637  0.0686
 4444W        W 5415   7.859   7.276   4.637 -0.2054  0.0550 -0.0954
 4445W        W 5416  13.677   6.703   6.296  0.1358 -0.3551  0.0783
 4446W        W 5417   8.254  11.616   8.080 -0.0519 -0.0092 -0.2966
 4447W        W 5418   7.816   7.666  12.192 -0.0088  0.0613 -0.0364
 4448W        W 5419   4.439  12.867  13.470 -0.1839  0.0410  0.0736
 4449W        W 5420   5.881   5.921   9.944  0.0621  0.0493 -0.1313
 4450W        W 5421  13.559   2.620   6.209  0.0977  0.0010 -0.3391
 4451W        W 5422  12.072  13.810   9.679  0.3237  0.3050  0.2565
 4452W        W 5423   0.827   4.154   1.881  0.0260  0.1114  0.1967
 4453W        W 5424   3.940   1.199   9.987  0.0992 -0.1131 -0.0680
 4454W        W 5425  12.807   7.079  10.260  0.0936  0.1737 -0.0700
 4455W        W 5426   1.274   5.745   0.221 -0.0912 -0.0611 -0.0007
 4456W        W 5427   6.952   2.318   8.071  0.3264  0.1435 -0.0730
 4457W        W 5428   0.224   8.861   7.609  0.2531  0.0636 -0.1080
 4458W        W 5429   2.820   8.854   0.405 -0.2432 -0.0043  0.0585
 4459W        W 5430   3.694   4.990  11.099 -0.2169 -0.0870 -0.0928
 4460W        W 5431  12.789   9.152   7.241  0.3626  0.1427 -0.1154
 4461W        W 5432   3.279  13.410  10.149 -0.0829 -0.1055  0.1704
 4462W        W 5433   5.681   2.179   4.016  0.1414 -0.0781  0.3453
 4463W        W 5434   6.888   7.953   9.629  0.1717 -0.2163  0.0234
 4464W        W 5435  13.716   4.594   1.108  0.0384 -0.0356  0.3902
 4465W        W 5436   4.751   7.104   8.048  0.2923 -0.2122  0.0975
 4466W        W 5437   7.028  11.004  11.052  0.1036 -0.2032 -0.2070
 4467W        W 5438   0.930   0.519   9.402 -0.1925  0.1906  0.1994
 4468W        W 5439   1.920   6.755   5.269  0.1013  0.0061  0.0773
 4469W        W 5440  13.584  10.707   1.584  0.3517 -0.0417  0.0779
 4470W        W 5441   6.096  12.134   4.737  0.1482  0.2115  0.1436
 4471W        W 5442  10.801   5.265   3.763 -0.1754  0.2896 -0.0011
 4472W        W 5443   5.864   7.445   6.100  0.2688  0.0998  0.0051
 4473W        W 5444   9.666   1.875   9.816  0.0379 -0.2096 -0.2516
 4474W        W 5445   9.253   1.535  11.483 -0.2485 -0.1521 -0.2380
 4475W        W 5446   1.633  12.829   0.546  0.0666 -0.0947  0.3473
 4476W        W 5447   1.956  12.943   7.419  0.1187 -0.2830 -0.2942
 4477W        W 5448   1.173   4.611  10.737 -0.0846  0.5352  0.0373
 4478W        W 5449   5.659   6.708   1.779 -0.0143  0.3705  0.0667
 4479W        W 5450   0.584   2.743   9.488  0.0579  0.1273 -0.0624
 4480W        W 5451   8.152   2.571   3.583  0.0885  0.0050  0.1055
 4481W        W 5452   0.014   5.533   3.416 -0.2056  0.0548  0.0493
 4482W        W 5453   1.355   7.961   4.533 -0.0287 -0.3064  0.0182
 4483W        W 5454   0.390  12.648  12.004  0.1949 -0.0996  0.1666
 4484W        W 5455  12.988  12.507   7.849 -0.0314 -0.3200 -0.0231
 4485W        W 5456  13.449   8.323   1.129 -0.2762 -0.0871  0.0280
 4486W        W 5457   7.624   6.000  12.123  0.2528  0.3469  0.0047
 4487W        W 5458  10.062   8.863  12.420  0.0960  0.4424  0.2864
 4488W        W 5459   8.123   1.523   0.839 -0.4048  0.0626 -0.0396
 4489W        W 5460   5.251  12.060   9.291 -0.0384  0.1406  0.1369
 4490W        W 5461   0.356   2.051   7.342 -0.2771  0.1274  0.0825
 4491W        W 5462   5.294   8.910   4.892  0.0919  0.0902  0.2768
 4492W        W 5463  12.579   6.710   5.503 -0.0252 -0.0367  0.2797
 4493W        W 5464   0.212   9.725   0.962  0.4408 -0.2368  0.2079
 4494W        W 5465   6.651   9.031   2.306  0.3719 -0.2349  0.3473
 4495W        W 5466  12.896   1.724   1.067  0.0426 -0.0145 -0.0979
 4496W        W 5467  10.618  10.461   9.850 -0.4321 -0.0798 -0.2650
 4497W        W 5468   5.042   8.468  11.985  0.1466 -0.2112 -0.0961
 4498W        W 5469   2.281   9.720  10.413 -0.2419 -0.0742  0.0921
 4499W        W 5470  10.318   4.143  13.385 -0.4410 -0.0706 -0.2719
 4500W        W 5471   4.976  12.852   1.806  0.0128 -0.0010 -0.1573
 4501W        W 5472   6.269  12.356  11.500  0.1960 -0.1306  0.1539
 4502W        W 5473   8.937   8.084   7.443 -0.2071  0.1581 -0.0071
 4503W        W 5474  10.039  11.952  12.610 -0.0535  0.1052 -0.0133
 4504W        W 5475   0.102   6.803  13.316  0.0654 -0.0547  0.1757
 4505W        W 5476   0.193   5.008   5.199  0.0052 -0.0835  0.5446
 4506W        W 5477   3.522   5.183   6.626  0.0531 -0.2134  0.2144
 4507W        W 5478   4.682   1.350  13.835  0.0858  0.0824  0.0446
 4508W        W 5479   7.124   4.083   2.248 -0.2102 -0.0340  0.1937
 4509W        W 5480  12.679  10.293   5.709 -0.0000  0.1936 -0.4687
 4510W        W 5481  12.642  12.026   3.412 -0.2475  0.1084 -0.2640
 4511W        W 5482   2.623   3.309   7.374  0.0158 -0.0986 -0.1541
 4512W        W 5483   7.096   3.230  11.395 -0.4163  0.2403  0.0662
 4513W        W 5484  11.414   3.583   7.752 -0.0643  0.1226  0.2404
 4514W        W 5485   9.168   0.145  11.874  0.2181 -0.0582 -0.0331
 4515W        W 5486   6.765   2.284   9.796  0.0368 -0.0388  0.1588
 4516W        W 5487   8.863   3.242  10.644  0.2619 -0.2280  0.0795
 4517W        W 5488   6.994   8.205   2.216  0.1247  0.0487 -0.2221
 4518W        W 5489   6.627  12.791   4.585 -0.1705  0.0704 -0.2727
 4519W        W 5490  11.496   1.219   0.948  0.0287 -0.1127  0.0228
 4520W        W 5491   4.785  13.479   3.320  0.3480 -0.2448  0.0232
 4521W        W 5492   8.903   7.509   7.710 -0.1982 -0.2853  0.4513
 4522W        W 5493  11.403   9.573   4.340 -0.1661 -0.0087 -0.0333
 4523W        W 5494   7.946   3.992   5.588  0.0725 -0.2391 -0.0229
 4524W        W 5495   8.570  12.733  13.451 -0.0093  0.2551 -0.2510
 4525W        W 5496   4.667   8.255   5.198  0.0635 -0.1069 -0.0708
 4526W        W 5497   0.716   9.040  13.482  0.0007  0.1088  0.2118
 4527W        W 5498   5.517  12.684   3.422 -0.2273  0.1251  0.0927
 4528W        W 5499   2.029   6.990   3.387 -0.2334  0.2187  0.0847
 4529W        W 5500  12.009  13.698   1.271 -0.2313 -0.0746 -0.0452
 4530W        W 5501  12.698  13.808   8.830 -0.3720 -0.2620  0.1901
 4531W        W 5502   4.298   7.305   3.523  0.1733  0.2797 -0.2231
 4532W        W 5503  11.862   0.573   8.994 -0.0058  0.5046  0.4349
 4533W        W 5504   4.429   9.493   1.676  0.2856  0.1781 -0.0109
 4534W        W 5505   9.796   9.905   8.846 -0.3401 -0.0426  0.0853
 4535W        W 5506   5.100   9.015   2.596 -0.1370 -0.0358  0.1194
 4536W        W 5507  11.697  12.576   0.436 -0.2023  0.2963  0.2092
 4537W        W 5508  10.507   8.739   0.903 -0.4207  0.2934 -0.0504
 4538W        W 5509   1.285   1.887   7.246 -0.3597 -0.0239 -0.2121
 4539W        W 5510  10.752   8.835  11.661 -0.0833  0.0841 -0.0696
 4540W        W 5511   5.092   4.830   6.605  0.1740  0.0238  0.0648
 4541W        W 5512   0.224   7.476  10.664  0.1042 -0.2285 -0.2715
 4542W        W 5513   3.254   8.040   8.795  0.1751 -0.0116 -0.0888
 4543W        W 5514   9.759   6.582  13.447 -0.0571  0.1200 -0.0482
 4544W        W 5515   0.236   4.322   9.843 -0.3534  0.1348  0.1732
 4545W        W 5516   4.287   9.531   9.436 -0.1738  0.0076  0.0679
 4546W        W 5517   9.692   2.929   6.416  0.1051  0.0710  0.2833
 4547W        W 5518   3.843  11.805   0.516  0.2039  0.3030  0.1061
 4548W        W 5519   5.439   9.267   6.257  0.3392  0.0631 -0.2052
 4549W        W 5520   6.836   9.940   0.704 -0.1014 -0.1839  0.2295
 4550W        W 5521   4.030   6.632  12.633 -0.0549 -0.2477  0.0480
 4551W        W 5522   0.635   5.595  13.466  0.1215  0.0741 -0.0767
 4552W        W 5523  12.419   0.586   7.027 -0.1094  0.2142  0.0132
 4553W        W 5524   3.782   0.209   4.211  0.1057  0.3141 -0.2005
 4554W        W 5525   3.849   8.034   7.865 -0.0962 -0.0199 -0.1686
 4555W        W 5526   8.349  11.853  12.418 -0.0562 -0.0538 -0.0082
 4556W        W 5527   6.536  12.316   1.402  0.0896 -0.0040 -0.1256
 4557W        W 5528   8.618   9.856   3.860  0.0999 -0.2409 -0.0513
 4558W        W 5529   4.748   2.454   4.403 -0.6138 -0.0233 -0.1883
 4559W        W 5530   7.414  11.237   0.590 -0.0741  0.0440  0.1997
 4560W        W 5531   5.425   2.954  11.734 -0.0020  0.2770  0.3345
 4561W        W 5532   9.997   4.938   8.168 -0.2122  0.0773 -0.2057
 4562W        W 5533   8.621  12.167  10.207  0.1213 -0.0880  0.1771
 4563W        W 5534  11.715  10.541  11.194 -0.0446 -0.0111  0.1682
 4564W        W 5535   9.268   4.522  10.533 -0.1345  0.1372 -0.0998
 4565W        W 5536  12.590   1.321   6.398 -0.0683  0.0255 -0.0628
 4566W        W 5537   9.108   2.050   4.067 -0.0627  0.0968  0.0728
 4567W        W 5538   3.631   2.084   0.249 -0.0864 -0.1168  0.1403
 4568W        W 5539  12.460   6.522   8.657 -0.2007 -0.1340 -0.1880
 4569W        W 5540   3.794  10.145  12.818  0.1509 -0.2770  0.0375
 4570W        W 5541   1.990   4.989   1.275 -0.3004 -0.1741  0.0504
 4571W        W 5542   1.903   3.203  12.027 -0.2448 -0.1216 -0.2304
 4572W        W 5543   9.405  10.849   5.145 -0.1497 -0.0671 -0.0893
 4573W        W 5544   1.966  13.591   7.850  0.0813 -0.0556 -0.0122
 4574W        W 5545   0.696  11.454  11.527  0.0284 -0.0283  0.0171
 4575W        W 5546  12.179   6.974   7.043  0.0144 -0.1515 -0.0933
 4576W        W 5547  12.394   7.038   0.261 -0.1569  0.0675  0.0512
 4577W        W 5548   3.933   5.575   2.727  0.2591 -0.0280 -0.0852
 4578W        W 5549   1.071   4.910   9.737 -0.0389  0.1385  0.3461
 4579W        W 5550   8.247   3.670  12.348 -0.0590  0.1767 -0.1309
 4580W        W 5551   7.418  11.567   3.146 -0.1102  0.1387  0.0641
 4581W        W 5552   4.398   6.818   7.044 -0.0963 -0.2887  0.5367
 4582W        W 5553   3.543   1.228   9.573 -0.1453 -0.0686  0.1635
 4583W        W 5554  10.640  13.508   0.645 -0.1005 -0.1142 -0.2815
 4584W        W 5555   2.869   1.776   0.444  0.2545  0.1175  0.3538
 4585W        W 5556   7.037  11.973   4.924 -0.0927  0.0401 -0.0431
 4586W        W 5557   7.876   2.163   5.885  0.3535  0.2589 -0.1964
 4587W        W 5558   2.246   6.977   3.948 -0.1177  0.1198 -0.0467
 4588W        W 5559   7.573   7.522  10.765 -0.2136  0.0578 -0.0300
 4589W        W 5560   5.336   3.210  12.697  0.1415 -0.0495 -0.1833
 4590W        W 5561  13.464  10.050   2.031 -0.2811 -0.4196  0.1689
 4591W        W 5562   4.353   9.679   3.416  0.1567  0.2273 -0.0061
 4592W        W 5563   6.916  11.833   7.393 -0.1642  0.4087 -0.2874
 4593W        W 5564   5.706   6.937  10.804  0.2994  0.1861  0.3889
 4594W        W 5565   2.558   2.505   7.278 -0.2374 -0.3018 -0.1506
 4595W        W 5566   7.790   2.203   6.506 -0.4045 -0.1271 -0.4432
 4596W        W 5567   5.285   6.607   0.229  0.0620  0.3416 -0.0967
 4597W        W 5568   4.706  10.866   5.742 -0.1253  0.0616 -0.3376
 4598W        W 5569   7.038  12.030  13.171 -0.0086  0.2120  0.0905
 4599W        W 5570   5.381   8.631   2.773  0.1489 -0.1103 -0.1624
 4600W        W 5571   1.112   9.303  11.379 -0.0384 -0.3048  0.1514
 4601W        W 5572   6.148  13.324   9.089 -0.0850  0.0061 -0.3384
 4602W        W 5573   6.838   4.080   8.633  0.0039 -0.1682  0.1612
 4603W        W 5574   9.469  11.755   1.544  0.0450 -0.0618 -0.0910
 4604W        W 5575   4.154  10.123   3.659  0.2110 -0.0700  0.2567
 4605W        W 5576  11.321  10.858   3.630  0.0735 -0.4634  0.1514
 4606W        W 5577  10.495   9.406   2.735 -0.0029 -0.1285  0.2642
 4607W        W 5578   2.674  13.688  11.440 -0.0118 -0.0875  0.1175
 4608W        W 5579   8.472  13.102  10.332 -0.1549  0.1111  0.1436
 4609W        W 5580  11.461  13.175   4.966 -0.1508 -0.1551 -0.3463
 4610W        W 5581   0.744   2.473   0.063 -0.0726 -0.2222  0.1653
 4611W        W 5582  12.478   9.916   2.175  0.0611 -0.0349 -0.1156
 4612W        W 5583   2.176   1.178   3.675 -0.0356 -0.1262  0.0015
 4613W        W 5584   0.994  11.591  12.977  0.1954  0.2894 -0.2074
 4614W        W 5585  12.176  11.021  11.615  0.3333 -0.0327 -0.1385
 4615W        W 5586   0.774   9.704   2.130  0.0803 -0.3152  0.2518
 4616W        W 5587  11.646   0.918   9.828  0.0651  0.1341 -0.0582
 4617W        W 5588   6.519   1.412  13.716  0.0221  0.0425 -0.0422
 4618W        W 5589   4.953   5.550  13.781  0.1843  0.0507  0.2749
 4619W        W 5590  12.191  13.724   4.972 -0.1924  0.1717  0.2929
 4620W        W 5591   9.226   1.198   5.449 -0.2434 -0.1447 -0.3145
 4621W        W 5592   3.902   1.114   3.872 -0.1626  0.2155  0.0941
 4622W        W 5593   9.378   2.915   3.228  0.2412  0.0170 -0.0041
 4623W        W 5594   1.330   7.245  13.880 -0.2635 -0.1215 -0.1802
 4624W        W 5595   9.388   0.382   6.017  0.0490 -0.4180 -0.0284
 4625W        W 5596   8.525  12.450   0.039  0.2754  0.1507  0.0867
 4626W        W 5597  10.351  11.493   5.226 -0.1707 -0.1822 -0.0962
 4627W        W 5598  10.203   7.116   7.239  0.1411  0.1407  0.0206
 4628W        W 5599   9.600  11.320   1.670  0.0613  0.1791  0.1949
 4629W        W 5600   3.450   4.070  10.733  0.0593 -0.2030 -0.0063
 4630W        W 5601  10.788   7.178   7.323  0.5064  0.0759  0.4220
 4631W        W 5602   8.581   7.393  13.389  0.0105  0.0740  0.1049
 4632W        W 5603   5.086  10.522  13.815  0.2472 -0.3405 -0.0140
 4633W        W 5604  12.629   4.624   3.960  0.1170 -0.0876  0.2260
 4634W        W 5605   5.624   4.649   7.710 -0.2646  0.0507  0.0591
 4635W        W 5606   8.960   2.628  11.643 -0.3158  0.0799 -0.3198
 4636W        W 5607  11.181   2.565   9.325 -0.0484 -0.1100 -0.1736
 4637W        W 5608   9.999   0.137   9.882 -0.3152 -0.0496 -0.2520
 4638W        W 5609  12.002  13.054  12.721  0.1052 -0.2301  0.3470
 4639W        W 5610  11.653   5.275  13.116 -0.1032 -0.2469 -0.1807
 4640W        W 5611  13.686   6.932   4.026  0.0641  0.0427 -0.3268
 4641W        W 5612  10.902  11.425   1.693  0.1046  0.1030  0.3882
 4642W        W 5613   9.650  12.661   5.396  0.0779 -0.2062 -0.1608
 4643W        W 5614  13.081  13.784  12.776 -0.0373 -0.4005  0.0783
 4644W        W 5615   7.591   1.164   6.905 -0.0745  0.0932  0.0609
 4645W        W 5616   8.021   4.577   9.659  0.0192  0.1271 -0.2306
 4646W        W 5617  12.496   9.189  12.812 -0.0350  0.0730  0.1791
 4647W        W 5618   0.411  12.127  11.947 -0.0693 -0.1276  0.1280
 4648W        W 5619   7.292  11.851  13.579  0.3622 -0.3014 -0.2680
 4649W        W 5620  10.763   9.011  13.381 -0.3185  0.3682  0.2202
 4650W        W 5621   5.277   8.802  10.007  0.0436 -0.1080 -0.2250
 4651W        W 5622  11.435  10.230   0.038 -0.0977 -0.1041  0.1376
 4652W        W 5623   5.264   6.277   0.679  0.1619 -0.6429 -0.3747
 4653W        W 5624   0.601   9.467  11.430 -0.4490  0.2934  0.0870
 4654W        W 5625  11.142   1.255   3.982  0.1556  0.3812 -0.1742
 4655W        W 5626  13.040   2.711   4.129  0.0166  0.1993  0.0499
 4656W        W 5627  10.951  13.050   0.980 -0.0636 -0.2791  0.2959
 4657W        W 5628   6.376   5.981   7.575 -0.0890 -0.2736  0.4149
 4658W        W 5629  11.723  12.115   8.497  0.3937  0.1342 -0.2416
 4659W        W 5630   0.794  11.265   4.881 -0.0660 -0.1575  0.2537
 4660W        W 5631   4.883   4.298   6.331  0.1010 -0.2248  0.0518
 4661W        W 5632   8.180   4.337   1.734  0.1290 -0.2868  0.2557
 4662W        W 5633  11.824   3.846   6.125  0.3963  0.2308 -0.2040
 4663W        W 5634  13.096   3.291   1.714 -0.1783 -0.2121  0.1728
 4664W        W 5635   3.620   7.491   4.578 -0.1193 -0.0203  0.2675
 4665W        W 5636  12.591   2.796   9.038  0.0893  0.0577  0.0954
 4666W        W 5637  11.776   9.062  11.102 -0.2128 -0.1083 -0.0872
 4667W        W 5638   6.709   5.676   7.299 -0.1523  0.1838  0.2476
 4668W        W 5639   5.739   3.018   8.901  0.1994 -0.0004  0.0708
 4669W        W 5640   9.879   8.857  13.514 -0.0774  0.3598 -0.0971
 4670W        W 5641   4.013  12.501   6.529 -0.0803 -0.3001 -0.1278
 4671W        W 5642  11.840   9.261   0.858 -0.0704  0.2756  0.1216
 4672W        W 5643  13.804   9.941   1.683 -0.0460  0.2609  0.1210
 4673W        W 5644   4.821   9.288   9.524  0.0882 -0.0020 -0.3878
 4674W        W 5645   7.295  11.949   7.756  0.1832 -0.0329  0.2556
 4675W        W 5646   5.112   3.232   5.662 -0.4798  0.0900 -0.0508
 4676W        W 5647  12.323   3.647   0.709 -0.0008 -0.0935 -0.0761
 4677W        W 5648   6.173  12.404   7.697 -0.1713  0.1814 -0.0171
 4678W        W 5649   9.553   8.534   6.534 -0.0297 -0.1697 -0.0772
 4679W        W 5650   2.909   3.181   4.628  0.2202  0.1793 -0.0058
 4680W        W 5651   4.064   0.345   0.392 -0.0165  0.3702 -0.2152
 4681W        W 5652   4.288  12.059   2.940  0.0518 -0.0097  0.0767
 4682W        W 5653   9.069   6.642   0.384  0.0043 -0.1010 -0.0435
 4683W        W 5654   2.644   9.117   7.853 -0.2550 -0.2168  0.2258
 4684W        W 5655   9.643   5.738  13.348  0.3244 -0.0158 -0.1154
 4685W        W 5656  12.340  12.556   9.963  0.1157 -0.2418  0.0967
 4686W        W 5657   4.407   3.347   1.315 -0.2639 -0.1118  0.0372
 4687W        W 5658   0.702   3.803   2.186  0.0271 -0.0176  0.0141
 4688W        W 5659   9.394   7.924   8.082 -0.1867 -0.0938 -0.2603
 4689W        W 5660   1.393   2.718   3.874  0.4077  0.1269  0.2549
 4690W        W 5661  10.116  11.119   8.823 -0.0509  0.0733  0.0468
 4691W        W 5662   0.677  11.334   9.659  0.2007 -0.3040  0.2527
 4692W        W 5663  10.184   4.252   6.770  0.3603  0.1020 -0.0360
 4693W        W 5664   6.179   3.837  10.449  0.0001 -0.3197 -0.0790
 4694W        W 5665  13.331   5.354   7.626 -0.1454  0.0879 -0.2707
 4695W        W 5666   7.911   7.327  13.652  0.2362  0.0502 -0.2961
 4696W        W 5667   9.216  10.595  13.624  0.1679  0.1279 -0.1763
 4697W        W 5668   0.835   4.308   6.440  0.4233 -0.3181 -0.2993
 4698W        W 5669   7.317   2.720   0.931  0.0461  0.5087 -0.2434
 4699W        W 5670   0.991  13.270   7.657 -0.0807 -0.1542 -0.1756
 4700W        W 5671   4.964  10.822  13.482  0.0312  0.0058  0.0431
 4701W        W 5672   6.482   9.260   3.468 -0.1494 -0.2456  0.2536
 4702W        W 5673  12.443  12.901   2.388  0.1320  0.1764  0.1367
 4703W        W 5674   6.556  11.249   0.148 -0.2137 -0.2065 -0.5024
 4704W        W 5675  11.071   0.768   3.493 -0.2859  0.1922 -0.1993
 4705W        W 5676   7.973   9.428  13.672 -0.0304 -0.0890 -0.0008
 4706W        W 5677  13.392   8.981  13.760  0.0816 -0.0097 -0.0879
 4707W        W 5678   7.729   3.914   8.936  0.1488 -0.2287  0.0822
 4708W        W 5679   8.306   5.171   7.719  0.0240  0.1432  0.1340
 4709W        W 5680  13.482   5.508   0.266  0.0817  0.1645 -0.1908
 4710W        W 5681   3.664  11.211   5.080  0.0870 -0.4895 -0.2934
 4711W        W 5682   9.922  11.463  12.566  0.0010  0.2219 -0.0346
 4712W        W 5683   0.661   1.679  11.111 -0.2432  0.0901 -0.1383
 4713W        W 5684   8.602   1.461   9.107 -0.1824 -0.1129  0.0783
 4714W        W 5685   1.659   9.674   5.853  0.0099 -0.0191 -0.1501
 4715W        W 5686   4.054   3.749  11.771  0.1174 -0.0460  0.1614
 4716W        W 5687   1.063   1.452   6.303 -0.0523  0.1041 -0.1974
 4717W        W 5688  11.551  10.437   4.305 -0.2646 -0.0844 -0.1449
 4718W        W 5689   5.336   7.060  13.194  0.1187  0.1253  0.1209
 4719W        W 5690   8.597   8.425   6.992  0.3435 -0.0252  0.1396
 4720W        W 5691   8.057   0.611   1.005  0.1628 -0.0864  0.1490
 4721W        W 5692   8.461   5.646   8.748 -0.0110  0.0926  0.0656
 4722W        W 5693   2.445   6.030   6.384  0.3032 -0.3922 -0.2953
 4723W        W 5694   6.283   1.770   2.261  0.0215 -0.1373  0.2215
 4724W        W 5695   5.341  11.921  10.649 -0.0852 -0.2213  0.0045
 4725W        W 5696   1.049   4.677   3.496  0.3673 -0.1128 -0.0226
 4726W        W 5697   9.203   6.001   6.958  0.3906 -0.2666  0.1693
 4727W        W 5698   6.075   1.971  11.170  0.1146 -0.2986 -0.2078
 4728W        W 5699   2.853   0.378   0.153 -0.0075 -0.1004  0.2146
 4729W        W 5700   0.827   4.321   7.792 -0.0549 -0.0209 -0.1022
 4730W        W 5701   3.291   9.606  13.494 -0.1985  0.0065 -0.0107
 4731W        W 5702   8.623   5.031   7.280  0.4665 -0.0112 -0.0741
 4732W        W 5703  12.942  10.474   8.859  0.0848 -0.1480  0.0256
 4733W        W 5704   7.591   8.931   2.544 -0.3032  0.2472 -0.0552
 4734W        W 5705  11.561   7.213   9.424  0.0288 -0.0770  0.1130
 4735W        W 5706   4.077   9.477   7.119 -0.0773  0.0351  0.0336
 4736W        W 5707   5.746   0.011   1.678  0.1570  0.1434  0.0124
 4737W        W 5708  13.587   6.511  10.513  0.0250  0.0242 -0.1123
 4738W        W 5709   4.640  13.126   9.037  0.1887  0.0660 -0.1284
 4739W        W 5710   3.237   0.006  10.138 -0.2482  0.1208 -0.2093
 4740W        W 5711   8.110  10.450   8.934 -0.2494  0.1170  0.4427
 4741W        W 5712   9.033   0.060  10.297 -0.0122  0.1243  0.2348
 4742W        W 5713   3.399  13.078   6.293 -0.2197  0.1263 -0.2639
 4743W        W 5714   0.311  10.098  13.093  0.4495  0.0257  0.0633
 4744W        W 5715   5.857  11.365  12.978 -0.1328 -0.1777 -0.0963
 4745W        W 5716   2.583   2.580   3.159 -0.3454 -0.1319  0.0815
 4746W        W 5717   2.972   8.516   4.232  0.1968  0.0842 -0.0677
 4747W        W 5718  12.051   4.896   2.427 -0.1011  0.3064 -0.0590
 4748W        W 5719  13.144   5.889  12.432  0.0935  0.1389 -0.0361
 4749W        W 5720   8.666   2.096   0.709 -0.3524  0.0161 -0.0271
 4750W        W 5721  13.021   1.405   4.071  0.2282  0.2147 -0.0802
 4751W        W 5722   2.355   7.663   6.777 -0.3170  0.0942 -0.0742
 4752W        W 5723  13.187   6.630   4.832  0.0007  0.0560 -0.2818
 4753W        W 5724   4.538   1.724   9.032 -0.2006 -0.4339  0.0893
 4754W        W 5725  11.082   8.633   0.848 -0.1119 -0.0236  0.1793
 4755W        W 5726  11.758   7.824   9.987  0.1119  0.0792 -0.1046
 4756W        W 5727   4.681  11.411  10.837  0.2709 -0.0277 -0.1540
 4757W        W 5728   5.502   5.499   4.336 -0.0718  0.2539 -0.2013
 4758W        W 5729  10.108   5.156   7.333  0.0895  0.0687 -0.1226
 4759W        W 5730   9.201   1.040   6.726 -0.2332  0.4411  0.1149
 4760W        W 5731   0.194   9.644  13.277 -0.3702  0.0909 -0.0357
 4761W        W 5732   5.530  12.935  13.726  0.1711  0.1091 -0.2311
 4762W        W 5733  10.556   8.115   3.506 -0.0836 -0.2889  0.0651
 4763W        W 5734   5.807   2.221   2.140  0.0611 -0.4741  0.3391
 4764W        W 5735   0.444  11.086   5.805 -0.6448 -0.2166  0.1673
 4765W        W 5736   2.048   8.020  13.162 -0.0144 -0.1221  0.3162
 4766W        W 5737   1.382   9.713   0.191 -0.0050  0.2962  0.2010
 4767W        W 5738   7.578   0.687   5.547 -0.0553  0.3163 -0.2146
 4768W        W 5739   4.984   9.672   3.964 -0.0137 -0.3273  0.0847
 4769W        W 5740   4.806  12.569   5.292 -0.0075  0.0840 -0.0432
 4770W        W 5741  11.129   8.857  13.058  0.3763  0.1257 -0.2498
 4771W        W 5742   1.113   9.504  10.396 -0.1741  0.1763 -0.1488
 4772W        W 5743  13.047  11.694   4.678  0.0085 -0.0532 -0.1334
 4773W        W 5744   6.334  10.401   0.635 -0.1761 -0.1213 -0.1680
 4774W        W 5745   1.495   1.227   4.880 -0.0704 -0.1998 -0.1910
 4775W        W 5746   7.424  11.409   7.090  0.2145 -0.0570 -0.1544
 4776W        W 5747   6.990   6.245   2.870  0.2932  0.0667 -0.1270
 4777W        W 5748   9.897   7.500  11.697 -0.2778 -0.0970  0.2861
 4778W        W 5749   1.125  11.089  10.768 -0.0844  0.2356  0.0279
 4779W        W 5750   7.086   4.335  12.558 -0.1292 -0.1113 -0.0723
 4780W        W 5751  12.580   0.061  12.548  0.2514 -0.3144 -0.0337
 4781W        W 5752   9.180   6.960   1.993  0.1192 -0.3991 -0.4967
 4782W        W 5753   9.329  11.162   5.593 -0.0560  0.1210 -0.4530
 4783W        W 5754   9.081  12.772   6.506  0.1322 -0.0057 -0.0905
 4784W        W 5755  11.861   4.373   3.698  0.0544  0.1155 -0.0824
 4785W        W 5756  13.812  10.206   4.084  0.0795  0.0899 -0.3193
 4786W        W 5757   1.915   4.348   4.898  0.0629  0.2261  0.1708
 4787W        W 5758  13.130   2.139  10.773 -0.3456 -0.4074 -0.0486
 4788W        W 5759   0.147   2.933   7.832  0.3707 -0.2589 -0.1192
 4789W        W 5760   3.505   6.335  13.496  0.2772 -0.2280  0.0402
 4790W        W 5761  13.435   6.716  11.010 -0.3276 -0.3032 -0.2557
 4791W        W 5762  11.936   7.289   7.834 -0.1683  0.2936 -0.2910
 4792W        W 5763   9.590   6.030   7.745  0.2564 -0.1340 -0.0395
 4793W        W 5764  13.409   3.329   3.647 -0.1747  0.0672 -0.1994
 4794W        W 5765   7.146   9.300  11.210  0.3710 -0.2624 -0.1520
 4795W        W 5766   0.868   6.869   7.520  0.0008  0.0300  0.0110
 4796W        W 5767  11.174   8.559  11.639 -0.1546 -0.0546 -0.2889
 4797W        W 5768   1.985   8.561   7.774 -0.0967  0.0179  0.1415
 4798W        W 5769   9.335   4.355   8.374 -0.1443 -0.4743  0.0827
 4799W        W 5770   4.342  13.046  10.961  0.1269 -0.0019 -0.1921
 4800W        W 5771  11.489  12.940   9.823  0.2026  0.0168 -0.0192
 4801W        W 5772  12.963   5.669   0.312  0.0915 -0.1902  0.0306
 4802W        W 5773   8.312   1.171   0.397  0.2083 -0.0357 -0.1122
 4803W        W 5774   6.807   5.010  13.662 -0.0436 -0.1169  0.0585
 4804W        W 5775   7.746   0.429   9.666 -0.0747 -0.0109  0.3005
 4805W        W 5776  10.075   7.700   3.401  0.2906 -0.0933  0.0196
 4806W        W 5777   2.509   2.271  11.727 -0.2621  0.1567 -0.0919
 4807W        W 5778   4.625   2.334   7.738  0.3101  0.1241  0.0459
 4808W        W 5779  10.214   9.828   2.465  0.1696  0.3174  0.4130
 4809W        W 5780   3.431   7.405  10.092 -0.0094 -0.1080  0.1448
 4810W        W 5781  12.532   5.243  11.782 -0.0942 -0.1231  0.1147
 4811W        W 5782  11.665   4.606   5.211 -0.1306 -0.1030 -0.1267
 4812W        W 5783  10.116   5.208   4.631 -0.2669 -0.0231 -0.3426
 4813W        W 5784   8.516   6.646   0.045 -0.0147 -0.0741 -0.2078
 4814W        W 5785   3.103   9.381   7.585 -0.2684  0.0654  0.0628
 4815W        W 5786  12.715   6.061   9.491  0.1324 -0.1176 -0.1838
 4816W        W 5787   3.140   7.420   3.858 -0.0464  0.0591  0.1013
 4817W        W 5788   1.142   2.996   6.555 -0.1536 -0.1563  0.2047
 4818W        W 5789   9.876   3.484  10.765 -0.0519 -0.2560 -0.0782
 4819W        W 5790  11.232  13.378   5.908 -0.1197  0.0121  0.0449
 4820W        W 5791  12.149  12.721   0.611 -0.1466  0.0795 -0.2329
 4821W        W 5792   9.135   7.932  12.656  0.0722 -0.0098 -0.0826
 4822W        W 5793   7.660  13.511   4.008 -0.0570 -0.1134 -0.1846
 4823W        W 5794  11.825   3.938   6.950  0.0079 -0.0720 -0.2645
 4824W        W 5795   6.881   7.719   1.649 -0.1620  0.5065 -0.1144
 4825W        W 5796   3.095   0.899   7.603 -0.2555 -0.0250  0.0300
[truncated: 1,156,127 more chars]
