# Supplementary material for: Cryptochrome magnetoreception: Time course of photoactivation from non-equilibrium coarse-grained molecular dynamics
Source: Comput Struct Biotechnol J. 2024 Nov 10;26:58–69. doi: 10.1016/j.csbj.2024.11.001 (PMC11725172; doi:10.1016/j.csbj.2024.11.001)
Supplement: Supplementary file 2 — Analysis codes and cg-MD simulation inputs (including initial molecular structures, parameters and topology files) and outputs (final molecular structures) of the 20 replicas. [file mmc2.zip › cg-md/19/mus_19.gro]

Title of the system in water t= 20000000.00000 step= 1000000000
22551
    1MET     BB    1   5.450   5.300   5.500
    1MET    SC1    2   5.480   5.400   5.170
    2PRO     BB    3   5.510   5.580   5.720
    2PRO    SC1    4   5.830   5.550   5.710
    3HIS     BB    5   5.280   5.740   5.720
    3HIS    SC1    6   5.340   6.010   5.900
    3HIS    SC2    7   5.370   6.270   5.970
    3HIS    SC3    8   5.230   6.100   6.130
    4ARG     BB    9   5.050   5.620   5.930
    4ARG    SC1   10   4.930   5.360   5.800
    4ARG    SC2   11   5.080   5.090   5.730
    4ARG    SCP   12   5.170   5.140   5.680
    5THR     BB   13   4.810   5.840   5.960
    5THR    SC1   14   4.820   6.040   5.810
    5THR    SCP   15   4.750   6.150   5.760
    5THR    SCN   16   4.900   5.940   5.870
    6ILE     BB   17   4.490   5.750   6.120
    6ILE    SC1   18   4.540   5.450   6.070
    7HIS     BB   19   4.200   5.720   6.130
    7HIS    SC1   20   4.040   5.970   6.240
    7HIS    SC2   21   3.800   6.000   6.360
    7HIS    SC3   22   3.980   6.200   6.370
    8LEU     BB   23   3.950   5.490   6.290
    8LEU    SC1   24   4.190   5.300   6.380
    9PHE     BB   25   3.660   5.550   6.250
    9PHE    SC1   26   3.700   5.730   5.990
    9PHE    SC2   27   3.800   5.960   5.870
    9PHE    SC3   28   3.600   5.810   5.750
   10ARG     BB   29   3.390   5.640   6.390
   10ARG    SC1   30   3.200   5.500   6.560
   10ARG    SC2   31   3.190   5.520   6.870
   10ARG    SCP   32   3.090   5.540   6.820
   11LYS     BB   33   3.300   5.950   6.410
   11LYS    SC1   34   3.130   5.960   6.660
   11LYS    SC2   35   3.000   6.070   6.810
   11LYS    SCP   36   3.090   6.080   6.870
   12GLY     BB   37   3.240   6.120   6.180
   13LEU     BB   38   3.220   6.160   5.930
   13LEU    SC1   39   2.960   5.920   5.850
   14ARG     BB   40   3.340   6.280   5.690
   14ARG    SC1   41   3.110   6.250   5.430
   14ARG    SC2   42   3.040   6.350   5.100
   14ARG    SCP   43   2.960   6.300   5.040
   15LEU     BB   44   3.310   6.630   5.720
   15LEU    SC1   45   3.030   6.750   5.610
   16HIS     BB   46   3.600   6.820   5.760
   16HIS    SC1   47   3.770   6.980   5.510
   16HIS    SC2   48   3.810   7.130   5.300
   16HIS    SC3   49   4.010   6.970   5.380
   17ASP     BB   50   3.660   6.910   6.010
   17ASP    SC1   51   3.510   7.090   6.210
   17ASP    SCN   52   3.620   7.120   6.200
   18ASN     BB   53   3.810   6.670   6.210
   18ASN    SC1   54   3.710   6.420   6.070
   18ASN    SCP   55   3.630   6.510   5.980
   18ASN    SCN   56   3.780   6.340   6.150
   19PRO     BB   57   3.940   6.730   6.410
   19PRO    SC1   58   3.980   7.010   6.490
   20THR     BB   59   4.290   6.590   6.310
   20THR    SC1   60   4.420   6.780   6.260
   20THR    SCP   61   4.530   6.790   6.190
   20THR    SCN   62   4.300   6.770   6.340
   21LEU     BB   63   4.260   6.440   6.000
   21LEU    SC1   64   4.090   6.680   5.830
   22LEU     BB   65   4.420   6.320   5.890
   22LEU    SC1   66   4.290   6.030   5.780
   23ALA     BB   67   4.780   6.440   6.110
   24ALA     BB   68   4.960   6.530   6.140
   25LEU     BB   69   5.140   6.800   6.000
   25LEU    SC1   70   5.290   6.930   6.270
   26GLU     BB   71   5.140   6.750   5.740
   26GLU    SC1   72   5.000   7.070   5.590
   26GLU    SCN   73   4.950   7.010   5.520
   27SER     BB   74   5.020   6.480   5.600
   27SER    SC1   75   4.760   6.440   5.570
   27SER    SCP   76   4.740   6.550   5.480
   27SER    SCN   77   4.770   6.340   5.660
   28SER     BB   78   5.230   6.250   5.450
   28SER    SC1   79   5.430   6.370   5.330
   28SER    SCP   80   5.340   6.290   5.260
   28SER    SCN   81   5.530   6.450   5.400
   29GLU     BB   82   5.070   6.000   5.410
   29GLU    SC1   83   5.400   5.840   5.240
   29GLU    SCN   84   5.330   5.780   5.300
   30THR     BB   85   4.890   5.700   5.440
   30THR    SC1   86   5.020   5.510   5.350
   30THR    SCP   87   5.110   5.620   5.330
   30THR    SCN   88   4.930   5.410   5.370
   31ILE     BB   89   4.530   5.780   5.440
   31ILE    SC1   90   4.540   6.070   5.330
   32TYR     BB   91   4.300   5.560   5.670
   32TYR    SC1   92   4.490   5.310   5.600
   32TYR    SC2   93   4.620   5.130   5.440
   32TYR    SC3   94   4.520   5.060   5.680
   33PRO     BB   95   4.000   5.550   5.640
   33PRO    SC1   96   3.970   5.770   5.370
   34VAL     BB   97   3.900   5.290   5.870
   34VAL    SC1   98   4.130   5.170   5.920
   35TYR     BB   99   3.670   5.130   5.880
   35TYR    SC1  100   3.420   5.350   5.910
   35TYR    SC2  101   3.150   5.310   5.970
   35TYR    SC3  102   3.240   5.560   5.900
   36VAL     BB  103   3.400   4.910   6.100
   36VAL    SC1  104   3.410   5.090   6.290
   37LEU     BB  105   3.140   4.730   6.030
   37LEU    SC1  106   2.930   4.940   5.880
   38ASP     BB  107   3.030   4.540   6.250
   38ASP    SC1  108   3.050   4.230   6.260
   38ASP    SCN  109   2.990   4.140   6.230
   39ARG     BB  110   2.830   4.600   6.470
   39ARG    SC1  111   2.560   4.400   6.440
   39ARG    SC2  112   2.590   4.060   6.310
   39ARG    SCP  113   2.490   4.020   6.330
   40ARG     BB  114   2.950   4.640   6.720
   40ARG    SC1  115   3.020   4.340   6.790
   40ARG    SC2  116   3.090   4.150   7.020
   40ARG    SCP  117   3.200   4.160   7.030
   41PHE     BB  118   3.100   4.970   6.760
   41PHE    SC1  119   3.400   5.060   6.760
   41PHE    SC2  120   3.610   5.020   6.920
   41PHE    SC3  121   3.640   5.180   6.710
   42LEU     BB  122   2.900   5.150   6.700
   42LEU    SC1  123   2.870   5.110   6.360
   43ALA     BB  124   2.650   5.130   6.880
   44SER     BB  125   2.800   5.040   7.200
   44SER    SC1  126   3.010   5.160   7.230
   44SER    SCP  127   3.040   5.260   7.320
   44SER    SCN  128   2.980   5.050   7.140
   45ALA     BB  129   2.710   4.730   7.250
   46MET     BB  130   2.520   4.670   7.000
   46MET    SC1  131   2.530   4.300   6.970
   47HIS     BB  132   2.250   4.850   7.000
   47HIS    SC1  133   2.220   4.860   7.310
   47HIS    SC2  134   2.310   4.940   7.550
   47HIS    SC3  135   2.280   4.670   7.490
   48ILE     BB  136   2.050   4.810   6.770
   48ILE    SC1  137   2.070   4.510   6.710
   49GLY     BB  138   1.770   4.870   6.520
   50ALA     BB  139   1.590   5.090   6.410
   51LEU     BB  140   1.660   5.300   6.340
   51LEU    SC1  141   1.560   5.600   6.400
   52ARG     BB  142   1.990   5.320   6.320
   52ARG    SC1  143   2.090   5.360   6.600
   52ARG    SC2  144   2.270   5.440   6.800
   52ARG    SCP  145   2.330   5.420   6.880
   53TRP     BB  146   2.040   5.100   6.110
   53TRP    SC1  147   2.330   4.970   6.010
   53TRP    SC2  148   2.480   5.000   5.790
   53TRP    SC3  149   2.260   4.840   5.790
   53TRP    SC4  150   2.410   4.860   5.570
   54HIS     BB  151   1.940   5.160   5.850
   54HIS    SC1  152   1.690   5.340   5.850
   54HIS    SC2  153   1.540   5.420   5.650
   54HIS    SC3  154   1.580   5.590   5.860
   55PHE     BB  155   2.150   5.520   5.870
   55PHE    SC1  156   1.980   5.720   6.020
   55PHE    SC2  157   2.010   5.800   6.280
   55PHE    SC3  158   1.820   5.920   6.120
   56LEU     BB  159   2.370   5.460   5.720
   56LEU    SC1  160   2.620   5.450   5.910
   57LEU     BB  161   2.310   5.340   5.460
   57LEU    SC1  162   2.030   5.160   5.400
   58GLN     BB  163   2.300   5.650   5.280
   58GLN    SC1  164   1.920   5.640   5.380
   58GLN    SCP  165   2.030   5.700   5.310
   58GLN    SCN  166   1.810   5.590   5.440
   59SER     BB  167   2.540   5.760   5.380
   59SER    SC1  168   2.710   5.910   5.460
   59SER    SCP  169   2.620   5.960   5.550
   59SER    SCN  170   2.810   5.850   5.370
   60LEU     BB  171   2.820   5.460   5.300
   60LEU    SC1  172   2.910   5.310   5.560
   61GLU     BB  173   2.720   5.510   4.970
   61GLU    SC1  174   2.730   5.270   4.700
   61GLU    SCN  175   2.800   5.340   4.660
   62ASPP    BB  176   2.790   5.860   4.970
   62ASPP   SC1  177   2.830   5.950   4.670
   63LEU     BB  178   3.090   5.850   5.130
   63LEU    SC1  179   3.180   5.740   5.440
   64HIS     BB  180   3.270   5.640   4.950
   64HIS    SC1  181   3.260   5.360   5.000
   64HIS    SC2  182   3.100   5.160   5.080
   64HIS    SC3  183   3.350   5.100   4.990
   65LYS     BB  184   3.300   5.710   4.650
   65LYS    SC1  185   3.120   5.540   4.490
   65LYS    SC2  186   2.900   5.530   4.330
   65LYS    SCP  187   2.880   5.640   4.360
   66ASN     BB  188   3.390   6.080   4.730
   66ASN    SC1  189   3.510   6.170   4.490
   66ASN    SCP  190   3.460   6.100   4.380
   66ASN    SCN  191   3.550   6.230   4.610
   67LEU     BB  192   3.540   6.130   4.980
   67LEU    SC1  193   3.520   6.060   5.290
   68SER     BB  194   3.850   6.270   4.970
   68SER    SC1  195   4.000   6.220   5.150
   68SER    SCP  196   3.900   6.210   5.060
   68SER    SCN  197   4.090   6.230   5.250
   69ARG     BB  198   3.930   6.320   4.690
   69ARG    SC1  199   3.840   6.620   4.500
   69ARG    SC2  200   3.890   6.920   4.480
   69ARG    SCP  201   3.940   7.010   4.520
   70LEU     BB  202   3.990   6.070   4.470
   70LEU    SC1  203   4.120   6.190   4.250
   71GLY     BB  204   3.850   5.830   4.630
   72ALA     BB  205   3.820   5.810   4.930
   73ARG     BB  206   3.820   5.500   5.010
   73ARG    SC1  207   3.680   5.350   4.740
   73ARG    SC2  208   3.620   5.200   4.450
   73ARG    SCP  209   3.660   5.290   4.410
   74LEU     BB  210   3.780   5.310   5.220
   74LEU    SC1  211   3.560   5.440   5.440
   75LEU     BB  212   3.780   5.060   5.480
   75LEU    SC1  213   4.090   5.020   5.450
   76VAL     BB  214   3.660   4.700   5.540
   76VAL    SC1  215   3.890   4.590   5.460
   77ILE     BB  216   3.520   4.560   5.790
   77ILE    SC1  217   3.250   4.490   5.650
   78GLN     BB  218   3.540   4.410   6.010
   78GLN    SC1  219   3.940   4.330   5.930
   78GLN    SCP  220   3.860   4.380   6.030
   78GLN    SCN  221   4.030   4.280   5.830
   79GLY     BB  222   3.540   4.190   6.190
   80GLU     BB  223   3.640   4.120   6.380
   80GLU    SC1  224   3.570   4.210   6.760
   80GLU    SCN  225   3.490   4.270   6.800
   81TYR     BB  226   3.930   4.340   6.430
   81TYR    SC1  227   3.880   4.620   6.340
   81TYR    SC2  228   3.850   4.880   6.380
   81TYR    SC3  229   3.890   4.800   6.130
   82GLU     BB  230   4.090   4.150   6.610
   82GLU    SC1  231   4.010   4.130   6.960
   82GLU    SCN  232   4.090   4.190   7.000
   83SER     BB  233   4.330   4.060   6.510
   83SER    SC1  234   4.520   3.990   6.610
   83SER    SCP  235   4.510   4.070   6.500
   83SER    SCN  236   4.540   3.910   6.730
   84VAL     BB  237   4.380   4.180   6.190
   84VAL    SC1  238   4.400   3.990   6.010
   85LEU     BB  239   4.420   4.480   6.070
   85LEU    SC1  240   4.290   4.650   5.840
   86ARG     BB  241   4.730   4.440   6.000
   86ARG    SC1  242   4.740   4.510   5.690
   86ARG    SC2  243   4.820   4.660   5.460
   86ARG    SCP  244   4.770   4.680   5.550
   87ASP     BB  245   4.850   4.300   6.210
   87ASP    SC1  246   5.090   4.110   6.100
   87ASP    SCN  247   5.110   4.100   5.990
   88HIS     BB  248   4.800   4.330   6.500
   88HIS    SC1  249   4.560   4.490   6.600
   88HIS    SC2  250   4.350   4.550   6.760
   88HIS    SC3  251   4.360   4.660   6.510
   89VAL     BB  252   5.100   4.460   6.570
   89VAL    SC1  253   5.150   4.430   6.830
   90GLN     BB  254   5.340   4.450   6.360
   90GLN    SC1  255   5.700   4.340   6.400
   90GLN    SCP  256   5.730   4.480   6.400
   90GLN    SCN  257   5.670   4.210   6.400
   91LYS     BB  258   5.440   4.780   6.320
   91LYS    SC1  259   5.660   4.710   6.110
   91LYS    SC2  260   5.760   4.560   5.980
   91LYS    SCP  261   5.800   4.460   5.960
   92TRP     BB  262   5.210   4.990   6.210
   92TRP    SC1  263   4.940   4.830   6.220
   92TRP    SC2  264   4.690   4.870   6.300
   92TRP    SC3  265   4.760   4.940   6.050
   92TRP    SC4  266   4.510   4.980   6.130
   93ASN     BB  267   5.170   5.280   6.220
   93ASN    SC1  268   4.930   5.340   6.380
   93ASN    SCP  269   4.840   5.350   6.270
   93ASN    SCN  270   5.010   5.330   6.490
   94ILE     BB  271   5.340   5.570   6.200
   94ILE    SC1  272   5.650   5.560   6.190
   95THR     BB  273   5.180   5.730   6.470
   95THR    SC1  274   5.390   5.870   6.570
   95THR    SCP  275   5.290   5.900   6.660
   95THR    SCN  276   5.480   5.850   6.470
   96GLN     BB  277   4.890   5.830   6.400
   96GLN    SC1  278   4.980   6.200   6.520
   96GLN    SCP  279   4.920   6.190   6.640
   96GLN    SCN  280   5.040   6.210   6.390
   97VAL     BB  281   4.640   5.770   6.610
   97VAL    SC1  282   4.570   5.510   6.620
   98THR     BB  283   4.410   5.980   6.560
   98THR    SC1  284   4.480   6.160   6.380
   98THR    SCP  285   4.480   6.240   6.500
   98THR    SCN  286   4.480   6.070   6.270
   99LEU     BB  287   4.160   5.920   6.740
   99LEU    SC1  288   4.070   5.630   6.790
  100ASP     BB  289   4.020   6.150   6.880
  100ASP    SC1  290   4.160   6.430   6.790
  100ASP    SCN  291   4.130   6.390   6.700
  101ALA     BB  292   3.890   6.020   7.140
  102GLU     BB  293   3.720   5.870   7.280
  102GLU    SC1  294   3.360   5.930   7.130
  102GLU    SCN  295   3.280   5.970   7.080
  103MET     BB  296   3.720   5.670   7.520
  103MET    SC1  297   3.720   6.020   7.720
  104GLU     BB  298   3.670   5.500   7.720
  104GLU    SC1  299   3.860   5.550   8.100
  104GLU    SCN  300   3.860   5.660   8.060
  105PRO     BB  301   3.500   5.260   7.800
  105PRO    SC1  302   3.330   5.320   8.060
  106PHE     BB  303   3.360   5.070   7.640
  106PHE    SC1  304   3.070   4.950   7.690
  106PHE    SC2  305   2.920   5.040   7.890
  106PHE    SC3  306   2.810   4.930   7.670
  107TYR     BB  307   3.560   4.970   7.380
  107TYR    SC1  308   3.380   4.790   7.200
  107TYR    SC2  309   3.180   4.600   7.220
  107TYR    SC3  310   3.380   4.580   7.040
  108LYS     BB  311   3.800   4.910   7.410
  108LYS    SC1  312   3.890   4.620   7.290
  108LYS    SC2  313   4.110   4.510   7.220
  108LYS    SCP  314   4.070   4.490   7.120
  109GLU     BB  315   3.910   4.850   7.730
  109GLU    SC1  316   4.130   4.550   7.740
  109GLU    SCN  317   4.230   4.510   7.730
  110MET     BB  318   4.000   5.070   7.850
  110MET    SC1  319   3.740   5.030   8.180
  111GLU     BB  320   4.170   5.320   7.760
  111GLU    SC1  321   4.420   5.360   8.020
  111GLU    SCN  322   4.410   5.370   7.910
  112ALA     BB  323   4.230   5.320   7.510
  113ASN     BB  324   4.160   5.190   7.220
  113ASN    SC1  325   3.890   5.360   7.160
  113ASN    SCP  326   3.830   5.410   7.270
  113ASN    SCN  327   3.950   5.300   7.050
  114ILE     BB  328   4.260   4.960   7.060
  114ILE    SC1  329   4.100   5.010   6.800
  115ARG     BB  330   4.490   4.810   7.180
  115ARG    SC1  331   4.430   4.840   7.500
  115ARG    SC2  332   4.510   4.930   7.810
  115ARG    SCP  333   4.490   5.020   7.850
  116ARG     BB  334   4.800   4.660   7.020
  116ARG    SC1  335   4.730   4.380   7.000
  116ARG    SC2  336   4.510   4.210   7.100
  116ARG    SCP  337   4.420   4.280   7.100
  117LEU     BB  338   4.840   4.850   6.770
  117LEU    SC1  339   4.600   5.050   6.740
  118GLY     BB  340   5.120   4.960   6.690
  119ALA     BB  341   5.410   4.820   6.830
  120GLU     BB  342   5.650   4.910   6.730
  120GLU    SC1  343   6.010   4.740   6.830
  120GLU    SCN  344   5.950   4.660   6.860
  121LEU     BB  345   5.630   5.170   6.540
  121LEU    SC1  346   5.890   5.150   6.330
  122GLY     BB  347   5.370   5.330   6.630
  123PHE     BB  348   5.140   5.380   6.850
  123PHE    SC1  349   5.180   5.170   7.120
  123PHE    SC2  350   5.210   4.920   7.220
  123PHE    SC3  351   4.970   5.040   7.220
  124GLU     BB  352   4.980   5.580   6.900
  124GLU    SC1  353   5.030   5.970   6.910
  124GLU    SCN  354   5.080   6.030   6.840
  125VAL     BB  355   4.730   5.560   7.120
  125VAL    SC1  356   4.600   5.330   7.150
  126LEU     BB  357   4.510   5.810   7.040
  126LEU    SC1  358   4.290   5.710   7.200
  127SER     BB  359   4.500   6.110   7.060
  127SER    SC1  360   4.620   6.290   6.880
  127SER    SCP  361   4.710   6.370   6.950
  127SER    SCN  362   4.530   6.210   6.810
  128ARG     BB  363   4.270   6.170   7.290
  128ARG    SC1  364   4.230   6.030   7.570
  128ARG    SC2  365   4.160   5.810   7.830
  128ARG    SCP  366   4.160   5.720   7.880
  129VAL     BB  367   4.010   6.450   7.320
  129VAL    SC1  368   4.020   6.480   7.580
  130GLY     BB  369   3.950   6.720   7.130
  131HIS     BB  370   3.770   6.740   6.900
  131HIS    SC1  371   3.670   6.460   6.800
  131HIS    SC2  372   3.520   6.240   6.790
  131HIS    SC3  373   3.560   6.380   6.560
  132SER     BB  374   3.480   6.950   6.820
  132SER    SC1  375   3.390   6.860   6.670
  132SER    SCP  376   3.430   6.890   6.550
  132SER    SCN  377   3.340   6.820   6.800
  133LEU     BB  378   3.420   7.200   6.990
  133LEU    SC1  379   3.140   7.290   6.890
  134TYR     BB  380   3.550   7.370   7.200
  134TYR    SC1  381   3.510   7.310   7.490
  134TYR    SC2  382   3.460   7.190   7.720
  134TYR    SC3  383   3.610   7.410   7.710
  135ASP     BB  384   3.870   7.190   7.240
  135ASP    SC1  385   3.990   7.180   6.950
  135ASP    SCN  386   3.940   7.280   6.970
  136THR     BB  387   4.000   7.180   7.510
  136THR    SC1  388   4.020   6.970   7.650
  136THR    SCP  389   3.930   6.920   7.560
  136THR    SCN  390   4.120   7.020   7.740
  137LYS     BB  391   4.150   7.500   7.570
  137LYS    SC1  392   3.930   7.670   7.410
  137LYS    SC2  393   3.810   7.900   7.260
  137LYS    SCP  394   3.840   7.820   7.200
  138ARG     BB  395   4.070   7.500   7.920
  138ARG    SC1  396   4.240   7.760   7.970
  138ARG    SC2  397   4.480   8.010   8.040
  138ARG    SCP  398   4.500   7.990   8.140
  139ILE     BB  399   4.070   7.300   8.080
  139ILE    SC1  400   3.850   7.080   8.070
  140LEU     BB  401   4.250   7.260   8.310
  140LEU    SC1  402   4.220   7.100   8.580
  141ASP     BB  403   4.450   7.560   8.350
  141ASP    SC1  404   4.640   7.550   8.100
  141ASP    SCN  405   4.590   7.630   8.150
  142LEU     BB  406   4.390   7.810   8.490
  142LEU    SC1  407   4.580   7.760   8.750
  143ASN     BB  408   4.050   7.910   8.450
  143ASN    SC1  409   4.090   8.180   8.290
  143ASN    SCP  410   4.130   8.280   8.210
  143ASN    SCN  411   4.050   8.070   8.370
  144GLY     BB  412   3.910   7.630   8.490
  145GLY     BB  413   3.830   7.440   8.510
  146SER     BB  414   3.800   7.210   8.760
  146SER    SC1  415   3.700   7.310   8.990
  146SER    SCP  416   3.590   7.350   8.910
  146SER    SCN  417   3.810   7.260   9.060
  147PRO     BB  418   3.590   7.030   8.590
  147PRO    SC1  419   3.520   6.800   8.750
  148PRO     BB  420   3.310   7.070   8.430
  148PRO    SC1  421   3.350   6.930   8.190
  149LEU     BB  422   3.060   7.220   8.560
  149LEU    SC1  423   3.020   7.340   8.830
  150THR     BB  424   2.820   7.470   8.430
  150THR    SC1  425   2.700   7.600   8.620
  150THR    SCP  426   2.650   7.630   8.750
  150THR    SCN  427   2.740   7.560   8.490
  151TYR     BB  428   2.650   7.590   8.130
  151TYR    SC1  429   2.370   7.630   8.220
  151TYR    SC2  430   2.120   7.560   8.140
  151TYR    SC3  431   2.150   7.770   8.310
  152LYS     BB  432   2.650   7.830   7.870
  152LYS    SC1  433   2.380   7.990   7.900
  152LYS    SC2  434   2.330   8.190   8.040
  152LYS    SCP  435   2.260   8.250   8.090
  153ARG     BB  436   2.910   7.800   7.720
  153ARG    SC1  437   2.890   7.910   7.410
  153ARG    SC2  438   2.920   8.040   7.140
  153ARG    SCP  439   2.960   8.140   7.120
  154PHE     BB  440   3.090   7.560   7.840
  154PHE    SC1  441   3.100   7.360   7.580
  154PHE    SC2  442   3.080   7.460   7.340
  154PHE    SC3  443   3.080   7.200   7.370
  155LEU     BB  444   3.190   7.570   8.090
  155LEU    SC1  445   3.420   7.410   8.190
  156HIS     BB  446   3.150   7.830   8.260
  156HIS    SC1  447   3.210   7.750   8.560
  156HIS    SC2  448   3.280   7.800   8.810
  156HIS    SC3  449   3.400   7.600   8.680
  157ILE     BB  450   3.130   8.070   8.170
  157ILE    SC1  451   3.160   8.280   8.400
  158LEU     BB  452   3.260   8.120   7.840
  158LEU    SC1  453   3.110   8.360   7.700
  159SER     BB  454   3.490   7.920   7.690
  159SER    SC1  455   3.350   7.830   7.480
  159SER    SCP  456   3.220   7.860   7.460
  159SER    SCN  457   3.490   7.810   7.490
  160GLN     BB  458   3.750   8.000   7.780
  160GLN    SC1  459   3.650   7.820   8.130
  160GLN    SCP  460   3.690   7.800   8.260
  160GLN    SCN  461   3.620   7.830   7.990
  161LEU     BB  462   3.780   8.280   7.650
  161LEU    SC1  463   4.040   8.390   7.760
  162GLY     BB  464   3.510   8.310   7.390
  163ASP     BB  465   3.460   8.180   7.130
  163ASP    SC1  466   3.260   8.340   6.910
  163ASP    SCN  467   3.220   8.240   6.920
  164PRO     BB  468   3.560   7.920   6.860
  164PRO    SC1  469   3.350   7.720   6.940
  165GLU     BB  470   3.790   7.840   6.650
  165GLU    SC1  471   3.990   7.660   6.890
  165GLU    SCN  472   3.980   7.680   6.780
  166VAL     BB  473   3.750   7.820   6.330
  166VAL    SC1  474   3.690   8.040   6.190
  167PRO     BB  475   3.710   7.540   6.100
  167PRO    SC1  476   3.450   7.490   5.960
  168VAL     BB  477   3.920   7.310   5.920
  168VAL    SC1  478   3.940   7.440   5.690
  169ARG     BB  479   4.230   7.150   5.960
  169ARG    SC1  480   4.360   7.300   6.220
  169ARG    SC2  481   4.140   7.470   6.420
  169ARG    SCP  482   4.150   7.530   6.330
  170ASN     BB  483   4.380   7.020   5.790
  170ASN    SC1  484   4.640   6.870   5.830
  170ASN    SCP  485   4.650   6.860   5.690
  170ASN    SCN  486   4.630   6.880   5.970
  171LEU     BB  487   4.480   7.260   5.460
  171LEU    SC1  488   4.400   7.530   5.630
  172THR     BB  489   4.610   7.060   5.290
  172THR    SC1  490   4.700   6.830   5.300
  172THR    SCP  491   4.790   6.830   5.410
  172THR    SCN  492   4.610   6.830   5.200
  173ALA     BB  493   4.480   7.160   4.980
  174GLU     BB  494   4.170   7.090   4.860
  174GLU    SC1  495   4.060   7.400   4.650
  174GLU    SCN  496   3.980   7.380   4.570
  175ASP     BB  497   4.120   6.830   4.890
  175ASP    SC1  498   3.820   6.760   4.970
  175ASP    SCN  499   3.880   6.830   4.910
  176PHE     BB  500   4.380   6.560   4.840
  176PHE    SC1  501   4.390   6.540   4.550
  176PHE    SC2  502   4.320   6.660   4.320
  176PHE    SC3  503   4.580   6.610   4.370
  177GLN     BB  504   4.530   6.480   5.070
  177GLN    SC1  505   4.310   6.550   5.400
  177GLN    SCP  506   4.190   6.480   5.380
  177GLN    SCN  507   4.430   6.620   5.410
  178ARG     BB  508   4.830   6.380   5.080
  178ARG    SC1  509   5.090   6.570   5.130
  178ARG    SC2  510   5.250   6.810   5.210
  178ARG    SCP  511   5.200   6.850   5.130
  179CYS     BB  512   4.940   6.080   4.970
  179CYS    SC1  513   5.190   6.090   4.890
  180MET     BB  514   4.740   5.790   4.940
  180MET    SC1  515   5.110   5.620   4.850
  181SER     BB  516   4.460   5.870   4.900
  181SER    SC1  517   4.350   6.060   4.860
  181SER    SCP  518   4.250   5.960   4.880
  181SER    SCN  519   4.450   6.150   4.840
  182PRO     BB  520   4.230   5.540   4.880
  182PRO    SC1  521   4.330   5.440   5.140
  183GLU     BB  522   4.150   5.390   4.590
  183GLU    SC1  523   3.960   5.460   4.270
  183GLU    SCN  524   3.880   5.400   4.300
  184PRO     BB  525   4.130   5.090   4.630
  184PRO    SC1  526   4.280   5.030   4.870
  185GLY     BB  527   3.990   4.880   4.470
  186LEU     BB  528   3.830   4.640   4.440
  186LEU    SC1  529   4.020   4.390   4.470
  187ALA     BB  530   3.480   4.690   4.530
  188GLU     BB  531   3.350   4.720   4.690
  188GLU    SC1  532   3.160   5.060   4.560
  188GLU    SCN  533   3.150   4.960   4.510
  189ARG     BB  534   3.210   4.610   4.940
  189ARG    SC1  535   2.920   4.660   4.910
  189ARG    SC2  536   2.810   4.770   4.650
  189ARG    SCP  537   2.840   4.870   4.670
  190TYR     BB  538   3.410   4.570   5.200
  190TYR    SC1  539   3.660   4.710   5.040
  190TYR    SC2  540   3.920   4.680   4.960
  190TYR    SC3  541   3.790   4.910   4.920
  191ARG     BB  542   3.460   4.330   5.260
  191ARG    SC1  543   3.670   4.180   5.490
  191ARG    SC2  544   3.760   3.930   5.670
  191ARG    SCP  545   3.690   3.920   5.760
  192VAL     BB  546   3.120   4.200   5.380
  192VAL    SC1  547   3.050   3.950   5.350
  193PRO     BB  548   2.790   4.340   5.260
  193PRO    SC1  549   2.730   4.120   5.030
  194VAL     BB  550   2.810   4.590   5.450
  194VAL    SC1  551   2.850   4.840   5.380
  195PRO     BB  552   2.790   4.460   5.740
  195PRO    SC1  553   2.640   4.550   5.960
  196ALA     BB  554   2.770   4.110   5.740
  197ASP     BB  555   2.530   3.940   5.780
  197ASP    SC1  556   2.460   3.700   6.010
  197ASP    SCN  557   2.540   3.700   6.090
  198LEU     BB  558   2.300   4.190   5.830
  198LEU    SC1  559   2.360   4.320   5.510
  199GLU     BB  560   2.080   4.110   5.930
  199GLU    SC1  561   2.070   3.980   6.280
  199GLU    SCN  562   2.130   3.900   6.320
  200ILE     BB  563   1.820   4.330   5.770
  200ILE    SC1  564   1.610   4.190   5.590
  201PRO     BB  565   1.900   4.650   5.570
  201PRO    SC1  566   1.930   4.520   5.290
  202PRO     BB  567   1.570   4.930   5.510
  202PRO    SC1  568   1.410   4.770   5.250
  203GLN     BB  569   1.390   4.930   5.760
  203GLN    SC1  570   1.660   4.780   6.000
  203GLN    SCP  571   1.560   4.820   5.910
  203GLN    SCN  572   1.760   4.730   6.090
  204SER     BB  573   1.070   5.070   5.890
  204SER    SC1  574   0.960   4.850   5.940
  204SER    SCP  575   0.910   4.730   5.960
  204SER    SCN  576   1.010   4.980   5.920
  205LEU     BB  577   1.050   5.390   5.850
  205LEU    SC1  578   1.180   5.490   6.120
  206SER     BB  579   1.110   5.680   5.620
  206SER    SC1  580   0.920   5.820   5.500
  206SER    SCP  581   0.810   5.880   5.550
  206SER    SCN  582   1.030   5.750   5.450
  207PRO     BB  583   1.400   5.800   5.360
  207PRO    SC1  584   1.360   5.870   5.090
  208TRP     BB  585   1.570   5.980   5.580
  208TRP    SC1  586   1.370   6.130   5.750
  208TRP    SC2  587   1.380   6.280   5.980
  208TRP    SC3  588   1.340   6.010   5.990
  208TRP    SC4  589   1.380   6.150   6.210
  209THR     BB  590   1.900   6.170   5.590
  209THR    SC1  591   2.000   6.370   5.760
  209THR    SCP  592   1.950   6.290   5.660
  209THR    SCN  593   2.060   6.450   5.870
  210GLY     BB  594   2.180   6.090   5.410
  211GLY     BB  595   2.380   6.260   5.370
  212GLU     BB  596   2.560   6.520   5.290
  212GLU    SC1  597   2.590   6.380   4.930
  212GLU    SCN  598   2.700   6.380   4.970
  213THR     BB  599   2.310   6.800   5.230
  213THR    SC1  600   2.330   6.910   4.990
  213THR    SCP  601   2.370   6.980   5.110
  213THR    SCN  602   2.290   6.850   4.880
  214GLU     BB  603   2.120   6.770   5.470
  214GLU    SC1  604   1.840   7.020   5.370
  214GLU    SCN  605   1.820   6.960   5.280
  215GLY     BB  606   2.100   6.880   5.780
  216LEU     BB  607   1.940   6.880   6.040
  216LEU    SC1  608   2.100   7.110   6.210
  217ARG     BB  609   1.620   6.940   6.250
  217ARG    SC1  610   1.380   6.730   6.230
  217ARG    SC2  611   1.090   6.680   6.320
  217ARG    SCP  612   1.180   6.620   6.310
  218ARG     BB  613   1.550   7.230   6.090
  218ARG    SC1  614   1.560   7.240   5.760
  218ARG    SC2  615   1.690   7.480   5.510
  218ARG    SCP  616   1.790   7.520   5.540
  219LEU     BB  617   1.730   7.470   6.160
  219LEU    SC1  618   1.790   7.430   6.480
  220GLU     BB  619   1.680   7.720   5.940
  220GLU    SC1  620   1.920   7.920   5.720
  220GLU    SCN  621   1.850   7.930   5.800
  221GLN     BB  622   1.420   7.810   5.970
  221GLN    SC1  623   1.440   8.140   5.760
  221GLN    SCP  624   1.420   8.050   5.860
  221GLN    SCN  625   1.460   8.230   5.650
  222HIS     BB  626   1.320   7.860   6.210
  222HIS    SC1  627   1.010   7.810   6.260
  222HIS    SC2  628   0.830   7.630   6.190
  222HIS    SC3  629   0.800   7.760   6.420
  223LEU     BB  630   1.530   8.080   6.340
  223LEU    SC1  631   1.760   7.940   6.350
  224THR     BB  632   1.490   8.380   6.370
  224THR    SC1  633   1.690   8.490   6.490
  224THR    SCP  634   1.610   8.530   6.380
  224THR    SCN  635   1.770   8.450   6.590
  225ASP     BB  636   1.190   8.630   6.480
  225ASP    SC1  637   1.430   8.880   6.440
  225ASP    SCN  638   1.520   8.870   6.500
  226GLN     BB  639   0.940   8.610   6.650
  226GLN    SC1  640   0.690   8.760   6.360
  226GLN    SCP  641   0.780   8.860   6.340
  226GLN    SCN  642   0.600   8.650   6.390
  227GLY     BB  643   0.840   8.410   6.910
  228TRP     BB  644   0.940   8.570   7.170
  228TRP    SC1  645   1.080   8.820   7.070
  228TRP    SC2  646   1.270   8.990   6.970
  228TRP    SC3  647   1.260   8.940   7.240
  228TRP    SC4  648   1.420   9.130   7.150
  229VAL     BB  649   1.060   8.370   7.370
  229VAL    SC1  650   0.980   8.130   7.280
  230ALA     BB  651   1.100   8.540   7.640
  231ASN     BB  652   0.960   8.610   7.960
  231ASN    SC1  653   0.760   8.860   8.000
  231ASN    SCP  654   0.670   8.950   7.960
  231ASN    SCN  655   0.850   8.760   8.050
  232PHE     BB  656   0.920   8.390   8.110
  232PHE    SC1  657   1.070   8.260   8.390
  232PHE    SC2  658   1.240   8.320   8.590
  232PHE    SC3  659   1.000   8.230   8.650
  233THR     BB  660   0.770   8.120   8.000
  233THR    SC1  661   0.730   7.930   8.140
  233THR    SCP  662   0.800   7.810   8.120
  233THR    SCN  663   0.660   8.050   8.170
  234LYS     BB  664   0.690   8.170   7.700
  234LYS    SC1  665   0.590   8.450   7.620
  234LYS    SC2  666   0.570   8.680   7.560
  234LYS    SCP  667   0.480   8.660   7.620
  235PRO     BB  668   0.630   7.970   7.520
  235PRO    SC1  669   0.440   7.920   7.290
  236ARG     BB  670   0.870   7.700   7.510
  236ARG    SC1  671   1.110   7.620   7.320
  236ARG    SC2  672   1.260   7.350   7.150
  236ARG    SCP  673   1.150   7.390   7.140
  237THR     BB  674   0.900   7.590   7.780
  237THR    SC1  675   1.080   7.490   7.900
  237THR    SCP  676   1.090   7.440   8.030
  237THR    SCN  677   1.070   7.550   7.770
  238ILE     BB  678   0.560   7.480   7.850
  238ILE    SC1  679   0.460   7.310   8.090
  239PRO     BB  680   0.380   7.500   7.520
  239PRO    SC1  681   0.140   7.630   7.540
  240ASN     BB  682   0.630   7.370   7.230
  240ASN    SC1  683   0.830   7.220   7.420
  240ASN    SCP  684   0.900   7.100   7.430
  240ASN    SCN  685   0.760   7.350   7.410
  241SER     BB  686   0.720   7.510   6.960
  241SER    SC1  687   0.830   7.390   6.780
  241SER    SCP  688   0.700   7.410   6.740
  241SER    SCN  689   0.970   7.380   6.820
  242LEU     BB  690   0.820   7.830   6.950
  242LEU    SC1  691   0.600   7.990   6.770
  243LEU     BB  692   1.100   7.880   6.810
  243LEU    SC1  693   1.120   8.140   6.560
  244PRO     BB  694   1.250   7.660   6.710
  244PRO    SC1  695   1.520   7.760   6.730
  245SER     BB  696   1.270   7.330   6.490
  245SER    SC1  697   1.070   7.210   6.350
  245SER    SCP  698   1.200   7.180   6.310
  245SER    SCN  699   0.940   7.240   6.390
  246THR     BB  700   1.370   7.100   6.730
  246THR    SC1  701   1.230   6.920   6.790
  246THR    SCP  702   1.290   6.930   6.910
  246THR    SCN  703   1.170   6.900   6.670
  247THR     BB  704   1.650   7.110   6.860
  247THR    SC1  705   1.710   7.320   6.960
  247THR    SCP  706   1.750   7.240   7.070
  247THR    SCN  707   1.680   7.410   6.860
  248GLY     BB  708   1.880   6.990   6.660
  249LEU     BB  709   2.040   6.800   6.610
  249LEU    SC1  710   2.360   6.840   6.660
  250SER     BB  711   2.000   6.410   6.690
  250SER    SC1  712   2.090   6.370   6.890
  250SER    SCP  713   2.000   6.460   6.940
  250SER    SCN  714   2.180   6.280   6.830
  251PRO     BB  715   2.020   6.260   6.380
  251PRO    SC1  716   1.820   6.370   6.230
  252TYR     BB  717   2.310   6.360   6.250
  252TYR    SC1  718   2.350   6.130   6.060
  252TYR    SC2  719   2.260   5.990   5.860
  252TYR    SC3  720   2.420   5.870   6.040
  253PHE     BB  721   2.510   6.410   6.500
  253PHE    SC1  722   2.720   6.550   6.550
  253PHE    SC2  723   2.890   6.750   6.550
  253PHE    SC3  724   2.980   6.500   6.560
  254SER     BB  725   2.540   6.100   6.620
  254SER    SC1  726   2.380   5.900   6.580
  254SER    SCP  727   2.350   6.030   6.640
  254SER    SCN  728   2.410   5.780   6.530
  255MET     BB  729   2.780   6.010   6.350
  255MET    SC1  730   2.890   5.690   6.270
  256GLY     BB  731   2.860   6.180   6.210
  257CYS     BB  732   2.870   6.410   5.990
  257CYS    SC1  733   2.700   6.370   5.790
  258LEU     BB  734   2.800   6.740   6.080
  258LEU    SC1  735   2.510   6.820   6.170
  259SER     BB  736   3.000   7.010   6.100
  259SER    SC1  737   3.150   7.070   5.910
  259SER    SCP  738   3.140   7.200   5.860
  259SER    SCN  739   3.160   6.940   5.960
  260VAL     BB  740   3.030   7.160   6.410
  260VAL    SC1  741   2.800   7.220   6.510
  261ARG     BB  742   3.150   7.480   6.370
  261ARG    SC1  743   3.430   7.510   6.460
  261ARG    SC2  744   3.680   7.360   6.580
  261ARG    SCP  745   3.760   7.310   6.630
  262THR     BB  746   2.940   7.700   6.190
  262THR    SC1  747   3.110   7.790   6.030
  262THR    SCP  748   3.080   7.900   6.110
  262THR    SCN  749   3.140   7.680   5.940
  263PHE     BB  750   2.690   7.760   6.340
  263PHE    SC1  751   2.460   7.620   6.370
  263PHE    SC2  752   2.200   7.580   6.310
  263PHE    SC3  753   2.330   7.410   6.480
  264PHE     BB  754   2.780   7.930   6.610
  264PHE    SC1  755   2.640   7.750   6.810
  264PHE    SC2  756   2.470   7.580   6.940
  264PHE    SC3  757   2.730   7.600   7.010
  265GLN     BB  758   2.610   8.210   6.600
  265GLN    SC1  759   2.730   8.420   6.850
  265GLN    SCP  760   2.640   8.330   6.910
  265GLN    SCN  761   2.810   8.510   6.790
  266ARG     BB  762   2.280   8.070   6.590
  266ARG    SC1  763   2.240   8.070   6.270
  266ARG    SC2  764   2.380   7.990   6.010
  266ARG    SCP  765   2.320   7.940   5.940
  267LEU     BB  766   2.210   7.960   6.850
  267LEU    SC1  767   2.020   7.720   6.830
  268SER     BB  768   2.400   8.130   7.090
  268SER    SC1  769   2.460   7.950   7.250
  268SER    SCP  770   2.520   7.890   7.360
  268SER    SCN  771   2.400   8.010   7.140
  269ASN     BB  772   2.230   8.420   7.080
  269ASN    SC1  773   2.340   8.630   7.260
  269ASN    SCP  774   2.300   8.670   7.130
  269ASN    SCN  775   2.380   8.580   7.390
  270ILE     BB  776   1.950   8.380   7.040
  270ILE    SC1  777   1.810   8.210   6.810
  271TYR     BB  778   1.890   8.140   7.330
  271TYR    SC1  779   1.670   7.980   7.310
  271TYR    SC2  780   1.570   7.740   7.220
  271TYR    SC3  781   1.420   7.960   7.200
  272ALA     BB  782   2.080   8.240   7.530
  273GLN     BB  783   2.060   8.490   7.710
  273GLN    SC1  784   1.930   8.440   8.050
  273GLN    SCP  785   1.950   8.570   8.010
  273GLN    SCN  786   1.910   8.310   8.090
  274ALA     BB  787   1.960   8.780   7.560
  275LYS     BB  788   1.770   8.730   7.380
  275LYS    SC1  789   1.830   8.820   7.070
  275LYS    SC2  790   1.820   8.850   6.820
  275LYS    SCP  791   1.780   8.890   6.730
  276HIS     BB  792   1.560   8.520   7.460
  276HIS    SC1  793   1.480   8.410   7.160
  276HIS    SC2  794   1.380   8.300   6.930
  276HIS    SC3  795   1.420   8.570   6.950
  277HIS     BB  796   1.550   8.400   7.660
  277HIS    SC1  797   1.410   8.100   7.650
  277HIS    SC2  798   1.390   7.830   7.650
  277HIS    SC3  799   1.180   7.990   7.740
  278SER     BB  800   1.420   8.450   8.040
  278SER    SC1  801   1.420   8.700   8.100
  278SER    SCP  802   1.520   8.750   8.010
  278SER    SCN  803   1.330   8.650   8.200
  279LEU     BB  804   1.450   8.180   8.150
  279LEU    SC1  805   1.730   8.090   8.330
  280PRO     BB  806   1.290   7.860   8.200
  280PRO    SC1  807   1.140   7.710   8.380
  281PRO     BB  808   1.510   7.640   8.120
  281PRO    SC1  809   1.610   7.550   8.410
  282VAL     BB  810   1.690   7.520   7.910
  282VAL    SC1  811   1.830   7.290   7.940
  283SER     BB  812   1.880   7.790   7.800
  283SER    SC1  813   1.840   8.010   7.860
  283SER    SCP  814   1.880   7.950   7.750
  283SER    SCN  815   1.790   8.080   7.980
  284LEU     BB  816   2.110   7.750   7.600
  284LEU    SC1  817   2.080   7.690   7.310
  285GLN     BB  818   2.320   7.450   7.740
  285GLN    SC1  819   2.590   7.560   7.490
  285GLN    SCP  820   2.610   7.420   7.510
  285GLN    SCN  821   2.570   7.690   7.460
  286GLY     BB  822   2.200   7.250   7.680
  287GLN     BB  823   2.110   7.150   7.430
  287GLN    SC1  824   1.760   7.340   7.450
  287GLN    SCP  825   1.720   7.280   7.330
  287GLN    SCN  826   1.800   7.390   7.570
  288LEU     BB  827   2.310   7.190   7.200
  288LEU    SC1  828   2.170   7.180   6.930
  289LEU     BB  829   2.570   7.100   7.250
  289LEU    SC1  830   2.730   7.080   6.950
  290TRP     BB  831   2.710   6.880   7.460
  290TRP    SC1  832   2.490   6.880   7.690
  290TRP    SC2  833   2.300   6.780   7.850
  290TRP    SC3  834   2.570   6.750   7.910
  290TRP    SC4  835   2.380   6.630   8.060
  291ARG     BB  836   2.940   6.730   7.340
  291ARG    SC1  837   3.070   6.780   7.040
  291ARG    SC2  838   3.220   6.500   6.990
  291ARG    SCP  839   3.270   6.580   7.030
  292GLU     BB  840   3.160   6.700   7.520
  292GLU    SC1  841   3.480   6.780   7.300
  292GLU    SCN  842   3.450   6.750   7.190
  293PHE     BB  843   3.090   6.760   7.800
  293PHE    SC1  844   2.930   7.020   7.850
  293PHE    SC2  845   2.740   7.210   7.840
  293PHE    SC3  846   2.860   7.150   8.080
  294PHE     BB  847   3.070   6.500   7.970
  294PHE    SC1  848   2.920   6.570   8.230
  294PHE    SC2  849   2.920   6.650   8.490
  294PHE    SC3  850   2.760   6.770   8.310
  295TYR     BB  851   3.350   6.320   7.850
  295TYR    SC1  852   3.220   6.090   7.750
  295TYR    SC2  853   3.040   5.890   7.740
  295TYR    SC3  854   3.280   5.860   7.630
  296THR     BB  855   3.630   6.460   7.880
  296THR    SC1  856   3.650   6.680   7.730
  296THR    SCP  857   3.670   6.540   7.740
  296THR    SCN  858   3.630   6.820   7.730
  297VAL     BB  859   3.630   6.550   8.240
  297VAL    SC1  860   3.860   6.640   8.350
  298ALA     BB  861   3.520   6.330   8.340
  299SER     BB  862   3.610   6.020   8.250
  299SER    SC1  863   3.460   5.870   8.120
  299SER    SCP  864   3.520   5.750   8.090
  299SER    SCN  865   3.400   6.000   8.150
  300ALA     BB  866   3.890   6.010   8.330
  301THR     BB  867   3.960   6.190   8.590
  301THR    SC1  868   4.180   6.220   8.700
  301THR    SCP  869   4.280   6.120   8.700
  301THR    SCN  870   4.080   6.320   8.690
  302GLN     BB  871   3.670   6.170   8.780
  302GLN    SC1  872   3.740   6.330   9.160
  302GLN    SCP  873   3.880   6.360   9.140
  302GLN    SCN  874   3.600   6.310   9.180
  303ASN     BB  875   3.510   5.910   8.780
  303ASN    SC1  876   3.620   5.660   8.940
  303ASN    SCP  877   3.730   5.700   9.020
  303ASN    SCN  878   3.510   5.620   8.860
  304PHE     BB  879   3.150   5.890   8.720
  304PHE    SC1  880   3.110   6.020   8.470
  304PHE    SC2  881   2.910   6.190   8.430
  304PHE    SC3  882   3.050   6.090   8.220
  305THR     BB  883   2.940   5.620   8.710
  305THR    SC1  884   2.780   5.650   8.520
  305THR    SCP  885   2.910   5.630   8.490
  305THR    SCN  886   2.640   5.660   8.550
  306GLN     BB  887   2.820   5.620   9.000
  306GLN    SC1  888   2.450   5.660   8.920
  306GLN    SCP  889   2.480   5.670   8.790
  306GLN    SCN  890   2.420   5.650   9.060
  307MET     BB  891   2.930   5.740   9.240
  307MET    SC1  892   2.700   5.590   9.480
  308ALA     BB  893   3.140   5.900   9.220
  309GLY     BB  894   3.280   6.140   9.160
  310ASN     BB  895   3.280   6.410   9.050
  310ASN    SC1  896   3.250   6.390   8.750
  310ASN    SCP  897   3.110   6.420   8.770
  310ASN    SCN  898   3.390   6.360   8.740
  311PRO     BB  899   3.150   6.650   9.210
  311PRO    SC1  900   3.140   6.920   9.090
  312ILE     BB  901   2.830   6.570   9.190
  312ILE    SC1  902   2.730   6.630   8.900
  313CYS     BB  903   2.770   6.250   9.220
  313CYS    SC1  904   2.810   6.140   8.970
  314LEU     BB  905   2.590   6.070   9.390
  314LEU    SC1  906   2.690   6.050   9.710
  315GLN     BB  907   2.270   6.030   9.420
  315GLN    SC1  908   2.000   6.250   9.510
  315GLN    SCP  909   2.120   6.200   9.480
  315GLN    SCN  910   1.870   6.310   9.550
  316ILE     BB  911   2.180   5.730   9.490
  316ILE    SC1  912   2.080   5.700   9.780
  317HIS     BB  913   2.100   5.430   9.330
  317HIS    SC1  914   2.360   5.290   9.220
  317HIS    SC2  915   2.590   5.170   9.300
  317HIS    SC3  916   2.440   5.050   9.110
  318TRP     BB  917   1.880   5.220   9.440
  318TRP    SC1  918   1.720   5.460   9.570
  318TRP    SC2  919   1.620   5.700   9.650
  318TRP    SC3  920   1.690   5.660   9.390
  318TRP    SC4  921   1.580   5.900   9.460
  319TYR     BB  922   1.760   5.040   9.250
  319TYR    SC1  923   1.530   4.880   9.240
  319TYR    SC2  924   1.370   4.760   9.420
  319TYR    SC3  925   1.350   4.690   9.160
  320GLU     BB  926   2.000   4.790   9.160
  320GLU    SC1  927   2.190   4.850   9.500
  320GLU    SCN  928   2.280   4.890   9.540
  321ASP     BB  929   1.830   4.600   8.910
  321ASP    SC1  930   1.740   4.370   9.040
  321ASP    SCN  931   1.760   4.290   9.110
  322ALA     BB  932   1.660   4.780   8.780
  323GLU     BB  933   1.730   4.880   8.500
  323GLU    SC1  934   2.050   4.690   8.470
  323GLU    SCN  935   2.130   4.630   8.510
  324ARG     BB  936   1.590   4.800   8.270
  324ARG    SC1  937   1.680   4.580   8.090
  324ARG    SC2  938   1.680   4.270   8.030
  324ARG    SCP  939   1.700   4.320   8.130
  325LEU     BB  940   1.240   4.710   8.290
  325LEU    SC1  941   1.260   4.550   8.560
  326HIS     BB  942   0.920   4.700   8.190
  326HIS    SC1  943   0.760   4.500   8.360
  326HIS    SC2  944   0.730   4.300   8.530
  326HIS    SC3  945   0.590   4.300   8.300
  327LYS     BB  946   0.840   5.000   8.140
  327LYS    SC1  947   0.870   5.240   8.420
  327LYS    SC2  948   0.690   5.290   8.600
  327LYS    SCP  949   0.600   5.270   8.650
  328TRP     BB  950   0.860   5.040   7.800
  328TRP    SC1  951   1.020   5.280   7.710
  328TRP    SC2  952   1.140   5.520   7.680
  328TRP    SC3  953   1.050   5.440   7.920
  328TRP    SC4  954   1.210   5.660   7.900
  329LYS     BB  955   0.860   4.850   7.680
  329LYS    SC1  956   1.030   4.790   7.460
  329LYS    SC2  957   1.240   4.780   7.340
  329LYS    SCP  958   1.240   4.860   7.270
  330THR     BB  959   0.630   4.550   7.730
  330THR    SC1  960   0.750   4.410   7.600
  330THR    SCP  961   0.740   4.270   7.650
  330THR    SCN  962   0.760   4.540   7.550
  331ALA     BB  963   0.480   4.630   7.960
  332GLN     BB  964   0.440   4.870   8.050
  332GLN    SC1  965   0.470   4.860   8.450
  332GLN    SCP  966   0.330   4.860   8.480
  332GLN    SCN  967   0.600   4.850   8.410
  333THR     BB  968   0.140   5.070   8.100
  333THR    SC1  969   0.090   5.210   7.880
  333THR    SCP  970  13.920   5.310   7.880
  333THR    SCN  971   0.190   5.110   7.880
  334GLY     BB  972   0.220   5.320   8.390
  335PHE     BB  973   0.210   5.610   8.270
  335PHE    SC1  974   0.050   5.790   8.480
  335PHE    SC2  975   0.040   6.050   8.520
  335PHE    SC3  976  13.730   5.910   8.510
  336PRO     BB  977   0.110   5.710   7.990
  336PRO    SC1  978  13.770   5.830   8.030
  337TRP     BB  979   0.320   5.980   7.890
  337TRP    SC1  980   0.150   6.210   7.790
  337TRP    SC2  981   0.020   6.380   7.620
  337TRP    SC3  982  13.850   6.130   7.650
  337TRP    SC4  983  13.740   6.300   7.470
  338ILE     BB  984   0.600   5.840   7.860
  338ILE    SC1  985   0.770   6.060   7.730
  339ASP     BB  986   0.580   5.520   7.740
  339ASP    SC1  987   0.570   5.360   8.010
  339ASP    SCN  988   0.530   5.280   8.080
  340ALA     BB  989   0.570   5.440   7.490
  341ILE     BB  990   0.580   5.130   7.360
  341ILE    SC1  991   0.400   4.980   7.570
  342MET     BB  992   0.580   4.990   7.080
  342MET    SC1  993   0.640   4.610   7.200
  343THR     BB  994   0.890   4.970   6.930
  343THR    SC1  995   0.860   4.790   6.730
  343THR    SCP  996   0.930   4.670   6.690
  343THR    SCN  997   0.800   4.910   6.770
  344GLN     BB  998   1.030   5.180   7.180
  344GLN    SC1  999   1.390   5.230   7.330
  344GLN    SCP 1000   1.500   5.320   7.320
  344GLN    SCN 1001   1.280   5.140   7.340
  345LEU     BB 1002   1.020   5.490   7.070
  345LEU    SC1 1003   0.960   5.710   7.270
  346ARG     BB 1004   0.880   5.470   6.740
  346ARG    SC1 1005   0.630   5.270   6.650
  346ARG    SC2 1006   0.340   5.290   6.600
  346ARG    SCP 1007   0.360   5.310   6.490
  347GLN     BB 1008   0.860   5.670   6.500
  347GLN    SC1 1009   0.490   5.750   6.470
  347GLN    SCP 1010   0.600   5.780   6.390
  347GLN    SCN 1011   0.370   5.720   6.540
  348GLU     BB 1012   1.090   5.830   6.460
  348GLU    SC1 1013   0.960   6.210   6.420
  348GLU    SCN 1014   1.060   6.190   6.390
  349GLY     BB 1015   1.300   5.860   6.750
  350TRP     BB 1016   1.150   6.010   6.920
  350TRP    SC1 1017   0.850   6.020   6.850
  350TRP    SC2 1018   0.600   6.110   6.770
  350TRP    SC3 1019   0.660   6.090   7.030
  350TRP    SC4 1020   0.420   6.190   6.950
  351ILE     BB 1021   1.140   6.200   7.170
  351ILE    SC1 1022   1.200   6.110   7.460
  352HIS     BB 1023   1.260   6.510   7.180
  352HIS    SC1 1024   1.390   6.480   6.870
  352HIS    SC2 1025   1.550   6.580   6.670
  352HIS    SC3 1026   1.380   6.390   6.610
  353HIS     BB 1027   1.170   6.860   7.290
  353HIS    SC1 1028   1.250   6.990   7.530
  353HIS    SC2 1029   1.340   7.230   7.600
  353HIS    SC3 1030   1.410   7.020   7.750
  354LEU     BB 1031   0.880   6.720   7.460
  354LEU    SC1 1032   0.750   6.540   7.250
  355ALA     BB 1033   0.970   6.540   7.660
  356ARG     BB 1034   1.230   6.560   7.780
  356ARG    SC1 1035   1.490   6.500   7.610
  356ARG    SC2 1036   1.720   6.390   7.510
  356ARG    SCP 1037   1.810   6.450   7.500
  357HIS     BB 1038   1.020   6.530   8.140
  357HIS    SC1 1039   0.940   6.820   8.040
  357HIS    SC2 1040   0.730   6.920   7.890
  357HIS    SC3 1041   0.980   7.020   7.870
  358ALA     BB 1042   0.900   6.320   8.170
  359VAL     BB 1043   1.180   6.060   8.170
  359VAL    SC1 1044   1.310   6.120   7.950
  360ALA     BB 1045   1.180   6.030   8.460
  361CYS     BB 1046   1.000   6.040   8.690
  361CYS    SC1 1047   0.750   6.190   8.670
  362PHE     BB 1048   0.910   5.730   8.800
  362PHE    SC1 1049   0.580   5.710   8.770
  362PHE    SC2 1050   0.330   5.610   8.780
  362PHE    SC3 1051   0.380   5.880   8.730
  363LEU     BB 1052   1.100   5.540   8.710
  363LEU    SC1 1053   1.210   5.560   8.410
  364THR     BB 1054   1.380   5.760   8.990
  364THR    SC1 1055   1.490   5.800   8.780
  364THR    SCP 1056   1.550   5.680   8.750
  364THR    SCN 1057   1.430   5.920   8.810
  365ARG     BB 1058   1.180   5.950   9.240
  365ARG    SC1 1059   1.220   6.240   9.120
  365ARG    SC2 1060   1.040   6.430   9.020
  365ARG    SCP 1061   1.070   6.350   9.080
  366GLY     BB 1062   0.900   5.630   9.250
  367ASP     BB 1063   0.880   5.310   9.110
  367ASP    SC1 1064   0.590   5.210   9.080
  367ASP    SCN 1065   0.610   5.130   9.020
  368LEU     BB 1066   1.150   5.150   8.970
  368LEU    SC1 1067   1.280   5.050   8.700
  369TRP     BB 1068   1.420   5.350   9.060
  369TRP    SC1 1069   1.340   5.420   9.360
  369TRP    SC2 1070   1.260   5.420   9.620
  369TRP    SC3 1071   1.390   5.210   9.530
  369TRP    SC4 1072   1.350   5.240   9.790
  370ILE     BB 1073   1.640   5.310   8.920
  370ILE    SC1 1074   1.610   5.360   8.620
  371SER     BB 1075   2.000   5.330   8.860
  371SER    SC1 1076   2.060   5.060   8.820
  371SER    SCP 1077   2.040   5.090   8.680
  371SER    SCN 1078   2.080   5.040   8.960
  372TRP     BB 1079   2.050   5.580   8.630
  372TRP    SC1 1080   2.000   5.830   8.750
  372TRP    SC2 1081   1.890   6.050   8.860
  372TRP    SC3 1082   1.940   5.830   9.010
  372TRP    SC4 1083   1.800   6.030   9.120
  373GLU     BB 1084   2.320   5.370   8.480
  373GLU    SC1 1085   2.640   5.220   8.690
  373GLU    SCN 1086   2.620   5.110   8.670
  374GLU     BB 1087   2.150   5.160   8.320
  374GLU    SC1 1088   2.510   4.940   8.280
  374GLU    SCN 1089   2.450   5.020   8.240
  375GLY     BB 1090   1.890   5.260   8.220
  376MET     BB 1091   2.030   5.510   7.950
  376MET    SC1 1092   2.210   5.690   8.130
  377LYS     BB 1093   2.140   5.340   7.770
  377LYS    SC1 1094   2.420   5.250   7.930
  377LYS    SC2 1095   2.600   5.370   8.080
  377LYS    SCP 1096   2.580   5.300   8.160
  378VAL     BB 1097   1.800   5.220   7.650
  378VAL    SC1 1098   1.600   5.330   7.780
  379PHE     BB 1099   1.850   5.440   7.380
  379PHE    SC1 1100   1.780   5.700   7.560
  379PHE    SC2 1101   1.570   5.830   7.660
  379PHE    SC3 1102   1.820   5.940   7.680
  380GLU     BB 1103   2.050   5.290   7.210
  380GLU    SC1 1104   2.360   5.360   7.270
  380GLU    SCN 1105   2.270   5.410   7.230
  381GLU     BB 1106   1.890   5.140   6.990
  381GLU    SC1 1107   1.730   4.870   7.220
  381GLU    SCN 1108   1.760   4.790   7.300
  382LEU     BB 1109   1.660   5.330   6.890
  382LEU    SC1 1110   1.350   5.360   6.800
  383LEU     BB 1111   1.750   5.630   6.960
  383LEU    SC1 1112   1.480   5.690   7.210
  384LEU     BB 1113   1.930   5.840   6.860
  384LEU    SC1 1114   1.750   6.030   6.660
  385ASP     BB 1115   2.200   5.880   7.070
  385ASP    SC1 1116   2.050   6.090   7.280
  385ASP    SCN 1117   2.010   6.110   7.380
  386ALA     BB 1118   2.430   5.830   7.080
  387ASP     BB 1119   2.730   5.690   7.040
  387ASP    SC1 1120   2.750   5.640   6.720
  387ASP    SCN 1121   2.830   5.650   6.800
  388TYR     BB 1122   2.920   5.750   7.250
  388TYR    SC1 1123   2.880   5.590   7.490
  388TYR    SC2 1124   2.730   5.370   7.570
  388TYR    SC3 1125   2.980   5.400   7.660
  389SER     BB 1126   2.860   6.070   7.350
  389SER    SC1 1127   3.040   6.210   7.340
  389SER    SCP 1128   3.040   6.080   7.370
  389SER    SCN 1129   3.050   6.350   7.310
  390ILE     BB 1130   2.610   6.090   7.530
  390ILE    SC1 1131   2.700   6.340   7.700
  391ASN     BB 1132   2.570   5.860   7.740
  391ASN    SC1 1133   2.310   5.750   7.640
  391ASN    SCP 1134   2.210   5.810   7.560
  391ASN    SCN 1135   2.410   5.690   7.720
  392ALA     BB 1136   2.630   5.880   7.980
  393GLY     BB 1137   2.520   6.160   8.160
  394ASN     BB 1138   2.230   6.160   8.110
  394ASN    SC1 1139   2.210   6.250   7.760
  394ASN    SCP 1140   2.260   6.140   7.840
  394ASN    SCN 1141   2.160   6.350   7.680
  395TRP     BB 1142   2.060   6.170   8.430
  395TRP    SC1 1143   1.800   6.030   8.390
  395TRP    SC2 1144   1.710   5.790   8.340
  395TRP    SC3 1145   1.730   5.960   8.140
  395TRP    SC4 1146   1.630   5.720   8.090
  396MET     BB 1147   2.070   6.400   8.560
  396MET    SC1 1148   2.440   6.480   8.510
  397TRP     BB 1149   1.970   6.680   8.510
  397TRP    SC1 1150   2.090   6.860   8.310
  397TRP    SC2 1151   2.190   7.080   8.190
  397TRP    SC3 1152   2.340   6.940   8.380
  397TRP    SC4 1153   2.450   7.150   8.250
  398LEU     BB 1154   1.700   6.740   8.640
  398LEU    SC1 1155   1.630   7.050   8.570
  399SER     BB 1156   1.620   6.470   8.850
  399SER    SC1 1157   1.540   6.280   8.700
  399SER    SCP 1158   1.550   6.400   8.630
  399SER    SCN 1159   1.540   6.160   8.770
  400ALA     BB 1160   1.860   6.510   9.050
  401SER     BB 1161   2.250   6.470   9.000
  401SER    SC1 1162   2.310   6.260   9.010
  401SER    SCP 1163   2.380   6.190   9.110
  401SER    SCN 1164   2.250   6.330   8.910
  402ALA     BB 1165   2.270   6.770   8.880
  403PHE     BB 1166   2.130   6.990   8.870
  403PHE    SC1 1167   2.160   7.210   8.680
  403PHE    SC2 1168   2.010   7.390   8.540
  403PHE    SC3 1169   2.280   7.430   8.570
  404PHE     BB 1170   1.840   7.010   9.100
  404PHE    SC1 1171   1.910   7.230   9.320
  404PHE    SC2 1172   2.000   7.220   9.570
  404PHE    SC3 1173   1.950   7.450   9.450
  405HIS     BB 1174   1.530   7.000   9.060
  405HIS    SC1 1175   1.450   7.260   9.250
  405HIS    SC2 1176   1.450   7.400   9.480
  405HIS    SC3 1177   1.220   7.300   9.380
  406HIS     BB 1178   1.300   6.830   9.040
  406HIS    SC1 1179   1.210   6.840   8.720
  406HIS    SC2 1180   1.140   6.620   8.580
  406HIS    SC3 1181   1.080   6.860   8.480
  407TYR     BB 1182   1.160   6.780   9.350
  407TYR    SC1 1183   1.340   6.900   9.510
  407TYR    SC2 1184   1.440   6.860   9.760
  407TYR    SC3 1185   1.590   7.000   9.580
  408THR     BB 1186   0.820   6.840   9.380
  408THR    SC1 1187   0.810   7.000   9.590
  408THR    SCP 1188   0.890   6.960   9.690
  408THR    SCN 1189   0.720   7.040   9.480
  409ARG     BB 1190   0.630   6.580   9.240
  409ARG    SC1 1191   0.370   6.580   9.440
  409ARG    SC2 1192   0.420   6.680   9.690
  409ARG    SCP 1193   0.320   6.650   9.670
  410ILE     BB 1194   0.490   6.580   8.950
  410ILE    SC1 1195   0.320   6.340   8.860
  411PHE     BB 1196   0.670   6.680   8.750
  411PHE    SC1 1197   0.800   6.940   8.840
  411PHE    SC2 1198   0.730   7.200   8.860
  411PHE    SC3 1199   0.920   7.100   9.010
  412CYS     BB 1200   0.610   6.650   8.430
  412CYS    SC1 1201   0.580   6.950   8.370
  413PRO     BB 1202   0.370   6.410   8.390
  413PRO    SC1 1203   0.450   6.150   8.290
  414VAL     BB 1204   0.140   6.630   8.400
  414VAL    SC1 1205  13.910   6.580   8.620
  415ARG     BB 1206   0.010   6.740   8.190
  415ARG    SC1 1207  13.700   6.920   8.190
  415ARG    SC2 1208  13.460   7.140   8.220
  415ARG    SCP 1209  13.510   7.070   8.290
  416PHE     BB 1210   0.200   6.900   8.000
  416PHE    SC1 1211   0.310   6.670   7.820
  416PHE    SC2 1212   0.500   6.510   7.920
  416PHE    SC3 1213   0.470   6.530   7.650
  417GLY     BB 1214   0.090   7.140   7.860
  418LYS     BB 1215  13.830   7.250   7.690
  418LYS    SC1 1216  13.520   7.330   7.760
  418LYS    SC2 1217  13.270   7.380   7.770
  418LYS    SCP 1218  13.310   7.440   7.850
  419ARG     BB 1219  13.840   7.080   7.380
  419ARG    SC1 1220   0.150   7.200   7.170
  419ARG    SC2 1221   0.310   7.130   6.910
  419ARG    SCP 1222   0.220   7.190   6.930
  420THR     BB 1223  13.870   6.740   7.280
  420THR    SC1 1224   0.190   6.640   7.250
  420THR    SCP 1225   0.050   6.650   7.230
  420THR    SCN 1226   0.330   6.620   7.270
  421ASP     BB 1227  13.680   6.750   7.050
  421ASP    SC1 1228  13.820   6.910   6.810
  421ASP    SCN 1229  13.770   7.010   6.800
  422PRO     BB 1230  13.370   6.630   6.960
  422PRO    SC1 1231  13.310   6.800   6.700
  423GLU     BB 1232  13.330   6.350   6.930
  423GLU    SC1 1233  12.980   6.220   6.860
  423GLU    SCN 1234  13.010   6.160   6.950
  424GLY     BB 1235  13.440   6.150   7.130
  425GLN     BB 1236  13.700   6.030   7.020
  425GLN    SC1 1237  13.890   6.360   6.870
  425GLN    SCP 1238  13.760   6.330   6.930
  425GLN    SCN 1239   0.090   6.390   6.820
  426TYR     BB 1240  13.870   5.920   7.190
  426TYR    SC1 1241   0.210   6.050   7.310
  426TYR    SC2 1242   0.440   6.150   7.420
  426TYR    SC3 1243   0.420   5.890   7.370
  427ILE     BB 1244  13.840   5.630   7.320
  427ILE    SC1 1245   0.130   5.550   7.540
  428ARG     BB 1246  13.640   5.490   7.070
  428ARG    SC1 1247  13.400   5.670   7.090
  428ARG    SC2 1248  13.170   5.790   6.890
  428ARG    SCP 1249  13.200   5.890   6.880
  429LYS     BB 1250  13.820   5.420   6.870
  429LYS    SC1 1251  13.780   5.660   6.660
  429LYS    SC2 1252  13.790   5.680   6.410
  429LYS    SCP 1253  13.840   5.640   6.320
  430TYR     BB 1254   0.150   5.250   7.070
  430TYR    SC1 1255   0.340   5.520   7.040
  430TYR    SC2 1256   0.540   5.700   7.020
  430TYR    SC3 1257   0.310   5.740   6.890
  431LEU     BB 1258  13.920   5.080   7.300
  431LEU    SC1 1259   0.050   4.780   7.190
  432PRO     BB 1260  13.600   5.050   7.450
  432PRO    SC1 1261  13.510   4.760   7.420
  433VAL     BB 1262  13.510   5.390   7.560
  433VAL    SC1 1263  13.600   5.440   7.800
  434LEU     BB 1264  13.150   5.400   7.480
  434LEU    SC1 1265  13.130   5.060   7.410
  435LYS     BB 1266  12.920   5.600   7.420
  435LYS    SC1 1267  13.020   5.920   7.340
  435LYS    SC2 1268  12.900   6.160   7.380
  435LYS    SCP 1269  12.960   6.140   7.290
  436ASN     BB 1270  12.700   5.550   7.550
  436ASN    SC1 1271  12.480   5.490   7.350
  436ASN    SCP 1272  12.350   5.470   7.420
  436ASN    SCN 1273  12.600   5.510   7.290
  437PHE     BB 1274  12.630   5.370   7.820
  437PHE    SC1 1275  12.640   5.100   7.870
  437PHE    SC2 1276  12.870   4.970   7.920
  437PHE    SC3 1277  12.650   4.830   7.850
  438PRO     BB 1278  12.590   5.510   8.100
  438PRO    SC1 1279  12.480   5.310   8.270
  439THR     BB 1280  12.670   5.770   8.200
  439THR    SC1 1281  12.840   5.820   8.330
  439THR    SCP 1282  12.760   5.900   8.410
  439THR    SCN 1283  12.930   5.740   8.260
  440LYS     BB 1284  12.770   5.940   7.880
  440LYS    SC1 1285  12.550   5.970   7.670
  440LYS    SC2 1286  12.330   6.040   7.520
  440LYS    SCP 1287  12.300   5.990   7.610
  441TYR     BB 1288  13.070   5.920   7.810
  441TYR    SC1 1289  13.110   5.610   7.910
  441TYR    SC2 1290  13.090   5.350   7.970
  441TYR    SC3 1291  13.240   5.520   8.120
  442ILE     BB 1292  13.330   6.100   7.700
  442ILE    SC1 1293  13.480   5.860   7.570
  443TYR     BB 1294  13.330   6.360   7.870
  443TYR    SC1 1295  13.590   6.330   7.990
  443TYR    SC2 1296  13.830   6.280   8.110
  443TYR    SC3 1297  13.620   6.380   8.250
  444GLU     BB 1298  13.130   6.400   8.100
  444GLU    SC1 1299  13.260   6.670   8.300
  444GLU    SCN 1300  13.170   6.680   8.370
  445PRO     BB 1301  13.150   6.160   8.290
  445PRO    SC1 1302  13.350   5.970   8.210
  446TRP     BB 1303  13.120   6.210   8.550
  446TRP    SC1 1304  13.290   6.260   8.820
  446TRP    SC2 1305  13.480   6.230   9.000
  446TRP    SC3 1306  13.550   6.290   8.750
  446TRP    SC4 1307  13.740   6.240   8.930
  447THR     BB 1308  12.840   6.400   8.550
  447THR    SC1 1309  12.830   6.590   8.680
  447THR    SCP 1310  12.940   6.670   8.640
  447THR    SCN 1311  12.730   6.510   8.710
  448ALA     BB 1312  12.650   6.270   8.240
  449SER     BB 1313  12.340   6.300   8.320
  449SER    SC1 1314  12.210   6.420   8.470
  449SER    SCP 1315  12.140   6.350   8.380
  449SER    SCN 1316  12.280   6.490   8.570
  450GLU     BB 1317  12.260   6.160   8.010
  450GLU    SC1 1318  12.400   6.470   7.820
  450GLU    SCN 1319  12.300   6.480   7.840
  451GLU     BB 1320  12.230   5.890   8.070
  451GLU    SC1 1321  12.230   5.620   7.740
  451GLU    SCN 1322  12.240   5.620   7.630
  452GLU     BB 1323  12.160   5.770   8.320
  452GLU    SC1 1324  11.800   5.770   8.350
  452GLU    SCN 1325  11.850   5.710   8.270
  453GLN     BB 1326  12.230   5.660   8.570
  453GLN    SC1 1327  11.950   5.590   8.810
  453GLN    SCP 1328  11.990   5.700   8.890
  453GLN    SCN 1329  11.910   5.480   8.730
  454ARG     BB 1330  12.470   5.700   8.690
  454ARG    SC1 1331  12.630   5.920   8.790
  454ARG    SC2 1332  12.560   6.180   8.930
  454ARG    SCP 1333  12.510   6.280   8.940
  455GLN     BB 1334  12.620   5.420   8.810
  455GLN    SC1 1335  12.680   5.530   9.150
  455GLN    SCP 1336  12.590   5.590   9.060
  455GLN    SCN 1337  12.780   5.470   9.230
  456ALA     BB 1338  12.570   5.120   8.850
  457GLY     BB 1339  12.730   4.970   9.000
  458CYS     BB 1340  12.990   5.050   9.130
  458CYS    SC1 1341  13.030   4.760   9.300
  459ILE     BB 1342  13.130   5.320   8.900
  459ILE    SC1 1343  13.350   5.410   9.100
  460ILE     BB 1344  13.080   5.470   8.610
  460ILE    SC1 1345  13.280   5.710   8.600
  461GLY     BB 1346  12.930   5.310   8.420
  462ARG     BB 1347  12.870   5.030   8.450
  462ARG    SC1 1348  12.630   4.860   8.390
  462ARG    SC2 1349  12.550   4.660   8.660
  462ARG    SCP 1350  12.580   4.770   8.660
  463ASP     BB 1351  13.100   4.900   8.560
  463ASP    SC1 1352  13.020   4.640   8.740
  463ASP    SCN 1353  12.980   4.670   8.640
  464TYR     BB 1354  13.370   5.040   8.450
  464TYR    SC1 1355  13.370   5.010   8.160
  464TYR    SC2 1356  13.580   4.970   7.990
  464TYR    SC3 1357  13.330   4.980   7.890
  465PRO     BB 1358  13.610   5.310   8.560
  465PRO    SC1 1359  13.680   5.420   8.320
  466PHE     BB 1360  13.770   5.370   8.790
  466PHE    SC1 1361  13.730   5.640   8.940
  466PHE    SC2 1362  13.890   5.850   8.950
  466PHE    SC3 1363  13.710   5.810   9.140
  467PRO     BB 1364   0.080   5.240   8.960
  467PRO    SC1 1365  13.880   5.260   9.280
  468MET     BB 1366   0.170   4.970   8.850
  468MET    SC1 1367  13.890   4.880   8.570
  469VAL     BB 1368   0.390   4.760   8.940
  469VAL    SC1 1369   0.370   4.550   8.770
  470ASN     BB 1370   0.480   4.750   9.210
  470ASN    SC1 1371   0.370   4.940   9.410
  470ASN    SCP 1372   0.450   4.960   9.300
  470ASN    SCN 1373   0.280   4.920   9.520
  471HIS     BB 1374   0.800   4.790   9.280
  471HIS    SC1 1375   0.920   4.750   9.030
  471HIS    SC2 1376   0.870   4.550   8.850
  471HIS    SC3 1377   0.860   4.810   8.770
  472LYS     BB 1378   0.920   4.960   9.490
  472LYS    SC1 1379   1.050   4.830   9.720
  472LYS    SC2 1380   1.120   4.770   9.970
  472LYS    SCP 1381   1.060   4.860  10.000
  473GLU     BB 1382   0.770   5.240   9.570
  473GLU    SC1 1383   0.870   5.230   9.930
  473GLU    SCN 1384   0.970   5.200   9.910
  474ALA     BB 1385   0.560   5.370   9.550
  475SER     BB 1386   0.420   5.700   9.450
  475SER    SC1 1387   0.290   5.650   9.230
  475SER    SCP 1388   0.270   5.620   9.370
  475SER    SCN 1389   0.320   5.670   9.100
  476ASP     BB 1390   0.680   5.880   9.600
  476ASP    SC1 1391   0.500   6.150   9.690
  476ASP    SCN 1392   0.510   6.260   9.700
  477ARG     BB 1393   0.790   5.790   9.780
  477ARG    SC1 1394   0.510   5.610   9.960
  477ARG    SC2 1395   0.220   5.650  10.210
  477ARG    SCP 1396   0.250   5.700  10.120
  478ASN     BB 1397   1.150   5.830   9.920
  478ASN    SC1 1398   1.120   5.570  10.130
  478ASN    SCP 1399   1.000   5.520  10.150
  478ASN    SCN 1400   1.250   5.620  10.100
  479LEU     BB 1401   1.320   6.030   9.910
  479LEU    SC1 1402   1.420   6.070  10.200
  480GLN     BB 1403   1.240   6.270   9.720
  480GLN    SC1 1404   0.960   6.310   9.540
  480GLN    SCP 1405   0.980   6.220   9.640
  480GLN    SCN 1406   0.940   6.410   9.440
  481LEU     BB 1407   1.520   6.410   9.660
  481LEU    SC1 1408   1.550   6.480   9.400
  482MET     BB 1409   1.710   6.440   9.920
  482MET    SC1 1410   1.820   6.100   9.950
  483ARG     BB 1411   1.650   6.560  10.200
  483ARG    SC1 1412   1.340   6.550  10.190
  483ARG    SC2 1413   1.060   6.520  10.440
  483ARG    SCP 1414   0.970   6.510  10.380
  484ARG     BB 1415   1.980   6.450  10.310
  484ARG    SC1 1416   2.000   6.120  10.400
  484ARG    SC2 1417   1.960   5.920  10.650
  484ARG    SCP 1418   1.990   5.810  10.650
  485VAL     BB 1419   2.200   6.450  10.050
  485VAL    SC1 1420   2.270   6.200  10.020
  486ARG     BB 1421   2.170   6.750   9.950
  486ARG    SC1 1422   1.920   6.880   9.970
  486ARG    SC2 1423   1.850   7.000  10.260
  486ARG    SCP 1424   1.860   7.010  10.150
  487GLU     BB 1425   2.370   7.000   9.880
  487GLU    SC1 1426   2.190   7.270  10.050
  487GLU    SCN 1427   2.120   7.190  10.030
  488GLU     BB 1428   2.650   7.010   9.860
  488GLU    SC1 1429   3.010   7.220   9.950
  488GLU    SCN 1430   3.120   7.230   9.970
  489GLN     BB 1431   2.820   6.770   9.650
  489GLN    SC1 1432   3.170   6.710   9.870
  489GLN    SCP 1433   3.210   6.850   9.880
  489GLN    SCN 1434   3.140   6.580   9.850
  490ARG     BB 1435   2.640   6.520   9.690
  490ARG    SC1 1436   2.670   6.490  10.010
  490ARG    SC2 1437   2.830   6.690  10.220
  490ARG    SCP 1438   2.810   6.800  10.200
  491GLY     BB 1439   2.410   6.490   9.520
  492THR     BB 1440   2.210   6.730   9.430
  492THR    SC1 1441   1.970   6.700   9.500
  492THR    SCP 1442   2.090   6.710   9.420
  492THR    SCN 1443   1.860   6.700   9.580
  493ALA     BB 1444   2.340   6.990   9.340
  494GLN     BB 1445   2.580   6.990   9.220
  494GLN    SC1 1446   2.860   7.240   9.400
  494GLN    SCP 1447   2.920   7.120   9.430
  494GLN    SCN 1448   2.800   7.360   9.370
  495LEU     BB 1449   2.590   7.230   8.960
  495LEU    SC1 1450   2.650   7.070   8.700
  496THR     BB 1451   2.430   7.440   9.110
  496THR    SC1 1452   2.200   7.530   9.020
  496THR    SCP 1453   2.200   7.480   9.150
  496THR    SCN 1454   2.200   7.580   8.880
  497ARG     BB 1455   2.480   7.610   9.400
  497ARG    SC1 1456   2.420   7.430   9.620
  497ARG    SC2 1457   2.590   7.500   9.850
  497ARG    SCP 1458   2.480   7.490   9.850
  998FAD   FLA1 1459   1.410   7.130   8.170
  998FAD   FLA2 1460   1.490   6.760   8.200
  998FAD   FLA3 1461   1.650   6.840   8.090
  998FAD   FLA4 1462   1.580   6.420   8.210
  998FAD   FLA5 1463   1.830   6.460   8.060
  998FAD   RIB1 1464   1.840   6.840   7.810
  998FAD   RIB2 1465   1.890   6.800   7.620
  998FAD   PO4B 1466   1.650   6.870   7.310
  998FAD   PO4A 1467   1.790   6.700   7.100
  998FAD   RBS1 1468   2.180   6.720   7.230
  998FAD   RBS2 1469   2.220   6.550   7.400
  998FAD   ADN3 1470   2.520   6.600   7.100
  998FAD   ADN2 1471   2.540   6.320   7.090
  998FAD   ADN1 1472   2.730   6.410   6.980
    1MET     CA 1473   5.450   5.300   5.500
    2PRO     CA 1474   5.510   5.580   5.720
    3HIS     CA 1475   5.280   5.740   5.720
    4ARG     CA 1476   5.050   5.620   5.930
    5THR     CA 1477   4.810   5.840   5.960
    6ILE     CA 1478   4.490   5.750   6.120
    7HIS     CA 1479   4.200   5.720   6.130
    8LEU     CA 1480   3.950   5.490   6.290
    9PHE     CA 1481   3.660   5.550   6.250
   10ARG     CA 1482   3.390   5.640   6.390
   11LYS     CA 1483   3.300   5.950   6.410
   12GLY     CA 1484   3.240   6.120   6.180
   13LEU     CA 1485   3.220   6.160   5.930
   14ARG     CA 1486   3.340   6.280   5.690
   15LEU     CA 1487   3.310   6.630   5.720
   16HIS     CA 1488   3.600   6.820   5.760
   17ASP     CA 1489   3.660   6.910   6.010
   18ASN     CA 1490   3.810   6.670   6.210
   19PRO     CA 1491   3.940   6.730   6.410
   20THR     CA 1492   4.290   6.590   6.310
   21LEU     CA 1493   4.260   6.440   6.000
   22LEU     CA 1494   4.420   6.320   5.890
   23ALA     CA 1495   4.780   6.440   6.110
   24ALA     CA 1496   4.960   6.530   6.140
   25LEU     CA 1497   5.140   6.800   6.000
   26GLU     CA 1498   5.140   6.750   5.740
   27SER     CA 1499   5.020   6.480   5.600
   28SER     CA 1500   5.230   6.250   5.450
   29GLU     CA 1501   5.070   6.000   5.410
   30THR     CA 1502   4.890   5.700   5.440
   31ILE     CA 1503   4.530   5.780   5.440
   32TYR     CA 1504   4.300   5.560   5.670
   33PRO     CA 1505   4.000   5.550   5.640
   34VAL     CA 1506   3.900   5.290   5.870
   35TYR     CA 1507   3.670   5.130   5.880
   36VAL     CA 1508   3.400   4.910   6.100
   37LEU     CA 1509   3.140   4.730   6.030
   38ASP     CA 1510   3.030   4.540   6.250
   39ARG     CA 1511   2.830   4.600   6.470
   40ARG     CA 1512   2.950   4.640   6.720
   41PHE     CA 1513   3.100   4.970   6.760
   42LEU     CA 1514   2.900   5.150   6.700
   43ALA     CA 1515   2.650   5.130   6.880
   44SER     CA 1516   2.800   5.040   7.200
   45ALA     CA 1517   2.710   4.730   7.250
   46MET     CA 1518   2.520   4.670   7.000
   47HIS     CA 1519   2.250   4.850   7.000
   48ILE     CA 1520   2.050   4.810   6.770
   49GLY     CA 1521   1.770   4.870   6.520
   50ALA     CA 1522   1.590   5.090   6.410
   51LEU     CA 1523   1.660   5.300   6.340
   52ARG     CA 1524   1.990   5.320   6.320
   53TRP     CA 1525   2.040   5.100   6.110
   54HIS     CA 1526   1.940   5.160   5.850
   55PHE     CA 1527   2.150   5.520   5.870
   56LEU     CA 1528   2.370   5.460   5.720
   57LEU     CA 1529   2.310   5.340   5.460
   58GLN     CA 1530   2.300   5.650   5.280
   59SER     CA 1531   2.540   5.760   5.380
   60LEU     CA 1532   2.820   5.460   5.300
   61GLU     CA 1533   2.720   5.510   4.970
   62ASPP    CA 1534   2.790   5.860   4.970
   63LEU     CA 1535   3.090   5.850   5.130
   64HIS     CA 1536   3.270   5.640   4.950
   65LYS     CA 1537   3.300   5.710   4.650
   66ASN     CA 1538   3.390   6.080   4.730
   67LEU     CA 1539   3.540   6.130   4.980
   68SER     CA 1540   3.850   6.270   4.970
   69ARG     CA 1541   3.930   6.320   4.690
   70LEU     CA 1542   3.990   6.070   4.470
   71GLY     CA 1543   3.850   5.830   4.630
   72ALA     CA 1544   3.820   5.810   4.930
   73ARG     CA 1545   3.820   5.500   5.010
   74LEU     CA 1546   3.780   5.310   5.220
   75LEU     CA 1547   3.780   5.060   5.480
   76VAL     CA 1548   3.660   4.700   5.540
   77ILE     CA 1549   3.520   4.560   5.790
   78GLN     CA 1550   3.540   4.410   6.010
   79GLY     CA 1551   3.540   4.190   6.190
   80GLU     CA 1552   3.640   4.120   6.380
   81TYR     CA 1553   3.930   4.340   6.430
   82GLU     CA 1554   4.090   4.150   6.610
   83SER     CA 1555   4.330   4.060   6.510
   84VAL     CA 1556   4.380   4.180   6.190
   85LEU     CA 1557   4.420   4.480   6.070
   86ARG     CA 1558   4.730   4.440   6.000
   87ASP     CA 1559   4.850   4.300   6.210
   88HIS     CA 1560   4.800   4.330   6.500
   89VAL     CA 1561   5.100   4.460   6.570
   90GLN     CA 1562   5.340   4.450   6.360
   91LYS     CA 1563   5.440   4.780   6.320
   92TRP     CA 1564   5.210   4.990   6.210
   93ASN     CA 1565   5.170   5.280   6.220
   94ILE     CA 1566   5.340   5.570   6.200
   95THR     CA 1567   5.180   5.730   6.470
   96GLN     CA 1568   4.890   5.830   6.400
   97VAL     CA 1569   4.640   5.770   6.610
   98THR     CA 1570   4.410   5.980   6.560
   99LEU     CA 1571   4.160   5.920   6.740
  100ASP     CA 1572   4.020   6.150   6.880
  101ALA     CA 1573   3.890   6.020   7.140
  102GLU     CA 1574   3.720   5.870   7.280
  103MET     CA 1575   3.720   5.670   7.520
  104GLU     CA 1576   3.670   5.500   7.720
  105PRO     CA 1577   3.500   5.260   7.800
  106PHE     CA 1578   3.360   5.070   7.640
  107TYR     CA 1579   3.560   4.970   7.380
  108LYS     CA 1580   3.800   4.910   7.410
  109GLU     CA 1581   3.910   4.850   7.730
  110MET     CA 1582   4.000   5.070   7.850
  111GLU     CA 1583   4.170   5.320   7.760
  112ALA     CA 1584   4.230   5.320   7.510
  113ASN     CA 1585   4.160   5.190   7.220
  114ILE     CA 1586   4.260   4.960   7.060
  115ARG     CA 1587   4.490   4.810   7.180
  116ARG     CA 1588   4.800   4.660   7.020
  117LEU     CA 1589   4.840   4.850   6.770
  118GLY     CA 1590   5.120   4.960   6.690
  119ALA     CA 1591   5.410   4.820   6.830
  120GLU     CA 1592   5.650   4.910   6.730
  121LEU     CA 1593   5.630   5.170   6.540
  122GLY     CA 1594   5.370   5.330   6.630
  123PHE     CA 1595   5.140   5.380   6.850
  124GLU     CA 1596   4.980   5.580   6.900
  125VAL     CA 1597   4.730   5.560   7.120
  126LEU     CA 1598   4.510   5.810   7.040
  127SER     CA 1599   4.500   6.110   7.060
  128ARG     CA 1600   4.270   6.170   7.290
  129VAL     CA 1601   4.010   6.450   7.320
  130GLY     CA 1602   3.950   6.720   7.130
  131HIS     CA 1603   3.770   6.740   6.900
  132SER     CA 1604   3.480   6.950   6.820
  133LEU     CA 1605   3.420   7.200   6.990
  134TYR     CA 1606   3.550   7.370   7.200
  135ASP     CA 1607   3.870   7.190   7.240
  136THR     CA 1608   4.000   7.180   7.510
  137LYS     CA 1609   4.150   7.500   7.570
  138ARG     CA 1610   4.070   7.500   7.920
  139ILE     CA 1611   4.070   7.300   8.080
  140LEU     CA 1612   4.250   7.260   8.310
  141ASP     CA 1613   4.450   7.560   8.350
  142LEU     CA 1614   4.390   7.810   8.490
  143ASN     CA 1615   4.050   7.910   8.450
  144GLY     CA 1616   3.910   7.630   8.490
  145GLY     CA 1617   3.830   7.440   8.510
  146SER     CA 1618   3.800   7.210   8.760
  147PRO     CA 1619   3.590   7.030   8.590
  148PRO     CA 1620   3.310   7.070   8.430
  149LEU     CA 1621   3.060   7.220   8.560
  150THR     CA 1622   2.820   7.470   8.430
  151TYR     CA 1623   2.650   7.590   8.130
  152LYS     CA 1624   2.650   7.830   7.870
  153ARG     CA 1625   2.910   7.800   7.720
  154PHE     CA 1626   3.090   7.560   7.840
  155LEU     CA 1627   3.190   7.570   8.090
  156HIS     CA 1628   3.150   7.830   8.260
  157ILE     CA 1629   3.130   8.070   8.170
  158LEU     CA 1630   3.260   8.120   7.840
  159SER     CA 1631   3.490   7.920   7.690
  160GLN     CA 1632   3.750   8.000   7.780
  161LEU     CA 1633   3.780   8.280   7.650
  162GLY     CA 1634   3.510   8.310   7.390
  163ASP     CA 1635   3.460   8.180   7.130
  164PRO     CA 1636   3.560   7.920   6.860
  165GLU     CA 1637   3.790   7.840   6.650
  166VAL     CA 1638   3.750   7.820   6.330
  167PRO     CA 1639   3.710   7.540   6.100
  168VAL     CA 1640   3.920   7.310   5.920
  169ARG     CA 1641   4.230   7.150   5.960
  170ASN     CA 1642   4.380   7.020   5.790
  171LEU     CA 1643   4.480   7.260   5.460
  172THR     CA 1644   4.610   7.060   5.290
  173ALA     CA 1645   4.480   7.160   4.980
  174GLU     CA 1646   4.170   7.090   4.860
  175ASP     CA 1647   4.120   6.830   4.890
  176PHE     CA 1648   4.380   6.560   4.840
  177GLN     CA 1649   4.530   6.480   5.070
  178ARG     CA 1650   4.830   6.380   5.080
  179CYS     CA 1651   4.940   6.080   4.970
  180MET     CA 1652   4.740   5.790   4.940
  181SER     CA 1653   4.460   5.870   4.900
  182PRO     CA 1654   4.230   5.540   4.880
  183GLU     CA 1655   4.150   5.390   4.590
  184PRO     CA 1656   4.130   5.090   4.630
  185GLY     CA 1657   3.990   4.880   4.470
  186LEU     CA 1658   3.830   4.640   4.440
  187ALA     CA 1659   3.480   4.690   4.530
  188GLU     CA 1660   3.350   4.720   4.690
  189ARG     CA 1661   3.210   4.610   4.940
  190TYR     CA 1662   3.410   4.570   5.200
  191ARG     CA 1663   3.460   4.330   5.260
  192VAL     CA 1664   3.120   4.200   5.380
  193PRO     CA 1665   2.790   4.340   5.260
  194VAL     CA 1666   2.810   4.590   5.450
  195PRO     CA 1667   2.790   4.460   5.740
  196ALA     CA 1668   2.770   4.110   5.740
  197ASP     CA 1669   2.530   3.940   5.780
  198LEU     CA 1670   2.300   4.190   5.830
  199GLU     CA 1671   2.080   4.110   5.930
  200ILE     CA 1672   1.820   4.330   5.770
  201PRO     CA 1673   1.900   4.650   5.570
  202PRO     CA 1674   1.570   4.930   5.510
  203GLN     CA 1675   1.390   4.930   5.760
  204SER     CA 1676   1.070   5.070   5.890
  205LEU     CA 1677   1.050   5.390   5.850
  206SER     CA 1678   1.110   5.680   5.620
  207PRO     CA 1679   1.400   5.800   5.360
  208TRP     CA 1680   1.570   5.980   5.580
  209THR     CA 1681   1.900   6.170   5.590
  210GLY     CA 1682   2.180   6.090   5.410
  211GLY     CA 1683   2.380   6.260   5.370
  212GLU     CA 1684   2.560   6.520   5.290
  213THR     CA 1685   2.310   6.800   5.230
  214GLU     CA 1686   2.120   6.770   5.470
  215GLY     CA 1687   2.100   6.880   5.780
  216LEU     CA 1688   1.940   6.880   6.040
  217ARG     CA 1689   1.620   6.940   6.250
  218ARG     CA 1690   1.550   7.230   6.090
  219LEU     CA 1691   1.730   7.470   6.160
  220GLU     CA 1692   1.680   7.720   5.940
  221GLN     CA 1693   1.420   7.810   5.970
  222HIS     CA 1694   1.320   7.860   6.210
  223LEU     CA 1695   1.530   8.080   6.340
  224THR     CA 1696   1.490   8.380   6.370
  225ASP     CA 1697   1.190   8.630   6.480
  226GLN     CA 1698   0.940   8.610   6.650
  227GLY     CA 1699   0.840   8.410   6.910
  228TRP     CA 1700   0.940   8.570   7.170
  229VAL     CA 1701   1.060   8.370   7.370
  230ALA     CA 1702   1.100   8.540   7.640
  231ASN     CA 1703   0.960   8.610   7.960
  232PHE     CA 1704   0.920   8.390   8.110
  233THR     CA 1705   0.770   8.120   8.000
  234LYS     CA 1706   0.690   8.170   7.700
  235PRO     CA 1707   0.630   7.970   7.520
  236ARG     CA 1708   0.870   7.700   7.510
  237THR     CA 1709   0.900   7.590   7.780
  238ILE     CA 1710   0.560   7.480   7.850
  239PRO     CA 1711   0.380   7.500   7.520
  240ASN     CA 1712   0.630   7.370   7.230
  241SER     CA 1713   0.720   7.510   6.960
  242LEU     CA 1714   0.820   7.830   6.950
  243LEU     CA 1715   1.100   7.880   6.810
  244PRO     CA 1716   1.250   7.660   6.710
  245SER     CA 1717   1.270   7.330   6.490
  246THR     CA 1718   1.370   7.100   6.730
  247THR     CA 1719   1.650   7.110   6.860
  248GLY     CA 1720   1.880   6.990   6.660
  249LEU     CA 1721   2.040   6.800   6.610
  250SER     CA 1722   2.000   6.410   6.690
  251PRO     CA 1723   2.020   6.260   6.380
  252TYR     CA 1724   2.310   6.360   6.250
  253PHE     CA 1725   2.510   6.410   6.500
  254SER     CA 1726   2.540   6.100   6.620
  255MET     CA 1727   2.780   6.010   6.350
  256GLY     CA 1728   2.860   6.180   6.210
  257CYS     CA 1729   2.870   6.410   5.990
  258LEU     CA 1730   2.800   6.740   6.080
  259SER     CA 1731   3.000   7.010   6.100
  260VAL     CA 1732   3.030   7.160   6.410
  261ARG     CA 1733   3.150   7.480   6.370
  262THR     CA 1734   2.940   7.700   6.190
  263PHE     CA 1735   2.690   7.760   6.340
  264PHE     CA 1736   2.780   7.930   6.610
  265GLN     CA 1737   2.610   8.210   6.600
  266ARG     CA 1738   2.280   8.070   6.590
  267LEU     CA 1739   2.210   7.960   6.850
  268SER     CA 1740   2.400   8.130   7.090
  269ASN     CA 1741   2.230   8.420   7.080
  270ILE     CA 1742   1.950   8.380   7.040
  271TYR     CA 1743   1.890   8.140   7.330
  272ALA     CA 1744   2.080   8.240   7.530
  273GLN     CA 1745   2.060   8.490   7.710
  274ALA     CA 1746   1.960   8.780   7.560
  275LYS     CA 1747   1.770   8.730   7.380
  276HIS     CA 1748   1.560   8.520   7.460
  277HIS     CA 1749   1.550   8.400   7.660
  278SER     CA 1750   1.420   8.450   8.040
  279LEU     CA 1751   1.450   8.180   8.150
  280PRO     CA 1752   1.290   7.860   8.200
  281PRO     CA 1753   1.510   7.640   8.120
  282VAL     CA 1754   1.690   7.520   7.910
  283SER     CA 1755   1.880   7.790   7.800
  284LEU     CA 1756   2.110   7.750   7.600
  285GLN     CA 1757   2.320   7.450   7.740
  286GLY     CA 1758   2.200   7.250   7.680
  287GLN     CA 1759   2.110   7.150   7.430
  288LEU     CA 1760   2.310   7.190   7.200
  289LEU     CA 1761   2.570   7.100   7.250
  290TRP     CA 1762   2.710   6.880   7.460
  291ARG     CA 1763   2.940   6.730   7.340
  292GLU     CA 1764   3.160   6.700   7.520
  293PHE     CA 1765   3.090   6.760   7.800
  294PHE     CA 1766   3.070   6.500   7.970
  295TYR     CA 1767   3.350   6.320   7.850
  296THR     CA 1768   3.630   6.460   7.880
  297VAL     CA 1769   3.630   6.550   8.240
  298ALA     CA 1770   3.520   6.330   8.340
  299SER     CA 1771   3.610   6.020   8.250
  300ALA     CA 1772   3.890   6.010   8.330
  301THR     CA 1773   3.960   6.190   8.590
  302GLN     CA 1774   3.670   6.170   8.780
  303ASN     CA 1775   3.510   5.910   8.780
  304PHE     CA 1776   3.150   5.890   8.720
  305THR     CA 1777   2.940   5.620   8.710
  306GLN     CA 1778   2.820   5.620   9.000
  307MET     CA 1779   2.930   5.740   9.240
  308ALA     CA 1780   3.140   5.900   9.220
  309GLY     CA 1781   3.280   6.140   9.160
  310ASN     CA 1782   3.280   6.410   9.050
  311PRO     CA 1783   3.150   6.650   9.210
  312ILE     CA 1784   2.830   6.570   9.190
  313CYS     CA 1785   2.770   6.250   9.220
  314LEU     CA 1786   2.590   6.070   9.390
  315GLN     CA 1787   2.270   6.030   9.420
  316ILE     CA 1788   2.180   5.730   9.490
  317HIS     CA 1789   2.100   5.430   9.330
  318TRP     CA 1790   1.880   5.220   9.440
  319TYR     CA 1791   1.760   5.040   9.250
  320GLU     CA 1792   2.000   4.790   9.160
  321ASP     CA 1793   1.830   4.600   8.910
  322ALA     CA 1794   1.660   4.780   8.780
  323GLU     CA 1795   1.730   4.880   8.500
  324ARG     CA 1796   1.590   4.800   8.270
  325LEU     CA 1797   1.240   4.710   8.290
  326HIS     CA 1798   0.920   4.700   8.190
  327LYS     CA 1799   0.840   5.000   8.140
  328TRP     CA 1800   0.860   5.040   7.800
  329LYS     CA 1801   0.860   4.850   7.680
  330THR     CA 1802   0.630   4.550   7.730
  331ALA     CA 1803   0.480   4.630   7.960
  332GLN     CA 1804   0.440   4.870   8.050
  333THR     CA 1805   0.140   5.070   8.100
  334GLY     CA 1806   0.220   5.320   8.390
  335PHE     CA 1807   0.210   5.610   8.270
  336PRO     CA 1808   0.110   5.710   7.990
  337TRP     CA 1809   0.320   5.980   7.890
  338ILE     CA 1810   0.600   5.840   7.860
  339ASP     CA 1811   0.580   5.520   7.740
  340ALA     CA 1812   0.570   5.440   7.490
  341ILE     CA 1813   0.580   5.130   7.360
  342MET     CA 1814   0.580   4.990   7.080
  343THR     CA 1815   0.890   4.970   6.930
  344GLN     CA 1816   1.030   5.180   7.180
  345LEU     CA 1817   1.020   5.490   7.070
  346ARG     CA 1818   0.880   5.470   6.740
  347GLN     CA 1819   0.860   5.670   6.500
  348GLU     CA 1820   1.090   5.830   6.460
  349GLY     CA 1821   1.300   5.860   6.750
  350TRP     CA 1822   1.150   6.010   6.920
  351ILE     CA 1823   1.140   6.200   7.170
  352HIS     CA 1824   1.260   6.510   7.180
  353HIS     CA 1825   1.170   6.860   7.290
  354LEU     CA 1826   0.880   6.720   7.460
  355ALA     CA 1827   0.970   6.540   7.660
  356ARG     CA 1828   1.230   6.560   7.780
  357HIS     CA 1829   1.020   6.530   8.140
  358ALA     CA 1830   0.900   6.320   8.170
  359VAL     CA 1831   1.180   6.060   8.170
  360ALA     CA 1832   1.180   6.030   8.460
  361CYS     CA 1833   1.000   6.040   8.690
  362PHE     CA 1834   0.910   5.730   8.800
  363LEU     CA 1835   1.100   5.540   8.710
  364THR     CA 1836   1.380   5.760   8.990
  365ARG     CA 1837   1.180   5.950   9.240
  366GLY     CA 1838   0.900   5.630   9.250
  367ASP     CA 1839   0.880   5.310   9.110
  368LEU     CA 1840   1.150   5.150   8.970
  369TRP     CA 1841   1.420   5.350   9.060
  370ILE     CA 1842   1.640   5.310   8.920
  371SER     CA 1843   2.000   5.330   8.860
  372TRP     CA 1844   2.050   5.580   8.630
  373GLU     CA 1845   2.320   5.370   8.480
  374GLU     CA 1846   2.150   5.160   8.320
  375GLY     CA 1847   1.890   5.260   8.220
  376MET     CA 1848   2.030   5.510   7.950
  377LYS     CA 1849   2.140   5.340   7.770
  378VAL     CA 1850   1.800   5.220   7.650
  379PHE     CA 1851   1.850   5.440   7.380
  380GLU     CA 1852   2.050   5.290   7.210
  381GLU     CA 1853   1.890   5.140   6.990
  382LEU     CA 1854   1.660   5.330   6.890
  383LEU     CA 1855   1.750   5.630   6.960
  384LEU     CA 1856   1.930   5.840   6.860
  385ASP     CA 1857   2.200   5.880   7.070
  386ALA     CA 1858   2.430   5.830   7.080
  387ASP     CA 1859   2.730   5.690   7.040
  388TYR     CA 1860   2.920   5.750   7.250
  389SER     CA 1861   2.860   6.070   7.350
  390ILE     CA 1862   2.610   6.090   7.530
  391ASN     CA 1863   2.570   5.860   7.740
  392ALA     CA 1864   2.630   5.880   7.980
  393GLY     CA 1865   2.520   6.160   8.160
  394ASN     CA 1866   2.230   6.160   8.110
  395TRP     CA 1867   2.060   6.170   8.430
  396MET     CA 1868   2.070   6.400   8.560
  397TRP     CA 1869   1.970   6.680   8.510
  398LEU     CA 1870   1.700   6.740   8.640
  399SER     CA 1871   1.620   6.470   8.850
  400ALA     CA 1872   1.860   6.510   9.050
  401SER     CA 1873   2.250   6.470   9.000
  402ALA     CA 1874   2.270   6.770   8.880
  403PHE     CA 1875   2.130   6.990   8.870
  404PHE     CA 1876   1.840   7.010   9.100
  405HIS     CA 1877   1.530   7.000   9.060
  406HIS     CA 1878   1.300   6.830   9.040
  407TYR     CA 1879   1.160   6.780   9.350
  408THR     CA 1880   0.820   6.840   9.380
  409ARG     CA 1881   0.630   6.580   9.240
  410ILE     CA 1882   0.490   6.580   8.950
  411PHE     CA 1883   0.670   6.680   8.750
  412CYS     CA 1884   0.610   6.650   8.430
  413PRO     CA 1885   0.370   6.410   8.390
  414VAL     CA 1886   0.140   6.630   8.400
  415ARG     CA 1887   0.010   6.740   8.190
  416PHE     CA 1888   0.200   6.900   8.000
  417GLY     CA 1889   0.090   7.140   7.860
  418LYS     CA 1890  13.830   7.250   7.690
  419ARG     CA 1891  13.840   7.080   7.380
  420THR     CA 1892  13.870   6.740   7.280
  421ASP     CA 1893  13.680   6.750   7.050
  422PRO     CA 1894  13.370   6.630   6.960
  423GLU     CA 1895  13.330   6.350   6.930
  424GLY     CA 1896  13.440   6.150   7.130
  425GLN     CA 1897  13.700   6.030   7.020
  426TYR     CA 1898  13.870   5.920   7.190
  427ILE     CA 1899  13.840   5.630   7.320
  428ARG     CA 1900  13.640   5.490   7.070
  429LYS     CA 1901  13.820   5.420   6.870
  430TYR     CA 1902   0.150   5.250   7.070
  431LEU     CA 1903  13.920   5.080   7.300
  432PRO     CA 1904  13.600   5.050   7.450
  433VAL     CA 1905  13.510   5.390   7.560
  434LEU     CA 1906  13.150   5.400   7.480
  435LYS     CA 1907  12.920   5.600   7.420
  436ASN     CA 1908  12.700   5.550   7.550
  437PHE     CA 1909  12.630   5.370   7.820
  438PRO     CA 1910  12.590   5.510   8.100
  439THR     CA 1911  12.670   5.770   8.200
  440LYS     CA 1912  12.770   5.940   7.880
  441TYR     CA 1913  13.070   5.920   7.810
  442ILE     CA 1914  13.330   6.100   7.700
  443TYR     CA 1915  13.330   6.360   7.870
  444GLU     CA 1916  13.130   6.400   8.100
  445PRO     CA 1917  13.150   6.160   8.290
  446TRP     CA 1918  13.120   6.210   8.550
  447THR     CA 1919  12.840   6.400   8.550
  448ALA     CA 1920  12.650   6.270   8.240
  449SER     CA 1921  12.340   6.300   8.320
  450GLU     CA 1922  12.260   6.160   8.010
  451GLU     CA 1923  12.230   5.890   8.070
  452GLU     CA 1924  12.160   5.770   8.320
  453GLN     CA 1925  12.230   5.660   8.570
  454ARG     CA 1926  12.470   5.700   8.690
  455GLN     CA 1927  12.620   5.420   8.810
  456ALA     CA 1928  12.570   5.120   8.850
  457GLY     CA 1929  12.730   4.970   9.000
  458CYS     CA 1930  12.990   5.050   9.130
  459ILE     CA 1931  13.130   5.320   8.900
  460ILE     CA 1932  13.080   5.470   8.610
  461GLY     CA 1933  12.930   5.310   8.420
  462ARG     CA 1934  12.870   5.030   8.450
  463ASP     CA 1935  13.100   4.900   8.560
  464TYR     CA 1936  13.370   5.040   8.450
  465PRO     CA 1937  13.610   5.310   8.560
  466PHE     CA 1938  13.770   5.370   8.790
  467PRO     CA 1939   0.080   5.240   8.960
  468MET     CA 1940   0.170   4.970   8.850
  469VAL     CA 1941   0.390   4.760   8.940
  470ASN     CA 1942   0.480   4.750   9.210
  471HIS     CA 1943   0.800   4.790   9.280
  472LYS     CA 1944   0.920   4.960   9.490
  473GLU     CA 1945   0.770   5.240   9.570
  474ALA     CA 1946   0.560   5.370   9.550
  475SER     CA 1947   0.420   5.700   9.450
  476ASP     CA 1948   0.680   5.880   9.600
  477ARG     CA 1949   0.790   5.790   9.780
  478ASN     CA 1950   1.150   5.830   9.920
  479LEU     CA 1951   1.320   6.030   9.910
  480GLN     CA 1952   1.240   6.270   9.720
  481LEU     CA 1953   1.520   6.410   9.660
  482MET     CA 1954   1.710   6.440   9.920
  483ARG     CA 1955   1.650   6.560  10.200
  484ARG     CA 1956   1.980   6.450  10.310
  485VAL     CA 1957   2.200   6.450  10.050
  486ARG     CA 1958   2.170   6.750   9.950
  487GLU     CA 1959   2.370   7.000   9.880
  488GLU     CA 1960   2.650   7.010   9.860
  489GLN     CA 1961   2.820   6.770   9.650
  490ARG     CA 1962   2.640   6.520   9.690
  491GLY     CA 1963   2.410   6.490   9.520
  492THR     CA 1964   2.210   6.730   9.430
  493ALA     CA 1965   2.340   6.990   9.340
  494GLN     CA 1966   2.580   6.990   9.220
  495LEU     CA 1967   2.590   7.230   8.960
  496THR     CA 1968   2.430   7.440   9.110
  497ARG     CA 1969   2.480   7.610   9.400
  999W        W 1970   7.340   5.240  10.410
 1000W        W 1971  12.560   7.340   6.510
 1001W        W 1972  12.870   0.540   0.880
 1002W        W 1973  12.290  12.570  12.010
 1003W        W 1974   8.550   2.010   4.740
 1004W        W 1975   8.400   0.120   9.200
 1005W        W 1976   5.690   7.500   9.530
 1006W        W 1977   0.440   2.680  10.480
 1007W        W 1978   1.140   3.480   9.560
 1008W        W 1979   2.950  11.790   5.090
 1009W        W 1980   3.390   4.880   8.540
 1010W        W 1981   0.920   3.430   9.010
 1011W        W 1982   5.960   9.190   4.580
 1012W        W 1983  10.730   4.540   4.090
 1013W        W 1984  12.600   9.770   0.470
 1014W        W 1985   7.280  11.480   0.630
 1015W        W 1986   5.420   3.570   9.410
 1016W        W 1987  10.090   8.840   8.190
 1017W        W 1988   8.010  10.100   2.040
 1018W        W 1989   2.680  11.350   5.920
 1019W        W 1990  13.170   9.910   7.820
 1020W        W 1991   4.950   8.690  13.300
 1021W        W 1992   9.220  12.200   0.780
 1022W        W 1993   9.070  10.320   6.050
 1023W        W 1994   8.880  10.170   1.920
 1024W        W 1995   3.400  11.800   7.890
 1025W        W 1996   6.080   9.050  11.400
 1026W        W 1997   8.120  11.440   6.470
 1027W        W 1998   5.310  13.850   5.810
 1028W        W 1999  10.430   6.160   7.920
 1029W        W 2000  13.270   9.980   9.740
 1030W        W 2001   2.410   9.480   6.450
 1031W        W 2002  12.170   5.060   2.710
 1032W        W 2003   6.800  10.300   9.320
 1033W        W 2004  13.210  13.270   7.670
 1034W        W 2005   3.730   8.610   8.700
 1035W        W 2006   5.630   4.160   7.500
 1036W        W 2007   0.420  11.930   8.010
 1037W        W 2008  13.490  13.760   0.470
 1038W        W 2009   6.370  12.220   7.000
 1039W        W 2010   8.760  10.340   3.210
 1040W        W 2011   2.490   7.400  10.910
 1041W        W 2012   8.630  12.280   0.100
 1042W        W 2013   4.610   2.780  12.360
 1043W        W 2014   8.740  11.500   2.010
 1044W        W 2015   9.770   9.180   3.880
 1045W        W 2016   4.790   3.150  12.000
 1046W        W 2017   4.360  10.600   1.970
 1047W        W 2018   7.290  12.220  10.750
 1048W        W 2019  11.040   2.310  10.830
 1049W        W 2020  12.650   9.200   7.400
 1050W        W 2021   6.880   9.630   8.580
 1051W        W 2022   5.770   7.530   1.820
 1052W        W 2023   8.900   7.650   2.130
 1053W        W 2024  12.690  11.690   0.750
 1054W        W 2025   4.520   8.090   5.840
 1055W        W 2026   2.650   6.730  13.420
 1056W        W 2027  10.150  12.310   0.450
 1057W        W 2028   6.770   8.060   8.390
 1058W        W 2029   4.430   5.440   9.470
 1059W        W 2030  11.140   1.080   4.150
 1060W        W 2031   5.170   1.400  11.480
 1061W        W 2032   2.550   0.050   8.010
 1062W        W 2033   8.160   7.290  13.440
 1063W        W 2034   0.040   5.830   9.790
 1064W        W 2035  11.750  10.240   9.420
 1065W        W 2036   7.020   7.830   5.440
 1066W        W 2037   0.890   2.010   4.470
 1067W        W 2038  12.760  13.700  12.020
 1068W        W 2039   7.960   2.750   5.680
 1069W        W 2040   9.350   5.060   6.230
 1070W        W 2041   7.590   6.310   6.620
 1071W        W 2042   8.240   1.400  11.730
 1072W        W 2043   9.280  11.600  12.780
 1073W        W 2044   8.390   9.890   6.270
 1074W        W 2045   6.480  12.480   1.860
 1075W        W 2046   6.840   6.980   2.640
 1076W        W 2047   7.960  10.730   0.530
 1077W        W 2048  12.150   2.400   8.180
 1078W        W 2049  11.040   0.190  10.750
 1079W        W 2050  13.860   9.390   3.870
 1080W        W 2051   2.160  13.510   4.260
 1081W        W 2052  12.990   9.510   2.790
 1082W        W 2053   1.580  12.090  10.930
 1083W        W 2054   0.420   3.730  12.680
 1084W        W 2055   9.390   3.220  11.390
 1085W        W 2056   4.330   0.620  10.330
 1086W        W 2057  13.000   2.740   8.540
 1087W        W 2058   1.700   4.380   6.290
 1088W        W 2059   5.470  13.710   0.930
 1089W        W 2060   4.380   6.080   9.410
 1090W        W 2061   1.800   5.270  12.910
 1091W        W 2062  10.130   2.910  11.710
 1092W        W 2063   9.070   6.550   7.590
 1093W        W 2064  10.370   4.920   8.380
 1094W        W 2065   2.170   1.150   8.870
 1095W        W 2066   1.630   7.880   4.670
 1096W        W 2067   2.790   1.170   4.860
 1097W        W 2068   3.360   5.030   3.070
 1098W        W 2069  10.160   6.450   4.600
 1099W        W 2070   1.880  10.850  12.790
 1100W        W 2071   7.690   3.530   5.980
 1101W        W 2072  13.030   6.870   4.920
 1102W        W 2073   8.080   0.500   4.740
 1103W        W 2074  11.680   7.820  12.770
 1104W        W 2075   5.370   9.490   7.310
 1105W        W 2076   8.770   8.160   4.110
 1106W        W 2077   4.720   2.590   7.130
 1107W        W 2078   7.280   4.470  11.340
 1108W        W 2079   3.640   5.750   6.770
 1109W        W 2080  11.150  11.620  10.040
 1110W        W 2081  11.480   5.970  12.580
 1111W        W 2082   5.060   8.380   5.030
 1112W        W 2083   5.370   8.730   7.860
 1113W        W 2084   5.470  10.630   9.370
 1114W        W 2085   3.600   1.010  11.250
 1115W        W 2086   0.290   3.530   2.800
 1116W        W 2087   5.110   3.370   1.150
 1117W        W 2088   2.120   1.910  11.850
 1118W        W 2089   2.030   4.290   2.010
 1119W        W 2090  10.480   0.120   9.000
 1120W        W 2091  10.140   3.860   5.790
 1121W        W 2092   5.130   9.670   9.630
 1122W        W 2093  12.360  11.280  13.610
 1123W        W 2094   1.070   2.470  13.750
 1124W        W 2095   4.640   8.620  11.300
 1125W        W 2096   7.740   1.970  10.500
 1126W        W 2097   5.900   5.630  11.050
 1127W        W 2098   5.930   1.070   7.000
 1128W        W 2099   8.680   1.060   2.750
 1129W        W 2100   2.580   6.560   2.770
 1130W        W 2101  11.860  11.000  13.740
 1131W        W 2102   8.370   5.480   9.260
 1132W        W 2103   1.160   8.390   3.270
 1133W        W 2104   6.840   4.070   7.310
 1134W        W 2105   2.160   5.950   4.120
 1135W        W 2106   6.640  12.230  10.380
 1136W        W 2107   6.670   5.150  10.510
 1137W        W 2108  12.030  13.480   2.790
 1138W        W 2109   6.170   6.450  12.990
 1139W        W 2110   8.420  12.650   0.540
 1140W        W 2111   6.200  11.580   2.130
 1141W        W 2112   8.710  11.730   3.220
 1142W        W 2113   2.400   8.930   0.390
 1143W        W 2114   9.050   6.810  10.100
 1144W        W 2115   5.650   4.960   3.470
 1145W        W 2116  12.620   6.700   9.440
 1146W        W 2117   7.930  12.280   1.470
 1147W        W 2118   1.970   9.270  13.230
 1148W        W 2119   6.440   0.740   9.110
 1149W        W 2120   4.920   5.190   9.180
 1150W        W 2121   9.330   5.980  13.170
 1151W        W 2122   1.360  12.070   4.650
 1152W        W 2123  12.180   7.930  12.890
 1153W        W 2124   9.450   0.670   6.460
 1154W        W 2125  10.630   8.160  10.670
 1155W        W 2126  10.610   8.580   4.770
 1156W        W 2127  10.660   0.210   2.790
 1157W        W 2128   3.240  10.900   4.480
 1158W        W 2129  11.400  11.640  12.990
 1159W        W 2130   0.870  10.970   8.490
 1160W        W 2131  11.870  11.020  10.450
 1161W        W 2132  12.900   9.560   5.750
 1162W        W 2133   8.940   0.530   0.070
 1163W        W 2134  12.360  12.990   7.650
 1164W        W 2135  11.480   8.270   6.750
 1165W        W 2136   7.940  13.650  11.790
 1166W        W 2137   2.020  13.710   9.280
 1167W        W 2138  12.360   8.720   0.670
 1168W        W 2139  13.600   5.530   9.570
 1169W        W 2140  11.380   4.200   1.160
 1170W        W 2141   3.240  10.410  12.300
 1171W        W 2142  10.820  12.820   7.800
 1172W        W 2143   4.920   8.420   3.370
 1173W        W 2144   0.480   4.470   4.080
 1174W        W 2145   1.220   4.140   6.550
 1175W        W 2146   7.910  12.400  12.620
 1176W        W 2147   0.360   4.360   6.380
 1177W        W 2148  11.890   7.420  13.100
 1178W        W 2149  13.300   1.800  12.420
 1179W        W 2150  12.170   0.350   2.990
 1180W        W 2151   9.770   1.270   5.920
 1181W        W 2152  11.040  10.760   0.330
 1182W        W 2153   2.500   6.040   0.760
 1183W        W 2154   5.020   9.390   3.100
 1184W        W 2155   3.100   0.450   5.080
 1185W        W 2156   0.400   1.110   4.350
 1186W        W 2157   3.000   7.090   1.890
 1187W        W 2158  13.060  11.090  13.170
 1188W        W 2159   2.440   2.790   3.480
 1189W        W 2160   8.270   8.190  12.870
 1190W        W 2161   9.380   8.320   8.030
 1191W        W 2162   9.440  13.720   2.280
 1192W        W 2163   9.720   7.370  13.670
 1193W        W 2164  11.630   8.080   0.720
 1194W        W 2165   8.720   8.570   4.460
 1195W        W 2166   5.840   3.570   4.860
 1196W        W 2167  11.180   8.320   7.410
 1197W        W 2168  11.270   1.030   6.920
 1198W        W 2169  12.950  12.880   1.800
 1199W        W 2170   8.560   6.100   8.080
 1200W        W 2171  10.490  11.220   2.450
 1201W        W 2172   1.870   7.080  11.120
 1202W        W 2173  13.550  13.470  10.480
 1203W        W 2174   0.020  12.000   2.350
 1204W        W 2175  10.240   8.440   1.100
 1205W        W 2176   1.010   6.630   0.570
 1206W        W 2177  12.610  10.090   2.730
 1207W        W 2178  13.360   9.230   7.390
 1208W        W 2179   3.340   3.380   5.110
 1209W        W 2180   7.460   1.160   7.880
 1210W        W 2181   7.190   6.110   2.910
 1211W        W 2182  10.340   6.910   6.820
 1212W        W 2183   7.670   4.330  12.480
 1213W        W 2184  13.730  11.690   1.510
 1214W        W 2185  10.780   8.100   5.600
 1215W        W 2186  11.890   6.100   3.570
 1216W        W 2187   8.350   9.510   3.430
 1217W        W 2188   7.420  13.790   4.700
 1218W        W 2189   4.400  13.880   6.170
 1219W        W 2190   7.280   0.470  11.810
 1220W        W 2191   5.540  10.030   3.150
 1221W        W 2192   6.380   2.880  13.080
 1222W        W 2193  12.840   3.740   9.500
 1223W        W 2194   8.000   3.840   1.210
 1224W        W 2195  11.610   7.990   2.600
 1225W        W 2196   6.920   5.890  11.610
 1226W        W 2197   6.010   0.180   6.580
 1227W        W 2198   7.130  13.230  13.290
 1228W        W 2199  12.220   3.510  12.100
 1229W        W 2200   0.580   1.700  13.620
 1230W        W 2201   8.360   0.710   2.680
 1231W        W 2202   8.190   5.960   7.470
 1232W        W 2203   1.120   7.840   9.230
 1233W        W 2204   0.080   5.100   4.530
 1234W        W 2205  10.030   7.340   4.170
 1235W        W 2206  12.400   4.870   9.430
 1236W        W 2207  13.420   0.860   7.430
 1237W        W 2208   0.310   6.160   4.650
 1238W        W 2209   5.950   2.050   3.480
 1239W        W 2210   4.110   3.300  11.090
 1240W        W 2211  12.490  11.190   0.700
 1241W        W 2212   5.420   7.140  11.020
 1242W        W 2213   6.430  11.080   9.550
 1243W        W 2214   2.080   7.410   4.020
 1244W        W 2215   1.980  12.210  11.300
 1245W        W 2216   0.080  11.080  11.590
 1246W        W 2217   1.140  12.070  11.270
 1247W        W 2218   0.700   2.760   5.500
 1248W        W 2219   9.330   3.870   9.050
 1249W        W 2220   8.480   4.890  12.380
 1250W        W 2221   1.030   5.470  10.620
 1251W        W 2222  11.340   2.010   8.040
 1252W        W 2223   2.220  13.400   9.600
 1253W        W 2224  10.030  12.210   9.160
 1254W        W 2225  11.940   9.950  12.210
 1255W        W 2226   9.240  11.160   9.610
 1256W        W 2227  11.420   8.510   2.760
 1257W        W 2228   6.490  11.040   7.200
 1258W        W 2229  11.900   9.780   8.630
 1259W        W 2230  12.170  12.710   9.880
 1260W        W 2231  13.070  10.020  11.310
 1261W        W 2232   7.760  12.850   3.270
 1262W        W 2233  11.770   3.610  11.830
 1263W        W 2234   8.370   1.540   4.610
 1264W        W 2235   1.930   9.830  10.920
 1265W        W 2236   6.650   4.700   2.640
 1266W        W 2237  11.470   5.290   0.920
 1267W        W 2238  13.660   7.150   2.840
 1268W        W 2239  11.740   9.540   0.730
 1269W        W 2240   9.550  13.890   1.260
 1270W        W 2241   4.140   6.670  12.220
 1271W        W 2242   0.640  13.700   5.230
 1272W        W 2243  11.380   9.630   4.780
 1273W        W 2244   8.350   1.260  13.180
 1274W        W 2245   7.600  11.260  11.580
 1275W        W 2246  12.920   2.030   0.260
 1276W        W 2247  10.450   4.010   6.680
 1277W        W 2248   7.100  12.260   8.900
 1278W        W 2249   6.710   6.810   4.050
 1279W        W 2250   0.830   6.590   5.280
 1280W        W 2251  10.940  12.300   4.450
 1281W        W 2252  12.290  12.580   5.270
 1282W        W 2253   0.850   8.300   4.280
 1283W        W 2254   4.950   0.490   3.960
 1284W        W 2255   4.400   0.190   5.660
 1285W        W 2256   8.530  11.090   4.200
 1286W        W 2257  13.860   7.410   3.870
 1287W        W 2258  12.950   9.990  11.810
 1288W        W 2259  12.560   8.410   8.430
 1289W        W 2260  11.080   9.810   9.140
 1290W        W 2261   2.510  12.770   6.000
 1291W        W 2262  11.860   1.570  12.650
 1292W        W 2263   7.280  11.000   1.140
 1293W        W 2264   5.400  13.290  11.110
 1294W        W 2265   5.160   8.980   2.310
 1295W        W 2266   5.690   9.980   8.810
 1296W        W 2267   8.140   4.650   7.420
 1297W        W 2268   2.920  13.400  13.630
 1298W        W 2269  13.090   3.840   3.870
 1299W        W 2270  13.120   4.960   1.050
 1300W        W 2271   7.130   8.250   2.050
 1301W        W 2272   5.040   9.960  13.320
 1302W        W 2273   1.830   2.940  10.070
 1303W        W 2274  11.570  11.720   7.060
 1304W        W 2275   8.030   7.600   8.990
 1305W        W 2276   9.150   2.900  10.040
 1306W        W 2277   5.670   3.340  13.410
 1307W        W 2278   7.020  10.640  12.520
 1308W        W 2279   5.530  10.930   5.700
 1309W        W 2280  11.690   0.630   4.960
 1310W        W 2281   5.610   9.610   1.930
 1311W        W 2282   0.430   5.560  13.120
 1312W        W 2283   8.830   3.120   7.950
 1313W        W 2284   1.190   2.410   5.450
 1314W        W 2285  13.690  12.440   7.720
 1315W        W 2286  11.720   4.000  10.150
 1316W        W 2287   8.220   4.130   1.630
 1317W        W 2288   2.820   1.840  11.700
 1318W        W 2289   7.910   9.630   2.300
 1319W        W 2290   1.010   5.870  11.450
 1320W        W 2291   0.200   3.720  10.140
 1321W        W 2292   6.340   1.240   8.860
 1322W        W 2293   0.320   3.410   4.930
 1323W        W 2294   3.070   3.310   3.150
 1324W        W 2295  12.030  12.470   5.690
 1325W        W 2296  12.280   6.330  11.570
 1326W        W 2297   4.780   8.580  10.230
 1327W        W 2298   6.370   5.630   6.800
 1328W        W 2299  10.170  13.440   9.450
 1329W        W 2300   4.530   0.350   4.240
 1330W        W 2301   0.550   6.590   4.800
 1331W        W 2302   2.330   6.070   1.830
 1332W        W 2303  10.110  12.170   1.610
 1333W        W 2304   8.000   5.170   4.200
 1334W        W 2305   2.920   8.990   6.110
 1335W        W 2306   4.370   6.190  10.230
 1336W        W 2307  13.040  13.720   8.440
 1337W        W 2308   3.640  12.360   0.490
 1338W        W 2309   5.840   8.980   5.540
 1339W        W 2310  12.860   2.920  11.660
 1340W        W 2311   9.950   1.640   7.090
 1341W        W 2312   5.290   9.380   0.140
 1342W        W 2313  11.950   1.530   5.830
 1343W        W 2314   7.200   5.220  12.720
 1344W        W 2315  12.310   3.920  13.200
 1345W        W 2316   7.230  10.740  12.000
 1346W        W 2317  12.390   0.320   8.840
 1347W        W 2318   3.840   8.560   2.280
 1348W        W 2319  10.650   9.460   9.130
 1349W        W 2320   1.860  11.880   4.950
 1350W        W 2321  13.000   5.040  12.340
 1351W        W 2322   5.180   1.860   7.390
 1352W        W 2323  10.180   2.910   4.930
 1353W        W 2324  12.970   8.360  13.210
 1354W        W 2325  13.600   8.230  13.890
 1355W        W 2326  13.830  10.120   5.540
 1356W        W 2327   1.540   7.970  10.320
 1357W        W 2328   9.010  12.350  11.980
 1358W        W 2329   7.100  13.860  11.200
 1359W        W 2330   3.840   1.140  10.320
 1360W        W 2331  12.790   0.140   6.560
 1361W        W 2332   1.470   8.400   9.950
 1362W        W 2333   9.680  13.420   6.480
 1363W        W 2334   6.090   0.570   6.870
 1364W        W 2335   2.400   1.250  13.910
 1365W        W 2336   4.670   5.310   4.750
 1366W        W 2337  11.650   0.740   0.150
 1367W        W 2338  12.920   1.510   0.310
 1368W        W 2339   8.830   8.490  10.690
 1369W        W 2340  13.470  10.740   9.290
 1370W        W 2341  13.560   3.840   7.950
 1371W        W 2342   6.860  12.650   2.880
 1372W        W 2343   7.960   3.940  12.080
 1373W        W 2344  10.270   9.160  13.400
 1374W        W 2345   1.720   9.370   9.870
 1375W        W 2346   3.990   9.600   5.440
 1376W        W 2347   5.920   9.250   1.910
 1377W        W 2348   3.060  13.700   5.830
 1378W        W 2349  11.040  13.770   4.020
 1379W        W 2350   9.380   6.810   9.080
 1380W        W 2351   2.550   3.840   1.950
 1381W        W 2352   5.370   4.200   2.640
 1382W        W 2353   8.990   5.200  11.650
 1383W        W 2354   6.420   9.180   1.910
 1384W        W 2355  10.040  11.010   0.770
 1385W        W 2356  12.350  13.860   9.150
 1386W        W 2357  12.900   3.520   2.020
 1387W        W 2358  10.760   0.450  11.520
 1388W        W 2359  12.550   1.160   7.080
 1389W        W 2360  12.990   5.350   2.310
 1390W        W 2361   0.260   6.330   2.970
 1391W        W 2362   1.160  11.500  13.920
 1392W        W 2363  13.870  11.910   7.830
 1393W        W 2364  12.150   4.050   1.070
 1394W        W 2365  12.790  12.440  13.070
 1395W        W 2366   9.130   2.940   6.200
 1396W        W 2367   8.560   9.950  10.370
 1397W        W 2368   4.950  12.960   0.530
 1398W        W 2369  10.280   3.140  12.100
 1399W        W 2370   6.690   3.760   7.810
 1400W        W 2371   9.600   2.720   1.440
 1401W        W 2372   8.130   7.970  11.820
 1402W        W 2373  11.310   4.150   8.880
 1403W        W 2374   8.240  13.750   2.390
 1404W        W 2375  12.060   6.080  12.060
 1405W        W 2376   3.750   0.360  10.670
 1406W        W 2377  10.580   6.860   4.690
 1407W        W 2378   5.690   4.250   2.150
 1408W        W 2379   7.890   1.510  13.070
 1409W        W 2380   5.040   1.370  10.870
 1410W        W 2381   1.580  10.000   5.400
 1411W        W 2382  10.620   3.590   8.530
 1412W        W 2383   1.350   0.720  11.460
 1413W        W 2384   4.840  13.680  11.820
 1414W        W 2385  12.170   9.280  12.720
 1415W        W 2386   7.930  11.300   8.120
 1416W        W 2387   4.680   8.330   0.340
 1417W        W 2388   9.160   9.090   6.480
 1418W        W 2389   0.320   4.080   8.700
 1419W        W 2390   8.720  11.270  10.340
 1420W        W 2391  10.090   7.660  11.650
 1421W        W 2392   6.800   2.220   3.860
 1422W        W 2393   0.250   7.470  13.580
 1423W        W 2394  11.720   5.890  10.120
 1424W        W 2395   5.320  12.330  13.490
 1425W        W 2396  13.040   1.370  10.620
 1426W        W 2397  10.940   9.840   1.170
 1427W        W 2398   7.120   8.780  12.910
 1428W        W 2399   6.670   0.280   0.390
 1429W        W 2400   5.870   6.670   5.240
 1430W        W 2401   0.610   7.840  11.630
 1431W        W 2402   6.190  11.010   3.130
 1432W        W 2403  11.410   9.620   3.110
 1433W        W 2404   5.360   5.660   4.020
 1434W        W 2405   9.570   9.880   3.680
 1435W        W 2406   0.200   3.030   7.120
 1436W        W 2407   9.150  11.920   1.250
 1437W        W 2408  13.260   1.290  13.860
 1438W        W 2409   2.670  13.520   4.300
 1439W        W 2410  13.400   5.080   9.470
 1440W        W 2411  12.700   4.820   2.780
 1441W        W 2412   1.560   2.730   5.270
 1442W        W 2413   7.400   8.470   7.610
 1443W        W 2414   4.150   0.600   3.950
 1444W        W 2415  10.410   2.840   0.490
 1445W        W 2416  11.860   8.230   2.030
 1446W        W 2417   8.500   4.550   7.850
 1447W        W 2418  12.920   7.600   6.820
 1448W        W 2419   1.700  10.690  13.250
 1449W        W 2420   4.420   0.040   2.130
 1450W        W 2421  11.570   4.540   0.200
 1451W        W 2422   1.680   9.000  12.880
 1452W        W 2423   4.310   2.430   2.300
 1453W        W 2424   8.130   7.270   1.140
 1454W        W 2425   2.710  10.200   9.630
 1455W        W 2426   4.170  13.020   2.410
 1456W        W 2427  11.540   6.940   3.940
 1457W        W 2428   5.720   0.200   3.400
 1458W        W 2429  10.190   9.160   0.210
 1459W        W 2430   9.720   2.780   9.000
 1460W        W 2431  11.960   0.960   2.780
 1461W        W 2432   9.080  13.800  10.960
 1462W        W 2433  11.380  12.680   8.580
 1463W        W 2434   8.980   5.870   0.570
 1464W        W 2435  10.520   9.620   0.910
 1465W        W 2436   9.870  10.780   8.600
 1466W        W 2437   7.790  13.030  11.070
 1467W        W 2438   2.710   2.520   6.540
 1468W        W 2439  12.490  11.090  12.350
 1469W        W 2440  10.190  10.030   7.540
 1470W        W 2441  12.600  11.090   3.340
 1471W        W 2442   3.860   3.080  11.890
 1472W        W 2443   5.750   1.570  12.520
 1473W        W 2444  12.900   5.740   5.820
 1474W        W 2445   6.760   6.560   6.660
 1475W        W 2446   5.130   9.420   8.420
 1476W        W 2447  13.650   8.870   4.810
 1477W        W 2448   3.500   3.420   2.810
 1478W        W 2449   7.130  11.630   2.710
 1479W        W 2450   7.590   2.420   0.750
 1480W        W 2451  13.650  13.430   2.260
 1481W        W 2452   6.500   5.840   4.110
 1482W        W 2453   8.470   9.060   3.700
 1483W        W 2454  12.090   9.870   9.120
 1484W        W 2455   1.230   3.570  13.000
 1485W        W 2456  12.210   1.710   6.230
 1486W        W 2457   8.650   0.840  12.990
 1487W        W 2458  11.630   1.260   9.600
 1488W        W 2459   1.630   7.100   2.650
 1489W        W 2460   5.530   4.850   8.170
 1490W        W 2461   2.350   9.320   0.040
 1491W        W 2462   5.070   4.960  11.920
 1492W        W 2463   0.070   7.850   8.710
 1493W        W 2464   4.640   7.200   1.800
 1494W        W 2465   9.220   8.630   6.050
 1495W        W 2466  10.210   7.680   2.220
 1496W        W 2467   0.590   1.360   0.230
 1497W        W 2468   6.180   9.890   8.520
 1498W        W 2469   9.510   9.820   9.450
 1499W        W 2470   0.570  11.340   2.170
 1500W        W 2471   9.820   0.180   2.280
 1501W        W 2472  12.690   8.400   1.990
 1502W        W 2473   4.820  10.550   1.830
 1503W        W 2474   8.230   0.310  12.330
 1504W        W 2475   4.860   2.660   2.950
 1505W        W 2476   0.850  13.150   9.360
 1506W        W 2477   3.860  13.350   1.540
 1507W        W 2478  10.190   5.880  12.820
 1508W        W 2479  11.050   4.520   9.010
 1509W        W 2480   7.070  10.240   8.260
 1510W        W 2481   1.730   0.820  11.830
 1511W        W 2482   2.440   4.300   2.220
 1512W        W 2483  11.430   7.860   4.880
 1513W        W 2484   5.630  13.060  10.630
 1514W        W 2485   7.760   3.960  12.900
 1515W        W 2486   8.890   9.500   3.410
 1516W        W 2487   0.940   3.860   0.050
 1517W        W 2488  10.190   3.860   6.300
 1518W        W 2489  12.000   9.320   9.780
 1519W        W 2490   2.560  12.050  12.570
 1520W        W 2491  10.920   0.060   2.180
 1521W        W 2492   7.000   0.390   9.720
 1522W        W 2493  11.700   2.750  11.180
 1523W        W 2494   0.480  10.890  12.410
 1524W        W 2495   2.820  12.240   6.640
 1525W        W 2496   7.450   1.920   9.280
 1526W        W 2497   2.270  12.880   2.880
 1527W        W 2498   7.090  10.280  10.230
 1528W        W 2499   3.050   3.660   3.570
 1529W        W 2500  10.210   8.080  11.940
 1530W        W 2501   8.560  11.140   4.720
 1531W        W 2502   2.940  11.500  10.860
 1532W        W 2503   5.340   8.790   0.400
 1533W        W 2504   9.790   6.850  11.610
 1534W        W 2505   5.780  12.870   3.340
 1535W        W 2506   0.520   7.620   0.790
 1536W        W 2507   2.480  13.300  12.540
 1537W        W 2508   8.230   3.100   7.950
 1538W        W 2509  11.690   2.710   1.540
 1539W        W 2510   3.890   1.030  11.680
 1540W        W 2511   5.360   1.960   4.090
 1541W        W 2512  10.090   4.930   8.780
 1542W        W 2513  13.910   6.290  12.520
 1543W        W 2514  10.230   4.350   1.230
 1544W        W 2515   7.710   4.830   2.350
 1545W        W 2516   8.610   1.530   7.270
 1546W        W 2517   4.370   2.950   4.400
 1547W        W 2518  13.800   8.150   0.670
 1548W        W 2519   3.690  13.610  11.610
 1549W        W 2520   6.300  10.800  11.530
 1550W        W 2521   5.580   3.890   5.210
 1551W        W 2522   5.860  10.230   8.360
 1552W        W 2523  13.370  12.170  13.080
 1553W        W 2524   2.090   6.090  12.460
 1554W        W 2525   7.630   4.150   1.270
 1555W        W 2526   2.010   1.130   9.440
 1556W        W 2527   3.700  11.370   2.710
 1557W        W 2528   4.120  12.820  12.910
 1558W        W 2529   7.290   4.520   2.510
 1559W        W 2530   8.950   0.240   9.950
 1560W        W 2531   0.640   2.920   1.050
 1561W        W 2532   2.480   0.460   8.270
 1562W        W 2533   7.100   5.530  11.950
 1563W        W 2534   6.620   0.760   8.180
 1564W        W 2535   4.580   5.680   7.610
 1565W        W 2536   7.420   1.700   8.660
 1566W        W 2537   3.400   9.690   3.820
 1567W        W 2538  11.250   7.100   8.920
 1568W        W 2539  11.190   2.240   7.180
 1569W        W 2540   6.550   1.670  11.870
 1570W        W 2541   3.440   1.030   8.460
 1571W        W 2542  12.260  10.940   2.410
 1572W        W 2543  11.780  10.300   0.570
 1573W        W 2544   3.270  13.660   8.340
 1574W        W 2545   7.720  10.510   2.090
 1575W        W 2546  10.190   2.820   8.000
 1576W        W 2547   4.750  11.240   9.700
 1577W        W 2548  13.360   7.090   7.360
 1578W        W 2549   6.280   5.360   9.560
 1579W        W 2550   8.340   7.820   8.180
 1580W        W 2551   8.860   0.670   2.580
 1581W        W 2552  10.060  12.230   3.180
 1582W        W 2553   9.550  10.970   4.990
 1583W        W 2554  13.360   0.370   0.640
 1584W        W 2555   1.090  12.660  13.720
 1585W        W 2556   1.000   6.790  11.190
 1586W        W 2557   3.010  11.480   7.870
 1587W        W 2558   0.710  12.430  11.240
 1588W        W 2559   6.730   7.900   5.020
 1589W        W 2560   3.100   4.130   0.480
 1590W        W 2561   2.310   7.960   2.910
 1591W        W 2562  10.340   6.610  13.710
 1592W        W 2563   5.340   9.960   7.360
 1593W        W 2564   8.830  13.780  10.520
 1594W        W 2565  13.140   1.790  13.770
 1595W        W 2566   5.450  11.860   8.490
 1596W        W 2567   3.060   4.170   4.710
 1597W        W 2568   8.050   1.130   0.400
 1598W        W 2569   5.150  12.200  12.520
 1599W        W 2570   5.040   7.930   6.140
 1600W        W 2571   2.770  11.930   6.240
 1601W        W 2572  10.920   7.740  10.430
 1602W        W 2573   5.390   8.430   2.120
 1603W        W 2574   7.490  13.530  13.410
 1604W        W 2575  13.060   7.360   3.490
 1605W        W 2576   7.920   0.510   3.820
 1606W        W 2577  11.340   8.990  10.350
 1607W        W 2578   2.720  10.610  10.000
 1608W        W 2579   0.020  10.780  10.120
 1609W        W 2580   2.980   6.430   4.570
 1610W        W 2581   9.440  10.710   5.920
 1611W        W 2582  11.840   7.300   0.350
 1612W        W 2583   5.570   1.630   3.610
 1613W        W 2584   2.340   3.040  13.710
 1614W        W 2585   2.120   9.940  10.360
 1615W        W 2586   6.080  11.850   7.080
 1616W        W 2587   4.710   5.000   1.790
 1617W        W 2588   3.450  12.400   2.870
 1618W        W 2589  10.680   1.970  10.760
 1619W        W 2590   3.940  11.710  10.180
 1620W        W 2591   4.520   3.810  13.330
 1621W        W 2592   4.110   7.230   0.850
 1622W        W 2593   6.830   1.630  12.650
 1623W        W 2594   4.100   6.350  13.850
 1624W        W 2595   8.930   6.610   3.260
 1625W        W 2596   4.260   9.840   4.100
 1626W        W 2597   0.000   5.120  11.880
 1627W        W 2598  12.360   1.500  12.650
 1628W        W 2599   5.850   1.070   3.170
 1629W        W 2600   7.470  13.690   2.060
 1630W        W 2601   1.660   6.460   2.630
 1631W        W 2602   6.850   3.660   2.350
 1632W        W 2603   8.740   6.840   7.090
 1633W        W 2604   9.040   9.740   2.070
 1634W        W 2605   3.770   7.990   0.550
 1635W        W 2606   3.660  13.690   1.930
 1636W        W 2607   3.340   1.740   3.530
 1637W        W 2608   2.290   2.840   3.930
 1638W        W 2609   1.410   1.870   8.260
 1639W        W 2610   2.550  11.920   9.770
 1640W        W 2611  12.380   2.360   1.920
 1641W        W 2612   6.270  10.370   5.890
 1642W        W 2613  13.810  13.480  12.540
 1643W        W 2614  10.800   2.230   2.440
 1644W        W 2615   3.560   4.830   4.010
 1645W        W 2616   3.750   0.610   2.800
 1646W        W 2617  10.090   2.390   5.360
 1647W        W 2618   8.670   2.060  11.280
 1648W        W 2619  12.600  10.530  13.130
 1649W        W 2620   0.540   1.960  11.790
 1650W        W 2621  10.780  10.800   4.830
 1651W        W 2622  13.130   0.100   1.160
 1652W        W 2623  10.950   6.050   7.950
 1653W        W 2624   5.510   6.960   0.110
 1654W        W 2625  10.710   4.710  12.180
 1655W        W 2626   6.400  12.950   7.660
 1656W        W 2627  11.630   4.510  12.310
 1657W        W 2628   9.840   4.870   8.320
 1658W        W 2629   4.420   2.030   2.060
 1659W        W 2630   0.390   3.110   4.130
 1660W        W 2631   6.410   3.790   3.300
 1661W        W 2632   3.360   3.520   5.600
 1662W        W 2633  10.610   3.070  13.900
 1663W        W 2634   6.850   4.850   6.410
 1664W        W 2635   6.410   1.320   7.080
 1665W        W 2636  10.480  12.020  10.600
 1666W        W 2637   1.950   1.960   7.310
 1667W        W 2638   3.670   4.070  13.400
 1668W        W 2639  13.100  12.740   0.770
 1669W        W 2640  11.070   8.090  12.480
 1670W        W 2641   6.240  12.140   3.670
 1671W        W 2642  13.400   2.640   6.810
 1672W        W 2643   5.990   4.070   9.280
 1673W        W 2644   2.180   2.460   7.960
 1674W        W 2645  13.580   7.970   8.450
 1675W        W 2646   3.280   9.660   0.630
 1676W        W 2647   4.590  10.770  12.750
 1677W        W 2648   1.570   8.690   9.390
 1678W        W 2649  12.390   3.510   4.440
 1679W        W 2650  10.240   9.680  12.840
 1680W        W 2651   5.950   1.590   3.290
 1681W        W 2652  13.040   4.440  10.200
 1682W        W 2653   0.790  13.810   7.250
 1683W        W 2654   6.180   0.540   0.270
 1684W        W 2655   4.850  11.480  13.120
 1685W        W 2656  13.320   0.380  13.590
 1686W        W 2657   6.680   3.100   8.680
 1687W        W 2658  10.890   0.190   5.040
 1688W        W 2659   1.040  11.970   7.420
 1689W        W 2660  11.410   0.870   2.830
 1690W        W 2661   7.650   1.820   9.910
 1691W        W 2662   3.550   0.860  12.600
 1692W        W 2663   1.150   5.210   5.390
 1693W        W 2664   7.310   5.320   3.600
 1694W        W 2665   4.570   0.370   2.750
 1695W        W 2666   5.990  12.550  13.320
 1696W        W 2667   4.470  11.570   4.220
 1697W        W 2668   2.640  10.980   9.230
 1698W        W 2669   0.190   7.130  11.260
 1699W        W 2670  10.020  13.780   0.690
 1700W        W 2671  13.670   0.740   2.700
 1701W        W 2672   4.070   0.910   7.320
 1702W        W 2673   1.450   0.740   1.040
 1703W        W 2674  11.210   3.850   1.550
 1704W        W 2675  12.130   0.120   8.370
 1705W        W 2676   9.160   4.950   4.810
 1706W        W 2677   8.930   5.910   4.540
 1707W        W 2678   1.900  13.910  12.920
 1708W        W 2679  13.890   1.730   7.750
 1709W        W 2680  13.010   8.830  13.280
 1710W        W 2681  13.290   3.340   0.710
 1711W        W 2682   8.750   0.080   5.070
 1712W        W 2683   1.950   1.280   9.970
 1713W        W 2684   5.540  11.810   2.520
 1714W        W 2685   2.570   6.390   3.370
 1715W        W 2686   9.720  13.630   3.970
 1716W        W 2687   6.450   9.550   8.120
 1717W        W 2688  10.550  12.480   5.580
 1718W        W 2689   8.010   7.470   1.860
 1719W        W 2690   0.300  10.010   7.420
 1720W        W 2691   2.140   6.400   3.070
 1721W        W 2692   9.780   7.340  11.830
 1722W        W 2693   0.660  10.990   5.650
 1723W        W 2694  11.350   3.160   0.220
 1724W        W 2695   5.130   6.350   7.690
 1725W        W 2696   0.620   2.310   8.710
 1726W        W 2697   6.000   4.090   6.700
 1727W        W 2698  13.840   3.210   3.940
 1728W        W 2699   4.390  10.690   7.100
 1729W        W 2700   4.800  11.970  11.600
 1730W        W 2701   3.450  10.100   1.350
 1731W        W 2702   5.100   2.350   3.930
 1732W        W 2703   1.680   8.510   2.560
 1733W        W 2704   7.390   8.950   9.870
 1734W        W 2705   3.730   1.770   7.350
 1735W        W 2706   8.080   7.160  12.960
 1736W        W 2707  12.500   3.330  12.500
 1737W        W 2708   5.530   4.160   0.440
 1738W        W 2709  11.030  13.190   5.520
 1739W        W 2710   4.290   9.640   8.060
 1740W        W 2711   1.280  11.510   7.520
 1741W        W 2712  11.330  12.980  10.450
 1742W        W 2713   8.030   0.560   3.350
 1743W        W 2714  12.030  12.410   1.640
 1744W        W 2715   3.190   8.120   5.090
 1745W        W 2716   5.530   6.940  12.550
 1746W        W 2717   8.010  12.850   4.810
 1747W        W 2718   1.060   2.510  10.700
 1748W        W 2719   0.370   2.930   9.970
 1749W        W 2720   1.400  11.860   0.240
 1750W        W 2721   5.160   6.920   0.460
 1751W        W 2722   0.780   7.900  12.690
 1752W        W 2723   0.410   0.060   0.860
 1753W        W 2724  10.790   0.760   5.160
 1754W        W 2725   4.520   7.410   0.540
 1755W        W 2726  12.750   7.750  10.650
 1756W        W 2727   5.650   4.760   1.660
 1757W        W 2728   0.520   8.790  10.140
 1758W        W 2729   1.700   2.640   7.990
 1759W        W 2730   2.480  12.360   2.880
 1760W        W 2731   1.610   2.520   0.970
 1761W        W 2732  10.630  10.560   1.410
 1762W        W 2733  13.700   3.150   1.960
 1763W        W 2734  10.840   1.870   1.480
 1764W        W 2735  12.520   2.210   6.250
 1765W        W 2736   2.530   3.490  13.490
 1766W        W 2737  13.290  13.590   6.040
 1767W        W 2738   5.390   6.490   6.470
 1768W        W 2739  12.720   8.890   4.550
 1769W        W 2740   4.720  12.080  12.880
 1770W        W 2741   6.500   7.610   7.210
 1771W        W 2742   5.590   1.000   4.440
 1772W        W 2743   2.260   1.880   4.290
 1773W        W 2744  10.150  13.420   2.410
 1774W        W 2745   8.740   1.210   6.890
 1775W        W 2746   4.250   5.200   3.320
 1776W        W 2747   5.640   7.460  10.090
 1777W        W 2748  12.620   2.320   2.380
 1778W        W 2749   8.210   4.250   4.460
 1779W        W 2750   4.610   2.390   3.810
 1780W        W 2751   2.500  11.060   9.770
 1781W        W 2752  10.480   6.780  11.340
 1782W        W 2753  10.280   1.230  10.080
 1783W        W 2754   8.080  12.330   8.840
 1784W        W 2755   6.950   8.630   8.350
 1785W        W 2756  10.650   5.810  13.040
 1786W        W 2757   7.770   0.770   9.220
 1787W        W 2758   3.490   4.230  11.140
 1788W        W 2759  11.240   2.410   8.400
 1789W        W 2760   6.590   4.460   9.990
 1790W        W 2761   7.170   6.630   5.420
 1791W        W 2762  13.810  13.050   7.050
 1792W        W 2763  10.280   5.730   4.140
 1793W        W 2764  10.490   7.180   4.290
 1794W        W 2765   6.370   6.820   2.540
 1795W        W 2766   7.560   5.750   5.300
 1796W        W 2767   1.890   0.750   1.300
 1797W        W 2768   7.710   7.180   7.050
 1798W        W 2769  10.680   5.380   4.090
 1799W        W 2770  13.530  11.670  11.270
 1800W        W 2771  11.580   9.420   5.860
 1801W        W 2772   5.450   9.520  10.050
 1802W        W 2773  10.000  10.620  11.600
 1803W        W 2774   8.330  12.550   7.620
 1804W        W 2775   5.320   7.730   5.740
 1805W        W 2776   5.180  12.060   6.450
 1806W        W 2777   0.980   4.140   7.960
 1807W        W 2778   2.130   0.100   7.060
 1808W        W 2779   3.680  11.280  13.650
 1809W        W 2780   5.310   6.440   1.120
 1810W        W 2781  10.090   2.120   2.510
 1811W        W 2782   7.150   0.510   2.500
 1812W        W 2783   3.710   0.740   2.230
 1813W        W 2784   0.120   6.840   2.720
 1814W        W 2785   7.880   0.840  11.270
 1815W        W 2786   9.790   2.360   9.310
 1816W        W 2787   4.010   6.030   0.370
 1817W        W 2788  10.900   3.470   3.370
 1818W        W 2789   5.350   1.360   4.710
 1819W        W 2790   7.310   5.630   5.760
 1820W        W 2791   0.270  13.510   6.450
 1821W        W 2792   1.440   1.250   2.380
 1822W        W 2793   9.190   9.590  12.010
 1823W        W 2794   7.000  10.100   4.280
 1824W        W 2795   3.440   0.710  10.850
 1825W        W 2796   3.180   9.350   8.200
 1826W        W 2797   8.750   8.790  12.190
 1827W        W 2798   8.000  13.220   1.160
 1828W        W 2799  10.100  13.440  11.600
 1829W        W 2800  13.040   8.850   2.750
 1830W        W 2801  10.260  13.300   1.440
 1831W        W 2802   1.380   4.930   7.780
 1832W        W 2803  13.310   5.300  11.950
 1833W        W 2804   4.540  12.490   0.160
 1834W        W 2805  13.500   2.050   7.730
 1835W        W 2806   9.580  13.000   7.190
 1836W        W 2807   6.550   4.080  10.300
 1837W        W 2808   3.700   8.870  12.250
 1838W        W 2809   0.190  11.090   7.420
 1839W        W 2810   7.390  13.080   1.810
 1840W        W 2811   0.460   9.050   0.260
 1841W        W 2812   8.960   5.640   4.070
 1842W        W 2813   9.380   4.700   8.000
 1843W        W 2814   4.240   2.760   1.850
 1844W        W 2815  10.490   9.870   9.430
 1845W        W 2816   0.100   4.940   3.990
 1846W        W 2817   6.970  10.460   4.610
 1847W        W 2818   9.910   1.320  13.240
 1848W        W 2819   1.450   1.990   7.530
 1849W        W 2820   7.590  11.880   5.400
 1850W        W 2821   3.290   6.110   3.560
 1851W        W 2822   0.010   4.200   7.900
 1852W        W 2823   4.690  13.780   3.540
 1853W        W 2824   9.390  10.820  12.100
 1854W        W 2825   6.300  13.180   2.600
 1855W        W 2826   0.660   0.270   8.930
 1856W        W 2827  12.260   8.370   0.160
 1857W        W 2828  11.890   6.850   1.700
 1858W        W 2829   7.700  10.980   5.800
 1859W        W 2830   9.670   9.990   7.210
 1860W        W 2831   8.580   5.200  10.030
 1861W        W 2832   3.130   6.110   4.170
 1862W        W 2833   1.440   2.720   9.780
 1863W        W 2834   6.140  13.320  12.270
 1864W        W 2835   1.140   8.970   0.060
 1865W        W 2836   0.400   2.400  12.030
 1866W        W 2837  11.030  13.390  11.290
 1867W        W 2838   9.120   9.420   6.070
 1868W        W 2839   1.800   9.900  13.280
 1869W        W 2840   6.550   5.420  13.550
 1870W        W 2841   1.290  12.860   2.810
 1871W        W 2842  13.240   7.670   1.890
 1872W        W 2843   8.320  12.250   2.640
 1873W        W 2844   4.640   7.790   9.240
 1874W        W 2845  11.540  12.170   1.780
 1875W        W 2846   8.170   0.910   4.520
 1876W        W 2847  12.780   2.530   8.960
 1877W        W 2848  10.400   0.330   8.550
 1878W        W 2849   7.650   1.900  13.220
 1879W        W 2850   6.790   5.050   8.130
 1880W        W 2851   1.290  13.740  13.090
 1881W        W 2852   8.060   5.970   3.460
 1882W        W 2853   5.710   7.000   1.920
 1883W        W 2854   6.990   1.430   1.120
 1884W        W 2855   8.560   6.770  11.840
 1885W        W 2856   2.400   0.150  12.690
 1886W        W 2857  10.350   3.940   1.850
 1887W        W 2858   0.660  12.740   9.210
 1888W        W 2859   8.850   6.460  10.350
 1889W        W 2860   2.880   9.060   3.080
 1890W        W 2861   6.050  11.590   7.740
 1891W        W 2862   6.020   4.360   7.210
 1892W        W 2863  12.750  10.400   4.600
 1893W        W 2864  12.510   2.160  13.310
 1894W        W 2865  13.370   8.220  11.920
 1895W        W 2866  11.860   6.370   1.830
 1896W        W 2867   1.040   0.400   3.290
 1897W        W 2868   5.290  13.580  12.010
 1898W        W 2869   4.090  10.170  12.780
 1899W        W 2870  11.830  10.060   2.000
 1900W        W 2871  11.000  10.530  10.600
 1901W        W 2872   8.380   5.740   5.270
 1902W        W 2873  10.320   6.830   9.290
 1903W        W 2874   6.240   5.830   3.460
 1904W        W 2875  12.130  10.990   4.520
 1905W        W 2876  11.910  13.510   9.580
 1906W        W 2877   9.140  10.840   2.860
 1907W        W 2878   1.010   7.310  10.520
 1908W        W 2879   7.210   6.340   2.340
 1909W        W 2880   0.100  13.460   9.060
 1910W        W 2881   9.830   2.110   1.490
 1911W        W 2882   5.160   6.160   3.640
 1912W        W 2883  11.310   5.910   2.190
 1913W        W 2884   2.580   7.050   2.200
 1914W        W 2885   0.110   3.200  12.690
 1915W        W 2886   1.450   2.040  11.140
 1916W        W 2887   1.150   6.650   4.910
 1917W        W 2888   7.550   7.200   9.380
 1918W        W 2889  13.320  10.290   5.430
 1919W        W 2890   0.100   5.340   9.800
 1920W        W 2891   7.710  11.610   3.540
 1921W        W 2892  11.000  13.860   9.800
 1922W        W 2893   2.190   0.420  11.460
 1923W        W 2894   3.380  11.180   6.210
 1924W        W 2895   3.140  11.360  12.570
 1925W        W 2896   3.850  11.890  12.960
 1926W        W 2897   1.040   1.820   7.190
 1927W        W 2898   6.630   3.460   4.350
 1928W        W 2899   1.770  11.080  11.850
 1929W        W 2900   0.550  10.120   8.680
 1930W        W 2901  11.230   5.230  11.670
 1931W        W 2902  13.880   2.780   4.160
 1932W        W 2903  10.990  11.250   2.610
 1933W        W 2904   4.310   7.110  12.890
 1934W        W 2905  11.350   6.790   9.840
 1935W        W 2906   9.490   9.250  11.710
 1936W        W 2907   6.080   7.330   4.280
 1937W        W 2908  11.280   2.170   4.810
 1938W        W 2909   3.020  13.890   2.500
 1939W        W 2910   6.470   0.780   4.100
 1940W        W 2911  11.330   9.150   4.840
 1941W        W 2912   4.690   1.960  12.630
 1942W        W 2913  11.540  10.340   7.120
 1943W        W 2914   5.590   9.140   6.970
 1944W        W 2915   6.180   8.610   6.410
 1945W        W 2916   5.360   0.290   1.030
 1946W        W 2917   2.110   2.980   8.690
 1947W        W 2918   9.410   2.520  13.520
 1948W        W 2919   5.900   6.770  13.330
 1949W        W 2920   3.280  13.280   8.060
 1950W        W 2921  11.860   8.620   5.360
 1951W        W 2922  11.660  13.750   7.610
 1952W        W 2923   8.220   6.800  13.240
 1953W        W 2924  10.410   2.450   2.230
 1954W        W 2925  13.830   9.090   5.300
 1955W        W 2926   7.200   5.970   6.610
 1956W        W 2927  10.490   5.880  10.880
 1957W        W 2928   3.680  13.770  13.180
 1958W        W 2929   9.610  11.340  12.010
 1959W        W 2930   9.740   8.740   6.200
 1960W        W 2931   2.840   8.190   6.170
 1961W        W 2932   4.300  10.510   2.850
 1962W        W 2933  12.910   1.860   6.510
 1963W        W 2934   2.670  11.610   3.950
 1964W        W 2935   3.580  10.460   9.400
 1965W        W 2936   2.090   1.620   7.740
 1966W        W 2937   7.870   8.580  13.600
 1967W        W 2938   0.780   9.040  13.240
 1968W        W 2939  13.330   7.270   4.040
 1969W        W 2940   0.450   6.320  12.720
 1970W        W 2941   1.400   6.540   0.270
 1971W        W 2942  11.960   8.030   6.740
 1972W        W 2943   6.290   7.590  12.620
 1973W        W 2944  13.060   3.520   2.510
 1974W        W 2945   8.900  10.870   4.420
 1975W        W 2946  11.160   0.500   2.530
 1976W        W 2947   2.690   1.350   1.870
 1977W        W 2948   3.140   2.120   4.580
 1978W        W 2949   9.880  13.370  13.630
 1979W        W 2950   2.970   8.660  12.080
 1980W        W 2951   3.150   9.510   4.820
 1981W        W 2952   4.420   2.480   5.270
 1982W        W 2953  12.090   1.770   9.610
 1983W        W 2954   0.300   4.000   5.420
 1984W        W 2955   2.820  12.260   0.060
 1985W        W 2956   0.230   5.560   0.050
 1986W        W 2957   5.440   7.620  11.290
 1987W        W 2958   2.990   9.560   1.750
 1988W        W 2959  11.910   5.330   4.010
 1989W        W 2960  11.640   1.650   6.220
 1990W        W 2961   2.210   5.020   1.320
 1991W        W 2962   9.160   8.120   8.470
 1992W        W 2963  11.340  13.450  12.180
 1993W        W 2964   7.720  10.110   9.550
 1994W        W 2965  12.930  13.540   5.630
 1995W        W 2966   0.960   4.110   1.030
 1996W        W 2967   3.050   9.200   9.800
 1997W        W 2968   5.530   9.310   8.170
 1998W        W 2969   7.840   0.620  12.480
 1999W        W 2970  11.280   0.430   0.330
 2000W        W 2971   2.290  13.530   1.330
 2001W        W 2972   8.660   6.550   9.580
 2002W        W 2973   2.920  11.660   5.600
 2003W        W 2974   9.200   8.760  12.890
 2004W        W 2975   0.720   4.830  10.300
 2005W        W 2976  10.680  11.150   5.280
 2006W        W 2977   0.570   8.660   9.560
 2007W        W 2978   2.470   0.640   1.310
 2008W        W 2979   4.300  13.670  10.320
 2009W        W 2980  12.550   0.540   6.970
 2010W        W 2981   7.720   7.210  12.150
 2011W        W 2982   5.290   7.500   4.880
 2012W        W 2983  12.230   0.310  13.480
 2013W        W 2984  11.950  10.260  10.930
 2014W        W 2985   6.870   1.300  12.110
 2015W        W 2986   7.370   2.490   3.610
 2016W        W 2987  12.000  13.170  13.380
 2017W        W 2988   9.910   9.790   1.760
 2018W        W 2989   7.410   8.310   6.140
 2019W        W 2990   1.460   5.210  10.880
 2020W        W 2991   7.460   3.170  13.360
 2021W        W 2992   7.790   0.440   7.280
 2022W        W 2993   3.140  10.430   1.070
 2023W        W 2994  12.550   1.420   8.350
 2024W        W 2995  13.650   5.190   6.310
 2025W        W 2996   2.010   1.510  11.480
 2026W        W 2997   5.460  11.000  12.320
 2027W        W 2998   6.420   2.600   6.940
 2028W        W 2999   1.250   9.890  11.780
 2029W        W 3000   9.000   8.190   5.520
 2030W        W 3001   8.480   0.120   4.630
 2031W        W 3002   6.500   6.580   7.750
 2032W        W 3003   1.340   3.360  13.770
 2033W        W 3004   7.520  10.000   6.590
 2034W        W 3005   6.320  10.340   8.450
 2035W        W 3006  13.230  10.020   3.070
 2036W        W 3007   4.960   6.570  13.520
 2037W        W 3008   3.950  12.010   0.780
 2038W        W 3009  13.310  13.210   1.950
 2039W        W 3010   4.370   6.710  12.660
 2040W        W 3011  10.160   1.610   2.350
 2041W        W 3012  12.240   5.400   4.460
 2042W        W 3013   1.670  12.990  13.650
 2043W        W 3014  12.450  11.390   4.540
 2044W        W 3015   2.920  11.360   2.480
 2045W        W 3016   3.720   0.170   2.330
 2046W        W 3017  11.130   9.650   7.450
 2047W        W 3018  10.800   7.360   9.990
 2048W        W 3019   7.860   6.720   9.250
 2049W        W 3020   3.440  12.760   0.940
 2050W        W 3021   9.070   5.490   7.090
 2051W        W 3022  13.120   0.950   1.020
 2052W        W 3023   6.880  11.540  10.980
 2053W        W 3024   2.170  12.310   1.790
 2054W        W 3025   4.190   3.710   2.260
 2055W        W 3026   8.660   7.590  13.560
 2056W        W 3027   3.640  10.350  12.660
 2057W        W 3028   8.020  12.850  13.490
 2058W        W 3029   5.250  12.200   8.840
 2059W        W 3030   5.060   2.680  12.120
 2060W        W 3031  13.650  11.770   3.450
 2061W        W 3032  13.150   8.460   5.530
 2062W        W 3033   6.360   6.410   4.030
 2063W        W 3034   7.090   3.010   0.610
 2064W        W 3035   8.390   7.480   5.280
 2065W        W 3036   4.090   4.220   8.540
 2066W        W 3037  12.980   0.330  10.480
 2067W        W 3038  12.410   8.470   9.430
 2068W        W 3039   0.460   7.520   8.630
 2069W        W 3040  13.380  11.090   0.820
 2070W        W 3041  10.570   9.360   3.570
 2071W        W 3042  10.320  12.960  11.770
 2072W        W 3043   6.830  10.850  10.030
 2073W        W 3044  11.710   2.190   8.480
 2074W        W 3045   4.370   0.850   7.750
 2075W        W 3046   0.100  12.180   1.050
 2076W        W 3047   1.250   0.900   3.190
 2077W        W 3048   3.760   0.470  11.140
 2078W        W 3049  10.740  13.830  11.470
 2079W        W 3050  13.250   9.250  10.130
 2080W        W 3051   9.320   5.320  11.320
 2081W        W 3052  10.900  12.200   5.830
 2082W        W 3053   5.180   5.650   0.650
 2083W        W 3054   5.060   4.620  12.780
 2084W        W 3055   6.870   4.090   6.020
 2085W        W 3056  11.320  10.300  13.520
 2086W        W 3057   0.200   4.130   5.950
 2087W        W 3058  13.610   7.340  11.930
 2088W        W 3059   4.460   6.750   3.200
 2089W        W 3060   9.230   8.160   9.010
 2090W        W 3061   4.150   2.300  13.510
 2091W        W 3062   6.150  12.520   7.840
 2092W        W 3063   1.700  13.300   4.470
 2093W        W 3064  12.780   4.230   8.650
 2094W        W 3065   6.740   6.150   9.770
 2095W        W 3066  11.810   4.190  11.960
 2096W        W 3067  10.740   6.380   2.910
 2097W        W 3068  13.800   2.500   2.600
 2098W        W 3069   8.590   2.800   3.430
 2099W        W 3070   4.610   9.990   2.020
 2100W        W 3071  11.370   2.000  11.790
 2101W        W 3072   3.580  12.430   5.820
 2102W        W 3073  10.640   2.510  12.550
 2103W        W 3074   5.430  11.470   0.240
 2104W        W 3075   2.380   5.180   1.760
 2105W        W 3076  13.610   9.180   4.390
 2106W        W 3077   7.270   3.640   1.910
 2107W        W 3078  10.150   5.910   3.660
 2108W        W 3079   8.890   3.120   2.440
 2109W        W 3080   0.440   9.510   0.440
 2110W        W 3081   1.300   0.040   7.180
 2111W        W 3082   5.700  10.540   7.920
 2112W        W 3083   2.470  13.480   3.410
 2113W        W 3084   9.230   4.640   1.770
 2114W        W 3085  13.600   7.830  10.060
 2115W        W 3086   6.750   6.250   5.370
 2116W        W 3087   8.900   9.870   6.290
 2117W        W 3088  10.890   2.180   8.150
 2118W        W 3089   3.580   1.120   6.520
 2119W        W 3090   2.650   7.410   1.790
 2120W        W 3091  11.810   3.120  12.900
 2121W        W 3092   0.450   1.150   8.590
 2122W        W 3093   7.400   4.380   8.230
 2123W        W 3094   3.690   3.700   6.570
 2124W        W 3095   7.240   4.100   2.850
 2125W        W 3096  12.380   5.510  10.750
 2126W        W 3097  13.870   4.810   5.310
 2127W        W 3098   6.000   3.880   8.750
 2128W        W 3099   8.720   5.250  11.280
 2129W        W 3100   4.950   3.840  13.610
 2130W        W 3101   0.990   9.890   7.310
 2131W        W 3102   8.930  13.600   5.710
 2132W        W 3103  10.060  11.130  11.440
 2133W        W 3104   8.830  10.530   0.490
 2134W        W 3105   2.540   3.550  12.080
 2135W        W 3106   7.670   4.290   4.580
 2136W        W 3107   1.980  11.300   0.750
 2137W        W 3108   6.860   2.180  10.400
 2138W        W 3109   1.380   9.760  10.000
 2139W        W 3110   1.920   4.420   4.730
 2140W        W 3111   6.290   3.770   6.980
 2141W        W 3112   7.130  13.670   7.430
 2142W        W 3113   6.000   5.390   3.430
 2143W        W 3114   8.340   9.220   7.550
 2144W        W 3115  10.850  12.000   7.960
 2145W        W 3116   0.740  10.700   9.060
 2146W        W 3117  13.590   7.480  12.380
 2147W        W 3118   1.170   3.670   8.620
 2148W        W 3119   0.630  12.580  13.180
 2149W        W 3120   6.230   1.450   1.960
 2150W        W 3121   3.990   2.280   5.440
 2151W        W 3122   2.780   2.370  13.270
 2152W        W 3123   8.800  13.550   1.270
 2153W        W 3124  10.440   7.620   7.730
 2154W        W 3125  11.830  11.320   0.220
 2155W        W 3126   7.490  11.390   5.900
 2156W        W 3127   9.220   8.500   7.570
 2157W        W 3128   9.940   4.860  11.800
 2158W        W 3129   3.790  11.200  11.230
 2159W        W 3130   9.600  12.550   1.610
 2160W        W 3131   8.680   2.310   4.350
 2161W        W 3132   7.990   4.010   9.760
 2162W        W 3133   7.540  11.860  10.490
 2163W        W 3134   8.690   7.070   5.470
 2164W        W 3135   1.040   6.080  13.100
 2165W        W 3136  11.370   1.340  13.490
 2166W        W 3137   7.080   7.040   9.460
 2167W        W 3138   2.230  11.750   6.270
 2168W        W 3139   6.970  12.970  10.550
 2169W        W 3140   0.420   6.130   6.030
 2170W        W 3141   9.450   7.310  12.760
 2171W        W 3142   4.790   2.940   5.370
 2172W        W 3143  10.640   8.390   3.160
 2173W        W 3144   9.910   5.810   0.030
 2174W        W 3145   4.470  11.520  10.920
 2175W        W 3146  12.950  12.930   8.960
 2176W        W 3147  12.980   8.490   2.400
 2177W        W 3148   3.630   2.800   0.100
 2178W        W 3149   2.450   8.450  12.780
 2179W        W 3150   9.620   1.070  11.540
 2180W        W 3151   0.810   8.700   3.340
 2181W        W 3152   7.620  11.960   1.370
 2182W        W 3153   7.930   7.430   3.320
 2183W        W 3154   0.740   3.060   3.710
 2184W        W 3155   4.930   1.320   5.880
 2185W        W 3156   7.460  13.690  11.550
 2186W        W 3157  11.710   6.750  10.820
 2187W        W 3158   1.170   7.410   4.490
 2188W        W 3159  10.510   1.740   6.010
 2189W        W 3160   9.310   3.240   3.860
 2190W        W 3161   0.980   0.370   8.510
 2191W        W 3162   3.750  12.660   4.530
 2192W        W 3163   2.830   0.650   8.610
 2193W        W 3164  11.530   1.210   0.410
 2194W        W 3165  10.610  13.280   2.570
 2195W        W 3166   4.960  12.440   0.430
 2196W        W 3167   7.520   9.690   3.100
 2197W        W 3168   5.990   9.390  11.080
 2198W        W 3169   9.040  13.120   7.870
 2199W        W 3170   4.920  10.890  12.170
 2200W        W 3171   2.450   8.510   1.310
 2201W        W 3172  12.800  11.870  12.040
 2202W        W 3173   8.430  11.690  10.960
 2203W        W 3174  10.970   7.500  13.470
 2204W        W 3175   5.080   9.530   4.920
 2205W        W 3176   8.540   0.630   4.690
 2206W        W 3177   2.090   4.410   7.150
 2207W        W 3178   0.420  12.980  11.180
 2208W        W 3179   4.590   8.700   7.150
 2209W        W 3180   6.980  12.330   5.730
 2210W        W 3181   2.610   4.440  11.510
 2211W        W 3182   3.160  10.270  13.280
 2212W        W 3183   7.150   7.550   8.070
 2213W        W 3184   9.170   5.860   5.070
 2214W        W 3185  11.000   4.980   0.060
 2215W        W 3186  12.310  12.070   5.450
 2216W        W 3187  13.070  10.450  13.380
 2217W        W 3188   0.780   2.430   6.640
 2218W        W 3189  11.890  11.190   6.000
 2219W        W 3190  13.510  13.900   4.220
 2220W        W 3191   7.060   7.270   2.090
 2221W        W 3192   2.470   8.960  13.030
 2222W        W 3193   7.270   6.930  12.240
 2223W        W 3194   5.410  13.130  12.430
 2224W        W 3195  12.730  10.380   7.130
 2225W        W 3196  12.510   6.740   4.720
 2226W        W 3197   1.230   1.840   6.180
 2227W        W 3198  10.370  13.140   0.190
 2228W        W 3199   7.270  12.250  13.430
 2229W        W 3200   2.270   2.600  11.990
 2230W        W 3201   4.700  13.830   0.690
 2231W        W 3202  13.150  10.380   8.940
 2232W        W 3203  11.180  10.250  12.580
 2233W        W 3204   7.920  13.900   7.610
 2234W        W 3205   3.910  11.410   6.110
 2235W        W 3206   0.650  11.610   7.610
 2236W        W 3207   4.850  12.210  13.790
 2237W        W 3208   0.550   3.550   9.330
 2238W        W 3209  12.810  10.070  13.120
 2239W        W 3210   0.570   8.950   7.050
 2240W        W 3211   5.810   9.090   9.250
 2241W        W 3212   9.890  12.420  11.300
 2242W        W 3213   3.920   9.930   5.060
 2243W        W 3214   9.700   9.380   0.240
 2244W        W 3215   2.570   7.900  11.610
 2245W        W 3216   9.610   5.100   7.030
 2246W        W 3217   0.420  10.350   4.180
 2247W        W 3218   9.660   9.770   6.210
 2248W        W 3219  12.830  11.290   2.480
 2249W        W 3220   3.320  11.270   8.960
 2250W        W 3221   0.400  10.300   8.270
 2251W        W 3222  13.040   0.050  12.320
 2252W        W 3223   7.050  13.150   0.720
 2253W        W 3224   4.690   9.600   4.110
 2254W        W 3225  11.100   2.460  11.820
 2255W        W 3226  10.470  12.100  10.030
 2256W        W 3227  11.560   4.840   0.730
 2257W        W 3228  11.230   1.860   3.090
 2258W        W 3229   0.510  13.680   5.710
 2259W        W 3230   5.290   4.190  13.460
 2260W        W 3231   5.860   5.990  13.410
 2261W        W 3232   4.600  11.560   9.260
 2262W        W 3233   4.220   4.300  11.830
 2263W        W 3234   3.070   3.980   1.730
 2264W        W 3235   3.440   0.270   6.630
 2265W        W 3236   5.280  12.270   8.300
 2266W        W 3237  10.190  13.480   8.510
 2267W        W 3238   8.870   8.230   5.030
 2268W        W 3239   1.930   0.700   8.280
 2269W        W 3240   5.000   1.410   7.460
 2270W        W 3241   1.620  10.670   7.980
 2271W        W 3242  10.280  11.680  10.220
 2272W        W 3243  12.030   9.800   9.650
 2273W        W 3244  13.800   8.350   6.630
 2274W        W 3245   2.040  11.470   2.650
 2275W        W 3246   9.300   4.990   3.440
 2276W        W 3247   2.650   8.860  13.850
 2277W        W 3248   8.860   9.590   5.120
 2278W        W 3249   2.030   7.230  10.660
 2279W        W 3250  10.380   7.960   5.290
 2280W        W 3251   0.220   5.050   6.150
 2281W        W 3252   8.860   4.160   3.880
 2282W        W 3253   5.390   7.320   5.340
 2283W        W 3254  12.070  13.910   1.010
 2284W        W 3255   9.230  10.190   0.770
 2285W        W 3256   4.890   0.100   6.080
 2286W        W 3257   8.750   7.120   8.730
 2287W        W 3258   5.350   6.960  11.910
 2288W        W 3259   1.700   1.660   9.690
 2289W        W 3260   4.730   3.270   4.460
 2290W        W 3261   6.900  12.880   1.970
 2291W        W 3262   8.630   9.500   3.880
 2292W        W 3263   4.800   4.310   4.660
 2293W        W 3264   4.100   7.750  13.820
 2294W        W 3265  13.490  11.250  11.620
 2295W        W 3266   9.830   6.390   5.260
 2296W        W 3267   7.860   9.280   4.330
 2297W        W 3268  12.280  12.600   1.190
 2298W        W 3269  12.620   8.540  12.250
 2299W        W 3270   7.380   6.950  13.770
 2300W        W 3271   7.390  12.630   2.020
 2301W        W 3272  11.940   6.880   2.610
 2302W        W 3273  11.720   0.430   1.040
 2303W        W 3274   1.810   7.050   4.250
 2304W        W 3275  11.610   2.870  12.400
 2305W        W 3276  12.030   3.180  12.480
 2306W        W 3277   0.010   1.620   1.060
 2307W        W 3278   1.390   4.280   3.690
 2308W        W 3279   9.550   2.760   4.160
 2309W        W 3280  13.440   7.530   3.150
 2310W        W 3281   1.100   5.350   1.880
 2311W        W 3282   5.620   8.730   0.930
 2312W        W 3283  12.370  10.070   6.860
 2313W        W 3284   4.430   1.330   5.810
 2314W        W 3285   4.430   6.290   1.750
 2315W        W 3286   7.940  12.730  12.240
 2316W        W 3287   3.860  12.370   6.730
 2317W        W 3288   0.850  10.470   3.900
 2318W        W 3289   6.880   2.430   2.230
 2319W        W 3290   7.230   0.840   6.590
 2320W        W 3291  12.870   8.800   3.410
 2321W        W 3292   8.130   2.520   7.920
 2322W        W 3293   9.290   2.800   6.700
 2323W        W 3294   5.260  10.960   5.310
 2324W        W 3295   2.160  13.210   0.210
 2325W        W 3296   9.520   1.910   1.070
 2326W        W 3297   4.600  12.770   3.040
 2327W        W 3298   5.230   5.480  10.140
 2328W        W 3299   8.920   4.290  12.920
 2329W        W 3300   7.520   2.220  11.590
 2330W        W 3301   6.280  12.320   8.480
 2331W        W 3302   7.140   3.610   0.670
 2332W        W 3303  11.130   3.250   3.900
 2333W        W 3304   5.710   4.160   3.050
 2334W        W 3305   3.170   1.140   5.660
 2335W        W 3306   2.050  11.800   6.990
 2336W        W 3307   8.230   7.310   9.820
 2337W        W 3308  11.810  11.090   2.290
 2338W        W 3309   1.480  10.550   0.860
 2339W        W 3310   2.400  13.120   4.640
 2340W        W 3311   5.600  13.270   6.370
 2341W        W 3312  12.610   7.920   8.560
 2342W        W 3313   5.300   1.810  10.090
 2343W        W 3314   9.290   3.620   5.950
 2344W        W 3315   9.230   8.110   6.160
 2345W        W 3316   2.380   7.610   2.280
 2346W        W 3317   2.880   1.960   3.380
 2347W        W 3318  11.370   8.290   2.250
 2348W        W 3319  12.220  13.530   2.270
 2349W        W 3320  11.130   7.480   4.260
 2350W        W 3321  13.700  11.600   2.540
 2351W        W 3322   0.710   1.810   8.660
 2352W        W 3323  11.260  13.570   5.650
 2353W        W 3324  13.750   8.580   5.290
 2354W        W 3325  11.550   4.600   5.880
 2355W        W 3326   0.270   2.600  11.100
 2356W        W 3327  12.010   6.690   7.060
 2357W        W 3328   4.650  13.400   6.180
 2358W        W 3329   8.400   9.740  10.920
 2359W        W 3330   5.330   7.670  10.810
 2360W        W 3331  11.920   1.440   9.280
 2361W        W 3332  13.500   3.370   2.360
 2362W        W 3333   5.890   9.550   6.950
 2363W        W 3334   6.850   2.950  13.380
 2364W        W 3335   9.390  13.610   1.790
 2365W        W 3336   6.510   8.080   1.010
 2366W        W 3337   2.850   7.060   2.690
 2367W        W 3338  12.890   0.870  13.140
 2368W        W 3339  11.430   5.010  13.530
 2369W        W 3340   8.350  11.610  13.810
 2370W        W 3341   5.000  12.690  13.370
 2371W        W 3342   0.260   3.000   3.010
 2372W        W 3343   9.910   1.820   0.820
 2373W        W 3344   9.000   4.240  12.080
 2374W        W 3345  11.920   6.200   4.270
 2375W        W 3346   1.850  11.860  12.500
 2376W        W 3347   8.510  13.600   0.620
 2377W        W 3348   7.600   8.040   7.790
 2378W        W 3349  11.450   8.650  10.660
 2379W        W 3350   5.360  10.510  11.600
 2380W        W 3351   7.880  13.050   1.670
 2381W        W 3352   8.190   0.590  12.850
 2382W        W 3353   5.320   7.690   6.810
 2383W        W 3354   4.140  12.540   1.980
 2384W        W 3355  12.360   6.550   9.840
 2385W        W 3356  10.950  12.020   9.870
 2386W        W 3357   5.030   4.390   1.290
 2387W        W 3358  10.370   4.130  13.760
 2388W        W 3359   0.040   9.290   4.820
 2389W        W 3360  11.530   0.700   4.150
 2390W        W 3361   6.190   3.450   2.970
 2391W        W 3362  12.160   2.220   2.800
 2392W        W 3363   2.310   6.480   1.520
 2393W        W 3364  13.390   7.360   6.030
 2394W        W 3365   8.770  12.740   5.820
 2395W        W 3366   9.470   9.220   7.150
 2396W        W 3367   0.300   1.890   2.950
 2397W        W 3368  10.790   4.140   8.940
 2398W        W 3369  12.780   3.780   6.060
 2399W        W 3370  11.720  11.320   6.670
 2400W        W 3371   5.510  10.420   1.130
 2401W        W 3372  11.420   7.750   3.030
 2402W        W 3373   7.920  10.580   8.400
 2403W        W 3374   3.270   8.590  12.670
 2404W        W 3375   8.010   5.370   9.950
 2405W        W 3376   4.260   0.130  13.690
 2406W        W 3377   3.440   7.550   3.880
 2407W        W 3378   5.620  11.880  10.260
 2408W        W 3379   4.230   6.430   3.600
 2409W        W 3380  10.910   4.220  11.490
 2410W        W 3381   6.980   2.730   5.550
 2411W        W 3382  10.840   6.880   9.720
 2412W        W 3383   9.510   6.400   9.750
 2413W        W 3384   5.470   8.010   5.380
 2414W        W 3385   3.020   9.440   3.920
 2415W        W 3386   9.530  13.590   8.810
 2416W        W 3387   7.310   7.260   2.610
 2417W        W 3388  12.300  11.790   8.230
 2418W        W 3389   9.880  13.550  13.160
 2419W        W 3390  12.690  12.370  12.250
 2420W        W 3391   8.860  11.680  12.530
 2421W        W 3392   9.300  10.300   2.310
 2422W        W 3393   8.530   9.390  13.860
 2423W        W 3394   4.380   4.670   5.270
 2424W        W 3395   4.240  11.190   3.940
 2425W        W 3396  10.250  12.590   0.820
 2426W        W 3397  10.240   8.490  10.540
 2427W        W 3398   4.130   7.000   0.360
 2428W        W 3399   7.010  13.240   3.240
 2429W        W 3400   3.840   7.820   8.930
 2430W        W 3401   4.030   0.050  11.510
 2431W        W 3402  13.920   6.160   3.320
 2432W        W 3403   0.730   6.920   1.640
 2433W        W 3404  11.660  11.390  11.330
 2434W        W 3405  13.630  10.120  10.470
 2435W        W 3406   1.260   0.780   7.630
 2436W        W 3407  12.030   0.090  11.710
 2437W        W 3408  11.540   0.480   6.870
 2438W        W 3409   9.780   7.030  13.150
 2439W        W 3410   4.900   5.390   9.680
 2440W        W 3411  12.060   4.400   0.070
 2441W        W 3412   7.580   0.750   3.290
 2442W        W 3413   6.370  10.430  12.890
 2443W        W 3414   9.930  10.170   0.330
 2444W        W 3415   0.870   2.860   8.960
 2445W        W 3416   8.380  12.130   3.170
 2446W        W 3417   9.670   2.780  10.040
 2447W        W 3418   8.230   2.420   4.560
 2448W        W 3419   6.810   8.030   2.910
 2449W        W 3420   9.940   1.540  11.800
 2450W        W 3421   2.930  11.850   2.180
 2451W        W 3422   6.880   2.420  12.410
 2452W        W 3423  10.770   9.300   7.520
 2453W        W 3424   8.140   8.300   3.880
 2454W        W 3425   5.410   0.390   5.380
 2455W        W 3426   5.640   3.910  13.710
 2456W        W 3427   6.800  10.120   7.830
 2457W        W 3428   0.920   1.680  12.020
 2458W        W 3429  10.120   7.710  13.830
 2459W        W 3430   1.730   3.880  10.280
 2460W        W 3431   7.900  13.040  10.570
 2461W        W 3432   7.790  13.860   5.890
 2462W        W 3433  13.900  13.210  10.720
 2463W        W 3434  11.210   1.840   8.520
 2464W        W 3435   2.840  11.060   4.910
 2465W        W 3436   4.190   0.630   3.050
 2466W        W 3437   0.760   8.360   2.220
 2467W        W 3438   0.130  13.770  13.370
 2468W        W 3439   7.360   3.780   0.220
 2469W        W 3440   3.940   3.280   6.400
 2470W        W 3441   3.850  11.050   4.290
 2471W        W 3442   2.210   8.820  11.680
 2472W        W 3443   0.400   6.120   0.270
 2473W        W 3444  10.910   1.680   7.920
 2474W        W 3445  10.700   7.190  13.870
 2475W        W 3446  10.230  10.640   1.720
 2476W        W 3447   3.070   2.790   7.690
 2477W        W 3448   1.020   0.430   6.330
 2478W        W 3449  11.480   4.240  10.510
 2479W        W 3450   0.390   1.980   5.980
 2480W        W 3451  12.720   5.730  13.120
 2481W        W 3452  13.260   8.320   0.630
 2482W        W 3453   6.570   2.890  10.960
 2483W        W 3454   3.050   9.030   3.590
 2484W        W 3455   9.430   0.240   9.030
 2485W        W 3456   3.620   1.560  13.130
 2486W        W 3457  10.230   0.220   2.590
 2487W        W 3458   7.800   3.950  10.810
 2488W        W 3459   2.330   9.450   0.550
 2489W        W 3460   9.150  11.020   0.530
 2490W        W 3461   5.370   2.210   8.270
 2491W        W 3462   0.150   2.010  12.920
 2492W        W 3463   6.710  12.680   1.150
 2493W        W 3464   9.560   1.670  13.410
 2494W        W 3465  12.910   6.640   7.130
 2495W        W 3466  13.780   1.220   5.330
 2496W        W 3467   6.060  12.800  11.050
 2497W        W 3468   6.410   3.880   8.460
 2498W        W 3469   6.410   9.020   6.840
 2499W        W 3470   8.550  11.300   1.190
 2500W        W 3471  10.030  12.680   7.010
 2501W        W 3472   8.800  11.550   7.010
 2502W        W 3473   7.970   9.890  11.190
 2503W        W 3474   3.190  11.000   0.040
 2504W        W 3475  13.820   8.590   9.420
 2505W        W 3476  10.640   5.160   6.080
 2506W        W 3477   4.900   1.190  13.150
 2507W        W 3478   8.820   5.290   6.180
 2508W        W 3479   8.720   2.810  10.220
 2509W        W 3480   8.220   5.550   0.740
 2510W        W 3481   3.700   6.780  13.650
 2511W        W 3482   6.170  10.670   1.940
 2512W        W 3483   4.950   0.460   4.450
 2513W        W 3484   9.920   9.400  11.340
 2514W        W 3485   2.010   9.680  12.910
 2515W        W 3486  10.620   7.620   0.950
 2516W        W 3487   8.000  10.320   4.030
 2517W        W 3488   3.500   6.560   5.280
 2518W        W 3489   7.750   3.920   8.140
 2519W        W 3490   5.240   1.740   5.650
 2520W        W 3491  13.760   6.870   3.200
 2521W        W 3492   3.570  13.120   1.280
 2522W        W 3493  12.440   1.000  12.790
 2523W        W 3494   5.410   3.910   6.610
 2524W        W 3495   4.710   9.450  12.810
 2525W        W 3496   4.030  10.640   5.590
 2526W        W 3497  12.960   2.350   6.540
 2527W        W 3498   2.640   4.460   2.700
 2528W        W 3499   7.920   9.000   5.050
 2529W        W 3500   1.060   0.250  12.660
 2530W        W 3501   9.300  10.900   7.910
 2531W        W 3502   9.650  10.760   3.670
 2532W        W 3503   8.030   3.420  13.670
 2533W        W 3504   6.740  13.200   1.130
 2534W        W 3505   1.460   0.500  10.050
 2535W        W 3506   9.510   0.830  10.110
 2536W        W 3507   8.100  12.380  13.310
 2537W        W 3508  13.540   8.110   5.290
 2538W        W 3509   2.560  10.260  10.430
 2539W        W 3510  13.840   2.060   3.640
 2540W        W 3511   6.610  10.970  11.950
 2541W        W 3512   6.490  12.060   9.960
 2542W        W 3513   6.600  11.240  11.500
 2543W        W 3514   7.500   4.470   1.660
 2544W        W 3515   1.470  11.190   7.950
 2545W        W 3516   8.390   3.930   0.930
 2546W        W 3517   4.900   7.860   4.660
 2547W        W 3518   6.000  11.660  12.800
 2548W        W 3519   9.740   8.080   6.340
 2549W        W 3520   0.320  12.440   5.970
 2550W        W 3521   8.590  10.120   0.240
 2551W        W 3522  13.440   8.650  11.070
 2552W        W 3523  12.170   7.480  12.670
 2553W        W 3524   3.300   5.050   5.540
 2554W        W 3525   7.650  12.200   9.850
 2555W        W 3526   4.130   8.260   0.820
 2556W        W 3527   4.180  12.020   5.270
 2557W        W 3528  13.100  11.940   6.180
 2558W        W 3529   8.750  12.280   9.450
 2559W        W 3530   4.130   8.460   7.270
 2560W        W 3531   4.390  10.600  10.980
 2561W        W 3532   3.440  12.430  11.570
 2562W        W 3533   3.220   0.300   3.800
 2563W        W 3534  12.300   7.050  10.110
 2564W        W 3535   8.400   8.800   0.350
 2565W        W 3536   9.660   4.460   2.100
 2566W        W 3537   5.470   8.650   2.600
 2567W        W 3538   0.820  10.370   1.950
 2568W        W 3539   0.540  11.510   4.350
 2569W        W 3540  12.940   0.480   0.330
 2570W        W 3541   0.370   9.610   9.300
 2571W        W 3542  12.810   7.460   8.880
 2572W        W 3543   1.990  11.570   8.620
 2573W        W 3544   7.160  11.610   9.340
 2574W        W 3545   7.840   8.170   6.490
 2575W        W 3546   5.280   4.440  11.240
 2576W        W 3547  11.490   5.490   2.910
 2577W        W 3548   3.330  12.950   9.540
 2578W        W 3549   7.660   6.570   7.840
 2579W        W 3550   7.660  11.070   0.890
 2580W        W 3551  11.290  10.340   6.050
 2581W        W 3552  12.510   1.050   3.570
 2582W        W 3553   6.910  12.560   4.970
 2583W        W 3554   8.120   1.080  10.400
 2584W        W 3555   7.900   1.470   8.700
 2585W        W 3556   4.640   6.990   2.680
 2586W        W 3557   9.410  11.020   3.290
 2587W        W 3558   5.880  13.170   4.600
 2588W        W 3559   1.560   1.730   5.600
 2589W        W 3560  12.590   8.280   8.990
 2590W        W 3561  10.390  12.990   7.140
 2591W        W 3562   9.310   4.540   6.230
 2592W        W 3563   7.170   8.760   5.170
 2593W        W 3564  12.980   9.020   5.690
 2594W        W 3565   7.630   4.350  10.470
 2595W        W 3566   1.010   6.570   3.940
 2596W        W 3567   4.870   8.720   9.640
 2597W        W 3568  13.470  10.740  13.140
 2598W        W 3569   3.830  13.320  13.500
 2599W        W 3570  13.760   0.570  13.780
 2600W        W 3571   4.990   6.100   0.800
 2601W        W 3572   2.840   7.910  10.130
 2602W        W 3573  10.730   9.790   3.920
 2603W        W 3574  10.200   2.120   1.100
 2604W        W 3575  11.080  11.090   1.810
 2605W        W 3576  13.450  10.300   7.910
 2606W        W 3577   9.400   1.040   3.980
 2607W        W 3578   5.330  13.750  12.540
 2608W        W 3579   4.860  10.390   9.950
 2609W        W 3580  13.140  11.610   2.760
 2610W        W 3581   6.690  13.380  10.450
 2611W        W 3582   6.850  10.570  13.710
 2612W        W 3583  11.310   3.260  12.640
 2613W        W 3584   8.180   3.680   7.260
 2614W        W 3585   1.030  10.340   0.910
 2615W        W 3586  12.710   3.500   3.460
 2616W        W 3587   6.040  13.620   3.310
 2617W        W 3588   1.230   5.820  11.000
 2618W        W 3589   7.950   4.400   5.810
 2619W        W 3590  11.030   8.540   5.340
 2620W        W 3591  10.040  10.130   5.080
 2621W        W 3592  11.540  10.520   7.890
 2622W        W 3593   0.840   2.630   0.670
 2623W        W 3594   1.550   9.720   4.990
 2624W        W 3595   7.360   9.420  10.070
 2625W        W 3596   8.940   6.990   7.610
 2626W        W 3597   1.710   6.520   5.260
 2627W        W 3598   3.850   1.710   0.690
 2628W        W 3599  12.870  10.590  10.700
 2629W        W 3600  13.520  10.580  12.140
 2630W        W 3601   1.140   6.000  10.540
 2631W        W 3602   7.190   7.940  11.970
 2632W        W 3603   1.170   3.940   1.470
 2633W        W 3604   8.720   7.480   8.050
 2634W        W 3605   1.380   1.670   0.030
 2635W        W 3606  11.820  13.610   0.210
 2636W        W 3607   2.810   9.770   0.540
 2637W        W 3608   0.190   9.600  12.970
 2638W        W 3609  10.330   1.700   6.700
 2639W        W 3610   8.840   0.110   7.970
 2640W        W 3611  11.970   7.520   9.300
 2641W        W 3612  12.720  11.810  10.060
 2642W        W 3613   7.210  11.440  13.390
 2643W        W 3614  12.210   3.960  11.660
 2644W        W 3615   4.250   8.320   4.150
 2645W        W 3616   0.150   8.490   9.910
 2646W        W 3617   8.880   4.080   0.950
 2647W        W 3618   6.460   7.930   3.300
 2648W        W 3619   4.700   2.590   5.740
 2649W        W 3620  11.600  12.660   1.900
 2650W        W 3621   3.750  11.430   3.900
 2651W        W 3622   4.710   1.340   4.090
 2652W        W 3623  11.000   0.990   6.080
 2653W        W 3624   5.760   6.730  11.260
 2654W        W 3625   3.060   7.570   2.870
 2655W        W 3626   5.050  12.160   0.820
 2656W        W 3627   2.300   3.810   3.020
 2657W        W 3628   9.990   5.950   4.510
 2658W        W 3629   9.400   4.360   5.440
 2659W        W 3630  12.410   9.990  12.360
 2660W        W 3631   4.950   4.670  10.970
 2661W        W 3632  13.270   6.710   8.850
 2662W        W 3633  11.550   0.330   7.560
 2663W        W 3634  13.420  12.080   9.650
 2664W        W 3635  12.330  13.010   4.480
 2665W        W 3636   4.990   0.480   1.330
 2666W        W 3637   7.400  10.600   0.430
 2667W        W 3638   0.500  13.810  11.120
 2668W        W 3639   6.360   8.340   4.160
 2669W        W 3640   2.260  10.120  13.240
 2670W        W 3641   0.320  11.790   0.100
 2671W        W 3642  12.180   2.670   0.870
 2672W        W 3643   5.890  10.540   6.430
 2673W        W 3644   6.420  11.170   6.070
 2674W        W 3645   2.500   0.980   8.240
 2675W        W 3646  10.700   1.980   3.200
 2676W        W 3647   7.420   3.280   0.930
 2677W        W 3648  13.040   4.250   3.430
 2678W        W 3649   9.110   7.920  11.810
 2679W        W 3650   2.130   6.440   0.120
 2680W        W 3651  11.790  11.020  12.750
 2681W        W 3652   2.820   7.180   5.260
 2682W        W 3653   8.040   2.440  12.460
 2683W        W 3654   5.870   2.840   0.550
 2684W        W 3655   1.760   4.240  12.170
 2685W        W 3656  10.800   2.440   0.580
 2686W        W 3657   1.740   6.750   3.150
 2687W        W 3658   7.060   8.700   2.760
 2688W        W 3659   6.790  13.460   6.700
 2689W        W 3660   3.310  11.070   2.570
 2690W        W 3661   7.470   2.660   8.430
 2691W        W 3662   8.210   0.050   0.650
 2692W        W 3663   7.510   2.830   0.470
 2693W        W 3664   6.640  13.870   1.980
 2694W        W 3665   6.030  13.550   8.920
 2695W        W 3666   6.980  11.620   5.720
 2696W        W 3667   5.430   8.050   4.780
 2697W        W 3668   2.220  13.150  11.410
 2698W        W 3669   3.020   7.740  13.010
 2699W        W 3670  10.970   5.440   0.870
 2700W        W 3671  10.730   0.230   4.220
 2701W        W 3672   9.860   1.110  10.350
 2702W        W 3673   6.950   1.420   4.240
 2703W        W 3674   4.900   7.600   6.540
 2704W        W 3675   9.200  10.240   4.790
 2705W        W 3676   6.060  12.800   8.260
 2706W        W 3677  13.800   9.500  11.720
 2707W        W 3678   6.560   4.520   7.290
 2708W        W 3679   8.660   3.940  12.600
 2709W        W 3680   5.110   5.610   1.980
 2710W        W 3681   3.270  12.470   9.550
 2711W        W 3682   7.910   5.280  12.920
 2712W        W 3683  12.230   8.120   1.160
 2713W        W 3684  11.380   7.550   8.750
 2714W        W 3685   4.190  13.240   7.920
 2715W        W 3686   5.250   7.240   4.180
 2716W        W 3687   3.130   6.990   3.920
 2717W        W 3688  11.010   2.020  10.370
 2718W        W 3689   2.820   2.600  10.500
 2719W        W 3690   8.620   0.800   6.150
 2720W        W 3691  10.450  13.030  13.080
 2721W        W 3692   4.010   9.460   0.680
 2722W        W 3693   2.320   3.850   0.760
 2723W        W 3694   5.940  11.720   1.530
 2724W        W 3695  11.520   0.690   8.380
 2725W        W 3696   9.740   7.980  13.030
 2726W        W 3697  10.370   2.840  13.500
 2727W        W 3698   0.390   7.890   6.100
 2728W        W 3699  11.690   4.400   1.570
 2729W        W 3700  13.840  13.710   3.810
 2730W        W 3701  10.110   2.820   6.820
 2731W        W 3702   3.790   6.630   0.230
 2732W        W 3703   8.270   8.290   6.040
 2733W        W 3704  12.900   9.630   9.570
 2734W        W 3705   0.780   5.410  12.740
 2735W        W 3706   6.210   2.830   9.410
 2736W        W 3707   8.670  10.480   1.500
 2737W        W 3708  13.740   8.440  12.150
 2738W        W 3709   5.500  10.980   0.370
 2739W        W 3710   0.090   4.890   0.750
 2740W        W 3711  11.050   0.590   7.850
 2741W        W 3712   2.660   6.360   1.100
 2742W        W 3713  11.550   2.980   9.220
 2743W        W 3714   0.980   7.060   2.610
 2744W        W 3715   2.480  12.760   9.040
 2745W        W 3716   3.100   7.560  10.310
 2746W        W 3717   6.320  11.500   9.760
 2747W        W 3718   5.940  12.800   6.640
 2748W        W 3719  12.220   0.540   3.580
 2749W        W 3720   9.740   0.970   4.410
 2750W        W 3721   0.960  11.530   7.150
 2751W        W 3722  11.040   8.180   9.600
 2752W        W 3723   6.670   1.370   5.230
 2753W        W 3724  10.410   7.780   3.030
 2754W        W 3725   4.520   9.540   3.280
 2755W        W 3726  11.570   5.600  12.890
 2756W        W 3727  12.200   4.140   9.980
 2757W        W 3728   5.860   6.020   2.180
 2758W        W 3729   6.670   5.220   4.770
 2759W        W 3730   8.090   2.700   8.960
 2760W        W 3731   0.780   8.280   9.150
 2761W        W 3732   6.230  12.530  10.110
 2762W        W 3733   4.500   9.440  10.380
 2763W        W 3734   3.530  10.820  11.320
 2764W        W 3735   4.010   7.820  11.240
 2765W        W 3736   5.310   6.110   7.330
 2766W        W 3737   7.550   9.060  12.820
 2767W        W 3738   6.840   0.360  12.050
 2768W        W 3739   4.150  11.860  11.600
 2769W        W 3740  10.990   7.770  10.930
 2770W        W 3741   2.250  11.880   8.900
 2771W        W 3742   0.000   1.610   5.010
 2772W        W 3743   1.070  12.490  11.620
 2773W        W 3744   2.840   6.820   4.930
 2774W        W 3745  12.480   0.990   8.100
 2775W        W 3746   0.340  12.430   1.600
 2776W        W 3747  12.050   5.030   0.910
 2777W        W 3748   6.640   0.340   8.830
 2778W        W 3749   5.410   1.370   3.200
 2779W        W 3750   3.180   0.940   5.210
 2780W        W 3751   4.210   9.030  12.230
 2781W        W 3752  11.470  13.450   2.820
 2782W        W 3753  11.060   4.230  13.330
 2783W        W 3754  13.510   3.500   4.120
 2784W        W 3755   1.830   2.380  11.710
 2785W        W 3756   2.850   2.450   9.360
 2786W        W 3757  10.630   5.570   2.530
 2787W        W 3758  13.080   6.470   5.150
 2788W        W 3759  11.420  11.930   6.590
 2789W        W 3760  10.420   7.070  12.430
 2790W        W 3761   2.470  10.180   7.550
 2791W        W 3762  11.080   4.440  12.360
 2792W        W 3763   2.500   2.190  11.850
 2793W        W 3764   7.900   3.320   1.140
 2794W        W 3765   0.560   0.300   5.590
 2795W        W 3766   4.340   4.150   4.230
 2796W        W 3767   3.260  12.890   2.830
 2797W        W 3768   8.490   2.170  13.660
 2798W        W 3769   6.100   2.820   2.400
 2799W        W 3770   8.650   8.020  10.710
 2800W        W 3771   2.800   1.030   0.610
 2801W        W 3772   3.740   1.800  11.930
 2802W        W 3773  12.620   1.830   3.890
 2803W        W 3774   1.920   9.140   1.480
 2804W        W 3775   9.870   4.760   3.070
 2805W        W 3776   7.940  10.360   9.950
 2806W        W 3777   5.230   3.640   5.960
 2807W        W 3778  13.630   5.740   2.010
 2808W        W 3779  10.630   6.540  10.040
 2809W        W 3780   9.960  12.280  10.190
 2810W        W 3781   6.400   8.080  11.660
 2811W        W 3782   1.550  11.340   2.550
 2812W        W 3783   5.080   2.620   6.160
 2813W        W 3784   4.470   3.700   2.680
 2814W        W 3785   7.640   6.040   4.330
 2815W        W 3786   5.670   0.760  12.550
 2816W        W 3787   1.700   6.160   0.200
 2817W        W 3788   2.020   1.550   9.180
 2818W        W 3789   3.000   3.290   0.440
 2819W        W 3790   9.670  13.250   2.240
 2820W        W 3791  12.040  13.050   7.290
 2821W        W 3792  13.090   1.620  11.220
 2822W        W 3793   4.010  10.120   7.020
 2823W        W 3794   1.500   0.270   7.590
 2824W        W 3795  13.060   9.860   8.870
 2825W        W 3796   9.140   8.420  11.190
 2826W        W 3797   6.190   8.110   1.380
 2827W        W 3798   7.940   6.870  13.660
 2828W        W 3799   6.400   8.560   3.260
 2829W        W 3800  13.030   0.780   9.770
 2830W        W 3801  13.880   1.120   3.450
 2831W        W 3802   2.010   8.580  12.690
 2832W        W 3803   2.270  13.720   0.880
 2833W        W 3804  12.890   3.300   1.580
 2834W        W 3805   9.690   9.710  11.710
 2835W        W 3806   4.390  13.700   6.620
 2836W        W 3807   7.700   0.210   3.520
 2837W        W 3808  11.530   5.410   8.060
 2838W        W 3809   9.320   3.670   2.840
 2839W        W 3810   5.150   6.600   0.060
 2840W        W 3811   8.410  10.930   1.460
 2841W        W 3812   9.080   3.250   1.910
 2842W        W 3813  11.490   7.620   0.680
 2843W        W 3814  13.170  12.600   4.020
 2844W        W 3815   7.750   3.400  10.810
 2845W        W 3816   8.710  10.150  13.570
 2846W        W 3817   8.900   3.700   5.080
 2847W        W 3818  11.870   1.650   2.300
 2848W        W 3819   2.680   3.870   6.770
 2849W        W 3820   7.980   1.410   9.940
 2850W        W 3821   4.450   8.090   4.490
 2851W        W 3822   4.040   3.220   3.120
 2852W        W 3823   9.550   3.890   8.580
 2853W        W 3824   1.000  10.910   5.140
 2854W        W 3825   2.180   9.100   7.230
 2855W        W 3826   8.890   7.750   6.290
 2856W        W 3827   7.730   9.790   7.490
 2857W        W 3828   4.910  10.270   8.550
 2858W        W 3829   4.320   1.120  10.320
 2859W        W 3830   5.340   4.640   9.430
 2860W        W 3831  10.210  13.870   7.700
 2861W        W 3832   4.100   9.940   7.610
 2862W        W 3833   5.230  10.580   5.900
 2863W        W 3834   4.870   3.240  11.500
 2864W        W 3835   2.430   9.870   8.770
 2865W        W 3836   8.360   7.000   0.710
 2866W        W 3837   7.170   6.980   5.910
 2867W        W 3838  11.060  13.920   4.560
 2868W        W 3839  10.520  10.900  13.790
 2869W        W 3840  10.400   5.940   6.920
 2870W        W 3841   9.070   1.960   6.850
 2871W        W 3842  10.480   7.090  10.300
 2872W        W 3843   9.180  11.310   2.170
 2873W        W 3844   0.730   5.450   0.820
 2874W        W 3845  11.520   4.820   1.240
 2875W        W 3846  11.000   3.400   1.500
 2876W        W 3847   1.670   4.850   9.760
 2877W        W 3848   4.230   7.790   4.140
 2878W        W 3849  11.850   5.890  10.710
 2879W        W 3850   6.510   8.280   6.080
 2880W        W 3851  11.200   1.890   0.200
 2881W        W 3852  10.920   2.910   0.890
 2882W        W 3853   1.020   9.410   7.840
 2883W        W 3854   6.930   6.040   8.310
 2884W        W 3855   9.760   6.450  12.830
 2885W        W 3856   8.540   0.790   1.000
 2886W        W 3857   2.480   4.680   0.410
 2887W        W 3858   8.530   9.820   4.760
 2888W        W 3859  10.580  13.070   5.780
 2889W        W 3860   2.370   3.350   4.100
 2890W        W 3861   8.060  10.190   5.980
 2891W        W 3862   9.230   3.210   7.050
 2892W        W 3863   3.750   9.020   6.030
 2893W        W 3864  12.570  13.750   0.870
 2894W        W 3865   5.960  11.020   2.220
 2895W        W 3866   3.570   2.590   5.570
 2896W        W 3867   6.020  10.910  13.550
 2897W        W 3868   9.660   3.720  13.330
 2898W        W 3869   1.430   8.680   2.970
 2899W        W 3870   7.140   8.350   0.290
 2900W        W 3871  13.040   6.980   2.490
 2901W        W 3872   9.700   5.870   5.150
 2902W        W 3873   8.850   7.460   5.930
 2903W        W 3874   9.500   4.060  11.190
 2904W        W 3875   9.800   7.470   9.730
 2905W        W 3876   6.370  13.120   0.790
 2906W        W 3877   4.650  12.500   9.540
 2907W        W 3878  13.060   8.580  11.910
 2908W        W 3879   3.570   1.970   9.240
 2909W        W 3880   4.510  13.080   7.220
 2910W        W 3881  12.080  12.640   7.930
 2911W        W 3882   3.020  10.180   2.580
 2912W        W 3883  12.640   3.350   4.840
 2913W        W 3884  12.180   7.080   2.190
 2914W        W 3885  13.100   4.670   3.670
 2915W        W 3886   4.050  13.120   8.440
 2916W        W 3887  10.040   5.850   6.630
 2917W        W 3888  10.640   0.490  10.370
 2918W        W 3889   3.830   3.950   0.010
 2919W        W 3890   8.280   8.290   7.240
 2920W        W 3891   7.720  10.090   1.600
 2921W        W 3892   3.640   3.590   9.770
 2922W        W 3893  12.090  11.170   9.040
 2923W        W 3894   6.340   5.440   5.520
 2924W        W 3895   0.020   0.860   6.690
 2925W        W 3896   5.110  11.350  12.320
 2926W        W 3897   4.750  13.270   3.470
 2927W        W 3898  12.370  13.360   3.590
 2928W        W 3899  13.110   5.030  13.620
 2929W        W 3900   1.780   7.770  12.240
 2930W        W 3901   6.480   9.550   9.970
 2931W        W 3902  10.960   5.990   8.430
 2932W        W 3903   2.670   4.340   1.720
 2933W        W 3904   9.770   3.950   1.930
 2934W        W 3905   4.480  10.940   3.090
 2935W        W 3906  12.280   6.820   0.130
 2936W        W 3907   7.680   2.230   1.790
 2937W        W 3908   4.940   9.860   0.780
 2938W        W 3909   7.740  12.330  13.760
 2939W        W 3910   7.210   6.160   9.580
 2940W        W 3911   1.080   4.420  12.720
 2941W        W 3912  11.200   5.170   1.660
 2942W        W 3913  10.980  11.840   0.960
 2943W        W 3914   9.640   9.600   5.250
 2944W        W 3915  12.640  12.610   9.700
 2945W        W 3916  12.220   2.570   7.680
 2946W        W 3917   5.460  10.710   6.700
 2947W        W 3918  11.800   5.340   6.550
 2948W        W 3919   9.660   8.730  13.600
 2949W        W 3920   6.230  10.430   7.240
 2950W        W 3921   0.620   3.510   2.110
 2951W        W 3922   3.710   4.560  13.170
 2952W        W 3923   0.120  10.680   4.620
 2953W        W 3924   3.020   1.580  10.780
 2954W        W 3925   0.070   9.990  11.610
 2955W        W 3926   6.840   7.160   4.370
 2956W        W 3927   7.630   1.730   4.940
 2957W        W 3928   6.350   1.230   3.950
 2958W        W 3929  11.560  11.190   5.610
 2959W        W 3930   3.130   2.690  13.790
 2960W        W 3931  11.930   4.520   4.230
 2961W        W 3932   2.300  13.630   8.280
 2962W        W 3933   1.870  12.880   8.840
 2963W        W 3934   8.520   7.190  11.560
 2964W        W 3935   9.860   8.330   5.920
 2965W        W 3936   7.240   2.730   3.200
 2966W        W 3937   4.690   7.300   2.330
 2967W        W 3938   9.820  10.560   9.070
 2968W        W 3939  12.970   0.750  10.820
 2969W        W 3940   7.420  12.510   4.180
 2970W        W 3941   8.120   7.700  13.690
 2971W        W 3942   7.360  11.140   4.090
 2972W        W 3943   1.370  12.860   4.370
 2973W        W 3944  11.970   6.540  12.000
 2974W        W 3945   3.870  12.160   8.170
 2975W        W 3946   8.710   2.020   3.940
 2976W        W 3947   8.000   2.990   2.340
 2977W        W 3948   5.900  11.890   4.960
 2978W        W 3949   0.320   9.750   8.190
 2979W        W 3950   4.570   1.380   9.840
 2980W        W 3951   6.500   6.050   8.500
 2981W        W 3952   6.970   7.280   7.210
 2982W        W 3953  12.940  13.470   7.320
 2983W        W 3954   4.350   5.750  12.960
 2984W        W 3955  10.690   0.290  11.090
 2985W        W 3956   5.270   1.510  13.580
 2986W        W 3957  11.820   5.860   7.830
 2987W        W 3958   0.330   8.220   9.380
 2988W        W 3959   5.600  13.450   8.780
 2989W        W 3960   6.570   2.370   5.550
 2990W        W 3961  12.850   9.860   6.260
 2991W        W 3962  11.940   3.570   7.560
 2992W        W 3963  13.360   2.830  13.310
 2993W        W 3964  10.710  11.750   6.630
 2994W        W 3965   6.750  12.180   6.620
 2995W        W 3966   5.220   3.370   5.530
 2996W        W 3967   8.870   1.940   7.330
 2997W        W 3968  10.840  11.970  12.800
 2998W        W 3969   2.980  12.130   9.090
 2999W        W 3970   8.950  12.670   2.440
 3000W        W 3971   9.070   0.190  12.400
 3001W        W 3972  12.450   7.640   6.140
 3002W        W 3973  10.300   5.490  11.740
 3003W        W 3974  10.500   9.380  13.790
 3004W        W 3975   1.940  13.690   9.840
 3005W        W 3976  10.370   8.930   2.370
 3006W        W 3977  11.880   2.560   2.060
 3007W        W 3978   5.950   3.030   8.210
 3008W        W 3979  10.320  12.650  11.340
 3009W        W 3980   4.040   8.610   5.270
 3010W        W 3981  10.040   5.210  12.140
 3011W        W 3982   6.310   7.520   0.440
 3012W        W 3983   0.550  12.180   9.530
 3013W        W 3984   7.710   2.400  13.020
 3014W        W 3985   4.120   9.300  13.190
 3015W        W 3986   5.890   9.540   2.460
 3016W        W 3987   4.030   9.550   7.220
 3017W        W 3988  10.880   3.750   5.690
 3018W        W 3989   6.320   9.080  12.980
 3019W        W 3990   4.210   9.450   0.170
 3020W        W 3991   4.250   4.100  13.620
 3021W        W 3992   8.080   6.140   2.970
 3022W        W 3993  13.210   5.260   0.510
 3023W        W 3994   1.670   7.130   1.680
 3024W        W 3995  11.330   3.860  11.480
 3025W        W 3996   4.980   5.050   2.220
 3026W        W 3997   6.500  12.410   3.290
 3027W        W 3998  12.440   5.800   6.080
 3028W        W 3999   6.120  11.080   6.450
 3029W        W 4000   2.720   6.800   1.530
 3030W        W 4001  12.800   8.860   9.180
 3031W        W 4002   8.100  10.820  10.900
 3032W        W 4003   3.420  11.750  13.260
 3033W        W 4004   6.710   4.030   2.960
 3034W        W 4005  12.600   5.290   2.940
 3035W        W 4006   0.060  11.330   6.760
 3036W        W 4007   2.440  13.790   6.570
 3037W        W 4008   7.300   4.640   4.070
 3038W        W 4009   8.000  12.090   3.590
 3039W        W 4010   8.440   3.650  13.400
 3040W        W 4011   3.000  12.260   8.520
 3041W        W 4012   4.550   3.350   4.000
 3042W        W 4013  12.270   0.030   0.040
 3043W        W 4014   9.190   5.700   9.740
 3044W        W 4015   7.630   4.900  12.890
 3045W        W 4016   8.540  10.580   5.640
 3046W        W 4017   5.540  10.740   4.940
 3047W        W 4018  10.190   0.190  10.460
 3048W        W 4019   8.890   9.910   7.300
 3049W        W 4020   9.570   2.310   6.120
 3050W        W 4021  13.400   0.840   1.550
 3051W        W 4022   1.530   7.450  11.300
 3052W        W 4023   3.110  10.430   3.690
 3053W        W 4024  13.100  11.870   8.780
 3054W        W 4025   7.590  10.100   6.110
 3055W        W 4026   9.560  12.150  11.060
 3056W        W 4027  10.320   3.170   7.650
 3057W        W 4028  10.330   9.170   8.810
 3058W        W 4029   6.360   6.090  11.700
 3059W        W 4030   2.130   3.270   2.360
 3060W        W 4031   3.920   1.020   7.850
 3061W        W 4032   8.550   9.090   3.220
 3062W        W 4033   7.360  12.320   1.570
 3063W        W 4034  13.300   9.640  12.700
 3064W        W 4035  10.210   5.180   4.030
 3065W        W 4036   6.880   9.240   9.810
 3066W        W 4037   4.590   4.610  11.950
 3067W        W 4038  13.560  10.580   6.360
 3068W        W 4039   1.000  11.620   4.600
 3069W        W 4040   0.130   6.150   6.490
 3070W        W 4041  12.380  13.070   0.390
 3071W        W 4042   7.520   5.800   8.960
 3072W        W 4043   2.230   1.660   4.740
 3073W        W 4044  10.870  13.920   6.430
 3074W        W 4045  11.870   7.220  12.310
 3075W        W 4046   4.320   1.450   2.690
 3076W        W 4047   6.190   5.980   6.490
 3077W        W 4048   9.500  10.420  11.830
 3078W        W 4049   4.940   6.390  12.590
 3079W        W 4050  12.000   9.180   6.110
 3080W        W 4051   6.150   8.920   8.930
 3081W        W 4052   0.460  12.540   4.670
 3082W        W 4053   3.290  11.990   5.590
 3083W        W 4054   4.070   5.090   2.530
 3084W        W 4055   9.630   2.190   0.600
 3085W        W 4056  12.380  12.060   1.420
 3086W        W 4057  13.530  10.060   4.360
 3087W        W 4058   7.770  13.850   0.380
 3088W        W 4059  11.000   8.150   2.650
 3089W        W 4060   6.370   5.840   7.300
 3090W        W 4061   7.870  12.410   4.490
 3091W        W 4062   3.620   1.490  11.560
 3092W        W 4063   0.350   5.870  12.280
 3093W        W 4064   5.860  10.300   6.880
 3094W        W 4065  12.140   3.430   1.560
 3095W        W 4066   8.890  11.840   0.200
 3096W        W 4067   1.030   3.620   4.550
 3097W        W 4068  12.620   0.050  10.830
 3098W        W 4069  10.650   7.300   9.460
 3099W        W 4070  10.920  13.680  13.660
 3100W        W 4071   3.390   3.280   6.400
 3101W        W 4072   3.580  10.470   1.740
 3102W        W 4073   7.690   6.950   3.050
 3103W        W 4074  12.700   8.250   9.850
 3104W        W 4075  12.730   8.370  11.590
 3105W        W 4076   0.180   7.990  11.440
 3106W        W 4077  13.780   1.210   1.580
 3107W        W 4078  10.090   7.910   2.630
 3108W        W 4079   6.660   7.750   1.350
 3109W        W 4080   3.870  11.920   3.790
 3110W        W 4081   8.930   8.040   4.570
 3111W        W 4082   9.240   3.940   1.270
 3112W        W 4083   6.140  11.030  11.980
 3113W        W 4084   8.480   5.650  11.190
 3114W        W 4085   7.570   3.040   6.770
 3115W        W 4086   8.760   1.940   2.570
 3116W        W 4087  10.680   2.140   4.760
 3117W        W 4088   7.490   4.370   5.020
 3118W        W 4089  12.370  11.530   3.160
 3119W        W 4090   8.090  10.370  12.130
 3120W        W 4091   7.570   0.310   8.500
 3121W        W 4092  11.110   8.950   9.170
 3122W        W 4093  11.670   3.430  10.920
 3123W        W 4094   7.870   7.840   5.100
 3124W        W 4095  11.940   8.070   9.620
 3125W        W 4096   9.230   9.550   0.280
 3126W        W 4097   2.880   0.830   7.410
 3127W        W 4098   7.400   0.670  12.790
 3128W        W 4099   9.600   3.410   8.780
 3129W        W 4100  11.270  13.050   6.070
 3130W        W 4101  11.610   2.730   1.050
 3131W        W 4102  11.540   2.930   3.490
 3132W        W 4103   9.100   5.560   1.710
 3133W        W 4104   2.590   1.410   8.490
 3134W        W 4105   0.010  12.710   4.380
 3135W        W 4106   1.180  13.300  11.450
 3136W        W 4107   1.760   7.330  13.090
 3137W        W 4108  10.340   5.070   6.550
 3138W        W 4109   1.520  13.380  12.730
 3139W        W 4110   4.530  13.840  12.120
 3140W        W 4111  12.910   7.420  13.890
 3141W        W 4112   5.140  11.780   8.090
 3142W        W 4113   6.470   7.140   5.840
 3143W        W 4114   2.820   3.980   0.910
 3144W        W 4115   6.520   5.190   3.740
 3145W        W 4116  11.300  10.270   2.680
 3146W        W 4117   4.210  10.860   7.520
 3147W        W 4118   2.950   0.390  13.480
 3148W        W 4119  10.550  13.420   2.080
 3149W        W 4120  12.760  11.100   3.840
 3150W        W 4121  13.390   7.280   6.930
 3151W        W 4122  11.260   7.210   3.240
 3152W        W 4123  13.760   5.790   0.840
 3153W        W 4124   4.410   1.720   0.600
 3154W        W 4125  10.030  11.470   3.750
 3155W        W 4126   5.210   0.470   3.160
 3156W        W 4127   0.660   2.340   5.250
 3157W        W 4128   9.970  12.970   1.220
 3158W        W 4129   7.000   2.400  10.950
 3159W        W 4130  11.610   4.850   1.810
 3160W        W 4131   9.720   6.200   3.010
 3161W        W 4132   3.110   7.320   0.910
 3162W        W 4133   1.030   6.330  10.940
 3163W        W 4134   1.100   5.150   6.440
 3164W        W 4135   8.310  12.380   4.080
 3165W        W 4136   3.410  11.270  11.530
 3166W        W 4137   5.450   2.530   0.480
 3167W        W 4138   2.520  11.020   2.130
 3168W        W 4139   2.770   2.920   0.120
 3169W        W 4140   7.390   0.030  12.780
 3170W        W 4141   3.920  10.460   6.570
 3171W        W 4142   9.320   7.140  13.860
 3172W        W 4143  12.970   2.520  10.030
 3173W        W 4144  10.720   1.880   7.010
 3174W        W 4145   3.900   2.300   0.050
 3175W        W 4146   7.370   1.680   6.920
 3176W        W 4147   0.930   7.570  11.370
 3177W        W 4148   0.530   4.530   5.900
 3178W        W 4149   9.320   6.950   1.620
 3179W        W 4150   2.500   9.400  12.530
 3180W        W 4151   3.280   0.280   2.180
 3181W        W 4152  13.190  12.910  10.260
 3182W        W 4153  13.160  10.400   2.180
 3183W        W 4154   9.110   3.840   8.300
 3184W        W 4155  12.770   8.050   1.180
 3185W        W 4156   6.500   1.670   8.590
 3186W        W 4157   9.150  11.580   7.900
 3187W        W 4158  12.440   0.090  13.130
 3188W        W 4159   0.270   3.340  11.830
 3189W        W 4160   9.360  11.150   4.490
 3190W        W 4161  12.380   4.850   0.160
 3191W        W 4162   1.090  12.610  12.190
 3192W        W 4163   9.150   3.070   0.290
 3193W        W 4164  10.510   9.390   5.260
 3194W        W 4165   6.040   6.240  10.460
 3195W        W 4166   1.470   9.640   8.690
 3196W        W 4167   4.590   7.930   5.380
 3197W        W 4168  11.220   2.300   0.870
 3198W        W 4169   8.950   6.980   0.530
 3199W        W 4170   3.890  12.890   1.730
 3200W        W 4171  12.290   7.420   3.340
 3201W        W 4172   0.280  12.050  10.160
 3202W        W 4173   0.450  10.920  13.280
 3203W        W 4174   1.140   8.370   1.360
 3204W        W 4175  10.600   3.370  13.330
 3205W        W 4176   3.760  13.600  10.290
 3206W        W 4177  12.620  10.150   4.110
 3207W        W 4178   0.960  10.650  11.590
 3208W        W 4179  10.800   0.560   0.420
 3209W        W 4180   8.870   9.910  12.080
 3210W        W 4181   7.830   1.070  10.850
 3211W        W 4182  12.120  10.420   0.190
 3212W        W 4183   5.490   0.340  11.380
 3213W        W 4184  11.560   8.470  11.950
 3214W        W 4185  11.330   1.650  10.320
 3215W        W 4186   3.590  12.020   7.420
 3216W        W 4187   9.980   0.270   5.610
 3217W        W 4188   9.780   5.830   2.630
 3218W        W 4189   9.840   2.550  11.760
 3219W        W 4190   4.160   8.400   4.780
 3220W        W 4191   2.120   8.050  11.540
 3221W        W 4192  10.960   3.930  13.700
 3222W        W 4193  11.920   8.930   0.600
 3223W        W 4194   0.670   2.360  12.680
 3224W        W 4195   1.300   7.610   1.880
 3225W        W 4196  10.250   1.890   4.690
 3226W        W 4197   4.170   5.950  13.380
 3227W        W 4198   7.200   8.370   4.310
 3228W        W 4199  12.250   7.450   0.640
 3229W        W 4200  11.350   9.260  11.710
 3230W        W 4201  12.920  10.150   9.320
 3231W        W 4202   8.160   6.520   9.750
 3232W        W 4203   6.740   1.780   1.480
 3233W        W 4204  13.440   9.190  11.550
 3234W        W 4205  13.760  13.600   4.660
 3235W        W 4206  10.580   4.670   5.420
 3236W        W 4207   6.330  12.090   8.950
 3237W        W 4208   1.270   1.860   4.010
 3238W        W 4209   4.280  13.380  13.230
 3239W        W 4210   3.980  10.090   2.760
 3240W        W 4211  10.070   7.430   3.230
 3241W        W 4212   0.780  11.100   7.260
 3242W        W 4213   3.340   2.690   0.870
 3243W        W 4214  12.130  13.770  12.730
 3244W        W 4215   6.910  11.600  11.860
 3245W        W 4216   3.610   0.360  12.880
 3246W        W 4217  10.450   3.470   5.570
 3247W        W 4218   8.620  12.130   5.140
 3248W        W 4219   1.210   7.950   0.300
 3249W        W 4220  13.550  12.390  11.940
 3250W        W 4221  12.910   5.150   0.150
 3251W        W 4222   6.490   3.000   2.130
 3252W        W 4223   3.290   4.130  12.110
 3253W        W 4224   8.930   2.610   0.710
 3254W        W 4225   2.430   1.590   5.540
 3255W        W 4226  11.320   4.240  11.970
 3256W        W 4227  10.850  12.220  12.050
 3257W        W 4228  11.700   1.110  10.200
 3258W        W 4229  10.870   3.950  12.900
 3259W        W 4230  10.870  10.340   6.370
 3260W        W 4231  10.790  13.020   6.260
 3261W        W 4232   9.220   8.000  12.270
 3262W        W 4233  12.860   7.950   1.660
 3263W        W 4234   5.340   1.240  12.520
 3264W        W 4235   6.990   1.800   6.640
 3265W        W 4236   9.480   3.180   4.480
 3266W        W 4237   0.380  11.350  11.270
 3267W        W 4238   6.700   7.620   9.250
 3268W        W 4239   2.570   2.680   6.100
 3269W        W 4240  12.000  12.200  12.580
 3270W        W 4241  11.480   8.420   5.570
 3271W        W 4242  11.670   6.800   2.150
 3272W        W 4243   0.320   0.150   5.180
 3273W        W 4244   8.080   6.770   8.140
 3274W        W 4245   2.590   0.210   8.740
 3275W        W 4246   5.400   6.680   4.250
 3276W        W 4247   5.380   3.860  12.410
 3277W        W 4248   7.910  11.750   5.760
 3278W        W 4249   7.210   7.380   3.860
 3279W        W 4250   5.410   5.190   1.410
 3280W        W 4251   1.220   8.970   1.930
 3281W        W 4252   6.680   3.620   3.700
 3282W        W 4253   9.860   0.870   2.810
 3283W        W 4254   1.830  12.270   2.270
 3284W        W 4255  13.290   3.750  10.740
 3285W        W 4256  12.930   2.600   2.080
 3286W        W 4257   5.480   0.010   5.020
 3287W        W 4258   2.170   9.790  11.350
 3288W        W 4259  11.550  10.830  11.300
 3289W        W 4260   1.690   5.650  10.110
 3290W        W 4261   0.930   2.730   7.570
 3291W        W 4262   5.010   0.940   7.340
 3292W        W 4263   1.960   6.680  11.330
 3293W        W 4264  12.730   2.460  12.880
 3294W        W 4265   1.780   4.940  11.220
 3295W        W 4266   9.120   4.840  11.240
 3296W        W 4267   3.380  13.840   0.200
 3297W        W 4268   9.470   0.120   3.750
 3298W        W 4269  11.400   9.820   1.330
 3299W        W 4270  13.570  11.670   8.790
 3300W        W 4271   0.960  11.590   8.900
 3301W        W 4272   5.990  10.120  11.630
 3302W        W 4273   0.820   1.380   8.850
 3303W        W 4274   5.620   1.550   2.800
 3304W        W 4275  13.620  13.300  13.070
 3305W        W 4276  13.350   8.470  13.510
 3306W        W 4277  11.260  13.910   9.380
 3307W        W 4278   0.910   2.270  13.220
 3308W        W 4279   7.830   2.920   8.110
 3309W        W 4280   2.070   4.250   3.230
 3310W        W 4281   0.540  12.390   0.480
 3311W        W 4282   2.460   5.980   3.060
 3312W        W 4283  12.730  10.740  11.970
 3313W        W 4284   6.940   6.500  13.470
 3314W        W 4285   6.500   6.930   2.030
 3315W        W 4286   6.330  11.490   0.350
 3316W        W 4287   4.540   0.200   1.080
 3317W        W 4288  11.100   5.170   5.650
 3318W        W 4289  10.840  11.000  11.850
 3319W        W 4290   2.800   8.120   4.400
 3320W        W 4291  12.680   5.800  10.450
 3321W        W 4292   6.620   5.130   0.490
 3322W        W 4293   1.250   3.710   0.710
 3323W        W 4294   2.210   4.170  13.850
 3324W        W 4295  12.000   5.350  11.540
 3325W        W 4296   4.530   2.080  10.490
 3326W        W 4297   2.220   1.650   9.620
 3327W        W 4298   0.360   0.890  12.900
 3328W        W 4299   4.190  10.440   5.060
 3329W        W 4300   7.390   4.230   3.820
 3330W        W 4301   3.940  12.640   8.340
 3331W        W 4302   7.140   0.440   3.210
 3332W        W 4303   8.480  11.650   7.440
 3333W        W 4304   3.130  13.390   2.680
 3334W        W 4305   0.440   9.560  11.790
 3335W        W 4306   2.730   9.350   2.730
 3336W        W 4307   3.110   9.470   3.340
 3337W        W 4308   2.270  12.350   7.660
 3338W        W 4309   7.960   0.800   5.180
 3339W        W 4310   8.180   1.740   7.010
 3340W        W 4311   8.640   4.600  13.240
 3341W        W 4312   2.390   0.860   0.340
 3342W        W 4313   0.890   7.870   2.170
 3343W        W 4314  12.220   8.020   2.590
 3344W        W 4315   7.680  11.710   6.270
 3345W        W 4316  11.860  12.130   9.140
 3346W        W 4317   3.200   5.740   3.890
 3347W        W 4318  13.620   2.750   8.520
 3348W        W 4319   7.560   8.070   9.830
 3349W        W 4320   4.620   8.400   0.840
 3350W        W 4321   6.450   9.390  11.220
 3351W        W 4322   8.080   1.530   5.050
 3352W        W 4323   0.400   2.240   4.470
 3353W        W 4324  12.350   4.450   1.270
 3354W        W 4325   1.560   7.300   3.170
 3355W        W 4326  11.730   3.510   2.360
 3356W        W 4327   9.630   3.610   9.370
 3357W        W 4328   9.240   4.050  13.310
 3358W        W 4329  11.230   4.890  11.250
 3359W        W 4330   6.870   1.980   5.760
 3360W        W 4331   5.960  11.820  12.270
 3361W        W 4332  10.470   6.060   6.380
 3362W        W 4333  10.440   8.830   2.840
 3363W        W 4334  12.200   1.350   2.580
 3364W        W 4335   1.730   6.480  12.610
 3365W        W 4336  12.810  10.650   4.160
 3366W        W 4337   0.130   7.610  10.800
 3367W        W 4338   2.200   0.770   4.310
 3368W        W 4339   8.560   3.930   2.460
 3369W        W 4340  10.630  13.900  10.290
 3370W        W 4341   8.780   8.370   6.000
 3371W        W 4342   5.110  13.230   6.520
 3372W        W 4343   9.550  12.400   4.740
 3373W        W 4344   8.680  12.120   6.190
 3374W        W 4345  12.600   5.300  10.380
 3375W        W 4346  12.040  12.670   6.960
 3376W        W 4347   0.870   9.660   2.490
 3377W        W 4348   5.180   3.910   1.280
 3378W        W 4349   6.770   0.960   5.500
 3379W        W 4350   3.340  12.860   4.750
 3380W        W 4351   9.560   7.310   7.940
 3381W        W 4352  12.470   9.760   7.240
 3382W        W 4353   7.660   4.200   0.320
 3383W        W 4354   7.560  13.360   3.180
 3384W        W 4355   7.960   8.230   5.430
 3385W        W 4356  12.330   7.270   3.800
 3386W        W 4357   9.250   4.540   2.610
 3387W        W 4358   8.670   7.230   4.990
 3388W        W 4359   2.030   9.240   3.590
 3389W        W 4360  12.770   9.640   4.060
 3390W        W 4361   7.070  13.900   2.370
 3391W        W 4362  12.600   8.690  10.700
 3392W        W 4363   2.470   9.470  11.980
 3393W        W 4364   5.890   8.690   2.980
 3394W        W 4365   8.330  10.220  12.560
 3395W        W 4366   1.490   6.950   0.550
 3396W        W 4367   4.010  10.050   6.100
 3397W        W 4368   3.470  11.010   3.050
 3398W        W 4369   9.590  11.470  13.520
 3399W        W 4370   0.040   7.360   5.620
 3400W        W 4371  12.140  13.280   4.080
 3401W        W 4372  12.210  13.030   6.230
 3402W        W 4373   0.980   4.080   4.790
 3403W        W 4374   0.920   4.600   1.160
 3404W        W 4375   1.720   2.910  13.430
 3405W        W 4376   3.780  13.410   6.760
 3406W        W 4377   4.550   9.770   4.570
 3407W        W 4378   3.160   5.500  12.760
 3408W        W 4379  10.770   5.080   2.810
 3409W        W 4380   5.390   3.450  11.140
 3410W        W 4381   7.050  12.490  10.350
 3411W        W 4382  10.570   2.910   6.930
 3412W        W 4383   0.580   1.410  11.740
 3413W        W 4384   7.130   9.650   6.710
 3414W        W 4385   7.280   6.370   4.190
 3415W        W 4386   2.990   2.700  12.670
 3416W        W 4387   7.100   6.930   0.320
 3417W        W 4388   1.680   9.830   1.640
 3418W        W 4389  13.910  10.370   9.560
 3419W        W 4390  13.150   0.890   9.210
 3420W        W 4391   3.480  12.000   2.580
 3421W        W 4392   3.430  13.080   4.290
 3422W        W 4393   4.530  11.860   5.570
 3423W        W 4394  12.420   3.300   9.530
 3424W        W 4395   4.430   4.100   1.390
 3425W        W 4396  10.970   8.430  11.030
 3426W        W 4397   9.270   9.110  13.830
 3427W        W 4398  13.860  12.590   6.280
 3428W        W 4399   4.470   3.830   1.870
 3429W        W 4400   1.810   9.280  10.760
 3430W        W 4401   3.970   5.210   0.810
 3431W        W 4402   3.030  12.310  11.310
 3432W        W 4403   6.690   8.350   7.860
 3433W        W 4404   0.540   3.660  13.540
 3434W        W 4405   2.690   1.800   2.540
 3435W        W 4406  12.580   8.710  13.810
 3436W        W 4407   8.530   0.690  10.480
 3437W        W 4408   6.280  12.090   2.860
 3438W        W 4409  10.740   8.120  12.060
 3439W        W 4410   8.470   7.450   4.030
 3440W        W 4411   6.680   1.550   7.520
 3441W        W 4412  13.830   3.380  11.500
 3442W        W 4413   6.580   5.450  12.890
 3443W        W 4414   5.310   2.580   8.550
 3444W        W 4415   6.770  12.000  13.240
 3445W        W 4416   8.240   1.690   2.590
 3446W        W 4417  11.550   6.750   9.360
 3447W        W 4418  10.860   3.700  11.900
 3448W        W 4419  12.020   3.600  10.140
 3449W        W 4420   1.290   1.620  12.960
 3450W        W 4421   4.240   1.780   6.180
 3451W        W 4422   5.590   7.360  12.130
 3452W        W 4423   8.610  12.060  11.370
 3453W        W 4424  13.220   2.330   5.780
 3454W        W 4425   5.090  11.870   0.240
 3455W        W 4426  11.600   0.960  11.730
 3456W        W 4427   2.730   1.920   0.460
 3457W        W 4428   5.120   1.530   1.510
 3458W        W 4429   0.270   2.220   2.430
 3459W        W 4430   2.490   0.350   5.790
 3460W        W 4431  13.680   8.660   4.370
 3461W        W 4432  13.100  11.370   8.810
 3462W        W 4433   8.620   4.500   9.320
 3463W        W 4434   5.350   1.930   1.810
 3464W        W 4435   2.440   5.900  13.320
 3465W        W 4436   0.730   7.390   2.200
 3466W        W 4437   2.140   4.230   8.700
 3467W        W 4438   5.900   8.370   6.790
 3468W        W 4439  13.890   7.460   6.180
 3469W        W 4440  11.130   4.200   4.370
 3470W        W 4441   3.090   1.910   2.300
 3471W        W 4442  13.100   4.190   9.630
 3472W        W 4443   7.250   0.570  12.300
 3473W        W 4444  11.590   5.320  11.200
 3474W        W 4445   2.300   6.630  12.370
 3475W        W 4446   1.510   9.700   3.740
 3476W        W 4447   7.330  12.050   6.550
 3477W        W 4448   4.920   1.500   8.660
 3478W        W 4449  10.930   0.300  13.520
 3479W        W 4450   3.580   5.940   9.440
 3480W        W 4451   1.730   6.260  11.580
 3481W        W 4452   0.280   3.920   2.170
 3482W        W 4453   4.840  13.640  13.650
 3483W        W 4454  11.520   2.450  11.520
 3484W        W 4455   9.140   1.080   3.550
 3485W        W 4456   6.140   2.180   1.170
 3486W        W 4457   5.620  11.200   6.550
 3487W        W 4458  10.990  10.370   7.860
 3488W        W 4459   2.300   3.870  11.090
 3489W        W 4460   5.010  12.750   5.640
 3490W        W 4461  12.300   6.230   3.840
 3491W        W 4462  11.330   4.510  10.070
 3492W        W 4463  12.910   8.780   5.040
 3493W        W 4464   6.430   0.700   1.970
 3494W        W 4465   0.620   8.150   3.450
 3495W        W 4466  12.560   8.680   3.060
 3496W        W 4467  12.160  10.480   2.150
 3497W        W 4468  11.380  10.300  13.020
 3498W        W 4469   2.840   6.140   2.590
 3499W        W 4470   5.820   3.970  12.730
 3500W        W 4471  11.420   8.320   5.050
 3501W        W 4472   6.710   3.300  12.150
 3502W        W 4473   2.620  13.880   5.140
 3503W        W 4474  10.140   6.800   5.650
 3504W        W 4475   3.800   1.730  10.160
 3505W        W 4476   6.140   9.620   6.300
 3506W        W 4477   1.220   7.890   1.470
 3507W        W 4478   9.190  11.820   9.440
 3508W        W 4479   0.230  13.590  12.140
 3509W        W 4480   4.720  13.360   0.130
 3510W        W 4481   7.770   4.800   9.690
 3511W        W 4482  11.560   2.480   8.830
 3512W        W 4483   9.690  10.290   5.910
 3513W        W 4484   3.460   3.190   3.740
 3514W        W 4485   6.130  12.410   6.270
 3515W        W 4486  10.010   3.060   4.470
 3516W        W 4487   5.280   6.000   4.440
 3517W        W 4488   7.120  11.190  11.710
 3518W        W 4489   7.760  11.580   5.010
 3519W        W 4490  13.740   4.130   8.410
 3520W        W 4491   1.930   7.490   3.450
 3521W        W 4492   6.100   5.730   9.130
 3522W        W 4493  11.490  12.470  11.440
 3523W        W 4494   6.930   3.700   5.560
 3524W        W 4495   8.420   1.980   5.260
 3525W        W 4496  10.500   7.560   8.980
 3526W        W 4497   0.120  13.100   1.040
 3527W        W 4498   3.670   4.320   3.440
 3528W        W 4499  11.160   1.570   5.560
 3529W        W 4500   4.460   9.340   7.180
 3530W        W 4501   9.990   1.330   6.700
 3531W        W 4502  12.510  13.730   2.830
 3532W        W 4503   9.090   0.570   6.100
 3533W        W 4504  11.400  12.020  12.150
 3534W        W 4505   1.810   5.990   5.060
 3535W        W 4506   0.940   8.370   2.750
 3536W        W 4507   1.120   7.170  13.620
 3537W        W 4508   0.890   6.600   2.070
 3538W        W 4509  12.120   1.310   9.750
 3539W        W 4510   2.010   0.550   0.340
 3540W        W 4511   1.900   9.370   1.000
 3541W        W 4512   3.660  12.980   5.460
 3542W        W 4513   1.430   4.170   2.850
 3543W        W 4514  13.660   7.740   5.720
 3544W        W 4515   9.910   6.730   8.940
 3545W        W 4516   2.100  11.910   9.430
 3546W        W 4517   7.910   6.840   4.970
 3547W        W 4518   3.900   4.110   2.140
 3548W        W 4519   5.760   1.510   6.970
 3549W        W 4520   4.190  10.570   6.080
 3550W        W 4521  11.860  13.120   0.430
 3551W        W 4522   5.250   2.630   7.030
 3552W        W 4523   4.480   0.490  13.320
 3553W        W 4524  13.600  13.470  11.000
 3554W        W 4525   0.190   5.860   2.180
 3555W        W 4526   3.830   9.620   5.950
 3556W        W 4527   5.140   2.110   9.280
 3557W        W 4528   6.050   6.220   9.240
 3558W        W 4529  11.860   7.120   9.070
 3559W        W 4530   8.790   0.580   6.600
 3560W        W 4531   9.460   3.840  12.370
 3561W        W 4532   4.930   8.470  12.570
 3562W        W 4533   6.610   4.790   7.700
 3563W        W 4534   6.710   9.950   4.660
 3564W        W 4535   6.400  12.140   4.140
 3565W        W 4536   9.150   7.330   7.180
 3566W        W 4537   5.020  11.840   5.350
 3567W        W 4538   6.170   9.060   2.360
 3568W        W 4539  11.670  11.200   8.660
 3569W        W 4540  12.010   3.060   3.620
 3570W        W 4541   4.910   9.310   3.740
 3571W        W 4542  13.340  11.380   3.130
 3572W        W 4543  12.920  12.400   1.800
 3573W        W 4544   2.370  13.250   0.670
 3574W        W 4545   9.660   4.710   7.530
 3575W        W 4546   6.650   0.080   3.470
 3576W        W 4547   3.240   0.010  12.250
 3577W        W 4548  11.970   0.790   3.230
 3578W        W 4549  11.080  10.500   3.610
 3579W        W 4550   6.570   6.440  13.910
 3580W        W 4551   3.800   7.000  12.980
 3581W        W 4552   3.470  13.220   3.120
 3582W        W 4553   7.650   3.170  12.420
 3583W        W 4554  11.470   4.660   6.530
 3584W        W 4555   1.670   7.870   9.260
 3585W        W 4556   6.820  10.580   6.520
 3586W        W 4557   5.290   2.170   1.390
 3587W        W 4558   4.840   1.760  11.350
 3588W        W 4559   1.490   2.150  13.650
 3589W        W 4560   1.040   0.680   1.310
 3590W        W 4561   6.170  11.370  10.480
 3591W        W 4562   2.620   0.460   0.060
 3592W        W 4563   7.720   4.760   4.350
 3593W        W 4564  11.060  11.210   4.430
 3594W        W 4565   9.110  11.280   5.280
 3595W        W 4566   4.220  12.490   3.910
 3596W        W 4567  11.320   7.500   5.250
 3597W        W 4568   2.940   1.050   2.660
 3598W        W 4569  11.720  10.130   2.510
 3599W        W 4570   5.970   5.580   2.470
 3600W        W 4571  10.520   6.640   4.240
 3601W        W 4572   7.270   5.990   3.780
 3602W        W 4573   3.450   8.470  11.790
 3603W        W 4574   1.230  13.360  12.270
 3604W        W 4575   7.350  10.940   2.020
 3605W        W 4576   5.680   9.990   4.410
 3606W        W 4577   5.460  13.240  10.210
 3607W        W 4578  13.680   6.670  12.340
 3608W        W 4579   9.010   4.270   6.620
 3609W        W 4580  10.810   9.920   7.150
 3610W        W 4581   5.430   3.640   0.200
 3611W        W 4582  11.130   1.730  12.120
 3612W        W 4583   0.860   1.160  12.080
 3613W        W 4584  12.710   3.400  12.960
 3614W        W 4585   3.290   7.010   2.930
 3615W        W 4586   3.460  11.370   7.660
 3616W        W 4587   3.010   1.130  10.010
 3617W        W 4588   8.300  12.870   2.100
 3618W        W 4589   8.880  13.390   4.210
 3619W        W 4590   3.270   7.500   9.310
 3620W        W 4591   4.170   3.930   8.960
 3621W        W 4592  12.910   3.230   9.410
 3622W        W 4593   0.410   9.640   5.620
 3623W        W 4594  11.360   0.300  13.730
 3624W        W 4595   0.270   5.010   2.200
 3625W        W 4596   1.600   1.410   4.140
 3626W        W 4597  13.670   0.820   0.720
 3627W        W 4598   7.930   9.920  10.510
 3628W        W 4599   1.610  13.290   0.140
 3629W        W 4600   8.170  13.570   9.230
 3630W        W 4601   9.530  13.760   0.750
 3631W        W 4602   4.950   1.760   5.070
 3632W        W 4603  12.450   9.600   9.800
 3633W        W 4604   5.310   2.720  10.490
 3634W        W 4605   4.920  11.600   6.600
 3635W        W 4606   3.220   2.600   9.790
 3636W        W 4607   4.040   2.840  10.860
 3637W        W 4608   8.980  10.880  10.580
 3638W        W 4609   5.440  12.890   0.340
 3639W        W 4610   4.950  13.120  12.050
 3640W        W 4611   2.890   2.430   0.250
 3641W        W 4612  12.760  13.820   5.250
 3642W        W 4613   4.360  13.590   5.450
 3643W        W 4614  12.520   8.180  10.820
 3644W        W 4615  11.860   6.560   4.660
 3645W        W 4616   1.190  11.900  10.250
 3646W        W 4617   4.860  12.760  11.740
 3647W        W 4618   7.270   1.920  13.550
 3648W        W 4619   9.200   0.970   1.470
 3649W        W 4620   5.040   0.520  11.370
 3650W        W 4621  13.010  10.300   1.350
 3651W        W 4622   7.960   3.460   3.670
 3652W        W 4623   9.790   5.340  11.560
 3653W        W 4624   0.320   9.620  12.330
 3654W        W 4625   0.290   7.500  13.110
 3655W        W 4626   0.760   7.310   1.150
 3656W        W 4627   3.320   8.660  13.340
 3657W        W 4628  11.930   6.320   7.640
 3658W        W 4629   1.060  13.300   5.220
 3659W        W 4630   7.070   6.990  11.750
 3660W        W 4631  10.310  12.620  13.320
 3661W        W 4632  10.930   7.110   6.690
 3662W        W 4633   8.770   5.530  12.960
 3663W        W 4634   4.520   1.540   2.180
 3664W        W 4635   0.220   8.430   1.100
 3665W        W 4636   3.170   1.290   0.050
 3666W        W 4637   3.250   3.460   9.430
 3667W        W 4638   9.570   1.420  10.780
 3668W        W 4639  13.070   4.510   2.770
 3669W        W 4640   1.210  13.900  12.290
 3670W        W 4641   6.950  11.560  13.010
 3671W        W 4642   5.280   6.500   0.620
 3672W        W 4643   8.730   1.230   3.300
 3673W        W 4644  10.420  10.120  12.660
 3674W        W 4645   4.850   6.670   6.590
 3675W        W 4646   4.630   9.080   4.260
 3676W        W 4647   5.090   6.790  12.320
 3677W        W 4648   8.030   6.010   9.800
 3678W        W 4649   6.300  11.210   4.100
 3679W        W 4650  10.960   4.890   3.270
 3680W        W 4651   7.950   6.570   5.410
 3681W        W 4652  10.820  13.290  13.330
 3682W        W 4653   5.370  11.570   6.870
 3683W        W 4654   0.810   0.670   9.420
 3684W        W 4655  11.710   4.640   9.620
 3685W        W 4656  13.170   2.370  10.810
 3686W        W 4657   3.810   9.160   5.200
 3687W        W 4658   7.020   0.390  10.990
 3688W        W 4659  11.230   1.150  10.360
 3689W        W 4660   8.270  13.850  12.750
 3690W        W 4661   8.820  10.090   2.440
 3691W        W 4662  10.970  12.480   0.470
 3692W        W 4663   9.030   6.230   0.080
 3693W        W 4664  13.820   3.090  11.050
 3694W        W 4665   4.190   2.490   3.520
 3695W        W 4666   1.430   6.870   4.570
 3696W        W 4667   3.810   2.480  12.570
 3697W        W 4668   1.960   2.060  13.820
 3698W        W 4669   5.280   3.520   8.350
 3699W        W 4670   7.500  12.740   3.670
 3700W        W 4671   8.150   9.140   8.520
 3701W        W 4672   2.850  13.820   4.660
 3702W        W 4673   5.290   0.330   8.130
 3703W        W 4674  11.520   9.700  10.940
 3704W        W 4675   2.320   4.670   3.090
 3705W        W 4676   8.660   0.660   9.870
 3706W        W 4677   1.030   8.680   8.980
 3707W        W 4678   4.280   3.340   9.190
 3708W        W 4679   8.180   9.050   2.820
 3709W        W 4680   9.760   6.640  10.160
 3710W        W 4681   8.870   1.190   1.080
 3711W        W 4682   2.050   0.380   3.140
 3712W        W 4683   3.340  13.500   1.580
 3713W        W 4684   3.120  10.630   6.930
 3714W        W 4685   2.870   0.610   6.450
 3715W        W 4686   6.560  10.780   7.640
 3716W        W 4687   8.850   8.200   7.430
 3717W        W 4688   1.050   7.640   9.710
 3718W        W 4689  10.040   6.630   9.810
 3719W        W 4690  10.060   6.540   3.240
 3720W        W 4691   5.090   4.320   8.990
 3721W        W 4692  10.070   4.760   0.430
 3722W        W 4693   0.060  12.720   1.920
 3723W        W 4694   2.260   3.100  12.200
 3724W        W 4695   1.140  10.890   3.200
 3725W        W 4696  12.000   5.810   5.810
 3726W        W 4697   5.970   4.920  10.910
 3727W        W 4698   1.850   2.060   8.430
 3728W        W 4699  11.850   9.320   0.310
 3729W        W 4700   9.390  11.600   9.810
 3730W        W 4701   9.960   3.080   2.960
 3731W        W 4702   2.520  13.770   9.800
 3732W        W 4703   7.500   9.500   3.830
 3733W        W 4704   6.240   8.690  10.540
 3734W        W 4705   3.420   3.210   2.010
 3735W        W 4706   5.190  10.360   7.690
 3736W        W 4707   4.450  10.720   9.580
 3737W        W 4708  11.670   5.990   4.690
 3738W        W 4709   0.680  13.160   5.910
 3739W        W 4710  13.400   3.590  13.860
 3740W        W 4711   8.120  11.510  13.320
 3741W        W 4712   4.370   1.990   3.510
 3742W        W 4713   4.580  13.080   6.550
 3743W        W 4714   8.970   9.460   4.270
 3744W        W 4715   1.820   9.110  10.270
 3745W        W 4716   4.040   5.020   3.950
 3746W        W 4717   9.160   1.670   9.090
 3747W        W 4718   3.830   3.370  10.160
 3748W        W 4719   5.060   7.920   3.460
 3749W        W 4720   1.480  12.310  12.440
 3750W        W 4721   2.640   1.280   6.340
 3751W        W 4722   3.350   9.170  13.500
 3752W        W 4723   3.030   1.630   4.690
 3753W        W 4724   7.430   8.400   5.670
 3754W        W 4725  10.150   9.210   9.380
 3755W        W 4726  13.680   9.220   7.790
 3756W        W 4727   7.030  10.860   9.040
 3757W        W 4728   9.750   9.660   2.560
 3758W        W 4729  12.670   7.850  13.880
 3759W        W 4730  13.110   4.200  10.960
 3760W        W 4731   7.300   5.600  11.470
 3761W        W 4732   5.630   9.190   0.420
 3762W        W 4733  11.430  13.390   9.450
 3763W        W 4734  12.720   6.870   9.910
 3764W        W 4735   4.120   7.120   9.230
 3765W        W 4736   7.870   0.540  10.450
 3766W        W 4737   1.590   9.350   1.730
 3767W        W 4738   6.090   2.000   3.030
 3768W        W 4739  13.610   9.100   3.530
 3769W        W 4740   1.400   9.820   0.830
 3770W        W 4741   1.590  10.210   7.820
 3771W        W 4742   4.010  13.480  11.170
 3772W        W 4743  12.110   7.510   9.810
 3773W        W 4744  10.290   0.180   2.070
 3774W        W 4745  12.390   1.530   3.580
 3775W        W 4746   4.490   8.670   5.030
 3776W        W 4747   9.450   7.680   2.750
 3777W        W 4748   6.850   9.040  11.040
 3778W        W 4749   4.080   9.640   8.530
 3779W        W 4750   3.880   7.960   4.450
 3780W        W 4751   0.670   0.030  10.090
 3781W        W 4752   8.240  10.970   8.270
 3782W        W 4753  12.640   3.950   1.210
 3783W        W 4754   8.610   5.610   7.290
 3784W        W 4755   4.080  10.450   2.380
 3785W        W 4756   0.060  13.860   5.540
 3786W        W 4757  13.560   2.780   0.450
 3787W        W 4758  11.440   4.260   4.930
 3788W        W 4759   5.070   4.140   7.750
 3789W        W 4760   8.290   8.970  11.860
 3790W        W 4761  10.860   1.470   4.010
 3791W        W 4762   7.120   3.390  12.450
 3792W        W 4763   9.710   3.130   0.140
 3793W        W 4764   3.850   7.820  10.750
 3794W        W 4765   9.250  10.590   5.130
 3795W        W 4766  12.040  12.050  13.510
 3796W        W 4767  13.840   5.600  12.080
 3797W        W 4768   3.920   4.770   8.590
 3798W        W 4769   9.060   0.160   5.490
 3799W        W 4770   1.650   7.800   0.670
 3800W        W 4771  10.080   7.890   0.990
 3801W        W 4772  12.460   7.280   0.210
 3802W        W 4773   4.450   2.450   2.770
 3803W        W 4774   8.360  11.760   2.720
 3804W        W 4775   8.080   2.580  13.690
 3805W        W 4776  12.980   6.160  12.200
 3806W        W 4777   8.730  10.110   9.930
 3807W        W 4778   8.540   7.320   9.210
 3808W        W 4779  12.270   7.050  13.180
 3809W        W 4780   3.950  12.380   7.260
 3810W        W 4781   4.390   8.570  11.700
 3811W        W 4782   7.900   9.590   1.810
 3812W        W 4783  11.460   0.060   7.170
 3813W        W 4784   5.760   8.070   3.880
 3814W        W 4785   4.360   3.200  12.240
 3815W        W 4786   2.690  12.710   8.610
 3816W        W 4787  10.670   9.490   5.720
 3817W        W 4788   2.680   7.750   4.690
 3818W        W 4789   5.620   8.500   5.200
 3819W        W 4790   4.200   3.860  11.640
 3820W        W 4791   0.120   2.290  10.550
 3821W        W 4792   5.670   6.530   0.310
 3822W        W 4793  12.180   0.740   7.180
 3823W        W 4794  10.210   7.130  11.620
 3824W        W 4795   1.810  10.900   6.070
 3825W        W 4796   6.940  13.900   4.880
 3826W        W 4797   7.980   2.600   9.720
 3827W        W 4798   4.180   5.790   1.760
 3828W        W 4799  13.910   8.790  10.890
 3829W        W 4800  13.540   5.450   2.900
 3830W        W 4801  10.920  11.310   9.080
 3831W        W 4802  13.870  10.880  13.510
 3832W        W 4803   7.090  11.750   6.830
 3833W        W 4804  11.440   7.460   9.250
 3834W        W 4805   6.970   7.550  10.890
 3835W        W 4806   9.860   9.630  12.200
 3836W        W 4807  10.210   0.350   9.910
 3837W        W 4808  10.220  11.790   1.890
 3838W        W 4809   5.890   0.470  11.120
 3839W        W 4810   9.660  12.440   5.780
 3840W        W 4811   1.300   4.710   6.400
 3841W        W 4812   6.950   0.000   6.590
 3842W        W 4813  11.320   6.550   0.550
 3843W        W 4814   7.640   1.180   2.540
 3844W        W 4815   2.130  12.150  13.300
 3845W        W 4816   9.400   0.720   8.830
 3846W        W 4817  12.680   8.110   7.640
 3847W        W 4818  11.760   9.250   4.650
 3848W        W 4819   3.160  13.240   9.930
 3849W        W 4820   3.990   1.150   6.140
 3850W        W 4821   0.020   6.650   2.270
 3851W        W 4822   1.190  10.990   7.550
 3852W        W 4823   4.810   7.080   6.330
 3853W        W 4824  12.210  13.610  13.270
 3854W        W 4825   0.050  11.870   8.600
 3855W        W 4826   3.180  12.380   6.150
 3856W        W 4827  13.010   8.400   7.440
 3857W        W 4828  10.330   1.550  12.220
 3858W        W 4829   0.800  11.260  11.570
 3859W        W 4830   5.980   7.580   8.700
 3860W        W 4831   2.520  11.100   6.740
 3861W        W 4832  12.790   6.930   9.040
 3862W        W 4833  12.270  13.520   5.950
 3863W        W 4834   8.710   9.230   7.920
 3864W        W 4835  12.630  11.770   2.800
 3865W        W 4836   5.480  10.210   4.860
 3866W        W 4837  10.110  10.810  13.490
 3867W        W 4838  13.310   1.110  12.970
 3868W        W 4839   1.650   3.220  12.860
 3869W        W 4840   6.970   4.460   1.740
 3870W        W 4841   7.260  11.910  13.090
 3871W        W 4842  12.170  12.150  11.500
 3872W        W 4843   1.130  12.960   1.030
 3873W        W 4844  13.090   8.010   2.330
 3874W        W 4845   5.850   5.360  12.230
 3875W        W 4846   6.190   4.770   9.870
 3876W        W 4847   8.440  12.500  10.280
 3877W        W 4848   4.870  10.310   2.320
 3878W        W 4849   8.800  12.820   1.990
 3879W        W 4850   6.410   8.180   9.090
 3880W        W 4851   2.050   3.570   1.080
 3881W        W 4852  11.870   3.760  10.570
 3882W        W 4853   9.800  10.290   7.750
 3883W        W 4854   9.090  13.000   0.210
 3884W        W 4855  10.110   9.430  11.820
 3885W        W 4856  13.250   0.970  12.100
 3886W        W 4857   9.180   2.500   1.350
 3887W        W 4858   9.110   2.260   2.420
 3888W        W 4859   0.990  13.020   8.880
 3889W        W 4860   7.600   8.860   4.200
 3890W        W 4861  11.330   0.380  13.200
 3891W        W 4862   7.690   7.340   4.930
 3892W        W 4863  12.470   6.960  10.800
 3893W        W 4864   4.580  13.300   8.360
 3894W        W 4865   5.550   5.740   8.220
 3895W        W 4866   8.830   5.380   9.570
 3896W        W 4867   1.310   2.820   5.740
 3897W        W 4868   5.540   7.050   7.750
 3898W        W 4869  10.050   7.000   4.550
 3899W        W 4870   2.620  12.050  13.150
 3900W        W 4871   7.460   5.130   4.290
 3901W        W 4872   0.910  13.310   8.510
 3902W        W 4873  13.290   4.950   4.640
 3903W        W 4874   0.390   0.380   0.270
 3904W        W 4875   9.580   5.540   8.370
 3905W        W 4876   9.650   1.150   3.500
 3906W        W 4877   4.360  11.760   3.230
 3907W        W 4878  12.430   1.480   9.390
 3908W        W 4879   2.810   7.200   3.250
 3909W        W 4880  12.770   0.590   8.090
 3910W        W 4881   4.700  11.100   4.210
 3911W        W 4882   5.360   5.920  13.250
 3912W        W 4883  10.040   1.150   3.190
 3913W        W 4884   6.910  12.630   7.270
 3914W        W 4885   4.870   8.100   2.930
 3915W        W 4886   6.160   6.700  12.560
 3916W        W 4887  10.800   8.190   5.080
 3917W        W 4888   6.020   6.010   8.210
 3918W        W 4889  12.330   6.100  12.860
 3919W        W 4890   0.810   0.400   7.050
 3920W        W 4891   8.250   1.800   8.560
 3921W        W 4892   4.790   4.290  10.560
 3922W        W 4893   1.500   7.600   4.120
 3923W        W 4894   2.940  13.130   1.980
 3924W        W 4895  12.960  10.430   7.940
 3925W        W 4896   9.850  11.360   7.200
 3926W        W 4897   6.050   6.850   7.710
 3927W        W 4898   1.470   3.670  11.580
 3928W        W 4899   1.400  10.330  11.600
 3929W        W 4900   3.500  10.200   4.080
 3930W        W 4901   7.130   2.890   8.730
 3931W        W 4902   8.020   9.650   9.550
 3932W        W 4903   1.010  10.660  12.450
 3933W        W 4904   8.470   1.610   5.570
 3934W        W 4905   3.140  12.670  12.050
 3935W        W 4906   1.210   9.180  12.970
 3936W        W 4907   4.810   3.290   3.590
 3937W        W 4908   7.150  13.390   2.250
 3938W        W 4909   9.410   4.880   9.820
 3939W        W 4910   3.210   3.190   8.990
 3940W        W 4911   5.230  12.180   7.800
 3941W        W 4912   8.700   5.350  12.500
 3942W        W 4913   3.420   5.670  11.740
 3943W        W 4914  10.360  13.470  13.250
 3944W        W 4915   4.630  10.710  13.470
 3945W        W 4916   9.410   1.740   0.500
 3946W        W 4917  12.220  12.330  10.610
 3947W        W 4918   4.900   7.360   4.570
 3948W        W 4919  12.600  10.000   5.040
 3949W        W 4920   1.510  13.800  13.850
 3950W        W 4921  13.310  12.570   1.310
 3951W        W 4922   1.190  13.780   5.330
 3952W        W 4923  13.820   5.630   3.360
 3953W        W 4924   4.510  12.600  13.630
 3954W        W 4925   9.120   3.010   1.460
 3955W        W 4926   6.720  12.510   9.960
 3956W        W 4927   4.010   4.760   3.410
 3957W        W 4928  10.810   5.040   6.540
 3958W        W 4929   1.750  13.910   0.990
 3959W        W 4930  12.980   6.160   1.860
 3960W        W 4931   7.220   8.250   8.590
 3961W        W 4932  12.680   4.690  11.600
 3962W        W 4933   6.100   2.480   4.240
 3963W        W 4934   8.560  11.730   6.540
 3964W        W 4935   6.880   6.190  10.720
 3965W        W 4936  11.490   4.200   9.720
 3966W        W 4937  13.150   6.930   1.980
 3967W        W 4938  11.940  13.660  11.360
 3968W        W 4939   7.250   7.580   9.100
 3969W        W 4940   1.360   5.980  11.770
 3970W        W 4941   5.310   1.100   1.550
 3971W        W 4942   3.220   3.200   7.090
 3972W        W 4943   9.200   8.700   9.680
 3973W        W 4944   2.770   7.290  13.180
 3974W        W 4945  11.680   9.010   2.680
 3975W        W 4946   1.600   3.390  13.340
 3976W        W 4947   8.900   6.690  12.660
 3977W        W 4948   1.610   3.730   5.470
 3978W        W 4949  12.920  12.830   8.410
 3979W        W 4950  11.610  13.380   7.310
 3980W        W 4951  12.030   3.080   9.300
 3981W        W 4952  12.780   7.040   7.450
 3982W        W 4953   5.220   0.170   6.480
 3983W        W 4954   3.450   5.770   0.160
 3984W        W 4955  12.860   4.680  11.110
 3985W        W 4956   5.670   8.270   0.720
 3986W        W 4957   2.040   6.650   3.560
 3987W        W 4958   1.680   0.370  11.530
 3988W        W 4959  12.410   5.470   5.010
 3989W        W 4960   6.490  10.650  12.420
 3990W        W 4961   3.340  12.440   2.310
 3991W        W 4962   2.820   2.990   8.070
 3992W        W 4963   2.550   5.190  11.270
 3993W        W 4964   5.830   6.180  11.890
 3994W        W 4965   1.930  11.560  12.060
 3995W        W 4966   2.020   9.120   4.570
 3996W        W 4967   8.130   2.960   1.760
 3997W        W 4968   5.800   7.920  10.900
 3998W        W 4969   5.770  10.480  10.260
 3999W        W 4970   2.030   7.130   3.110
 4000W        W 4971   6.850   1.900   2.320
 4001W        W 4972   4.850  11.220  11.050
 4002W        W 4973   2.850  10.530   4.850
 4003W        W 4974   2.610  12.160  12.020
 4004W        W 4975  10.340   5.460   9.550
 4005W        W 4976   8.830  11.480   0.630
 4006W        W 4977   9.900  12.760   7.520
 4007W        W 4978   8.030   6.160   0.170
 4008W        W 4979   9.690   1.470   4.740
 4009W        W 4980   6.350   5.730   9.900
 4010W        W 4981  10.640   2.600   0.120
 4011W        W 4982   4.420   8.740   4.480
 4012W        W 4983   1.870  11.770   0.610
 4013W        W 4984  12.480   9.990   9.460
 4014W        W 4985   0.440   2.480   2.090
 4015W        W 4986   9.710   6.870  13.650
 4016W        W 4987   0.130   5.070  10.190
 4017W        W 4988  13.380   8.850   8.050
 4018W        W 4989   6.560  11.710   2.610
 4019W        W 4990   7.490   7.250   3.460
 4020W        W 4991   7.530  11.680   7.260
 4021W        W 4992   8.870   8.700  10.030
 4022W        W 4993   3.030  10.540   8.710
 4023W        W 4994   8.070   4.600   3.260
 4024W        W 4995   6.810   5.970   2.520
 4025W        W 4996  10.130  12.730   1.610
 4026W        W 4997   1.130   0.300   1.720
 4027W        W 4998   3.640   0.030  11.980
 4028W        W 4999   0.370   4.880   4.930
 4029W        W 5000   1.140   4.030   3.300
 4030W        W 5001   6.940   2.690  11.850
 4031W        W 5002   9.210  11.640   3.110
 4032W        W 5003   3.480   3.090   9.830
 4033W        W 5004   5.770  11.130  12.770
 4034W        W 5005   2.870   0.760   9.590
 4035W        W 5006  11.890   4.600   2.690
 4036W        W 5007   9.590   7.100   2.780
 4037W        W 5008   0.250   3.240   0.140
 4038W        W 5009   4.850   9.740   7.120
 4039W        W 5010   9.520   3.660  11.820
 4040W        W 5011   9.830  10.530   2.280
 4041W        W 5012  11.430   5.940   5.220
 4042W        W 5013  13.410   3.150  11.360
 4043W        W 5014   6.500  12.270  12.730
 4044W        W 5015  12.210  11.720  13.180
 4045W        W 5016   4.690   6.040  10.560
 4046W        W 5017   1.670   4.320   8.510
 4047W        W 5018   7.990   4.120   4.980
 4048W        W 5019   8.240   3.290   0.340
 4049W        W 5020   0.220   3.520   5.430
 4050W        W 5021  10.210   7.340  12.060
 4051W        W 5022  10.210   6.700   1.280
 4052W        W 5023   5.480  13.740  10.110
 4053W        W 5024  10.130   7.380   8.110
 4054W        W 5025  10.550   8.500   5.420
 4055W        W 5026   2.210  11.360   7.660
 4056W        W 5027   2.510   6.750   0.010
 4057W        W 5028  11.920   3.640   6.740
 4058W        W 5029   5.280   4.630   0.310
 4059W        W 5030  11.230   1.250   9.890
 4060W        W 5031  12.110   7.800  11.700
 4061W        W 5032   8.910  10.590   2.380
 4062W        W 5033  10.730  11.480   5.660
 4063W        W 5034   1.560  11.050   3.020
 4064W        W 5035   3.100   1.030   6.570
 4065W        W 5036  10.250   4.360   7.060
 4066W        W 5037   9.700   4.830  12.220
 4067W        W 5038   3.660  12.780   7.370
 4068W        W 5039  12.920  11.880   7.060
 4069W        W 5040   6.600   6.210  13.220
 4070W        W 5041   5.230   6.710  12.870
 4071W        W 5042  10.290  11.590   7.650
 4072W        W 5043   3.460   2.520   7.850
 4073W        W 5044  10.700   8.900   0.140
 4074W        W 5045   4.130   1.790  10.800
 4075W        W 5046   2.950   5.650  13.890
 4076W        W 5047   7.390   9.780   7.120
 4077W        W 5048   0.030   6.560  12.930
 4078W        W 5049   1.800   9.600   4.440
 4079W        W 5050   2.360   6.990  11.870
 4080W        W 5051   5.210   3.580   4.550
 4081W        W 5052   2.180   0.630   7.020
 4082W        W 5053  13.040   4.580  13.440
 4083W        W 5054   7.910   1.660   5.540
 4084W        W 5055  12.150   8.680   8.300
 4085W        W 5056  10.150   3.720   9.420
 4086W        W 5057   4.870   4.920   4.000
 4087W        W 5058   1.260  12.110   2.080
 4088W        W 5059   1.130   4.210   7.370
 4089W        W 5060   8.130   4.600  11.250
 4090W        W 5061   5.680   7.990   7.410
 4091W        W 5062  10.000   8.250  10.080
 4092W        W 5063  12.840  13.450   0.530
 4093W        W 5064   1.600  10.490   5.890
 4094W        W 5065   1.250   0.350   8.980
 4095W        W 5066   9.960  13.220   3.780
 4096W        W 5067   3.660   5.750   3.620
 4097W        W 5068   0.260   5.840  11.770
 4098W        W 5069   3.130   5.840   9.720
 4099W        W 5070   6.310   5.810  13.200
 4100W        W 5071   7.160   8.750   3.940
 4101W        W 5072  11.740   5.020   8.940
 4102W        W 5073   9.500  12.240  11.580
 4103W        W 5074  10.570   6.550  12.430
 4104W        W 5075   0.400  10.930   5.000
 4105W        W 5076  10.390   3.830   8.100
 4106W        W 5077   3.000   2.080  10.640
 4107W        W 5078   6.000   0.860   3.970
 4108W        W 5079  12.010   8.010   7.570
 4109W        W 5080   4.100   3.420   9.680
 4110W        W 5081  13.030   3.310  12.600
 4111W        W 5082   9.890  12.830   8.060
 4112W        W 5083   3.190  13.350   6.170
 4113W        W 5084   2.230   4.140   5.090
 4114W        W 5085   6.640   7.210  11.760
 4115W        W 5086   5.940  12.260  10.970
 4116W        W 5087  10.300   3.350   8.910
 4117W        W 5088   2.820   0.780   5.610
 4118W        W 5089   2.460   7.240   0.070
 4119W        W 5090  12.170   4.050   1.600
 4120W        W 5091  10.500   1.160   7.500
 4121W        W 5092  12.930  11.080   4.380
 4122W        W 5093   7.340   1.190  10.700
 4123W        W 5094  12.630   4.160  11.790
 4124W        W 5095   2.900   0.550   0.490
 4125W        W 5096   6.930  11.120   1.850
 4126W        W 5097   9.190   9.770   9.060
 4127W        W 5098   5.500   5.690   7.030
 4128W        W 5099   9.440   1.980  10.590
 4129W        W 5100  11.210   5.340  13.150
 4130W        W 5101   3.990  10.820   9.330
 4131W        W 5102   4.330   4.580   4.690
 4132W        W 5103   6.690  10.340   7.400
 4133W        W 5104  10.620   3.180   3.700
 4134W        W 5105  11.910   7.590   2.460
 4135W        W 5106   2.890   8.360   9.660
 4136W        W 5107   0.700   2.700  13.470
 4137W        W 5108  13.010   2.540   3.750
 4138W        W 5109  11.390   3.600   6.730
 4139W        W 5110   3.110   5.240   2.680
 4140W        W 5111  13.870  13.360  10.010
 4141W        W 5112   9.000   0.810   3.110
 4142W        W 5113   0.790  13.510   4.400
 4143W        W 5114  13.500   9.970   3.790
 4144W        W 5115   0.260   4.130   2.660
 4145W        W 5116   2.860   4.910  11.520
 4146W        W 5117   8.150   9.940   3.130
 4147W        W 5118   5.890  12.900   7.680
 4148W        W 5119   3.830   1.930   1.310
 4149W        W 5120   7.050   7.700   4.670
 4150W        W 5121   1.670   5.370  13.470
 4151W        W 5122   6.230   4.450   5.810
 4152W        W 5123   2.570   8.020   2.460
 4153W        W 5124  12.550   2.020  12.550
 4154W        W 5125  11.110   0.500   4.740
 4155W        W 5126   7.640   3.630   8.560
 4156W        W 5127   8.470  10.340   2.750
 4157W        W 5128   9.120   9.870  11.140
 4158W        W 5129   8.730  11.770   1.040
 4159W        W 5130   1.760   0.400   8.860
 4160W        W 5131   7.680   9.330   9.740
 4161W        W 5132   3.590  13.300  10.940
 4162W        W 5133   5.890   6.010  12.910
 4163W        W 5134   0.310  13.580   3.460
 4164W        W 5135  11.230  10.110  12.010
 4165W        W 5136  12.550   0.850   4.410
 4166W        W 5137   2.350   5.060   3.380
 4167W        W 5138   0.910  12.990   6.930
 4168W        W 5139   8.760   9.740   7.740
 4169W        W 5140   7.660   1.050   3.750
 4170W        W 5141   4.520   4.440   8.560
 4171W        W 5142   9.500   4.650   9.360
 4172W        W 5143   9.110   1.930   6.010
 4173W        W 5144   0.250  13.320   0.440
 4174W        W 5145   9.390   3.290   9.950
 4175W        W 5146  13.710  13.790  12.970
 4176W        W 5147   9.550   2.310  12.270
 4177W        W 5148   8.190   9.350   4.770
 4178W        W 5149   4.080  10.570  11.980
 4179W        W 5150   0.780   3.850  10.180
 4180W        W 5151   8.990   2.220   1.920
 4181W        W 5152   5.090   0.500   2.680
 4182W        W 5153   6.950   9.470   0.120
 4183W        W 5154   2.990  11.280   7.420
 4184W        W 5155  12.390   3.330   9.020
 4185W        W 5156   7.990   1.040  12.920
 4186W        W 5157   4.910   0.690  13.060
 4187W        W 5158   1.700   3.520   8.780
 4188W        W 5159   7.140   0.150   3.700
 4189W        W 5160   6.290   5.030   5.020
 4190W        W 5161  13.710  10.560   5.410
 4191W        W 5162   7.490   7.620   1.820
 4192W        W 5163   9.080  12.480   8.020
 4193W        W 5164  12.730   7.800   2.690
 4194W        W 5165  12.570   6.210   5.810
 4195W        W 5166   9.740  12.710   3.960
 4196W        W 5167   2.330  12.420  12.960
 4197W        W 5168   4.250   3.300  13.300
 4198W        W 5169   5.060   9.150  11.560
 4199W        W 5170   3.230   4.000  10.260
 4200W        W 5171   8.660  13.720   7.600
 4201W        W 5172  10.140   5.590  11.260
 4202W        W 5173  11.410  10.750  10.430
 4203W        W 5174  13.310   9.020   6.140
 4204W        W 5175   9.100  11.950  11.580
 4205W        W 5176   0.280   9.220  11.040
 4206W        W 5177   7.880   5.830   2.600
 4207W        W 5178   4.910   8.670  11.720
 4208W        W 5179   8.840  13.870  12.830
 4209W        W 5180   0.330   9.670   0.930
 4210W        W 5181   9.210  12.090  12.520
 4211W        W 5182   1.040   0.770  12.470
 4212W        W 5183   6.620  10.360  10.330
 4213W        W 5184   6.770  13.430  12.580
 4214W        W 5185   7.540  11.420   2.060
 4215W        W 5186   3.530  11.720  13.890
 4216W        W 5187   4.030   1.670   4.240
 4217W        W 5188  12.770  12.750   4.270
 4218W        W 5189   7.340   6.740   4.950
 4219W        W 5190   9.880   2.470   2.140
 4220W        W 5191   9.590   8.450   9.800
 4221W        W 5192   6.360   0.550   6.450
 4222W        W 5193  10.470   0.020   0.870
 4223W        W 5194  12.600   7.800  12.370
 4224W        W 5195   9.910   1.360  13.780
 4225W        W 5196  12.220  12.070  11.980
 4226W        W 5197   2.380   7.680   3.730
 4227W        W 5198   4.970   0.860   0.930
 4228W        W 5199  12.130  11.760   7.430
 4229W        W 5200   6.970   6.440   5.830
 4230W        W 5201   5.910   7.200  13.750
 4231W        W 5202   6.000   7.070   6.820
 4232W        W 5203   4.910   3.680   9.250
 4233W        W 5204   1.430   7.900   8.680
 4234W        W 5205  13.760   3.800   5.690
 4235W        W 5206   7.410   0.880  11.550
 4236W        W 5207   6.390  13.130  11.360
 4237W        W 5208   9.320   8.550  10.240
 4238W        W 5209   7.070   6.440   3.670
 4239W        W 5210   7.510   8.650   0.470
 4240W        W 5211   1.600   5.960   4.240
 4241W        W 5212   1.050   3.140   9.880
 4242W        W 5213   4.760   2.130   2.500
 4243W        W 5214  13.030   7.210   6.450
 4244W        W 5215  10.960   4.810  11.660
 4245W        W 5216  12.090   3.510  13.080
 4246W        W 5217   1.620  13.010   1.800
 4247W        W 5218   3.570   5.400  10.990
 4248W        W 5219  10.310   8.880   5.190
 4249W        W 5220  11.260  12.720   0.030
 4250W        W 5221   3.370   1.060   1.330
 4251W        W 5222   0.810   4.150  10.620
 4252W        W 5223   0.690  12.310   7.550
 4253W        W 5224   8.480   4.200   5.860
 4254W        W 5225   6.880  12.140  11.100
 4255W        W 5226  11.380  11.440   3.360
 4256W        W 5227  12.770   0.260   8.490
 4257W        W 5228  13.890  11.450  13.850
 4258W        W 5229   3.330  11.800  12.310
 4259W        W 5230   5.090   1.780   4.580
 4260W        W 5231  10.810   4.430  13.890
 4261W        W 5232   4.370  11.620   9.730
 4262W        W 5233   6.370   3.600  11.060
 4263W        W 5234   4.550  11.250   0.610
 4264W        W 5235  12.230   1.700   3.000
 4265W        W 5236   2.290  10.600   4.720
 4266W        W 5237   7.530   3.620   6.710
 4267W        W 5238   1.510   1.120  13.690
 4268W        W 5239  10.030   5.170   7.270
 4269W        W 5240   2.290   2.790   5.460
 4270W        W 5241   8.150   3.670   2.780
 4271W        W 5242  10.200   2.720  12.670
 4272W        W 5243  13.210  10.880   8.830
 4273W        W 5244  11.040   9.130   5.580
 4274W        W 5245   6.290   8.560   9.990
 4275W        W 5246   0.240   2.470   2.940
 4276W        W 5247  13.760   7.880   4.670
 4277W        W 5248   8.940  12.540   5.370
 4278W        W 5249  12.040   6.600   9.450
 4279W        W 5250   0.900  11.370   6.290
 4280W        W 5251   5.200   2.940   2.550
 4281W        W 5252   8.750   8.460   1.670
 4282W        W 5253  10.980   0.580   1.980
 4283W        W 5254   7.110  12.730  13.860
 4284W        W 5255   1.690   2.100   6.140
 4285W        W 5256  12.710   5.200  11.910
 4286W        W 5257  13.870   0.060   2.440
 4287W        W 5258   9.170  13.800   2.720
 4288W        W 5259   6.890   8.060  10.830
 4289W        W 5260   6.110   2.050   4.710
 4290W        W 5261   9.510  12.400  12.100
 4291W        W 5262  11.640   6.620  12.970
 4292W        W 5263   6.420   9.540   4.780
 4293W        W 5264  10.480   6.240   1.430
 4294W        W 5265   2.570   2.010   9.370
 4295W        W 5266   3.090   6.440   1.390
 4296W        W 5267  11.030  12.800   1.280
 4297W        W 5268   6.240  12.830   3.340
 4298W        W 5269   2.760   9.150   6.620
 4299W        W 5270  10.110   1.360   9.590
 4300W        W 5271   8.250   3.310  11.020
 4301W        W 5272   4.470  10.790   3.810
 4302W        W 5273   0.130   7.480   4.810
 4303W        W 5274  12.150  13.500  13.750
 4304W        W 5275  13.220   9.670   1.120
 4305W        W 5276   7.930   9.510   2.860
 4306W        W 5277   7.820   2.370   5.940
 4307W        W 5278  12.750   8.980   0.330
 4308W        W 5279   1.130   2.420   5.930
 4309W        W 5280   6.650   6.500   4.450
 4310W        W 5281   3.070  12.550   4.470
 4311W        W 5282   3.640   4.070   2.930
 4312W        W 5283   0.600   0.350   2.990
 4313W        W 5284   3.260   2.360  12.410
 4314W        W 5285   7.210   1.960  10.670
 4315W        W 5286   4.450   1.610   0.090
 4316W        W 5287   5.630   5.340   3.730
 4317W        W 5288  13.280   9.200  13.040
 4318W        W 5289   9.480  12.790   0.450
 4319W        W 5290   4.700   1.490   6.280
 4320W        W 5291   3.530   2.430   4.800
 4321W        W 5292   9.330   3.620   6.790
 4322W        W 5293  10.510   4.450  11.760
 4323W        W 5294  12.600   9.670  13.470
 4324W        W 5295   5.400   3.050   0.460
 4325W        W 5296   0.230   5.780   5.000
 4326W        W 5297  10.810   1.060   3.650
 4327W        W 5298   7.160   1.070   0.210
 4328W        W 5299   6.360  12.160   5.010
 4329W        W 5300   8.170   7.780   5.610
 4330W        W 5301   8.600   7.300   7.360
 4331W        W 5302   9.700   5.030   0.250
 4332W        W 5303  12.420   5.280  13.230
 4333W        W 5304   6.180   1.570   4.430
 4334W        W 5305   1.200   5.290  12.970
 4335W        W 5306   0.230   4.600  11.080
 4336W        W 5307   8.160   7.590   2.390
 4337W        W 5308   4.570   3.870   0.020
 4338W        W 5309   6.750   1.140   3.800
 4339W        W 5310   0.400   9.650   1.800
 4340W        W 5311   8.510  11.080  13.700
 4341W        W 5312  11.180  10.300   9.500
 4342W        W 5313   4.740  12.980  13.030
 4343W        W 5314  10.020   0.890   4.820
 4344W        W 5315  11.860  12.080  13.040
 4345W        W 5316  11.790   0.510  13.550
 4346W        W 5317   9.610   5.960   9.990
 4347W        W 5318  12.340   3.150  13.790
 4348W        W 5319   2.530   1.290   3.970
 4349W        W 5320  12.970   9.360   6.350
 4350W        W 5321  11.110  10.620  12.180
 4351W        W 5322   7.340   6.810  10.300
 4352W        W 5323   1.360  12.360   2.480
 4353W        W 5324   5.530   2.000   0.590
 4354W        W 5325  12.970   2.730   4.220
 4355W        W 5326  13.520  11.210   9.050
 4356W        W 5327  11.370   6.440   4.700
 4357W        W 5328   6.810   5.490  12.390
 4358W        W 5329   5.160  12.760   8.650
 4359W        W 5330  12.550  12.910   0.850
 4360W        W 5331   2.740   4.860  13.290
 4361W        W 5332  10.100   8.670   3.160
 4362W        W 5333   2.590   3.260  13.080
 4363W        W 5334   9.630   2.810   6.320
 4364W        W 5335   2.320   3.700   8.200
 4365W        W 5336   7.960   9.290   7.210
 4366W        W 5337   6.420   9.950   5.180
 4367W        W 5338  10.980   4.130   2.590
 4368W        W 5339  12.300   1.850   1.950
 4369W        W 5340   7.970   9.290   6.670
 4370W        W 5341   1.460   0.670  10.980
 4371W        W 5342   2.890   7.690   5.200
 4372W        W 5343   1.330   6.700  12.440
 4373W        W 5344   6.280   5.800   2.150
 4374W        W 5345   9.080  12.260  13.110
 4375W        W 5346  13.570   4.410   3.410
 4376W        W 5347  10.220   0.940   0.350
 4377W        W 5348   6.420   1.480  12.340
 4378W        W 5349   4.940  11.880   7.490
 4379W        W 5350   8.300   2.870   5.300
 4380W        W 5351   0.250  10.820   3.490
 4381W        W 5352   7.520   6.560   1.970
 4382W        W 5353  11.410  12.500  10.490
 4383W        W 5354   9.480  10.120  13.220
 4384W        W 5355  13.550  10.250   5.950
 4385W        W 5356   8.610   8.560  13.840
 4386W        W 5357   5.990   2.500   3.750
 4387W        W 5358   5.330   8.030   8.630
 4388W        W 5359  11.470   0.500   2.010
 4389W        W 5360   8.770   2.450  11.630
 4390W        W 5361  10.620   6.720   7.200
 4391W        W 5362   8.560   3.300   4.640
 4392W        W 5363   2.920   6.720   2.300
 4393W        W 5364   7.020   0.920   0.710
 4394W        W 5365  11.080   2.160  11.400
 4395W        W 5366   1.340   9.320   5.240
 4396W        W 5367   2.670   8.030   8.350
 4397W        W 5368   8.510   2.490   5.530
 4398W        W 5369   6.850   0.680   2.840
 4399W        W 5370   4.460   7.600   4.510
 4400W        W 5371   4.440   3.090   8.610
 4401W        W 5372   2.960   9.980   1.410
 4402W        W 5373   0.050  11.410   6.160
 4403W        W 5374   3.430   3.980   2.030
 4404W        W 5375  11.840   6.200   6.130
 4405W        W 5376   0.880   9.480   5.440
 4406W        W 5377   1.720  13.110   2.660
 4407W        W 5378  11.780   2.770   7.380
 4408W        W 5379   5.760   1.140   8.770
 4409W        W 5380   3.400  13.530  13.630
 4410W        W 5381   2.190   3.710   8.670
 4411W        W 5382  10.490   8.150   0.770
 4412W        W 5383   4.180   9.350   4.420
 4413W        W 5384   8.410   1.280   8.610
 4414W        W 5385  12.400   6.210   3.300
 4415W        W 5386   0.100   3.810   9.600
 4416W        W 5387   9.340   0.950   0.220
 4417W        W 5388   4.080   3.220  13.740
 4418W        W 5389   1.510   4.530   4.210
 4419W        W 5390  13.920  10.270  12.430
 4420W        W 5391   3.310  11.790   8.970
 4421W        W 5392  11.440  13.160  11.030
 4422W        W 5393  13.720   0.460  11.310
 4423W        W 5394  10.790   7.870   9.930
 4424W        W 5395   6.750  11.910   8.510
 4425W        W 5396  11.880   6.840   9.840
 4426W        W 5397  10.440   6.990  10.830
 4427W        W 5398   9.350   5.020  10.310
 4428W        W 5399  10.720   0.320   7.290
 4429W        W 5400   8.020   0.220   9.920
 4430W        W 5401   2.570   3.640   9.000
 4431W        W 5402   0.530   1.860   1.230
 4432W        W 5403   9.040   7.100  13.430
 4433W        W 5404   6.310   2.240   1.640
 4434W        W 5405   2.090   7.740   5.270
 4435W        W 5406  12.160   2.140   9.960
 4436W        W 5407   3.180   0.720   3.020
 4437W        W 5408  11.730  13.660   2.420
 4438W        W 5409   8.340   8.490  13.370
 4439W        W 5410   7.360  11.600  10.920
 4440W        W 5411   6.230  10.440  10.570
 4441W        W 5412   0.630   9.680   7.540
 4442W        W 5413   5.390  11.840  13.780
 4443W        W 5414   7.830  13.420  11.350
 4444W        W 5415   1.990   8.170  10.080
 4445W        W 5416   6.860   3.860   8.680
 4446W        W 5417   2.520   1.580   9.200
 4447W        W 5418   5.930  10.720  12.450
 4448W        W 5419  12.180   4.540  11.800
 4449W        W 5420   6.030  12.130   4.480
 4450W        W 5421   8.990   4.940   5.760
 4451W        W 5422   9.820   8.700   5.000
 4452W        W 5423   1.090  12.310   4.100
 4453W        W 5424   8.600   4.050   4.800
 4454W        W 5425  10.160  11.540   4.240
 4455W        W 5426   7.230  10.460   1.860
 4456W        W 5427   7.020   5.910   2.050
 4457W        W 5428   6.180  13.620   2.190
 4458W        W 5429   1.720   0.270   4.810
 4459W        W 5430   3.620   9.890   5.600
 4460W        W 5431  10.780   3.740   6.920
 4461W        W 5432   4.350   4.720   2.940
 4462W        W 5433   1.220   1.450   3.760
 4463W        W 5434  10.280   5.070  13.000
 4464W        W 5435   9.020  11.720   7.430
 4465W        W 5436   7.410  12.200   9.430
 4466W        W 5437  13.000   5.840  10.820
 4467W        W 5438   9.810   8.950   8.590
 4468W        W 5439   7.610   9.670  12.020
 4469W        W 5440   8.540   7.020  13.640
 4470W        W 5441   2.920  10.950  10.640
 4471W        W 5442   6.390   2.120   8.720
 4472W        W 5443   5.900   4.050   2.540
 4473W        W 5444   0.190   6.160   0.760
 4474W        W 5445   4.480   1.450   4.920
 4475W        W 5446  13.120   2.190   9.170
 4476W        W 5447   4.790  11.730   2.170
 4477W        W 5448   7.240  10.400   5.350
 4478W        W 5449  10.670   7.880   9.460
 4479W        W 5450   6.160   3.540   6.540
 4480W        W 5451   9.640   0.890  12.030
 4481W        W 5452   3.660   8.270   2.680
 4482W        W 5453   2.810   2.250  11.400
 4483W        W 5454   0.020   2.260   4.140
 4484W        W 5455  11.440   2.230   3.940
 4485W        W 5456  11.350   8.760   7.650
 4486W        W 5457   0.390   5.220   0.470
 4487W        W 5458   3.320   1.100   8.920
 4488W        W 5459   9.850   9.910   5.590
 4489W        W 5460   0.430  12.570   5.160
 4490W        W 5461  13.210   9.680   8.370
 4491W        W 5462   3.160   8.060   9.300
 4492W        W 5463   6.940   9.680   1.520
 4493W        W 5464  12.470   5.220   2.300
 4494W        W 5465  13.770   8.310   2.120
 4495W        W 5466   0.250   2.940   3.640
 4496W        W 5467   7.440   2.210   2.280
 4497W        W 5468  12.250   9.320   7.030
 4498W        W 5469   8.150   4.470  12.230
 4499W        W 5470  11.220   5.580  12.100
 4500W        W 5471  11.160   6.930   1.460
 4501W        W 5472   1.750  13.890   5.650
 4502W        W 5473   1.330   9.210  10.630
 4503W        W 5474  13.780   1.920   8.190
 4504W        W 5475   0.460   6.540   0.620
 4505W        W 5476   5.650  13.390   5.920
 4506W        W 5477   8.870   0.050   6.820
 4507W        W 5478   7.910   9.820   4.090
 4508W        W 5479   7.080   7.240   4.820
 4509W        W 5480   6.970  10.550   0.860
 4510W        W 5481   1.020   4.390   9.470
 4511W        W 5482  10.890   0.140   0.060
 4512W        W 5483   8.400  11.530  11.450
 4513W        W 5484  10.970   6.470   4.420
 4514W        W 5485  11.460   0.460  10.870
 4515W        W 5486   8.170   9.760  12.740
 4516W        W 5487   0.610   5.470   2.240
 4517W        W 5488   3.070  11.100   9.590
 4518W        W 5489   2.360   4.200  10.240
 4519W        W 5490   2.500  11.390   8.520
 4520W        W 5491  12.920   2.180   4.160
 4521W        W 5492   5.300  10.330  11.090
 4522W        W 5493   5.870  12.840  13.740
 4523W        W 5494   6.850  10.990  13.020
 4524W        W 5495   2.940   6.720   3.220
 4525W        W 5496   9.270  13.840   3.210
 4526W        W 5497  11.140  10.060  11.520
 4527W        W 5498   0.630  13.870  12.590
 4528W        W 5499  13.450   9.120   2.660
 4529W        W 5500   2.280   0.640   9.580
 4530W        W 5501   9.610  12.410   7.910
 4531W        W 5502   8.100   2.240  13.350
 4532W        W 5503  13.350   2.380   8.700
 4533W        W 5504   3.550   1.660   8.850
 4534W        W 5505   3.380   9.990  10.190
 4535W        W 5506   1.850   4.930   3.310
 4536W        W 5507  10.750   0.590   6.130
 4537W        W 5508   5.630   3.150   4.780
 4538W        W 5509   5.150   4.690   1.730
 4539W        W 5510   8.150   8.800   2.410
 4540W        W 5511   6.720   9.690   4.270
 4541W        W 5512   8.150   8.120  11.280
 4542W        W 5513   2.160   4.560   6.190
 4543W        W 5514   6.660   7.900  11.240
 4544W        W 5515  11.620   3.380   3.610
 4545W        W 5516   2.520   4.770  11.850
 4546W        W 5517  10.940   2.970   0.390
 4547W        W 5518  10.090   7.520   1.310
 4548W        W 5519  10.820   9.000   2.190
 4549W        W 5520   9.500  11.970   5.010
 4550W        W 5521   1.760   2.020   7.920
 4551W        W 5522   8.460   3.800  11.100
 4552W        W 5523  13.800  12.320  11.530
 4553W        W 5524   0.760  12.230  13.580
 4554W        W 5525   9.880   0.930   9.830
 4555W        W 5526  10.920   7.270   1.710
 4556W        W 5527   2.970   9.890  10.490
 4557W        W 5528  12.470   3.600   7.480
 4558W        W 5529  12.640  12.900   5.330
 4559W        W 5530   3.400  11.490   9.440
 4560W        W 5531   6.460   4.310   1.730
 4561W        W 5532   3.980   3.710   4.840
 4562W        W 5533   0.540   6.780  11.490
 4563W        W 5534   4.100   8.720   9.040
 4564W        W 5535   4.290  11.190   9.950
 4565W        W 5536   0.960   3.320  13.360
 4566W        W 5537  12.800   1.630   3.250
 4567W        W 5538   6.020  11.720   2.540
 4568W        W 5539   0.640   5.880  12.810
 4569W        W 5540  12.980   1.780   7.320
 4570W        W 5541   0.500   0.640   8.570
 4571W        W 5542   7.910   2.800  12.150
 4572W        W 5543  11.840  11.570   2.540
 4573W        W 5544  10.060   1.640   9.160
 4574W        W 5545   9.520   8.890   4.660
 4575W        W 5546   5.730   2.170   4.460
 4576W        W 5547   8.730   7.780  10.280
 4577W        W 5548  10.200   8.320   5.030
 4578W        W 5549  13.550   4.820   3.800
 4579W        W 5550   9.350   5.090   4.410
 4580W        W 5551   7.000   9.680   7.590
 4581W        W 5552   7.430  10.700   7.040
 4582W        W 5553  13.880   3.910  10.700
 4583W        W 5554   8.830   1.150  10.440
 4584W        W 5555   3.990  11.860   7.760
 4585W        W 5556   3.620   0.700   9.160
 4586W        W 5557   2.200   4.260   2.670
 4587W        W 5558   9.110  10.740  12.510
 4588W        W 5559   7.490   9.730   5.590
 4589W        W 5560  13.200   8.280   1.870
 4590W        W 5561   4.120   0.350   6.090
 4591W        W 5562   6.550   7.940   1.850
 4592W        W 5563  13.610   3.980   9.340
 4593W        W 5564   3.150   5.510  12.220
 4594W        W 5565  13.570   9.310   0.110
 4595W        W 5566   2.740   3.560  12.600
 4596W        W 5567   4.470  10.070   7.230
 4597W        W 5568   2.710  10.560  10.880
 4598W        W 5569  12.160   2.050   7.810
 4599W        W 5570   7.050   6.560   9.850
 4600W        W 5571   7.420  11.280  12.080
 4601W        W 5572   2.650   0.800   3.040
 4602W        W 5573   0.280  12.920  13.110
 4603W        W 5574  11.300  13.910   2.560
 4604W        W 5575  10.200   9.630   8.930
 4605W        W 5576   6.460  10.450   4.830
 4606W        W 5577  12.500   1.530   5.190
 4607W        W 5578   4.640   7.070   3.530
 4608W        W 5579   1.890   5.210  11.630
 4609W        W 5580  11.980   6.410   2.370
 4610W        W 5581   1.920   4.520  10.910
 4611W        W 5582   6.460   4.910   6.840
 4612W        W 5583  10.090   8.550  11.900
 4613W        W 5584   7.670   2.760   6.280
 4614W        W 5585   0.560   9.790   7.050
 4615W        W 5586  11.490   5.030   3.810
 4616W        W 5587   8.390   7.760   7.250
 4617W        W 5588   8.490   2.680  13.450
 4618W        W 5589   2.420   2.190   3.500
 4619W        W 5590   9.200  13.550   3.850
 4620W        W 5591  11.520   2.780  10.220
 4621W        W 5592   5.180   9.980   0.220
 4622W        W 5593   6.000   8.840   7.050
 4623W        W 5594   9.350  12.660   3.690
 4624W        W 5595   1.130   8.690  10.860
 4625W        W 5596  10.280  10.560  13.050
 4626W        W 5597   9.500  10.020  12.670
 4627W        W 5598   0.510   6.490   1.080
 4628W        W 5599   5.530   4.930   4.540
 4629W        W 5600  12.090   6.450   2.940
 4630W        W 5601   4.650   7.350  13.140
 4631W        W 5602   7.230   1.070   5.560
 4632W        W 5603  10.270  10.680   7.070
 4633W        W 5604  12.840   0.120   7.070
 4634W        W 5605   6.030   7.910   0.690
 4635W        W 5606   5.930  11.910   9.550
 4636W        W 5607   5.620  11.510  11.560
 4637W        W 5608   4.580   2.900  13.470
 4638W        W 5609   8.870   7.540  11.580
 4639W        W 5610   8.710   4.430  12.470
 4640W        W 5611  11.100   6.870   8.110
 4641W        W 5612  13.190   5.210   6.130
 4642W        W 5613  11.350   5.070  10.810
 4643W        W 5614   0.370   2.130   3.400
 4644W        W 5615   1.700   7.330   9.920
 4645W        W 5616   9.190  11.060   6.300
 4646W        W 5617  10.160   0.120   6.890
 4647W        W 5618   7.270   6.920   4.080
 4648W        W 5619   5.800   9.640   9.280
 4649W        W 5620   7.370   9.420   8.410
 4650W        W 5621  13.210   6.860   7.830
 4651W        W 5622   5.060  11.430   5.030
 4652W        W 5623   0.540  13.150   8.940
 4653W        W 5624   6.180   7.540   6.730
 4654W        W 5625  10.020   4.840   6.840
 4655W        W 5626   8.920  10.770  13.000
 4656W        W 5627   4.640  11.370   3.810
 4657W        W 5628   0.310  13.910   6.090
 4658W        W 5629   1.040   4.920   0.730
 4659W        W 5630  11.290  11.510   5.840
 4660W        W 5631   1.230   4.780  13.830
 4661W        W 5632   1.150  11.530   0.510
 4662W        W 5633   8.540  10.350   6.070
 4663W        W 5634   8.420   7.270   2.100
 4664W        W 5635   2.230   2.060   9.880
 4665W        W 5636   3.410  13.360  10.490
 4666W        W 5637  11.600   6.460   7.320
 4667W        W 5638   7.010   0.620   1.940
 4668W        W 5639   6.980   1.580   8.380
 4669W        W 5640   7.210   5.790   4.230
 4670W        W 5641   8.690   1.680   1.230
 4671W        W 5642   2.000  11.000   2.760
 4672W        W 5643  12.020  10.390   1.030
 4673W        W 5644   9.400   6.240   5.350
 4674W        W 5645   1.590   5.840   1.490
 4675W        W 5646  10.060  10.540  12.560
 4676W        W 5647   6.660   9.570  10.830
 4677W        W 5648   4.880   1.680   7.970
 4678W        W 5649  11.650   4.090   9.230
 4679W        W 5650  10.140   0.270   5.040
 4680W        W 5651   9.030   0.480   0.560
 4681W        W 5652   1.070  13.050   1.900
 4682W        W 5653  12.970   1.100   4.280
 4683W        W 5654  13.590   3.090   9.370
 4684W        W 5655   2.020  10.210   9.580
 4685W        W 5656   9.990   0.320  12.650
 4686W        W 5657   8.900   3.940   6.100
 4687W        W 5658   7.280   4.490   9.970
 4688W        W 5659   5.140   5.900  12.390
 4689W        W 5660  12.720   1.900  10.620
 4690W        W 5661   4.190   8.430  10.390
 4691W        W 5662   1.570   9.340   6.640
 4692W        W 5663   4.230   3.620  10.240
 4693W        W 5664  12.240   9.640   0.140
 4694W        W 5665   6.340  12.850   0.210
 4695W        W 5666  11.480   9.000   8.160
 4696W        W 5667   6.510  10.710   9.110
 4697W        W 5668   5.700   3.240   5.260
 4698W        W 5669   3.910  12.510   5.440
 4699W        W 5670  10.690   8.350   7.390
 4700W        W 5671   5.810  12.620  10.630
 4701W        W 5672   9.960  11.770   1.310
 4702W        W 5673   0.840  11.360  13.240
 4703W        W 5674  10.290   5.890   9.320
 4704W        W 5675  10.760   1.540   3.050
 4705W        W 5676   8.590   2.780   6.460
 4706W        W 5677  12.230   0.660   1.510
 4707W        W 5678   0.670  10.250   7.260
 4708W        W 5679   9.330   6.940   3.120
 4709W        W 5680   0.050   1.500   2.000
 4710W        W 5681  12.050   5.970   9.690
 4711W        W 5682   8.600   6.220  11.170
 4712W        W 5683  10.230   7.010  13.390
 4713W        W 5684   5.180  13.220   0.050
 4714W        W 5685   2.610   5.560   1.530
 4715W        W 5686   1.800   6.230   3.420
 4716W        W 5687   7.250  10.990   9.460
 4717W        W 5688   3.150   9.850  12.710
 4718W        W 5689  12.440  12.630   6.020
 4719W        W 5690   0.420   8.040   4.480
 4720W        W 5691   0.980  11.590  11.250
 4721W        W 5692   4.210  11.430  10.510
 4722W        W 5693  11.340   3.750   2.500
 4723W        W 5694  11.320   7.970   8.280
 4724W        W 5695   4.140  11.320  11.510
 4725W        W 5696   0.710  12.120  10.410
 4726W        W 5697   0.050  13.840   0.470
 4727W        W 5698   1.150  10.180   4.230
 4728W        W 5699   5.720   0.070  10.760
 4729W        W 5700  10.520  11.910   5.640
 4730W        W 5701  10.370   3.490   2.680
 4731W        W 5702   8.280  11.220  10.150
 4732W        W 5703  11.390  10.440   4.130
 4733W        W 5704  10.640   8.030   6.650
 4734W        W 5705   7.220   2.260   6.760
 4735W        W 5706   0.450  11.970   3.510
 4736W        W 5707   3.040  11.920   9.550
 4737W        W 5708   1.270   5.640  13.560
 4738W        W 5709   2.030   1.110  13.650
 4739W        W 5710   2.900   8.550   1.570
 4740W        W 5711   0.340  12.240  11.510
 4741W        W 5712   7.360  11.480   5.350
 4742W        W 5713   9.730   6.920  10.570
 4743W        W 5714   0.780   6.870  10.620
 4744W        W 5715  10.640   3.300   5.090
 4745W        W 5716   7.920   7.700   7.970
 4746W        W 5717   7.410  12.860   4.740
 4747W        W 5718  11.110  13.330   8.950
 4748W        W 5719  12.380   1.320   0.260
 4749W        W 5720   5.910   4.310   1.730
 4750W        W 5721   1.530   3.520   3.150
 4751W        W 5722  10.400   1.120   5.120
 4752W        W 5723   4.200  12.930   4.540
 4753W        W 5724   5.340   8.290   5.970
 4754W        W 5725   9.120   2.810   8.200
 4755W        W 5726   3.310   1.910  10.280
 4756W        W 5727  11.770  10.530   2.950
 4757W        W 5728   9.480   2.020   4.450
 4758W        W 5729   6.400  12.130   9.430
 4759W        W 5730   1.240   4.870  11.150
 4760W        W 5731  12.610   2.960  13.390
 4761W        W 5732   4.940   1.790   2.190
 4762W        W 5733  12.720  13.280   8.660
 4763W        W 5734   4.560   4.040   2.310
 4764W        W 5735  11.650   3.810   3.330
 4765W        W 5736  13.490   3.370  13.400
 4766W        W 5737   6.810   7.840   2.240
 4767W        W 5738   1.160   0.690   0.240
 4768W        W 5739   0.790   4.350  10.020
 4769W        W 5740   9.220   0.120  11.540
 4770W        W 5741   9.080  10.710   3.770
 4771W        W 5742   3.800   9.290   1.050
 4772W        W 5743   4.470   2.190   7.850
 4773W        W 5744  11.400  10.570   0.600
 4774W        W 5745   7.060   3.690  11.970
 4775W        W 5746  10.020  11.720   9.490
 4776W        W 5747   3.460   2.970   6.760
 4777W        W 5748   4.750   6.150  13.760
 4778W        W 5749   7.440   8.900   9.370
 4779W        W 5750   3.160   6.950  13.330
 4780W        W 5751   4.750  13.340   4.000
 4781W        W 5752   1.680   9.310   6.150
 4782W        W 5753   9.550  12.980   6.700
 4783W        W 5754   4.630   1.010   6.200
 4784W        W 5755   4.140   4.760  11.280
 4785W        W 5756   2.710   4.120   8.040
 4786W        W 5757   7.090   9.300   6.190
 4787W        W 5758   8.170   4.110  12.570
 4788W        W 5759   9.080   8.910  10.480
 4789W        W 5760   0.290   0.970   9.630
 4790W        W 5761  13.190   6.850  11.940
 4791W        W 5762  10.840   3.030   4.730
 4792W        W 5763  10.300   3.820  13.370
 4793W        W 5764  12.610  11.410  13.190
 4794W        W 5765   7.670  13.180   5.120
 4795W        W 5766   5.250   4.460   8.140
 4796W        W 5767  10.130   6.010   3.190
 4797W        W 5768   3.580   9.130   6.920
 4798W        W 5769  12.670   1.460   4.550
 4799W        W 5770   6.620   0.170  11.190
 4800W        W 5771   3.170   3.860   6.550
 4801W        W 5772   8.700  12.780   7.820
 4802W        W 5773   2.220  12.530   7.160
 4803W        W 5774   6.050   6.570  11.660
 4804W        W 5775  10.160   4.190   4.380
 4805W        W 5776  12.510  11.780  11.580
 4806W        W 5777   0.330   9.080  12.140
 4807W        W 5778   0.670   0.040   1.450
 4808W        W 5779   4.160  13.480   6.160
 4809W        W 5780   6.220   6.200   9.980
 4810W        W 5781   0.040   9.760   7.110
 4811W        W 5782  12.400   1.310   5.720
 4812W        W 5783  13.060   9.670   4.930
 4813W        W 5784   5.110   2.350   2.090
 4814W        W 5785   1.640   5.580   1.050
 4815W        W 5786   0.100   0.440   5.710
 4816W        W 5787   8.830   7.040   4.080
 4817W        W 5788   0.280   4.500   1.060
 4818W        W 5789   3.880   3.940   4.350
 4819W        W 5790   4.160   9.780   3.490
 4820W        W 5791  11.850   2.890   5.600
 4821W        W 5792  10.380   8.100   4.010
 4822W        W 5793   7.430   0.730   0.900
 4823W        W 5794  11.920   9.350  11.710
 4824W        W 5795   8.650   1.680  10.760
 4825W        W 5796   8.170   9.500   9.090
 4826W        W 5797  13.520   4.480   8.050
 4827W        W 5798  12.170  12.410   3.490
 4828W        W 5799   2.990   6.650  11.090
 4829W        W 5800  10.790   8.540   9.350
 4830W        W 5801   6.440   0.070   6.850
 4831W        W 5802   4.920   7.950  13.280
 4832W        W 5803   2.370   7.000  11.330
 4833W        W 5804   0.780   9.900   0.730
 4834W        W 5805   3.170  12.820  11.540
 4835W        W 5806  11.490   9.610   1.810
 4836W        W 5807   7.950   4.160   3.630
 4837W        W 5808  11.490  10.430   9.960
 4838W        W 5809   3.540  13.600   1.080
 4839W        W 5810   7.260   6.140   8.680
 4840W        W 5811  11.500  13.160   5.620
 4841W        W 5812   2.300   2.280  13.470
 4842W        W 5813  12.520   9.060   8.400
 4843W        W 5814  11.620   8.230   3.110
 4844W        W 5815   3.390   2.290   0.010
 4845W        W 5816  12.160   7.750   0.100
 4846W        W 5817   5.860   5.240   4.820
 4847W        W 5818   7.980   5.550   3.230
 4848W        W 5819   7.540   5.180   0.510
 4849W        W 5820  10.820   7.790   1.790
 4850W        W 5821   9.090  11.810   5.250
 4851W        W 5822   9.610   1.880   9.020
 4852W        W 5823   2.130  11.880   7.470
 4853W        W 5824   8.540   7.750   4.870
 4854W        W 5825   9.230   5.040   9.060
 4855W        W 5826   3.260  12.950  13.640
 4856W        W 5827  10.290   2.120   5.710
 4857W        W 5828   0.180   3.660   0.600
 4858W        W 5829   3.590   7.340  13.230
 4859W        W 5830   0.620  12.740   1.910
 4860W        W 5831   3.950   9.790  13.830
 4861W        W 5832   6.280   7.950   8.470
 4862W        W 5833   5.740   2.700   2.760
 4863W        W 5834   6.660   7.780   8.030
 4864W        W 5835   2.040   8.320  11.070
 4865W        W 5836  11.440   9.920   8.510
 4866W        W 5837   7.490   6.600  11.780
 4867W        W 5838   2.890   9.520   8.790
 4868W        W 5839   4.490   0.860   0.650
 4869W        W 5840   9.000  12.240   2.170
 4870W        W 5841   5.830  12.720  12.190
 4871W        W 5842   0.960  10.690   6.640
 4872W        W 5843  10.240  10.140   9.910
 4873W        W 5844  10.130   6.930   7.280
 4874W        W 5845   2.170   8.570   3.360
 4875W        W 5846   3.570   8.360  12.340
 4876W        W 5847   3.990  11.930   0.240
 4877W        W 5848   4.930  13.160  12.600
 4878W        W 5849  12.400   0.040   3.630
 4879W        W 5850   3.200   5.460  13.300
 4880W        W 5851   2.070   4.310  11.510
 4881W        W 5852  10.050   3.810   3.890
 4882W        W 5853  12.730   8.220  10.370
 4883W        W 5854   4.390   6.230   3.160
 4884W        W 5855   3.880   3.560  11.450
 4885W        W 5856   3.190   2.250   0.630
 4886W        W 5857  11.740   4.050   0.200
 4887W        W 5858   5.370   9.310  11.920
 4888W        W 5859   4.340   3.370  12.750
 4889W        W 5860  11.660   7.630   7.490
 4890W        W 5861  13.120  10.950   2.270
 4891W        W 5862   8.250   1.960   4.340
 4892W        W 5863   6.670   8.620  12.710
 4893W        W 5864   6.370  13.090   3.930
 4894W        W 5865   5.440   7.780  13.120
 4895W        W 5866  12.240   3.020   6.530
 4896W        W 5867   9.640   7.330  12.290
 4897W        W 5868  12.400  13.350   3.110
 4898W        W 5869   4.400   9.790   6.850
 4899W        W 5870  12.260   8.910   9.700
 4900W        W 5871  11.630   2.010   5.150
 4901W        W 5872   9.020  10.470  10.000
 4902W        W 5873   4.580   8.070   3.860
 4903W        W 5874   9.730   9.040  12.660
 4904W        W 5875   2.490   9.790   3.820
 4905W        W 5876   5.400   9.930  10.560
 4906W        W 5877   2.780   3.710   0.430
 4907W        W 5878   4.770  11.020   5.140
 4908W        W 5879  13.060   6.020  10.170
 4909W        W 5880  10.810   7.290  10.610
 4910W        W 5881   0.210   8.630   0.130
 4911W        W 5882   4.540   6.360   9.040
 4912W        W 5883   9.280  12.390   9.460
 4913W        W 5884   6.560   7.020   4.720
 4914W        W 5885   2.020   6.350  10.920
 4915W        W 5886   9.560  13.160  10.600
 4916W        W 5887  12.800   1.910   2.040
 4917W        W 5888  12.960   0.080   0.670
 4918W        W 5889  12.700   0.060   4.310
 4919W        W 5890   9.620  13.170  12.880
 4920W        W 5891   6.460   4.030   0.850
 4921W        W 5892  12.430   0.780  13.410
 4922W        W 5893   1.270   3.010  13.130
 4923W        W 5894   5.500   4.860  12.760
 4924W        W 5895   5.830  12.190   1.530
 4925W        W 5896   9.890   8.980   5.810
 4926W        W 5897   2.770   2.750  10.040
 4927W        W 5898   2.190  11.880  12.880
 4928W        W 5899  11.230   5.320  12.620
 4929W        W 5900  13.090   0.020   9.290
 4930W        W 5901   3.680  13.140   6.340
 4931W        W 5902   7.120  11.170   2.910
 4932W        W 5903   2.130   0.650  13.810
 4933W        W 5904   1.720  10.010   2.400
 4934W        W 5905   5.980   7.350  13.230
 4935W        W 5906  11.520   1.820   5.780
 4936W        W 5907  13.270   3.120   2.750
 4937W        W 5908   2.450   9.970   5.590
 4938W        W 5909  10.670   5.720  11.360
 4939W        W 5910   9.410   0.380   2.390
 4940W        W 5911   4.110  10.100   5.510
 4941W        W 5912  13.470   1.220   9.410
 4942W        W 5913   9.320   5.340   0.730
 4943W        W 5914   6.290   8.930   2.880
 4944W        W 5915  11.620  13.260   8.780
 4945W        W 5916   4.760  11.340   1.490
 4946W        W 5917  11.230   2.540   3.400
 4947W        W 5918  10.180   2.080   6.210
 4948W        W 5919   3.350   7.730  10.730
 4949W        W 5920   4.880  12.180  13.310
 4950W        W 5921   8.870  11.800  10.770
 4951W        W 5922   7.780  12.050   8.600
 4952W        W 5923  12.330   3.150   0.930
 4953W        W 5924   6.770   8.740  13.710
 4954W        W 5925   5.150   2.210  12.000
 4955W        W 5926   5.480   1.950  12.370
 4956W        W 5927   6.070   2.060  11.350
 4957W        W 5928  11.340   1.450   7.860
 4958W        W 5929  10.750   9.210   2.600
 4959W        W 5930   8.810   0.330   9.460
 4960W        W 5931   4.880  12.830   0.010
 4961W        W 5932   7.190   0.450   6.190
 4962W        W 5933   5.550  12.330  11.930
 4963W        W 5934   2.570   9.990   6.570
 4964W        W 5935   2.380  13.240   1.940
 4965W        W 5936   1.750   0.890  10.310
 4966W        W 5937   5.850   8.760  10.190
 4967W        W 5938   4.630  11.050  10.640
 4968W        W 5939   2.350   3.830  11.590
 4969W        W 5940   5.670  11.500   2.150
 4970W        W 5941  13.410   1.670  10.420
 4971W        W 5942  13.010  13.130   2.380
 4972W        W 5943   5.070   7.620   8.800
 4973W        W 5944   3.050  13.430   7.170
 4974W        W 5945  13.360   2.600   6.280
 4975W        W 5946   0.730   1.040  10.900
 4976W        W 5947   0.640  11.730   5.410
 4977W        W 5948   6.130   0.640   3.130
 4978W        W 5949   9.840   3.020   8.540
 4979W        W 5950  10.120  11.790   7.250
 4980W        W 5951   0.740   6.220   4.240
 4981W        W 5952   8.120  10.470   1.390
 4982W        W 5953   7.380   3.000   5.250
 4983W        W 5954   2.570   2.250   5.140
 4984W        W 5955   1.900  12.620   6.700
 4985W        W 5956  12.880  13.230  11.860
 4986W        W 5957   2.580   4.670   1.370
 4987W        W 5958   4.870  10.310  13.820
 4988W        W 5959   9.070   9.940  10.220
 4989W        W 5960   5.510  11.520  12.560
 4990W        W 5961   2.090   3.260  13.310
 4991W        W 5962  13.060   7.560   9.280
 4992W        W 5963   7.450   2.540   5.600
 4993W        W 5964   9.020   1.360   4.150
 4994W        W 5965  12.470  13.270   2.610
 4995W        W 5966   0.720   7.440   9.310
 4996W        W 5967  12.230   9.330   0.740
 4997W        W 5968   4.290   9.320   1.130
 4998W        W 5969  10.910   8.500   7.870
 4999W        W 5970   0.080   0.780  11.650
 5000W        W 5971   5.790   3.740   3.890
 5001W        W 5972  12.410  11.800   6.960
 5002W        W 5973   1.240   3.880  10.720
 5003W        W 5974   7.860  11.150   8.650
 5004W        W 5975   5.030  10.080   1.790
 5005W        W 5976   1.390   3.850   8.020
 5006W        W 5977  10.490   8.940   3.880
 5007W        W 5978   5.870  10.370   4.000
 5008W        W 5979   5.300   0.370   2.220
 5009W        W 5980   9.280  13.450   0.370
 5010W        W 5981  13.360   1.990  11.820
 5011W        W 5982  12.110   8.000  12.400
 5012W        W 5983   8.190   1.190   2.560
 5013W        W 5984  10.800   2.040   5.630
 5014W        W 5985   4.280   2.650   0.950
 5015W        W 5986  12.340  10.010   1.930
 5016W        W 5987   8.290  11.680   3.460
 5017W        W 5988   7.290   5.530   6.830
 5018W        W 5989   0.260  10.250  10.580
 5019W        W 5990   5.660   1.040   5.590
 5020W        W 5991   5.280   7.780   9.810
 5021W        W 5992  10.610   8.140   8.630
 5022W        W 5993   9.390  11.040   1.240
 5023W        W 5994   4.740   5.990   2.680
 5024W        W 5995  13.000   2.870  12.320
 5025W        W 5996   7.350   4.630   5.600
 5026W        W 5997   0.370   8.360   2.540
 5027W        W 5998   7.680   6.700  10.970
 5028W        W 5999   7.910  13.860   1.970
 5029W        W 6000   6.500   6.040   9.000
 5030W        W 6001   2.020   7.360  12.090
 5031W        W 6002   5.850   8.670   0.530
 5032W        W 6003   3.070   9.310   7.060
 5033W        W 6004   9.620  10.710  13.740
 5034W        W 6005   2.750   0.270   9.460
 5035W        W 6006   0.650   5.790   1.780
 5036W        W 6007  11.290   3.100   6.390
 5037W        W 6008   3.780   4.470   8.130
 5038W        W 6009   8.990   4.210  10.410
 5039W        W 6010  12.600   4.280  10.740
 5040W        W 6011   0.800   9.310   8.280
 5041W        W 6012  10.960  10.490   2.390
 5042W        W 6013  10.720  10.230   9.760
 5043W        W 6014   7.040   6.040   9.130
 5044W        W 6015   0.460   9.350   4.600
 5045W        W 6016  12.260   0.430   1.010
 5046W        W 6017   5.720   7.080   4.010
 5047W        W 6018   3.610   1.160   3.790
 5048W        W 6019   3.210   6.930   1.370
 5049W        W 6020   6.620   8.330   0.150
 5050W        W 6021   9.000   0.180   2.310
 5051W        W 6022   0.080   8.720   7.430
 5052W        W 6023   4.920   7.460  13.530
 5053W        W 6024   3.120   5.280   9.390
 5054W        W 6025   4.650   5.080  12.120
 5055W        W 6026  10.950   3.250   6.810
 5056W        W 6027   3.130   8.800   6.840
 5057W        W 6028   5.950   3.830   7.750
 5058W        W 6029   4.450   7.070   4.490
 5059W        W 6030  11.270  10.480  11.650
 5060W        W 6031   9.620   7.110   4.230
 5061W        W 6032  12.980   5.280  13.220
 5062W        W 6033   3.670  10.580   4.350
 5063W        W 6034   6.900  11.270   9.770
 5064W        W 6035  12.030  11.380   4.870
 5065W        W 6036   2.540   5.070   5.130
 5066W        W 6037   0.610  11.670   4.920
 5067W        W 6038  12.650  11.970   3.300
 5068W        W 6039  12.470   2.650  13.820
 5069W        W 6040   0.750   9.360   0.880
 5070W        W 6041   9.480   0.490   5.670
 5071W        W 6042  11.870  12.470   2.970
 5072W        W 6043  10.430  11.720   2.430
 5073W        W 6044   0.420   1.260   1.820
 5074W        W 6045   3.230   1.530   0.540
 5075W        W 6046  13.010   4.200   5.120
 5076W        W 6047   9.600  10.340   4.360
 5077W        W 6048  13.040  11.580  11.620
 5078W        W 6049   9.370   8.740   8.370
 5079W        W 6050  10.560  11.550   2.930
 5080W        W 6051   1.510   3.700   1.180
 5081W        W 6052   0.630  13.120   1.140
 5082W        W 6053  10.870  12.780   7.260
 5083W        W 6054  12.740   5.580  12.280
 5084W        W 6055   2.190  10.050  12.710
 5085W        W 6056   8.330   0.450   9.590
 5086W        W 6057   7.440   3.270   8.930
 5087W        W 6058   3.810   7.470   4.250
 5088W        W 6059  11.440  13.880   4.280
 5089W        W 6060   2.130  10.290   6.580
 5090W        W 6061  10.110  10.480   0.710
 5091W        W 6062   3.530  10.160   6.790
 5092W        W 6063   9.750  10.040   2.230
 5093W        W 6064  10.310  11.950   8.030
 5094W        W 6065   2.980   8.300   2.120
 5095W        W 6066   2.070  11.700   9.870
 5096W        W 6067  10.370   3.890   7.180
 5097W        W 6068   7.580   5.600  12.780
 5098W        W 6069  13.740  10.740   0.140
 5099W        W 6070   3.070   9.480  11.790
 5100W        W 6071   0.470  10.840  11.460
 5101W        W 6072  12.240  13.330   0.860
 5102W        W 6073   9.560  12.020   1.520
 5103W        W 6074   9.370   0.370   1.490
 5104W        W 6075   1.130   5.730  12.740
 5105W        W 6076   8.980   0.560   5.220
 5106W        W 6077   3.300   6.020  10.440
 5107W        W 6078  11.050   5.400  11.150
 5108W        W 6079   6.000  11.770   0.650
 5109W        W 6080  11.130  11.950   8.520
 5110W        W 6081   9.480  10.300   3.850
 5111W        W 6082   4.250   1.600  10.380
 5112W        W 6083   8.390   4.900   8.720
 5113W        W 6084   3.640  12.630   9.210
 5114W        W 6085  12.320  11.440  10.520
 5115W        W 6086   2.280   2.920   9.300
 5116W        W 6087   6.650   0.450   4.970
 5117W        W 6088  10.950   9.680   3.430
 5118W        W 6089   6.680   8.920   2.370
 5119W        W 6090   3.940   2.340   2.720
 5120W        W 6091   9.190   3.460   0.600
 5121W        W 6092   0.560  13.490   8.240
 5122W        W 6093   2.110   9.690   9.900
 5123W        W 6094  11.870  13.580   1.940
 5124W        W 6095   0.130   1.540   0.530
 5125W        W 6096   8.460   8.040   5.270
 5126W        W 6097  13.460   5.700  11.150
 5127W        W 6098  10.330   5.760  12.150
 5128W        W 6099   8.820   3.530  10.730
 5129W        W 6100   9.740   9.360   6.700
 5130W        W 6101   8.220   5.710   1.360
 5131W        W 6102  11.160   3.400   5.990
 5132W        W 6103   1.120   7.380   5.750
 5133W        W 6104   1.540   9.210   4.710
 5134W        W 6105   9.220   2.330   3.970
 5135W        W 6106   6.990   1.200   6.000
 5136W        W 6107   0.470   0.150   9.620
 5137W        W 6108   6.910   3.880   1.050
 5138W        W 6109  11.630   3.900   0.730
 5139W        W 6110  10.030   5.580  10.730
 5140W        W 6111  12.840   0.800  13.710
 5141W        W 6112   6.430   8.410   8.340
 5142W        W 6113   3.360  12.750   7.800
 5143W        W 6114  13.220   4.180   8.400
 5144W        W 6115   7.800  10.600  13.170
 5145W        W 6116  11.810   8.340   0.340
 5146W        W 6117   4.670   4.530   8.130
 5147W        W 6118   0.630  13.390   0.110
 5148W        W 6119   9.400   6.180   1.060
 5149W        W 6120  13.540   7.490   8.600
 5150W        W 6121   0.850  12.490   2.730
 5151W        W 6122   6.990   8.240   5.870
 5152W        W 6123   1.140   4.600  11.530
 5153W        W 6124   7.660   2.340   8.070
 5154W        W 6125  11.480  12.320   0.420
 5155W        W 6126   1.160   5.850   1.900
 5156W        W 6127  10.480   3.540   2.120
 5157W        W 6128   5.710   6.310   4.490
 5158W        W 6129   3.790   2.460   1.030
 5159W        W 6130   7.090   4.950   7.650
 5160W        W 6131   2.930   6.400  10.650
 5161W        W 6132  13.840   6.220   1.980
 5162W        W 6133   8.090   4.300   1.220
 5163W        W 6134   0.040   0.830   7.210
 5164W        W 6135  10.140  10.700   3.590
 5165W        W 6136   2.970  12.790   9.880
 5166W        W 6137  11.620  11.040   1.780
 5167W        W 6138   7.520   0.200   4.040
 5168W        W 6139   4.860   9.060  10.200
 5169W        W 6140   7.260  12.550   9.890
 5170W        W 6141   3.620   7.000   4.070
 5171W        W 6142   3.320   3.440  10.150
 5172W        W 6143  11.140   2.680   4.960
 5173W        W 6144  10.080   1.110   2.430
 5174W        W 6145   1.450   0.100   8.580
 5175W        W 6146   2.860   2.320   8.650
 5176W        W 6147  10.340   0.920  10.540
 5177W        W 6148  12.290   9.070   0.340
 5178W        W 6149   7.740   6.320  11.290
 5179W        W 6150   8.200   8.650   5.160
 5180W        W 6151  12.400  10.050   3.320
 5181W        W 6152  13.070  12.340   3.590
 5182W        W 6153  12.450   9.790   5.890
 5183W        W 6154   1.670  13.170  10.780
 5184W        W 6155   6.520  10.110  10.800
 5185W        W 6156  13.460   0.790   6.930
 5186W        W 6157  10.200   8.200   3.050
 5187W        W 6158   9.630   6.810   5.400
 5188W        W 6159   9.400   2.920  13.770
 5189W        W 6160  13.020  10.560   8.450
 5190W        W 6161   3.990  13.240   7.410
 5191W        W 6162   8.750   5.330   1.480
 5192W        W 6163  12.350  11.120   5.100
 5193W        W 6164  10.200   9.900   8.490
 5194W        W 6165  12.870   3.450   9.920
 5195W        W 6166   5.720  10.010   2.640
 5196W        W 6167  11.440   2.350   1.740
 5197W        W 6168   1.700  12.850  12.670
 5198W        W 6169   5.870   5.540  13.130
 5199W        W 6170   8.980   4.230   1.630
 5200W        W 6171   2.530  11.370   8.040
 5201W        W 6172   1.280   1.030   4.070
 5202W        W 6173   5.080   1.790   6.100
 5203W        W 6174   4.160   1.910   1.640
 5204W        W 6175   6.520   8.400   1.620
 5205W        W 6176   0.710   9.460   8.960
 5206W        W 6177  12.680   7.290   0.750
 5207W        W 6178   2.160  12.820   5.040
 5208W        W 6179  12.400  13.220   9.070
 5209W        W 6180  13.530   8.800   7.460
 5210W        W 6181   1.170   3.850   5.840
 5211W        W 6182   4.170   8.120   6.360
 5212W        W 6183   0.480   0.080   2.620
 5213W        W 6184   6.200   4.640  11.290
 5214W        W 6185  10.840   4.960  10.880
 5215W        W 6186  11.410  11.040   0.040
 5216W        W 6187   5.010  12.580   9.120
 5217W        W 6188   1.800   8.740   4.940
 5218W        W 6189   8.250   3.920  13.820
 5219W        W 6190   4.310   3.670   4.460
 5220W        W 6191   9.310  10.370   7.810
 5221W        W 6192   6.370   2.940   6.560
 5222W        W 6193   8.100  13.910   1.500
 5223W        W 6194   9.810   2.230   7.160
 5224W        W 6195   0.530  11.370   5.920
 5225W        W 6196  10.960  13.460   6.650
 5226W        W 6197   1.560   5.550  11.910
 5227W        W 6198  10.690   6.660   1.130
 5228W        W 6199  10.290   9.770  12.320
 5229W        W 6200   7.560  12.300  10.330
 5230W        W 6201   2.040   2.920   5.040
 5231W        W 6202  12.430   6.690   2.400
 5232W        W 6203   3.990   8.160   6.910
 5233W        W 6204  11.540   0.100   8.520
 5234W        W 6205   3.780   1.520  10.590
 5235W        W 6206   2.000  12.130   2.720
 5236W        W 6207  10.270   2.380   4.810
 5237W        W 6208   7.760   0.200   4.500
 5238W        W 6209   2.810   5.750  12.980
 5239W        W 6210   7.680  10.160   5.620
 5240W        W 6211  12.970  11.020   7.230
 5241W        W 6212   0.510   3.620   0.110
 5242W        W 6213  11.910   5.600   4.900
 5243W        W 6214   4.220   3.830   3.110
 5244W        W 6215   0.810  12.800   6.230
 5245W        W 6216   1.120   9.280   8.740
 5246W        W 6217   3.660   4.380  12.580
 5247W        W 6218   7.380   4.740   4.720
 5248W        W 6219   7.550   8.790  13.250
 5249W        W 6220   8.560   6.540  13.580
 5250W        W 6221   6.770   3.940   1.960
 5251W        W 6222  12.750  12.300   1.200
 5252W        W 6223  12.470   1.340   4.050
 5253W        W 6224   6.100  10.380   2.340
 5254W        W 6225   5.740   9.150   3.990
 5255W        W 6226   6.190  11.570   1.090
 5256W        W 6227   3.950  11.000   3.000
 5257W        W 6228   2.170   2.970  11.320
 5258W        W 6229   0.460   1.200   3.310
 5259W        W 6230   0.800  13.570   2.500
 5260W        W 6231   8.890  11.890  12.080
 5261W        W 6232  12.050  10.810  12.320
 5262W        W 6233  11.780   4.950   6.200
 5263W        W 6234   0.120   3.730  11.170
 5264W        W 6235   9.760   8.630   2.260
 5265W        W 6236   8.020  12.880   0.840
 5266W        W 6237   0.020  10.910   7.970
 5267W        W 6238  13.760   7.400   0.000
 5268W        W 6239   4.660   2.960   9.070
 5269W        W 6240   8.230   8.090  10.470
 5270W        W 6241   3.840  12.940   2.930
 5271W        W 6242  10.850   1.530   7.430
 5272W        W 6243   0.750  13.620   6.200
 5273W        W 6244   3.820  11.590   8.150
 5274W        W 6245  13.670  13.400   7.460
 5275W        W 6246   6.940  13.890  12.400
 5276W        W 6247  11.910   8.560   9.520
 5277W        W 6248   2.980  11.160   6.930
 5278W        W 6249  11.730   1.830   2.820
 5279W        W 6250  11.290   0.740   1.630
 5280W        W 6251   5.830   9.940   7.350
 5281W        W 6252   8.130   3.280   5.060
 5282W        W 6253   1.490   0.740   1.620
 5283W        W 6254  10.880   6.710  13.710
 5284W        W 6255   5.320  12.320   1.210
 5285W        W 6256   9.440  12.840   9.800
 5286W        W 6257   0.620   2.340   1.190
 5287W        W 6258   7.290   8.480   1.580
 5288W        W 6259   4.950   9.410   4.450
 5289W        W 6260   4.270   5.930   9.850
 5290W        W 6261   6.610  13.150  11.770
 5291W        W 6262  10.840   1.490   0.890
 5292W        W 6263   2.000   2.390  10.250
 5293W        W 6264   9.450  11.440   8.880
 5294W        W 6265   6.620  11.760   6.990
 5295W        W 6266   9.820  11.100   9.030
 5296W        W 6267   6.630   7.470   0.830
 5297W        W 6268   6.830   1.660   6.130
 5298W        W 6269   2.420   9.000   6.210
 5299W        W 6270   3.590   8.400   3.170
 5300W        W 6271   7.090  12.660   4.440
 5301W        W 6272   1.820  11.440   5.140
 5302W        W 6273   4.960   7.430   3.420
 5303W        W 6274  11.610   2.020   4.420
 5304W        W 6275   1.050   3.520   7.240
 5305W        W 6276   3.300   1.430  10.350
 5306W        W 6277   9.340   2.680   9.570
 5307W        W 6278   4.660   7.300   8.740
 5308W        W 6279  11.890   5.860  13.880
 5309W        W 6280  10.050   9.490   6.300
 5310W        W 6281   3.670   8.410   6.540
 5311W        W 6282   0.230  13.310   7.930
 5312W        W 6283   9.110   2.760   3.130
 5313W        W 6284   6.860   3.300  11.140
 5314W        W 6285   3.350   2.630   8.750
 5315W        W 6286   1.830   2.460   9.800
 5316W        W 6287  10.030   9.300   5.390
 5317W        W 6288   9.860  12.120   8.230
 5318W        W 6289  11.770   5.660   9.240
 5319W        W 6290   7.640   6.350   2.840
 5320W        W 6291  12.890  12.850   5.730
 5321W        W 6292   6.040   8.000  12.740
 5322W        W 6293   6.630   3.930   1.460
 5323W        W 6294  11.200  11.360   7.180
 5324W        W 6295   7.900   8.470  13.080
 5325W        W 6296   7.330  10.080   7.850
 5326W        W 6297  11.910   3.230   7.140
 5327W        W 6298   0.570  11.650   1.010
 5328W        W 6299  12.610   0.910   1.130
 5329W        W 6300   1.210  11.340   9.450
 5330W        W 6301   2.160   9.630  13.540
 5331W        W 6302  13.420   8.330   2.520
 5332W        W 6303   9.380   2.950   8.680
 5333W        W 6304   6.200   6.280   1.950
 5334W        W 6305   5.640   9.280  13.700
 5335W        W 6306   5.750  13.540   8.340
 5336W        W 6307  10.890   5.990   1.650
 5337W        W 6308   4.490  10.050   7.950
 5338W        W 6309   4.140   5.440   9.050
 5339W        W 6310   5.440  12.810   7.920
 5340W        W 6311  13.730   5.820  12.520
 5341W        W 6312  10.970   4.180  10.570
 5342W        W 6313   0.950   1.430  10.740
 5343W        W 6314  12.030   1.610   8.570
 5344W        W 6315   4.110  11.650   9.270
 5345W        W 6316   7.770   2.180   3.820
 5346W        W 6317   1.220   7.970  12.360
 5347W        W 6318   9.090   4.580   9.010
 5348W        W 6319   9.380   2.570   0.480
 5349W        W 6320  12.490   6.890   6.950
 5350W        W 6321   7.830  12.920   9.850
 5351W        W 6322   4.940  10.260   7.180
 5352W        W 6323   9.500   5.180   8.000
 5353W        W 6324   8.980   9.730   9.620
 5354W        W 6325   1.690   1.170   1.390
 5355W        W 6326   8.050   0.360   2.400
 5356W        W 6327   1.790   1.900  13.350
 5357W        W 6328  12.770  10.060   7.510
 5358W        W 6329   2.310   4.940  13.100
 5359W        W 6330   1.650   1.640   8.750
 5360W        W 6331   0.420   2.670   9.100
 5361W        W 6332   6.220   7.620   2.040
 5362W        W 6333   3.440  10.240  10.620
 5363W        W 6334  12.570   0.160   1.250
 5364W        W 6335  11.090   4.900   2.070
 5365W        W 6336  10.450   9.880  11.870
 5366W        W 6337   1.140  10.650  10.080
 5367W        W 6338  11.440   9.070   0.040
 5368W        W 6339  13.460   6.060   1.670
 5369W        W 6340  10.660   4.410  12.620
 5370W        W 6341   7.810  11.580   1.660
 5371W        W 6342   0.790  12.910   0.120
 5372W        W 6343   4.000   5.710   9.490
 5373W        W 6344   2.030  13.570   3.730
 5374W        W 6345   0.380   3.660   6.450
 5375W        W 6346   0.980   3.790   3.730
 5376W        W 6347   4.470   8.770   9.340
 5377W        W 6348   6.160   2.420   8.400
 5378W        W 6349   0.680   5.120  13.210
 5379W        W 6350   5.660   5.310   7.960
 5380W        W 6351  10.970   9.710   0.620
 5381W        W 6352   5.780  13.190   6.870
 5382W        W 6353   1.770   4.670   7.660
 5383W        W 6354   5.400   5.110   0.180
 5384W        W 6355   2.280   2.360   4.030
 5385W        W 6356   8.370  10.240   8.740
 5386W        W 6357   3.850   2.850   3.520
 5387W        W 6358   4.920  10.710   2.800
 5388W        W 6359  13.230  10.660  10.250
 5389W        W 6360  12.500  11.290  11.560
 5390W        W 6361   5.070   6.340   4.120
 5391W        W 6362   7.080  13.680   5.670
 5392W        W 6363   7.710   8.690   0.950
 5393W        W 6364   1.660  11.140   5.600
 5394W        W 6365  10.570   4.590   9.150
 5395W        W 6366   2.030   1.080   3.480
 5396W        W 6367   7.420   0.110   7.130
 5397W        W 6368   3.480  12.700   1.470
 5398W        W 6369  13.900  12.160   8.250
 5399W        W 6370   2.920  11.210   8.290
 5400W        W 6371  13.820   3.670   4.670
 5401W        W 6372   1.960   2.000   1.960
 5402W        W 6373   9.860   1.490   2.830
 5403W        W 6374   8.700   5.860   1.420
 5404W        W 6375   2.310   7.020   1.710
 5405W        W 6376  12.400  12.310   1.970
 5406W        W 6377   5.330   2.180   6.290
 5407W        W 6378   1.800  11.890   4.420
 5408W        W 6379  10.640   1.200   9.000
 5409W        W 6380   0.080   8.130   1.500
 5410W        W 6381   9.350   2.440   5.110
 5411W        W 6382   7.290   4.920   8.810
 5412W        W 6383   3.090   2.740   5.790
 5413W        W 6384   1.260  11.730   3.780
 5414W        W 6385   5.100   4.630  10.320
 5415W        W 6386   0.450   1.600  12.780
 5416W        W 6387   2.630   3.930   8.580
 5417W        W 6388   4.070   5.840  10.440
 5418W        W 6389   8.750   9.070  11.460
 5419W        W 6390   7.650   1.650  13.670
 5420W        W 6391   7.060   3.580   7.460
 5421W        W 6392   0.320  10.210  11.080
 5422W        W 6393   1.270   4.110  10.200
 5423W        W 6394   3.560   3.000  10.550
 5424W        W 6395  13.300   0.920  13.460
 5425W        W 6396  13.720   7.000   1.440
 5426W        W 6397  13.860   5.520   0.410
 5427W        W 6398   1.050  11.250   1.990
 5428W        W 6399   4.360   5.830   8.300
 5429W        W 6400  11.490  12.780   0.520
 5430W        W 6401  10.660  11.770   4.390
 5431W        W 6402  13.190   6.870   6.110
 5432W        W 6403   7.040   5.490   8.120
 5433W        W 6404   2.680   6.330  11.960
 5434W        W 6405   1.390   2.720   6.800
 5435W        W 6406   8.800   3.790  10.300
 5436W        W 6407  11.360   7.590   1.770
 5437W        W 6408   2.370   8.550  10.050
 5438W        W 6409  10.350  12.560   9.350
 5439W        W 6410  10.510   5.720   4.820
 5440W        W 6411  13.120   3.100   2.180
 5441W        W 6412   7.050   0.030  11.670
 5442W        W 6413  11.760  10.910   7.040
 5443W        W 6414   4.070   4.310   3.120
 5444W        W 6415   0.090  11.540   8.250
 5445W        W 6416   9.850   2.870   1.030
 5446W        W 6417   7.630  12.690   0.620
 5447W        W 6418   0.640   7.750  13.800
 5448W        W 6419  10.650   4.940   1.790
 5449W        W 6420   7.460  10.310  10.590
 5450W        W 6421   7.140   0.100   1.860
 5451W        W 6422   3.490   2.080   6.380
 5452W        W 6423  11.940   3.440   8.770
 5453W        W 6424   2.310   5.960   4.890
 5454W        W 6425   2.280  11.920   3.060
 5455W        W 6426   7.970   5.960   5.240
 5456W        W 6427   9.440  10.860   2.380
 5457W        W 6428   1.120   3.610  12.060
 5458W        W 6429   9.480   7.200   6.740
 5459W        W 6430   9.280  11.310   2.690
 5460W        W 6431   5.640  11.980   8.040
 5461W        W 6432   9.060   5.940  11.950
 5462W        W 6433   5.170   2.760   5.690
 5463W        W 6434   8.790   8.150   8.830
 5464W        W 6435  11.720  10.160  11.750
 5465W        W 6436  11.140   4.700   7.510
 5466W        W 6437  10.900   3.270  12.940
 5467W        W 6438   3.220   2.710   3.020
 5468W        W 6439   4.090  11.880   7.170
 5469W        W 6440   4.420   1.990  13.070
 5470W        W 6441   8.790   5.730   0.030
 5471W        W 6442  13.580  10.070   2.730
 5472W        W 6443   5.000   7.460   8.370
 5473W        W 6444   0.650  12.740  11.840
 5474W        W 6445  10.980   7.540   9.060
 5475W        W 6446   9.100  11.940   8.200
 5476W        W 6447   0.820   3.710   5.010
 5477W        W 6448   0.530   3.740   4.540
 5478W        W 6449   0.700  12.950  12.320
 5479W        W 6450   9.640  10.470   5.420
 5480W        W 6451   6.400  11.530   1.550
 5481W        W 6452  13.920   8.240   4.330
 5482W        W 6453  13.670   7.810  10.620
 5483W        W 6454   9.130   6.070   1.480
 5484W        W 6455   4.140   9.150  12.680
 5485W        W 6456  12.330   8.390   6.030
 5486W        W 6457   5.820  13.250   9.790
 5487W        W 6458   7.510   2.470   2.760
 5488W        W 6459   3.720  12.360   1.820
 5489W        W 6460   7.940   5.640   9.500
 5490W        W 6461  13.080   0.470   8.930
 5491W        W 6462   1.160   5.410   3.790
 5492W        W 6463  13.820   3.920   5.150
 5493W        W 6464  10.380  11.360   0.520
 5494W        W 6465   8.250   4.110   9.200
 5495W        W 6466   3.690   4.330  11.660
 5496W        W 6467  10.310  11.880  13.780
 5497W        W 6468  11.640  13.910   1.650
 5498W        W 6469   7.080   4.330   8.580
 5499W        W 6470   0.640   1.550   6.540
 5500W        W 6471   8.230  11.020   5.650
 5501W        W 6472  11.780   6.110  12.980
 5502W        W 6473   0.480   1.950  12.450
 5503W        W 6474   8.540   7.490   2.760
 5504W        W 6475   3.740   6.580   2.240
 5505W        W 6476   4.410   3.330   5.950
 5506W        W 6477   7.130  11.160  10.750
 5507W        W 6478   1.480   5.300   3.420
 5508W        W 6479   4.680  12.850  10.980
 5509W        W 6480   4.880   3.320   5.040
 5510W        W 6481   1.460   4.840  13.380
 5511W        W 6482   7.710  13.120   7.510
 5512W        W 6483   3.430   6.510   3.190
 5513W        W 6484  12.870   8.020   4.350
 5514W        W 6485   4.870  11.840   4.810
 5515W        W 6486   6.700   4.210  11.700
 5516W        W 6487  12.370   4.510   7.650
 5517W        W 6488  12.520   4.500  13.730
 5518W        W 6489   7.580   2.210   5.160
 5519W        W 6490   1.570   2.440   9.350
 5520W        W 6491   5.020  12.910   7.060
 5521W        W 6492   4.530   9.000   8.770
 5522W        W 6493  13.850  11.980  13.800
 5523W        W 6494   8.780   0.080   3.750
 5524W        W 6495  11.570  10.330  11.290
 5525W        W 6496   2.590  13.690  13.840
 5526W        W 6497   0.280   9.880   1.390
 5527W        W 6498   3.110   5.510   1.320
 5528W        W 6499   2.300   9.920   0.120
 5529W        W 6500   6.640   1.510   5.730
 5530W        W 6501  11.110   3.510   8.220
 5531W        W 6502  10.460   7.630   5.700
 5532W        W 6503   9.150   0.790  12.330
 5533W        W 6504   4.430   3.050   0.680
 5534W        W 6505   3.240   1.000   0.430
 5535W        W 6506   4.850   0.580   8.330
 5536W        W 6507   0.040   5.490   2.450
 5537W        W 6508  10.700   9.540   7.950
 5538W        W 6509   3.930  13.560   9.500
 5539W        W 6510   5.360  12.090   1.700
 5540W        W 6511  12.480   5.080   0.580
 5541W        W 6512   7.470   2.700  11.790
 5542W        W 6513   1.890   4.930   0.430
 5543W        W 6514   7.080   2.250   0.920
 5544W        W 6515   4.190   9.970   9.080
 5545W        W 6516   6.950   8.400   9.310
 5546W        W 6517  12.990   9.630   3.260
 5547W        W 6518   2.910   7.780   9.630
 5548W        W 6519   1.920  11.140   8.160
 5549W        W 6520  12.910  10.550   5.610
 5550W        W 6521  13.730   8.320  10.740
 5551W        W 6522   3.720   3.730   1.210
 5552W        W 6523   3.560  12.940   8.190
 5553W        W 6524   7.460  11.720  11.790
 5554W        W 6525  11.020   9.990  10.510
 5555W        W 6526   7.210   1.980   0.480
 5556W        W 6527   6.070  13.620   2.810
 5557W        W 6528  12.890   3.480  13.760
 5558W        W 6529   7.350   1.200  11.910
 5559W        W 6530  13.090  10.620   6.060
 5560W        W 6531   9.640   8.480  11.170
 5561W        W 6532  12.740   2.560   3.310
 5562W        W 6533   0.270   4.980  13.430
 5563W        W 6534   0.120   5.830  13.340
 5564W        W 6535   6.620  11.310  10.650
 5565W        W 6536   2.610  11.120  11.690
 5566W        W 6537   9.380  13.070   8.840
 5567W        W 6538   1.260   2.410   7.870
 5568W        W 6539   8.020   6.240   6.370
 5569W        W 6540   8.350   9.330   2.370
 5570W        W 6541   5.390  13.550   4.670
 5571W        W 6542   5.580   2.520   9.070
 5572W        W 6543  12.170   3.310   4.060
 5573W        W 6544   6.380   5.510  10.330
 5574W        W 6545   3.270  13.630  11.180
 5575W        W 6546   1.580  12.510   5.920
 5576W        W 6547  13.220   0.200   6.290
 5577W        W 6548   0.550   3.350  10.240
 5578W        W 6549   0.800  12.270   5.670
 5579W        W 6550  12.790   5.390   1.380
 5580W        W 6551   0.540   4.000  11.690
 5581W        W 6552  11.970   9.540   2.100
 5582W        W 6553   1.000  12.130   8.380
 5583W        W 6554   3.350   0.670   6.310
 5584W        W 6555  13.870   3.980   6.410
 5585W        W 6556  13.730  11.290   3.680
 5586W        W 6557   4.030   2.680   1.410
 5587W        W 6558   5.880   6.690  10.520
 5588W        W 6559   7.730   4.850  13.430
 5589W        W 6560   2.090   7.760   4.740
 5590W        W 6561  10.290  11.700   4.730
 5591W        W 6562   5.980   4.080  11.140
 5592W        W 6563   0.550   4.920  12.720
 5593W        W 6564   0.290  10.150   3.240
 5594W        W 6565   9.520   0.780   3.170
 5595W        W 6566  10.620   9.050   8.190
 5596W        W 6567   0.320   9.390  13.470
 5597W        W 6568   2.380   2.910  10.280
 5598W        W 6569   1.320   6.780   2.310
 5599W        W 6570  11.750   9.120   7.660
 5600W        W 6571  13.440   5.780   9.980
 5601W        W 6572  13.180   9.790   6.660
 5602W        W 6573   9.750  10.380   1.790
 5603W        W 6574   5.430   3.410   6.440
 5604W        W 6575   2.280   9.380  10.970
 5605W        W 6576  13.420  10.300   9.400
 5606W        W 6577   0.880   7.650  10.890
 5607W        W 6578  12.740  10.720   8.850
 5608W        W 6579   7.750   9.350  10.340
 5609W        W 6580   8.500   0.020   9.740
 5610W        W 6581   6.540   9.810  10.420
 5611W        W 6582  12.500   7.900   3.130
 5612W        W 6583  11.150   3.490   7.170
 5613W        W 6584   4.920   2.950  11.130
 5614W        W 6585   1.950  12.620   3.720
 5615W        W 6586  13.520   1.690   5.290
 5616W        W 6587   5.720   6.790   6.160
 5617W        W 6588  11.190   4.600   9.500
 5618W        W 6589   1.430   2.130   9.720
 5619W        W 6590  11.990   3.390   9.650
 5620W        W 6591  10.230   5.190   0.570
 5621W        W 6592   1.890   9.430   2.560
 5622W        W 6593   7.690   5.830   7.680
 5623W        W 6594   4.490   1.530   8.430
 5624W        W 6595   6.290  10.070   1.880
 5625W        W 6596  10.700   0.250   1.730
 5626W        W 6597   7.870   7.290   2.750
 5627W        W 6598   6.680   3.930   4.120
 5628W        W 6599   2.390  10.090   9.960
 5629W        W 6600  10.820   2.060  11.870
 5630W        W 6601   4.540  11.570   5.190
 5631W        W 6602  11.470   8.920   4.440
 5632W        W 6603   5.720   2.050   9.160
 5633W        W 6604  10.620  13.370  10.590
 5634W        W 6605   9.840  10.320   9.600
 5635W        W 6606  12.180  10.690  12.790
 5636W        W 6607   6.070   0.990  10.700
 5637W        W 6608   5.230   0.400   5.990
 5638W        W 6609  10.540   5.200  12.160
 5639W        W 6610  13.280   7.800   8.080
 5640W        W 6611   4.830  11.460   7.110
 5641W        W 6612   6.270   2.230  10.490
 5642W        W 6613   0.320  13.370   4.540
 5643W        W 6614   5.410  13.230   1.760
 5644W        W 6615  13.480  12.510   0.480
 5645W        W 6616   4.180  12.670   9.380
 5646W        W 6617   3.680   0.640   9.640
 5647W        W 6618   2.980   4.260   8.460
 5648W        W 6619  13.820   0.630   7.700
 5649W        W 6620  13.470   3.210   6.480
 5650W        W 6621   2.360   5.290  11.720
 5651W        W 6622   1.520   8.190  10.920
 5652W        W 6623   6.740   0.020   7.480
 5653W        W 6624  10.190   0.720   5.310
 5654W        W 6625   4.170   1.270   0.470
 5655W        W 6626   0.440   2.870  13.080
 5656W        W 6627   4.010   9.160   8.830
 5657W        W 6628   5.090   0.930  10.490
 5658W        W 6629  10.640   4.690   5.910
 5659W        W 6630   5.550   6.210   3.980
 5660W        W 6631   2.020   9.490   8.860
 5661W        W 6632   1.110   6.720   5.750
 5662W        W 6633   9.790   7.410   4.680
 5663W        W 6634  13.060  12.120  13.480
 5664W        W 6635  13.260  11.440   2.300
 5665W        W 6636   3.630   2.480   0.490
 5666W        W 6637   7.640  10.700   1.610
 5667W        W 6638   9.000   0.510   1.200
 5668W        W 6639   7.120   6.710   4.520
 5669W        W 6640  10.360   2.280   3.320
 5670W        W 6641   3.120   8.800   8.650
 5671W        W 6642   2.800   9.690   4.250
 5672W        W 6643   6.080  13.260   8.540
 5673W        W 6644   7.650   1.610  12.630
 5674W        W 6645   0.350   8.450  10.660
 5675W        W 6646   6.960  13.730   7.910
 5676W        W 6647   7.260   3.590  11.500
 5677W        W 6648   3.010  13.910  13.770
 5678W        W 6649  13.700  12.300  13.410
 5679W        W 6650   2.080   7.680  13.390
 5680W        W 6651   4.590  12.190   3.220
 5681W        W 6652   9.660  11.480  10.390
 5682W        W 6653   9.150  13.220   5.480
 5683W        W 6654   5.330   4.630  13.230
 5684W        W 6655   6.920  11.490   7.270
 5685W        W 6656  11.950  12.590   9.450
 5686W        W 6657  11.180   3.400  11.600
 5687W        W 6658  13.340   8.090  11.000
 5688W        W 6659  13.040   9.350   5.340
 5689W        W 6660   6.410   0.760   4.660
 5690W        W 6661   1.070   7.900   3.150
 5691W        W 6662   3.680   7.680   5.300
 5692W        W 6663  12.750  10.920   8.110
 5693W        W 6664   5.190   0.680  12.420
 5694W        W 6665   8.250  13.790   0.180
 5695W        W 6666   0.400   9.610   4.060
 5696W        W 6667   6.320   6.730   6.770
 5697W        W 6668   1.380  10.830   8.400
 5698W        W 6669   6.120   1.460   5.650
 5699W        W 6670   7.590  12.910   9.370
 5700W        W 6671   5.240  13.550   6.150
 5701W        W 6672  12.560   3.050   3.910
 5702W        W 6673   0.200  11.050   1.970
 5703W        W 6674  13.130   5.960   9.620
 5704W        W 6675   3.990   8.610   2.820
 5705W        W 6676   2.460   2.840   7.710
 5706W        W 6677   2.610  12.290   8.820
 5707W        W 6678   3.510  13.650   6.440
 5708W        W 6679   5.780   2.410   3.210
 5709W        W 6680   2.410  10.890   5.970
 5710W        W 6681  10.610   2.060  10.110
 5711W        W 6682   7.750   2.290   4.280
 5712W        W 6683   4.910   1.500  12.780
 5713W        W 6684   9.520  11.560   1.240
 5714W        W 6685  13.020  11.340   1.480
 5715W        W 6686  10.950   9.020   7.850
 5716W        W 6687   6.530   4.870  10.940
 5717W        W 6688  10.060   9.640   5.000
 5718W        W 6689  10.080   4.580  11.330
 5719W        W 6690   9.030  11.370   1.120
 5720W        W 6691  12.250   8.220   3.440
 5721W        W 6692  10.740   2.730   3.140
 5722W        W 6693   6.360  10.510   9.640
 5723W        W 6694  11.390  10.750   4.490
 5724W        W 6695   2.670   7.260  10.340
 5725W        W 6696  11.690  13.850   8.100
 5726W        W 6697   5.920   2.760  13.550
 5727W        W 6698   3.070  10.490   4.220
 5728W        W 6699   1.740  11.000   4.730
 5729W        W 6700  10.840   7.130   3.940
 5730W        W 6701   0.850   7.550   1.650
 5731W        W 6702   2.380  11.430   4.350
 5732W        W 6703  11.010  12.980   0.390
 5733W        W 6704   4.460   0.660   3.470
 5734W        W 6705   5.170   9.510   1.100
 5735W        W 6706   9.900  13.000  12.440
 5736W        W 6707   7.470   7.060   9.880
 5737W        W 6708   3.140   8.660   4.960
 5738W        W 6709   8.200   0.720  10.900
 5739W        W 6710  10.490   8.820   1.830
 5740W        W 6711   4.750   6.490   2.850
 5741W        W 6712   2.740   9.140  11.650
 5742W        W 6713   8.750   7.890   1.600
 5743W        W 6714  10.960   4.850  12.800
 5744W        W 6715  10.390   4.430   8.720
 5745W        W 6716  12.210   3.530   2.650
 5746W        W 6717   7.320   1.910  12.860
 5747W        W 6718   6.860   4.090   9.170
 5748W        W 6719  10.090  12.420   7.890
 5749W        W 6720  11.960   7.020   4.310
 5750W        W 6721   7.790   9.480  12.480
 5751W        W 6722   6.120   2.460  11.030
 5752W        W 6723   6.610   0.160   6.280
 5753W        W 6724   2.200   8.260   8.520
 5754W        W 6725   3.530  12.540  10.060
 5755W        W 6726   6.910  13.240   5.690
 5756W        W 6727   1.190  13.200   7.690
 5757W        W 6728   3.110   7.810   1.230
 5758W        W 6729   6.700   2.690   7.630
 5759W        W 6730   3.420   6.570   4.750
 5760W        W 6731   6.980  12.360   2.020
 5761W        W 6732   9.790  10.830   4.530
 5762W        W 6733   4.640  11.470  10.140
 5763W        W 6734   3.830   9.190   3.010
 5764W        W 6735   9.290  13.700   5.290
 5765W        W 6736   2.770  11.900  11.630
 5766W        W 6737   2.490   3.250   8.370
 5767W        W 6738   4.950   8.670   7.540
 5768W        W 6739  13.450   9.660  10.340
 5769W        W 6740   2.440   0.670  11.870
 5770W        W 6741  10.240   6.720   1.830
 5771W        W 6742   7.740   8.970   6.380
 5772W        W 6743  12.770   0.640   5.130
 5773W        W 6744  11.670   7.820   2.070
 5774W        W 6745  13.000  11.220   9.390
 5775W        W 6746   5.820   9.130   6.120
 5776W        W 6747  10.200   6.080   5.000
 5777W        W 6748   3.880  10.940   6.420
 5778W        W 6749   5.890   2.990   3.870
 5779W        W 6750   5.420   5.650   9.680
 5780W        W 6751   6.600   5.570   8.250
 5781W        W 6752  11.160  13.600   7.360
 5782W        W 6753  11.170  11.950   0.450
 5783W        W 6754   5.380   9.270   3.590
 5784W        W 6755   7.940   2.170   5.520
 5785W        W 6756   0.580   0.850   5.330
 5786W        W 6757   4.400   0.920   1.780
 5787W        W 6758   5.920   6.440   6.450
 5788W        W 6759   3.050  13.620   1.180
 5789W        W 6760   5.290  11.900   2.130
 5790W        W 6761   0.540   7.250  12.410
 5791W        W 6762   4.310   9.530  13.620
 5792W        W 6763   2.590   3.390   2.920
 5793W        W 6764   2.900  11.930   3.710
 5794W        W 6765   9.150   5.470   4.650
 5795W        W 6766   5.690   5.190  11.220
 5796W        W 6767   9.340   9.640   7.000
 5797W        W 6768   5.830   6.030   7.330
 5798W        W 6769   4.230  12.240  12.830
 5799W        W 6770   7.020  12.130  11.710
 5800W        W 6771   8.760   8.070  13.710
 5801W        W 6772   0.610   2.850   5.010
 5802W        W 6773   7.490   3.080  10.350
 5803W        W 6774   8.670   1.120   3.850
 5804W        W 6775   0.560  13.330   7.180
 5805W        W 6776   2.010   2.020   9.380
 5806W        W 6777   6.820  10.300   5.090
 5807W        W 6778   5.050  13.450   0.510
 5808W        W 6779   9.050  12.160  11.000
 5809W        W 6780  12.690   5.010   3.600
 5810W        W 6781  11.750   1.180   7.640
 5811W        W 6782   1.920   1.170   7.620
 5812W        W 6783   2.460   2.310  10.290
 5813W        W 6784  13.700  11.590   7.070
 5814W        W 6785  10.500  12.010   7.030
 5815W        W 6786   5.840  12.500   2.830
 5816W        W 6787   7.820   4.270   9.190
 5817W        W 6788   2.460   5.660   4.460
 5818W        W 6789  11.190   5.640   1.410
 5819W        W 6790   4.780   0.690   3.070
 5820W        W 6791   6.750   2.440   2.960
 5821W        W 6792   0.560   4.660   3.610
 5822W        W 6793  10.480   0.270   5.440
 5823W        W 6794   8.390  13.380  11.350
 5824W        W 6795   3.460   3.610   9.010
 5825W        W 6796   0.610   6.340   3.310
 5826W        W 6797   1.430   5.620  11.420
 5827W        W 6798   8.740  13.410   5.050
 5828W        W 6799  13.350   1.750   9.440
 5829W        W 6800   7.810   7.760  11.470
 5830W        W 6801  11.160  10.180   7.390
 5831W        W 6802   4.610   8.370  13.490
 5832W        W 6803  10.810   3.220   9.060
 5833W        W 6804   9.550  12.090   9.710
 5834W        W 6805   1.550   4.130   0.540
 5835W        W 6806   6.480   6.660  11.760
 5836W        W 6807  13.430   0.570   1.090
 5837W        W 6808   1.410  11.930   5.130
 5838W        W 6809   4.630  12.660   1.770
 5839W        W 6810  13.730  12.970  10.320
 5840W        W 6811   2.210  12.540  10.460
 5841W        W 6812   0.120  12.690   7.420
 5842W        W 6813   3.690   0.610  10.180
 5843W        W 6814   5.520   7.570   8.490
 5844W        W 6815   7.840   8.330   7.000
 5845W        W 6816   9.100   7.170   4.440
 5846W        W 6817  11.780   8.010  12.010
 5847W        W 6818   0.240   0.350   1.290
 5848W        W 6819  13.550  12.520   5.210
 5849W        W 6820   4.840   6.950   7.000
 5850W        W 6821  11.860   6.990   3.540
 5851W        W 6822   0.680  11.740   0.530
 5852W        W 6823   1.810   0.850   9.820
 5853W        W 6824   9.530   8.900   1.380
 5854W        W 6825   7.810  12.050   4.850
 5855W        W 6826   9.850   2.760  13.550
 5856W        W 6827   5.400   4.270   1.620
 5857W        W 6828  11.200   3.990   7.030
 5858W        W 6829  13.760   9.890   9.810
 5859W        W 6830   4.700   1.710   1.750
 5860W        W 6831   6.820   9.220   0.720
 5861W        W 6832   7.320  13.860   6.140
 5862W        W 6833   8.580   6.260  12.530
 5863W        W 6834  12.530   4.430  10.220
 5864W        W 6835   3.240  10.110   9.520
 5865W        W 6836   2.310   2.080   7.640
 5866W        W 6837   4.400   1.310   4.460
 5867W        W 6838   3.520  11.660  10.990
 5868W        W 6839   7.720   8.900   6.900
 5869W        W 6840  10.840   3.690   2.910
 5870W        W 6841   9.240   7.850   1.740
 5871W        W 6842   1.880   0.480   0.870
 5872W        W 6843  12.150   6.310   0.170
 5873W        W 6844  13.050  13.850  13.650
 5874W        W 6845   6.120   8.440   0.950
 5875W        W 6846   0.240  12.490   3.520
 5876W        W 6847   7.030   7.760   0.820
 5877W        W 6848  11.450  10.350   2.190
 5878W        W 6849   2.720   1.350  11.140
 5879W        W 6850   1.170   4.220   9.030
 5880W        W 6851  13.520   4.330  12.140
 5881W        W 6852   1.270   9.670   8.230
 5882W        W 6853   4.710   3.400  11.030
 5883W        W 6854   6.810  10.750   9.520
 5884W        W 6855   0.260  12.810   8.860
 5885W        W 6856   0.880   2.730   7.020
 5886W        W 6857  10.090   2.630   2.570
 5887W        W 6858   8.620   1.680   6.690
 5888W        W 6859   2.210   3.340   7.820
 5889W        W 6860   2.980  12.280   9.950
 5890W        W 6861   5.260   2.020  11.520
 5891W        W 6862   6.290   7.540  13.730
 5892W        W 6863   8.010   2.920   3.360
 5893W        W 6864   8.050   3.840   5.890
 5894W        W 6865   2.070   9.650   1.420
 5895W        W 6866   8.350   7.470   7.740
 5896W        W 6867   7.310   3.050  13.850
 5897W        W 6868   3.270   7.410   4.340
 5898W        W 6869   4.870  12.390   7.170
 5899W        W 6870  11.300   1.480  12.540
 5900W        W 6871   3.890   8.470  10.840
 5901W        W 6872   4.570   0.120   8.380
 5902W        W 6873   9.200   6.770   2.630
 5903W        W 6874   4.850  13.850  12.680
 5904W        W 6875  13.510  11.050   7.500
 5905W        W 6876   2.170   9.660   7.450
 5906W        W 6877   7.580   4.250  13.390
 5907W        W 6878  11.800   1.100   4.850
 5908W        W 6879  13.070   4.610   8.200
 5909W        W 6880  12.000   5.740   7.350
 5910W        W 6881   3.580  10.030  13.080
 5911W        W 6882   1.240  11.500   6.710
 5912W        W 6883   0.740   3.470   4.070
 5913W        W 6884   6.540   3.300   3.280
 5914W        W 6885  10.790   0.190   1.230
 5915W        W 6886   8.950  13.290  13.230
 5916W        W 6887  11.410  12.510   1.410
 5917W        W 6888   7.400   0.590  10.510
 5918W        W 6889  13.880   1.980   0.320
 5919W        W 6890  13.520   5.110  13.120
 5920W        W 6891   1.490   7.680  12.720
 5921W        W 6892   6.400   2.470  12.300
 5922W        W 6893  12.010   2.310  11.010
 5923W        W 6894  11.440   9.920   0.780
 5924W        W 6895   5.950   4.220   4.120
 5925W        W 6896  10.290  10.920  12.340
 5926W        W 6897   3.710   7.070   3.250
 5927W        W 6898   4.140   7.830   3.620
 5928W        W 6899  11.550  10.720   9.550
 5929W        W 6900   0.350   7.030   9.220
 5930W        W 6901  12.590   2.370   3.830
 5931W        W 6902   9.020   3.220   9.060
 5932W        W 6903   9.960   5.810   8.050
 5933W        W 6904   9.130   4.560  13.290
 5934W        W 6905   6.420   4.230  11.220
 5935W        W 6906   3.920  10.390   9.000
 5936W        W 6907   5.100   2.910   1.960
 5937W        W 6908   4.310   6.530   0.370
 5938W        W 6909   7.100  12.790   5.970
 5939W        W 6910  12.810   8.040   5.760
 5940W        W 6911   4.880   8.080   8.890
 5941W        W 6912   6.980   8.860   9.530
 5942W        W 6913   3.360  13.490   3.510
 5943W        W 6914   6.880   9.440  13.570
 5944W        W 6915   9.890   9.580   7.140
 5945W        W 6916   9.810   5.180  13.270
 5946W        W 6917   0.060   2.520   3.480
 5947W        W 6918  11.090  12.510   4.860
 5948W        W 6919   1.940   7.350   5.020
 5949W        W 6920   6.860   2.830  11.350
 5950W        W 6921  12.630   4.760   0.980
 5951W        W 6922  10.060  13.690   5.480
 5952W        W 6923   6.370  12.570  13.680
 5953W        W 6924   5.320   5.120   7.660
 5954W        W 6925   8.660  12.580   4.920
 5955W        W 6926   9.590   4.770   8.850
 5956W        W 6927   4.030   2.440   9.960
 5957W        W 6928   7.270   2.720   0.940
 5958W        W 6929   3.330   0.160  11.570
 5959W        W 6930  10.440  11.790   1.440
 5960W        W 6931   7.570   1.200   0.630
 5961W        W 6932  12.050   0.560  10.150
 5962W        W 6933  12.620   2.330   7.880
 5963W        W 6934  10.240   6.620   5.110
 5964W        W 6935  13.610   5.010   5.850
 5965W        W 6936   7.380   9.180  12.370
 5966W        W 6937   0.870   7.090   3.930
 5967W        W 6938   6.810   6.790   5.080
 5968W        W 6939  12.820  13.100   3.330
 5969W        W 6940   1.330  11.950   3.320
 5970W        W 6941   4.510  12.520   9.020
 5971W        W 6942   7.090   1.330   6.450
 5972W        W 6943   4.850  11.940   4.260
 5973W        W 6944  13.600  11.640  12.410
 5974W        W 6945   1.060   1.550   5.420
 5975W        W 6946   5.040   3.350   7.390
 5976W        W 6947  10.890   1.110  13.530
 5977W        W 6948   1.760   9.900   5.910
 5978W        W 6949   6.110   1.100   4.370
 5979W        W 6950   9.860   1.320   8.130
 5980W        W 6951   2.070  13.060   6.050
 5981W        W 6952   9.410   3.930   6.370
 5982W        W 6953   2.310  13.480  10.120
 5983W        W 6954   8.460   6.140   3.730
 5984W        W 6955   9.070   8.670   5.530
 5985W        W 6956   4.180   7.860   4.860
 5986W        W 6957   9.420   1.290   8.780
 5987W        W 6958   6.840   9.300   6.640
 5988W        W 6959  13.750  10.240  10.920
 5989W        W 6960   0.670  13.130   3.570
 5990W        W 6961  11.130   0.930  11.540
 5991W        W 6962   1.950  13.360   3.080
 5992W        W 6963  12.180   5.270   9.090
 5993W        W 6964   4.770   1.880  10.010
 5994W        W 6965   4.030   5.030   1.280
 5995W        W 6966   0.380   2.760   4.560
 5996W        W 6967   5.730   4.500  11.060
 5997W        W 6968   3.120  10.350  12.770
 5998W        W 6969   3.240   4.370   9.920
 5999W        W 6970   2.840   1.960   5.430
 6000W        W 6971   6.590   3.320  10.660
 6001W        W 6972   0.010   7.100  12.280
 6002W        W 6973   7.530   8.120   1.810
 6003W        W 6974   7.290   1.630   2.520
 6004W        W 6975   0.090   4.460   1.500
 6005W        W 6976   3.340   6.850  11.370
 6006W        W 6977  10.010   9.770   9.380
 6007W        W 6978   3.370  12.490  13.630
 6008W        W 6979   0.230   3.850   9.120
 6009W        W 6980   2.300   7.440  11.610
 6010W        W 6981   3.450   0.870  13.880
 6011W        W 6982   9.860   5.970  11.450
 6012W        W 6983  13.800   2.680   5.590
 6013W        W 6984   0.380   0.320  10.460
 6014W        W 6985   3.650  10.840   8.980
 6015W        W 6986  11.240   9.840   6.460
 6016W        W 6987   0.440  13.550   1.340
 6017W        W 6988  11.630   9.520   6.830
 6018W        W 6989  11.270  11.610   4.960
 6019W        W 6990   8.840   5.370   0.540
 6020W        W 6991  12.110   4.440  13.140
 6021W        W 6992   4.180   1.880   9.890
 6022W        W 6993  12.340  10.080   4.560
 6023W        W 6994   0.910  12.400   0.160
 6024W        W 6995   7.920   7.700   1.010
 6025W        W 6996   5.950  12.320   6.720
 6026W        W 6997   7.750   6.270   2.390
 6027W        W 6998  10.460  11.750   0.850
 6028W        W 6999  11.000   8.950   6.900
 6029W        W 7000  11.640  12.330   3.450
 6030W        W 7001  11.890  13.710  10.180
 6031W        W 7002   6.220   8.120  10.430
 6032W        W 7003   0.880  10.320  11.940
 6033W        W 7004   4.960   3.830   7.360
 6034W        W 7005  12.100   2.260  11.490
 6035W        W 7006   1.490  11.030   0.680
 6036W        W 7007   8.010  10.540  10.440
 6037W        W 7008   6.800   0.530   6.680
 6038W        W 7009   5.240   6.060   0.320
 6039W        W 7010   2.810  12.150   4.570
 6040W        W 7011   0.670   2.290   0.270
 6041W        W 7012  13.340  13.140  12.640
 6042W        W 7013   3.230  12.350   1.680
 6043W        W 7014   3.610   2.740  12.170
 6044W        W 7015   8.980   0.800   4.800
 6045W        W 7016  11.480   5.050   0.130
 6046W        W 7017  12.950   4.470   6.640
 6047W        W 7018   9.280   3.330   8.350
 6048W        W 7019   1.340   2.240  11.620
 6049W        W 7020   3.770  12.410   9.620
 6050W        W 7021   1.200  10.520  13.040
 6051W        W 7022  10.170   8.100   6.730
 6052W        W 7023   9.240   8.090  13.800
 6053W        W 7024   4.430  10.420   0.900
 6054W        W 7025   7.910  13.460   0.110
 6055W        W 7026   2.980   2.820   1.230
 6056W        W 7027   8.180   0.790  13.330
 6057W        W 7028   8.440  11.580  12.930
 6058W        W 7029   0.900   5.060  11.760
 6059W        W 7030   1.590   1.010  12.320
 6060W        W 7031   6.470  12.090   8.090
 6061W        W 7032   2.110   7.210   2.410
 6062W        W 7033   0.260   7.640   7.030
 6063W        W 7034   9.770  12.260   0.110
 6064W        W 7035   9.170   2.690   1.830
 6065W        W 7036  13.810   4.110  10.220
 6066W        W 7037  13.010   1.500   8.520
 6067W        W 7038   1.300  11.030   5.930
 6068W        W 7039   5.200   0.150  10.990
 6069W        W 7040   1.060   4.220  13.160
 6070W        W 7041  10.900   3.500   2.470
 6071W        W 7042  12.460   5.230   6.850
 6072W        W 7043  11.430   4.260   2.620
 6073W        W 7044   5.080  11.950   6.960
 6074W        W 7045   0.780   9.200  10.290
 6075W        W 7046   1.550   7.360  10.770
 6076W        W 7047   4.750   5.000   0.920
 6077W        W 7048   5.750   3.600   6.790
 6078W        W 7049   9.510   2.850  13.130
 6079W        W 7050   9.550  11.790   7.430
 6080W        W 7051   9.380   7.390   1.870
 6081W        W 7052   4.750   4.020   5.670
 6082W        W 7053   9.100   0.630   8.260
 6083W        W 7054   4.920   3.090   6.970
 6084W        W 7055  12.140  11.560  11.310
 6085W        W 7056  10.930   9.200   0.580
 6086W        W 7057  11.790  11.210  11.960
 6087W        W 7058   5.960   2.260   6.210
 6088W        W 7059  13.130  12.070   1.460
 6089W        W 7060   4.750   7.010   8.260
 6090W        W 7061   9.010   9.850  13.300
 6091W        W 7062   5.430   7.350  13.490
 6092W        W 7063  10.980   3.650  10.510
 6093W        W 7064  11.670  13.120   2.030
 6094W        W 7065   8.350   1.170   5.880
 6095W        W 7066   2.990   4.630  12.890
 6096W        W 7067   0.190   6.530  10.590
 6097W        W 7068  12.550  11.080   8.530
 6098W        W 7069   1.770   2.720   3.960
 6099W        W 7070  13.470   4.320   6.500
 6100W        W 7071   3.410   2.950   4.810
 6101W        W 7072   3.630  10.160   0.170
 6102W        W 7073  10.910  13.560  11.980
 6103W        W 7074   9.960   9.230  10.100
 6104W        W 7075   9.940   3.370   7.930
 6105W        W 7076  10.120   8.800  13.730
 6106W        W 7077   7.290   8.420   1.080
 6107W        W 7078   0.870   4.060   4.320
 6108W        W 7079   8.260   1.610   6.220
 6109W        W 7080   2.170  11.690  10.400
 6110W        W 7081   3.720   1.570   5.740
 6111W        W 7082   8.530   4.390   8.820
 6112W        W 7083   7.810   6.290   7.430
 6113W        W 7084   8.010  12.610   9.520
 6114W        W 7085   2.040   3.370   2.850
 6115W        W 7086  11.160   9.900   4.130
 6116W        W 7087  13.880   2.780   8.970
 6117W        W 7088   5.850   8.270  12.300
 6118W        W 7089  11.910  13.630   8.560
 6119W        W 7090  12.880   2.060   8.670
 6120W        W 7091  12.560   2.060   3.430
 6121W        W 7092  12.250   3.700   2.120
 6122W        W 7093   2.260   1.270  11.140
 6123W        W 7094   5.050  13.490   1.580
 6124W        W 7095   9.740   6.820   6.980
 6125W        W 7096   0.540   1.680   7.040
 6126W        W 7097  11.580   6.220   5.730
 6127W        W 7098   9.340   8.610   3.410
 6128W        W 7099  11.860   8.360   2.500
 6129W        W 7100   2.670   1.940   4.600
 6130W        W 7101   0.460  10.410   2.480
 6131W        W 7102  13.620   0.670   9.250
 6132W        W 7103   3.460   3.750   7.030
 6133W        W 7104   3.650  12.850  11.750
 6134W        W 7105   0.720  12.310   6.250
 6135W        W 7106   7.200   9.190   2.380
 6136W        W 7107  13.620  13.420   2.760
 6137W        W 7108   8.640   4.930   5.370
 6138W        W 7109   1.280   9.510  11.370
 6139W        W 7110  10.960   5.560   5.840
 6140W        W 7111   1.540   6.610  11.830
 6141W        W 7112   6.520   5.280   6.480
 6142W        W 7113   6.200   3.290   4.550
 6143W        W 7114  12.930   1.590  10.220
 6144W        W 7115  11.420   4.890  12.540
 6145W        W 7116   8.190   6.570   3.780
 6146W        W 7117   3.170   0.760   4.640
 6147W        W 7118   5.400  10.210   6.860
 6148W        W 7119   4.560   5.930   3.540
 6149W        W 7120  13.000   1.320   6.510
 6150W        W 7121   4.040   1.750   2.190
 6151W        W 7122   8.750   4.010   2.010
 6152W        W 7123   9.770   5.100   3.730
 6153W        W 7124   9.670   5.810   1.360
 6154W        W 7125   8.610  10.450  12.180
 6155W        W 7126  11.610   6.950   7.250
 6156W        W 7127   3.630   3.120  11.010
 6157W        W 7128   2.560  10.690   3.530
 6158W        W 7129  12.080  11.460   8.560
 6159W        W 7130   8.580  12.710   7.190
 6160W        W 7131   6.970   7.340  12.120
 6161W        W 7132   0.260   6.750  12.480
 6162W        W 7133   9.670  10.910   2.850
 6163W        W 7134   1.520  10.780  11.500
 6164W        W 7135  13.700  12.960   2.870
 6165W        W 7136  12.330   0.270   7.360
 6166W        W 7137   8.990   3.370   4.360
 6167W        W 7138  10.220   1.320   4.680
 6168W        W 7139   7.760   8.220   4.400
 6169W        W 7140  11.510   2.550   6.940
 6170W        W 7141   6.870   2.780   1.800
 6171W        W 7142   5.580   7.890   6.200
 6172W        W 7143   9.810   8.380   1.380
 6173W        W 7144  12.850   5.930   4.990
 6174W        W 7145   4.650  11.490  11.410
 6175W        W 7146  11.230   2.360   0.390
 6176W        W 7147   3.700  11.650  11.450
 6177W        W 7148   1.850   5.450  11.100
 6178W        W 7149   7.380   4.310  12.950
 6179W        W 7150   8.040   2.010  12.850
 6180W        W 7151   2.120   8.860   5.380
 6181W        W 7152   1.760  11.600   7.750
 6182W        W 7153   0.220  13.730  13.910
 6183W        W 7154   9.640  11.690   3.520
 6184W        W 7155   4.970  10.360   0.970
 6185W        W 7156   8.930   2.080   5.260
 6186W        W 7157   1.290  12.410   7.130
 6187W        W 7158   7.500   7.900   8.280
 6188W        W 7159   7.920   1.770   1.880
 6189W        W 7160   2.990  10.260  13.730
 6190W        W 7161   4.460   5.440   1.510
 6191W        W 7162   0.400  11.060  13.780
 6192W        W 7163   7.840  12.600  10.790
 6193W        W 7164   3.220   9.940  12.200
 6194W        W 7165   4.290  11.120   5.010
 6195W        W 7166   7.010   6.980   3.650
 6196W        W 7167   9.400  11.500   0.320
 6197W        W 7168   2.610  13.500   2.360
 6198W        W 7169   3.800   9.030   7.370
 6199W        W 7170   0.410  10.200   1.720
 6200W        W 7171   4.530  12.680   6.870
 6201W        W 7172   2.460  13.660  10.660
 6202W        W 7173  11.980   0.750   6.330
 6203W        W 7174  13.780   9.750  12.590
 6204W        W 7175   5.650   9.380   1.430
 6205W        W 7176   3.620   4.060  10.690
 6206W        W 7177   8.490   3.010   8.370
 6207W        W 7178   0.370   9.230   5.350
 6208W        W 7179   3.730  13.450   8.160
 6209W        W 7180   7.270   1.080   4.540
 6210W        W 7181   5.600   4.350   6.960
 6211W        W 7182   2.130   8.530   6.590
 6212W        W 7183  13.840   9.320  10.580
 6213W        W 7184   9.680  11.540  12.560
 6214W        W 7185  12.250  10.460   2.650
 6215W        W 7186  12.720  12.920   7.930
 6216W        W 7187   6.000   1.860   0.340
 6217W        W 7188  11.770   9.120   7.050
 6218W        W 7189   2.750   0.140  10.780
 6219W        W 7190   1.180   9.900   7.790
 6220W        W 7191   0.670  10.220   1.290
 6221W        W 7192  13.570   6.520   3.500
 6222W        W 7193  10.990   6.980  10.230
 6223W        W 7194   7.340   1.590   4.580
 6224W        W 7195   6.000  10.730   7.570
 6225W        W 7196   5.850  11.250   3.880
 6226W        W 7197  11.450   5.200   2.130
 6227W        W 7198   3.630   0.330   1.870
 6228W        W 7199   0.230  11.850  11.890
 6229W        W 7200   1.560   1.020   3.650
 6230W        W 7201   4.700   5.010   3.250
 6231W        W 7202  12.560   9.240   9.440
 6232W        W 7203   3.150  13.430   4.070
 6233W        W 7204   0.200  13.420   6.000
 6234W        W 7205  12.500   9.630   2.950
 6235W        W 7206  13.240  10.710   1.080
 6236W        W 7207   1.470   2.460   8.420
 6237W        W 7208   1.900   2.390   4.360
 6238W        W 7209   7.990   2.390   0.960
 6239W        W 7210  10.580   7.960   3.570
 6240W        W 7211  12.470   7.650  11.140
 6241W        W 7212  10.840  10.410  11.830
 6242W        W 7213  11.120   3.950  10.160
 6243W        W 7214   8.190   8.380  10.870
 6244W        W 7215  11.210   4.190   5.610
 6245W        W 7216   8.300  13.040  10.240
 6246W        W 7217  13.770  13.110   4.610
 6247W        W 7218   1.090   9.700  12.550
 6248W        W 7219   3.770   5.180   2.170
 6249W        W 7220  10.630   2.560   5.540
 6250W        W 7221   6.040  12.750   1.600
 6251W        W 7222   8.570   2.300   7.760
 6252W        W 7223  13.480   6.560  12.810
 6253W        W 7224   8.710   0.850   1.460
 6254W        W 7225   1.760   7.860   3.710
 6255W        W 7226   1.520  13.520   3.690
 6256W        W 7227   0.070   0.360   8.400
 6257W        W 7228   4.280   7.440   2.610
 6258W        W 7229   5.250  11.240  12.860
 6259W        W 7230   3.830   3.540   5.310
 6260W        W 7231  11.630   5.840  13.400
 6261W        W 7232   2.070   9.900   2.720
 6262W        W 7233   1.280   9.090   9.300
 6263W        W 7234   8.260   9.840   0.450
 6264W        W 7235  13.150  12.150  11.780
 6265W        W 7236  11.380   9.090   3.160
 6266W        W 7237   0.110  10.230   2.760
 6267W        W 7238   8.540   0.210  10.240
 6268W        W 7239   7.510   3.980  10.000
 6269W        W 7240   9.190   1.910   8.660
 6270W        W 7241   9.750   0.390   2.750
 6271W        W 7242   9.030   1.260  12.160
 6272W        W 7243   1.660   7.890   5.230
 6273W        W 7244  11.880   1.670   1.680
 6274W        W 7245  12.410   1.790   5.820
 6275W        W 7246   3.640   9.980   7.300
 6276W        W 7247   5.970  12.310   7.240
 6277W        W 7248   4.940  13.660   4.820
 6278W        W 7249   5.710  11.360   1.210
 6279W        W 7250  11.910   2.420  10.480
 6280W        W 7251   8.020   5.970   3.980
 6281W        W 7252   5.280   3.340  12.380
 6282W        W 7253  13.320   8.760   1.540
 6283W        W 7254  12.050   5.850   3.170
 6284W        W 7255   0.470  12.480  10.780
 6285W        W 7256  13.070   0.620   4.300
 6286W        W 7257   0.100  13.110   4.130
 6287W        W 7258   7.110   3.210   5.730
 6288W        W 7259   4.680   7.320   9.270
 6289W        W 7260   1.790   0.780   3.150
 6290W        W 7261   5.890  12.890   6.100
 6291W        W 7262  13.480   9.130  11.000
 6292W        W 7263  12.110  12.180   7.090
 6293W        W 7264  12.920   8.140  12.070
 6294W        W 7265   9.040   2.460  12.990
 6295W        W 7266  12.280  13.670  12.270
 6296W        W 7267   8.410   9.110   5.190
 6297W        W 7268   5.530   0.750   9.690
 6298W        W 7269   9.440   5.450  10.590
 6299W        W 7270  11.750   8.970  13.480
 6300W        W 7271   6.070  10.330   2.840
 6301W        W 7272   5.960   5.020  12.700
 6302W        W 7273   2.200   2.740  13.240
 6303W        W 7274  10.330   5.370   8.620
 6304W        W 7275   4.440  13.180  11.250
 6305W        W 7276   6.730  13.640  11.970
 6306W        W 7277   0.570   2.570   9.640
 6307W        W 7278  11.870   8.660   6.300
 6308W        W 7279   5.290   7.590   1.700
 6309W        W 7280  11.450   4.650   4.610
 6310W        W 7281   7.530   5.840   1.220
 6311W        W 7282   4.100   3.670   3.980
 6312W        W 7283  12.570   8.010   2.230
 6313W        W 7284   4.190  11.130  10.890
 6314W        W 7285   0.320   2.420   6.220
 6315W        W 7286   1.220   9.480   7.420
 6316W        W 7287  12.930  11.600   5.350
 6317W        W 7288   9.700  10.680   6.340
 6318W        W 7289   3.270   2.460  10.510
 6319W        W 7290   5.660   0.630   7.150
 6320W        W 7291   9.650   2.010   8.520
 6321W        W 7292  13.530   8.220   3.840
 6322W        W 7293   1.900   2.510   1.840
 6323W        W 7294   5.020   5.580  10.700
 6324W        W 7295   2.150   1.050  11.690
 6325W        W 7296   0.150   2.370   9.370
 6326W        W 7297   9.090  11.220   5.860
 6327W        W 7298   0.340   5.360   4.130
 6328W        W 7299   8.580   9.200   8.690
 6329W        W 7300   6.550   7.520   4.620
 6330W        W 7301   9.240  11.830   2.310
 6331W        W 7302  13.710  10.180   7.470
 6332W        W 7303  12.370  10.210   0.670
 6333W        W 7304   8.920   3.570   3.880
 6334W        W 7305  13.350   5.000   5.130
 6335W        W 7306  13.450  13.060   3.270
 6336W        W 7307  13.200  13.020   2.850
 6337W        W 7308   5.540   2.310  10.210
 6338W        W 7309   9.500  12.870  12.100
 6339W        W 7310   9.000   1.400   1.590
 6340W        W 7311   8.450   4.070  12.110
 6341W        W 7312   6.470   3.010   8.220
 6342W        W 7313   8.620   2.440   6.090
 6343W        W 7314  13.260   7.130  10.770
 6344W        W 7315   6.490   0.920   9.890
 6345W        W 7316   4.250   1.320  10.840
 6346W        W 7317  11.540  10.010   8.030
 6347W        W 7318  12.990   9.580  13.120
 6348W        W 7319   5.490   0.310   9.930
 6349W        W 7320   0.850   9.060   7.540
 6350W        W 7321   7.700  11.900  12.760
 6351W        W 7322   4.170  13.580   1.860
 6352W        W 7323  13.530   4.970   8.950
 6353W        W 7324   1.030  13.520   8.080
 6354W        W 7325  13.530   3.060  12.350
 6355W        W 7326   8.620   5.700   0.930
 6356W        W 7327   0.290   8.200   1.950
 6357W        W 7328  13.520   1.410  10.820
 6358W        W 7329   0.630   5.290  10.390
 6359W        W 7330   4.930  13.490  11.080
 6360W        W 7331  11.750   2.720  13.230
 6361W        W 7332  11.990   2.670  12.760
 6362W        W 7333   4.640   0.970   4.950
 6363W        W 7334   7.960  11.940   2.420
 6364W        W 7335   6.140   8.270   3.600
 6365W        W 7336   9.260   5.850   3.170
 6366W        W 7337   3.140  10.860   9.120
 6367W        W 7338  11.510   2.630  12.000
 6368W        W 7339   8.350   9.590   4.330
 6369W        W 7340  11.610   2.570   4.750
 6370W        W 7341   0.030   9.450   9.650
 6371W        W 7342   7.640  12.620   8.150
 6372W        W 7343   8.440   3.730   6.240
 6373W        W 7344   7.100   1.550   9.010
 6374W        W 7345   6.000  11.170   9.950
 6375W        W 7346   0.230   1.880  10.300
 6376W        W 7347   5.390   6.080   3.220
 6377W        W 7348   3.510   1.300   5.360
 6378W        W 7349   4.400   1.060  13.270
 6379W        W 7350   7.570   2.630  10.070
 6380W        W 7351   6.900   9.790   3.380
 6381W        W 7352   7.690  11.140   3.740
 6382W        W 7353   6.370   8.220  13.130
 6383W        W 7354   8.600  11.210   6.410
 6384W        W 7355   7.320   1.170   8.680
 6385W        W 7356   7.380   9.490  12.780
 6386W        W 7357  13.430   9.510   4.040
 6387W        W 7358   7.390  13.530   0.450
 6388W        W 7359  10.000   5.600   4.870
 6389W        W 7360   5.760   8.890   8.070
 6390W        W 7361   2.250   1.120   3.030
 6391W        W 7362  11.720   9.530   8.230
 6392W        W 7363   4.230  10.240   3.590
 6393W        W 7364   8.800   6.090   1.870
 6394W        W 7365   1.600  13.400  13.440
 6395W        W 7366  12.270   6.970   0.590
 6396W        W 7367  11.240  10.080   0.330
 6397W        W 7368  11.020   7.080  11.480
 6398W        W 7369  11.500   7.250  11.410
 6399W        W 7370   3.650   0.510  11.700
 6400W        W 7371   9.150   7.710   8.090
 6401W        W 7372  11.320   7.930   9.020
 6402W        W 7373  11.420   8.240  12.900
 6403W        W 7374   0.940   3.760   6.710
 6404W        W 7375  13.320   5.400   6.620
 6405W        W 7376  11.450   4.040  13.740
 6406W        W 7377   8.360   8.160   8.530
 6407W        W 7378   9.340   9.060   5.850
 6408W        W 7379   9.910   7.750  10.070
 6409W        W 7380   6.750   7.710  11.810
 6410W        W 7381   5.100  13.220   8.170
 6411W        W 7382   2.610   7.560   2.770
 6412W        W 7383   3.040  12.140   7.110
 6413W        W 7384   0.240   5.110  12.360
 6414W        W 7385   6.720   8.860   4.160
 6415W        W 7386   5.430   2.840  12.400
 6416W        W 7387  12.910  12.520  10.200
 6417W        W 7388  13.260  10.560   2.680
 6418W        W 7389   5.740   6.500   8.810
 6419W        W 7390   4.970   4.240   0.500
 6420W        W 7391   4.390   4.630   2.380
 6421W        W 7392   6.270   3.890   3.810
 6422W        W 7393   1.580   4.520   3.240
 6423W        W 7394  11.220   9.780  12.670
 6424W        W 7395   0.420   7.080   4.650
 6425W        W 7396   4.530   8.430   8.900
 6426W        W 7397  10.970   1.740   4.640
 6427W        W 7398  12.800  11.410   6.840
 6428W        W 7399   6.420   9.550   1.590
 6429W        W 7400   7.970   3.450  13.090
 6430W        W 7401   5.060   8.940  11.060
 6431W        W 7402  12.280   3.980  10.430
 6432W        W 7403  13.180   0.270   8.180
 6433W        W 7404   7.640   0.520   5.880
 6434W        W 7405   7.920   2.060   1.300
 6435W        W 7406   4.040  12.840   7.060
 6436W        W 7407  11.900   3.910   8.370
 6437W        W 7408   3.620  13.200   7.730
 6438W        W 7409  10.710   7.250  12.020
 6439W        W 7410   0.960  11.410   7.900
 6440W        W 7411  10.660  12.260   8.510
 6441W        W 7412   4.480   7.110   1.370
 6442W        W 7413   6.000   4.770   4.680
 6443W        W 7414   1.840   9.340   5.140
 6444W        W 7415   7.510   8.270  13.470
 6445W        W 7416  13.480   2.840   2.350
 6446W        W 7417   6.340   1.070   2.300
 6447W        W 7418   4.930   6.300   1.340
 6448W        W 7419   6.740  13.810  10.260
 6449W        W 7420  10.920  11.350   6.160
 6450W        W 7421   3.660   0.870   4.660
 6451W        W 7422  12.020   9.820   1.640
 6452W        W 7423   0.800   6.980   7.000
 6453W        W 7424  12.880   3.390   7.280
 6454W        W 7425   2.570   3.120   8.810
 6455W        W 7426  12.410  13.490  11.760
 6456W        W 7427   0.000   4.410   6.740
 6457W        W 7428  10.580   0.890  10.970
 6458W        W 7429   6.400   4.240   2.540
 6459W        W 7430   0.150   8.160   0.280
 6460W        W 7431  13.880  11.700   5.750
 6461W        W 7432   2.370   5.150   0.370
 6462W        W 7433   1.360  11.840   8.610
 6463W        W 7434  12.580  13.190  11.000
 6464W        W 7435   0.540  12.610   6.630
 6465W        W 7436   3.200   1.220   0.890
 6466W        W 7437  13.880  10.360  11.940
 6467W        W 7438   2.150   3.180   1.420
 6468W        W 7439   6.830   1.960   8.940
 6469W        W 7440  10.390   6.510   6.000
 6470W        W 7441   6.170  13.310   9.350
 6471W        W 7442   2.930   4.640   8.190
 6472W        W 7443   5.450   4.560   7.740
 6473W        W 7444   9.260   3.560  11.050
 6474W        W 7445   9.720   8.860  13.100
 6475W        W 7446   4.660   3.390   9.590
 6476W        W 7447   6.780   5.570   0.170
 6477W        W 7448  12.850  12.300   6.400
 6478W        W 7449   4.800  10.410   8.040
 6479W        W 7450  12.850   4.840   2.310
 6480W        W 7451  11.140   5.020   8.790
 6481W        W 7452   5.590   1.270   9.240
 6482W        W 7453  13.300   1.430   4.460
 6483W        W 7454   1.520   9.040   1.280
 6484W        W 7455   7.660  11.990   7.630
 6485W        W 7456   7.890   8.630  10.440
 6486W        W 7457   5.060   7.000  13.270
 6487W        W 7458  11.500   7.760  10.940
 6488W        W 7459   6.820   3.080   2.490
 6489W        W 7460  11.220   9.650   5.560
 6490W        W 7461  10.510   9.490   0.370
 6491W        W 7462   3.470   8.670   7.740
 6492W        W 7463  11.760   3.000   8.720
 6493W        W 7464  11.990   2.410   1.260
 6494W        W 7465   8.680   8.070  11.590
 6495W        W 7466  13.440   4.690   0.730
 6496W        W 7467   3.630   6.700   3.640
 6497W        W 7468  11.260  11.450   0.290
 6498W        W 7469   2.530   0.900  11.370
 6499W        W 7470   6.510  11.160   8.240
 6500W        W 7471  11.180  13.290   3.760
 6501W        W 7472   6.340   7.360   7.740
 6502W        W 7473   2.800  13.010  11.860
 6503W        W 7474   3.120   2.970  10.960
 6504W        W 7475  10.540   9.700  10.970
 6505W        W 7476  10.960   8.000   6.010
 6506W        W 7477   1.580  13.710   7.870
 6507W        W 7478   4.150   3.960   9.840
 6508W        W 7479  13.730  10.740  11.040
 6509W        W 7480   8.740   3.550   2.130
 6510W        W 7481  12.060   6.120  11.230
 6511W        W 7482   4.770   0.280  13.670
 6512W        W 7483   7.660   8.480  10.840
 6513W        W 7484   1.840  12.690  11.320
 6514W        W 7485  13.880   2.640  10.260
 6515W        W 7486   9.760  13.720   8.230
 6516W        W 7487   1.540  12.500  11.940
 6517W        W 7488  13.530  12.910   2.300
 6518W        W 7489   5.820   8.800   2.100
 6519W        W 7490  10.070  13.190   1.910
 6520W        W 7491   6.640  12.960   5.290
 6521W        W 7492   9.930   9.210   4.370
 6522W        W 7493  12.020  11.340  10.090
 6523W        W 7494   6.480   1.010   7.480
 6524W        W 7495   7.280  11.430   6.430
 6525W        W 7496   0.860   8.100   4.830
 6526W        W 7497   2.520   4.420   0.870
 6527W        W 7498   3.440   9.610  13.820
 6528W        W 7499   4.410   9.190   0.530
 6529W        W 7500   1.590   3.030   3.330
 6530W        W 7501   7.170   9.120   4.190
 6531W        W 7502  10.420   9.990   5.880
 6532W        W 7503   2.330   1.180  13.240
 6533W        W 7504   2.760   3.980  11.250
 6534W        W 7505  13.520   7.290   5.500
 6535W        W 7506   5.680   0.550   6.230
 6536W        W 7507   3.850   3.240   1.490
 6537W        W 7508   7.420   4.000  12.090
 6538W        W 7509   2.980   0.980   6.050
 6539W        W 7510   8.000   8.260  10.020
 6540W        W 7511   0.100   3.790  11.680
 6541W        W 7512   2.830   7.760  10.750
 6542W        W 7513  11.390  13.680  11.570
 6543W        W 7514   8.990  12.510   7.500
 6544W        W 7515  13.590   6.120   9.530
 6545W        W 7516   0.200   2.150  11.030
 6546W        W 7517   7.280  12.760  10.880
 6547W        W 7518   1.150  13.000   5.640
 6548W        W 7519  10.430  10.270   4.280
 6549W        W 7520   8.200   1.160   5.410
 6550W        W 7521  13.320  13.640  12.730
 6551W        W 7522   9.270   9.950  11.670
 6552W        W 7523  12.350   0.620  11.800
 6553W        W 7524   0.080  13.230   5.520
 6554W        W 7525  11.910   4.820   3.130
 6555W        W 7526   3.990  10.310   4.060
 6556W        W 7527  11.650  11.750   7.530
 6557W        W 7528  10.710   7.110   8.970
 6558W        W 7529   9.630   6.950   3.770
 6559W        W 7530   1.590   5.350   2.460
 6560W        W 7531   3.030   2.270  10.110
 6561W        W 7532   6.470  11.810  12.840
 6562W        W 7533  11.650   3.680   7.950
 6563W        W 7534   4.410   6.710   7.330
 6564W        W 7535   6.500   8.880   9.640
 6565W        W 7536   1.240   0.630   8.100
 6566W        W 7537   5.570   9.060   3.220
 6567W        W 7538   2.180   4.420  12.020
 6568W        W 7539   5.830   2.880   3.320
 6569W        W 7540  13.790   1.200   7.690
 6570W        W 7541  12.390   5.550  12.690
 6571W        W 7542   3.400   8.920   6.400
 6572W        W 7543   8.640   4.630   6.750
 6573W        W 7544  13.110  12.930  13.130
 6574W        W 7545   7.150  13.120   7.280
 6575W        W 7546  11.010   8.900  13.680
 6576W        W 7547   9.230   0.040   9.500
 6577W        W 7548   9.350  10.710  13.330
 6578W        W 7549   5.020  12.100   9.400
 6579W        W 7550  10.830   6.840   8.560
 6580W        W 7551   4.830  12.780   8.280
 6581W        W 7552   6.380   0.600  10.990
 6582W        W 7553   0.570  12.360  12.330
 6583W        W 7554   4.640   1.240  11.130
 6584W        W 7555   7.710   7.780   9.300
 6585W        W 7556   9.970   8.410  13.430
 6586W        W 7557   7.290  11.190  12.900
 6587W        W 7558   7.860   8.390   3.470
 6588W        W 7559   5.550   8.300   6.420
 6589W        W 7560  13.380  11.840   5.750
 6590W        W 7561   6.010  10.140   3.280
 6591W        W 7562   0.650   4.920   3.980
 6592W        W 7563   4.150  10.600   3.310
 6593W        W 7564  12.090   9.990   2.860
 6594W        W 7565   4.590  10.420  10.540
 6595W        W 7566   3.320   6.500  10.340
 6596W        W 7567   0.950   9.800   8.700
 6597W        W 7568   8.940   2.560   8.650
 6598W        W 7569   0.290   0.370  11.410
 6599W        W 7570  12.760   7.840   7.240
 6600W        W 7571   9.130  12.610   4.610
 6601W        W 7572  13.080   6.170   5.980
 6602W        W 7573  13.480  12.930   4.180
 6603W        W 7574   6.330  13.880  10.480
 6604W        W 7575  12.970   7.700   0.820
 6605W        W 7576   2.400   1.200   9.730
 6606W        W 7577  13.000   2.970   6.430
 6607W        W 7578  10.240   5.550   5.780
 6608W        W 7579   0.960  12.350   9.250
 6609W        W 7580   4.130   6.490  10.600
 6610W        W 7581   6.680  13.460  13.240
 6611W        W 7582   0.270   9.450   2.400
 6612W        W 7583   6.830  13.060   0.220
 6613W        W 7584   0.590   8.540   8.510
 6614W        W 7585   7.840  10.840  11.380
 6615W        W 7586  11.570   2.230   3.060
 6616W        W 7587   8.920  12.120  13.610
 6617W        W 7588   7.530  11.900   2.750
 6618W        W 7589  11.250   9.300   1.430
 6619W        W 7590   2.530  10.160  11.150
 6620W        W 7591   2.660  12.070   5.460
 6621W        W 7592   5.530   2.440  13.380
 6622W        W 7593   2.110  13.440   6.750
 6623W        W 7594   2.000   0.090   0.560
 6624W        W 7595  12.960   9.230   8.260
 6625W        W 7596   9.490   9.290  12.290
 6626W        W 7597   4.870  10.940   3.410
 6627W        W 7598   3.310   8.630  10.340
 6628W        W 7599   1.200   1.210   2.790
 6629W        W 7600   4.710   3.560   3.190
 6630W        W 7601   1.700   0.350   7.120
 6631W        W 7602  11.070  10.190   8.790
 6632W        W 7603  12.200   5.620  12.170
 6633W        W 7604   5.430  12.870   6.770
 6634W        W 7605   5.860  13.310   0.980
 6635W        W 7606  11.720   2.320   7.920
 6636W        W 7607   9.470  13.010   1.290
 6637W        W 7608   2.660   9.710   1.020
 6638W        W 7609   0.450  10.550   6.350
 6639W        W 7610  12.130  13.620  10.610
 6640W        W 7611   1.380   4.910   6.890
 6641W        W 7612  12.770  12.420   8.970
 6642W        W 7613   7.140  10.090   5.780
 6643W        W 7614   3.410   6.840  12.700
 6644W        W 7615   6.620   1.220   8.340
 6645W        W 7616   0.320   7.500   0.150
 6646W        W 7617   2.760  11.660  13.460
 6647W        W 7618   1.950   0.910   1.740
 6648W        W 7619   9.760  13.240   9.620
 6649W        W 7620   5.480   1.510   6.090
 6650W        W 7621  12.550  13.880   5.750
 6651W        W 7622  13.000   3.250  13.290
 6652W        W 7623   3.340   3.130  12.300
 6653W        W 7624  10.320   5.630   0.250
 6654W        W 7625   7.440   2.200   8.740
 6655W        W 7626   5.070   8.470   6.350
 6656W        W 7627   8.930   2.460  13.630
 6657W        W 7628   9.110   7.980  13.350
 6658W        W 7629   3.410   4.620   6.520
 6659W        W 7630   5.150   0.440   9.560
 6660W        W 7631   8.130   0.550   8.950
 6661W        W 7632   1.270   0.020   3.980
 6662W        W 7633   3.780   9.150   0.180
 6663W        W 7634   8.220   0.910  12.480
 6664W        W 7635  11.120  11.640  12.510
 6665W        W 7636   9.130   4.090   4.700
 6666W        W 7637   1.730  11.340   9.680
 6667W        W 7638  13.320  12.550   5.690
 6668W        W 7639  10.820   3.830   7.400
 6669W        W 7640   8.380   6.860   9.310
 6670W        W 7641   8.790   7.170   2.490
 6671W        W 7642   5.010   2.340  12.500
 6672W        W 7643  11.310   0.450  11.610
 6673W        W 7644   5.790   4.570   3.790
 6674W        W 7645   6.840  13.430   2.730
 6675W        W 7646   4.610  11.920   7.120
 6676W        W 7647   5.120  13.560   3.280
 6677W        W 7648   3.960   3.160   8.170
 6678W        W 7649  13.350   6.180  12.560
 6679W        W 7650   3.240   0.840   3.550
 6680W        W 7651   2.620   1.650   5.020
 6681W        W 7652   0.760   7.010   5.530
 6682W        W 7653   8.350  11.190   7.770
 6683W        W 7654   7.280   9.830   0.750
 6684W        W 7655  12.020   5.670   1.140
 6685W        W 7656   3.780   0.160   1.060
 6686W        W 7657   9.380   6.330   7.270
 6687W        W 7658  13.420   5.470  13.390
 6688W        W 7659   3.940  12.800   5.870
 6689W        W 7660   8.620   1.590   9.830
 6690W        W 7661   1.560   0.180  10.690
 6691W        W 7662  10.460   5.680   7.800
 6692W        W 7663   2.930   2.160   2.750
 6693W        W 7664   0.760   6.010   0.620
 6694W        W 7665   3.980   5.930   9.060
 6695W        W 7666   2.440  12.530   6.730
 6696W        W 7667  11.560   2.110   2.160
 6697W        W 7668   8.370   1.220   1.270
 6698W        W 7669   2.930   5.210   0.750
 6699W        W 7670   8.180   6.390   7.730
 6700W        W 7671   9.170   1.820   4.070
 6701W        W 7672   5.500   9.320   9.600
 6702W        W 7673  11.910   7.640   4.770
 6703W        W 7674  13.470   9.440   5.130
 6704W        W 7675  13.680   3.980   4.210
 6705W        W 7676   9.360   7.650  10.030
 6706W        W 7677  11.050   6.270   7.420
 6707W        W 7678   7.420  11.250   9.070
 6708W        W 7679  13.330  11.970  12.190
 6709W        W 7680  10.540   4.480   4.530
 6710W        W 7681  12.650   2.940   6.790
 6711W        W 7682   1.760  12.220   0.840
 6712W        W 7683   7.670   9.830  12.910
 6713W        W 7684   1.610  13.020   1.150
 6714W        W 7685  11.670   8.740   4.890
 6715W        W 7686   8.010  12.870   7.810
 6716W        W 7687  13.370   3.980   4.870
 6717W        W 7688   5.000   4.640  12.260
 6718W        W 7689  12.540   3.750   1.720
 6719W        W 7690   5.760   4.560  10.020
 6720W        W 7691  13.120   0.290   5.230
 6721W        W 7692   0.800   1.260   7.460
 6722W        W 7693   1.350  12.340   0.340
 6723W        W 7694   3.720  12.510  10.540
 6724W        W 7695   5.860   1.370   4.780
 6725W        W 7696   8.490  10.130   7.060
 6726W        W 7697  12.960  12.330   5.930
 6727W        W 7698   1.740   1.920   4.780
 6728W        W 7699   1.090  12.290   9.790
 6729W        W 7700   8.800   5.880   9.480
 6730W        W 7701   1.300  12.940  11.160
 6731W        W 7702   8.120  10.650  12.690
 6732W        W 7703   2.750   3.120   1.540
 6733W        W 7704  13.690  10.790   3.640
 6734W        W 7705   6.620  10.080   5.620
 6735W        W 7706   0.810   0.330   0.520
 6736W        W 7707  12.920   2.580  11.200
 6737W        W 7708   7.020  10.980   4.460
 6738W        W 7709  13.340   0.760   0.030
 6739W        W 7710   8.270   3.750   4.580
 6740W        W 7711  10.150   1.100  11.840
 6741W        W 7712  11.370   4.380   0.680
 6742W        W 7713   7.000   2.410   5.920
 6743W        W 7714   4.710   9.290  11.160
 6744W        W 7715  11.690   3.570  12.690
 6745W        W 7716   2.890  13.840  11.320
 6746W        W 7717   0.440  12.700   9.670
 6747W        W 7718  10.450   3.020  10.440
 6748W        W 7719   4.210   3.690   1.250
 6749W        W 7720   8.440   9.470   2.900
 6750W        W 7721   8.760  12.180   5.630
 6751W        W 7722   1.380  11.000   9.800
 6752W        W 7723  13.830  10.850   9.620
 6753W        W 7724   8.700   2.920   2.900
 6754W        W 7725  10.590   3.690   9.080
 6755W        W 7726  10.740   1.160  10.360
 6756W        W 7727   8.000  10.450   9.340
 6757W        W 7728   3.580  11.270   5.350
 6758W        W 7729   8.670   0.370   4.180
 6759W        W 7730   4.580   3.420  13.670
 6760W        W 7731   4.900   8.570   2.290
 6761W        W 7732  10.940  11.270   9.840
 6762W        W 7733  12.140   4.700   9.010
 6763W        W 7734  13.110  10.260   4.030
 6764W        W 7735   0.810   0.500  10.310
 6765W        W 7736  12.360  11.390   6.640
 6766W        W 7737   8.610   4.040   5.300
 6767W        W 7738   1.070   0.800  13.690
 6768W        W 7739   9.380  12.880   2.400
 6769W        W 7740  11.010   0.560  11.990
 6770W        W 7741   8.330   9.670   7.260
 6771W        W 7742   9.690   8.340   4.700
 6772W        W 7743  12.710   9.150   9.960
 6773W        W 7744   7.450   0.870   7.370
 6774W        W 7745  13.900  11.950   7.340
 6775W        W 7746   8.850  13.630   9.630
 6776W        W 7747   2.400   3.860   7.690
 6777W        W 7748  10.570   1.570   4.900
 6778W        W 7749  13.720   7.550   7.190
 6779W        W 7750   6.710   9.760   1.970
 6780W        W 7751   2.660   4.270   9.040
 6781W        W 7752   1.190   8.250   1.980
 6782W        W 7753   3.450   0.220   7.110
 6783W        W 7754  13.270   2.110   6.200
 6784W        W 7755   4.860   5.370   2.960
 6785W        W 7756   1.740   6.870  12.220
 6786W        W 7757   4.430  12.780   8.570
 6787W        W 7758   0.320   8.710  12.590
 6788W        W 7759   3.960   6.670   8.870
 6789W        W 7760   4.830   8.310   1.300
 6790W        W 7761   0.630   0.020  11.600
 6791W        W 7762  13.410  11.180   7.060
 6792W        W 7763  13.750   3.300  12.000
 6793W        W 7764   5.600  12.570   9.140
 6794W        W 7765   5.230   2.430   2.580
 6795W        W 7766  11.010   3.570   6.430
 6796W        W 7767   9.610   7.090   7.460
 6797W        W 7768   1.780  10.210   0.690
 6798W        W 7769   4.920   6.750   8.680
 6799W        W 7770   3.660   8.630   7.040
 6800W        W 7771   6.520  10.300  11.620
 6801W        W 7772  13.320   2.350  13.630
 6802W        W 7773   8.400   8.560  11.550
 6803W        W 7774   8.080  12.010   5.240
 6804W        W 7775  11.530   6.800  10.320
 6805W        W 7776   0.300  11.930   5.990
 6806W        W 7777   5.000   8.730   0.960
 6807W        W 7778   0.920   9.010   9.790
 6808W        W 7779   8.690  13.360  12.800
 6809W        W 7780   9.500  13.840   6.220
 6810W        W 7781   6.350   7.560  11.550
 6811W        W 7782  13.590  12.690   0.930
 6812W        W 7783   2.990  10.620   9.590
 6813W        W 7784   4.620   7.790   3.280
 6814W        W 7785   4.390  13.340  12.160
 6815W        W 7786   6.730  13.450   5.100
 6816W        W 7787   5.690   8.770   6.560
 6817W        W 7788   8.090   3.030  10.650
 6818W        W 7789   7.430   1.970   5.660
 6819W        W 7790  10.740   1.190   8.020
 6820W        W 7791  13.460   5.420   2.420
 6821W        W 7792   1.860  10.690   8.460
 6822W        W 7793   9.710   0.040   6.680
 6823W        W 7794   8.880   3.730  13.130
 6824W        W 7795  10.010   5.470   0.990
 6825W        W 7796   7.590   5.790   3.030
 6826W        W 7797   1.470  12.830  11.590
 6827W        W 7798  10.410  10.680  11.890
 6828W        W 7799   3.080   2.200   5.070
 6829W        W 7800   9.050   7.400   1.440
 6830W        W 7801  10.810   5.580   8.740
 6831W        W 7802   5.460   4.100   3.960
 6832W        W 7803  12.090   3.000   4.820
 6833W        W 7804   6.170  10.000   4.090
 6834W        W 7805  10.460   5.250   1.200
 6835W        W 7806   7.220   9.550   8.960
 6836W        W 7807   5.770   2.750   8.650
 6837W        W 7808   3.420   7.410   1.310
 6838W        W 7809  11.250   7.310   7.160
 6839W        W 7810   2.960   1.920  11.100
 6840W        W 7811   0.490   0.440  10.930
 6841W        W 7812  12.740   4.370   2.430
 6842W        W 7813  11.890   1.620   0.420
 6843W        W 7814   9.720   7.140   8.990
 6844W        W 7815   0.350   8.640   3.570
 6845W        W 7816  12.050   3.930   8.900
 6846W        W 7817  12.280   9.500   8.460
 6847W        W 7818   2.920  11.080   2.940
 6848W        W 7819   1.910   1.030   4.000
 6849W        W 7820   6.240   8.220   2.870
 6850W        W 7821   9.060   9.020  11.890
 6851W        W 7822   5.340   2.630   9.940
 6852W        W 7823   7.490   8.200   2.410
 6853W        W 7824  13.100  12.400   8.630
 6854W        W 7825   0.510   7.610   5.720
 6855W        W 7826   4.130   9.200   8.340
 6856W        W 7827  12.030   6.520  10.220
 6857W        W 7828   6.530  12.700   2.310
 6858W        W 7829  11.950  11.360   1.380
 6859W        W 7830  11.540   0.740   0.640
 6860W        W 7831   9.460   8.100  10.960
 6861W        W 7832   1.190   9.980  11.200
 6862W        W 7833  10.410   9.180   4.850
 6863W        W 7834  12.830  12.940   7.430
 6864W        W 7835   0.170   6.140   9.320
 6865W        W 7836   6.420  11.150   1.940
 6866W        W 7837   8.820   8.380  13.010
 6867W        W 7838  13.530   1.500   8.040
 6868W        W 7839   7.980   4.820   7.870
 6869W        W 7840   3.200   9.930   7.100
 6870W        W 7841   2.120  11.770   8.100
 6871W        W 7842  12.800   1.290  13.670
 6872W        W 7843   9.890   3.800   5.000
 6873W        W 7844  13.600   1.190   7.110
 6874W        W 7845  11.220  10.640   8.630
 6875W        W 7846   1.660   4.970  13.900
 6876W        W 7847   0.090   4.520   3.740
 6877W        W 7848  11.730   5.380   7.570
 6878W        W 7849   5.750   8.270   2.660
 6879W        W 7850   3.390   0.370   3.340
 6880W        W 7851   9.050   9.950   3.300
 6881W        W 7852  13.360   2.790   4.580
 6882W        W 7853  11.330   1.730   4.080
 6883W        W 7854  10.980   5.490   7.980
 6884W        W 7855  12.320  10.100   1.310
 6885W        W 7856   8.920   4.480   3.360
 6886W        W 7857   2.780  12.370   5.830
 6887W        W 7858  12.670   3.750   5.210
 6888W        W 7859   6.720  13.740   8.720
 6889W        W 7860   6.300   0.330   7.290
 6890W        W 7861  12.530   1.350  13.260
 6891W        W 7862   5.100  10.320   3.210
 6892W        W 7863  11.140  12.310  12.510
 6893W        W 7864   7.200   4.820  13.660
 6894W        W 7865   4.290   5.520  12.170
 6895W        W 7866  11.430  10.630   1.540
 6896W        W 7867   8.660  11.530   3.870
 6897W        W 7868   2.040   5.340   0.770
 6898W        W 7869   7.250  13.000   4.070
 6899W        W 7870   9.700   8.260  12.040
 6900W        W 7871   9.440   5.480   3.470
 6901W        W 7872  11.480   5.590   3.670
 6902W        W 7873   9.170   7.920  11.330
 6903W        W 7874   8.260   8.890  13.770
 6904W        W 7875   0.680   9.440   3.620
 6905W        W 7876   4.570   3.090   0.090
 6906W        W 7877   8.300  12.240   9.340
 6907W        W 7878   1.280  10.250  12.590
 6908W        W 7879  11.100   6.790   7.130
 6909W        W 7880   8.000   5.330  11.710
 6910W        W 7881   5.050   8.210   1.820
 6911W        W 7882   2.730  12.510  11.640
 6912W        W 7883   7.250  10.400   0.000
 6913W        W 7884   6.750  10.090   0.940
 6914W        W 7885   9.330   8.080   6.700
 6915W        W 7886  11.690   9.000  12.030
 6916W        W 7887  11.810   7.340   2.000
 6917W        W 7888   4.860  12.620  12.220
 6918W        W 7889  12.600   2.680   6.370
 6919W        W 7890   0.690   4.150   5.660
 6920W        W 7891   6.710  12.540   0.130
 6921W        W 7892   0.670   0.010   3.340
 6922W        W 7893   9.830   0.900  13.450
 6923W        W 7894   2.190   0.030  10.190
 6924W        W 7895   3.460   2.130   7.560
 6925W        W 7896   6.290   1.470   9.980
 6926W        W 7897   1.220   4.480   0.680
 6927W        W 7898   8.590   0.160   1.410
 6928W        W 7899   8.760   8.840  12.680
 6929W        W 7900   4.690   6.160   8.510
 6930W        W 7901   8.340   2.370  11.980
 6931W        W 7902   4.020   8.010  13.350
 6932W        W 7903  11.590   8.550  13.300
 6933W        W 7904   1.220  11.370  12.890
 6934W        W 7905   7.330   3.660  10.950
 6935W        W 7906   2.540  11.470   2.850
 6936W        W 7907   2.130  12.170   6.510
 6937W        W 7908   8.580   0.270   2.550
 6938W        W 7909  11.480   8.120   9.430
 6939W        W 7910   7.310   7.760   2.290
 6940W        W 7911  10.460   8.480  11.020
 6941W        W 7912   7.480   3.440  12.840
 6942W        W 7913   2.850  10.100   8.710
 6943W        W 7914   4.790   6.850   4.810
 6944W        W 7915   0.390   1.750  11.280
 6945W        W 7916  11.920   8.270   5.780
 6946W        W 7917   9.220  12.450   9.990
 6947W        W 7918   7.750   0.850   8.710
 6948W        W 7919   5.660  12.330   7.660
 6949W        W 7920   6.540   7.340   2.330
 6950W        W 7921   9.630  13.690   7.730
 6951W        W 7922   3.330   1.920   1.420
 6952W        W 7923   8.070  11.570   8.510
 6953W        W 7924   9.360  10.910   8.510
 6954W        W 7925   0.330   0.950   7.630
 6955W        W 7926   9.310   8.330   1.620
 6956W        W 7927   9.730  12.910   5.360
 6957W        W 7928   7.500  10.600  11.020
 6958W        W 7929   7.240  10.560   4.170
 6959W        W 7930   2.460   3.150   5.180
 6960W        W 7931   3.220  13.170   5.150
 6961W        W 7932   7.350  13.420   5.990
 6962W        W 7933   0.320   3.100  10.680
 6963W        W 7934  13.870   8.170   2.640
 6964W        W 7935   5.280  12.410   6.800
 6965W        W 7936   3.310  10.240   5.470
 6966W        W 7937  12.950   0.510   1.470
 6967W        W 7938   8.470   4.240   3.520
 6968W        W 7939   5.260  10.270   8.950
 6969W        W 7940  10.630  11.790   6.090
 6970W        W 7941  12.650   5.050   7.350
 6971W        W 7942   9.720   2.260  11.370
 6972W        W 7943   4.390   8.560   6.120
 6973W        W 7944   7.840   5.660   6.130
 6974W        W 7945   5.860   0.310  12.530
 6975W        W 7946   9.110   3.820  12.750
 6976W        W 7947   0.370   8.380   7.190
 6977W        W 7948  10.040   8.610   5.550
 6978W        W 7949   4.620   2.430   3.330
 6979W        W 7950   9.840  11.220   1.230
 6980W        W 7951  13.080   2.090  12.760
 6981W        W 7952   8.930   2.050  11.940
 6982W        W 7953  11.170   8.610   4.690
 6983W        W 7954   2.650  13.310   9.830
 6984W        W 7955   9.930   0.500   6.540
 6985W        W 7956  12.250   7.560  10.290
 6986W        W 7957   8.720   7.310  10.130
 6987W        W 7958   1.620   0.290   0.260
 6988W        W 7959   7.590   7.720   6.440
 6989W        W 7960   2.550   3.800   5.320
 6990W        W 7961   5.980   4.290  11.610
 6991W        W 7962   7.920   9.400   5.450
 6992W        W 7963   3.860  11.580  12.370
 6993W        W 7964   5.060   1.380  10.020
 6994W        W 7965   5.700   2.130  11.770
 6995W        W 7966  12.280   9.460  11.390
 6996W        W 7967   8.370   5.010   7.080
 6997W        W 7968   5.080  11.760  12.740
 6998W        W 7969   2.520   9.030   4.470
 6999W        W 7970   2.440   6.240   4.420
 7000W        W 7971   3.110   5.120  11.960
 7001W        W 7972  10.060   3.190  10.720
 7002W        W 7973   7.070  10.950   8.080
 7003W        W 7974   7.160  13.670   8.330
 7004W        W 7975   0.740   5.800  10.330
 7005W        W 7976   5.480  12.840   4.830
 7006W        W 7977   5.340  12.650  12.530
 7007W        W 7978   0.080   1.000   9.000
 7008W        W 7979  10.320   4.270  12.270
 7009W        W 7980   5.180   2.330   4.400
 7010W        W 7981   2.370   3.990  12.680
 7011W        W 7982   9.980  12.730   3.430
 7012W        W 7983  11.880  12.300   5.250
 7013W        W 7984  10.360   0.950   3.620
 7014W        W 7985   8.200   9.930   2.500
 7015W        W 7986  10.740   4.960   0.830
 7016W        W 7987  11.470   6.290  13.540
 7017W        W 7988  13.600  12.510  13.880
 7018W        W 7989   0.770   9.850   8.260
 7019W        W 7990   6.230   9.990   4.650
 7020W        W 7991   2.400  11.520   2.340
 7021W        W 7992   1.390   9.780   4.230
 7022W        W 7993   9.880   4.130   7.350
 7023W        W 7994  13.540   1.190   1.140
 7024W        W 7995  10.670  10.240  10.820
 7025W        W 7996  12.160  11.560   6.240
 7026W        W 7997   2.960  11.500  11.410
 7027W        W 7998   1.470  13.530   4.930
 7028W        W 7999   9.710   6.930   9.530
 7029W        W 8000   6.520  11.370   5.530
 7030W        W 8001   7.070  11.950   5.410
 7031W        W 8002   8.140   4.070   5.460
 7032W        W 8003   1.720  12.800  10.420
 7033W        W 8004   0.070  13.070   2.530
 7034W        W 8005   1.890   2.570   8.980
 7035W        W 8006   3.640   0.570   3.750
 7036W        W 8007   4.090   0.120   1.780
 7037W        W 8008   9.720   1.820   8.040
 7038W        W 8009  10.730   4.300   1.130
 7039W        W 8010  11.510  10.320   1.060
 7040W        W 8011  11.110  10.210   6.880
 7041W        W 8012   3.530   8.940   1.370
 7042W        W 8013   7.940   4.510   5.300
 7043W        W 8014   9.550   2.370  12.830
 7044W        W 8015   5.070   0.380   4.990
 7045W        W 8016   2.590   3.910   2.600
 7046W        W 8017  13.530   7.170   6.430
 7047W        W 8018  12.380   9.440   6.190
 7048W        W 8019  10.730  11.700   0.410
 7049W        W 8020  13.670  12.110   0.710
 7050W        W 8021   5.320   2.050   8.800
 7051W        W 8022   6.710   0.800   2.330
 7052W        W 8023   6.330   5.250   0.030
 7053W        W 8024   2.780   3.310  11.270
 7054W        W 8025   2.420   8.020   9.770
 7055W        W 8026  13.700   2.320   6.000
 7056W        W 8027  10.080  12.230   5.500
 7057W        W 8028   2.720   1.830   1.980
 7058W        W 8029   1.100   8.350   6.060
 7059W        W 8030   5.980  11.730   3.770
 7060W        W 8031  12.300  10.720  13.770
 7061W        W 8032   3.500  10.650   8.200
 7062W        W 8033   8.510  13.730   7.140
 7063W        W 8034   1.520   3.230   9.780
 7064W        W 8035   1.100   1.210   0.170
 7065W        W 8036   6.670   1.620   1.940
 7066W        W 8037   3.830   1.500   3.500
 7067W        W 8038   1.240   1.830   3.420
 7068W        W 8039   2.830   3.490   5.110
 7069W        W 8040   3.070   2.700   4.300
 7070W        W 8041   7.390   6.940   0.740
 7071W        W 8042   2.930  12.320  12.830
 7072W        W 8043   4.380   2.900  11.830
 7073W        W 8044   0.180  11.840   2.800
 7074W        W 8045   5.530  13.530  13.740
 7075W        W 8046   3.770   5.620  13.400
 7076W        W 8047   8.180  11.120  11.740
 7077W        W 8048   4.560   3.480   0.370
 7078W        W 8049  13.320   0.570  13.120
 7079W        W 8050  12.300  12.290   4.880
 7080W        W 8051   3.150  12.660   8.800
 7081W        W 8052   7.990   5.110   0.770
 7082W        W 8053   3.600   3.630   4.050
 7083W        W 8054   5.520   2.640  12.900
 7084W        W 8055   8.510  11.980   9.770
 7085W        W 8056   7.190   3.460   7.940
 7086W        W 8057   4.850  13.120   1.880
 7087W        W 8058   3.330   2.470   9.190
 7088W        W 8059  12.910   1.290   8.020
 7089W        W 8060   9.740  12.830   4.900
 7090W        W 8061  12.640   3.980   4.350
 7091W        W 8062   8.600  10.820  12.620
 7092W        W 8063   2.860   4.700   9.170
 7093W        W 8064   0.660  11.380   0.180
 7094W        W 8065   4.380   2.340  12.530
 7095W        W 8066   0.510   7.840   9.060
 7096W        W 8067   4.470  12.960   4.960
 7097W        W 8068   7.790   9.730  10.030
 7098W        W 8069  10.360   4.110  11.270
 7099W        W 8070  13.800   3.490  13.020
 7100W        W 8071   0.610   4.200  12.850
 7101W        W 8072   8.500  11.800  11.860
 7102W        W 8073   6.540  11.680   6.050
 7103W        W 8074   9.310   6.790   4.080
 7104W        W 8075  12.490   4.110   9.560
 7105W        W 8076   2.450  10.800  13.730
 7106W        W 8077  13.540   7.820   0.340
 7107W        W 8078   1.650  11.420   0.350
 7108W        W 8079   8.220   7.330   4.850
 7109W        W 8080  10.810   6.590   7.800
 7110W        W 8081  10.640  11.170   9.460
 7111W        W 8082   1.970  11.450   9.200
 7112W        W 8083   5.620  10.390   7.320
 7113W        W 8084   1.160   3.050   7.250
 7114W        W 8085  13.870   6.650   5.410
 7115W        W 8086  10.170   7.050  13.870
 7116W        W 8087   5.860   4.790   7.780
 7117W        W 8088  12.460   1.640   9.970
 7118W        W 8089  13.650   5.320   3.730
 7119W        W 8090  13.750   8.970   1.560
 7120W        W 8091   4.000   0.200  10.320
 7121W        W 8092   5.100   7.980   0.890
 7122W        W 8093   3.450   9.680  10.570
 7123W        W 8094  11.850   3.800  12.300
 7124W        W 8095  12.640   1.150   9.780
 7125W        W 8096  13.270   9.640  11.630
 7126W        W 8097   0.680   7.260  13.830
 7127W        W 8098   0.960   0.610  10.930
 7128W        W 8099  13.010  11.450   4.690
 7129W        W 8100  13.490   0.730  11.720
 7130W        W 8101   5.300  11.370   8.510
 7131W        W 8102   7.460  13.680   3.560
 7132W        W 8103   9.310   2.710  12.030
 7133W        W 8104   5.970   0.290   9.800
 7134W        W 8105   9.010   4.920   9.510
 7135W        W 8106  13.140   4.890  12.880
 7136W        W 8107  13.680  13.250   9.550
 7137W        W 8108   2.690   9.020   8.880
 7138W        W 8109   6.700   5.940   1.610
 7139W        W 8110   6.100   5.510   3.920
 7140W        W 8111  10.310   3.660   7.630
 7141W        W 8112  10.300  10.570  10.680
 7142W        W 8113   8.480   3.270  10.410
 7143W        W 8114   6.810   1.110   4.850
 7144W        W 8115  12.330  10.550   5.570
 7145W        W 8116   1.600   4.400   6.760
 7146W        W 8117   8.640   9.260  10.660
 7147W        W 8118   1.620  10.700   8.890
 7148W        W 8119   1.180  10.030  10.660
 7149W        W 8120   5.880   0.120   7.040
 7150W        W 8121   3.800   2.790   6.340
 7151W        W 8122   3.700   9.600   3.340
 7152W        W 8123   6.200   5.500   4.430
 7153W        W 8124   9.770   6.920  12.470
 7154W        W 8125   5.500   5.460   4.560
 7155W        W 8126  11.800  13.540   0.670
 7156W        W 8127  13.050  10.590  12.890
 7157W        W 8128  11.690   8.070  13.260
 7158W        W 8129   0.700   3.470   9.790
 7159W        W 8130   1.440   0.930   0.560
 7160W        W 8131   3.550   3.550   4.600
 7161W        W 8132   4.040  13.740   7.770
 7162W        W 8133  12.370   8.720  11.830
 7163W        W 8134   7.010   5.280  13.230
 7164W        W 8135  13.440   0.050   2.080
 7165W        W 8136   9.390   5.650   5.470
 7166W        W 8137   0.470  11.140   6.360
 7167W        W 8138   9.330   1.000  10.530
 7168W        W 8139   4.380  11.550  13.260
 7169W        W 8140   5.460   3.490   1.410
 7170W        W 8141   2.250   6.930   0.380
 7171W        W 8142  11.780   6.750   0.350
 7172W        W 8143  13.780   2.110  10.110
 7173W        W 8144  10.750  10.050   8.270
 7174W        W 8145  11.320   3.010  13.120
 7175W        W 8146   6.450   7.820  13.350
 7176W        W 8147  13.600   9.690   7.510
 7177W        W 8148   1.440   9.670  10.860
 7178W        W 8149  11.590   6.800   8.160
 7179W        W 8150  13.800   8.880  11.380
 7180W        W 8151  10.780  11.140   6.570
 7181W        W 8152   4.880   3.250   6.430
 7182W        W 8153  11.330   5.720   7.650
 7183W        W 8154   2.820  13.320  13.110
 7184W        W 8155   3.230   3.470  12.740
 7185W        W 8156   2.760   8.780   5.320
 7186W        W 8157   9.200   5.500   8.680
 7187W        W 8158   9.380   5.450  11.910
 7188W        W 8159  13.190   8.540   0.140
 7189W        W 8160  11.980  11.790   6.700
 7190W        W 8161  10.440   0.870   1.260
 7191W        W 8162   3.340   4.770  10.820
 7192W        W 8163   8.830   2.520  11.040
 7193W        W 8164  13.640   5.820   4.700
 7194W        W 8165   2.440   1.200   7.760
 7195W        W 8166  10.680   8.650  11.440
 7196W        W 8167  11.520  12.830  13.590
 7197W        W 8168   1.260   9.300  10.140
 7198W        W 8169   8.860   5.390   9.040
 7199W        W 8170   0.350   8.470   8.070
 7200W        W 8171  11.460   7.460   5.720
 7201W        W 8172  13.540   0.180   3.000
 7202W        W 8173   1.180   8.630   5.650
 7203W        W 8174  13.140  13.040  12.220
 7204W        W 8175  11.640   5.440  13.760
 7205W        W 8176  13.900   1.270  12.370
 7206W        W 8177   1.170   1.370   5.900
 7207W        W 8178   9.640   8.700   7.860
 7208W        W 8179  10.570  10.420   1.970
 7209W        W 8180  10.550   8.350   9.740
 7210W        W 8181   4.620   3.530   6.890
 7211W        W 8182  12.490   8.070   3.870
 7212W        W 8183   2.160   6.010   3.670
 7213W        W 8184   2.240   0.510   1.730
 7214W        W 8185   4.490  10.880   5.560
 7215W        W 8186   8.040   5.070   3.500
 7216W        W 8187   7.390   3.900  12.570
 7217W        W 8188   7.620   2.180   0.250
 7218W        W 8189   4.460   2.300   1.640
 7219W        W 8190  13.670   4.610  10.220
 7220W        W 8191  10.440   5.790   1.690
 7221W        W 8192   0.840   9.340   7.090
 7222W        W 8193   4.190   3.470   0.790
 7223W        W 8194  12.500   6.980  12.770
 7224W        W 8195  12.960   2.670   5.990
 7225W        W 8196   3.230   7.820   5.500
 7226W        W 8197   3.180   7.780   4.720
 7227W        W 8198   6.920   9.760  12.780
 7228W        W 8199   3.960   1.750   0.220
 7229W        W 8200   2.900   2.740   8.960
 7230W        W 8201   5.720  11.600   9.880
 7231W        W 8202   5.380   3.050   1.610
 7232W        W 8203   1.520   9.420   7.870
 7233W        W 8204   7.730   4.800   9.040
 7234W        W 8205  10.320   2.120  13.380
 7235W        W 8206   8.310  13.640   1.080
 7236W        W 8207  10.760   8.620   2.490
 7237W        W 8208   5.490   0.520  10.920
 7238W        W 8209   3.230   6.950   5.220
 7239W        W 8210  13.300  12.100   1.020
 7240W        W 8211   1.870   4.850  10.440
 7241W        W 8212   4.780   7.780  10.760
 7242W        W 8213   5.250   9.570   1.600
 7243W        W 8214   4.180  13.870   1.320
 7244W        W 8215   7.320   6.240   7.530
 7245W        W 8216  12.230   5.060  11.910
 7246W        W 8217   0.640  12.020   4.530
 7247W        W 8218  13.320   8.630   9.570
 7248W        W 8219   0.180  12.580  13.440
 7249W        W 8220   0.840   1.840   0.630
 7250W        W 8221  10.800   9.450   7.020
 7251W        W 8222  11.500  11.590  11.850
 7252W        W 8223   3.200  11.540   3.840
 7253W        W 8224   0.690  10.600   3.340
 7254W        W 8225  10.680   4.120   8.400
 7255W        W 8226   3.440   3.630   1.700
 7256W        W 8227   9.030   8.570   8.750
 7257W        W 8228   6.890   4.480   3.880
 7258W        W 8229   2.360   2.110  12.500
 7259W        W 8230  13.270   5.490   4.510
 7260W        W 8231  11.070  13.190   2.910
 7261W        W 8232  10.050   8.780   1.500
 7262W        W 8233   7.330  12.340   4.790
 7263W        W 8234  10.000  11.000   2.490
 7264W        W 8235   4.920   7.920   7.820
 7265W        W 8236   8.780   6.550   3.740
 7266W        W 8237  10.560   0.690   8.930
 7267W        W 8238   0.230   5.460   1.890
 7268W        W 8239  10.190   1.940   9.550
 7269W        W 8240  12.130   3.520   3.510
 7270W        W 8241   8.800   7.150  11.970
 7271W        W 8242   1.750   1.870   4.150
 7272W        W 8243   3.810   6.660  11.560
 7273W        W 8244  12.100  12.910   3.750
 7274W        W 8245   7.950   6.940   9.670
 7275W        W 8246   2.370   3.940   9.330
 7276W        W 8247   7.050   9.390   1.900
 7277W        W 8248   1.120   5.280   1.050
 7278W        W 8249   4.210  13.400   4.940
 7279W        W 8250   1.670  11.600   3.020
 7280W        W 8251   5.310   0.410  10.500
 7281W        W 8252   6.410  12.480   7.420
 7282W        W 8253  13.180   1.320   9.880
 7283W        W 8254   1.320   1.130  10.640
 7284W        W 8255   8.630   9.760   9.210
 7285W        W 8256  12.800   7.220  10.410
 7286W        W 8257   5.950   7.810  11.760
 7287W        W 8258  12.070   5.950   0.680
 7288W        W 8259   7.960   2.580   1.430
 7289W        W 8260  10.230   4.880  10.220
 7290W        W 8261   1.840   5.300   1.580
 7291W        W 8262   8.470   3.410  12.990
 7292W        W 8263  12.260  12.610  11.480
 7293W        W 8264   4.560  13.180   5.750
 7294W        W 8265   2.840   8.240   1.170
 7295W        W 8266  11.900  11.270   0.770
 7296W        W 8267   3.670  11.480   1.460
 7297W        W 8268  10.160   7.940   8.870
 7298W        W 8269   1.510  13.910  12.660
 7299W        W 8270   5.870   6.240  12.470
 7300W        W 8271  13.790  12.650   3.920
 7301W        W 8272   2.190   9.420   1.930
 7302W        W 8273   6.510   0.810  10.380
 7303W        W 8274   4.650   1.050   5.480
 7304W        W 8275   7.220   7.470  13.320
 7305W        W 8276   3.510   7.440   3.000
 7306W        W 8277   5.970   8.320  11.770
 7307W        W 8278   9.950   5.970   5.580
 7308W        W 8279  10.510   0.960   2.230
 7309W        W 8280   6.250   6.320   7.410
 7310W        W 8281   4.910  10.900   2.150
 7311W        W 8282   2.440   2.600   8.900
 7312W        W 8283   3.710   6.710   2.730
 7313W        W 8284   7.720  10.330  11.360
 7314W        W 8285   6.930   3.250  11.690
 7315W        W 8286  11.260  11.500   9.310
 7316W        W 8287   0.730   3.680   5.550
 7317W        W 8288  12.310   5.430   9.520
 7318W        W 8289   4.730   7.580   0.080
 7319W        W 8290   8.930   6.140   3.980
 7320W        W 8291   6.520   8.670   9.220
 7321W        W 8292   2.680  12.940  11.360
 7322W        W 8293  13.240   1.380   3.220
 7323W        W 8294   0.980   1.320   0.620
 7324W        W 8295   6.400   5.310   7.160
 7325W        W 8296   2.580  10.020   4.730
 7326W        W 8297   1.110  13.280  13.150
 7327W        W 8298  12.690   4.650  12.740
 7328W        W 8299   5.230   0.830   7.980
 7329W        W 8300  12.050  12.550   8.510
 7330W        W 8301   5.610   5.170   5.980
 7331W        W 8302   6.810  10.650   0.350
 7332W        W 8303   3.500  11.690  10.380
 7333W        W 8304  10.080  11.010  10.700
 7334W        W 8305   8.150  10.130   5.440
 7335W        W 8306  13.610  11.560   7.550
 7336W        W 8307   5.050   6.500  10.790
 7337W        W 8308  10.630   9.820  10.030
 7338W        W 8309   5.300  13.390   7.010
 7339W        W 8310   9.030   4.460   5.000
 7340W        W 8311  12.880   5.440   5.300
 7341W        W 8312  12.170  10.790  10.120
 7342W        W 8313  11.420   9.880   5.970
 7343W        W 8314  11.840   4.590   6.940
 7344W        W 8315   7.540   3.090   1.370
 7345W        W 8316   8.180   7.920   3.370
 7346W        W 8317  13.420   9.590   3.490
 7347W        W 8318   8.900   4.880   6.400
 7348W        W 8319  11.240  10.210   5.580
 7349W        W 8320   6.600   2.270   9.910
 7350W        W 8321   6.280   8.090   6.490
 7351W        W 8322   0.130  12.680   5.540
 7352W        W 8323   7.830   6.240  11.790
 7353W        W 8324  11.480   4.590  11.030
 7354W        W 8325   9.760  11.920   5.700
 7355W        W 8326   1.290   0.860   5.910
 7356W        W 8327   6.570   4.330   6.350
 7357W        W 8328   8.150   2.660   8.380
 7358W        W 8329  12.660   8.690   7.480
 7359W        W 8330  10.650   3.280   7.290
 7360W        W 8331   4.880   9.200   5.220
 7361W        W 8332  13.020   4.740   3.170
 7362W        W 8333  12.190   8.870   9.220
 7363W        W 8334   4.820   1.150   1.420
 7364W        W 8335  13.840   4.930   6.750
 7365W        W 8336  10.660   4.420  10.190
 7366W        W 8337  13.330   7.440  10.390
 7367W        W 8338   8.650   1.890  10.200
 7368W        W 8339   4.930   3.950   2.610
 7369W        W 8340   6.330   1.990   0.020
 7370W        W 8341   7.800   3.080   0.090
 7371W        W 8342  10.560   4.940   4.310
 7372W        W 8343  11.310   4.750  11.990
 7373W        W 8344  10.140   8.800   4.600
 7374W        W 8345   8.990   5.100   1.810
 7375W        W 8346  13.760  10.030   0.690
 7376W        W 8347  11.960  12.350  11.110
 7377W        W 8348   3.160  13.690  10.120
 7378W        W 8349   0.900  10.190   6.350
 7379W        W 8350   9.880  11.570   0.860
 7380W        W 8351   1.000   0.120   1.060
 7381W        W 8352   0.520   7.960  10.660
 7382W        W 8353   2.990   3.840   9.110
 7383W        W 8354   9.860   3.420  12.140
 7384W        W 8355   5.000   1.840  10.480
 7385W        W 8356   3.030  10.020   4.010
 7386W        W 8357   8.800   3.030   3.970
 7387W        W 8358   9.320   7.320   3.960
 7388W        W 8359  11.060   1.240  12.190
 7389W        W 8360  10.000   6.200  13.650
 7390W        W 8361  12.710   5.310   6.020
 7391W        W 8362   8.650   5.520   6.660
 7392W        W 8363   3.950   3.700   1.840
 7393W        W 8364   5.400   8.370   8.260
 7394W        W 8365   6.910   4.620   0.350
 7395W        W 8366  13.180  11.520   7.310
 7396W        W 8367   0.050  10.430   0.450
 7397W        W 8368   0.330   3.230   7.570
 7398W        W 8369   4.430   0.130  10.660
 7399W        W 8370   9.370   7.630   8.590
 7400W        W 8371   7.480  10.080   3.970
 7401W        W 8372   5.840  11.920  11.750
 7402W        W 8373   2.130   4.730  10.020
 7403W        W 8374  12.970   3.380  11.570
 7404W        W 8375   5.580   5.140  11.830
 7405W        W 8376   4.190   1.820   4.720
 7406W        W 8377   2.910   2.930   3.520
 7407W        W 8378  10.670   4.010   0.190
 7408W        W 8379  11.740   2.390   2.530
 7409W        W 8380   9.560   0.750   1.790
 7410W        W 8381  12.290   6.780   6.450
 7411W        W 8382   1.410   4.400   1.560
 7412W        W 8383   5.630   2.200   1.040
 7413W        W 8384   7.620  13.890   6.690
 7414W        W 8385  10.440   6.100  13.370
 7415W        W 8386   9.500   4.380  13.570
 7416W        W 8387   9.040  10.760   5.560
 7417W        W 8388   6.340  11.340   6.840
 7418W        W 8389  10.960   0.450   5.660
 7419W        W 8390   8.690   7.180   1.130
 7420W        W 8391   8.670   2.610  12.640
 7421W        W 8392   0.240   0.810  11.130
 7422W        W 8393   0.240   3.880   8.250
 7423W        W 8394   9.400  13.440   6.000
 7424W        W 8395   5.290  13.820   2.000
 7425W        W 8396  11.440   8.540   0.580
 7426W        W 8397   3.820   1.340   2.460
 7427W        W 8398  10.850   9.080  11.660
 7428W        W 8399   6.850   7.390   6.710
 7429W        W 8400   6.850   8.770   3.230
 7430W        W 8401   0.880   4.350   3.900
 7431W        W 8402  13.000  13.640   1.960
 7432W        W 8403  12.260   3.740   4.880
 7433W        W 8404  11.620  12.470  12.200
 7434W        W 8405   1.720   9.790   9.610
 7435W        W 8406  12.060   4.960   6.720
 7436W        W 8407  10.010  12.370  12.470
 7437W        W 8408   3.510  10.020  13.580
 7438W        W 8409  11.930   2.100   6.060
 7439W        W 8410   4.490   4.950   1.340
 7440W        W 8411   7.830   3.650  12.480
 7441W        W 8412  13.190   5.140   3.780
 7442W        W 8413  13.400  12.580   2.680
 7443W        W 8414  11.220   3.260  10.670
 7444W        W 8415  13.900   9.600   5.430
 7445W        W 8416  12.550  13.340   6.440
 7446W        W 8417  13.000   6.260  13.610
 7447W        W 8418   7.600   5.120   3.300
 7448W        W 8419   4.590  10.250   9.490
 7449W        W 8420  13.240  12.830   7.900
 7450W        W 8421   9.380   2.290  11.740
 7451W        W 8422   2.900   0.920   7.900
 7452W        W 8423   8.420   3.800   0.390
 7453W        W 8424   7.120   8.680  11.540
 7454W        W 8425   4.050  10.250   1.780
 7455W        W 8426   6.940   8.240   2.530
 7456W        W 8427   0.680   4.190   5.170
 7457W        W 8428   6.340   0.320   4.310
 7458W        W 8429   0.020  10.030   8.470
 7459W        W 8430  11.400  12.100   5.170
 7460W        W 8431  10.870   4.050   6.470
 7461W        W 8432   7.630   1.340   4.220
 7462W        W 8433   2.820   8.520   5.780
 7463W        W 8434   2.690   8.070   9.290
 7464W        W 8435   7.910   9.420  12.980
 7465W        W 8436   5.760   6.090   6.820
 7466W        W 8437   8.130   1.740  13.470
 7467W        W 8438   7.260   0.080   0.420
 7468W        W 8439   9.080   8.330   0.740
 7469W        W 8440   1.050  13.720   1.730
 7470W        W 8441   4.130  13.380  10.700
 7471W        W 8442   5.060   0.660   6.420
 7472W        W 8443   1.770   0.970   8.720
 7473W        W 8444  11.660   7.500   8.350
 7474W        W 8445   7.850   1.200   7.480
 7475W        W 8446   8.980   2.680   7.720
 7476W        W 8447   8.090  11.480   2.140
 7477W        W 8448  12.300   3.060  12.920
 7478W        W 8449   2.490   8.610   4.280
 7479W        W 8450   8.230   1.860   9.910
 7480W        W 8451   6.890   8.800   4.650
 7481W        W 8452   6.550   7.940   0.490
 7482W        W 8453   9.450  11.600   6.190
 7483W        W 8454   5.620   4.030   6.040
 7484W        W 8455   6.700   5.340   0.960
 7485W        W 8456  13.290  11.480  12.040
 7486W        W 8457   1.520   8.710   6.000
 7487W        W 8458   0.380   5.900   3.200
 7488W        W 8459   4.160   3.600   0.130
 7489W        W 8460  10.720   9.630  12.630
 7490W        W 8461   3.890   6.220  11.340
 7491W        W 8462   8.640   2.080   9.690
 7492W        W 8463   3.020  10.820   3.370
 7493W        W 8464  12.380  10.210  12.810
 7494W        W 8465  12.430  12.790   1.710
 7495W        W 8466   4.310  13.160   3.200
 7496W        W 8467   6.630  13.620  11.410
 7497W        W 8468   7.730  13.470  10.850
 7498W        W 8469  10.990   5.400   2.090
 7499W        W 8470   6.880   7.300   6.170
 7500W        W 8471  10.150   0.010  13.020
 7501W        W 8472   8.530  12.060   3.670
 7502W        W 8473   7.800   0.490   1.270
 7503W        W 8474   8.830  10.580   6.910
 7504W        W 8475   3.580  13.650   9.850
 7505W        W 8476  11.160   1.810   1.100
 7506W        W 8477  12.080   4.970   5.330
 7507W        W 8478  13.670   3.830  12.070
 7508W        W 8479   3.220   8.440  11.250
 7509W        W 8480  10.630  12.660   4.750
 7510W        W 8481   4.930   8.040   6.740
 7511W        W 8482   4.580   2.570   0.300
 7512W        W 8483   2.080   5.400   3.000
 7513W        W 8484  12.760   4.020  10.000
 7514W        W 8485   2.880   7.980   3.000
 7515W        W 8486   0.760   7.340   0.390
 7516W        W 8487   9.990   1.220  12.290
 7517W        W 8488   1.540   1.780   9.230
 7518W        W 8489   9.690   2.780   8.060
 7519W        W 8490   7.390  12.220  12.550
 7520W        W 8491  10.370  13.500  13.750
 7521W        W 8492   3.380   7.550   9.810
 7522W        W 8493   7.470  12.170  12.030
 7523W        W 8494   0.400   0.660   9.100
 7524W        W 8495  12.330  10.390  10.560
 7525W        W 8496   8.650  12.060  12.910
 7526W        W 8497   5.460   0.580   4.240
 7527W        W 8498  11.920  12.330   6.640
 7528W        W 8499   6.810  10.440  13.040
 7529W        W 8500   0.240   9.230  12.620
 7530W        W 8501   5.840   7.340   2.770
 7531W        W 8502   3.960   3.520   2.660
 7532W        W 8503   1.570   6.520  11.050
 7533W        W 8504   3.050  12.230   8.030
 7534W        W 8505  10.140  11.240   9.350
 7535W        W 8506   6.340   9.050  10.060
 7536W        W 8507   2.730  10.890   3.990
 7537W        W 8508   9.660   2.850   4.800
 7538W        W 8509   2.390   2.250   8.420
 7539W        W 8510   4.470   7.170   7.260
 7540W        W 8511   9.520   5.180   5.570
 7541W        W 8512   9.510   3.120   9.310
 7542W        W 8513   4.700  11.220  13.560
 7543W        W 8514   2.330   3.790   9.890
 7544W        W 8515   8.450   1.140   9.990
 7545W        W 8516   5.430  10.340   6.330
 7546W        W 8517   5.580   2.650   6.430
 7547W        W 8518   9.460  11.950  10.190
 7548W        W 8519   2.780   8.010   5.700
 7549W        W 8520  13.500   2.890   5.960
 7550W        W 8521   5.510   1.460   0.660
 7551W        W 8522   0.150  11.540   2.090
 7552W        W 8523   7.910   2.200  10.050
 7553W        W 8524   7.000   0.840  11.910
 7554W        W 8525   5.370   0.090   1.530
 7555W        W 8526  11.540  11.100   1.290
 7556W        W 8527   1.110   9.840   5.170
 7557W        W 8528  10.460   3.750   3.340
 7558W        W 8529   8.710   8.700   5.100
 7559W        W 8530  12.680   0.400   5.620
 7560W        W 8531  13.140   8.900   6.610
 7561W        W 8532   4.860   9.980   7.660
 7562W        W 8533   9.320  12.250   5.480
 7563W        W 8534   6.420  11.550   7.390
 7564W        W 8535  11.020   3.780   8.760
 7565W        W 8536   7.370   2.020  11.190
 7566W        W 8537   4.480  10.960   1.640
 7567W        W 8538  13.230   5.490   1.020
 7568W        W 8539   8.600  10.520   9.660
 7569W        W 8540   6.240  12.070   2.230
 7570W        W 8541   9.310   4.880   6.670
 7571W        W 8542   4.710   2.370   1.170
 7572W        W 8543  11.840  11.580  10.480
 7573W        W 8544   1.800   6.000  12.060
 7574W        W 8545   9.270   8.650   0.180
 7575W        W 8546  10.430   1.010   6.120
 7576W        W 8547  11.230   9.290   2.630
 7577W        W 8548  11.810  13.880  12.250
 7578W        W 8549  10.610   3.330   0.590
 7579W        W 8550  13.170  10.170   4.830
 7580W        W 8551   7.530   6.890   8.220
 7581W        W 8552  12.550   6.630   3.090
 7582W        W 8553   8.350   5.420  13.230
 7583W        W 8554   0.620   4.340   6.780
 7584W        W 8555   4.960   7.830  12.760
 7585W        W 8556  11.700  11.780   4.710
 7586W        W 8557   0.220   2.990   5.350
 7587W        W 8558  12.190   7.110   4.720
 7588W        W 8559   5.400  13.160   4.310
 7589W        W 8560   2.770   8.980   4.050
 7590W        W 8561   6.650   2.620   8.500
 7591W        W 8562  13.460   9.170   1.940
 7592W        W 8563   3.190   8.720   1.920
 7593W        W 8564  11.380   6.660  13.900
 7594W        W 8565  13.450  11.300   9.530
 7595W        W 8566   1.500   4.550  10.260
 7596W        W 8567  10.550   1.650   0.540
 7597W        W 8568   6.730   8.150  12.060
 7598W        W 8569   7.910   9.510  10.850
 7599W        W 8570   4.340  11.540  11.890
 7600W        W 8571   0.200   8.860   4.990
 7601W        W 8572   5.080   6.490   4.640
 7602W        W 8573   8.800   6.760   0.930
 7603W        W 8574   8.610  13.260   2.000
 7604W        W 8575  13.170   7.560   7.280
 7605W        W 8576  10.800   5.640  11.910
 7606W        W 8577  10.320   5.670  13.640
 7607W        W 8578   4.080   0.580   1.980
 7608W        W 8579   9.070   2.460   6.350
 7609W        W 8580   1.790   8.330   0.160
 7610W        W 8581   7.800   0.270  12.890
 7611W        W 8582   7.280   7.930   2.750
 7612W        W 8583   1.150   7.720   4.970
 7613W        W 8584   9.020   9.160   8.400
 7614W        W 8585   7.250   7.460   5.730
 7615W        W 8586   8.790  13.420   6.630
 7616W        W 8587   8.240   9.920  10.010
 7617W        W 8588   2.520  11.190   3.270
 7618W        W 8589   0.730   3.000   2.360
 7619W        W 8590   0.050   2.900  11.470
 7620W        W 8591   1.300  12.770  10.710
 7621W        W 8592   4.690   4.050   3.100
 7622W        W 8593  11.780  12.680   2.440
 7623W        W 8594   7.490   3.670   1.210
 7624W        W 8595  11.310   6.010   4.360
 7625W        W 8596   2.040  13.570   7.740
 7626W        W 8597   9.930   0.550  10.300
 7627W        W 8598   5.580   4.690   8.640
 7628W        W 8599   8.810   4.020   0.020
 7629W        W 8600  11.990   1.030  12.540
 7630W        W 8601   1.890   8.210  10.570
 7631W        W 8602   8.620   8.380  11.140
 7632W        W 8603   3.730   3.290   0.990
 7633W        W 8604   7.340   0.770   2.890
 7634W        W 8605   2.280   7.390  12.970
 7635W        W 8606  11.740   6.430   5.140
 7636W        W 8607  11.950   0.590   7.610
 7637W        W 8608  11.990   0.210   4.850
 7638W        W 8609  11.860   9.000   4.170
 7639W        W 8610   4.640   7.620   4.990
 7640W        W 8611   7.400   2.680  12.320
 7641W        W 8612  10.510  11.990   3.150
 7642W        W 8613  12.420   6.580   7.340
 7643W        W 8614  11.910   6.820   7.660
 7644W        W 8615   6.370  12.900   9.180
 7645W        W 8616  12.120   3.980  11.060
 7646W        W 8617   3.740   9.770   4.210
 7647W        W 8618   3.340   4.100   8.120
 7648W        W 8619  12.570   6.680   3.880
 7649W        W 8620   9.490  12.660   3.200
 7650W        W 8621  11.870   7.920  10.100
 7651W        W 8622   0.540   9.950  13.110
 7652W        W 8623  10.530  11.040  10.520
 7653W        W 8624  10.980   7.570   2.830
 7654W        W 8625   1.670  12.660   7.170
 7655W        W 8626  13.760   4.760   4.860
 7656W        W 8627   7.320  12.260   0.040
 7657W        W 8628   8.580   3.770   8.020
 7658W        W 8629   4.660  11.370   4.750
 7659W        W 8630   6.460   5.600   2.590
 7660W        W 8631   0.230  10.450   5.100
 7661W        W 8632   4.230   9.720   1.860
 7662W        W 8633   3.950  12.910   4.070
 7663W        W 8634   1.660  12.470   1.700
 7664W        W 8635   6.780   3.600   8.260
 7665W        W 8636   2.470   4.420   8.380
 7666W        W 8637   5.360  13.170  11.640
 7667W        W 8638   9.070   5.180   9.960
 7668W        W 8639   0.170  11.090   8.420
 7669W        W 8640   6.630   7.440   1.800
 7670W        W 8641   5.310   8.760  12.920
 7671W        W 8642   3.870   9.540  11.060
 7672W        W 8643  11.580   9.790  11.480
 7673W        W 8644  12.860   7.000   0.280
 7674W        W 8645  11.710  11.340   8.170
 7675W        W 8646   8.410  12.740  10.730
 7676W        W 8647   9.020   1.560  13.690
 7677W        W 8648   3.770  11.270   8.660
 7678W        W 8649   8.220   0.340   1.050
 7679W        W 8650   8.710   2.030   5.700
 7680W        W 8651  10.320   5.020   3.210
 7681W        W 8652   0.700   1.360   9.590
 7682W        W 8653   5.990   1.150  12.450
 7683W        W 8654   6.430   9.940  12.880
 7684W        W 8655   0.210   2.550   5.070
 7685W        W 8656  11.600   5.600  11.700
 7686W        W 8657  12.500  11.790  13.630
 7687W        W 8658  10.560  13.000  13.600
 7688W        W 8659   4.470  10.370  13.060
 7689W        W 8660   6.830   4.780   8.600
 7690W        W 8661  13.340   8.480   4.930
 7691W        W 8662  12.520   4.040   9.030
 7692W        W 8663  11.950  11.240  13.290
 7693W        W 8664   6.100   9.690  13.220
 7694W        W 8665   3.000  12.130   1.180
 7695W        W 8666   2.720  11.220  13.780
 7696W        W 8667  12.230  12.340  13.130
 7697W        W 8668   3.800   5.040  13.390
 7698W        W 8669   0.700   4.500   0.720
 7699W        W 8670   5.840   9.190   0.980
 7700W        W 8671  11.100   0.280  10.230
 7701W        W 8672  11.110   6.520  10.330
 7702W        W 8673   4.510  12.890   3.650
 7703W        W 8674  11.860   9.870   7.140
 7704W        W 8675   8.400   0.320   6.940
 7705W        W 8676  11.450  13.590   4.690
 7706W        W 8677   7.100  10.250  13.400
 7707W        W 8678   4.430   3.740   5.180
 7708W        W 8679   3.550   5.220  12.990
 7709W        W 8680  12.480  11.020   4.220
 7710W        W 8681  13.300  11.570   1.110
 7711W        W 8682  11.330  11.010  11.770
 7712W        W 8683  12.700  10.620   7.550
 7713W        W 8684   1.980   8.860   9.690
 7714W        W 8685  11.290   9.790   6.960
 7715W        W 8686   5.010  12.370   1.860
 7716W        W 8687  11.810   9.650   7.800
 7717W        W 8688   1.290   6.910   3.030
 7718W        W 8689  11.250   7.060   5.510
 7719W        W 8690   0.670   2.540   2.540
 7720W        W 8691   5.780   1.420   7.920
 7721W        W 8692  13.870   3.430   8.290
 7722W        W 8693   3.180   3.600   1.310
 7723W        W 8694   6.620   5.960  13.730
 7724W        W 8695   4.410  12.000  10.100
 7725W        W 8696   9.690   6.650   2.880
 7726W        W 8697   2.350   8.890  12.450
 7727W        W 8698  10.320   5.470  12.650
 7728W        W 8699   4.220   4.150   8.040
 7729W        W 8700   9.240   8.730   5.030
 7730W        W 8701   4.210   0.070   8.800
 7731W        W 8702   7.790   0.850   6.980
 7732W        W 8703   3.490   3.700   6.120
 7733W        W 8704   5.710   4.960  13.180
 7734W        W 8705   5.130   9.990   8.190
 7735W        W 8706  12.340   8.140   8.040
 7736W        W 8707  10.490   2.590   6.480
 7737W        W 8708   9.000   5.930   7.310
 7738W        W 8709   1.050   5.350   3.200
 7739W        W 8710  10.830   5.820   7.490
 7740W        W 8711  12.210  11.900   2.320
 7741W        W 8712   0.550   1.550   5.110
 7742W        W 8713   9.880   4.380   0.030
 7743W        W 8714   6.760   7.910   9.660
 7744W        W 8715  10.350   7.620   3.890
 7745W        W 8716   7.720   2.810   9.340
 7746W        W 8717   7.920   2.270   8.630
 7747W        W 8718  11.170   0.430   9.710
 7748W        W 8719   5.160   4.610  13.710
 7749W        W 8720   0.550   6.070  13.260
 7750W        W 8721   2.190   4.210   8.000
 7751W        W 8722   3.330   1.520   6.640
 7752W        W 8723  12.640   6.050  11.880
 7753W        W 8724   5.530   7.370   8.930
 7754W        W 8725   2.260   9.760   6.870
 7755W        W 8726   5.250   6.470   6.920
 7756W        W 8727   3.680  10.000   9.280
 7757W        W 8728  12.850   2.820   2.500
 7758W        W 8729   7.640   2.140  12.560
 7759W        W 8730   9.340   6.390  10.230
 7760W        W 8731   9.850  11.780  13.830
 7761W        W 8732  10.880   6.850  11.000
 7762W        W 8733   8.230   9.010   8.990
 7763W        W 8734   8.240   2.890   4.800
 7764W        W 8735   3.740   5.670   1.990
 7765W        W 8736   9.120  13.600  12.410
 7766W        W 8737   6.140   0.790  13.740
 7767W        W 8738   6.340  13.830  10.010
 7768W        W 8739   3.960   8.730   3.340
 7769W        W 8740   4.370   9.100   5.190
 7770W        W 8741  11.540  11.420  12.440
 7771W        W 8742  13.670   5.290   5.390
 7772W        W 8743   8.110   5.300   6.670
 7773W        W 8744  12.210   1.210   6.280
 7774W        W 8745  10.140  10.960   0.320
 7775W        W 8746   0.680   2.260   3.020
 7776W        W 8747  12.520   2.540   8.500
 7777W        W 8748  13.340   1.330   7.580
 7778W        W 8749  11.730   6.480   3.330
 7779W        W 8750   6.840   4.830   1.090
 7780W        W 8751  12.720   9.010   0.830
 7781W        W 8752   5.430  12.090   9.690
 7782W        W 8753  11.720  10.290   5.910
 7783W        W 8754  12.980  13.390   9.110
 7784W        W 8755   6.860  11.440   4.710
 7785W        W 8756  10.850  10.210  13.420
 7786W        W 8757  13.220   9.040  11.980
 7787W        W 8758   9.270   9.270   1.640
 7788W        W 8759   8.260   2.940   3.830
 7789W        W 8760   1.670   5.890  12.650
 7790W        W 8761   6.690   7.820  13.890
 7791W        W 8762   9.190   0.150   0.940
 7792W        W 8763  10.220  12.040   4.320
 7793W        W 8764  10.180   8.340   7.160
 7794W        W 8765   1.870  13.310   8.160
 7795W        W 8766   4.740   2.650   8.260
 7796W        W 8767   2.500   8.530   0.740
 7797W        W 8768  10.800   9.310   1.190
 7798W        W 8769   1.590   7.690   2.720
 7799W        W 8770  12.590   6.510  13.790
 7800W        W 8771  12.690  10.330   6.110
 7801W        W 8772   4.600   2.830  12.930
 7802W        W 8773  13.750   2.030   9.570
 7803W        W 8774  11.580  12.620   5.050
 7804W        W 8775  11.100   3.330   0.680
 7805W        W 8776   1.650  13.540   6.050
 7806W        W 8777   2.370   4.380  11.080
 7807W        W 8778   2.600   6.160  12.450
 7808W        W 8779   6.120  13.220   8.010
 7809W        W 8780   3.020   2.490  10.950
 7810W        W 8781   8.480   7.700   8.870
 7811W        W 8782  12.930   7.540   5.990
 7812W        W 8783  13.160   8.010  10.410
 7813W        W 8784   1.220   8.900   4.990
 7814W        W 8785   6.260   0.270  13.020
 7815W        W 8786   4.110   6.580   9.360
 7816W        W 8787  13.720   7.800  11.080
 7817W        W 8788   6.330   2.330   3.410
 7818W        W 8789   6.310   4.800  13.600
 7819W        W 8790   3.100   9.040   5.630
 7820W        W 8791   1.170   7.950   3.620
 7821W        W 8792  13.700   8.500   0.380
 7822W        W 8793   4.080  13.740  11.950
 7823W        W 8794   0.780  12.020   8.820
 7824W        W 8795   5.020   1.170   8.290
 7825W        W 8796   0.900   2.740   1.960
 7826W        W 8797   3.180   4.430   3.300
 7827W        W 8798   0.970   5.040   1.480
 7828W        W 8799  12.290  13.570   4.480
 7829W        W 8800   8.830   2.570  12.080
 7830W        W 8801   6.500  10.810   6.760
 7831W        W 8802   4.950   6.760  11.700
 7832W        W 8803   4.640   5.340  13.870
 7833W        W 8804   9.480   8.680   9.310
 7834W        W 8805   9.960   6.130   9.710
 7835W        W 8806   1.520   8.520   1.020
 7836W        W 8807   8.230  12.210  10.920
 7837W        W 8808   6.970   5.080   4.010
 7838W        W 8809   3.030  11.430  11.910
 7839W        W 8810   4.870   4.050   1.640
 7840W        W 8811   7.010   8.280   5.390
 7841W        W 8812   5.230  10.680   2.430
 7842W        W 8813   1.560   7.820   9.810
 7843W        W 8814  12.650  12.250  11.680
 7844W        W 8815   0.070  12.480  12.960
 7845W        W 8816  11.310  13.070   7.600
 7846W        W 8817   0.950   8.840   2.840
 7847W        W 8818   4.930   2.230   8.490
 7848W        W 8819  12.890   1.600  12.520
 7849W        W 8820  10.510  13.210   6.660
 7850W        W 8821   5.890   5.430   1.410
 7851W        W 8822   3.970  13.830  10.790
 7852W        W 8823   5.280   5.400  12.170
 7853W        W 8824   8.620   1.660   8.240
 7854W        W 8825   4.780   4.940   2.660
 7855W        W 8826   1.500  13.800  11.510
 7856W        W 8827   7.440   9.060   7.840
 7857W        W 8828   7.910   8.410   7.570
 7858W        W 8829   7.460   2.040   7.660
 7859W        W 8830   2.960  11.440   6.520
 7860W        W 8831   0.980  13.720   0.660
 7861W        W 8832  11.410  13.170   3.320
 7862W        W 8833  11.680   1.290   2.530
 7863W        W 8834  12.730   5.180  12.780
 7864W        W 8835  10.270   5.060  13.490
 7865W        W 8836   1.230   3.460   4.080
 7866W        W 8837   3.000   3.440  13.340
 7867W        W 8838  13.460   0.510  10.850
 7868W        W 8839   2.690   5.130  12.750
 7869W        W 8840   8.390   3.760   3.800
 7870W        W 8841   7.480   8.450   8.080
 7871W        W 8842   1.670   8.170  12.580
 7872W        W 8843   7.260   4.060   7.880
 7873W        W 8844   1.090   2.320   2.750
 7874W        W 8845   2.930  12.720   9.270
 7875W        W 8846   1.150  12.580   1.910
 7876W        W 8847   4.820  13.680   5.720
 7877W        W 8848   9.300   1.040   6.800
 7878W        W 8849  12.750   5.210   1.860
 7879W        W 8850  13.880  11.630  10.930
 7880W        W 8851   1.850   4.000   0.980
 7881W        W 8852   7.750   9.040  13.650
 7882W        W 8853   1.570   0.350   3.220
 7883W        W 8854   5.640  12.210   0.780
 7884W        W 8855   4.440  13.420   2.210
 7885W        W 8856  12.030   9.200   8.140
 7886W        W 8857   4.140   6.940   3.550
 7887W        W 8858   0.840   5.330   4.240
 7888W        W 8859   2.140   3.670   4.400
 7889W        W 8860   2.990   8.980   7.840
 7890W        W 8861   1.070   1.960   5.750
 7891W        W 8862   3.110   4.940   3.750
 7892W        W 8863   2.150   3.360   9.020
 7893W        W 8864   1.300   5.790  12.240
 7894W        W 8865   4.610  12.540  10.090
 7895W        W 8866   0.150  11.400   1.030
 7896W        W 8867   6.070  11.560   6.220
 7897W        W 8868   3.170   3.570   2.240
 7898W        W 8869   2.430   5.610   3.380
 7899W        W 8870  10.680   4.080   4.280
 7900W        W 8871   6.330   5.200  12.380
 7901W        W 8872   4.300   1.610   3.800
 7902W        W 8873   9.190  13.390   8.470
 7903W        W 8874   9.260  13.120  10.200
 7904W        W 8875   3.810   9.880   1.600
 7905W        W 8876   9.730   8.060   8.660
 7906W        W 8877   9.040   1.670  12.420
 7907W        W 8878   2.910   8.610  13.010
 7908W        W 8879  11.750   1.730   7.730
 7909W        W 8880  12.740   9.560   0.940
 7910W        W 8881   0.980  10.700  13.470
 7911W        W 8882   2.940  10.170  10.050
 7912W        W 8883   5.240  11.890  13.200
 7913W        W 8884   0.290   5.880  10.660
 7914W        W 8885   8.310   7.030   2.540
 7915W        W 8886   3.060  13.250   7.590
 7916W        W 8887   8.750   9.590   2.460
[truncated: 614,912 more chars]
