# Supplementary material for: Cryptochrome magnetoreception: Time course of photoactivation from non-equilibrium coarse-grained molecular dynamics
Source: Comput Struct Biotechnol J. 2024 Nov 10;26:58–69. doi: 10.1016/j.csbj.2024.11.001 (PMC11725172; doi:10.1016/j.csbj.2024.11.001)
Supplement: Supplementary file 2 — Analysis codes and cg-MD simulation inputs (including initial molecular structures, parameters and topology files) and outputs (final molecular structures) of the 20 replicas. [file mmc2.zip › cg-md/19/production.gro]

Title of the system in water
22551
    1MET     BB    1   7.454  12.566   4.756  0.1307  0.2941 -0.0743
    1MET    SC1    2   7.247  12.790   4.923  0.4679  0.0999  0.1016
    2PRO     BB    3   7.383  12.236   4.688  0.3764  0.2444  0.1749
    2PRO    SC1    4   7.126  12.122   4.776 -0.0105  0.2051  0.0116
    3HIS     BB    5   7.617  12.109   4.533 -0.0404  0.1250  0.3312
    3HIS    SC1    6   7.487  11.942   4.282 -0.0639 -0.1691  0.0836
    3HIS    SC2    7   7.234  11.854   4.248 -0.0073 -0.2255 -0.2186
    3HIS    SC3    8   7.433  11.758   4.092  0.1962 -0.1561 -0.0078
    4ARG     BB    9   7.734  11.867   4.715 -0.1986 -0.0625  0.0312
    4ARG    SC1   10   7.934  12.035   4.884 -0.2899  0.1733 -0.2604
    4ARG    SC2   11   7.930  12.312   4.956  0.0507 -0.0685 -0.2991
    4ARG    SCP   12   7.991  12.352   5.039 -0.2598  0.1098 -0.1371
    5THR     BB   13   7.961  11.602   4.587  0.1069 -0.0748 -0.1452
    5THR    SC1   14   7.889  11.680   4.339  0.0651  0.0850  0.2408
    5THR    SCP   15   7.950  11.608   4.442 -0.0571  0.1222 -0.0440
    5THR    SCN   16   7.828  11.751   4.235 -0.2442  0.1600  0.0893
    6ILE     BB   17   8.035  11.247   4.556  0.2410 -0.0145  0.0129
    6ILE    SC1   18   8.049  11.167   4.855 -0.2083  0.2843  0.1249
    7HIS     BB   19   8.308  11.065   4.462 -0.0344  0.0046 -0.0426
    7HIS    SC1   20   8.253  10.833   4.234  0.0960 -0.0374 -0.0742
    7HIS    SC2   21   8.363  10.587   4.253  0.1070 -0.0603 -0.3817
    7HIS    SC3   22   8.192  10.643   4.052 -0.0254  0.1363 -0.2183
    8LEU     BB   23   8.406  10.819   4.727  0.1377 -0.4128  0.0987
    8LEU    SC1   24   8.462  10.709   4.999 -0.0408 -0.1587  0.1804
    9PHE     BB   25   8.726  10.683   4.584  0.0684  0.3108  0.0607
    9PHE    SC1   26   8.758  10.821   4.331 -0.1704  0.1051 -0.2322
    9PHE    SC2   27   8.900  10.873   4.107 -0.2026  0.1690 -0.2381
    9PHE    SC3   28   8.663  10.996   4.149 -0.0901  0.3298 -0.0621
   10ARG     BB   29   8.765  10.386   4.632 -0.0572  0.0667 -0.1020
   10ARG    SC1   30   8.779  10.109   4.792  0.1578 -0.4553 -0.0232
   10ARG    SC2   31   8.636   9.805   4.810 -0.1871  0.1144  0.1979
   10ARG    SCP   32   8.631   9.889   4.740 -0.1961 -0.1522 -0.1505
   11LYS     BB   33   8.732  10.276   4.273  0.0030 -0.0620  0.3929
   11LYS    SC1   34   8.659   9.984   4.315 -0.0023  0.2511 -0.1733
   11LYS    SC2   35   8.657   9.766   4.225  0.1147 -0.0987  0.2762
   11LYS    SCP   36   8.639   9.666   4.266  0.1068 -0.3049 -0.1702
   12GLY     BB   37   8.930  10.394   4.069  0.2307 -0.3239 -0.3606
   13LEU     BB   38   9.151  10.486   3.918  0.1357  0.1172  0.1900
   13LEU    SC1   39   9.380  10.404   4.100  0.1648  0.0270 -0.1873
   14ARG     BB   40   9.101  10.688   3.623  0.0215  0.2083  0.0215
   14ARG    SC1   41   9.348  10.860   3.590 -0.1671  0.0316  0.1240
   14ARG    SC2   42   9.627  10.788   3.414  0.4523  0.0803  0.2056
   14ARG    SCP   43   9.597  10.842   3.323 -0.0618 -0.2080  0.1677
   15LEU     BB   44   9.011  10.540   3.320 -0.1533 -0.0374  0.4185
   15LEU    SC1   45   9.144  10.368   3.109 -0.2461  0.0061  0.1545
   16HIS     BB   46   8.754  10.652   3.232  0.2134 -0.2613  0.1349
   16HIS    SC1   47   8.731  10.924   3.285 -0.0932 -0.0801 -0.0340
   16HIS    SC2   48   8.910  11.101   3.384 -0.0573 -0.1570  0.0394
   16HIS    SC3   49   8.663  11.184   3.313 -0.1174 -0.1175  0.2871
   17ASP     BB   50   8.454  10.471   3.295  0.2531  0.2363  0.2620
   17ASP    SC1   51   8.265  10.310   3.139 -0.7095 -0.0422 -0.4957
   17ASP    SCN   52   8.238  10.227   3.206 -0.1797  0.2260  0.1623
   18ASN     BB   53   8.380  10.569   3.533 -0.1466  0.0679 -0.3917
   18ASN    SC1   54   8.572  10.754   3.723 -0.1260  0.0515 -0.0974
   18ASN    SCP   55   8.567  10.880   3.784 -0.0113 -0.0271  0.0586
   18ASN    SCN   56   8.577  10.628   3.661 -0.0743 -0.0681  0.1366
   19PRO     BB   57   8.034  10.542   3.573 -0.0210 -0.1432 -0.1056
   19PRO    SC1   58   7.873  10.561   3.376 -0.2993  0.1032  0.0406
   20THR     BB   59   7.920  10.876   3.705  0.1880  0.1999 -0.4666
   20THR    SC1   60   7.666  10.875   3.710 -0.0374 -0.4480 -0.4064
   20THR    SCP   61   7.692  10.748   3.762  0.3704  0.0942 -0.1518
   20THR    SCN   62   7.641  11.003   3.658 -0.2634 -0.1194 -0.4124
   21LEU     BB   63   8.141  11.022   3.672  0.3198  0.1292  0.0396
   21LEU    SC1   64   8.237  10.991   3.380 -0.0207  0.2913  0.0031
   22LEU     BB   65   8.263  11.274   3.796  0.2067  0.1163 -0.0328
   22LEU    SC1   66   8.572  11.256   3.759  0.2623 -0.0963 -0.1287
   23ALA     BB   67   8.047  11.359   4.025 -0.1269  0.1309 -0.0952
   24ALA     BB   68   7.772  11.448   3.918 -0.3010 -0.0345  0.1273
   25LEU     BB   69   7.747  11.584   3.637  0.4194 -0.0064 -0.0225
   25LEU    SC1   70   7.835  11.410   3.416 -0.2935  0.0051 -0.1632
   26GLU     BB   71   7.555  11.793   3.592 -0.0711 -0.0138  0.1758
   26GLU    SC1   72   7.176  11.685   3.689  0.2604  0.0418  0.5122
   26GLU    SCN   73   7.104  11.646   3.615 -0.0256  0.2708  0.6504
   27SER     BB   74   7.552  12.058   3.728 -0.2376 -0.3474 -0.1498
   27SER    SC1   75   7.334  12.163   3.809  0.1005  0.0383 -0.1846
   27SER    SCP   76   7.367  12.169   3.945 -0.0693 -0.3681  0.0840
   27SER    SCN   77   7.301  12.157   3.673  0.1317  0.0241  0.0108
   28SER     BB   78   7.836  12.020   3.968  0.3578  0.1123 -0.2547
   28SER    SC1   79   8.031  11.913   3.842 -0.0747  0.1421 -0.1440
   28SER    SCP   80   8.149  11.853   3.796 -0.1466  0.3098 -0.1068
   28SER    SCN   81   7.913  11.972   3.888 -0.0166  0.3674  0.1635
   29GLU     BB   82   7.903  12.147   4.206 -0.1502  0.2246 -0.0034
   29GLU    SC1   83   7.701  12.480   4.130  0.0252 -0.0671  0.4024
   29GLU    SCN   84   7.600  12.452   4.162 -0.1323  0.1792  0.1629
   30THR     BB   85   8.136  12.069   4.360 -0.1699 -0.2049  0.3164
   30THR    SC1   86   8.279  12.148   4.522 -0.0550 -0.1175 -0.0659
   30THR    SCP   87   8.300  12.206   4.396 -0.1240 -0.3125  0.0584
   30THR    SCN   88   8.257  12.091   4.647 -0.0318  0.3591  0.4021
   31ILE     BB   89   8.363  11.787   4.198  0.1391 -0.1581  0.1051
   31ILE    SC1   90   8.486  11.782   3.914 -0.1454  0.1988 -0.0330
   32TYR     BB   91   8.433  11.565   4.443  0.1120 -0.1749  0.4745
   32TYR    SC1   92   8.423  11.696   4.693 -0.0479 -0.1589 -0.2025
   32TYR    SC2   93   8.315  11.621   4.928 -0.1441 -0.0475 -0.2104
   32TYR    SC3   94   8.444  11.857   4.908 -0.1793 -0.0340 -0.2812
   33PRO     BB   95   8.701  11.402   4.386 -0.0367  0.2218  0.0437
   33PRO    SC1   96   8.857  11.516   4.113  0.3051  0.0799 -0.2242
   34VAL     BB   97   8.805  11.147   4.688 -0.1239  0.0720 -0.1336
   34VAL    SC1   98   8.616  11.256   4.838 -0.1671 -0.2740  0.0752
   35TYR     BB   99   9.064  11.007   4.862 -0.0505  0.2428  0.0700
   35TYR    SC1  100   9.189  10.804   4.678  0.2062 -0.0891 -0.0878
   35TYR    SC2  101   9.183  10.706   4.426  0.1290 -0.0645 -0.0957
   35TYR    SC3  102   9.238  10.542   4.634  0.1043 -0.1033 -0.1197
   36VAL     BB  103   9.082  10.716   5.129  0.1074  0.0550  0.2077
   36VAL    SC1  104   8.897  10.535   5.071  0.0292  0.0806  0.3715
   37LEU     BB  105   9.336  10.593   5.173  0.1510  0.2073 -0.0138
   37LEU    SC1  106   9.561  10.627   4.996 -0.1191  0.2632 -0.2256
   38ASP     BB  107   9.380  10.358   5.440  0.1489 -0.2674  0.1081
   38ASP    SC1  108   9.566  10.506   5.621 -0.5305  0.0225 -0.0011
   38ASP    SCN  109   9.531  10.502   5.516 -0.1705  0.0588 -0.1346
   39ARG     BB  110   9.389  10.052   5.441  0.1280  0.0136  0.0340
   39ARG    SC1  111   9.668  10.007   5.607 -0.2726 -0.2716  0.3633
   39ARG    SC2  112   9.935  10.184   5.777 -0.0316 -0.1549 -0.1865
   39ARG    SCP  113   9.955  10.284   5.734 -0.0954 -0.1291 -0.1577
   40ARG     BB  114   9.098   9.922   5.554 -0.0357 -0.1610 -0.3054
   40ARG    SC1  115   9.105  10.031   5.899  0.3962  0.3001  0.1331
   40ARG    SC2  116   9.155  10.340   5.945  0.2481 -0.1802  0.1338
   40ARG    SCP  117   9.179  10.422   6.014 -0.2818  0.1871 -0.0503
   41PHE     BB  118   8.867  10.009   5.253 -0.0584  0.0365 -0.0584
   41PHE    SC1  119   8.605  10.150   5.229  0.1307 -0.0514 -0.0044
   41PHE    SC2  120   8.429  10.292   5.376  0.1970  0.1212 -0.0896
   41PHE    SC3  121   8.382  10.249   5.114  0.0161 -0.2924  0.0031
   42LEU     BB  122   9.079   9.844   5.019  0.1328 -0.0887  0.1534
   42LEU    SC1  123   9.235  10.117   4.986 -0.0032  0.1194  0.1099
   43ALA     BB  124   9.063   9.577   5.065  0.0623  0.0395  0.2495
   44SER     BB  125   8.825   9.403   5.238  0.0759 -0.2171  0.1044
   44SER    SC1  126   8.616   9.549   5.284 -0.1202 -0.2300 -0.1096
   44SER    SCP  127   8.536   9.510   5.176 -0.0987 -0.2644  0.1299
   44SER    SCN  128   8.696   9.588   5.391  0.2584  0.0835 -0.2433
   45ALA     BB  129   8.994   9.443   5.555 -0.0372 -0.2750 -0.1676
   46MET     BB  130   9.248   9.428   5.517 -0.1642 -0.0676 -0.2058
   46MET    SC1  131   9.491   9.595   5.809 -0.2037  0.1710  0.1204
   47HIS     BB  132   9.384   9.175   5.354 -0.1542  0.3471 -0.1221
   47HIS    SC1  133   9.194   8.968   5.480  0.1264 -0.2715  0.2435
   47HIS    SC2  134   9.126   8.731   5.591  0.0422 -0.1659  0.4223
   47HIS    SC3  135   8.935   8.914   5.536  0.1049 -0.1443  0.2687
   48ILE     BB  136   9.740   9.286   5.315 -0.0781 -0.0101  0.1175
   48ILE    SC1  137   9.879   9.450   5.538  0.1120 -0.2164  0.1549
   49GLY     BB  138  10.007   9.280   5.108 -0.0828 -0.1766  0.1388
   50ALA     BB  139  10.307   9.225   4.835  0.0219  0.2036 -0.1049
   51LEU     BB  140  10.248   9.385   4.610  0.1159  0.1176 -0.1240
   51LEU    SC1  141  10.101   9.133   4.428 -0.4914  0.1416 -0.1527
   52ARG     BB  142   9.972   9.565   4.749 -0.0205  0.2169  0.0248
   52ARG    SC1  143   9.727   9.350   4.691 -0.1033  0.0879  0.0026
   52ARG    SC2  144   9.429   9.278   4.842 -0.3220 -0.2872  0.0484
   52ARG    SCP  145   9.356   9.346   4.889 -0.1191  0.1296 -0.1826
   53TRP     BB  146  10.106   9.788   4.880 -0.1937  0.3793  0.0267
   53TRP    SC1  147   9.875  10.038   4.900  0.0479  0.1517 -0.0095
   53TRP    SC2  148   9.733  10.170   5.088  0.0956  0.1723  0.0123
   53TRP    SC3  149  10.000  10.206   5.071  0.1453 -0.0915  0.1650
   53TRP    SC4  150   9.858  10.335   5.261  0.1161  0.2592 -0.0847
   54HIS     BB  151  10.307   9.901   4.635 -0.0443  0.1902 -0.1652
   54HIS    SC1  152  10.416  10.137   4.757  0.0793 -0.2222 -0.0343
   54HIS    SC2  153  10.471  10.257   4.993 -0.0421 -0.1339 -0.0503
   54HIS    SC3  154  10.652  10.264   4.793 -0.1389  0.2348 -0.1337
   55PHE     BB  155  10.059   9.921   4.387 -0.1821 -0.1823  0.0271
   55PHE    SC1  156  10.077   9.696   4.208  0.1236 -0.0417 -0.0648
   55PHE    SC2  157  10.033   9.642   3.947  0.2171 -0.1785 -0.0536
   55PHE    SC3  158   9.938   9.475   4.137  0.0880 -0.0418  0.0042
   56LEU     BB  159   9.994  10.180   4.432  0.3093  0.1256  0.0234
   56LEU    SC1  160   9.682  10.254   4.472  0.0721  0.1021 -0.0663
   57LEU     BB  161  10.184  10.447   4.469 -0.4009 -0.1246  0.0491
   57LEU    SC1  162  10.059  10.548   4.712  0.0568  0.3335 -0.4022
   58GLN     BB  163  10.239  10.544   4.169  0.1352  0.2137 -0.0939
   58GLN    SC1  164  10.524  10.471   3.978  0.1624 -0.3448 -0.2838
   58GLN    SCP  165  10.644  10.420   4.028 -0.0562  0.1389 -0.1869
   58GLN    SCN  166  10.404  10.523   3.927  0.0912  0.5504 -0.1346
   59SER     BB  167   9.907  10.563   4.127 -0.2164  0.1860  0.1450
   59SER    SC1  168   9.746  10.591   3.932  0.0964 -0.1495 -0.0297
   59SER    SCP  169   9.804  10.494   3.850  0.0969 -0.1486  0.3029
   59SER    SCN  170   9.688  10.689   4.014 -0.1579 -0.4021  0.4326
   60LEU     BB  171   9.874  10.847   4.318 -0.0062  0.0710  0.0299
   60LEU    SC1  172   9.670  10.750   4.522  0.0808 -0.2084  0.3205
   61GLU     BB  173  10.089  11.054   4.157 -0.1158 -0.0340  0.4144
   61GLU    SC1  174  10.454  11.025   4.092 -0.0659  0.0248 -0.3529
   61GLU    SCN  175  10.371  11.052   4.026 -0.1244 -0.2213 -0.3911
   62ASPP    BB  176   9.976  10.986   3.862 -0.3274 -0.0049 -0.2387
   62ASPP   SC1  177  10.173  10.794   3.746 -0.0479  0.1907  0.3107
   63LEU     BB  178   9.650  11.076   3.917  0.1489 -0.4542  0.1220
   63LEU    SC1  179   9.417  10.919   4.093  0.0802  0.1382  0.0619
   64HIS     BB  180   9.645  11.387   4.070  0.1172 -0.1581 -0.1136
   64HIS    SC1  181   9.650  11.308   4.365 -0.1884 -0.0651  0.0334
   64HIS    SC2  182   9.572  11.231   4.612  0.0501 -0.3200  0.0350
   64HIS    SC3  183   9.830  11.296   4.566 -0.0670  0.1073 -0.0629
   65LYS     BB  184   9.751  11.610   3.840  0.7911  0.1434  0.1280
   65LYS    SC1  185  10.043  11.587   3.760 -0.1523 -0.0902  0.1731
   65LYS    SC2  186  10.239  11.398   3.754  0.7266  0.1716 -0.0609
   65LYS    SCP  187  10.285  11.319   3.814  0.2336 -0.1144  0.0003
   66ASN     BB  188   9.602  11.485   3.585  0.1252 -0.0227  0.2029
   66ASN    SC1  189   9.815  11.250   3.509  0.0244 -0.1211  0.3204
   66ASN    SCP  190   9.853  11.338   3.611 -0.0489 -0.0748  0.1178
   66ASN    SCN  191   9.777  11.162   3.407 -0.0420 -0.0956  0.1332
   67LEU     BB  192   9.312  11.486   3.675 -0.0158  0.0412  0.2601
   67LEU    SC1  193   9.167  11.262   3.849  0.1116 -0.2109 -0.0390
   68SER     BB  194   9.087  11.574   3.488  0.2834  0.1260  0.0591
   68SER    SC1  195   8.858  11.644   3.607 -0.3882 -0.0747  0.0646
   68SER    SCP  196   8.771  11.577   3.520 -0.3653  0.1281  0.3355
   68SER    SCN  197   8.944  11.710   3.695  0.2151  0.0326 -0.1339
   69ARG     BB  198   9.301  11.711   3.239 -0.3239  0.1998  0.1946
   69ARG    SC1  199   9.469  11.648   3.040 -0.0759  0.0115  0.0948
   69ARG    SC2  200   9.710  11.481   3.003  0.5510  0.1252 -0.0234
   69ARG    SCP  201   9.655  11.570   2.969  0.3283  0.0325  0.0712
   70LEU     BB  202   9.250  11.990   3.406 -0.0122  0.1964  0.2410
   70LEU    SC1  203   9.361  12.217   3.212 -0.5103  0.0690 -0.5112
   71GLY     BB  204   9.375  11.976   3.727  0.1047 -0.0558 -0.1492
   72ALA     BB  205   9.266  11.824   3.907 -0.2909  0.0722 -0.0219
   73ARG     BB  206   9.312  11.803   4.235  0.1184 -0.1889 -0.1881
   73ARG    SC1  207   9.561  11.941   4.292  0.0468 -0.2297  0.0090
   73ARG    SC2  208   9.827  11.779   4.337 -0.1045 -0.2810  0.0176
   73ARG    SCP  209   9.916  11.818   4.388 -0.0687 -0.4301  0.0733
   74LEU     BB  210   9.200  11.533   4.456  0.0260 -0.1509  0.2323
   74LEU    SC1  211   9.161  11.237   4.352  0.2074 -0.1495  0.2695
   75LEU     BB  212   9.123  11.468   4.782 -0.1657  0.2650 -0.0532
   75LEU    SC1  213   8.908  11.712   4.797 -0.1344 -0.0071 -0.0520
   76VAL     BB  214   9.073  11.416   5.161 -0.1240  0.1370 -0.0214
   76VAL    SC1  215   8.906  11.561   5.308 -0.0424  0.1920  0.0178
   77ILE     BB  216   9.255  11.118   5.336  0.3104  0.0213  0.3318
   77ILE    SC1  217   9.458  11.106   5.102 -0.0769  0.2252 -0.0279
   78GLN     BB  218   9.325  10.984   5.537  0.0399  0.1827  0.0680
   78GLN    SC1  219   9.604  11.081   5.810 -0.0657  0.0317  0.0706
   78GLN    SCP  220   9.704  11.014   5.739  0.0159 -0.0512  0.0825
   78GLN    SCN  221   9.504  11.147   5.882  0.1031 -0.0793  0.2319
   79GLY     BB  222   9.197  10.804   5.777 -0.1324  0.2183  0.3772
   80GLU     BB  223   8.962  10.858   5.904 -0.2497  0.1052 -0.1923
   80GLU    SC1  224   9.040  10.718   6.285  0.4015 -0.2509  0.5542
   80GLU    SCN  225   9.117  10.684   6.215 -0.4382 -0.1790 -0.7406
   81TYR     BB  226   8.675  10.779   5.889 -0.2298 -0.0823 -0.0958
   81TYR    SC1  227   8.710  10.546   5.680  0.1429  0.2538 -0.2284
   81TYR    SC2  228   8.738  10.280   5.642 -0.2930  0.2010 -0.2207
   81TYR    SC3  229   8.923  10.450   5.544  0.0867 -0.1120 -0.0696
   82GLU     BB  230   8.470  10.880   6.064 -0.2509  0.3032 -0.4852
   82GLU    SC1  231   8.256  10.633   6.246 -0.1834  0.2020  0.2641
   82GLU    SCN  232   8.158  10.605   6.287 -0.2071 -0.3925 -0.0866
   83SER     BB  233   8.189  11.017   5.901  0.0829 -0.0646 -0.1069
   83SER    SC1  234   8.058  11.182   6.085 -0.2021 -0.1930 -0.0882
   83SER    SCP  235   8.084  11.078   6.174 -0.1907  0.1139  0.3870
   83SER    SCN  236   8.031  11.287   5.995  0.1910  0.1622  0.3220
   84VAL     BB  237   8.246  11.040   5.627  0.3204 -0.0502  0.0957
   84VAL    SC1  238   8.325  10.829   5.488  0.0994 -0.1294  0.0861
   85LEU     BB  239   8.425  11.332   5.573 -0.0279 -0.3258  0.3599
   85LEU    SC1  240   8.360  11.309   5.263  0.1083 -0.0904  0.0594
   86ARG     BB  241   8.400  11.472   5.832 -0.0134  0.1883  0.1057
   86ARG    SC1  242   8.619  11.347   6.041  0.1088  0.1622  0.1603
   86ARG    SC2  243   8.788  11.178   6.237  0.2681  0.2110 -0.0735
   86ARG    SCP  244   8.844  11.210   6.326  0.0533 -0.1527  0.2241
   87ASP     BB  245   8.309  11.695   5.953  0.1701  0.0220 -0.3632
   87ASP    SC1  246   8.306  11.663   6.267 -0.1441  0.2013  0.3722
   87ASP    SCN  247   8.359  11.746   6.315 -0.6187  0.5129  0.4282
   88HIS     BB  248   7.928  11.891   5.929 -0.0902  0.1049 -0.0403
   88HIS    SC1  249   7.795  11.639   5.758  0.3129  0.0212  0.2219
   88HIS    SC2  250   7.927  11.487   5.579  0.0093  0.0484 -0.0333
   88HIS    SC3  251   7.727  11.380   5.726  0.0037  0.1219  0.0130
   89VAL     BB  252   7.956  12.188   5.917  0.0695 -0.0665  0.2029
   89VAL    SC1  253   8.075  12.401   6.020  0.1758  0.0462 -0.1370
   90GLN     BB  254   7.683  12.335   5.828 -0.1812  0.1298 -0.0413
   90GLN    SC1  255   7.836  12.507   5.511 -0.0867 -0.0010  0.1948
   90GLN    SCP  256   7.916  12.615   5.553  0.2621 -0.3573  0.1980
   90GLN    SCN  257   7.757  12.400   5.469 -0.3662  0.3214 -0.4963
   91LYS     BB  258   7.580  12.096   5.642  0.2429 -0.1226 -0.0206
   91LYS    SC1  259   7.275  12.019   5.671 -0.2042 -0.2052  0.0361
   91LYS    SC2  260   7.122  12.069   5.889 -0.0126 -0.0905 -0.1867
   91LYS    SCP  261   7.143  12.048   5.995 -0.0461  0.3740 -0.0681
   92TRP     BB  262   7.775  12.000   5.384 -0.0191 -0.2613  0.2848
   92TRP    SC1  263   8.040  11.983   5.486  0.0835 -0.1819 -0.0804
   92TRP    SC2  264   8.301  11.974   5.553  0.0974  0.0378 -0.0979
   92TRP    SC3  265   8.204  11.805   5.366  0.2328 -0.0251 -0.1125
   92TRP    SC4  266   8.470  11.821   5.409  0.2059  0.0216  0.0443
   93ASN     BB  267   7.656  11.821   5.167 -0.1348  0.2603  0.2992
   93ASN    SC1  268   7.855  11.569   5.111  0.1446  0.1615 -0.1901
   93ASN    SCP  269   7.967  11.586   5.193 -0.1239 -0.0928 -0.0438
   93ASN    SCN  270   7.743  11.551   5.029 -0.0479  0.0441 -0.1799
   94ILE     BB  271   7.445  11.824   5.005  0.1421 -0.2622 -0.0156
   94ILE    SC1  272   7.216  11.885   5.205  0.0371 -0.1310 -0.1728
   95THR     BB  273   7.334  11.528   4.796 -0.1863  0.1532 -0.1410
   95THR    SC1  274   7.120  11.628   4.668  0.2388 -0.2019  0.2988
   95THR    SCP  275   7.026  11.546   4.604 -0.2047  0.2309 -0.0446
   95THR    SCN  276   7.214  11.710   4.732 -0.4948  0.5632 -0.0278
   96GLN     BB  277   7.585  11.313   4.769  0.1719  0.0820  0.0626
   96GLN    SC1  278   7.555  11.346   4.401 -0.1095  0.1519  0.2512
   96GLN    SCP  279   7.441  11.338   4.482 -0.0356 -0.1537  0.1575
   96GLN    SCN  280   7.669  11.354   4.320  0.1018 -0.3572  0.3267
   97VAL     BB  281   7.596  10.974   4.668  0.0422  0.1742 -0.1264
   97VAL    SC1  282   7.683  10.857   4.889 -0.0653 -0.1007 -0.2251
   98THR     BB  283   7.739  10.840   4.387  0.0957  0.2674  0.0552
   98THR    SC1  284   7.768  10.968   4.176  0.0890 -0.0311 -0.0953
   98THR    SCP  285   7.751  10.918   4.305 -0.3912  0.0490 -0.0293
   98THR    SCN  286   7.784  11.019   4.046 -0.0546  0.2585  0.0886
   99LEU     BB  287   7.842  10.559   4.488 -0.1922  0.1036  0.1482
   99LEU    SC1  288   8.022  10.558   4.726  0.0297  0.1562  0.0739
  100ASP     BB  289   7.844  10.349   4.318 -0.2039 -0.3065  0.2847
  100ASP    SC1  290   7.781  10.432   4.019  0.0793  0.1122 -0.5162
  100ASP    SCN  291   7.877  10.487   4.014  0.1966 -0.0644 -0.3598
  101ALA     BB  292   7.793   9.996   4.401  0.0133 -0.1853 -0.6125
  102GLU     BB  293   7.872   9.830   4.561  0.0056  0.0307  0.1812
  102GLU    SC1  294   8.243   9.683   4.520 -0.0293 -0.2856 -0.1871
  102GLU    SCN  295   8.338   9.707   4.571 -0.0539 -0.1340 -0.2090
  103MET     BB  296   7.797   9.737   4.856 -0.1698  0.3684  0.1774
  103MET    SC1  297   7.923  10.145   4.949 -0.2461 -0.2438  0.0297
  104GLU     BB  298   7.784   9.491   5.001  0.1628  0.1515 -0.0865
  104GLU    SC1  299   7.434   9.432   5.167  0.0564 -0.3840  0.0622
  104GLU    SCN  300   7.529   9.432   5.111 -0.0212  0.4607 -0.2143
  105PRO     BB  301   7.938   9.350   5.267  0.4597 -0.1477  0.1964
  105PRO    SC1  302   7.838   9.121   5.349  0.1557 -0.1854 -0.0949
  106PHE     BB  303   8.177   9.461   5.490 -0.0149 -0.0848 -0.2297
  106PHE    SC1  304   8.293   9.188   5.500  0.2578  0.1745  0.1240
  106PHE    SC2  305   8.319   8.920   5.507  0.0700  0.1584  0.3123
  106PHE    SC3  306   8.538   9.076   5.481  0.1700 -0.0142  0.0859
  107TYR     BB  307   8.152   9.595   5.774  0.3033  0.3336  0.3301
  107TYR    SC1  308   8.406   9.781   5.828  0.0296  0.1141  0.0629
  107TYR    SC2  309   8.596   9.947   5.923  0.0493  0.1363 -0.0148
  107TYR    SC3  310   8.640   9.807   5.697  0.1705 -0.2368  0.2305
  108LYS     BB  311   7.878   9.732   5.780  0.0387 -0.0526 -0.2007
  108LYS    SC1  312   7.794   9.979   5.981 -0.2789  0.0698  0.2616
  108LYS    SC2  313   7.814  10.211   5.897 -0.0304  0.3938  0.0183
  108LYS    SCP  314   7.764  10.295   5.848 -0.4639  0.1764  0.0422
  109GLU     BB  315   7.654   9.773   5.499 -0.1968 -0.1756 -0.2465
  109GLU    SC1  316   7.400   9.982   5.699  0.2672 -0.0730 -0.3700
  109GLU    SCN  317   7.480   9.983   5.774 -0.0067  0.5177 -0.0114
  110MET     BB  318   7.696   9.920   5.310 -0.3022  0.1568 -0.1661
  110MET    SC1  319   8.014  10.080   5.393 -0.0281 -0.1811 -0.1342
  111GLU     BB  320   7.463  10.040   5.164 -0.1502  0.1856 -0.0322
  111GLU    SC1  321   7.091   9.919   5.242 -0.1500  0.1169  0.1210
  111GLU    SCN  322   7.007   9.929   5.312 -0.3487  0.2937 -0.1271
  112ALA     BB  323   7.400  10.303   5.292 -0.1256  0.0715  0.0111
  113ASN     BB  324   7.510  10.391   5.520  0.0056 -0.0909  0.1049
  113ASN    SC1  325   7.408  10.511   5.815 -0.2318 -0.0345 -0.2444
  113ASN    SCP  326   7.300  10.542   5.898 -0.1097 -0.0574  0.2190
  113ASN    SCN  327   7.517  10.480   5.732 -0.1754  0.4118 -0.0602
  114ILE     BB  328   7.829  10.561   5.510  0.2538  0.1475  0.0983
  114ILE    SC1  329   7.994  10.564   5.248  0.3566 -0.1304  0.1561
  115ARG     BB  330   7.817  10.819   5.710 -0.1000 -0.0209 -0.1104
  115ARG    SC1  331   7.845  10.699   5.995 -0.2727  0.1717  0.1018
  115ARG    SC2  332   7.748  10.580   6.274 -0.1598 -0.0795 -0.2901
  115ARG    SCP  333   7.848  10.618   6.301 -0.2537 -0.0828  0.1228
  116ARG     BB  334   7.501  10.955   5.567 -0.2240  0.0992  0.0881
  116ARG    SC1  335   7.389  11.010   5.851 -0.3165  0.1429 -0.1859
  116ARG    SC2  336   7.552  11.112   6.075 -0.0912  0.0201  0.1694
  116ARG    SCP  337   7.528  11.201   6.135  0.0788  0.0853  0.1467
  117LEU     BB  338   7.548  11.094   5.352 -0.3250 -0.2388  0.1634
  117LEU    SC1  339   7.868  11.047   5.273  0.1687 -0.0247  0.2346
  118GLY     BB  340   7.440  11.339   5.247 -0.2509 -0.0216 -0.0002
  119ALA     BB  341   7.350  11.588   5.521 -0.0827 -0.1641  0.0764
  120GLU     BB  342   7.162  11.488   5.762  0.0978  0.4014 -0.0534
  120GLU    SC1  343   7.253  11.579   6.095  0.2546  0.2182 -0.2381
  120GLU    SCN  344   7.201  11.487   6.122  0.0672  0.3352 -0.1836
  121LEU     BB  345   6.962  11.272   5.580 -0.2845 -0.0704 -0.1650
  121LEU    SC1  346   6.699  11.356   5.692 -0.0569  0.3724  0.0554
  122GLY     BB  347   7.022  11.146   5.309 -0.2645  0.1111 -0.2217
  123PHE     BB  348   6.996  11.273   5.047 -0.1118 -0.1512  0.0775
  123PHE    SC1  349   6.844  11.533   5.073 -0.0195 -0.0252 -0.1078
  123PHE    SC2  350   6.629  11.580   4.917 -0.1553 -0.1729  0.0323
  123PHE    SC3  351   6.766  11.787   5.024 -0.2533 -0.0785 -0.0227
  124GLU     BB  352   7.180  11.077   4.843  0.1545 -0.0225 -0.0578
  124GLU    SC1  353   7.161  11.100   4.463 -0.1555  0.4361  0.0294
  124GLU    SCN  354   7.255  11.154   4.444  0.0479  0.0447 -0.1891
  125VAL     BB  355   7.244  10.781   4.903  0.2177  0.0164 -0.1553
  125VAL    SC1  356   7.220  10.704   5.156  0.0948 -0.1057 -0.2028
  126LEU     BB  357   7.369  10.608   4.618  0.2299  0.0660  0.1049
  126LEU    SC1  358   7.531  10.385   4.803  0.0052 -0.1074  0.1029
  127SER     BB  359   7.335  10.493   4.317 -0.0270  0.1343  0.0008
  127SER    SC1  360   7.369  10.628   4.132 -0.0936 -0.2652 -0.1809
  127SER    SCP  361   7.501  10.585   4.113 -0.1058  0.1983  0.3030
  127SER    SCN  362   7.237  10.671   4.150 -0.3414 -0.3729  0.0576
  128ARG     BB  363   7.438  10.144   4.348 -0.0078  0.1898 -0.0228
  128ARG    SC1  364   7.335   9.974   4.598  0.0383 -0.1409  0.0962
  128ARG    SC2  365   7.289   9.731   4.793 -0.0722 -0.4109  0.2583
  128ARG    SCP  366   7.265   9.778   4.890 -0.0215  0.2756 -0.0029
  129VAL     BB  367   7.385  10.054   4.040 -0.0153  0.2042  0.0519
  129VAL    SC1  368   7.148  10.000   3.935 -0.0569  0.3757  0.0545
  130GLY     BB  369   7.655   9.967   3.872  0.2069  0.1531 -0.2704
  131HIS     BB  370   7.946  10.081   3.637  0.2419  0.2193 -0.0675
  131HIS    SC1  371   8.140  10.149   3.842  0.1564 -0.1890 -0.3383
  131HIS    SC2  372   8.202  10.068   4.093  0.0400  0.0826 -0.2188
  131HIS    SC3  373   8.382  10.208   3.947  0.0668  0.0213 -0.2445
  132SER     BB  374   8.170   9.877   3.414 -0.1071  0.1168  0.2405
  132SER    SC1  375   8.399   9.957   3.449  0.4040  0.0169  0.1017
  132SER    SCP  376   8.352  10.031   3.340  0.1211 -0.1525  0.1127
  132SER    SCN  377   8.446   9.883   3.558  0.3024 -0.4281 -0.1437
  133LEU     BB  378   8.091   9.643   3.203  0.0223  0.1899  0.2344
  133LEU    SC1  379   8.396   9.565   3.151  0.1140  0.0434  0.1518
  134TYR     BB  380   7.780   9.628   3.138 -0.1166  0.0203 -0.3734
  134TYR    SC1  381   7.585   9.433   3.264 -0.1065 -0.0812 -0.1759
  134TYR    SC2  382   7.341   9.322   3.290 -0.1099 -0.0489 -0.0679
  134TYR    SC3  383   7.559   9.187   3.372 -0.1356  0.1219  0.3030
  135ASP     BB  384   7.626   9.890   3.296  0.4414 -0.1506 -0.2042
  135ASP    SC1  385   7.613  10.164   3.160 -0.0728 -0.5486  0.2095
  135ASP    SCN  386   7.684  10.144   3.079 -0.0204  0.0947  0.0397
  136THR     BB  387   7.286   9.837   3.475 -0.1964 -0.3502 -0.1434
  136THR    SC1  388   7.323   9.657   3.674 -0.1442 -0.1657 -0.0037
  136THR    SCP  389   7.311   9.783   3.733  0.0639 -0.0058 -0.1500
  136THR    SCN  390   7.335   9.531   3.614 -0.5095  0.0167 -0.3414
  137LYS     BB  391   7.071   9.722   3.290 -0.1097 -0.1620 -0.0604
  137LYS    SC1  392   7.056   9.974   3.110 -0.1219 -0.0529 -0.3063
  137LYS    SC2  393   7.099  10.240   3.152 -0.1325  0.1947  0.1443
  137LYS    SCP  394   7.081  10.348   3.136  0.0109  0.2049  0.0221
  138ARG     BB  395   6.827   9.521   3.381  0.4188  0.0612 -0.3706
  138ARG    SC1  396   6.542   9.641   3.444  0.4110 -0.0511 -0.0265
  138ARG    SC2  397   6.400   9.649   3.782 -0.2002  0.0511  0.0372
  138ARG    SCP  398   6.445   9.642   3.682 -0.1414 -0.2307  0.0740
  139ILE     BB  399   6.877   9.277   3.503  0.1112 -0.1975 -0.1386
  139ILE    SC1  400   7.109   9.178   3.683 -0.0684 -0.0720  0.1690
  140LEU     BB  401   6.606   9.198   3.717 -0.0552  0.1363 -0.2104
  140LEU    SC1  402   6.737   8.958   3.948  0.4685  0.0649  0.1797
  141ASP     BB  403   6.359   9.183   3.513 -0.0548  0.0456  0.1054
  141ASP    SC1  404   6.124   9.260   3.696 -0.1323  0.1049 -0.1035
  141ASP    SCN  405   6.177   9.223   3.607 -0.2212  0.0978 -0.1552
  142LEU     BB  406   6.437   9.043   3.241  0.2221 -0.0806 -0.1961
  142LEU    SC1  407   6.400   9.234   3.000  0.3330 -0.0863  0.0448
  143ASN     BB  408   6.488   8.753   3.108 -0.2127 -0.0738 -0.0314
  143ASN    SC1  409   6.704   8.775   2.857 -0.1905  0.0364 -0.0993
  143ASN    SCP  410   6.816   8.834   2.916  0.2783 -0.4037  0.3014
  143ASN    SCN  411   6.592   8.716   2.797  0.2247  0.0460 -0.0733
  144GLY     BB  412   6.403   8.459   3.225  0.1934 -0.1140  0.1183
  145GLY     BB  413   6.519   8.324   3.437  0.3884 -0.2217 -0.1122
  146SER     BB  414   6.726   8.339   3.712  0.0957 -0.1022 -0.3703
  146SER    SC1  415   6.642   8.203   3.883 -0.0475  0.0552 -0.1634
  146SER    SCP  416   6.669   8.262   3.759  0.7376 -0.0540 -0.1638
  146SER    SCN  417   6.615   8.143   4.007 -0.0045 -0.2388 -0.3875
  147PRO     BB  418   6.990   8.656   3.609  0.0065  0.3096 -0.2726
  147PRO    SC1  419   6.815   8.814   3.466  0.0617  0.0065  0.1085
  148PRO     BB  420   7.268   8.600   3.596  0.0321  0.1063 -0.3079
  148PRO    SC1  421   7.456   8.798   3.621 -0.3958 -0.2050 -0.1152
  149LEU     BB  422   7.365   8.314   3.462 -0.1001  0.2508  0.0194
  149LEU    SC1  423   7.199   8.092   3.646 -0.0716  0.1444  0.1123
  150THR     BB  424   7.557   8.127   3.266 -0.1317 -0.1794 -0.2751
  150THR    SC1  425   7.472   7.902   3.194 -0.2006 -0.2053  0.0415
  150THR    SCP  426   7.365   7.823   3.149 -0.3242  0.1533 -0.3080
  150THR    SCN  427   7.579   7.980   3.240 -0.3369  0.1173 -0.2154
  151TYR     BB  428   7.793   8.238   3.074 -0.1257  0.0945  0.0464
  151TYR    SC1  429   7.977   7.990   3.068 -0.0316  0.0062  0.1821
  151TYR    SC2  430   7.944   7.735   2.985  0.0716 -0.0163  0.2091
  151TYR    SC3  431   8.193   7.831   3.030  0.0551  0.1830 -0.0987
  152LYS     BB  432   7.933   8.362   2.775  0.0579 -0.2287 -0.3274
  152LYS    SC1  433   8.089   8.173   2.623 -0.1150 -0.1112  0.1657
  152LYS    SC2  434   8.094   7.920   2.549 -0.1593 -0.0609  0.0036
  152LYS    SCP  435   8.063   7.814   2.550  0.1563 -0.1700 -0.1874
  153ARG     BB  436   7.829   8.674   2.763 -0.2576 -0.0797  0.2328
  153ARG    SC1  437   8.041   8.909   2.635  0.0113  0.3746 -0.1147
  153ARG    SC2  438   8.112   9.076   2.438 -0.2743 -0.0390  0.6671
  153ARG    SCP  439   8.040   9.005   2.395  0.2056 -0.2183  0.0085
  154PHE     BB  440   7.700   8.741   3.092 -0.0699 -0.4337  0.2726
  154PHE    SC1  441   7.907   8.971   3.171 -0.0479  0.2368 -0.1515
  154PHE    SC2  442   8.117   9.120   3.089  0.3093 -0.2068 -0.0790
  154PHE    SC3  443   8.008   9.163   3.332  0.1748  0.1618 -0.1980
  155LEU     BB  444   7.444   8.713   3.079  0.0951  0.0081 -0.0545
  155LEU    SC1  445   7.190   8.884   3.140  0.2600 -0.1523 -0.1060
  156HIS     BB  446   7.327   8.490   2.850 -0.2499  0.2958 -0.0982
  156HIS    SC1  447   7.144   8.366   3.004  0.2018 -0.1561  0.0816
  156HIS    SC2  448   6.977   8.471   3.189  0.2479  0.0261  0.0217
  156HIS    SC3  449   6.986   8.204   3.151 -0.1070  0.0202 -0.0468
  157ILE     BB  450   7.231   8.628   2.606  0.0645 -0.2614 -0.0556
  157ILE    SC1  451   6.948   8.513   2.553  0.0035 -0.0093 -0.2968
  158LEU     BB  452   7.209   8.957   2.680  0.0390  0.0356  0.0275
  158LEU    SC1  453   6.955   9.026   2.459 -0.0802  0.2416  0.1108
  159SER     BB  454   7.481   9.245   2.823 -0.2751  0.0721  0.0924
  159SER    SC1  455   7.674   9.162   2.748 -0.1233  0.0123  0.0085
  159SER    SCP  456   7.658   9.273   2.666 -0.2338  0.3661  0.0171
  159SER    SCN  457   7.691   9.050   2.831 -0.2122  0.2596 -0.1290
  160GLN     BB  458   7.266   9.511   2.848 -0.2288 -0.3746  0.2362
  160GLN    SC1  459   7.503   9.764   2.779 -0.5504  0.0580  0.2814
  160GLN    SCP  460   7.608   9.740   2.868 -0.1511 -0.1580 -0.1217
  160GLN    SCN  461   7.397   9.789   2.690 -0.1514  0.0014 -0.0791
  161LEU     BB  462   7.146   9.511   2.558 -0.1315 -0.3454 -0.1815
  161LEU    SC1  463   6.897   9.718   2.608  0.1554  0.0302  0.1867
  162GLY     BB  464   7.341   9.318   2.332  0.1316  0.0975  0.0318
  163ASP     BB  465   7.725   9.416   2.363 -0.3211 -0.0427  0.2570
  163ASP    SC1  466   7.853   9.327   2.091 -0.1219  0.3041 -0.5011
  163ASP    SCN  467   7.746   9.300   2.081 -0.0517 -0.0999 -0.3538
  164PRO     BB  468   7.881   9.602   2.495 -0.3627 -0.2253  0.2133
  164PRO    SC1  469   8.073   9.479   2.696 -0.3753 -0.1396  0.0534
  165GLU     BB  470   7.947   9.887   2.423  0.1152 -0.0050  0.1516
  165GLU    SC1  471   7.703  10.180   2.577  0.2856 -0.2018  0.1720
  165GLU    SCN  472   7.778  10.194   2.657  0.3401 -0.0922  0.1035
  166VAL     BB  473   8.175  10.089   2.365  0.0132 -0.0414 -0.0563
  166VAL    SC1  474   8.407   9.962   2.382 -0.0250 -0.0836  0.1855
  167PRO     BB  475   8.312  10.371   2.628  0.0148  0.1389 -0.0304
  167PRO    SC1  476   8.134  10.582   2.459  0.0599  0.2136  0.1791
  168VAL     BB  477   8.555  10.570   2.806 -0.0452  0.1554 -0.0144
  168VAL    SC1  478   8.774  10.630   2.670 -0.0522  0.1188 -0.0422
  169ARG     BB  479   8.406  10.904   2.887 -0.0718 -0.0460 -0.0024
  169ARG    SC1  480   8.137  10.753   2.968  0.1166  0.0961  0.0928
  169ARG    SC2  481   7.891  10.521   2.885 -0.3167 -0.2379 -0.1020
  169ARG    SCP  482   7.933  10.428   2.844  0.0554 -0.2193  0.1788
  170ASN     BB  483   8.544  11.198   2.790 -0.1043 -0.1774  0.1507
  170ASN    SC1  484   8.798  11.126   2.661 -0.0460 -0.1873  0.2836
  170ASN    SCP  485   8.809  11.072   2.790  0.3389  0.3491  0.0485
  170ASN    SCN  486   8.786  11.179   2.532  0.3915  0.1887 -0.0238
  171LEU     BB  487   8.459  11.465   2.910  0.3866  0.0919 -0.1970
  171LEU    SC1  488   8.160  11.376   3.027  0.1680 -0.1083 -0.2424
  172THR     BB  489   8.820  11.574   3.006 -0.2647  0.0826  0.0736
  172THR    SC1  490   8.994  11.418   2.974  0.0998 -0.0579  0.2901
  172THR    SCP  491   8.927  11.422   3.097 -0.4020  0.0002 -0.0058
  172THR    SCN  492   9.062  11.413   2.852 -0.3981  0.1270 -0.0088
  173ALA     BB  493   8.832  11.931   3.176  0.1783 -0.2101 -0.1463
  174GLU     BB  494   8.725  12.118   3.050 -0.0587  0.1976  0.1031
  174GLU    SC1  495   8.601  11.978   2.707 -0.4975  0.4585 -0.1235
  174GLU    SCN  496   8.686  11.929   2.658 -0.1827  0.4257  0.3858
  175ASP     BB  497   8.440  12.246   3.144 -0.0331  0.0683 -0.2602
  175ASP    SC1  498   8.221  12.105   3.015 -0.0615 -0.4030 -0.1377
  175ASP    SCN  499   8.240  12.202   2.967 -0.3003  0.0480  0.5329
  176PHE     BB  500   8.368  12.129   3.492  0.2483  0.0287  0.2530
  176PHE    SC1  501   8.373  11.833   3.399  0.1739 -0.0521 -0.1792
  176PHE    SC2  502   8.482  11.586   3.394  0.0644 -0.1025 -0.1249
  176PHE    SC3  503   8.230  11.620   3.484  0.1291  0.0493  0.0049
  177GLN     BB  504   8.183  12.266   3.571 -0.0545 -0.3670  0.0335
  177GLN    SC1  505   7.884  12.108   3.377  0.1915  0.1325 -0.1750
  177GLN    SCP  506   7.926  12.185   3.267  0.2580  0.2599  0.1663
  177GLN    SCN  507   7.842  12.032   3.486 -0.1314  0.2697  0.0311
  178ARG     BB  508   8.059  12.458   3.738 -0.0143 -0.0374 -0.0092
  178ARG    SC1  509   7.777  12.541   3.617  0.0324  0.1395 -0.1355
  178ARG    SC2  510   7.509  12.589   3.683  0.2795 -0.2185  0.3819
  178ARG    SCP  511   7.572  12.500   3.669  0.2320 -0.1958 -0.2123
  179CYS     BB  512   8.182  12.494   4.030 -0.1577  0.4049  0.1358
  179CYS    SC1  513   8.198  12.747   4.195  0.0681  0.0165 -0.1949
  180MET     BB  514   8.444  12.281   4.031  0.1064  0.0822  0.0588
  180MET    SC1  515   8.644  12.449   4.331 -0.2024 -0.2080  0.0179
  181SER     BB  516   8.756  12.206   3.927 -0.1392  0.1183 -0.3132
  181SER    SC1  517   8.823  12.101   3.681 -0.2585  0.4325 -0.2078
  181SER    SCP  518   8.716  12.029   3.626  0.0047  0.1428  0.0395
  181SER    SCN  519   8.929  12.173   3.737  0.0805 -0.0939  0.2098
  182PRO     BB  520   8.987  12.111   4.176  0.1219 -0.1106  0.4094
  182PRO    SC1  521   8.794  11.926   4.348 -0.1011 -0.1247 -0.1550
  183GLU     BB  522   9.110  12.316   4.268 -0.0579 -0.2226  0.1172
  183GLU    SC1  523   8.992  12.637   4.047  0.2952 -0.0055  0.3348
  183GLU    SCN  524   9.031  12.551   3.991  0.1181  0.1169 -0.0091
  184PRO     BB  525   9.324  12.291   4.543  0.1570  0.1720 -0.0943
  184PRO    SC1  526   9.207  12.041   4.648  0.1156  0.0796 -0.0333
  185GLY     BB  527   9.599  12.426   4.566 -0.1316  0.0364 -0.1028
  186LEU     BB  528   9.848  12.401   4.750 -0.2906  0.2390  0.0017
  186LEU    SC1  529  10.124  12.495   4.717 -0.4153 -0.1401  0.1086
  187ALA     BB  530   9.733  12.333   5.054  0.1288 -0.2184  0.1323
  188GLU     BB  531   9.452  12.181   5.239 -0.3785  0.1040 -0.1618
  188GLU    SC1  532   9.206  12.416   5.062  0.2470  0.2185  0.4622
  188GLU    SCN  533   9.113  12.446   5.010  0.3813  0.0008  0.0541
  189ARG     BB  534   9.265  11.901   5.122  0.5521 -0.0752  0.1066
  189ARG    SC1  535   8.997  12.019   5.237 -0.1729 -0.0991  0.1111
  189ARG    SC2  536   8.790  12.209   5.382 -0.1080  0.1026 -0.1324
  189ARG    SCP  537   8.762  12.261   5.474 -0.0637 -0.2183  0.0811
  190TYR     BB  538   9.364  11.700   5.195 -0.0068 -0.3906 -0.0249
  190TYR    SC1  539   9.448  11.709   5.495 -0.0221 -0.0833  0.0983
  190TYR    SC2  540   9.501  11.780   5.751 -0.0588 -0.2448  0.1520
  190TYR    SC3  541   9.400  11.535   5.696 -0.0732 -0.2031 -0.0158
  191ARG     BB  542   9.580  11.527   5.033  0.0553  0.0244 -0.1629
  191ARG    SC1  543   9.555  11.702   4.753  0.2356 -0.0808  0.1306
  191ARG    SC2  544   9.672  11.956   4.790  0.2249  0.1824  0.0622
  191ARG    SCP  545   9.674  12.000   4.891  0.1347  0.3916 -0.0207
  192VAL     BB  546   9.802  11.388   5.168  0.0442  0.0209 -0.2024
  192VAL    SC1  547   9.792  11.374   5.432  0.3414 -0.1143 -0.1947
  193PRO     BB  548  10.041  11.180   5.075  0.2741 -0.1186  0.0006
  193PRO    SC1  549   9.905  10.990   4.902  0.2709  0.2552  0.0200
  194VAL     BB  550  10.237  11.162   5.268  0.1712 -0.0461 -0.1831
  194VAL    SC1  551  10.469  11.039   5.306 -0.0062 -0.2858  0.1762
  195PRO     BB  552  10.270  11.329   5.612 -0.1732  0.0807  0.1882
  195PRO    SC1  553  10.133  11.622   5.631 -0.1319  0.0346 -0.0298
  196ALA     BB  554  10.106  11.130   5.720 -0.0541 -0.1238 -0.2227
  197ASP     BB  555  10.115  10.822   5.710  0.0602 -0.0416  0.0034
  197ASP    SC1  556   9.995  10.663   5.934  0.0016 -0.4657 -0.0412
  197ASP    SCN  557  10.045  10.590   5.870  0.2971 -0.5387  0.2444
  198LEU     BB  558  10.195  10.528   5.506  0.0450 -0.0774 -0.3077
  198LEU    SC1  559  10.218  10.658   5.184  0.0442  0.0304 -0.1265
  199GLU     BB  560  10.452  10.307   5.520  0.3122 -0.1395  0.0662
  199GLU    SC1  561  10.236   9.960   5.425 -0.1700 -0.1194 -0.0814
  199GLU    SCN  562  10.253   9.880   5.498  0.4226 -0.3419 -0.4014
  200ILE     BB  563  10.707  10.131   5.470  0.0128  0.2093 -0.1393
  200ILE    SC1  564  10.792   9.982   5.728 -0.1364  0.2607 -0.0588
  201PRO     BB  565  10.763   9.955   5.224  0.0875  0.3635 -0.3686
  201PRO    SC1  566  11.002  10.012   5.087 -0.0188  0.1886  0.0808
  202PRO     BB  567  10.559   9.719   5.077  0.2228  0.1920  0.2429
  202PRO    SC1  568  10.435   9.551   5.284 -0.1873  0.2616 -0.2135
  203GLN     BB  569  10.627   9.606   4.837 -0.2889  0.2798  0.0126
  203GLN    SC1  570  10.783   9.250   4.865 -0.1678 -0.0838 -0.0158
  203GLN    SCP  571  10.826   9.342   4.962  0.0186 -0.3558  0.1108
  203GLN    SCN  572  10.741   9.158   4.769 -0.0299  0.1178 -0.3417
  204SER     BB  573  10.733   9.583   4.534 -0.1453 -0.1751  0.1514
  204SER    SC1  574  10.541   9.617   4.332  0.0250  0.0034 -0.0917
  204SER    SCP  575  10.540   9.563   4.203 -0.1401 -0.5806 -0.1716
  204SER    SCN  576  10.543   9.672   4.461 -0.2321  0.1398 -0.4512
  205LEU     BB  577  10.973   9.774   4.430 -0.3846  0.2670 -0.3487
  205LEU    SC1  578  11.026  10.035   4.631 -0.0349  0.0051 -0.1989
  206SER     BB  579  11.095   9.731   4.102 -0.0766 -0.1958  0.0183
  206SER    SC1  580  11.265   9.913   4.074  0.1759  0.3007 -0.0507
  206SER    SCP  581  11.398   9.869   4.072  0.0659  0.2485  0.3034
  206SER    SCN  582  11.132   9.957   4.076  0.0554  0.2436 -0.0248
  207PRO     BB  583  10.870   9.599   3.964  0.0013 -0.2777  0.0473
  207PRO    SC1  584  10.835   9.339   4.120  0.0913  0.0182 -0.1139
  208TRP     BB  585  10.565   9.725   3.886 -0.0353 -0.1683 -0.3414
  208TRP    SC1  586  10.433   9.541   3.630  0.0719 -0.0585  0.3147
  208TRP    SC2  587  10.406   9.369   3.424 -0.1754  0.0006  0.2954
  208TRP    SC3  588  10.621   9.352   3.586  0.0951  0.0417 -0.0480
  208TRP    SC4  589  10.594   9.181   3.379 -0.2528 -0.0208  0.0438
  209THR     BB  590  10.409   9.963   3.766 -0.0576 -0.2250  0.0700
  209THR    SC1  591  10.466  10.021   3.525 -0.1313  0.0275  0.0922
  209THR    SCP  592  10.379   9.938   3.454  0.5807 -0.3941 -0.2123
  209THR    SCN  593  10.553  10.105   3.597  0.2131 -0.0215 -0.1819
  210GLY     BB  594  10.169  10.163   3.936 -0.1115  0.2550  0.3797
  211GLY     BB  595  10.030  10.276   3.709 -0.0887 -0.0600  0.0594
  212GLU     BB  596   9.921  10.331   3.462  0.1587 -0.2400  0.2107
  212GLU    SC1  597  10.026  10.632   3.199 -0.3196 -0.3251 -0.4027
  212GLU    SCN  598   9.939  10.594   3.145 -0.5387  0.0632 -0.3649
  213THR     BB  599  10.112  10.133   3.094 -0.0016 -0.1288  0.0225
  213THR    SC1  600  10.337  10.237   2.977 -0.0949  0.1358  0.0813
  213THR    SCP  601  10.291  10.128   3.052 -0.1918 -0.0665  0.0071
  213THR    SCN  602  10.383  10.347   2.902 -0.3742  0.1186  0.1591
  214GLU     BB  603  10.127   9.765   2.984 -0.0973  0.0556  0.0420
  214GLU    SC1  604  10.451   9.773   3.101 -0.8098  0.2766 -0.6544
  214GLU    SCN  605  10.431   9.818   3.199  0.3419 -0.2760  0.0528
  215GLY     BB  606   9.854   9.640   2.984 -0.0344 -0.0276  0.0404
  216LEU     BB  607   9.770   9.416   3.187  0.0904 -0.0866  0.1368
  216LEU    SC1  608   9.488   9.352   3.030  0.1328  0.1016  0.0452
  217ARG     BB  609   9.902   9.108   3.141  0.1228 -0.0696 -0.0499
  217ARG    SC1  610  10.118   8.913   3.244  0.0275 -0.2442 -0.0475
  217ARG    SC2  611  10.331   8.688   3.292  0.0397  0.0617 -0.3330
  217ARG    SCP  612  10.415   8.663   3.358 -0.3154 -0.3069  0.0336
  218ARG     BB  613   9.995   9.139   2.833 -0.1192 -0.0120  0.2933
  218ARG    SC1  614  10.266   9.320   2.867 -0.3747 -0.2925 -0.0163
  218ARG    SC2  615  10.488   9.466   2.726 -0.0504  0.0679  0.1516
  218ARG    SCP  616  10.519   9.502   2.825  0.0298  0.2614  0.0611
  219LEU     BB  617   9.729   9.170   2.669 -0.0842 -0.0620 -0.0512
  219LEU    SC1  618   9.549   8.929   2.745 -0.0152 -0.0279 -0.2875
  220GLU     BB  619   9.800   9.278   2.356 -0.0242  0.1306  0.0363
  220GLU    SC1  620  10.066   9.520   2.451 -0.0606 -0.2706  0.0238
  220GLU    SCN  621  10.025   9.483   2.546  0.0189  0.0662  0.2033
  221GLN     BB  622   9.989   9.076   2.268 -0.0205  0.2003  0.2557
  221GLN    SC1  623  10.323   9.088   2.450 -0.1278  0.3112  0.1384
  221GLN    SCP  624  10.401   9.174   2.371 -0.2026 -0.1106 -0.2104
  221GLN    SCN  625  10.245   9.002   2.528  0.3843 -0.5569 -0.0808
  222HIS     BB  626   9.967   8.753   2.303  0.0771  0.0948 -0.1013
  222HIS    SC1  627  10.049   8.709   2.606 -0.0122  0.2772 -0.0537
  222HIS    SC2  628  10.218   8.665   2.812  0.0461 -0.2999 -0.2053
  222HIS    SC3  629   9.951   8.641   2.848  0.0350 -0.0918 -0.1322
  223LEU     BB  630   9.693   8.594   2.182 -0.0245 -0.0769 -0.1875
  223LEU    SC1  631   9.487   8.874   2.231 -0.3544 -0.2214 -0.0745
  224THR     BB  632   9.687   8.550   1.842  0.1949 -0.3240  0.0615
  224THR    SC1  633   9.475   8.668   1.750  0.0932  0.3982  0.1346
  224THR    SCP  634   9.578   8.576   1.729  0.3337  0.1772 -0.0216
  224THR    SCN  635   9.371   8.759   1.771 -0.2013 -0.4061  0.0410
  225ASP     BB  636   9.839   8.301   1.618  0.2561  0.0314 -0.2232
  225ASP    SC1  637  10.054   8.480   1.510 -0.1574 -0.0869  0.5376
  225ASP    SCN  638  10.038   8.576   1.459 -0.0376 -0.3194  0.0017
  226GLN     BB  639   9.717   8.058   1.526 -0.0133  0.0044  0.2642
  226GLN    SC1  640   9.996   8.007   1.243  0.0971  0.1398  0.1571
  226GLN    SCP  641   9.987   7.877   1.294  0.0599  0.1027  0.0211
  226GLN    SCN  642  10.006   8.137   1.192  0.2751 -0.0096 -0.2394
  227GLY     BB  643   9.686   7.803   1.577  0.1328  0.1697  0.0091
  228TRP     BB  644   9.705   7.642   1.817 -0.0724  0.1092 -0.0806
  228TRP    SC1  645   9.844   7.380   1.786  0.0551 -0.1450 -0.0277
  228TRP    SC2  646  10.003   7.189   1.682  0.1735 -0.0286 -0.0641
  228TRP    SC3  647  10.050   7.283   1.931 -0.0125 -0.1934  0.0366
  228TRP    SC4  648  10.203   7.084   1.831  0.2022  0.0186 -0.0691
  229VAL     BB  649   9.508   7.612   2.049  0.0736 -0.0621  0.1686
  229VAL    SC1  650   9.529   7.758   2.269 -0.0502  0.2323 -0.0095
  230ALA     BB  651   9.214   7.480   2.020 -0.3662 -0.3441 -0.2638
  231ASN     BB  652   9.060   7.261   2.092  0.2218  0.0540  0.0940
  231ASN    SC1  653   8.876   7.221   1.871  0.1558  0.3786  0.0978
  231ASN    SCP  654   8.980   7.145   1.817 -0.0902  0.0445  0.0548
  231ASN    SCN  655   8.772   7.297   1.925 -0.3759 -0.1033 -0.2663
  232PHE     BB  656   9.072   7.058   2.304 -0.2028  0.2301  0.0728
  232PHE    SC1  657   8.861   6.843   2.275  0.0438 -0.0857 -0.3651
  232PHE    SC2  658   8.722   6.653   2.142 -0.0957 -0.2212 -0.0382
  232PHE    SC3  659   8.708   6.667   2.411 -0.1534  0.3059 -0.0567
  233THR     BB  660   9.320   7.075   2.494  0.0937 -0.1878  0.3380
  233THR    SC1  661   9.251   6.968   2.730 -0.0651 -0.2755 -0.3536
  233THR    SCP  662   9.348   6.914   2.645 -0.1982  0.0558 -0.0163
  233THR    SCN  663   9.154   7.022   2.815 -0.3211  0.0197 -0.1321
  234LYS     BB  664   9.563   7.145   2.364  0.0166 -0.2807 -0.1432
  234LYS    SC1  665   9.584   7.116   2.061  0.1896 -0.0398 -0.2134
  234LYS    SC2  666   9.617   6.909   1.863  0.6388 -0.4225 -0.1309
  234LYS    SCP  667   9.554   6.858   1.938 -0.1265  0.3762 -0.0778
  235PRO     BB  668   9.722   7.354   2.475  0.1947  0.1520 -0.3428
  235PRO    SC1  669  10.032   7.271   2.497  0.2037  0.1494 -0.0768
  236ARG     BB  670   9.657   7.562   2.713  0.1340 -0.0485 -0.0299
  236ARG    SC1  671   9.555   7.841   2.793  0.3612 -0.0307 -0.0496
  236ARG    SC2  672   9.381   7.947   3.002 -0.0823  0.0985 -0.2108
  236ARG    SCP  673   9.273   7.957   2.979 -0.1683 -0.1435  0.0351
  237THR     BB  674   9.510   7.333   2.960 -0.4463  0.2103  0.2074
  237THR    SC1  675   9.279   7.413   3.002 -0.0677 -0.0506  0.0624
  237THR    SCP  676   9.187   7.325   2.943 -0.3151 -0.2136  0.4243
  237THR    SCN  677   9.371   7.501   3.060 -0.3692  0.0916  0.0702
  238ILE     BB  678   9.721   7.163   3.042 -0.0213  0.0513  0.2887
  238ILE    SC1  679   9.747   6.952   2.816  0.1513  0.2469  0.1219
  239PRO     BB  680  10.063   7.263   2.998  0.1162 -0.2311 -0.0725
  239PRO    SC1  681  10.085   7.279   3.315  0.2599 -0.3853  0.1469
  240ASN     BB  682  10.188   7.551   2.914 -0.2012 -0.1154 -0.3461
  240ASN    SC1  683  10.333   7.698   3.151  0.0695  0.1652 -0.2528
  240ASN    SCP  684  10.453   7.675   3.219  0.3114  0.3640  0.1932
  240ASN    SCN  685  10.213   7.721   3.083  0.2971 -0.1073  0.0424
  241SER     BB  686  10.328   7.660   2.635 -0.0638  0.0548  0.2228
  241SER    SC1  687  10.533   7.547   2.553 -0.1639 -0.1542  0.1303
  241SER    SCP  688  10.670   7.522   2.538 -0.0091  0.0066 -0.2641
  241SER    SCN  689  10.396   7.572   2.568  0.0275 -0.0272  0.1935
  242LEU     BB  690  10.066   7.842   2.490  0.0982  0.3312  0.4720
  242LEU    SC1  691  10.069   7.680   2.190 -0.2690  0.1929 -0.1580
  243LEU     BB  692   9.807   8.124   2.399 -0.2911  0.0456  0.1668
  243LEU    SC1  693   9.901   8.156   2.124  0.0833  0.4128  0.1704
  244PRO     BB  694   9.771   8.273   2.611 -0.1362 -0.1149 -0.2176
  244PRO    SC1  695   9.582   8.450   2.611 -0.1825  0.3052  0.3320
  245SER     BB  696   9.920   8.127   2.891  0.1547  0.4069  0.0570
  245SER    SC1  697  10.172   8.081   2.920  0.0610  0.0097 -0.2445
  245SER    SCP  698  10.218   8.057   2.790  0.2493  0.0869 -0.1759
  245SER    SCN  699  10.125   8.105   3.050  0.3261  0.0175 -0.1351
  246THR     BB  700   9.750   8.260   3.142  0.0697  0.1746  0.3082
  246THR    SC1  701   9.955   8.385   3.272 -0.2912 -0.3078 -0.2488
  246THR    SCP  702   9.839   8.345   3.205  0.1866 -0.0450 -0.1275
  246THR    SCN  703  10.072   8.425   3.338  0.0190  0.1076  0.0810
  247THR     BB  704   9.491   8.594   3.104  0.0260 -0.0077 -0.3767
  247THR    SC1  705   9.304   8.473   3.005  0.1970  0.0767 -0.0371
  247THR    SCP  706   9.356   8.597   3.046 -0.1143 -0.1456  0.3531
  247THR    SCN  707   9.253   8.350   2.963 -0.5655  0.0896  0.1780
  248GLY     BB  708   9.438   8.934   3.192  0.0605 -0.0730  0.0368
  249LEU     BB  709   9.317   9.029   3.465  0.0300 -0.2527  0.0428
  249LEU    SC1  710   9.136   9.251   3.433  0.3963  0.1362 -0.2940
  250SER     BB  711   9.457   9.030   3.790 -0.1089 -0.1137  0.1333
  250SER    SC1  712   9.316   8.877   3.900 -0.0851  0.0900 -0.0354
  250SER    SCP  713   9.330   8.777   3.803 -0.2642  0.0271  0.0000
  250SER    SCN  714   9.303   8.978   3.996 -0.3942 -0.1247  0.1431
  251PRO     BB  715   9.713   9.310   3.713  0.1252 -0.0444 -0.1823
  251PRO    SC1  716   9.981   9.203   3.685 -0.2358  0.3248  0.1710
  252TYR     BB  717   9.551   9.648   3.691 -0.2664  0.0807 -0.2833
  252TYR    SC1  718   9.648   9.817   3.907  0.1561  0.0850  0.0386
  252TYR    SC2  719   9.614   9.893   4.164 -0.0782 -0.0146  0.0397
  252TYR    SC3  720   9.684  10.075   3.977  0.1540  0.0466  0.1827
  253PHE     BB  721   9.249   9.542   3.794  0.3052  0.2267  0.1674
  253PHE    SC1  722   8.987   9.629   3.678 -0.0224  0.1434  0.0679
  253PHE    SC2  723   8.785   9.634   3.500 -0.1083 -0.2416  0.1440
  253PHE    SC3  724   8.770   9.781   3.726 -0.1147  0.0464 -0.0375
  254SER     BB  725   9.204   9.512   4.135  0.0936  0.1105 -0.1810
  254SER    SC1  726   9.391   9.443   4.262  0.1624  0.2085  0.1451
  254SER    SCP  727   9.474   9.331   4.260 -0.0712  0.0818 -0.1439
  254SER    SCN  728   9.309   9.556   4.264 -0.2624 -0.0575  0.0954
  255MET     BB  729   9.153   9.899   4.168 -0.0332  0.0320 -0.0091
  255MET    SC1  730   9.179  10.083   4.452  0.0750 -0.0415  0.3623
  256GLY     BB  731   9.068  10.061   3.982  0.0147 -0.0934 -0.2810
  257CYS     BB  732   9.232  10.091   3.711  0.2564  0.2364  0.1153
  257CYS    SC1  733   9.447  10.311   3.603  0.0942 -0.0672  0.2581
  258LEU     BB  734   9.141   9.957   3.346  0.0744 -0.2204 -0.0170
  258LEU    SC1  735   9.299   9.711   3.332  0.4171  0.2060 -0.0818
  259SER     BB  736   8.862   9.948   3.136 -0.0256  0.2074 -0.2324
  259SER    SC1  737   8.725  10.150   3.048 -0.1006  0.3980  0.1468
  259SER    SCP  738   8.772  10.074   3.155 -0.2833  0.0378  0.1930
  259SER    SCN  739   8.678  10.227   2.941 -0.3725 -0.1408  0.1022
  260VAL     BB  740   8.821   9.678   2.968  0.0488  0.0592 -0.0937
  260VAL    SC1  741   8.995   9.486   3.024  0.0733  0.0587 -0.1709
  261ARG     BB  742   8.601   9.771   2.763 -0.2958 -0.2077 -0.1776
  261ARG    SC1  743   8.322   9.949   2.833 -0.1962  0.3852 -0.1674
  261ARG    SC2  744   7.982   9.986   2.901  0.0843 -0.2888 -0.2377
  261ARG    SCP  745   7.895  10.045   2.934  0.1775 -0.0822 -0.3410
  262THR     BB  746   8.864   9.898   2.545  0.0589  0.1567  0.1877
  262THR    SC1  747   8.823  10.165   2.577  0.1134 -0.2533  0.1944
  262THR    SCP  748   8.770  10.140   2.449 -0.6171 -0.1307  0.2319
  262THR    SCN  749   8.876  10.190   2.704 -0.4233  0.1109  0.1080
  263PHE     BB  750   8.939   9.614   2.441 -0.1883  0.1886 -0.5206
  263PHE    SC1  751   9.173   9.605   2.244  0.0002 -0.0703  0.1617
  263PHE    SC2  752   9.320   9.628   2.019 -0.1175 -0.1284  0.0775
  263PHE    SC3  753   9.360   9.420   2.186  0.1051  0.0186  0.2134
  264PHE     BB  754   8.741   9.426   2.408 -0.0723 -0.1323  0.1303
  264PHE    SC1  755   8.596   9.226   2.585  0.5109  0.0480  0.1399
  264PHE    SC2  756   8.546   8.991   2.708 -0.1073  0.0399 -0.0888
  264PHE    SC3  757   8.511   9.223   2.841 -0.1554  0.0172 -0.0615
  265GLN     BB  758   8.740   9.245   2.152 -0.4154  0.1118  0.0204
  265GLN    SC1  759   8.673   9.441   1.840  0.1848  0.0632 -0.2297
  265GLN    SCP  760   8.538   9.479   1.843 -0.1625  0.0491  0.4678
  265GLN    SCN  761   8.808   9.403   1.837 -0.1732 -0.0038 -0.2276
  266ARG     BB  762   8.949   8.974   2.204 -0.2882 -0.2798  0.1716
  266ARG    SC1  763   9.138   8.996   1.948  0.1318  0.0093 -0.4921
  266ARG    SC2  764   9.123   9.250   1.736 -0.4579 -0.4315 -0.0023
  266ARG    SCP  765   9.043   9.303   1.681 -0.0793  0.4882  0.1463
  267LEU     BB  766   8.902   8.795   2.429  0.1432  0.1514  0.0678
  267LEU    SC1  767   9.138   8.647   2.539  0.0786  0.2404 -0.3130
  268SER     BB  768   8.503   8.722   2.306  0.0454  0.1337  0.0470
  268SER    SC1  769   8.383   8.574   2.468  0.2233  0.0901 -0.2656
  268SER    SCP  770   8.257   8.625   2.434  0.0648  0.0655 -0.4304
  268SER    SCN  771   8.508   8.523   2.502 -0.0437  0.0697  0.0030
  269ASN     BB  772   8.514   8.514   2.014  0.2659 -0.2181  0.2803
  269ASN    SC1  773   8.285   8.593   1.844  0.1545 -0.1363  0.1200
  269ASN    SCP  774   8.326   8.522   1.958 -0.1179 -0.2496 -0.2461
  269ASN    SCN  775   8.244   8.664   1.731 -0.1733 -0.3525 -0.2909
  270ILE     BB  776   8.821   8.422   2.016  0.1752  0.0477  0.1035
  270ILE    SC1  777   8.954   8.493   1.745 -0.0542  0.1745  0.0216
  271TYR     BB  778   8.735   8.233   2.332 -0.1550  0.5211  0.1186
  271TYR    SC1  779   9.021   8.125   2.441 -0.0518  0.0478  0.1466
  271TYR    SC2  780   9.152   8.182   2.670  0.0679  0.1579  0.0522
  271TYR    SC3  781   9.289   8.098   2.454 -0.0196  0.2552 -0.0424
  272ALA     BB  782   8.464   8.100   2.269  0.0590  0.3594  0.0856
  273GLN     BB  783   8.338   8.000   2.056 -0.1953  0.2102 -0.0975
  273GLN    SC1  784   7.960   8.141   2.083  0.1586 -0.0964  0.2461
  273GLN    SCP  785   8.005   8.145   1.951  0.1425  0.0149  0.0590
  273GLN    SCN  786   7.914   8.137   2.216 -0.2464 -0.0769 -0.0708
  274ALA     BB  787   8.420   7.991   1.794 -0.1460  0.0002 -0.0379
  275LYS     BB  788   8.726   8.037   1.759  0.0002  0.2094 -0.0857
  275LYS    SC1  789   8.849   8.075   1.464  0.1116 -0.0756 -0.2036
  275LYS    SC2  790   8.867   7.988   1.256 -0.2190  0.1199 -0.1041
  275LYS    SCP  791   8.838   7.926   1.170  0.4181 -0.0427 -0.2598
  276HIS     BB  792   8.895   7.874   1.950  0.0627  0.1069  0.2383
  276HIS    SC1  793   9.190   8.053   2.008 -0.0934  0.0138  0.0821
  276HIS    SC2  794   9.455   8.081   1.963 -0.0728  0.0558  0.2269
  276HIS    SC3  795   9.312   8.288   2.061 -0.1699  0.0497  0.1002
  277HIS     BB  796   8.795   7.720   2.185 -0.0814 -0.1375  0.1936
  277HIS    SC1  797   9.032   7.690   2.391 -0.0675 -0.0250  0.0763
  277HIS    SC2  798   9.204   7.540   2.536  0.0350 -0.0182 -0.0372
  277HIS    SC3  799   9.053   7.728   2.658  0.1289 -0.0048  0.0597
  278SER     BB  800   8.609   7.511   2.173  0.1276  0.0214  0.0122
  278SER    SC1  801   8.484   7.501   1.926  0.0392  0.2530  0.3296
  278SER    SCP  802   8.478   7.640   1.942  0.4819 -0.0735  0.1970
  278SER    SCN  803   8.490   7.362   1.909  0.1496 -0.0497 -0.2032
  279LEU     BB  804   8.618   7.297   2.391 -0.3125 -0.3117 -0.1303
  279LEU    SC1  805   8.377   7.087   2.381 -0.0052 -0.1551 -0.1823
  280PRO     BB  806   8.759   7.283   2.677  0.0664 -0.0667  0.2686
  280PRO    SC1  807   8.792   6.980   2.738  0.0710 -0.0694  0.3051
  281PRO     BB  808   8.691   7.445   2.947 -0.1296 -0.3481  0.3073
  281PRO    SC1  809   8.565   7.225   3.148  0.0674  0.2718 -0.0343
  282VAL     BB  810   8.759   7.719   3.056  0.2110 -0.2725  0.1336
  282VAL    SC1  811   8.645   7.773   3.289 -0.0668  0.3464 -0.1235
  283SER     BB  812   8.608   7.925   2.784  0.1413  0.1656 -0.3361
  283SER    SC1  813   8.532   7.776   2.611 -0.0314 -0.0566 -0.0019
  283SER    SCP  814   8.512   7.841   2.489 -0.4573  0.2221  0.1595
  283SER    SCN  815   8.551   7.711   2.734 -0.1997  0.2173  0.1195
  284LEU     BB  816   8.552   8.198   2.820  0.1026  0.0549 -0.3102
  284LEU    SC1  817   8.765   8.405   2.760 -0.5272  0.0498 -0.4419
  285GLN     BB  818   8.430   8.312   3.055 -0.1170  0.0639  0.2112
  285GLN    SC1  819   8.299   8.660   2.949  0.0773 -0.1682 -0.4845
  285GLN    SCP  820   8.204   8.658   2.846  0.0242 -0.0664  0.0183
  285GLN    SCN  821   8.394   8.662   3.052 -0.0154  0.0447  0.0536
  286GLY     BB  822   8.539   8.309   3.284 -0.0655 -0.1102  0.0184
  287GLN     BB  823   8.857   8.495   3.226  0.1293  0.3449  0.1918
  287GLN    SC1  824   8.948   8.166   3.117 -0.0677  0.1722  0.3590
  287GLN    SCP  825   9.052   8.178   3.210 -0.1468  0.0292  0.3719
  287GLN    SCN  826   8.844   8.155   3.024  0.0429  0.4492  0.0918
  288LEU     BB  827   8.829   8.781   3.221 -0.1620 -0.4202 -0.0500
  288LEU    SC1  828   8.978   8.907   2.982 -0.1138 -0.1195 -0.2258
  289LEU     BB  829   8.586   8.894   3.374  0.1423 -0.1401 -0.1646
  289LEU    SC1  830   8.652   9.212   3.327  0.2615  0.0868  0.1301
  290TRP     BB  831   8.426   8.855   3.665 -0.0319  0.0637 -0.3057
  290TRP    SC1  832   8.288   8.577   3.787  0.0144 -0.0438 -0.0966
  290TRP    SC2  833   8.309   8.397   3.987 -0.1010  0.0252 -0.0219
  290TRP    SC3  834   8.434   8.353   3.753  0.0645 -0.0392  0.0775
  290TRP    SC4  835   8.475   8.186   3.961 -0.2375 -0.0985  0.0928
  291ARG     BB  836   8.352   9.153   3.777 -0.0689  0.2510 -0.0092
  291ARG    SC1  837   8.356   9.460   3.610  0.0770 -0.2434  0.1004
  291ARG    SC2  838   8.301   9.654   3.841  0.3592 -0.4100  0.0983
  291ARG    SCP  839   8.334   9.695   3.744  0.1774 -0.0700  0.1617
  292GLU     BB  840   8.062   9.176   3.830  0.0033 -0.0771  0.2172
  292GLU    SC1  841   7.868   9.513   3.639 -0.1140 -0.0104  0.1687
  292GLU    SCN  842   7.961   9.540   3.691  0.0499 -0.0888 -0.0650
  293PHE     BB  843   7.923   8.930   3.795 -0.1133  0.0572  0.2376
  293PHE    SC1  844   7.946   8.746   3.561  0.1011 -0.2172  0.0636
  293PHE    SC2  845   7.840   8.506   3.496  0.0879 -0.1624 -0.1223
  293PHE    SC3  846   8.085   8.574   3.406  0.1359 -0.1474  0.0173
  294PHE     BB  847   7.931   8.788   4.119 -0.2376  0.2500  0.4823
  294PHE    SC1  848   7.778   8.545   4.048 -0.0790 -0.1424  0.1041
  294PHE    SC2  849   7.829   8.330   3.892 -0.0676 -0.0626 -0.0032
  294PHE    SC3  850   7.574   8.407   3.937 -0.0724 -0.1104  0.0515
  295TYR     BB  851   7.821   9.043   4.263 -0.0558  0.0184  0.0932
  295TYR    SC1  852   8.036   9.061   4.459 -0.0561 -0.0553 -0.2414
  295TYR    SC2  853   8.170   9.013   4.689 -0.0045 -0.1466 -0.2899
  295TYR    SC3  854   8.068   9.258   4.641  0.0565 -0.1043 -0.2068
  296THR     BB  855   7.530   9.109   4.082 -0.2181  0.3457  0.2209
  296THR    SC1  856   7.544   9.285   3.934 -0.0839  0.2845  0.0156
  296THR    SCP  857   7.645   9.366   3.880 -0.0873  0.3702  0.0921
  296THR    SCN  858   7.443   9.204   3.987  0.3317  0.0246  0.4004
  297VAL     BB  859   7.366   8.856   4.164 -0.3965 -0.1013 -0.0640
  297VAL    SC1  860   7.159   8.728   4.056 -0.4004 -0.4446  0.3257
  298ALA     BB  861   7.420   8.948   4.516 -0.2595  0.2199  0.2651
  299SER     BB  862   7.418   9.254   4.657 -0.0122  0.2056 -0.0376
  299SER    SC1  863   7.601   9.390   4.561  0.1522  0.1477 -0.0738
  299SER    SCP  864   7.661   9.489   4.640  0.3419 -0.0416  0.0364
  299SER    SCN  865   7.541   9.291   4.482  0.2361  0.2341 -0.2372
  300ALA     BB  866   7.049   9.212   4.692  0.2032 -0.1087  0.0966
  301THR     BB  867   6.931   8.900   4.593 -0.2247 -0.0937  0.0078
  301THR    SC1  868   6.657   8.973   4.597 -0.0733 -0.2039 -0.0011
  301THR    SCP  869   6.616   9.102   4.561 -0.0261  0.0673  0.1303
  301THR    SCN  870   6.697   8.844   4.634 -0.1336 -0.0255 -0.0682
  302GLN     BB  871   7.041   8.649   4.702  0.4759  0.3015  0.1752
  302GLN    SC1  872   6.734   8.506   4.786  0.1716 -0.1446 -0.1902
  302GLN    SCP  873   6.734   8.581   4.904 -0.2456  0.0977 -0.2377
  302GLN    SCN  874   6.733   8.431   4.668 -0.2566  0.3714 -0.4172
  303ASN     BB  875   7.289   8.628   4.905  0.1528  0.0628  0.0715
  303ASN    SC1  876   7.271   8.930   5.031  0.2868 -0.1131  0.3050
  303ASN    SCP  877   7.363   8.881   4.937 -0.1759  0.0863  0.2641
  303ASN    SCN  878   7.179   8.979   5.124 -0.6084 -0.0880 -0.0532
  304PHE     BB  879   7.520   8.456   4.923 -0.0637 -0.0542 -0.2092
  304PHE    SC1  880   7.719   8.406   4.692 -0.0176 -0.0860  0.1297
  304PHE    SC2  881   7.842   8.374   4.454 -0.1606 -0.0998  0.0561
  304PHE    SC3  882   7.849   8.614   4.578 -0.0413 -0.1067  0.0642
  305THR     BB  883   7.717   8.387   5.175  0.2646  0.2290 -0.0872
  305THR    SC1  884   7.849   8.565   5.299  0.3905 -0.4256  0.1120
  305THR    SCP  885   7.945   8.555   5.197 -0.1308  0.1811 -0.1216
  305THR    SCN  886   7.754   8.576   5.401  0.2016  0.2026  0.1989
  306GLN     BB  887   7.561   8.138   5.286 -0.3693  0.1975  0.0693
  306GLN    SC1  888   7.916   8.052   5.496 -0.2626 -0.1416 -0.0361
  306GLN    SCP  889   7.957   7.918   5.484 -0.3816 -0.0215  0.0892
  306GLN    SCN  890   7.875   8.185   5.508 -0.1541  0.0819 -0.2178
  307MET     BB  891   7.363   8.013   5.260  0.0992 -0.1592 -0.2764
  307MET    SC1  892   7.144   8.145   5.557  0.0790  0.0752 -0.0996
  308ALA     BB  893   7.150   8.123   5.031  0.1565  0.2016  0.3325
  309GLY     BB  894   7.119   8.165   4.783  0.0955  0.0539 -0.0837
  310ASN     BB  895   6.906   8.042   4.605 -0.1100 -0.0368 -0.0613
  310ASN    SC1  896   6.638   8.102   4.513 -0.0668 -0.0992  0.0954
  310ASN    SCP  897   6.699   8.189   4.605  0.3433 -0.2365 -0.0039
  310ASN    SCN  898   6.578   8.015   4.422 -0.4477  0.1953  0.0642
  311PRO     BB  899   7.058   7.932   4.348  0.1274 -0.2038 -0.5283
  311PRO    SC1  900   7.064   8.169   4.144  0.1460 -0.2800 -0.1108
  312ILE     BB  901   7.320   7.807   4.365  0.1890  0.1461  0.3367
  312ILE    SC1  902   7.568   7.949   4.244  0.2409 -0.0094  0.2581
  313CYS     BB  903   7.352   7.741   4.716 -0.1664 -0.0051 -0.0436
  313CYS    SC1  904   7.583   7.927   4.775 -0.0242  0.1225  0.1355
  314LEU     BB  905   7.416   7.540   4.936 -0.4228  0.3404  0.1960
  314LEU    SC1  906   7.206   7.336   5.009 -0.2487 -0.1285  0.0446
  315GLN     BB  907   7.704   7.442   4.999 -0.1485  0.0774  0.1462
  315GLN    SC1  908   7.903   7.741   5.094  0.0837  0.2549 -0.3865
  315GLN    SCP  909   7.941   7.779   4.965 -0.0604  0.1163  0.2603
  315GLN    SCN  910   7.865   7.704   5.224  0.1743  0.2363  0.3666
  316ILE     BB  911   7.809   7.226   5.194 -0.0081 -0.2975 -0.3279
  316ILE    SC1  912   7.660   6.955   5.208 -0.2134 -0.1686  0.4575
  317HIS     BB  913   7.801   7.154   5.575  0.2600  0.4204 -0.2290
  317HIS    SC1  914   7.624   7.407   5.580  0.1064  0.0872  0.1525
  317HIS    SC2  915   7.597   7.636   5.440 -0.0889 -0.0569 -0.0532
  317HIS    SC3  916   7.385   7.472   5.472 -0.0068 -0.1044  0.2819
  318TRP     BB  917   8.084   7.086   5.629 -0.2129  0.2699 -0.0455
  318TRP    SC1  918   8.210   6.992   5.362  0.2191 -0.1495  0.0381
  318TRP    SC2  919   8.290   7.016   5.105  0.0024 -0.0779 -0.0249
  318TRP    SC3  920   8.128   6.812   5.177  0.1218 -0.1398  0.0710
  318TRP    SC4  921   8.207   6.837   4.920 -0.1511 -0.0284 -0.0053
  319TYR     BB  922   8.349   7.228   5.759 -0.2652 -0.0675 -0.0138
  319TYR    SC1  923   8.593   7.118   5.903  0.1536  0.0654 -0.3780
  319TYR    SC2  924   8.775   6.920   5.921  0.2537  0.1637 -0.2999
  319TYR    SC3  925   8.856   7.178   5.909  0.1150  0.2528  0.3238
  320GLU     BB  926   8.295   7.476   6.044 -0.0909  0.1372 -0.0923
  320GLU    SC1  927   8.400   7.253   6.342  0.2009  0.1532 -0.2041
  320GLU    SCN  928   8.505   7.237   6.312  0.2028 -0.2231 -0.0444
  321ASP     BB  929   8.440   7.744   5.954 -0.2557 -0.0466 -0.1108
  321ASP    SC1  930   8.282   7.981   5.830  0.3438 -0.2009 -0.3486
  321ASP    SCN  931   8.328   7.943   5.923  0.1041 -0.4034 -0.3046
  322ALA     BB  932   8.680   7.639   5.731 -0.0995 -0.1880  0.0032
  323GLU     BB  933   8.940   7.687   5.728 -0.2031 -0.0460  0.2033
  323GLU    SC1  934   8.885   7.961   6.028 -0.0678 -0.0848 -0.0932
  323GLU    SCN  935   8.818   8.011   6.101 -0.1591 -0.2081 -0.0895
  324ARG     BB  936   9.272   7.628   5.914 -0.1958 -0.0724  0.0236
  324ARG    SC1  937   9.167   7.496   6.164 -0.2339  0.1820 -0.0423
  324ARG    SC2  938   8.843   7.534   6.237 -0.1094  0.0197 -0.2703
  324ARG    SCP  939   8.889   7.553   6.139  0.0735 -0.3845 -0.2865
  325LEU     BB  940   9.423   7.595   5.712 -0.1275 -0.0223  0.0855
  325LEU    SC1  941   9.355   7.718   5.402 -0.3262 -0.0376 -0.0248
  326HIS     BB  942   9.652   7.351   5.678  0.1118 -0.1465  0.0935
  326HIS    SC1  943   9.742   7.283   5.951 -0.1444  0.1531 -0.1818
  326HIS    SC2  944   9.838   7.375   6.186 -0.0722 -0.1792 -0.0757
  326HIS    SC3  945   9.639   7.193   6.184  0.0180 -0.2794 -0.2668
  327LYS     BB  946   9.722   7.319   5.416  0.1409 -0.0300 -0.0455
  327LYS    SC1  947   9.531   7.102   5.250  0.0745 -0.1758 -0.3571
  327LYS    SC2  948   9.632   6.860   5.261 -0.1481  0.2110 -0.1232
  327LYS    SCP  949   9.663   6.755   5.253 -0.0950  0.1675  0.3577
  328TRP     BB  950   9.819   7.584   5.263 -0.0358  0.1813 -0.1634
  328TRP    SC1  951   9.695   7.574   4.968  0.2645  0.1788 -0.0500
  328TRP    SC2  952   9.690   7.723   4.743  0.0336  0.1916 -0.0385
  328TRP    SC3  953   9.540   7.795   4.956 -0.0562 -0.0373 -0.0218
  328TRP    SC4  954   9.560   7.960   4.744 -0.1848  0.0743  0.0514
  329LYS     BB  955   9.878   7.828   5.417  0.1110 -0.1952  0.0781
  329LYS    SC1  956   9.714   8.069   5.483 -0.3861  0.1229  0.0086
  329LYS    SC2  957   9.694   8.225   5.683  0.1029 -0.0184 -0.0408
  329LYS    SCP  958   9.644   8.243   5.586 -0.4591  0.0850  0.2307
  330THR     BB  959   9.995   7.740   5.745  0.0467 -0.1224  0.5527
  330THR    SC1  960   9.838   7.801   5.916 -0.0192  0.0549 -0.3360
  330THR    SCP  961   9.830   7.737   5.792  0.2181  0.0483 -0.0115
  330THR    SCN  962   9.846   7.866   6.039 -0.2806  0.0541  0.0286
  331ALA     BB  963  10.167   7.366   5.723 -0.0052 -0.2193  0.2817
  332GLN     BB  964  10.155   7.270   5.488 -0.1199  0.3601 -0.2048
  332GLN    SC1  965  10.397   7.493   5.302  0.3177 -0.1128 -0.5244
  332GLN    SCP  966  10.397   7.463   5.165 -0.1261 -0.3903 -0.2322
  332GLN    SCN  967  10.396   7.523   5.439  0.3976 -0.2186 -0.2560
  333THR     BB  968  10.122   6.888   5.463 -0.0429  0.0527  0.3959
  333THR    SC1  969   9.905   6.905   5.660  0.1411 -0.0793 -0.3269
  333THR    SCP  970   9.926   6.824   5.772 -0.5738 -0.2784 -0.0515
  333THR    SCN  971   9.885   6.986   5.547 -0.0410 -0.1877 -0.0955
  334GLY     BB  972  10.122   6.718   5.207 -0.1026  0.1452 -0.2115
  335PHE     BB  973   9.946   6.681   4.895 -0.0785  0.0931 -0.1003
  335PHE    SC1  974   9.894   6.424   4.740  0.4009 -0.0969 -0.0659
  335PHE    SC2  975   9.908   6.158   4.784 -0.3701 -0.1519 -0.0119
  335PHE    SC3  976   9.864   6.251   4.534 -0.3786 -0.0900  0.0126
  336PRO     BB  977  10.176   6.836   4.696 -0.1756 -0.0097  0.3292
  336PRO    SC1  978  10.394   6.936   4.845 -0.0719 -0.1984  0.0045
  337TRP     BB  979  10.085   6.996   4.445 -0.0655 -0.0885  0.2441
  337TRP    SC1  980  10.238   6.948   4.168 -0.0571  0.1957 -0.1744
  337TRP    SC2  981  10.435   6.927   3.984  0.0720  0.0684 -0.0246
  337TRP    SC3  982  10.418   7.147   4.139  0.0919  0.0831 -0.0432
  337TRP    SC4  983  10.605   7.133   3.946 -0.1080  0.1800 -0.2491
  338ILE     BB  984  10.075   7.289   4.505  0.0341 -0.1324 -0.0986
  338ILE    SC1  985   9.859   7.446   4.349  0.1694 -0.2352 -0.3968
  339ASP     BB  986  10.095   7.393   4.798 -0.3198 -0.3004 -0.0623
  339ASP    SC1  987  10.018   7.168   5.017  0.6273 -0.1035 -0.1909
  339ASP    SCN  988   9.956   7.082   5.046  0.1591  0.1303 -0.3750
  340ALA     BB  989  10.251   7.632   4.817  0.1534  0.2717 -0.3840
  341ILE     BB  990  10.277   7.848   4.994  0.1396  0.0858  0.2597
  341ILE    SC1  991  10.056   8.058   5.053 -0.1331 -0.1115 -0.0222
  342MET     BB  992  10.566   7.988   5.167 -0.0591  0.0900  0.1034
  342MET    SC1  993  10.328   7.955   5.464  0.0233  0.2570 -0.0149
  343THR     BB  994  10.495   8.279   5.095  0.0845  0.3318  0.0457
  343THR    SC1  995  10.530   8.511   5.225  0.0626 -0.0551 -0.1514
  343THR    SCP  996  10.622   8.409   5.251 -0.0735 -0.1075 -0.0405
  343THR    SCN  997  10.437   8.612   5.199 -0.1999 -0.1383  0.2637
  344GLN     BB  998  10.301   8.307   4.774  0.1019  0.1925 -0.0836
  344GLN    SC1  999  10.079   8.028   4.577 -0.0326  0.0772 -0.0148
  344GLN    SCP 1000  10.209   8.016   4.628 -0.0105 -0.1899  0.1024
  344GLN    SCN 1001   9.949   8.040   4.526 -0.0721 -0.2252  0.2483
  345LEU     BB 1002  10.430   8.426   4.575 -0.0257  0.0881 -0.1009
  345LEU    SC1 1003  10.342   8.729   4.603 -0.0768  0.2497 -0.0583
  346ARG     BB 1004  10.669   8.491   4.376 -0.0326 -0.0321 -0.1275
  346ARG    SC1 1005  10.913   8.361   4.500  0.1683 -0.0365  0.0468
  346ARG    SC2 1006  10.947   8.244   4.810 -0.0686  0.7885  0.1942
  346ARG    SCP 1007  11.032   8.231   4.878 -0.0247 -0.0129  0.0901
  347GLN     BB 1008  10.621   8.622   4.141  0.2312  0.0150  0.0757
  347GLN    SC1 1009  10.694   8.458   3.778 -0.1698  0.0953  0.1480
  347GLN    SCP 1010  10.680   8.596   3.798  0.0608  0.2442  0.5565
  347GLN    SCN 1011  10.707   8.320   3.758  0.7702  0.3592  0.0428
  348GLU     BB 1012  10.326   8.785   4.078  0.0719  0.1545 -0.2158
  348GLU    SC1 1013  10.367   8.898   3.733  0.1575 -0.4016 -0.0841
  348GLU    SCN 1014  10.282   8.884   3.666 -0.0764 -0.0622  0.1118
  349GLY     BB 1015  10.084   8.662   4.244  0.1780  0.2971 -0.1818
  350TRP     BB 1016  10.149   8.321   4.202  0.3001 -0.1631 -0.1269
  350TRP    SC1 1017  10.410   8.179   4.114 -0.0130  0.0176  0.0985
  350TRP    SC2 1018  10.616   8.037   4.013  0.1021  0.2860 -0.0549
  350TRP    SC3 1019  10.375   8.032   3.890  0.0678  0.1239  0.0154
  350TRP    SC4 1020  10.583   7.897   3.784  0.0845  0.1283  0.0425
  351ILE     BB 1021   9.935   8.208   4.058 -0.3151 -0.4389  0.0017
  351ILE    SC1 1022   9.721   8.083   4.244 -0.3092 -0.0362  0.2914
  352HIS     BB 1023   9.678   8.245   3.813  0.0022  0.0198  0.1137
  352HIS    SC1 1024   9.747   8.533   3.707  0.3393 -0.0064 -0.2532
  352HIS    SC2 1025   9.776   8.755   3.557  0.2528  0.1793 -0.0010
  352HIS    SC3 1026   9.847   8.758   3.817 -0.0181 -0.0009  0.0794
  353HIS     BB 1027   9.638   8.021   3.600 -0.1703  0.0114  0.1984
  353HIS    SC1 1028   9.402   7.842   3.469  0.1360  0.1998 -0.0798
  353HIS    SC2 1029   9.350   7.578   3.483  0.1862  0.1856 -0.1547
  353HIS    SC3 1030   9.153   7.750   3.419  0.1797  0.1545 -0.2183
  354LEU     BB 1031   9.843   7.785   3.711 -0.0478  0.0741 -0.0666
  354LEU    SC1 1032  10.095   7.907   3.538  0.3509  0.2628 -0.0531
  355ALA     BB 1033   9.707   7.649   3.955 -0.1314 -0.1644 -0.1155
  356ARG     BB 1034   9.407   7.651   3.930 -0.0611  0.0705 -0.0639
  356ARG    SC1 1035   9.312   7.957   3.941 -0.0801 -0.4617 -0.0336
  356ARG    SC2 1036   9.196   8.321   4.008 -0.1435  0.1862  0.0095
  356ARG    SCP 1037   9.146   8.418   4.017  0.2152  0.3761  0.1750
  357HIS     BB 1038   9.330   7.289   3.973 -0.1635 -0.0210 -0.1660
  357HIS    SC1 1039   9.450   7.212   3.733 -0.0959 -0.0509  0.0814
  357HIS    SC2 1040   9.651   7.251   3.557 -0.1638  0.0427  0.0238
  357HIS    SC3 1041   9.443   7.092   3.492 -0.1103 -0.0516  0.0821
  358ALA     BB 1042   9.455   7.216   4.232 -0.1226  0.3333  0.1355
  359VAL     BB 1043   9.332   7.453   4.505 -0.4161 -0.1450  0.1797
  359VAL    SC1 1044   9.380   7.683   4.383 -0.0213 -0.1695  0.2758
  360ALA     BB 1045   9.085   7.343   4.524  0.0178 -0.2073 -0.1912
  361CYS     BB 1046   9.042   7.060   4.554  0.0643  0.4057  0.1890
  361CYS    SC1 1047   9.156   6.871   4.381 -0.2255 -0.0106  0.0294
  362PHE     BB 1048   9.192   6.918   4.867  0.1388 -0.0568  0.0968
  362PHE    SC1 1049   9.355   6.698   4.814  0.0081  0.0415  0.1684
  362PHE    SC2 1050   9.373   6.449   4.710  0.0010  0.0232  0.2108
  362PHE    SC3 1051   9.471   6.499   4.957 -0.3046 -0.0196  0.3456
  363LEU     BB 1052   9.068   7.160   5.035  0.1467 -0.1648  0.3611
  363LEU    SC1 1053   9.222   7.397   4.997  0.1022 -0.0552 -0.1020
  364THR     BB 1054   8.774   7.068   5.026 -0.1061 -0.2207  0.2011
  364THR    SC1 1055   8.647   7.212   4.810  0.1275  0.0483  0.0749
  364THR    SCP 1056   8.703   7.247   4.686 -0.1853 -0.9024 -0.2074
  364THR    SCN 1057   8.592   7.178   4.934 -0.3170  0.3386  0.1465
  365ARG     BB 1058   8.767   6.700   4.973 -0.0827  0.0175  0.2597
  365ARG    SC1 1059   8.695   6.719   4.677 -0.1472  0.0977  0.0919
  365ARG    SC2 1060   8.730   6.665   4.382  0.3414  0.1161  0.3433
  365ARG    SCP 1061   8.765   6.562   4.390 -0.0795 -0.1585 -0.3678
  366GLY     BB 1062   8.965   6.574   5.062 -0.3709 -0.3386 -0.0003
  367ASP     BB 1063   9.105   6.696   5.355  0.0248  0.0574  0.2100
  367ASP    SC1 1064   9.308   6.515   5.429 -0.1694  0.4043  0.1639
  367ASP    SCN 1065   9.415   6.536   5.445 -0.0809  0.0631  0.1080
  368LEU     BB 1066   9.034   6.973   5.451 -0.1037  0.2174 -0.0657
  368LEU    SC1 1067   9.134   7.284   5.462 -0.2677  0.1734 -0.0438
  369TRP     BB 1068   8.719   7.078   5.437  0.0918  0.0715  0.1547
  369TRP    SC1 1069   8.641   6.767   5.425 -0.1052 -0.0643 -0.2806
  369TRP    SC2 1070   8.511   6.530   5.423 -0.2708  0.0245 -0.2668
  369TRP    SC3 1071   8.436   6.723   5.595  0.0740 -0.0254 -0.0488
  369TRP    SC4 1072   8.300   6.490   5.586 -0.0987  0.0723 -0.0267
  370ILE     BB 1073   8.566   7.293   5.367 -0.3137  0.0089 -0.2585
  370ILE    SC1 1074   8.759   7.503   5.246 -0.1225 -0.0464 -0.0554
  371SER     BB 1075   8.327   7.586   5.420  0.3400 -0.0826 -0.0809
  371SER    SC1 1076   8.111   7.577   5.509 -0.0044  0.5726 -0.1927
  371SER    SCP 1077   8.245   7.606   5.537  0.0314  0.2669  0.1682
  371SER    SCN 1078   7.976   7.548   5.481  0.1544 -0.1200 -0.0624
  372TRP     BB 1079   8.389   7.777   5.193  0.0014  0.0780 -0.1512
  372TRP    SC1 1080   8.391   7.623   4.936  0.1055 -0.0187 -0.0292
  372TRP    SC2 1081   8.262   7.505   4.730  0.0027  0.0121  0.0169
  372TRP    SC3 1082   8.247   7.398   4.977 -0.0191  0.0731  0.0422
  372TRP    SC4 1083   8.123   7.277   4.770  0.3704 -0.2282 -0.0268
  373GLU     BB 1084   8.391   8.096   5.330  0.1306  0.1126 -0.2683
  373GLU    SC1 1085   8.143   8.206   5.029 -0.3072 -0.0180  0.0527
  373GLU    SCN 1086   8.219   8.260   5.088 -0.1750 -0.1915  0.0501
  374GLU     BB 1087   8.716   8.042   5.518  0.2008 -0.2741  0.1088
  374GLU    SC1 1088   8.728   8.394   5.635 -0.0471 -0.1948  0.1196
  374GLU    SCN 1089   8.699   8.500   5.640 -0.2887 -0.2418 -0.0801
  375GLY     BB 1090   8.861   7.977   5.274  0.4448  0.1369  0.1799
  376MET     BB 1091   8.831   8.182   5.062 -0.2267 -0.1225 -0.0823
  376MET    SC1 1092   8.625   8.148   4.899 -0.0230  0.0883 -0.1810
  377LYS     BB 1093   8.955   8.459   5.183 -0.1434  0.0306 -0.0378
  377LYS    SC1 1094   8.703   8.607   5.215  0.2258  0.0202 -0.1890
  377LYS    SC2 1095   8.458   8.555   5.164 -0.0327  0.2043  0.2009
  377LYS    SCP 1096   8.382   8.475   5.165 -0.0262  0.1958  0.1050
  378VAL     BB 1097   9.282   8.405   5.177 -0.1461 -0.0637  0.1728
  378VAL    SC1 1098   9.295   8.141   5.194 -0.1821 -0.0736  0.0586
  379PHE     BB 1099   9.320   8.600   4.846 -0.2133 -0.1085  0.1309
  379PHE    SC1 1100   9.309   8.363   4.682  0.1151 -0.1840 -0.0434
  379PHE    SC2 1101   9.075   8.235   4.637 -0.0570  0.1560 -0.1494
  379PHE    SC3 1102   9.292   8.177   4.486 -0.0903 -0.1087 -0.0998
  380GLU     BB 1103   9.364   8.834   4.970  0.0332 -0.0171 -0.0508
  380GLU    SC1 1104   9.018   8.990   5.043  0.0977  0.3022 -0.2988
  380GLU    SCN 1105   8.961   8.915   4.986  0.2885  0.0368 -0.1593
  381GLU     BB 1106   9.658   8.871   5.124 -0.1637  0.2812 -0.0499
  381GLU    SC1 1107   9.633   8.704   5.454  0.5090 -0.1333  0.1279
  381GLU    SCN 1108   9.579   8.608   5.456  0.0949  0.0731  0.0771
  382LEU     BB 1109   9.893   8.894   4.867 -0.2118  0.1894  0.0357
  382LEU    SC1 1110  10.130   8.688   5.023 -0.2795  0.2891  0.0556
  383LEU     BB 1111   9.742   8.764   4.605  0.2121 -0.0608 -0.2978
  383LEU    SC1 1112   9.838   8.470   4.633  0.0654  0.2397  0.2701
  384LEU     BB 1113   9.551   8.966   4.438 -0.1496  0.0828 -0.1693
  384LEU    SC1 1114   9.706   9.044   4.166  0.0904  0.0193 -0.2006
  385ASP     BB 1115   9.268   8.996   4.464  0.2693  0.1410  0.0739
  385ASP    SC1 1116   9.151   8.678   4.311 -0.1931 -0.1105 -0.0948
  385ASP    SCN 1117   9.132   8.676   4.203  0.2570  0.2847 -0.2172
  386ALA     BB 1118   9.070   9.130   4.525  0.0839 -0.4137  0.0359
  387ASP     BB 1119   8.936   9.383   4.654 -0.0179  0.3071 -0.1296
  387ASP    SC1 1120   9.051   9.627   4.573  0.5041 -0.1919  0.1449
  387ASP    SCN 1121   8.949   9.590   4.593  0.4602  0.0775  0.5026
  388TYR     BB 1122   8.596   9.368   4.622  0.3013 -0.3601 -0.0733
  388TYR    SC1 1123   8.516   9.267   4.865  0.3212 -0.2813 -0.1206
  388TYR    SC2 1124   8.538   9.045   5.018 -0.1706 -0.1800  0.1180
  388TYR    SC3 1125   8.330   9.213   5.053  0.0741  0.2112 -0.2084
  389SER     BB 1126   8.512   9.258   4.346  0.0775  0.1205  0.3147
  389SER    SC1 1127   8.352   9.356   4.202  0.1609  0.1470 -0.1930
  389SER    SCP 1128   8.256   9.357   4.304 -0.2363 -0.5806  0.4173
  389SER    SCN 1129   8.448   9.355   4.100 -0.6753 -0.7103 -0.0150
  390ILE     BB 1130   8.632   8.877   4.350 -0.0716 -0.1813 -0.0325
  390ILE    SC1 1131   8.379   8.841   4.173  0.0892  0.0628 -0.3203
  391ASN     BB 1132   8.528   8.707   4.679 -0.0957 -0.1574  0.0871
  391ASN    SC1 1133   8.804   8.616   4.707  0.0179  0.0681 -0.1985
  391ASN    SCP 1134   8.891   8.622   4.817  0.1502 -0.1175  0.0029
  391ASN    SCN 1135   8.718   8.609   4.597  0.1960  0.0232 -0.0426
  392ALA     BB 1136   8.295   8.547   4.675  0.3454 -0.2068 -0.0671
  393GLY     BB 1137   8.311   8.296   4.552 -0.0336 -0.0194 -0.2383
  394ASN     BB 1138   8.578   8.162   4.450 -0.0372 -0.0567 -0.0080
  394ASN    SC1 1139   8.763   8.372   4.313  0.0499 -0.1197 -0.0248
  394ASN    SCP 1140   8.678   8.480   4.343 -0.0842 -0.0595 -0.1182
  394ASN    SCN 1141   8.847   8.265   4.284 -0.2765 -0.3449  0.3228
  395TRP     BB 1142   8.486   7.848   4.438  0.4337  0.1319 -0.0359
  395TRP    SC1 1143   8.652   7.700   4.608 -0.1123  0.0716  0.0495
  395TRP    SC2 1144   8.822   7.690   4.817 -0.0380 -0.0090 -0.0143
  395TRP    SC3 1145   8.890   7.826   4.594 -0.1842  0.2132  0.0725
  395TRP    SC4 1146   9.061   7.815   4.802 -0.1509  0.2205  0.0458
  396MET     BB 1147   8.331   7.746   4.262 -0.1081 -0.0889  0.2621
  396MET    SC1 1148   8.071   8.018   4.169 -0.2516 -0.1335  0.0271
  397TRP     BB 1149   8.371   7.616   3.937  0.0190  0.0610 -0.2233
  397TRP    SC1 1150   8.328   7.807   3.719 -0.0500  0.1237  0.0625
  397TRP    SC2 1151   8.285   7.994   3.529 -0.2307 -0.1661 -0.1932
  397TRP    SC3 1152   8.089   7.931   3.704 -0.0939  0.0376  0.0408
  397TRP    SC4 1153   8.063   8.147   3.544 -0.0424  0.0911  0.1043
  398LEU     BB 1154   8.448   7.349   3.893 -0.0279 -0.1593  0.3006
  398LEU    SC1 1155   8.405   7.201   3.603 -0.0030 -0.1652  0.2314
  399SER     BB 1156   8.390   7.214   4.262 -0.0774  0.0073 -0.2632
  399SER    SC1 1157   8.590   7.305   4.347  0.0969  0.1122  0.2173
  399SER    SCP 1158   8.506   7.319   4.235  0.3608  0.2039 -0.1034
  399SER    SCN 1159   8.673   7.291   4.458 -0.0708 -0.2473  0.1841
  400ALA     BB 1160   8.114   7.234   4.273  0.1144  0.1692  0.1704
  401SER     BB 1161   7.941   7.475   4.344 -0.0362 -0.0076  0.1095
  401SER    SC1 1162   7.761   7.500   4.533  0.6044  0.1826  0.0613
  401SER    SCP 1163   7.798   7.621   4.474  0.1050 -0.3391 -0.0733
  401SER    SCN 1164   7.724   7.378   4.593  0.0312 -0.2734  0.0169
  402ALA     BB 1165   7.835   7.616   4.030 -0.1493 -0.1944 -0.0039
  403PHE     BB 1166   7.879   7.404   3.816  0.0285 -0.0290  0.1640
  403PHE    SC1 1167   7.973   7.492   3.526 -0.1252  0.4399  0.4564
  403PHE    SC2 1168   7.924   7.721   3.392 -0.3193  0.0249 -0.2322
  403PHE    SC3 1169   8.162   7.596   3.364 -0.3133  0.0004 -0.0791
  404PHE     BB 1170   7.973   7.068   3.763  0.2096  0.0344 -0.2210
  404PHE    SC1 1171   7.917   7.074   3.453  0.1679  0.0723 -0.0403
  404PHE    SC2 1172   8.028   7.163   3.224  0.3552 -0.1724 -0.0487
  404PHE    SC3 1173   7.828   6.981   3.215  0.2614 -0.0716 -0.0205
  405HIS     BB 1174   8.093   6.906   3.924 -0.2057  0.3147 -0.0302
  405HIS    SC1 1175   7.949   6.669   4.085  0.4843 -0.1689  0.0791
  405HIS    SC2 1176   7.742   6.568   4.226  0.3481 -0.2392 -0.1657
  405HIS    SC3 1177   7.855   6.422   4.029  0.3078 -0.0115 -0.3617
  406HIS     BB 1178   8.411   6.786   3.951 -0.3025 -0.0520 -0.0046
  406HIS    SC1 1179   8.683   6.896   3.935 -0.2485  0.0639 -0.1086
  406HIS    SC2 1180   8.888   7.043   4.032 -0.2312 -0.0313  0.0015
  406HIS    SC3 1181   8.882   6.975   3.771 -0.1072 -0.0527  0.0039
  407TYR     BB 1182   8.389   6.480   4.042  0.2336  0.1250 -0.2779
  407TYR    SC1 1183   8.260   6.340   3.832  0.0903 -0.0693  0.1083
  407TYR    SC2 1184   8.128   6.152   3.690  0.0661 -0.0028  0.0420
  407TYR    SC3 1185   8.348   6.270   3.587  0.0276  0.0716  0.0438
  408THR     BB 1186   8.638   6.198   4.101  0.1421  0.0610  0.0021
  408THR    SC1 1187   8.607   6.003   3.943  0.0389 -0.0018 -0.0738
  408THR    SCP 1188   8.728   6.069   3.918  0.1527 -0.2207  0.4636
  408THR    SCN 1189   8.486   5.937   3.967 -0.2814  0.0544 -0.6425
  409ARG     BB 1190   8.967   6.149   4.209 -0.2212  0.1504  0.0005
  409ARG    SC1 1191   9.157   5.881   4.099  0.4085 -0.0825  0.1265
  409ARG    SC2 1192   9.130   5.570   4.130  0.0240 -0.0939  0.2129
  409ARG    SCP 1193   9.044   5.637   4.117 -0.0456 -0.1725  0.2581
  410ILE     BB 1194   9.171   6.352   4.246 -0.0036 -0.0603  0.1969
  410ILE    SC1 1195   9.463   6.251   4.272  0.0157 -0.0021  0.2078
  411PHE     BB 1196   9.104   6.593   4.013  0.1563 -0.0989  0.0048
  411PHE    SC1 1197   8.907   6.487   3.823 -0.2918 -0.0065  0.1720
  411PHE    SC2 1198   8.763   6.385   3.619  0.0806 -0.0993 -0.0556
  411PHE    SC3 1199   8.977   6.541   3.568  0.1677 -0.1059  0.2683
  412CYS     BB 1200   9.357   6.701   3.904  0.0836 -0.0964  0.1988
  412CYS    SC1 1201   9.428   6.653   3.616  0.1833 -0.3346 -0.2979
  413PRO     BB 1202   9.666   6.671   4.069 -0.4217  0.0486  0.2266
  413PRO    SC1 1203   9.630   6.712   4.339  0.1901  0.0837  0.0880
  414VAL     BB 1204   9.862   6.464   3.938 -0.0208  0.0257  0.2936
  414VAL    SC1 1205   9.818   6.205   3.975 -0.1928 -0.0301 -0.2201
  415ARG     BB 1206  10.110   6.555   3.811  0.1556 -0.0356  0.0574
  415ARG    SC1 1207  10.269   6.294   3.749 -0.1743  0.2062 -0.0150
  415ARG    SC2 1208  10.465   6.077   3.628 -0.2373 -0.1250  0.0148
  415ARG    SCP 1209  10.377   6.048   3.688 -0.3522 -0.2063 -0.1811
  416PHE     BB 1210   9.919   6.805   3.590 -0.3411 -0.0503  0.0643
  416PHE    SC1 1211   9.947   6.993   3.798  0.1277 -0.2376  0.1416
  416PHE    SC2 1212  10.059   7.233   3.848  0.0426 -0.0980 -0.2960
  416PHE    SC3 1213   9.850   7.149   3.996  0.0655  0.1009 -0.1464
  417GLY     BB 1214   9.948   6.811   3.326  0.2800  0.2649  0.1447
  418LYS     BB 1215  10.270   6.866   3.213  0.3257  0.0130 -0.3484
  418LYS    SC1 1216  10.300   6.795   2.926 -0.0933  0.0948  0.0922
  418LYS    SC2 1217  10.430   6.885   2.666  0.3263 -0.2398  0.4220
  418LYS    SCP 1218  10.366   6.968   2.698  0.0649 -0.0645 -0.3422
  419ARG     BB 1219  10.436   6.955   3.428  0.1855  0.0757  0.0749
  419ARG    SC1 1220  10.575   6.717   3.583  0.2389  0.1664  0.0310
  419ARG    SC2 1221  10.777   6.479   3.484 -0.1520 -0.3095 -0.1677
  419ARG    SCP 1222  10.797   6.558   3.558  0.4531 -0.0903 -0.4958
  420THR     BB 1223  10.522   7.261   3.461  0.0464 -0.1056 -0.1639
  420THR    SC1 1224  10.451   7.485   3.610  0.2974  0.2125  0.1242
  420THR    SCP 1225  10.534   7.504   3.499 -0.5203  0.3806 -0.1693
  420THR    SCN 1226  10.368   7.465   3.720 -0.0391 -0.3151  0.1024
  421ASP     BB 1227  10.752   7.262   3.198 -0.2232 -0.1296  0.0258
  421ASP    SC1 1228  10.544   7.262   2.982 -0.3955  0.4614 -0.1213
  421ASP    SCN 1229  10.501   7.208   3.067  0.2083  0.2677  0.1148
  422PRO     BB 1230  10.954   6.945   3.332  0.1618  0.0624 -0.1517
  422PRO    SC1 1231  11.112   6.974   3.087 -0.5607 -0.1397 -0.0409
  423GLU     BB 1232  11.002   7.081   3.611  0.2442  0.1113  0.0730
  423GLU    SC1 1233  10.984   6.775   3.819  0.0731  0.2760  0.1228
  423GLU    SCN 1234  10.928   6.736   3.732  0.4211 -0.1774  0.0610
  424GLY     BB 1235  10.996   7.349   3.769 -0.1394 -0.1012  0.0248
  425GLN     BB 1236  10.885   7.552   3.922  0.1974 -0.2725 -0.1431
  425GLN    SC1 1237  11.106   7.841   4.037  0.0020  0.1118  0.0778
  425GLN    SCP 1238  10.980   7.783   4.016  0.0685 -0.0481 -0.1672
  425GLN    SCN 1239  11.231   7.900   4.059  0.1682 -0.2545 -0.1758
  426TYR     BB 1240  10.673   7.530   4.168 -0.0138  0.2338 -0.2323
  426TYR    SC1 1241  10.411   7.620   4.104  0.0310  0.2647 -0.1666
  426TYR    SC2 1242  10.168   7.620   3.987  0.0675  0.0307 -0.2490
  426TYR    SC3 1243  10.209   7.761   4.214 -0.1945 -0.0696 -0.1352
  427ILE     BB 1244  10.798   7.430   4.410 -0.1046 -0.1950  0.0560
  427ILE    SC1 1245  10.540   7.350   4.561 -0.1964  0.0860  0.0550
  428ARG     BB 1246  11.084   7.550   4.466 -0.2167  0.3636  0.1809
  428ARG    SC1 1247  11.299   7.505   4.315  0.1682  0.0237  0.1048
  428ARG    SC2 1248  11.555   7.657   4.200  0.0419 -0.2860 -0.2939
  428ARG    SCP 1249  11.613   7.640   4.292 -0.2025  0.2735  0.0164
  429LYS     BB 1250  11.158   7.813   4.707 -0.0465  0.0537 -0.0685
  429LYS    SC1 1251  11.287   8.001   4.477  0.0486  0.0315  0.2448
  429LYS    SC2 1252  11.501   8.102   4.437  0.5161  0.3576  0.4588
  429LYS    SCP 1253  11.428   8.092   4.519 -0.2217 -0.1569 -0.1220
  430TYR     BB 1254  10.779   7.658   4.868 -0.2665  0.0306 -0.0596
  430TYR    SC1 1255  10.709   7.835   4.644 -0.1733 -0.0575 -0.0225
  430TYR    SC2 1256  10.791   7.898   4.395 -0.0948 -0.3601 -0.0766
  430TYR    SC3 1257  10.531   7.922   4.461 -0.0839 -0.0835 -0.1230
  431LEU     BB 1258  10.954   7.423   4.986  0.1077 -0.2521  0.1979
  431LEU    SC1 1259  10.733   7.224   5.062  0.2610 -0.3606  0.1883
  432PRO     BB 1260  11.225   7.404   5.029  0.0837  0.2842  0.0157
  432PRO    SC1 1261  11.370   7.594   5.144 -0.2902 -0.0895 -0.1412
  433VAL     BB 1262  11.439   7.129   4.945 -0.0829 -0.2461 -0.0232
  433VAL    SC1 1263  11.541   7.017   5.162 -0.0990 -0.1988  0.0089
  434LEU     BB 1264  11.316   7.073   4.645 -0.0207  0.1691 -0.1165
  434LEU    SC1 1265  11.032   7.113   4.649 -0.3129 -0.0952  0.3038
  435LYS     BB 1266  11.483   7.055   4.431 -0.0318 -0.3350 -0.1994
  435LYS    SC1 1267  11.762   7.147   4.394  0.0625  0.2992 -0.0802
  435LYS    SC2 1268  11.882   7.286   4.260 -0.0164  0.1211  0.2781
  435LYS    SCP 1269  11.925   7.203   4.318 -0.0833 -0.2554 -0.1605
  436ASN     BB 1270  11.317   6.985   4.173  0.2118 -0.5030 -0.0043
  436ASN    SC1 1271  11.034   7.100   4.154  0.0711  0.0137 -0.0429
  436ASN    SCP 1272  10.897   7.115   4.180  0.3042 -0.2740 -0.0530
  436ASN    SCN 1273  11.171   7.085   4.127  0.3321 -0.0981 -0.0141
  437PHE     BB 1274  11.494   6.877   3.965 -0.4077 -0.1826  0.0683
  437PHE    SC1 1275  11.464   6.873   3.694 -0.3594  0.0190  0.0608
  437PHE    SC2 1276  11.420   6.709   3.483 -0.1323  0.2263 -0.1540
  437PHE    SC3 1277  11.508   6.962   3.442  0.2865  0.1509  0.2017
  438PRO     BB 1278  11.709   6.681   4.064 -0.1071 -0.0216  0.0357
  438PRO    SC1 1279  11.795   6.551   3.789 -0.1539  0.0276 -0.4517
  439THR     BB 1280  11.640   6.574   4.383 -0.1459  0.0211 -0.3158
  439THR    SC1 1281  11.879   6.613   4.512  0.2689  0.2446  0.1335
  439THR    SCP 1282  11.861   6.474   4.516 -0.0333 -0.0795  0.1223
  439THR    SCN 1283  11.898   6.752   4.508  0.3209 -0.1277 -0.1545
  440LYS     BB 1284  11.356   6.517   4.373 -0.0623 -0.2308  0.5181
  440LYS    SC1 1285  11.309   6.444   4.058  0.2796  0.3218  0.0831
  440LYS    SC2 1286  11.305   6.363   3.827  0.3511  0.2318 -0.2132
  440LYS    SCP 1287  11.280   6.267   3.781  0.0709  0.3212 -0.2631
  441TYR     BB 1288  11.103   6.608   4.474 -0.2246  0.0949  0.1738
  441TYR    SC1 1289  11.059   6.636   4.762  0.0257 -0.2276  0.1194
  441TYR    SC2 1290  10.886   6.686   4.963  0.1077  0.2182  0.0881
  441TYR    SC3 1291  11.139   6.780   4.976  0.2083 -0.0199 -0.0837
  442ILE     BB 1292  10.875   6.641   4.299  0.1006 -0.2099 -0.0107
  442ILE    SC1 1293  10.674   6.830   4.441 -0.0075 -0.3048 -0.0349
  443TYR     BB 1294  10.635   6.497   4.035 -0.2575  0.1320 -0.2252
  443TYR    SC1 1295  10.379   6.472   4.161 -0.0394  0.0622 -0.1746
  443TYR    SC2 1296  10.178   6.570   4.313  0.2167  0.1114  0.1456
  443TYR    SC3 1297  10.198   6.304   4.269  0.0066  0.1183 -0.0058
  444GLU     BB 1298  10.842   6.284   4.008  0.1291  0.5005 -0.1557
  444GLU    SC1 1299  10.574   5.982   4.137 -0.1373  0.0123  0.0833
  444GLU    SCN 1300  10.491   5.974   4.065  0.0520 -0.0007 -0.1432
  445PRO     BB 1301  11.034   6.136   4.276  0.1307 -0.1236  0.0472
  445PRO    SC1 1302  11.145   5.914   4.153 -0.1807 -0.3302 -0.2285
  446TRP     BB 1303  10.921   6.174   4.504 -0.0942 -0.2483 -0.3631
  446TRP    SC1 1304  10.616   6.267   4.528  0.1814  0.0898  0.1102
  446TRP    SC2 1305  10.382   6.293   4.661  0.1082 -0.1368  0.0307
  446TRP    SC3 1306  10.598   6.435   4.738 -0.1235  0.2821 -0.0629
  446TRP    SC4 1307  10.369   6.449   4.880 -0.2158  0.1744 -0.1984
  447THR     BB 1308  10.824   5.906   4.701 -0.3301 -0.3023 -0.1105
  447THR    SC1 1309  10.613   5.737   4.704  0.0778  0.1953 -0.4975
  447THR    SCP 1310  10.652   5.846   4.784  0.2240 -0.2708  0.3042
  447THR    SCN 1311  10.574   5.629   4.625  0.4580 -0.2205  0.1136
  448ALA     BB 1312  11.089   5.835   4.814 -0.0435  0.0609 -0.0867
  449SER     BB 1313  11.295   5.640   4.629 -0.0190 -0.0927  0.2014
  449SER    SC1 1314  11.171   5.504   4.465  0.0464 -0.0552  0.2194
  449SER    SCP 1315  11.249   5.573   4.371 -0.6298 -0.5180 -0.0977
  449SER    SCN 1316  11.093   5.436   4.559  0.0870 -0.1916  0.8129
  450GLU     BB 1317  11.530   5.587   4.758  0.1726  0.2234  0.2528
  450GLU    SC1 1318  11.881   5.592   4.648 -0.2554  0.3004 -0.3689
  450GLU    SCN 1319  11.917   5.696   4.636  0.0989  0.2293 -0.0862
  451GLU     BB 1320  11.540   5.802   5.031  0.2687 -0.3142 -0.2474
  451GLU    SC1 1321  11.221   5.561   5.189  0.2321  0.2957  0.2627
  451GLU    SCN 1322  11.169   5.546   5.092  0.3497 -0.0069  0.2360
  452GLU     BB 1323  11.686   5.943   5.093 -0.2474  0.1894  0.0976
  452GLU    SC1 1324  12.030   5.709   5.071  0.0350 -0.1714 -0.2459
  452GLU    SCN 1325  12.130   5.683   5.035  0.3049  0.3724 -0.0084
  453GLN     BB 1326  11.860   6.220   4.931 -0.0523  0.0112 -0.0757
  453GLN    SC1 1327  12.199   6.163   5.126  0.1353 -0.0791  0.0084
  453GLN    SCP 1328  12.215   6.116   5.257  0.4035 -0.3121 -0.0301
  453GLN    SCN 1329  12.183   6.210   4.995 -0.2006 -0.0967  0.1037
  454ARG     BB 1330  11.956   6.174   4.687 -0.1305  0.1005 -0.1221
  454ARG    SC1 1331  12.173   5.971   4.660 -0.2485  0.1850  0.2577
  454ARG    SC2 1332  12.390   5.733   4.607  0.1332 -0.1224 -0.1604
  454ARG    SCP 1333  12.378   5.843   4.607  0.0595 -0.1238 -0.4386
  455GLN     BB 1334  11.751   6.086   4.454  0.1364  0.2784  0.0375
  455GLN    SC1 1335  11.936   6.232   4.197 -0.1829 -0.1154  0.2795
  455GLN    SCP 1336  11.977   6.188   4.324 -0.1350 -0.1547  0.2384
  455GLN    SCN 1337  11.895   6.275   4.070  0.1326 -0.0657  0.1795
  456ALA     BB 1338  11.467   6.116   4.544  0.3269  0.1642  0.0798
  457GLY     BB 1339  11.354   6.214   4.761 -0.0918  0.0318  0.1535
  458CYS     BB 1340  11.453   6.350   4.965  0.0396 -0.0396 -0.0335
  458CYS    SC1 1341  11.578   6.612   4.899 -0.0079  0.0179 -0.4445
  459ILE     BB 1342  11.388   6.271   5.258 -0.0833  0.1708  0.1215
  459ILE    SC1 1343  11.528   6.487   5.430 -0.0299  0.2381 -0.0056
  460ILE     BB 1344  11.133   6.089   5.224  0.0397  0.0203  0.0645
  460ILE    SC1 1345  10.897   6.204   5.060  0.0442 -0.0360  0.0180
  461GLY     BB 1346  11.062   5.927   5.492  0.3217  0.1085 -0.1898
  462ARG     BB 1347  11.237   6.118   5.716 -0.0479 -0.0146 -0.2976
  462ARG    SC1 1348  11.523   5.986   5.617 -0.2197  0.0210  0.0306
  462ARG    SC2 1349  11.662   5.689   5.522  0.0235  0.1016 -0.2828
  462ARG    SCP 1350  11.700   5.596   5.476  0.1865  0.2257 -0.4117
  463ASP     BB 1351  11.172   6.412   5.717  0.0482 -0.3137  0.1057
  463ASP    SC1 1352  11.181   6.522   6.044  0.4545  0.0018 -0.0531
  463ASP    SCN 1353  11.145   6.555   6.142 -0.2927 -0.2160 -0.1965
  464TYR     BB 1354  10.966   6.510   5.428  0.2516  0.0657 -0.0762
  464TYR    SC1 1355  11.075   6.803   5.402 -0.3990  0.0212  0.1954
  464TYR    SC2 1356  11.118   7.067   5.364  0.0050 -0.0402  0.1725
  464TYR    SC3 1357  11.204   6.948   5.591 -0.1735 -0.1550  0.1817
  465PRO     BB 1358  10.593   6.512   5.343  0.1357  0.0286 -0.3294
  465PRO    SC1 1359  10.575   6.812   5.333 -0.1276 -0.1757  0.0007
  466PHE     BB 1360  10.358   6.339   5.392  0.0576  0.0594  0.2263
  466PHE    SC1 1361  10.252   6.108   5.213  0.1516  0.2428 -0.0085
  466PHE    SC2 1362  10.388   6.004   5.004  0.1677  0.1914  0.0275
  466PHE    SC3 1363  10.211   5.851   5.139 -0.0176  0.2938 -0.0961
  467PRO     BB 1364  10.160   6.378   5.609  0.1099 -0.1778  0.1381
  467PRO    SC1 1365  10.142   6.381   5.909 -0.2517 -0.0336  0.1049
  468MET     BB 1366   9.827   6.422   5.569 -0.3757 -0.2775  0.0551
  468MET    SC1 1367   9.801   6.271   5.238 -0.2365  0.1542  0.0526
  469VAL     BB 1368   9.678   6.490   5.829  0.0788 -0.2361  0.1159
  469VAL    SC1 1369   9.736   6.643   6.037  0.2888  0.0273 -0.1281
  470ASN     BB 1370   9.377   6.350   5.900 -0.0234 -0.0942 -0.0071
  470ASN    SC1 1371   9.396   6.099   5.753 -0.1671 -0.2567 -0.3735
  470ASN    SCP 1372   9.521   6.070   5.696 -0.0158  0.1791  0.1180
  470ASN    SCN 1373   9.272   6.128   5.811 -0.2058  0.3854 -0.3710
  471HIS     BB 1374   9.133   6.534   5.937  0.0418 -0.0781  0.0694
  471HIS    SC1 1375   9.228   6.809   5.896 -0.1510  0.2209  0.0744
  471HIS    SC2 1376   9.303   7.066   5.934  0.1818  0.1408 -0.0078
  471HIS    SC3 1377   9.426   6.916   5.746  0.1461 -0.1448  0.1916
  472LYS     BB 1378   8.884   6.493   5.780 -0.0267  0.1839  0.1824
  472LYS    SC1 1379   8.639   6.476   6.001 -0.1281 -0.1090 -0.5316
  472LYS    SC2 1380   8.499   6.396   6.178  0.3496 -0.1253 -0.1522
  472LYS    SCP 1381   8.528   6.497   6.210 -0.1391 -0.0108  0.0283
  473GLU     BB 1382   8.862   6.178   5.596  0.1830  0.0634  0.0437
  473GLU    SC1 1383   8.939   5.965   5.944 -0.2618 -0.0970  0.2513
  473GLU    SCN 1384   9.002   5.896   6.002  0.1509 -0.0546 -0.0976
  474ALA     BB 1385   8.914   6.219   5.378 -0.2106 -0.1132  0.0457
  475SER     BB 1386   9.157   6.125   5.143 -0.2816  0.2191 -0.1966
  475SER    SC1 1387   9.385   6.011   5.206  0.0162  0.2360 -0.3275
  475SER    SCP 1388   9.271   5.974   5.279  0.1368 -0.0463  0.1135
  475SER    SCN 1389   9.498   6.048   5.133  0.0866  0.0309  0.0739
  476ASP     BB 1390   8.967   6.070   4.923  0.0882  0.0784  0.0823
  476ASP    SC1 1391   8.890   6.267   4.668 -0.3500  0.2107  0.2037
  476ASP    SCN 1392   8.843   6.358   4.630 -0.0077  0.1945 -0.3794
  477ARG     BB 1393   8.694   5.939   5.005  0.0898 -0.0627 -0.0533
  477ARG    SC1 1394   8.777   5.703   5.207 -0.1518  0.0746  0.1960
  477ARG    SC2 1395   8.660   5.698   5.512 -0.3476  0.1698 -0.0455
  477ARG    SCP 1396   8.757   5.682   5.561 -0.0790  0.1218 -0.5302
  478ASN     BB 1397   8.459   6.076   5.036 -0.0949 -0.1873 -0.0591
  478ASN    SC1 1398   8.368   6.065   5.333 -0.0648 -0.4235 -0.1998
  478ASN    SCP 1399   8.310   6.081   5.206  0.0725  0.0802  0.1720
  478ASN    SCN 1400   8.425   6.049   5.460  0.2796 -0.0876  0.0608
  479LEU     BB 1401   8.375   6.385   4.928  0.1471  0.3207  0.0718
  479LEU    SC1 1402   8.092   6.350   5.085  0.1073  0.1398 -0.4004
  480GLN     BB 1403   8.435   6.342   4.618  0.0427 -0.1870 -0.0776
  480GLN    SC1 1404   8.547   5.954   4.534 -0.0829 -0.0540 -0.3066
  480GLN    SCP 1405   8.506   6.085   4.508  0.2786  0.0441 -0.2866
  480GLN    SCN 1406   8.588   5.822   4.559  0.0293  0.0406  0.1387
  481LEU     BB 1407   8.143   6.244   4.517  0.1079  0.4795 -0.2695
  481LEU    SC1 1408   8.207   6.099   4.237  0.2157  0.2285 -0.3742
  482MET     BB 1409   7.915   6.387   4.619  0.0949  0.2128 -0.0857
  482MET    SC1 1410   7.751   6.598   4.808  0.2408 -0.3691 -0.0266
  483ARG     BB 1411   7.636   6.228   4.549 -0.0401 -0.0094  0.1074
  483ARG    SC1 1412   7.685   5.910   4.523  0.2516  0.3623  0.2789
  483ARG    SC2 1413   7.578   5.649   4.657 -0.2305 -0.1009  0.2962
  483ARG    SCP 1414   7.603   5.549   4.695  0.1097 -0.3923 -0.4900
  484ARG     BB 1415   7.324   6.357   4.586  0.0560 -0.1186  0.4143
  484ARG    SC1 1416   7.246   6.230   4.827  0.0481 -0.2010 -0.0707
  484ARG    SC2 1417   7.279   5.917   4.884  0.1655  0.3280 -0.1715
  484ARG    SCP 1418   7.283   5.844   4.966  0.0658 -0.1363 -0.5352
  485VAL     BB 1419   7.347   6.684   4.512  0.1793 -0.0631  0.0859
  485VAL    SC1 1420   7.285   6.815   4.734 -0.0186  0.1325 -0.0801
  486ARG     BB 1421   7.235   6.764   4.208  0.0782  0.1933 -0.1063
  486ARG    SC1 1422   7.216   6.484   4.078 -0.0736 -0.1711 -0.0547
  486ARG    SC2 1423   7.386   6.197   4.085 -0.1856 -0.2770 -0.2006
  486ARG    SCP 1424   7.326   6.160   4.169  0.1292  0.0493  0.2164
  487GLU     BB 1425   7.082   7.001   4.041  0.0221  0.2083 -0.2565
  487GLU    SC1 1426   7.039   6.790   3.727  0.0151  0.2143 -0.0018
  487GLU    SCN 1427   7.135   6.768   3.678  0.0995  0.3219  0.1102
  488GLU     BB 1428   6.881   7.227   4.072  0.2128 -0.0881  0.0874
  488GLU    SC1 1429   6.794   7.252   3.693  0.0871 -0.0971  0.0010
  488GLU    SCN 1430   6.798   7.221   3.587 -0.1346  0.2045 -0.1107
  489GLN     BB 1431   6.890   7.421   4.286 -0.2259 -0.2378  0.3386
  489GLN    SC1 1432   6.613   7.672   4.282  0.1214  0.3702 -0.2560
  489GLN    SCP 1433   6.556   7.588   4.185  0.1763 -0.1293  0.2659
  489GLN    SCN 1434   6.670   7.755   4.379  0.3464  0.2535 -0.1455
  490ARG     BB 1435   7.056   7.368   4.511 -0.1294  0.0351 -0.1220
  490ARG    SC1 1436   6.889   7.591   4.750 -0.1726 -0.3341 -0.0592
  490ARG    SC2 1437   6.609   7.656   4.826  0.0665 -0.3154  0.1683
  490ARG    SCP 1438   6.635   7.763   4.828 -0.5329 -0.1380  0.3280
  491GLY     BB 1439   7.333   7.267   4.508 -0.0395 -0.0291  0.1196
  492THR     BB 1440   7.499   7.232   4.238  0.0364  0.0301 -0.1324
  492THR    SC1 1441   7.666   7.082   4.156  0.3677 -0.2272 -0.1655
  492THR    SCP 1442   7.733   7.037   4.270 -0.1163  0.0479 -0.3253
  492THR    SCN 1443   7.598   7.128   4.042  0.0202 -0.1244 -0.4790
  493ALA     BB 1444   7.385   7.459   4.080 -0.0962  0.1075  0.1120
  494GLN     BB 1445   7.344   7.590   3.917  0.2059 -0.1228 -0.2526
  494GLN    SC1 1446   6.966   7.738   3.917  0.0481 -0.0201 -0.3349
  494GLN    SCP 1447   7.051   7.670   4.005 -0.2508  0.0344 -0.1544
  494GLN    SCN 1448   6.882   7.806   3.828 -0.1781  0.1870 -0.1083
  495LEU     BB 1449   7.486   7.671   3.666 -0.0340  0.1053  0.0447
  495LEU    SC1 1450   7.638   7.931   3.729 -0.1594 -0.1302 -0.1889
  496THR     BB 1451   7.463   7.380   3.407 -0.0700 -0.0043 -0.0923
  496THR    SC1 1452   7.567   7.461   3.177 -0.3458  0.2743 -0.3540
  496THR    SCP 1453   7.681   7.531   3.216  0.1869  0.1942 -0.0916
  496THR    SCN 1454   7.453   7.390   3.138  0.0954  0.1723  0.2012
  497ARG     BB 1455   7.271   7.228   3.588  0.1282  0.0320  0.0957
  497ARG    SC1 1456   7.488   7.064   3.752 -0.2630  0.3753  0.0017
  497ARG    SC2 1457   7.528   6.760   3.801  0.0895 -0.0768 -0.2422
  497ARG    SCP 1458   7.433   6.738   3.851  0.1978  0.0867  0.0540
  998FAD   FLA1 1459   8.886   7.389   3.523  0.0071 -0.1925  0.1166
  998FAD   FLA2 1460   8.933   7.522   3.880 -0.0442 -0.0807 -0.0641
  998FAD   FLA3 1461   8.846   7.682   3.772 -0.0219 -0.0867 -0.0816
  998FAD   FLA4 1462   8.962   7.669   4.191  0.1581 -0.0231  0.0294
  998FAD   FLA5 1463   8.850   7.922   4.112 -0.1400 -0.1414  0.0617
  998FAD   RIB1 1464   8.819   8.000   3.663 -0.0199 -0.3596  0.0820
  998FAD   RIB2 1465   8.928   8.169   3.622 -0.4700 -0.0432  0.1259
  998FAD   PO4B 1466   9.253   8.289   3.516 -0.1250 -0.0430 -0.1208
  998FAD   PO4A 1467   9.279   8.584   3.550  0.1774 -0.0800 -0.0058
  998FAD   RBS1 1468   8.897   8.696   3.676  0.1102  0.1920  0.0290
  998FAD   RBS2 1469   8.826   8.663   3.900 -0.3054 -0.0914 -0.1305
  998FAD   ADN3 1470   8.854   9.062   3.769 -0.3892 -0.2068  0.0128
  998FAD   ADN2 1471   8.910   9.129   4.039 -0.2459 -0.5057  0.0618
  998FAD   ADN1 1472   8.787   9.305   3.943 -0.1454 -0.3166  0.2684
    1MET     CA 1473   7.454  12.566   4.756  0.1701  0.1804 -0.4346
    2PRO     CA 1474   7.383  12.236   4.688 -0.2069  0.2822  0.0956
    3HIS     CA 1475   7.617  12.109   4.533  0.0944  0.0744 -0.2505
    4ARG     CA 1476   7.734  11.867   4.715  0.3000 -0.1591  0.1415
    5THR     CA 1477   7.961  11.602   4.587  0.0912  0.0814  0.0237
    6ILE     CA 1478   8.035  11.247   4.556  0.1154 -0.1370  0.2635
    7HIS     CA 1479   8.308  11.065   4.462  0.4154 -0.0257  0.1111
    8LEU     CA 1480   8.406  10.819   4.727  0.1421 -0.0079  0.1976
    9PHE     CA 1481   8.726  10.683   4.584  0.2434  0.1889  0.3688
   10ARG     CA 1482   8.765  10.386   4.632 -0.0223 -0.0290  0.0287
   11LYS     CA 1483   8.732  10.276   4.273 -0.5033  0.1350  0.1427
   12GLY     CA 1484   8.930  10.394   4.069 -0.1418  0.0314  0.1262
   13LEU     CA 1485   9.151  10.486   3.918 -0.2725 -0.0266 -0.2701
   14ARG     CA 1486   9.101  10.688   3.623  0.2518 -0.0402 -0.0553
   15LEU     CA 1487   9.011  10.540   3.320  0.0506  0.0707  0.1259
   16HIS     CA 1488   8.754  10.652   3.232 -0.2297 -0.0841  0.2193
   17ASP     CA 1489   8.454  10.471   3.295 -0.0444 -0.1592 -0.0208
   18ASN     CA 1490   8.380  10.569   3.533 -0.0762  0.1613 -0.1908
   19PRO     CA 1491   8.034  10.542   3.573 -0.4208  0.2390  0.0115
   20THR     CA 1492   7.920  10.876   3.705  0.2859 -0.3973 -0.2152
   21LEU     CA 1493   8.141  11.022   3.672 -0.0728  0.0658 -0.2466
   22LEU     CA 1494   8.263  11.274   3.796 -0.1486  0.0753 -0.0953
   23ALA     CA 1495   8.047  11.359   4.025 -0.0186  0.0429  0.1490
   24ALA     CA 1496   7.772  11.448   3.918 -0.1024 -0.0523  0.1981
   25LEU     CA 1497   7.747  11.584   3.637 -0.2504 -0.0114 -0.0132
   26GLU     CA 1498   7.555  11.793   3.592  0.0196  0.1453 -0.1353
   27SER     CA 1499   7.552  12.058   3.728  0.1274 -0.2460 -0.1146
   28SER     CA 1500   7.836  12.020   3.968 -0.3296  0.3171  0.2028
   29GLU     CA 1501   7.903  12.147   4.206  0.4062 -0.1130  0.0682
   30THR     CA 1502   8.136  12.069   4.360  0.0762  0.0066  0.0952
   31ILE     CA 1503   8.363  11.787   4.198  0.5035  0.1780 -0.0111
   32TYR     CA 1504   8.433  11.565   4.443  0.1107 -0.1954 -0.0529
   33PRO     CA 1505   8.701  11.402   4.386  0.2652 -0.4325 -0.0095
   34VAL     CA 1506   8.805  11.147   4.688  0.1585 -0.1083  0.0145
   35TYR     CA 1507   9.064  11.007   4.862 -0.1887 -0.0295  0.0797
   36VAL     CA 1508   9.082  10.716   5.129  0.0112 -0.2769 -0.0938
   37LEU     CA 1509   9.336  10.593   5.173 -0.0935  0.3477  0.2007
   38ASP     CA 1510   9.380  10.358   5.440 -0.4136 -0.0324 -0.2918
   39ARG     CA 1511   9.389  10.052   5.441 -0.1133  0.0841  0.0668
   40ARG     CA 1512   9.098   9.922   5.554  0.4034  0.2710 -0.1009
   41PHE     CA 1513   8.867  10.009   5.253 -0.0885 -0.0976  0.0206
   42LEU     CA 1514   9.079   9.844   5.019 -0.2278  0.1286  0.2275
   43ALA     CA 1515   9.063   9.577   5.065  0.2096 -0.0422 -0.3145
   44SER     CA 1516   8.825   9.403   5.238  0.1931  0.1265 -0.0217
   45ALA     CA 1517   8.994   9.443   5.555 -0.0034 -0.2825  0.2532
   46MET     CA 1518   9.248   9.428   5.517 -0.2518 -0.2587 -0.2688
   47HIS     CA 1519   9.384   9.175   5.354  0.0142  0.0556 -0.1157
   48ILE     CA 1520   9.740   9.286   5.315  0.2915 -0.1147  0.1102
   49GLY     CA 1521  10.007   9.280   5.108 -0.4193  0.2157  0.0971
   50ALA     CA 1522  10.307   9.225   4.835 -0.2369 -0.3403 -0.2284
   51LEU     CA 1523  10.248   9.385   4.610  0.0574 -0.2933 -0.1452
   52ARG     CA 1524   9.972   9.565   4.749 -0.1962  0.0069  0.1383
   53TRP     CA 1525  10.106   9.788   4.880  0.1254  0.1276 -0.0617
   54HIS     CA 1526  10.307   9.901   4.635  0.0419  0.0349  0.1356
   55PHE     CA 1527  10.059   9.921   4.387  0.0617 -0.3161 -0.2658
   56LEU     CA 1528   9.994  10.180   4.432 -0.0243  0.0152  0.3327
   57LEU     CA 1529  10.184  10.447   4.469  0.0381  0.0013  0.2168
   58GLN     CA 1530  10.239  10.544   4.169 -0.3166  0.1752 -0.4113
   59SER     CA 1531   9.907  10.563   4.127 -0.3245  0.1536  0.3943
   60LEU     CA 1532   9.874  10.847   4.318 -0.0351  0.0035 -0.2316
   61GLU     CA 1533  10.089  11.054   4.157  0.1438 -0.1844 -0.1128
   62ASPP    CA 1534   9.976  10.986   3.862 -0.1922 -0.1802 -0.2370
   63LEU     CA 1535   9.650  11.076   3.917 -0.1684 -0.2687 -0.2907
   64HIS     CA 1536   9.645  11.387   4.070 -0.3584 -0.1871  0.1004
   65LYS     CA 1537   9.751  11.610   3.840  0.1333  0.1670  0.1042
   66ASN     CA 1538   9.602  11.485   3.585 -0.0499 -0.0633 -0.1888
   67LEU     CA 1539   9.312  11.486   3.675  0.0217  0.1528 -0.3641
   68SER     CA 1540   9.087  11.574   3.488 -0.1652  0.0196 -0.0732
   69ARG     CA 1541   9.301  11.711   3.239 -0.2856 -0.1468 -0.0145
   70LEU     CA 1542   9.250  11.990   3.406  0.0777  0.0261  0.1541
   71GLY     CA 1543   9.375  11.976   3.727  0.2614  0.2703 -0.2186
   72ALA     CA 1544   9.266  11.824   3.907  0.1845  0.1157 -0.1027
   73ARG     CA 1545   9.312  11.803   4.235  0.1111 -0.2084 -0.3522
   74LEU     CA 1546   9.200  11.533   4.456  0.0950  0.0416  0.1392
   75LEU     CA 1547   9.123  11.468   4.782  0.0658  0.2037  0.0137
   76VAL     CA 1548   9.073  11.416   5.161 -0.0004 -0.0441  0.3221
   77ILE     CA 1549   9.255  11.118   5.336  0.1189  0.1500  0.1563
   78GLN     CA 1550   9.325  10.984   5.537 -0.0716 -0.0774  0.1634
   79GLY     CA 1551   9.197  10.804   5.777  0.2565  0.0749  0.0609
   80GLU     CA 1552   8.962  10.858   5.904 -0.1056  0.0060  0.0335
   81TYR     CA 1553   8.675  10.779   5.889  0.1736  0.3641  0.2390
   82GLU     CA 1554   8.470  10.880   6.064 -0.0805 -0.0468 -0.0278
   83SER     CA 1555   8.189  11.017   5.901  0.1543 -0.3093 -0.0774
   84VAL     CA 1556   8.246  11.040   5.627 -0.0259 -0.5111 -0.0440
   85LEU     CA 1557   8.425  11.332   5.573 -0.2014 -0.3730  0.0844
   86ARG     CA 1558   8.400  11.472   5.832  0.0236  0.0022 -0.0375
   87ASP     CA 1559   8.309  11.695   5.953 -0.1354 -0.2003 -0.0094
   88HIS     CA 1560   7.928  11.891   5.929 -0.2138  0.2200 -0.1284
   89VAL     CA 1561   7.956  12.188   5.917  0.0818  0.1569 -0.2011
   90GLN     CA 1562   7.683  12.335   5.828  0.0238  0.2647 -0.0144
   91LYS     CA 1563   7.580  12.096   5.642  0.3161 -0.0455 -0.1852
   92TRP     CA 1564   7.775  12.000   5.384  0.3434 -0.0559 -0.0657
   93ASN     CA 1565   7.656  11.821   5.167  0.0611  0.2848 -0.1594
   94ILE     CA 1566   7.445  11.824   5.005  0.0019  0.1011 -0.3251
   95THR     CA 1567   7.334  11.528   4.796  0.0554  0.2447  0.0262
   96GLN     CA 1568   7.585  11.313   4.769  0.0466  0.1289  0.1455
   97VAL     CA 1569   7.596  10.974   4.668  0.1217  0.0993  0.1354
   98THR     CA 1570   7.739  10.840   4.387 -0.3029  0.0083 -0.6245
   99LEU     CA 1571   7.842  10.559   4.488 -0.0922  0.2607 -0.0787
  100ASP     CA 1572   7.844  10.349   4.318  0.0113  0.1092  0.0016
  101ALA     CA 1573   7.793   9.996   4.401 -0.1521 -0.0456  0.1697
  102GLU     CA 1574   7.872   9.830   4.561  0.1032 -0.0453  0.0409
  103MET     CA 1575   7.797   9.737   4.856  0.1566 -0.1099  0.1024
  104GLU     CA 1576   7.784   9.491   5.001  0.0660 -0.1716 -0.0504
  105PRO     CA 1577   7.938   9.350   5.267  0.2421 -0.1438 -0.2023
  106PHE     CA 1578   8.177   9.461   5.490 -0.1957 -0.5277 -0.1396
  107TYR     CA 1579   8.152   9.595   5.774 -0.3323  0.1308  0.2087
  108LYS     CA 1580   7.878   9.732   5.780 -0.0827  0.0160  0.0428
  109GLU     CA 1581   7.654   9.773   5.499  0.0059  0.2117 -0.1667
  110MET     CA 1582   7.696   9.920   5.310  0.2130 -0.2215 -0.1660
  111GLU     CA 1583   7.463  10.040   5.164  0.1290  0.2074  0.1165
  112ALA     CA 1584   7.400  10.303   5.292 -0.1615  0.0465 -0.0256
  113ASN     CA 1585   7.510  10.391   5.520  0.0031  0.0531  0.0557
  114ILE     CA 1586   7.829  10.561   5.510 -0.0842 -0.0226  0.2094
  115ARG     CA 1587   7.817  10.819   5.710 -0.5916  0.2837  0.0843
  116ARG     CA 1588   7.501  10.955   5.567 -0.1135 -0.1750 -0.2447
  117LEU     CA 1589   7.548  11.094   5.352  0.0765  0.2691 -0.3225
  118GLY     CA 1590   7.440  11.339   5.247 -0.0625 -0.1620 -0.3412
  119ALA     CA 1591   7.350  11.588   5.521 -0.0506  0.0670  0.0673
  120GLU     CA 1592   7.162  11.488   5.762 -0.1482 -0.1092 -0.0540
  121LEU     CA 1593   6.962  11.272   5.580 -0.0360  0.0382  0.1425
  122GLY     CA 1594   7.022  11.146   5.309 -0.0281 -0.0344  0.2031
  123PHE     CA 1595   6.996  11.273   5.047 -0.0315 -0.3223  0.0994
  124GLU     CA 1596   7.180  11.077   4.843 -0.0672  0.1002 -0.1015
  125VAL     CA 1597   7.244  10.781   4.903 -0.0703  0.0886  0.0056
  126LEU     CA 1598   7.369  10.608   4.618  0.1020 -0.0750 -0.0833
  127SER     CA 1599   7.335  10.493   4.317  0.1086  0.2146  0.2244
  128ARG     CA 1600   7.438  10.144   4.348 -0.1784  0.0362  0.2520
  129VAL     CA 1601   7.385  10.054   4.040  0.2646  0.1269 -0.0048
  130GLY     CA 1602   7.655   9.967   3.872 -0.0615 -0.0031 -0.4017
  131HIS     CA 1603   7.946  10.081   3.637 -0.0742  0.1115  0.3410
  132SER     CA 1604   8.170   9.877   3.414 -0.0894  0.0166 -0.1068
  133LEU     CA 1605   8.091   9.643   3.203  0.1226 -0.0971  0.1046
  134TYR     CA 1606   7.780   9.628   3.138 -0.0930  0.2714  0.2765
  135ASP     CA 1607   7.626   9.890   3.296  0.2538 -0.2318 -0.0786
  136THR     CA 1608   7.286   9.837   3.475  0.3183 -0.3238 -0.0544
  137LYS     CA 1609   7.071   9.722   3.290  0.0595  0.1180  0.0101
  138ARG     CA 1610   6.827   9.521   3.381  0.1048 -0.2917 -0.1172
  139ILE     CA 1611   6.877   9.277   3.503  0.0303 -0.0321  0.0968
  140LEU     CA 1612   6.606   9.198   3.717  0.1034 -0.1685 -0.0923
  141ASP     CA 1613   6.359   9.183   3.513  0.0793 -0.3199  0.2043
  142LEU     CA 1614   6.437   9.043   3.241 -0.0283 -0.2711 -0.1924
  143ASN     CA 1615   6.488   8.753   3.108  0.1669  0.2261  0.3150
  144GLY     CA 1616   6.403   8.459   3.225  0.1057  0.1565  0.0021
  145GLY     CA 1617   6.519   8.324   3.437 -0.0705 -0.0684  0.0159
  146SER     CA 1618   6.726   8.339   3.712 -0.2648 -0.2564 -0.0413
  147PRO     CA 1619   6.990   8.656   3.609 -0.2315  0.0381 -0.2637
  148PRO     CA 1620   7.268   8.600   3.596  0.0895 -0.2183  0.0405
  149LEU     CA 1621   7.365   8.314   3.462 -0.1087  0.2605  0.0162
  150THR     CA 1622   7.557   8.127   3.266 -0.1401  0.3044 -0.2915
  151TYR     CA 1623   7.793   8.238   3.074 -0.2253  0.1342  0.2080
  152LYS     CA 1624   7.933   8.362   2.775 -0.2629 -0.0632  0.2026
  153ARG     CA 1625   7.829   8.674   2.763  0.3144 -0.1349  0.6049
  154PHE     CA 1626   7.700   8.741   3.092 -0.1667  0.0937  0.1057
  155LEU     CA 1627   7.444   8.713   3.079 -0.0513 -0.0312  0.1635
  156HIS     CA 1628   7.327   8.490   2.850  0.0466 -0.3317  0.3171
  157ILE     CA 1629   7.231   8.628   2.606  0.1542 -0.3538  0.0773
  158LEU     CA 1630   7.209   8.957   2.680  0.3633  0.0313 -0.3366
  159SER     CA 1631   7.481   9.245   2.823  0.0560  0.1489  0.0575
  160GLN     CA 1632   7.266   9.511   2.848 -0.1203  0.2063 -0.1648
  161LEU     CA 1633   7.146   9.511   2.558  0.3415 -0.1311  0.0043
  162GLY     CA 1634   7.341   9.318   2.332 -0.0768  0.0804 -0.2501
  163ASP     CA 1635   7.725   9.416   2.363  0.0224 -0.2322 -0.0397
  164PRO     CA 1636   7.881   9.602   2.495 -0.0667 -0.0471  0.0348
  165GLU     CA 1637   7.947   9.887   2.423  0.0451  0.1602  0.3624
  166VAL     CA 1638   8.175  10.089   2.365  0.0819 -0.1740  0.1320
  167PRO     CA 1639   8.312  10.371   2.628 -0.1059  0.0293 -0.0367
  168VAL     CA 1640   8.555  10.570   2.806  0.1162 -0.1791  0.3573
  169ARG     CA 1641   8.406  10.904   2.887 -0.0257 -0.1162 -0.0172
  170ASN     CA 1642   8.544  11.198   2.790  0.0858  0.0982  0.1238
  171LEU     CA 1643   8.459  11.465   2.910  0.0609 -0.3472  0.1160
  172THR     CA 1644   8.820  11.574   3.006  0.2367 -0.0389  0.3369
  173ALA     CA 1645   8.832  11.931   3.176  0.2150 -0.0280 -0.0919
  174GLU     CA 1646   8.725  12.118   3.050 -0.2603  0.0396 -0.1294
  175ASP     CA 1647   8.440  12.246   3.144  0.1994 -0.1390 -0.3834
  176PHE     CA 1648   8.368  12.129   3.492  0.1832 -0.0087  0.1807
  177GLN     CA 1649   8.183  12.266   3.571  0.0876  0.4032  0.0645
  178ARG     CA 1650   8.059  12.458   3.738 -0.2238  0.2151 -0.0678
  179CYS     CA 1651   8.182  12.494   4.030  0.2442 -0.2988  0.0367
  180MET     CA 1652   8.444  12.281   4.031 -0.1608 -0.0888 -0.0475
  181SER     CA 1653   8.756  12.206   3.927  0.1513 -0.3480  0.0676
  182PRO     CA 1654   8.987  12.111   4.176 -0.2108  0.0474  0.0801
  183GLU     CA 1655   9.110  12.316   4.268  0.3064  0.1163  0.1635
  184PRO     CA 1656   9.324  12.291   4.543  0.2170  0.0500 -0.4210
  185GLY     CA 1657   9.599  12.426   4.566  0.1790  0.0051 -0.2291
  186LEU     CA 1658   9.848  12.401   4.750 -0.1586  0.0098 -0.0389
  187ALA     CA 1659   9.733  12.333   5.054 -0.1864 -0.2584  0.3086
  188GLU     CA 1660   9.452  12.181   5.239 -0.1709 -0.1961 -0.0513
  189ARG     CA 1661   9.265  11.901   5.122 -0.2315  0.1080 -0.1293
  190TYR     CA 1662   9.364  11.700   5.195 -0.3674 -0.2613  0.3665
  191ARG     CA 1663   9.580  11.527   5.033 -0.0009  0.1740  0.1508
  192VAL     CA 1664   9.802  11.388   5.168  0.1313 -0.0406  0.1856
  193PRO     CA 1665  10.041  11.180   5.075 -0.2070 -0.2002 -0.2228
  194VAL     CA 1666  10.237  11.162   5.268 -0.1796 -0.1328  0.1182
  195PRO     CA 1667  10.270  11.329   5.612 -0.0113  0.1904  0.0937
  196ALA     CA 1668  10.106  11.130   5.720  0.1965 -0.2904  0.5196
  197ASP     CA 1669  10.115  10.822   5.710  0.1254 -0.1337 -0.0855
  198LEU     CA 1670  10.195  10.528   5.506  0.1828 -0.0458  0.0575
  199GLU     CA 1671  10.452  10.307   5.520 -0.0932  0.3818  0.0288
  200ILE     CA 1672  10.707  10.131   5.470 -0.0525  0.1321  0.0359
  201PRO     CA 1673  10.763   9.955   5.224 -0.0386  0.1102 -0.2765
  202PRO     CA 1674  10.559   9.719   5.077  0.0360  0.1935 -0.2886
  203GLN     CA 1675  10.627   9.606   4.837 -0.3248  0.0161  0.1761
  204SER     CA 1676  10.733   9.583   4.534  0.1159  0.3971  0.1945
  205LEU     CA 1677  10.973   9.774   4.430 -0.3749 -0.1673  0.0237
  206SER     CA 1678  11.095   9.731   4.102  0.0027 -0.0693  0.1631
  207PRO     CA 1679  10.870   9.599   3.964  0.0095 -0.1866 -0.0917
  208TRP     CA 1680  10.565   9.725   3.886 -0.1790 -0.2768 -0.1771
  209THR     CA 1681  10.409   9.963   3.766 -0.1124  0.0493  0.0201
  210GLY     CA 1682  10.169  10.163   3.936 -0.0200  0.2513 -0.1345
  211GLY     CA 1683  10.030  10.276   3.709  0.0048  0.0421 -0.0413
  212GLU     CA 1684   9.921  10.331   3.462  0.1921  0.0825 -0.0099
  213THR     CA 1685  10.112  10.133   3.094 -0.1007 -0.1105  0.1789
  214GLU     CA 1686  10.127   9.765   2.984 -0.0452  0.0280  0.0913
  215GLY     CA 1687   9.854   9.640   2.984 -0.1185 -0.2393 -0.0529
  216LEU     CA 1688   9.770   9.416   3.187  0.1035 -0.4112  0.2310
  217ARG     CA 1689   9.902   9.108   3.141  0.0255 -0.2195  0.0353
  218ARG     CA 1690   9.995   9.139   2.833  0.0510 -0.2503  0.2943
  219LEU     CA 1691   9.729   9.170   2.669  0.0342  0.0474 -0.0338
  220GLU     CA 1692   9.800   9.278   2.356  0.0216 -0.2581  0.1055
  221GLN     CA 1693   9.989   9.076   2.268  0.1870  0.1643  0.2282
  222HIS     CA 1694   9.967   8.753   2.303 -0.0647  0.2615 -0.0525
  223LEU     CA 1695   9.693   8.594   2.182  0.2638  0.0276  0.1534
  224THR     CA 1696   9.687   8.550   1.842 -0.1397 -0.1348  0.2464
  225ASP     CA 1697   9.839   8.301   1.618 -0.2005  0.1188  0.1645
  226GLN     CA 1698   9.717   8.058   1.526 -0.1820 -0.3461  0.0535
  227GLY     CA 1699   9.686   7.803   1.577  0.1947 -0.2293 -0.1392
  228TRP     CA 1700   9.705   7.642   1.817  0.0660  0.3325  0.6078
  229VAL     CA 1701   9.508   7.612   2.049 -0.2501  0.0712  0.0948
  230ALA     CA 1702   9.214   7.480   2.020 -0.0907  0.2281 -0.2310
  231ASN     CA 1703   9.060   7.261   2.092 -0.1434 -0.0218 -0.0136
  232PHE     CA 1704   9.072   7.058   2.304  0.1044  0.0223 -0.0181
  233THR     CA 1705   9.320   7.075   2.494  0.3361 -0.1226  0.3752
  234LYS     CA 1706   9.563   7.145   2.364 -0.2542 -0.0673 -0.2160
  235PRO     CA 1707   9.722   7.354   2.475  0.0256  0.1612  0.2088
  236ARG     CA 1708   9.657   7.562   2.713 -0.1247 -0.0412 -0.3491
  237THR     CA 1709   9.510   7.333   2.960 -0.0751 -0.2349 -0.0817
  238ILE     CA 1710   9.721   7.163   3.042 -0.0141  0.1055  0.1553
  239PRO     CA 1711  10.063   7.263   2.998  0.1443  0.3482 -0.1716
  240ASN     CA 1712  10.188   7.551   2.914  0.0458 -0.0811  0.0988
  241SER     CA 1713  10.328   7.660   2.635 -0.1526 -0.0767 -0.1710
  242LEU     CA 1714  10.066   7.842   2.490  0.0135  0.1724 -0.0698
  243LEU     CA 1715   9.807   8.124   2.399 -0.0370 -0.3069  0.0816
  244PRO     CA 1716   9.771   8.273   2.611 -0.3557  0.1116  0.2782
  245SER     CA 1717   9.920   8.127   2.891  0.4833 -0.2142  0.4620
  246THR     CA 1718   9.750   8.260   3.142  0.0021 -0.1986 -0.0463
  247THR     CA 1719   9.491   8.594   3.104 -0.0663 -0.1729  0.0316
  248GLY     CA 1720   9.438   8.934   3.192  0.1575  0.0406 -0.1843
  249LEU     CA 1721   9.317   9.029   3.465 -0.0238  0.2639  0.3000
  250SER     CA 1722   9.457   9.030   3.790  0.0295  0.0833 -0.1937
  251PRO     CA 1723   9.713   9.310   3.713  0.4428  0.1512 -0.1229
  252TYR     CA 1724   9.551   9.648   3.691  0.0177  0.1192  0.2240
  253PHE     CA 1725   9.249   9.542   3.794 -0.0724 -0.0628  0.0604
  254SER     CA 1726   9.204   9.512   4.135  0.1541  0.2249  0.1055
  255MET     CA 1727   9.153   9.899   4.168 -0.0934 -0.1706  0.1348
  256GLY     CA 1728   9.068  10.061   3.982 -0.0505  0.4059  0.0197
  257CYS     CA 1729   9.232  10.091   3.711  0.0311 -0.1753  0.2094
  258LEU     CA 1730   9.141   9.957   3.346 -0.0821  0.0796 -0.1497
  259SER     CA 1731   8.862   9.948   3.136 -0.3369  0.1840 -0.4006
  260VAL     CA 1732   8.821   9.678   2.968  0.0961 -0.1813  0.2150
  261ARG     CA 1733   8.601   9.771   2.763  0.0039 -0.1846  0.0628
  262THR     CA 1734   8.864   9.898   2.545  0.0937  0.2084  0.1135
  263PHE     CA 1735   8.939   9.614   2.441  0.3812  0.0877  0.0367
  264PHE     CA 1736   8.741   9.426   2.408  0.0084 -0.0155  0.2755
  265GLN     CA 1737   8.740   9.245   2.152  0.0893 -0.1590 -0.0501
  266ARG     CA 1738   8.949   8.974   2.204  0.0459  0.1278  0.1641
  267LEU     CA 1739   8.902   8.795   2.429  0.3929 -0.1405  0.2556
  268SER     CA 1740   8.503   8.722   2.306  0.0561 -0.0312  0.0188
  269ASN     CA 1741   8.514   8.514   2.014 -0.1341 -0.2697  0.0063
  270ILE     CA 1742   8.821   8.422   2.016 -0.0224  0.1212  0.1557
  271TYR     CA 1743   8.735   8.233   2.332  0.4484  0.1561  0.0533
  272ALA     CA 1744   8.464   8.100   2.269 -0.4064 -0.0090 -0.1639
  273GLN     CA 1745   8.338   8.000   2.056 -0.0804  0.2203 -0.1629
  274ALA     CA 1746   8.420   7.991   1.794  0.1191  0.0715 -0.4294
  275LYS     CA 1747   8.726   8.037   1.759  0.0565  0.0579  0.3244
  276HIS     CA 1748   8.895   7.874   1.950 -0.1907  0.0084 -0.0005
  277HIS     CA 1749   8.795   7.720   2.185 -0.1769  0.2857  0.1906
  278SER     CA 1750   8.609   7.511   2.173  0.2296 -0.1643 -0.0814
  279LEU     CA 1751   8.618   7.297   2.391  0.0181 -0.1617 -0.0805
  280PRO     CA 1752   8.759   7.283   2.677  0.0637  0.2117 -0.1647
  281PRO     CA 1753   8.691   7.445   2.947  0.0165  0.2751 -0.0695
  282VAL     CA 1754   8.759   7.719   3.056 -0.3225  0.2577  0.0912
  283SER     CA 1755   8.608   7.925   2.784  0.1303 -0.0717 -0.3660
  284LEU     CA 1756   8.552   8.198   2.820 -0.0819  0.1183  0.3314
  285GLN     CA 1757   8.430   8.312   3.055 -0.1437  0.0870 -0.0627
  286GLY     CA 1758   8.539   8.309   3.284 -0.1694  0.0786 -0.0343
  287GLN     CA 1759   8.857   8.495   3.226 -0.0430 -0.0413 -0.0671
  288LEU     CA 1760   8.829   8.781   3.221 -0.0566  0.2014 -0.2237
  289LEU     CA 1761   8.586   8.894   3.374  0.0242 -0.1800 -0.0991
  290TRP     CA 1762   8.426   8.855   3.665  0.1971 -0.1113  0.3474
  291ARG     CA 1763   8.352   9.153   3.777  0.0611 -0.0423  0.1504
  292GLU     CA 1764   8.062   9.176   3.830  0.1831 -0.1199 -0.2458
  293PHE     CA 1765   7.923   8.930   3.795  0.1226  0.1359 -0.1768
  294PHE     CA 1766   7.931   8.788   4.119 -0.1637 -0.0821  0.0406
  295TYR     CA 1767   7.821   9.043   4.263 -0.1080 -0.1174  0.1637
  296THR     CA 1768   7.530   9.109   4.082  0.3845  0.1690  0.3171
  297VAL     CA 1769   7.366   8.856   4.164 -0.1792  0.1049  0.0882
  298ALA     CA 1770   7.420   8.948   4.516 -0.0788  0.0461 -0.3194
  299SER     CA 1771   7.418   9.254   4.657  0.4566 -0.2030 -0.1603
  300ALA     CA 1772   7.049   9.212   4.692  0.1485  0.1963  0.0711
  301THR     CA 1773   6.931   8.900   4.593  0.0608 -0.3320 -0.3392
  302GLN     CA 1774   7.041   8.649   4.702  0.3683  0.0531 -0.4373
  303ASN     CA 1775   7.289   8.628   4.905  0.0407  0.0713 -0.1766
  304PHE     CA 1776   7.520   8.456   4.923  0.1326  0.1309 -0.2523
  305THR     CA 1777   7.717   8.387   5.175  0.0062  0.2137  0.1019
  306GLN     CA 1778   7.561   8.138   5.286  0.1047 -0.2243  0.2339
  307MET     CA 1779   7.363   8.013   5.260 -0.0196  0.3004 -0.1247
  308ALA     CA 1780   7.150   8.123   5.031 -0.0080 -0.2023  0.0899
  309GLY     CA 1781   7.119   8.165   4.783 -0.0497  0.2870  0.0452
  310ASN     CA 1782   6.906   8.042   4.605  0.3625  0.1701  0.0976
  311PRO     CA 1783   7.058   7.932   4.348 -0.1258  0.1046 -0.0443
  312ILE     CA 1784   7.320   7.807   4.365  0.0540 -0.4133 -0.3185
  313CYS     CA 1785   7.352   7.741   4.716  0.3662  0.1716  0.0116
  314LEU     CA 1786   7.416   7.540   4.936  0.1561  0.1501  0.0992
  315GLN     CA 1787   7.704   7.442   4.999 -0.3482  0.2934 -0.2493
  316ILE     CA 1788   7.809   7.226   5.194  0.1782  0.1328 -0.1786
  317HIS     CA 1789   7.801   7.154   5.575 -0.1286 -0.2899 -0.3595
  318TRP     CA 1790   8.084   7.086   5.629  0.0715  0.3763 -0.1115
  319TYR     CA 1791   8.349   7.228   5.759  0.2572  0.0419 -0.0112
  320GLU     CA 1792   8.295   7.476   6.044  0.1794 -0.0683  0.0994
  321ASP     CA 1793   8.440   7.744   5.954  0.2691  0.1401  0.1805
  322ALA     CA 1794   8.680   7.639   5.731 -0.2435  0.2211 -0.0971
  323GLU     CA 1795   8.940   7.687   5.728  0.2218  0.2745  0.0039
  324ARG     CA 1796   9.272   7.628   5.914  0.3510 -0.1553  0.3340
  325LEU     CA 1797   9.423   7.595   5.712  0.3291 -0.1074 -0.0000
  326HIS     CA 1798   9.652   7.351   5.678  0.3623  0.0024 -0.0611
  327LYS     CA 1799   9.722   7.319   5.416 -0.0448  0.0577 -0.0328
  328TRP     CA 1800   9.819   7.584   5.263  0.0659  0.2661  0.5893
  329LYS     CA 1801   9.878   7.828   5.417 -0.2627  0.1260  0.2234
  330THR     CA 1802   9.995   7.740   5.745 -0.2792  0.1306  0.1903
  331ALA     CA 1803  10.167   7.366   5.723 -0.0457 -0.1815 -0.1018
  332GLN     CA 1804  10.155   7.270   5.488 -0.1252  0.0621 -0.0948
  333THR     CA 1805  10.122   6.888   5.463  0.2702  0.1324 -0.0012
  334GLY     CA 1806  10.122   6.718   5.207 -0.1022 -0.1907 -0.0264
  335PHE     CA 1807   9.946   6.681   4.895 -0.2386  0.0503 -0.0236
  336PRO     CA 1808  10.176   6.836   4.696 -0.0583 -0.1611  0.0841
  337TRP     CA 1809  10.085   6.996   4.445  0.2623  0.0432 -0.0191
  338ILE     CA 1810  10.075   7.289   4.505  0.2327  0.0882 -0.1442
  339ASP     CA 1811  10.095   7.393   4.798 -0.1959 -0.0545 -0.0948
  340ALA     CA 1812  10.251   7.632   4.817  0.1832 -0.0214 -0.0891
  341ILE     CA 1813  10.277   7.848   4.994 -0.0044  0.0026 -0.1572
  342MET     CA 1814  10.566   7.988   5.167  0.4491 -0.1751  0.1716
  343THR     CA 1815  10.495   8.279   5.095 -0.0480  0.0034  0.1157
  344GLN     CA 1816  10.301   8.307   4.774  0.3510 -0.2272  0.0281
  345LEU     CA 1817  10.430   8.426   4.575  0.0098 -0.0918 -0.0793
  346ARG     CA 1818  10.669   8.491   4.376  0.3021  0.0570  0.3605
  347GLN     CA 1819  10.621   8.622   4.141 -0.1218 -0.1194  0.1375
  348GLU     CA 1820  10.326   8.785   4.078 -0.0397  0.4121  0.0944
  349GLY     CA 1821  10.084   8.662   4.244 -0.0489  0.1892  0.0779
  350TRP     CA 1822  10.149   8.321   4.202  0.1138  0.0525  0.0958
  351ILE     CA 1823   9.935   8.208   4.058  0.1775 -0.0330 -0.0977
  352HIS     CA 1824   9.678   8.245   3.813  0.4046  0.4310  0.1439
  353HIS     CA 1825   9.638   8.021   3.600  0.1989 -0.1821 -0.2529
  354LEU     CA 1826   9.843   7.785   3.711  0.0010  0.2055 -0.0225
  355ALA     CA 1827   9.707   7.649   3.955  0.0916  0.1532 -0.1175
  356ARG     CA 1828   9.407   7.651   3.930 -0.2198 -0.2095  0.2990
  357HIS     CA 1829   9.330   7.289   3.973 -0.1597  0.0705 -0.2135
  358ALA     CA 1830   9.455   7.216   4.232 -0.0191  0.2209  0.2572
  359VAL     CA 1831   9.332   7.453   4.505 -0.1207 -0.0983  0.3966
  360ALA     CA 1832   9.085   7.343   4.524  0.2128 -0.2594 -0.0495
  361CYS     CA 1833   9.042   7.060   4.554 -0.0829 -0.4685  0.3899
  362PHE     CA 1834   9.192   6.918   4.867 -0.2761 -0.0492 -0.1257
  363LEU     CA 1835   9.068   7.160   5.035 -0.0050  0.3586  0.1182
  364THR     CA 1836   8.774   7.068   5.026 -0.1225  0.1344 -0.1544
  365ARG     CA 1837   8.767   6.700   4.973 -0.2569 -0.0808 -0.0095
  366GLY     CA 1838   8.965   6.574   5.062  0.3321 -0.0260 -0.0249
  367ASP     CA 1839   9.105   6.696   5.355  0.1410  0.4091  0.1564
  368LEU     CA 1840   9.034   6.973   5.451 -0.0923  0.2932  0.0875
  369TRP     CA 1841   8.719   7.078   5.437 -0.1450  0.1410  0.0450
  370ILE     CA 1842   8.566   7.293   5.367  0.2683 -0.0822 -0.0403
  371SER     CA 1843   8.327   7.586   5.420 -0.1877 -0.0031 -0.1748
  372TRP     CA 1844   8.389   7.777   5.193 -0.2100 -0.2221  0.1422
  373GLU     CA 1845   8.391   8.096   5.330 -0.1232 -0.0003 -0.2900
  374GLU     CA 1846   8.716   8.042   5.518  0.0139 -0.0345 -0.1452
  375GLY     CA 1847   8.861   7.977   5.274 -0.0687  0.2438 -0.0781
  376MET     CA 1848   8.831   8.182   5.062 -0.0515 -0.0469 -0.0416
  377LYS     CA 1849   8.955   8.459   5.183 -0.3105  0.0063 -0.7609
  378VAL     CA 1850   9.282   8.405   5.177 -0.1062  0.2191 -0.0041
  379PHE     CA 1851   9.320   8.600   4.846  0.1864  0.2106  0.1182
  380GLU     CA 1852   9.364   8.834   4.970  0.2014 -0.1530  0.1034
  381GLU     CA 1853   9.658   8.871   5.124  0.1631  0.1301 -0.1647
  382LEU     CA 1854   9.893   8.894   4.867  0.1127  0.2284  0.0417
  383LEU     CA 1855   9.742   8.764   4.605 -0.2764  0.2831  0.0811
  384LEU     CA 1856   9.551   8.966   4.438 -0.2214  0.0085 -0.0472
  385ASP     CA 1857   9.268   8.996   4.464 -0.0084  0.2227  0.1121
  386ALA     CA 1858   9.070   9.130   4.525 -0.2930  0.3092 -0.0366
  387ASP     CA 1859   8.936   9.383   4.654  0.1142 -0.2242  0.0104
  388TYR     CA 1860   8.596   9.368   4.622  0.1118 -0.1456  0.0430
  389SER     CA 1861   8.512   9.258   4.346  0.3804 -0.3966 -0.1951
  390ILE     CA 1862   8.632   8.877   4.350 -0.0299  0.1973 -0.0948
  391ASN     CA 1863   8.528   8.707   4.679  0.2834 -0.0836  0.1053
  392ALA     CA 1864   8.295   8.547   4.675  0.0019  0.2552  0.0109
  393GLY     CA 1865   8.311   8.296   4.552  0.0574  0.2579 -0.1835
  394ASN     CA 1866   8.578   8.162   4.450  0.0224  0.1784 -0.1809
  395TRP     CA 1867   8.486   7.848   4.438 -0.4346 -0.0338 -0.1902
  396MET     CA 1868   8.331   7.746   4.262 -0.1905 -0.3014  0.2051
  397TRP     CA 1869   8.371   7.616   3.937  0.2156  0.0579  0.0330
  398LEU     CA 1870   8.448   7.349   3.893  0.3794 -0.2775  0.3200
  399SER     CA 1871   8.390   7.214   4.262  0.2635  0.3437 -0.0578
  400ALA     CA 1872   8.114   7.234   4.273 -0.1638  0.2254  0.3898
  401SER     CA 1873   7.941   7.475   4.344  0.0882 -0.0208  0.2426
  402ALA     CA 1874   7.835   7.616   4.030  0.2262 -0.3465  0.0768
  403PHE     CA 1875   7.879   7.404   3.816  0.1573 -0.4134  0.0913
  404PHE     CA 1876   7.973   7.068   3.763  0.1597  0.1513  0.0649
  405HIS     CA 1877   8.093   6.906   3.924  0.1539  0.1174  0.3465
  406HIS     CA 1878   8.411   6.786   3.951  0.0297 -0.1905  0.2226
  407TYR     CA 1879   8.389   6.480   4.042 -0.0720  0.0437  0.1059
  408THR     CA 1880   8.638   6.198   4.101 -0.3228 -0.0331 -0.0198
  409ARG     CA 1881   8.967   6.149   4.209  0.3345 -0.0065  0.5104
  410ILE     CA 1882   9.171   6.352   4.246  0.0734 -0.1909  0.1307
  411PHE     CA 1883   9.104   6.593   4.013 -0.1314 -0.2212  0.0950
  412CYS     CA 1884   9.357   6.701   3.904 -0.0679 -0.1215 -0.3671
  413PRO     CA 1885   9.666   6.671   4.069  0.0975 -0.1787  0.3805
  414VAL     CA 1886   9.862   6.464   3.938 -0.2600  0.0290  0.1167
  415ARG     CA 1887  10.110   6.555   3.811  0.0990 -0.3589 -0.1922
  416PHE     CA 1888   9.919   6.805   3.590  0.0361  0.2005  0.0284
  417GLY     CA 1889   9.948   6.811   3.326 -0.2058  0.2864 -0.2250
  418LYS     CA 1890  10.270   6.866   3.213  0.2609 -0.0674  0.3092
  419ARG     CA 1891  10.436   6.955   3.428  0.1917  0.1056  0.5543
  420THR     CA 1892  10.522   7.261   3.461  0.3589  0.0079  0.1353
  421ASP     CA 1893  10.752   7.262   3.198 -0.1829  0.3728  0.2621
  422PRO     CA 1894  10.954   6.945   3.332 -0.0959 -0.3960  0.1936
  423GLU     CA 1895  11.002   7.081   3.611  0.1991 -0.1590 -0.0624
  424GLY     CA 1896  10.996   7.349   3.769  0.2529  0.1740 -0.2425
  425GLN     CA 1897  10.885   7.552   3.922  0.2851 -0.2445  0.0997
  426TYR     CA 1898  10.673   7.530   4.168 -0.0404  0.0699 -0.0786
  427ILE     CA 1899  10.798   7.430   4.410 -0.1418  0.2114 -0.0184
  428ARG     CA 1900  11.084   7.550   4.466 -0.0929 -0.0158  0.0512
  429LYS     CA 1901  11.158   7.813   4.707  0.1497  0.0548  0.2581
  430TYR     CA 1902  10.779   7.658   4.868  0.0728  0.2836  0.1018
  431LEU     CA 1903  10.954   7.423   4.986 -0.1655 -0.2211 -0.3114
  432PRO     CA 1904  11.225   7.404   5.029  0.3225 -0.2676 -0.3131
  433VAL     CA 1905  11.439   7.129   4.945  0.0077 -0.3879 -0.0113
  434LEU     CA 1906  11.316   7.073   4.645  0.1029  0.1187 -0.2223
  435LYS     CA 1907  11.483   7.055   4.431  0.1308  0.1483  0.0003
  436ASN     CA 1908  11.317   6.985   4.173  0.1341 -0.1195 -0.3353
  437PHE     CA 1909  11.494   6.877   3.965 -0.3924  0.0462  0.1228
  438PRO     CA 1910  11.709   6.681   4.064  0.3334 -0.0471  0.0471
  439THR     CA 1911  11.640   6.574   4.383  0.1344  0.1076  0.1384
  440LYS     CA 1912  11.356   6.517   4.373 -0.2429  0.1858 -0.0353
  441TYR     CA 1913  11.103   6.608   4.474  0.0113 -0.0568 -0.1201
  442ILE     CA 1914  10.875   6.641   4.299 -0.1019 -0.2130 -0.0284
  443TYR     CA 1915  10.635   6.497   4.035 -0.3148  0.0983  0.0339
  444GLU     CA 1916  10.842   6.284   4.008 -0.1638 -0.0578 -0.0300
  445PRO     CA 1917  11.034   6.136   4.276 -0.3000 -0.1695  0.1106
  446TRP     CA 1918  10.921   6.174   4.504 -0.1741 -0.0665 -0.0008
  447THR     CA 1919  10.824   5.906   4.701 -0.1846  0.3153 -0.0278
  448ALA     CA 1920  11.089   5.835   4.814 -0.3561 -0.4835  0.0296
  449SER     CA 1921  11.295   5.640   4.629 -0.1235  0.1134 -0.0838
  450GLU     CA 1922  11.530   5.587   4.758  0.2433 -0.0638  0.2538
  451GLU     CA 1923  11.540   5.802   5.031  0.2787 -0.2551  0.1489
  452GLU     CA 1924  11.686   5.943   5.093  0.1733  0.1573 -0.0050
  453GLN     CA 1925  11.860   6.220   4.931  0.0235 -0.0869  0.1293
  454ARG     CA 1926  11.956   6.174   4.687  0.0202 -0.2864 -0.2087
  455GLN     CA 1927  11.751   6.086   4.454  0.0179  0.0532 -0.1473
  456ALA     CA 1928  11.467   6.116   4.544  0.0360  0.0625  0.2310
  457GLY     CA 1929  11.354   6.214   4.761 -0.0207 -0.2352  0.0092
  458CYS     CA 1930  11.453   6.350   4.965  0.4004  0.0587  0.0422
  459ILE     CA 1931  11.388   6.271   5.258 -0.0394  0.0467 -0.1727
  460ILE     CA 1932  11.133   6.089   5.224  0.0225  0.0971 -0.0636
  461GLY     CA 1933  11.062   5.927   5.492 -0.0976  0.1059 -0.1720
  462ARG     CA 1934  11.237   6.118   5.716 -0.2212 -0.0352 -0.0154
  463ASP     CA 1935  11.172   6.412   5.717  0.4092  0.0737 -0.2483
  464TYR     CA 1936  10.966   6.510   5.428 -0.1187  0.1141  0.0047
  465PRO     CA 1937  10.593   6.512   5.343 -0.3914  0.2130 -0.0595
  466PHE     CA 1938  10.358   6.339   5.392 -0.1961 -0.0828 -0.1012
  467PRO     CA 1939  10.160   6.378   5.609 -0.0156 -0.1478  0.0846
  468MET     CA 1940   9.827   6.422   5.569  0.2365 -0.0007 -0.3625
  469VAL     CA 1941   9.678   6.490   5.829  0.1787 -0.0472 -0.0549
  470ASN     CA 1942   9.377   6.350   5.900  0.2228  0.2337 -0.2175
  471HIS     CA 1943   9.133   6.534   5.937 -0.0282  0.1666  0.1763
  472LYS     CA 1944   8.884   6.493   5.780 -0.0222 -0.4277 -0.1011
  473GLU     CA 1945   8.862   6.178   5.596  0.0456  0.0082 -0.1208
  474ALA     CA 1946   8.914   6.219   5.378  0.2345  0.0930  0.1007
  475SER     CA 1947   9.157   6.125   5.143  0.1718  0.3953  0.1785
  476ASP     CA 1948   8.967   6.070   4.923 -0.0165  0.0070  0.0419
  477ARG     CA 1949   8.694   5.939   5.005 -0.1315 -0.1686  0.1320
  478ASN     CA 1950   8.459   6.076   5.036 -0.0282  0.2772  0.1397
  479LEU     CA 1951   8.375   6.385   4.928 -0.3096 -0.1451 -0.3929
  480GLN     CA 1952   8.435   6.342   4.618 -0.0365 -0.1481  0.5467
  481LEU     CA 1953   8.143   6.244   4.517 -0.0867  0.1263 -0.0097
  482MET     CA 1954   7.915   6.387   4.619 -0.3850  0.1710 -0.1389
  483ARG     CA 1955   7.636   6.228   4.549  0.0870  0.0549  0.1208
  484ARG     CA 1956   7.324   6.357   4.586  0.0261 -0.1997 -0.2847
  485VAL     CA 1957   7.347   6.684   4.512  0.0714 -0.0312  0.1335
  486ARG     CA 1958   7.235   6.764   4.208  0.0122  0.0389  0.1433
  487GLU     CA 1959   7.082   7.001   4.041 -0.0433  0.1492  0.0723
  488GLU     CA 1960   6.881   7.227   4.072  0.3999  0.1383 -0.0366
  489GLN     CA 1961   6.890   7.421   4.286  0.0281  0.3803 -0.3133
  490ARG     CA 1962   7.056   7.368   4.511  0.1901 -0.0786 -0.0737
  491GLY     CA 1963   7.333   7.267   4.508 -0.0876 -0.1444 -0.0874
  492THR     CA 1964   7.499   7.232   4.238 -0.0821 -0.2238  0.1477
  493ALA     CA 1965   7.385   7.459   4.080 -0.4257 -0.2874 -0.2328
  494GLN     CA 1966   7.344   7.590   3.917  0.0239 -0.1914  0.0169
  495LEU     CA 1967   7.486   7.671   3.666  0.1950 -0.4256 -0.0863
  496THR     CA 1968   7.463   7.380   3.407  0.1954  0.1779  0.2737
  497ARG     CA 1969   7.271   7.228   3.588 -0.1884  0.0776 -0.0049
  999W        W 1970   8.679   8.023  13.340  0.0239  0.1185 -0.0819
 1000W        W 1971   4.360   2.443   9.608  0.1300 -0.3259 -0.3962
 1001W        W 1972  11.951   2.765   4.997  0.0063  0.1018 -0.1454
 1002W        W 1973   8.810   6.184   9.175  0.0368  0.1933  0.1471
 1003W        W 1974   9.918  12.431   3.078  0.2330 -0.0406  0.0442
 1004W        W 1975   0.978   9.182   9.266  0.0863 -0.2199 -0.2159
 1005W        W 1976  10.843   3.679   8.734  0.2283  0.1726  0.1165
 1006W        W 1977   8.215  12.670   0.766  0.1875  0.0337  0.3023
 1007W        W 1978   2.613   2.186   7.496  0.0243 -0.0537 -0.1507
 1008W        W 1979   1.821  11.976  11.887 -0.0999  0.0551  0.0707
 1009W        W 1980   9.064   8.581  11.290  0.2175 -0.0782  0.0800
 1010W        W 1981   8.555   2.112   1.276  0.4211 -0.0987  0.1830
 1011W        W 1982   5.699   7.696   7.371 -0.0055 -0.1069 -0.0860
 1012W        W 1983   2.710   1.764   0.299  0.0222  0.1548 -0.0674
 1013W        W 1984   9.800   3.500   9.361 -0.0029  0.0051 -0.0452
 1014W        W 1985   6.834   2.630   9.911  0.2337  0.0606  0.0794
 1015W        W 1986   0.948   1.834  13.180  0.1885 -0.1248 -0.1736
 1016W        W 1987   6.895   2.199   4.476 -0.0882 -0.1218  0.2702
 1017W        W 1988   5.540   0.547  12.999  0.0343  0.0693  0.5331
 1018W        W 1989   7.800   8.672   8.643 -0.2561  0.2173  0.5107
 1019W        W 1990   8.153   0.859  11.582  0.0082 -0.3720  0.0477
 1020W        W 1991   0.265  12.259  11.570  0.0196  0.0205 -0.3235
 1021W        W 1992   7.239   3.526   2.672  0.2374  0.0413  0.0228
 1022W        W 1993   1.802   4.254   2.717  0.1718  0.4401  0.3924
 1023W        W 1994   7.751   7.220   1.923  0.3915 -0.0437  0.1682
 1024W        W 1995   6.347  13.689  10.991 -0.0567 -0.0217  0.1459
 1025W        W 1996  10.927   3.762  11.924  0.0528  0.1280  0.3610
 1026W        W 1997   7.016   1.907   4.121  0.2041  0.0053 -0.1216
 1027W        W 1998   2.609  13.044   1.004 -0.3294 -0.6023  0.3118
 1028W        W 1999  13.655   7.094   6.924  0.1206  0.0162  0.0398
 1029W        W 2000   6.549   6.002   4.288  0.3338  0.1296  0.2297
 1030W        W 2001   3.087   9.902   7.326  0.0746 -0.0194 -0.2368
 1031W        W 2002   6.453   9.373   5.310  0.2250  0.0094 -0.4057
 1032W        W 2003   0.076   8.852   5.781 -0.3406 -0.1091 -0.0021
 1033W        W 2004   4.789   5.141   1.350  0.2155 -0.2590  0.1035
 1034W        W 2005  13.233   3.257  11.217  0.0605 -0.1875 -0.2264
 1035W        W 2006   1.380   6.107   1.687 -0.2105  0.1829 -0.0212
 1036W        W 2007  13.868   3.887   9.652  0.0726 -0.1896  0.1472
 1037W        W 2008   0.201  11.523  12.115 -0.1097 -0.0428 -0.0750
 1038W        W 2009  12.036   8.770  12.827 -0.2006 -0.0229 -0.1257
 1039W        W 2010  12.276  11.337  11.269  0.0045  0.3998  0.0673
 1040W        W 2011   2.817   7.363  12.010 -0.0163  0.0741  0.2457
 1041W        W 2012  12.668   1.032  12.490 -0.0195 -0.0692 -0.1158
 1042W        W 2013   7.021   7.331   8.870  0.0492 -0.0631  0.2443
 1043W        W 2014   0.528   4.383  10.572  0.1054 -0.0710 -0.1635
 1044W        W 2015   0.075   6.774   3.648 -0.3100 -0.0540  0.2904
 1045W        W 2016   3.626   0.155   8.491 -0.1029  0.2100  0.0312
 1046W        W 2017  13.777  12.450  11.311  0.3784 -0.0062  0.2666
 1047W        W 2018   5.021   7.562  11.395  0.1358  0.2697  0.0201
 1048W        W 2019   1.254   6.434   9.257 -0.0042 -0.1936  0.6046
 1049W        W 2020   7.128  13.141  10.565  0.0416  0.1081  0.1736
 1050W        W 2021   3.682  12.234  10.006  0.0706  0.0809 -0.0619
 1051W        W 2022   6.599   6.759   0.425 -0.0395 -0.2846 -0.0732
 1052W        W 2023  11.721   3.303   6.406  0.2958 -0.0106  0.2965
 1053W        W 2024   8.142   2.713   8.677  0.0633 -0.0279  0.1775
 1054W        W 2025   9.677   0.744   6.223 -0.0626 -0.1095  0.1733
 1055W        W 2026  12.489   7.727  10.519 -0.1019  0.1379 -0.0562
 1056W        W 2027  13.907  10.184   2.001  0.1893 -0.0228  0.1573
 1057W        W 2028   7.550   8.708   0.156 -0.2571 -0.2232 -0.1022
 1058W        W 2029   2.622   1.794   1.856  0.0795  0.2995 -0.1021
 1059W        W 2030   8.467  12.354   8.174  0.1116 -0.0874 -0.0664
 1060W        W 2031   2.586   0.228   1.287  0.4186  0.0783 -0.0575
 1061W        W 2032   1.276   6.168   3.641 -0.3218  0.0379 -0.2186
 1062W        W 2033   7.414   9.210  12.942  0.4860 -0.3219 -0.1285
 1063W        W 2034  11.107   5.302  12.957  0.0680  0.0848 -0.0341
 1064W        W 2035   3.025   9.088   6.324 -0.0673  0.0395  0.1003
 1065W        W 2036   3.404   2.992  12.433 -0.3690  0.1083 -0.1999
 1066W        W 2037   5.032  11.184  11.695 -0.1958  0.1545  0.0537
 1067W        W 2038   0.202   7.226   3.177  0.1868  0.0620 -0.1021
 1068W        W 2039  12.995   1.512   8.806  0.1817  0.0396  0.1164
 1069W        W 2040   2.259  10.129  12.348 -0.1109  0.0435  0.0410
 1070W        W 2041  13.608  13.354  11.378  0.1790 -0.3675 -0.1946
 1071W        W 2042   9.730   4.971   8.782 -0.1920 -0.0810  0.1626
 1072W        W 2043   8.929   8.135  12.122  0.0271 -0.1295  0.0169
 1073W        W 2044  12.887  12.693  11.335 -0.0908  0.2478 -0.1736
 1074W        W 2045  13.444   6.497  10.199  0.1780  0.1886  0.2857
 1075W        W 2046   1.860   5.797   3.108 -0.1065 -0.1362  0.2100
 1076W        W 2047   5.608   9.797   1.904 -0.0965 -0.0359 -0.1714
 1077W        W 2048  11.453   1.556   4.646 -0.0163 -0.2018  0.0982
 1078W        W 2049   5.871  11.776   2.571  0.2775 -0.1135  0.3418
 1079W        W 2050   1.701   5.214  12.238 -0.2035  0.2130 -0.2529
 1080W        W 2051   9.418   0.435  11.096  0.1737 -0.1321  0.3856
 1081W        W 2052   2.668   8.649   3.581 -0.1350  0.0012 -0.2221
 1082W        W 2053  12.289   5.088   7.396  0.0580  0.0727 -0.1279
 1083W        W 2054   5.625   9.248  11.400 -0.1776  0.1027 -0.2551
 1084W        W 2055   0.550   8.757   2.301 -0.2782 -0.3462 -0.0207
 1085W        W 2056   4.208  11.126   2.974  0.0113 -0.2201  0.3811
 1086W        W 2057   1.283   6.326  10.262 -0.0456 -0.1031  0.0737
 1087W        W 2058   7.541   8.671   6.775  0.0879 -0.1421  0.0388
 1088W        W 2059  10.887   3.667   4.774  0.3079 -0.2362  0.0227
 1089W        W 2060  12.024  12.394   6.576  0.2384  0.2638  0.1164
 1090W        W 2061   3.438  12.001   4.720  0.1111  0.2663  0.0051
 1091W        W 2062  12.572  10.981   6.716  0.0308  0.2071  0.0408
 1092W        W 2063   7.660   5.888   9.509  0.0780 -0.1409 -0.0260
 1093W        W 2064   3.770  12.973  12.563 -0.3377  0.1733  0.0075
 1094W        W 2065   1.674   5.396   5.333 -0.0527  0.1366  0.1737
 1095W        W 2066   0.234   0.635  13.656 -0.0652 -0.1013  0.0520
 1096W        W 2067   4.734   9.003   3.303 -0.2546  0.3652  0.1024
 1097W        W 2068   9.759   8.395   5.052 -0.0532 -0.0157 -0.0180
 1098W        W 2069   1.052  12.490   9.906 -0.2455 -0.0613 -0.0382
 1099W        W 2070   0.019   8.934   6.354  0.1167 -0.0002 -0.1173
 1100W        W 2071   3.764   3.918   2.619  0.2234 -0.0598 -0.2243
 1101W        W 2072   1.071   6.587  11.703  0.0393 -0.1621  0.0803
 1102W        W 2073  11.555   3.862   0.588 -0.0408 -0.1140 -0.0553
 1103W        W 2074   7.435   5.914   7.228  0.1610  0.3523 -0.0435
 1104W        W 2075   0.779   2.621  10.194 -0.0753 -0.0117  0.0343
 1105W        W 2076  12.632  13.010  10.475  0.1515  0.1601 -0.1761
 1106W        W 2077   0.686  10.801   8.307  0.0592  0.1221 -0.0079
 1107W        W 2078  13.856   9.782   5.930 -0.2279  0.3016 -0.2173
 1108W        W 2079   8.323  10.171   4.586  0.0850 -0.0242  0.0496
 1109W        W 2080   0.933   5.688  13.751 -0.0684 -0.0490 -0.2241
 1110W        W 2081  12.798   0.385   2.953 -0.0706  0.0359 -0.0639
 1111W        W 2082  10.349   8.266  13.045 -0.0658  0.2723  0.4384
 1112W        W 2083   0.918   7.628  12.539 -0.0028  0.0779  0.2264
 1113W        W 2084   2.005   8.497   0.258  0.1146  0.0977 -0.1726
 1114W        W 2085   4.283   4.389  10.550 -0.1970  0.1453  0.3757
 1115W        W 2086   8.150  11.882   0.892  0.0511 -0.0168 -0.2263
 1116W        W 2087   2.720   5.216  12.286  0.3401  0.3044 -0.1565
 1117W        W 2088   5.757   5.042  13.418  0.3470  0.1420 -0.0230
 1118W        W 2089   1.913  13.835  13.703  0.1697  0.2006  0.1293
 1119W        W 2090  13.210   1.424   2.850  0.0048  0.0417  0.4464
 1120W        W 2091   0.382   9.876   6.893 -0.1164  0.4432 -0.0953
 1121W        W 2092   5.346   3.090   7.767  0.1516  0.0694  0.0802
 1122W        W 2093  11.007  10.672  13.306 -0.3149 -0.3200  0.3360
 1123W        W 2094   1.788  10.144   9.525 -0.4465 -0.2587 -0.0754
 1124W        W 2095   3.174   7.794   4.062 -0.1054  0.0499  0.0515
 1125W        W 2096   1.580   6.039   9.997  0.0878  0.1489 -0.0206
 1126W        W 2097   9.850   3.408   5.454  0.3494 -0.0485 -0.0958
 1127W        W 2098   3.068  13.155  11.954 -0.0340 -0.0743  0.4935
 1128W        W 2099   0.516  10.988   8.717  0.3389  0.0640 -0.0438
 1129W        W 2100  13.597   2.024   4.094 -0.1185 -0.3195  0.1912
 1130W        W 2101  11.876  12.792   7.351  0.4976 -0.1170  0.0152
 1131W        W 2102  13.412   7.548   9.545  0.1216 -0.4254  0.0184
 1132W        W 2103   3.504  10.545   7.689 -0.1853  0.0343 -0.0084
 1133W        W 2104   8.328   8.782  11.966 -0.0601 -0.1834 -0.3066
 1134W        W 2105   8.385   0.063   3.448  0.0467  0.3010  0.1155
 1135W        W 2106   5.436  12.549   8.729 -0.2023  0.2294 -0.1051
 1136W        W 2107   8.601   7.196   1.027  0.2322  0.3716  0.0831
 1137W        W 2108  13.275  11.046  12.336 -0.3124  0.2046 -0.0378
 1138W        W 2109   9.198   0.689   9.655  0.2057 -0.0342  0.0232
 1139W        W 2110   9.361   1.571   3.617 -0.1610 -0.0864  0.0308
 1140W        W 2111   4.916   1.801  13.573 -0.0148  0.3265 -0.0150
 1141W        W 2112   6.857  10.585   3.401 -0.0546 -0.1450 -0.0967
 1142W        W 2113  10.897   3.164   2.546 -0.0670 -0.1243 -0.2550
 1143W        W 2114  11.803  11.933   4.161 -0.0895 -0.1850 -0.1484
 1144W        W 2115   9.394   3.730  13.062  0.2670  0.2351 -0.2087
 1145W        W 2116   6.950   0.755   6.660  0.4084  0.0465 -0.2654
 1146W        W 2117   5.265  11.318  12.592  0.3120  0.0543 -0.1338
 1147W        W 2118  13.007   7.258   0.635  0.2340 -0.0839  0.1867
 1148W        W 2119   7.278   7.554   1.922  0.3000  0.1057  0.0333
 1149W        W 2120  13.661  11.901   5.838  0.0739 -0.3760 -0.0198
 1150W        W 2121   6.319   5.204  10.957  0.2224 -0.0649 -0.1457
 1151W        W 2122  11.841  12.439   4.326 -0.2022 -0.4828  0.2875
 1152W        W 2123   1.925   6.043   6.648  0.1639 -0.2912  0.3630
 1153W        W 2124  10.462  12.011  13.608  0.0972 -0.0722  0.2342
 1154W        W 2125   9.305   3.382  10.891  0.0022  0.0080 -0.2379
 1155W        W 2126   7.356  12.548   8.968 -0.4508 -0.1488  0.1381
 1156W        W 2127   6.672   7.706   1.543  0.2338 -0.1349 -0.1382
 1157W        W 2128   6.670   4.152  10.403  0.1241  0.0537  0.2757
 1158W        W 2129   2.203  10.518   8.352 -0.0766 -0.0992  0.2904
 1159W        W 2130   2.156  10.261   9.236  0.0024  0.2598 -0.4691
 1160W        W 2131   5.928  10.084   9.398  0.1495  0.0708 -0.2421
 1161W        W 2132   3.875   6.145   9.874  0.1039 -0.1639 -0.2282
 1162W        W 2133  12.827  11.409   8.491 -0.0756 -0.1745 -0.0280
 1163W        W 2134   4.131   6.372   2.170  0.0809  0.1333  0.1641
 1164W        W 2135   0.792   2.067  13.672  0.0384  0.0837 -0.3569
 1165W        W 2136  10.038   5.159   8.458 -0.0864  0.3141 -0.0295
 1166W        W 2137   6.644  13.472  10.579 -0.0849 -0.1143  0.3083
 1167W        W 2138  12.403   6.362   8.827  0.1349 -0.1713  0.0871
 1168W        W 2139  12.731   4.798   4.984  0.1084  0.0227 -0.0894
 1169W        W 2140  11.386  10.317   7.140 -0.0040  0.2480  0.2698
 1170W        W 2141  12.814  10.445   0.034  0.2823  0.0780  0.2161
 1171W        W 2142  12.217   6.278   1.301 -0.0433  0.2834  0.4398
 1172W        W 2143   9.006  12.620   8.972  0.0417  0.1324 -0.0660
 1173W        W 2144  10.938   2.064   3.218  0.0028 -0.1456  0.0791
 1174W        W 2145   9.077   0.721   8.339 -0.1491 -0.1365  0.1588
 1175W        W 2146   5.870   9.872   7.300 -0.1899 -0.1065  0.1869
 1176W        W 2147   4.890   4.398  10.756  0.1709 -0.3277  0.0918
 1177W        W 2148   6.135   5.637   3.543 -0.1117 -0.0141 -0.0294
 1178W        W 2149   6.819   3.364   1.298 -0.0502 -0.1359  0.0743
 1179W        W 2150   0.657   0.121   0.363 -0.0305  0.1911 -0.0821
 1180W        W 2151   6.419  12.683   5.450 -0.0249 -0.0261 -0.0114
 1181W        W 2152  12.320   7.512   8.535 -0.3632  0.2146 -0.0843
 1182W        W 2153   9.660   8.418   1.120  0.0573  0.0453 -0.0815
 1183W        W 2154   6.007   7.028   9.223 -0.0497  0.3864  0.2590
 1184W        W 2155  13.216   0.370  10.035  0.1545 -0.0647 -0.1590
 1185W        W 2156   7.467   1.665  10.338 -0.2955  0.0487  0.1395
 1186W        W 2157   3.523   1.968   4.893 -0.1405  0.1217  0.0197
 1187W        W 2158   6.679   0.604   4.707  0.2531 -0.1051 -0.1309
 1188W        W 2159  11.781   5.399  12.847 -0.3574 -0.1216 -0.0229
 1189W        W 2160   0.331   6.788  11.864 -0.1017 -0.1318 -0.0021
 1190W        W 2161  10.527   1.828   6.740 -0.0818  0.1872  0.2099
 1191W        W 2162  10.488   4.153   7.342  0.3072  0.3822  0.2137
 1192W        W 2163   2.677   4.246   3.648  0.0730 -0.0666 -0.2678
 1193W        W 2164  11.105   7.530   7.275  0.4451  0.0732 -0.0669
 1194W        W 2165   5.851   8.732   3.743  0.1201 -0.1135  0.0046
 1195W        W 2166  13.867   3.656  10.199  0.0557  0.2801  0.0408
 1196W        W 2167   6.793   0.232   9.127 -0.5724  0.2480 -0.1103
 1197W        W 2168   4.298   1.132  10.158 -0.1250  0.1227 -0.0087
 1198W        W 2169   3.697   2.268  13.397  0.1968 -0.2014 -0.0239
 1199W        W 2170  12.874   5.933  11.646  0.1662 -0.3200 -0.2092
 1200W        W 2171   0.787   6.625   9.545  0.0525 -0.0453  0.1458
 1201W        W 2172   4.294  10.062   9.292  0.1202 -0.2625  0.1339
 1202W        W 2173  10.745  10.649   5.341  0.3667 -0.1149  0.0256
 1203W        W 2174   4.304  12.910   1.447  0.1678  0.0866 -0.0761
 1204W        W 2175   0.266  11.376   7.746  0.1031 -0.2948  0.1639
 1205W        W 2176  12.108   5.736   4.147 -0.4067  0.0491 -0.2234
 1206W        W 2177   7.625  12.956   9.848  0.2583  0.0249  0.2485
 1207W        W 2178   8.867   7.592   0.613  0.1139  0.0842  0.0591
 1208W        W 2179  12.600   3.325   2.342 -0.3343  0.0284 -0.0382
 1209W        W 2180  11.693   6.035   1.397  0.2198  0.0712  0.2891
 1210W        W 2181   6.449   8.957  12.981  0.0099 -0.0593 -0.2445
 1211W        W 2182  12.027   0.038  11.870 -0.0454  0.2992 -0.1093
 1212W        W 2183   7.406  10.447   6.578  0.3802  0.1352 -0.0171
 1213W        W 2184   8.545   2.262  13.889 -0.0970 -0.0580 -0.1207
 1214W        W 2185   9.213  10.251   9.856  0.0944 -0.1371  0.0778
 1215W        W 2186  11.522   7.408   9.366 -0.0755 -0.1483 -0.2965
 1216W        W 2187   2.729   4.497   6.596  0.0144 -0.2803  0.2612
 1217W        W 2188  11.775   5.361  10.100 -0.0403  0.1046 -0.3264
 1218W        W 2189   7.153   4.882   8.676 -0.1556  0.1753  0.0794
 1219W        W 2190   0.065  11.206  11.743 -0.0650  0.0330 -0.0027
 1220W        W 2191   5.199  11.544   9.841  0.1164 -0.0462  0.1385
 1221W        W 2192   4.499   3.747   6.034  0.0638 -0.1901 -0.0764
 1222W        W 2193  13.508   3.672   3.675 -0.2156  0.1829 -0.5289
 1223W        W 2194  10.164  11.888   8.070 -0.0836 -0.0918  0.1634
 1224W        W 2195   7.786   0.676   5.868 -0.1890 -0.2406  0.1634
 1225W        W 2196  13.768  12.512   7.473  0.2836 -0.0831  0.2127
 1226W        W 2197   2.604  10.449   5.640 -0.0598 -0.0384  0.0654
 1227W        W 2198   3.361   4.687   9.322  0.1251  0.2345 -0.1423
 1228W        W 2199   1.210  12.276   6.863  0.1346 -0.3579  0.0843
 1229W        W 2200   8.933   5.938   2.045 -0.2072 -0.0401 -0.1436
 1230W        W 2201   0.485   8.435   9.743 -0.0898 -0.0157  0.0731
 1231W        W 2202   7.641   0.214   4.125  0.2889 -0.0346 -0.0455
 1232W        W 2203  11.012  11.977  13.701 -0.1955  0.0319 -0.0918
 1233W        W 2204  10.316  13.046   2.959 -0.0664 -0.0920 -0.1120
 1234W        W 2205   8.640  10.515   0.869  0.1551 -0.0686 -0.0504
 1235W        W 2206   1.917   3.268  10.624  0.2138  0.1619  0.0360
 1236W        W 2207   7.573   9.914   9.444 -0.0589 -0.2329  0.1587
 1237W        W 2208  11.824   8.286  10.156 -0.2772  0.2154  0.1884
 1238W        W 2209   8.265   2.933  10.915 -0.3017 -0.4051  0.2103
 1239W        W 2210   3.764   3.355  11.776  0.1184  0.0660  0.0433
 1240W        W 2211   8.756   5.975   6.949 -0.1868  0.1573  0.1012
 1241W        W 2212  12.999  11.469   7.724 -0.0539 -0.3185 -0.0067
 1242W        W 2213   5.464   9.116  12.681  0.1555  0.0623  0.1766
 1243W        W 2214   8.197   2.113   5.323  0.2199  0.1267  0.1630
 1244W        W 2215  13.521   7.400   3.294  0.2088  0.0927 -0.0740
 1245W        W 2216   1.505   5.098   0.482  0.2017 -0.0967  0.0294
 1246W        W 2217   2.834   8.477  10.007  0.2315  0.0138 -0.1264
 1247W        W 2218   5.921   4.522   8.112 -0.1125 -0.1935  0.4545
 1248W        W 2219   2.092  11.751  13.008  0.2305  0.0566  0.1831
 1249W        W 2220   3.347  12.303  12.418  0.0855 -0.0932 -0.1835
 1250W        W 2221   5.689   8.426   7.854 -0.2667 -0.2011  0.0377
 1251W        W 2222   3.163   4.160   0.085  0.1933 -0.2674 -0.1724
 1252W        W 2223   1.811   1.484  11.859 -0.0354 -0.0016  0.3826
 1253W        W 2224   2.193   2.214  11.864 -0.2253  0.0174  0.1505
 1254W        W 2225   6.244   9.377  13.203  0.2339  0.0750  0.2712
 1255W        W 2226   5.866   6.536   4.083  0.0129 -0.0172  0.0430
 1256W        W 2227   9.792  12.775  12.099 -0.2435 -0.0804 -0.0043
 1257W        W 2228  10.582   1.060   1.976 -0.0852  0.0013 -0.2882
 1258W        W 2229   0.246   6.786  10.606 -0.1439 -0.0048 -0.3080
 1259W        W 2230   5.868  10.573   9.174  0.0416 -0.0441  0.3158
 1260W        W 2231  11.140  13.210   0.047  0.3089 -0.1569 -0.1725
 1261W        W 2232   5.126  13.369   8.612 -0.1041 -0.1109 -0.2316
 1262W        W 2233   9.808   4.744  11.026  0.0859  0.1106  0.1744
 1263W        W 2234   0.625  13.233   5.054  0.0471 -0.1242  0.1331
 1264W        W 2235   3.076   7.290   4.523  0.3160 -0.0976  0.1313
 1265W        W 2236   3.651   4.265   3.907  0.4409  0.1573  0.1421
 1266W        W 2237   6.482  13.895   0.812  0.0065 -0.1808 -0.2311
 1267W        W 2238  11.377   8.511   4.725 -0.0601  0.4437  0.2216
 1268W        W 2239  13.045  12.174  10.478  0.0893  0.0896  0.0901
 1269W        W 2240   5.694   0.743   6.046  0.0291  0.2809 -0.3054
 1270W        W 2241   4.470  10.612   8.216  0.0777  0.2030 -0.0616
 1271W        W 2242  10.113  12.523   3.780 -0.1188  0.0360 -0.2263
 1272W        W 2243   7.802   9.749   1.754  0.1148  0.1828 -0.0194
 1273W        W 2244  12.452   9.028   0.055  0.0400 -0.0269 -0.0977
 1274W        W 2245   2.581  10.698   5.204 -0.1777 -0.1153  0.1602
 1275W        W 2246   7.862  13.518   4.823 -0.0534  0.1754  0.0632
 1276W        W 2247   5.593   3.525   8.005 -0.0171  0.0169 -0.2573
 1277W        W 2248   9.342   9.702   1.156  0.0303  0.2376  0.0661
 1278W        W 2249   2.490  12.482   0.899  0.0441  0.0041  0.0462
 1279W        W 2250  12.478   7.179   0.292  0.0692  0.0684 -0.1532
 1280W        W 2251  11.771   4.094  10.946  0.0373 -0.0497  0.0683
 1281W        W 2252   7.039   1.677   6.397 -0.1679 -0.0997  0.4063
 1282W        W 2253   3.469   8.158   9.135 -0.0438  0.1553 -0.2717
 1283W        W 2254   1.194   8.476  12.184  0.0194 -0.0334  0.0570
 1284W        W 2255   6.867   9.043   6.784 -0.0742 -0.2049 -0.3111
 1285W        W 2256  11.839   6.182   9.838  0.0021 -0.3692  0.0516
 1286W        W 2257   4.267   8.295   5.126 -0.2785  0.1059 -0.1143
 1287W        W 2258  10.458  11.759   7.060 -0.1164 -0.1267  0.0058
 1288W        W 2259   7.767   3.747   2.064 -0.3376  0.4307 -0.1219
 1289W        W 2260   4.991   9.358   4.918  0.1059  0.0178  0.1840
 1290W        W 2261  10.907   1.158  12.051 -0.1318  0.0073  0.0621
 1291W        W 2262  13.713   4.993  11.456 -0.0183  0.2906 -0.4135
 1292W        W 2263   0.655  11.610   5.806 -0.1705  0.0563 -0.1318
 1293W        W 2264  10.813   2.133   4.457 -0.1883  0.0067 -0.3170
 1294W        W 2265  11.119   8.501   1.808 -0.1733 -0.0131 -0.1291
 1295W        W 2266   8.418   9.744   8.926  0.0495 -0.0025 -0.0990
 1296W        W 2267   2.917  12.775  11.611  0.3365  0.0623  0.0991
 1297W        W 2268   6.821   9.962   0.081  0.0088  0.3161 -0.0719
 1298W        W 2269  13.524   2.104  13.136  0.2660 -0.1473 -0.2521
 1299W        W 2270   6.252  12.595   0.926 -0.0808  0.2025 -0.2091
 1300W        W 2271   8.787  10.138   7.309  0.1961 -0.0286  0.1851
 1301W        W 2272  10.287   4.877   8.130  0.0714 -0.1016  0.2321
 1302W        W 2273  13.448  11.307  13.344 -0.5780 -0.1975  0.3618
 1303W        W 2274   3.121   7.238  10.107  0.2925 -0.1876  0.1329
 1304W        W 2275   8.341   4.302   0.640  0.0480 -0.0128  0.0927
 1305W        W 2276   9.685   3.641   7.034  0.1469  0.0814  0.0133
 1306W        W 2277  13.156   2.932   6.289 -0.0464  0.0382 -0.1087
 1307W        W 2278  11.044   1.538  11.066  0.1625  0.2144  0.2020
 1308W        W 2279   9.484   3.072   2.697 -0.0459 -0.1411 -0.2076
 1309W        W 2280   9.811  11.676   0.067  0.2087 -0.3355 -0.2466
 1310W        W 2281   5.984   0.211   1.903 -0.0840  0.1762  0.0439
 1311W        W 2282   0.256   3.195   8.184 -0.3537 -0.4639  0.2669
 1312W        W 2283   3.577   7.892   4.837 -0.2169  0.1865 -0.0445
 1313W        W 2284  13.879   7.728  10.692  0.0391  0.1768 -0.1735
 1314W        W 2285   0.584  10.268  13.461  0.0234 -0.3756  0.0688
 1315W        W 2286   7.440   0.070  10.678 -0.0843 -0.0016  0.1654
 1316W        W 2287   4.854  12.851   4.272 -0.3537 -0.1202  0.2323
 1317W        W 2288   4.108   8.961   1.452 -0.1192  0.0069 -0.3593
 1318W        W 2289   8.795   9.130   7.896  0.0522  0.2440  0.1924
 1319W        W 2290   0.958   5.161   2.258  0.0332  0.0997 -0.1572
 1320W        W 2291  13.508  10.033   0.618 -0.0796  0.0835 -0.0935
 1321W        W 2292   9.302  13.515   3.856  0.1304 -0.2380  0.1426
 1322W        W 2293   2.499   6.719   4.794  0.1852 -0.2080 -0.0710
 1323W        W 2294   3.958   3.378   0.776 -0.1303 -0.1564  0.0733
 1324W        W 2295   3.996   1.437   8.081 -0.0280 -0.1451 -0.0499
 1325W        W 2296   7.558  11.227   9.234  0.4637 -0.0050  0.0532
 1326W        W 2297   5.420   2.607   3.536 -0.0321 -0.0539 -0.5348
 1327W        W 2298  11.593   7.901   2.468  0.0509 -0.1145  0.0026
 1328W        W 2299   4.819  12.054   4.228  0.3962 -0.0906 -0.2985
 1329W        W 2300   5.886   3.993   7.064  0.0979 -0.0712 -0.0669
 1330W        W 2301   2.103   7.963   5.820 -0.3128  0.2373  0.1599
 1331W        W 2302  13.435  10.331   8.957  0.1454 -0.1050 -0.0259
 1332W        W 2303   2.397  12.603  13.508 -0.2375 -0.2232  0.2427
 1333W        W 2304  13.814   6.284  11.918  0.0450 -0.0295 -0.0278
 1334W        W 2305   5.774  12.510  10.879  0.0970 -0.0897  0.0717
 1335W        W 2306  10.574   6.658   6.373  0.1919  0.2027 -0.0577
 1336W        W 2307   0.515   1.522   1.590  0.0531 -0.3369 -0.1796
 1337W        W 2308   8.628  13.542  12.680  0.6014  0.1197 -0.1122
 1338W        W 2309  11.842   2.848  11.683  0.0924  0.0649  0.0091
 1339W        W 2310   6.261   0.220   9.068 -0.1564  0.1104  0.2020
 1340W        W 2311   9.146   2.085   9.958  0.2858 -0.3897 -0.1505
 1341W        W 2312  11.270   6.491   2.001 -0.3090 -0.0806  0.2017
 1342W        W 2313   2.012  12.793   8.767  0.2250 -0.2701  0.1500
 1343W        W 2314   8.385   3.781   0.593  0.1774 -0.0923  0.0670
 1344W        W 2315   3.173   1.691   4.557  0.0027 -0.0534 -0.0078
 1345W        W 2316  10.850   8.767   9.315 -0.3840 -0.0200 -0.2099
 1346W        W 2317  13.521   8.099   6.058  0.1281  0.2112  0.0453
 1347W        W 2318  13.185  10.674  13.669  0.1297 -0.4813  0.2063
 1348W        W 2319   1.524   9.929   3.843 -0.0717  0.0074 -0.0995
 1349W        W 2320  10.587   8.560  11.910  0.1404  0.1879 -0.0707
 1350W        W 2321   2.752  10.153   5.244  0.0857  0.1236 -0.1925
 1351W        W 2322   4.428  12.429  12.195  0.4273  0.0419  0.0101
 1352W        W 2323   4.212   4.351  12.600  0.0140 -0.0678 -0.0665
 1353W        W 2324   8.465   0.278   7.404 -0.0902  0.4688  0.0659
 1354W        W 2325   4.472   2.616   1.778  0.1055 -0.0418 -0.2590
 1355W        W 2326   2.082   2.310   0.355 -0.1528 -0.0155  0.1434
 1356W        W 2327   2.508  10.641   4.720 -0.1920  0.0719  0.0927
 1357W        W 2328   3.144   7.214   9.032 -0.2438  0.3428 -0.2704
 1358W        W 2329   1.336   3.908   5.328 -0.1319  0.1877 -0.0073
 1359W        W 2330   2.840  12.908   2.808  0.0187 -0.1877  0.0007
 1360W        W 2331  13.794  11.803   6.347  0.2006 -0.0312  0.3062
 1361W        W 2332   2.915   5.125   8.450 -0.0474 -0.0936 -0.1196
 1362W        W 2333  10.187  11.576  10.513  0.3113  0.1819 -0.0273
 1363W        W 2334  13.553  11.709   9.060 -0.0043 -0.1397 -0.2483
 1364W        W 2335  10.365   9.284   4.037 -0.2643  0.0833 -0.0885
 1365W        W 2336  12.103  12.905   0.543  0.0901 -0.4781 -0.0844
 1366W        W 2337  13.421   2.210   2.348 -0.1412  0.1550 -0.0540
 1367W        W 2338  12.893   5.691   4.746  0.0539  0.3653  0.2803
 1368W        W 2339   8.455   6.360   7.249  0.1024  0.1916  0.3134
 1369W        W 2340   2.741   7.397   8.686 -0.4053 -0.2744 -0.1128
 1370W        W 2341   7.727  10.127  11.496  0.2475 -0.0775  0.2936
 1371W        W 2342  12.383  10.676   6.350 -0.0297  0.3371  0.2108
 1372W        W 2343   5.402   4.982   8.961  0.2339 -0.1005 -0.3994
 1373W        W 2344   6.234   1.838   4.385  0.1553 -0.0034  0.1276
 1374W        W 2345  12.180   5.605   7.313 -0.0111  0.0329  0.3416
 1375W        W 2346   7.256   1.684  13.017 -0.1603 -0.2752 -0.0813
 1376W        W 2347   4.216   9.734   1.371 -0.3262  0.1549  0.0336
 1377W        W 2348  12.179  11.803  12.910  0.1626 -0.1010  0.1212
 1378W        W 2349   5.014   6.004   5.082  0.1516 -0.0040 -0.0104
 1379W        W 2350   8.589   0.920   2.329 -0.0511  0.3019  0.0125
 1380W        W 2351  13.438   3.740   8.311 -0.1991  0.0615 -0.1018
 1381W        W 2352  12.248  12.116   5.742  0.0979 -0.0420 -0.0903
 1382W        W 2353   0.794   3.964   4.951 -0.0863  0.1086 -0.4867
 1383W        W 2354   7.412   2.672  13.844  0.1956 -0.0234  0.2344
 1384W        W 2355   3.878   0.560   3.953 -0.4043 -0.1807 -0.3844
 1385W        W 2356   7.801   5.642   1.659 -0.0879  0.1934 -0.1059
 1386W        W 2357   1.106  12.079  11.616 -0.4808 -0.1763  0.0685
 1387W        W 2358   7.829   7.901   1.224  0.2446 -0.2893 -0.3236
 1388W        W 2359   7.862  13.865  11.940 -0.0684  0.3437  0.0683
 1389W        W 2360  11.629  11.927   2.868  0.4113 -0.0885 -0.1760
 1390W        W 2361   8.884   4.123   1.329 -0.0448 -0.4553 -0.1647
 1391W        W 2362  10.676  10.130   8.612 -0.1030  0.3589  0.2850
 1392W        W 2363   3.175   4.265  13.505 -0.3129 -0.1465  0.0717
 1393W        W 2364  13.196   8.300   6.391 -0.0144  0.2018 -0.1064
 1394W        W 2365   9.343   5.121   6.303  0.0793 -0.1591  0.0569
 1395W        W 2366  12.597  13.890   7.077  0.2434 -0.0357  0.0576
 1396W        W 2367   4.117   6.923   8.259  0.1119 -0.1976 -0.0378
 1397W        W 2368   1.203  11.618   6.814 -0.1411 -0.3538 -0.0685
 1398W        W 2369   8.057  12.573   2.169  0.1573 -0.2725 -0.0803
 1399W        W 2370   4.904   8.029  11.505  0.1086  0.1314  0.0760
 1400W        W 2371   4.071  12.494   4.389  0.1570  0.3703  0.1475
 1401W        W 2372   3.277   5.636   4.110  0.1641  0.1286  0.1852
 1402W        W 2373   1.420   2.445   2.709 -0.0589 -0.1861 -0.0465
 1403W        W 2374   6.707   2.247  13.501 -0.1992  0.0744  0.2490
 1404W        W 2375   6.845   0.168   4.957 -0.1283  0.2041 -0.2811
 1405W        W 2376   7.630   1.608   4.177 -0.1929  0.0834  0.2019
 1406W        W 2377   4.831  12.831  12.135 -0.2550 -0.0416 -0.2614
 1407W        W 2378  10.546  13.390   5.604  0.1807  0.3160 -0.0428
 1408W        W 2379   5.878  12.116   7.182 -0.2728 -0.1606 -0.1255
 1409W        W 2380  11.117   4.775   9.729 -0.1466  0.0887 -0.0758
 1410W        W 2381   8.171   4.901   2.994  0.1530  0.0625  0.0544
 1411W        W 2382  12.520   1.024   5.223 -0.3260  0.2530 -0.0737
 1412W        W 2383  10.963   8.916  11.149  0.2110  0.0884 -0.4732
 1413W        W 2384   1.271  10.223   4.243 -0.1601  0.0457 -0.2254
 1414W        W 2385  11.583   3.328   1.196  0.2619 -0.2099 -0.0656
 1415W        W 2386   4.863   9.817   5.229  0.1417 -0.1360  0.1628
 1416W        W 2387  12.480   1.535   6.366  0.2023  0.2809  0.0747
 1417W        W 2388   1.689   2.208   0.080 -0.0168  0.0874  0.0605
 1418W        W 2389   5.886   0.756  13.743  0.1027  0.0620  0.0797
 1419W        W 2390  12.678   3.127   2.772 -0.0990  0.2095 -0.2385
 1420W        W 2391   2.902   7.715  12.363  0.0996 -0.2314  0.1923
 1421W        W 2392   5.827  12.316   8.979  0.1477 -0.3130 -0.0632
 1422W        W 2393   6.194   8.425  11.331 -0.1963  0.0636  0.0060
 1423W        W 2394   4.960   9.565   1.208  0.1089 -0.1423  0.1353
 1424W        W 2395   9.878   3.538  13.381 -0.0870  0.0553 -0.1533
 1425W        W 2396   2.009   3.671   3.411 -0.0553  0.0187 -0.0792
 1426W        W 2397   3.890   1.925   8.174 -0.1212  0.2428 -0.0466
 1427W        W 2398   5.446   8.034   7.585  0.1150  0.1597 -0.2926
 1428W        W 2399  10.451   1.736   5.061  0.2298 -0.4527 -0.0330
 1429W        W 2400   4.471  12.394   3.620  0.0908 -0.3143  0.2073
 1430W        W 2401   2.999  13.354   6.344  0.1183  0.1412  0.1863
 1431W        W 2402   6.998  13.841   1.728  0.4040  0.1134 -0.0920
 1432W        W 2403  12.622  11.473   1.329 -0.0649 -0.1211  0.0723
 1433W        W 2404  11.775   2.328   3.223  0.3390  0.0643  0.2934
 1434W        W 2405   1.147   4.191  12.268 -0.1766 -0.3784 -0.1286
 1435W        W 2406  12.695   3.200  11.041  0.1235 -0.2537 -0.1587
 1436W        W 2407   7.742   6.273   9.151 -0.0326 -0.3277 -0.0629
 1437W        W 2408  11.930   6.231   5.543 -0.1611  0.0125 -0.0034
 1438W        W 2409   0.685   3.537   0.338  0.0232  0.0476 -0.0047
 1439W        W 2410   2.109   2.091   7.699  0.0950 -0.0163  0.1224
 1440W        W 2411  10.164  11.874   7.561  0.2091  0.1505  0.2027
 1441W        W 2412  11.742   1.023   7.755  0.0981  0.2607  0.0609
 1442W        W 2413   8.979   5.723   4.594  0.3399 -0.1648  0.0766
 1443W        W 2414   4.660   1.300   7.313 -0.3770 -0.0491  0.3923
 1444W        W 2415   6.373   7.818   9.368 -0.1704  0.0533  0.1427
 1445W        W 2416   9.936   7.447  13.800 -0.1907  0.0635 -0.1130
 1446W        W 2417   5.408  13.055   7.299 -0.2042  0.0469  0.1149
 1447W        W 2418   1.136   4.181  13.677 -0.0947  0.1500  0.1897
 1448W        W 2419  12.645   7.534  10.012  0.0359 -0.0116  0.1899
 1449W        W 2420   8.119   5.676   4.386  0.0941 -0.2090 -0.1924
 1450W        W 2421   2.663   3.977   9.606 -0.0724  0.0726  0.0637
 1451W        W 2422   0.354   5.266   9.254  0.4085 -0.0358 -0.3233
 1452W        W 2423   4.652  11.450   9.125  0.2205 -0.2608  0.1215
 1453W        W 2424  12.498   5.788  11.163 -0.3747  0.0011 -0.2321
 1454W        W 2425  12.912   4.301  13.265 -0.0446 -0.0027 -0.1293
 1455W        W 2426  12.724  11.207  10.077  0.0551  0.0417  0.2692
 1456W        W 2427   3.965   3.000   6.680 -0.2332  0.0289  0.2626
 1457W        W 2428   6.348   6.194   8.321  0.5073  0.0726 -0.1667
 1458W        W 2429   8.473   2.718   3.682 -0.0025  0.1176  0.0931
 1459W        W 2430   2.770   8.834  13.820 -0.0817  0.2098 -0.0480
 1460W        W 2431   0.987  13.803   4.312  0.0986  0.0657  0.0739
 1461W        W 2432   2.791   6.320  13.844  0.1702 -0.3394  0.2162
 1462W        W 2433   8.650   1.421   2.183 -0.2078  0.2527 -0.3581
 1463W        W 2434   0.848   8.630   7.199  0.0112  0.0601 -0.0121
 1464W        W 2435   5.565   3.895   5.280  0.1016  0.1906  0.0360
 1465W        W 2436  11.689  10.841   6.982 -0.3468  0.0169  0.0770
 1466W        W 2437   2.009   0.144  12.390 -0.0714  0.3561 -0.1361
 1467W        W 2438   4.506   1.283   5.581  0.4446 -0.2145  0.2260
 1468W        W 2439  11.805  13.562   7.709 -0.0479 -0.0967 -0.0225
 1469W        W 2440  10.748   1.075  13.797  0.3819 -0.3910 -0.0787
 1470W        W 2441   0.354   3.096   4.589 -0.0729  0.0333 -0.1164
 1471W        W 2442   3.271   2.925   0.482 -0.0965  0.2194 -0.1708
 1472W        W 2443   8.275   2.126  12.860 -0.2153 -0.0139 -0.0194
 1473W        W 2444  11.982   5.600   0.389  0.0502  0.1939  0.0567
 1474W        W 2445   1.935  10.638   6.350  0.1968 -0.2142  0.1265
 1475W        W 2446  13.211   4.184   8.014 -0.1766  0.0885 -0.0578
 1476W        W 2447  10.070  10.252  11.301 -0.2723  0.0463  0.3711
 1477W        W 2448   9.850  12.396   1.621  0.3356 -0.2406  0.0903
 1478W        W 2449  12.774   5.291  10.837  0.1599 -0.0472  0.2831
 1479W        W 2450  10.216   1.129   1.612 -0.1450  0.1286  0.1652
 1480W        W 2451   5.760   7.555  13.582  0.0935  0.0303  0.2113
 1481W        W 2452   6.472   5.044   3.378  0.1892  0.1239  0.2843
 1482W        W 2453   2.805   7.964  13.229  0.1119  0.1927 -0.0360
 1483W        W 2454   6.903  11.577   3.257 -0.0251 -0.0376 -0.0972
 1484W        W 2455  11.706   6.920   5.659 -0.0347  0.1092  0.2847
 1485W        W 2456   2.512   9.985   3.828 -0.4583 -0.1074  0.0426
 1486W        W 2457   8.282   6.384   0.642  0.0082 -0.0758  0.0559
 1487W        W 2458   9.218   6.381  10.474 -0.2885 -0.1247  0.0084
 1488W        W 2459  10.812   8.841  13.325 -0.1730  0.3394 -0.1944
 1489W        W 2460  11.520   9.757   2.306 -0.1523  0.2522  0.1175
 1490W        W 2461   8.452   5.733   3.371 -0.1487 -0.2403  0.1175
 1491W        W 2462  13.412   6.916   5.958  0.0003  0.1165  0.0750
 1492W        W 2463  11.371   2.848  13.040  0.1887  0.0852  0.2414
 1493W        W 2464   6.318  11.403   8.742  0.0548 -0.2252 -0.1993
 1494W        W 2465   3.108  11.520  11.628  0.1389 -0.5380 -0.2078
 1495W        W 2466   6.571  10.340   0.618  0.1152  0.0173  0.0476
 1496W        W 2467   1.410   4.697  12.363 -0.0683  0.1817  0.3154
 1497W        W 2468   0.335   9.528   1.335  0.1850 -0.2760 -0.0390
 1498W        W 2469   5.126  13.126   2.613 -0.0351  0.2937 -0.2994
 1499W        W 2470   6.190   7.361   4.996  0.2052  0.0542  0.1773
 1500W        W 2471   0.456   8.606  10.645 -0.3915  0.2093  0.1533
 1501W        W 2472  11.444  13.034   8.289  0.1388 -0.1917  0.0151
 1502W        W 2473   4.410   5.739   2.801 -0.2514 -0.1503 -0.1558
 1503W        W 2474  12.845   1.478   6.758 -0.1511 -0.1191 -0.0537
 1504W        W 2475   7.538   6.082   8.709 -0.1203  0.0081 -0.1411
 1505W        W 2476   5.033   5.396  13.017 -0.0756  0.0171  0.0589
 1506W        W 2477   3.881   1.218   2.196 -0.0752  0.0627  0.0624
 1507W        W 2478  12.402   3.215  10.169 -0.1713 -0.0078 -0.0021
 1508W        W 2479   1.817   6.894   0.460 -0.1365 -0.0156 -0.3288
 1509W        W 2480   7.555   3.933  10.959 -0.0300 -0.0427 -0.0889
 1510W        W 2481   5.242   0.903  12.169  0.0478 -0.2413  0.0612
 1511W        W 2482  12.774  10.980   6.194 -0.1411 -0.1376 -0.1762
 1512W        W 2483   3.737  11.211   1.503 -0.0093 -0.0613  0.1294
 1513W        W 2484   7.774   3.338   4.184 -0.2593  0.0924  0.0073
 1514W        W 2485   0.537   2.309  11.895  0.1167  0.1333 -0.1039
 1515W        W 2486  11.479   1.544   0.424  0.0517  0.0926 -0.0499
 1516W        W 2487  10.423   1.886   7.506 -0.1905  0.1566  0.0033
 1517W        W 2488   6.616   0.076   1.324 -0.5249 -0.2639  0.0042
 1518W        W 2489  11.359  13.265   3.267 -0.0732 -0.0090 -0.3463
 1519W        W 2490   4.247   1.897   7.891 -0.0027  0.2528  0.0606
 1520W        W 2491   2.020  10.574   7.347  0.0369 -0.0387  0.3101
 1521W        W 2492   6.637   7.474   9.784  0.0779  0.2296 -0.0233
 1522W        W 2493   4.338   7.875   6.039 -0.0700  0.1474 -0.1113
 1523W        W 2494   7.119   4.178   9.500  0.0180  0.1798  0.0624
 1524W        W 2495   5.653   9.186   3.460  0.0006  0.2140  0.1453
 1525W        W 2496   3.923  12.395   1.817 -0.2407 -0.2481  0.1330
 1526W        W 2497   6.992  11.461   4.188  0.2826 -0.0602  0.1080
 1527W        W 2498   2.505  10.389   0.977  0.1563  0.1335 -0.1309
 1528W        W 2499  10.743   9.252  13.877 -0.2375 -0.3428 -0.1185
 1529W        W 2500   5.060   3.456   8.083  0.0274 -0.1714 -0.0869
 1530W        W 2501   4.251  10.264   1.660  0.1074 -0.2614 -0.2004
 1531W        W 2502   7.796   2.058  12.690  0.1418 -0.0735  0.1285
 1532W        W 2503   1.092  12.958   8.550  0.1542  0.1670  0.0372
 1533W        W 2504   9.506   0.635   8.763  0.0342 -0.1392 -0.1964
 1534W        W 2505  12.415   3.563  11.874 -0.2854 -0.4992  0.4162
 1535W        W 2506   1.996  12.565   3.495  0.1954  0.2047  0.3111
 1536W        W 2507  10.743   0.773   3.280 -0.0021 -0.0519  0.2242
 1537W        W 2508   5.989  13.439  13.030 -0.1867 -0.3024 -0.2100
 1538W        W 2509   6.566   4.677   0.068  0.0957  0.0169  0.1884
 1539W        W 2510  10.505   1.146  11.698 -0.1022 -0.0018  0.0573
 1540W        W 2511  12.553   1.770   1.547 -0.1050 -0.1222  0.3823
 1541W        W 2512   1.483   8.258  13.148 -0.0682  0.1493 -0.0094
 1542W        W 2513   9.548  10.606   6.151 -0.0812 -0.0090  0.0463
 1543W        W 2514   0.471   4.936   4.344  0.0930 -0.0130 -0.3282
 1544W        W 2515   8.900   4.160  13.806  0.0966  0.1326 -0.0156
 1545W        W 2516   5.016   6.074   4.166  0.0539 -0.1554 -0.2288
 1546W        W 2517   0.828  13.547  10.832 -0.0356 -0.1356  0.4140
 1547W        W 2518   4.465   9.732   7.650  0.0884 -0.0952  0.1009
 1548W        W 2519  13.183   5.251   1.434 -0.0427  0.0648  0.3984
 1549W        W 2520   2.546   4.080   0.674 -0.0178 -0.2120  0.1972
 1550W        W 2521   5.196   7.834   3.741 -0.1066  0.0848  0.1050
 1551W        W 2522  13.570  13.836   3.144  0.2426 -0.1764  0.1504
 1552W        W 2523   9.462   4.657  13.360  0.3597 -0.2149 -0.0747
 1553W        W 2524   3.239   9.139  10.375  0.0031  0.1886  0.0434
 1554W        W 2525   0.878   1.018   5.426  0.0318 -0.1628 -0.0713
 1555W        W 2526   7.926   4.865   8.044  0.1046  0.0095  0.1159
 1556W        W 2527  11.139   9.389   1.440 -0.1236  0.0079 -0.0478
 1557W        W 2528   9.557  11.687  10.695  0.1453 -0.0553  0.0463
 1558W        W 2529   4.367   2.469   8.720 -0.1816  0.0892  0.1596
 1559W        W 2530  11.311  10.655   4.190 -0.1062 -0.0990  0.1185
 1560W        W 2531   1.699   5.771   7.070 -0.0552  0.0873  0.1901
 1561W        W 2532   5.846   1.288   1.069 -0.1874  0.1213 -0.1369
 1562W        W 2533  10.840   5.390   7.245 -0.2474  0.0246  0.1239
 1563W        W 2534   7.359  10.942  10.983 -0.1335  0.2773  0.0357
 1564W        W 2535   4.988  11.984   5.315  0.0139 -0.1027 -0.2212
 1565W        W 2536   8.955   6.059   2.836  0.1321  0.3867  0.0917
 1566W        W 2537   4.611   2.125   1.639  0.3351  0.1658  0.0737
 1567W        W 2538   4.031   3.786   5.126  0.0451  0.4831 -0.3508
 1568W        W 2539  13.587   1.855   3.628  0.0001 -0.4540  0.0027
 1569W        W 2540   1.772   0.369   6.169 -0.0895  0.0097  0.1879
 1570W        W 2541  13.713   6.002  12.320  0.0921 -0.0569  0.0588
 1571W        W 2542   1.677   3.024   5.871 -0.0006 -0.0600 -0.0960
 1572W        W 2543   3.575  10.280   6.515  0.2742  0.0462 -0.2936
 1573W        W 2544  12.576   5.987   4.188  0.3754  0.0288 -0.2071
 1574W        W 2545   9.088   6.422   1.331 -0.0620  0.3244  0.0872
 1575W        W 2546   2.139   4.340   9.337 -0.0139  0.0944  0.1207
 1576W        W 2547  11.592   4.206   6.306 -0.2302  0.1032  0.0194
 1577W        W 2548   3.122   5.884  10.251 -0.0715 -0.3696 -0.5436
 1578W        W 2549  10.420   7.388  13.631 -0.1862 -0.0429 -0.1863
 1579W        W 2550   7.579   1.328   9.946  0.2116  0.2462  0.0972
 1580W        W 2551   0.443  13.309   8.616 -0.0297 -0.0731 -0.0276
 1581W        W 2552   3.952   8.611   9.767 -0.1112 -0.1853  0.2500
 1582W        W 2553   1.360   7.235  10.400  0.3475 -0.1524 -0.3358
 1583W        W 2554   1.110  11.066   8.445 -0.0593  0.0708 -0.3666
 1584W        W 2555   4.538   6.559  11.702  0.2393 -0.1770  0.2787
 1585W        W 2556   1.037  11.095   8.963  0.2892  0.1167  0.3293
 1586W        W 2557   6.802   2.334   3.943  0.1054  0.0993  0.3847
 1587W        W 2558   2.100  10.243  12.849 -0.1383  0.2011  0.0674
 1588W        W 2559   4.794   2.357   6.702 -0.1472 -0.1322  0.1007
 1589W        W 2560   4.881   5.206  11.297 -0.1985 -0.0123 -0.4384
 1590W        W 2561   8.564  12.560   0.427  0.0786  0.0217  0.1173
 1591W        W 2562   8.362   4.749  11.485  0.2000  0.1257 -0.0789
 1592W        W 2563  10.698   7.990  12.788  0.3267  0.0938  0.2333
 1593W        W 2564   1.136   8.609   3.279  0.2377  0.2453 -0.1270
 1594W        W 2565   5.363   2.777  12.962  0.2170  0.1125 -0.3013
 1595W        W 2566   3.282   3.321   8.367 -0.2206  0.1801 -0.2556
 1596W        W 2567   3.467   7.471   3.762  0.3190  0.2324  0.0829
 1597W        W 2568   0.030   9.441   6.422  0.0449 -0.1857 -0.1714
 1598W        W 2569   6.569   2.155   3.214  0.1854 -0.2390 -0.1992
 1599W        W 2570   7.673   2.682   6.764  0.1412  0.0777 -0.3219
 1600W        W 2571   3.283   5.448  10.024  0.0476  0.0775  0.0528
 1601W        W 2572   0.118   5.367  11.594 -0.2587 -0.0553  0.1217
 1602W        W 2573  12.643   7.633  11.347 -0.0817  0.0510  0.0126
 1603W        W 2574   6.100  13.626   9.027  0.1624  0.3073 -0.0944
 1604W        W 2575  13.392   6.186  12.711 -0.3349  0.0574 -0.1549
 1605W        W 2576  12.122   5.370   5.427 -0.2886  0.2276  0.2490
 1606W        W 2577   1.393   2.175   6.985 -0.0491  0.0101 -0.0351
 1607W        W 2578  13.401   3.968   2.121  0.0885  0.0296  0.1164
 1608W        W 2579  10.920   7.364  13.443  0.1710  0.0222  0.2759
 1609W        W 2580   5.568   8.172   9.173 -0.2425 -0.1279  0.0856
 1610W        W 2581   0.847   8.445   0.168  0.0282  0.0249  0.1058
 1611W        W 2582   6.586   1.903   0.216 -0.3950 -0.0374  0.2108
 1612W        W 2583   9.043   8.305   0.330 -0.0939 -0.0072 -0.0093
 1613W        W 2584  11.487  11.103   6.544  0.3190 -0.2695 -0.1837
 1614W        W 2585   2.594   9.514   2.201  0.1482  0.1287  0.2554
 1615W        W 2586   6.044   7.999  11.085  0.0424 -0.0427 -0.0732
 1616W        W 2587  13.719   4.479  13.596  0.0358  0.1821  0.0037
 1617W        W 2588   7.410   0.727   2.106  0.2342  0.2413 -0.2942
 1618W        W 2589  13.274   1.120   5.874  0.1793 -0.1036  0.2325
 1619W        W 2590   2.365   4.909   3.143 -0.0542  0.1077  0.2360
 1620W        W 2591  11.157   2.967   8.561  0.0218  0.0578 -0.2630
 1621W        W 2592   6.931   2.657  11.107  0.1182 -0.3034 -0.1571
 1622W        W 2593  13.608   4.499   7.855 -0.0939  0.0765  0.0372
 1623W        W 2594  10.834   3.822  12.413 -0.1960  0.0789 -0.2568
 1624W        W 2595  11.836   7.420   5.172 -0.3509  0.4003  0.0108
 1625W        W 2596   9.618   1.068   3.301 -0.0963 -0.0904  0.0470
 1626W        W 2597  11.202  13.412   6.961 -0.2172 -0.0992  0.0594
 1627W        W 2598   8.063   4.590   5.177 -0.2699 -0.1931  0.4448
 1628W        W 2599   2.233   5.003   5.435  0.2183 -0.0469 -0.1389
 1629W        W 2600  12.915   4.757  12.071  0.0418  0.0901 -0.2795
 1630W        W 2601   0.299   0.558  13.169 -0.0029  0.0805 -0.0635
 1631W        W 2602  12.445   6.911   7.975 -0.0028  0.5672  0.0636
 1632W        W 2603   3.050   5.400   4.656  0.0768 -0.0814  0.0957
 1633W        W 2604   7.525   7.115   6.712  0.2957 -0.1379  0.2438
 1634W        W 2605  11.941  13.303   0.251  0.0793  0.1107 -0.0069
 1635W        W 2606   2.826  12.524  11.110 -0.1160  0.0121 -0.2919
 1636W        W 2607   5.903  11.866  13.893  0.1161 -0.4351 -0.0005
 1637W        W 2608   5.687   8.074   2.481  0.3030  0.0937 -0.1077
 1638W        W 2609  11.111   9.680   8.033 -0.0807 -0.0934 -0.3236
 1639W        W 2610  13.355  12.160   1.668  0.0285  0.0789  0.0718
 1640W        W 2611  11.954   2.513   9.965 -0.0063  0.0933  0.2722
 1641W        W 2612   2.127   0.612   4.169  0.1635  0.2123 -0.1263
 1642W        W 2613   0.336   2.838  12.030  0.0396  0.1342 -0.0390
 1643W        W 2614   6.398  11.182   4.149  0.1222  0.2191 -0.3718
 1644W        W 2615   4.430   9.746   4.950  0.1344  0.0145  0.1841
 1645W        W 2616   9.940   9.044   9.078 -0.1961 -0.0708 -0.1411
 1646W        W 2617  12.904   5.537   2.394  0.0836 -0.1091 -0.1952
 1647W        W 2618   0.037  10.974   2.959 -0.3772 -0.1355  0.0831
 1648W        W 2619   3.701   2.123   1.872  0.0902  0.0717  0.0160
 1649W        W 2620   0.793   0.963  10.027  0.0503  0.0319  0.2553
 1650W        W 2621   2.562   0.323  13.635 -0.0943 -0.1444  0.1673
 1651W        W 2622  13.102   0.036  11.252 -0.0821  0.0902  0.4005
 1652W        W 2623  13.629  12.370   2.563  0.5412 -0.2297  0.2911
 1653W        W 2624   3.595   9.282   3.479  0.1987 -0.0263  0.2298
 1654W        W 2625   2.908   3.406   9.922 -0.0182  0.3735  0.2269
 1655W        W 2626   4.965   1.477   7.745 -0.1375 -0.0114  0.0759
 1656W        W 2627   8.983   6.035   0.326 -0.1239 -0.0686 -0.0608
 1657W        W 2628   4.974   5.973   1.046 -0.4336 -0.0414 -0.3096
 1658W        W 2629   6.758  13.609   3.478  0.3568  0.2784 -0.3453
 1659W        W 2630   3.061   7.620   8.312  0.4335 -0.4053  0.0129
 1660W        W 2631  13.144   6.044  11.262 -0.1314  0.1592  0.1560
 1661W        W 2632   2.240   0.388   2.518 -0.2542 -0.0081  0.0111
 1662W        W 2633   0.650   1.557  13.703  0.1596  0.1159 -0.1380
 1663W        W 2634  13.157  10.239  12.660 -0.0730  0.0097  0.2448
 1664W        W 2635   6.030   2.716   4.387  0.1476  0.1095  0.1478
 1665W        W 2636   8.726   0.088  10.666 -0.2016 -0.2378 -0.0644
 1666W        W 2637   5.677   2.204   5.280  0.0059 -0.1058  0.0788
 1667W        W 2638   2.492   4.555  10.213  0.4084  0.2698 -0.1204
 1668W        W 2639   5.740   4.852  11.081 -0.0442 -0.2173  0.4106
 1669W        W 2640   6.549   4.632   4.043  0.1490  0.0566  0.0453
 1670W        W 2641  11.409   7.108   6.016  0.1454  0.4127  0.1442
 1671W        W 2642  12.344   2.360   6.310  0.2829 -0.0831  0.0484
 1672W        W 2643   3.547   0.400   1.250  0.0818  0.0401 -0.0260
 1673W        W 2644   4.634   9.835  10.591 -0.0549 -0.1316  0.1812
 1674W        W 2645   7.633  12.873   3.252 -0.1261  0.1314  0.4237
 1675W        W 2646   1.074   8.956  10.652 -0.3521  0.0865  0.1924
 1676W        W 2647  10.866   3.362   6.516 -0.1906 -0.2489  0.0011
 1677W        W 2648   3.716   3.460   2.522 -0.1787 -0.2788  0.0460
 1678W        W 2649  13.067   1.311  13.362  0.1460  0.0838  0.2311
 1679W        W 2650   6.701   6.072   3.214 -0.3349  0.0002  0.4419
 1680W        W 2651  10.402   5.280   6.922 -0.1674  0.1126  0.3155
 1681W        W 2652  12.721  11.253   3.035  0.2234  0.2295 -0.2114
 1682W        W 2653   6.122  11.105  10.442 -0.2570  0.0898  0.2298
 1683W        W 2654  10.068   9.335   6.433 -0.0329 -0.1403 -0.0093
 1684W        W 2655  12.515   0.173   8.369  0.0009 -0.0488 -0.0526
 1685W        W 2656   1.607  10.869   3.866  0.0185 -0.0292  0.0476
 1686W        W 2657  10.150   4.339   3.850 -0.3003  0.0253 -0.1978
 1687W        W 2658   3.558   5.963  12.162 -0.1585  0.1610 -0.1164
 1688W        W 2659   4.629   2.314   7.665 -0.0038  0.0021  0.0820
 1689W        W 2660   9.605   9.330   6.223  0.0935  0.0744 -0.0824
 1690W        W 2661   7.143  12.257  11.006 -0.6663 -0.0368  0.0965
 1691W        W 2662   3.287  11.467   1.512 -0.1224  0.4107  0.2627
 1692W        W 2663  12.278   9.335  12.638  0.2340 -0.4622 -0.0611
 1693W        W 2664  11.487  12.666  12.919 -0.0796  0.1973  0.1108
 1694W        W 2665  12.358   7.788  10.996  0.3213 -0.0922  0.1464
 1695W        W 2666  10.772   6.347   1.871 -0.1968 -0.0162 -0.1672
 1696W        W 2667  12.770   9.923  10.676 -0.1683 -0.6798  0.1160
 1697W        W 2668   9.333  12.875   7.901 -0.1896  0.1241  0.2439
 1698W        W 2669   5.345   6.276   1.468  0.0278 -0.1567 -0.2088
 1699W        W 2670  10.433   9.260  10.607 -0.1927 -0.2025 -0.0768
 1700W        W 2671   4.040   9.878   7.419 -0.3004  0.0310  0.1269
 1701W        W 2672   4.559   0.136   3.639 -0.0010 -0.0060  0.0003
 1702W        W 2673   7.050   7.187   6.378 -0.3991 -0.0086 -0.6013
 1703W        W 2674   0.384   3.428  12.981 -0.0423 -0.2376  0.0713
 1704W        W 2675  11.153   6.427   0.106 -0.1170  0.1274  0.0433
 1705W        W 2676   2.337   8.811   9.626  0.1364  0.1863  0.0130
 1706W        W 2677  10.588  13.163   4.011  0.1043  0.3048 -0.1146
 1707W        W 2678   2.357  13.621   5.196 -0.2370 -0.0237  0.3307
 1708W        W 2679   9.992   2.228   9.760 -0.0735  0.4678 -0.0520
 1709W        W 2680   3.934  13.212   6.231  0.1338  0.3000 -0.0711
 1710W        W 2681   3.401  13.516   8.304  0.1097 -0.1728  0.2189
 1711W        W 2682   8.097   4.953   9.878  0.0397  0.2160  0.2242
 1712W        W 2683   6.393   0.094   5.089 -0.1147  0.0161 -0.0698
 1713W        W 2684   3.351   5.014  11.948 -0.1277  0.0015  0.0328
 1714W        W 2685  11.821   3.754   6.572 -0.0156 -0.0585 -0.0473
 1715W        W 2686  10.621  11.778  12.498 -0.0733 -0.0638 -0.1775
 1716W        W 2687  13.854   5.455  13.785  0.0072 -0.1486 -0.0833
 1717W        W 2688   7.615   3.794   3.494  0.3158 -0.0082 -0.1758
 1718W        W 2689  10.421   6.142  10.544 -0.1147 -0.2266  0.3195
 1719W        W 2690  12.675   0.285   7.736  0.1884 -0.2000 -0.2078
 1720W        W 2691   5.360   4.773  13.682  0.0121  0.6473 -0.2947
 1721W        W 2692   2.503  13.689   7.568  0.1202 -0.1597  0.0103
 1722W        W 2693   8.226   6.697   6.847 -0.2222  0.1762  0.3661
 1723W        W 2694   4.553   1.109   1.372 -0.1167  0.2291 -0.1059
 1724W        W 2695   7.651   0.444  10.320  0.0637  0.2132 -0.0046
 1725W        W 2696  12.195   9.405  10.204 -0.1538 -0.3636  0.0625
 1726W        W 2697   3.220   7.098   7.007  0.2720  0.1561 -0.2491
 1727W        W 2698   1.555   4.499  12.794  0.0178 -0.0071 -0.3787
 1728W        W 2699   9.869   1.695   9.139  0.0959 -0.1045  0.0144
 1729W        W 2700   5.759   3.834   0.340  0.0500  0.1529 -0.2503
 1730W        W 2701   8.493   0.990   4.217  0.0430 -0.2141  0.1228
 1731W        W 2702   8.760   0.590   1.262  0.0189  0.0548  0.0743
 1732W        W 2703  12.008  11.463  10.132 -0.3430  0.3191  0.2604
 1733W        W 2704   3.346   4.104   2.883 -0.2402  0.1219 -0.0502
 1734W        W 2705   9.134   5.146  12.016  0.2075 -0.0802  0.0635
 1735W        W 2706  12.794  11.182   8.053  0.0276  0.2704 -0.2724
 1736W        W 2707   4.796   3.105   8.501 -0.0607  0.2924  0.0007
 1737W        W 2708   3.975   9.445  12.863 -0.1706  0.1405 -0.2209
 1738W        W 2709   2.451  13.588   5.981 -0.0643 -0.3268  0.0020
 1739W        W 2710   7.698  12.213   2.835  0.0510 -0.0872  0.0399
 1740W        W 2711   3.468  10.735   9.702  0.2464 -0.0019 -0.0878
 1741W        W 2712   4.466  10.270   6.613 -0.1706  0.4123 -0.2731
 1742W        W 2713   6.817   7.389   2.997 -0.1199  0.4684 -0.2413
 1743W        W 2714   5.912  13.079  12.707 -0.0840  0.1902  0.0069
 1744W        W 2715  13.244   0.339   7.774 -0.3074  0.1967  0.1481
 1745W        W 2716   8.027   2.324   1.666  0.0507  0.1423  0.2186
 1746W        W 2717  12.456   4.634   1.458  0.2679  0.0410 -0.0529
 1747W        W 2718   8.170   7.200  10.772  0.1325 -0.0205  0.2881
 1748W        W 2719   1.776   2.657   9.814 -0.2532 -0.1596 -0.1172
 1749W        W 2720   7.328   2.810   4.958  0.0882 -0.3178  0.7023
 1750W        W 2721   5.404   7.301  11.109  0.1485  0.1047  0.2982
 1751W        W 2722   3.841   4.066   1.377 -0.0710 -0.1680  0.1271
 1752W        W 2723   5.949   5.903  12.423  0.2382 -0.0448 -0.1878
 1753W        W 2724   1.766  13.767   9.498 -0.2063  0.2324  0.1879
 1754W        W 2725   1.846   3.749   6.470  0.0969  0.1470 -0.0832
 1755W        W 2726   6.543   0.073   3.218 -0.2132 -0.1297  0.0863
 1756W        W 2727   7.519   2.120   8.043 -0.1924 -0.0199 -0.1446
 1757W        W 2728  12.062  13.858   4.577 -0.2084  0.1116 -0.1754
 1758W        W 2729   4.794   3.732  11.978  0.0102  0.2690  0.0771
 1759W        W 2730   0.179   0.575   7.018  0.4564  0.0271  0.1690
 1760W        W 2731  12.461   6.814   3.678  0.2583  0.1565  0.1131
 1761W        W 2732   1.079  11.221   4.470 -0.2908  0.0947  0.2965
 1762W        W 2733   4.789  12.999   6.873 -0.1778  0.1204  0.1758
 1763W        W 2734   4.713   0.749  12.092 -0.1879  0.1527 -0.1946
 1764W        W 2735   0.842   7.535   8.496 -0.0792  0.0272 -0.1206
 1765W        W 2736   5.887   6.223   2.814 -0.0345 -0.0268  0.1945
 1766W        W 2737   4.134   5.333  13.297  0.2423  0.0760  0.0648
 1767W        W 2738   7.132   2.809  10.629 -0.2739  0.0636  0.2855
 1768W        W 2739   0.331   7.658  13.242  0.0973  0.0704  0.2143
 1769W        W 2740  11.336   8.727   7.435 -0.1862  0.0881  0.0556
 1770W        W 2741   7.666  11.230  12.004 -0.2226  0.1145 -0.0280
 1771W        W 2742   5.592   8.762   9.245  0.3241  0.0011 -0.2391
 1772W        W 2743   4.966   4.528   6.468  0.3416 -0.0496 -0.2825
 1773W        W 2744   8.797  11.570  10.277 -0.0169  0.4499  0.4333
 1774W        W 2745   5.702   6.927  10.899  0.0189 -0.0156  0.0152
 1775W        W 2746   8.996   3.605   8.871  0.0461 -0.1067 -0.1853
 1776W        W 2747   2.918   0.001   6.610  0.2148  0.0410  0.2034
 1777W        W 2748  11.891   2.826   3.081  0.2108  0.3355 -0.0939
 1778W        W 2749  11.196  10.351   5.384 -0.1404  0.0299 -0.0001
 1779W        W 2750   3.691  10.993  10.568  0.2128  0.1399 -0.3303
 1780W        W 2751  12.296   4.486  13.626 -0.3736  0.3594 -0.2475
 1781W        W 2752   3.540   4.523   9.959  0.0900  0.2455 -0.0520
 1782W        W 2753  10.253  13.030   0.237 -0.2285  0.0444  0.0343
 1783W        W 2754   7.536   6.998   0.279  0.0139  0.2667 -0.0191
 1784W        W 2755   2.178   7.537   6.621  0.1269 -0.1625  0.0285
 1785W        W 2756  13.215   9.301   3.099  0.1382 -0.0012 -0.0165
 1786W        W 2757   4.801   1.980   2.548 -0.1032  0.0663  0.1189
 1787W        W 2758   4.728  12.706   1.634 -0.0554 -0.2156  0.1978
 1788W        W 2759   7.126  12.105   8.965  0.0535 -0.0775  0.1506
 1789W        W 2760   2.874   4.155   8.157 -0.0002  0.2898  0.1012
 1790W        W 2761   9.969  11.742   8.564 -0.1247 -0.1053  0.3103
 1791W        W 2762   1.238   9.893  12.260 -0.2197  0.1611 -0.0113
 1792W        W 2763  12.906  13.338   4.296  0.1018  0.0421  0.1047
 1793W        W 2764   6.633   2.394   8.179 -0.0543 -0.1264  0.1674
 1794W        W 2765   3.747   0.084   6.756  0.2422  0.2404 -0.1336
 1795W        W 2766   7.882   5.216   8.447 -0.0904  0.0181  0.2244
 1796W        W 2767   9.077   7.081   8.368 -0.1189  0.3076 -0.1708
 1797W        W 2768   7.096   0.892   7.515  0.0743 -0.0325  0.0744
 1798W        W 2769  12.713  10.385   3.595 -0.0495  0.0593  0.2229
 1799W        W 2770   1.452  11.084   0.493 -0.1715  0.0534 -0.0145
 1800W        W 2771  13.267  10.773   7.011  0.3001  0.2250  0.0474
 1801W        W 2772   3.278  13.398   7.402 -0.1400  0.3151 -0.1178
 1802W        W 2773   0.547  12.996  13.829  0.1323 -0.0933  0.2037
 1803W        W 2774   6.765   4.019   4.532 -0.1856  0.1368  0.2700
 1804W        W 2775   1.205   0.324  12.127  0.7467 -0.0597  0.0036
 1805W        W 2776   5.337   8.495  13.224 -0.0186 -0.4016  0.0116
 1806W        W 2777  10.860   4.465   2.397 -0.0355  0.0233  0.0528
 1807W        W 2778  12.803   7.803   3.783  0.0946 -0.0778 -0.3027
 1808W        W 2779   3.473   3.113   4.125 -0.2790 -0.3482  0.0926
 1809W        W 2780   4.606  13.644  12.014 -0.0352  0.0214 -0.0297
 1810W        W 2781   0.009   8.424  13.146 -0.0316 -0.1334  0.2303
 1811W        W 2782  12.254   8.478  10.192  0.2826 -0.0699 -0.0978
 1812W        W 2783   1.561   3.837   0.159  0.1037 -0.3744 -0.3430
 1813W        W 2784   5.300   3.301   3.557 -0.0852 -0.1378  0.1296
 1814W        W 2785   8.361   9.767   7.241  0.3311  0.1395  0.1066
 1815W        W 2786  10.263   6.384   3.258  0.1744  0.1840 -0.0809
 1816W        W 2787  11.865   9.134   9.041 -0.1028 -0.1809 -0.0833
 1817W        W 2788   9.243   1.526   1.478  0.2412 -0.2153  0.0362
 1818W        W 2789   8.204   9.685  12.821 -0.1110 -0.2142 -0.1256
 1819W        W 2790   5.232   6.177   8.146 -0.1222 -0.1437  0.0237
 1820W        W 2791   2.902   2.282   6.382 -0.0857  0.1111  0.2314
 1821W        W 2792   7.145   7.747   2.942  0.0094 -0.2028 -0.1169
 1822W        W 2793  12.665  13.840   4.671 -0.0956  0.0433 -0.1360
 1823W        W 2794  12.135  10.019   2.815 -0.0452  0.3511 -0.1748
 1824W        W 2795   7.270   9.646   6.042  0.2557  0.1145 -0.0491
 1825W        W 2796  13.638   9.954   9.525 -0.0212 -0.1408 -0.1486
 1826W        W 2797  12.509  11.575  10.312  0.0416  0.2250  0.0952
 1827W        W 2798   1.889   2.292  11.357 -0.0249  0.2856  0.3446
 1828W        W 2799  10.959  10.561   6.277 -0.3302  0.1596  0.0391
 1829W        W 2800   4.870   9.157   8.905 -0.1047  0.2807 -0.1359
 1830W        W 2801   4.224   1.315   1.767  0.0146  0.0960  0.0005
 1831W        W 2802  12.910   9.168   5.417 -0.0321 -0.0448 -0.2686
 1832W        W 2803  10.227  12.014   4.522  0.1458 -0.0499 -0.0091
 1833W        W 2804   0.771   8.376   0.753 -0.0543 -0.0662  0.1149
 1834W        W 2805  13.027  10.666   8.068 -0.0459 -0.0995 -0.0102
 1835W        W 2806  13.256   9.729  13.373  0.1264 -0.0826 -0.1056
 1836W        W 2807   8.946   5.255   4.765  0.1320 -0.0518 -0.3639
 1837W        W 2808   7.491   1.222  12.263 -0.1632  0.1194 -0.0669
 1838W        W 2809  12.212   9.425   8.806  0.2533 -0.2551  0.0250
 1839W        W 2810  11.313   5.272   7.057 -0.3165 -0.6640  0.2656
 1840W        W 2811   4.527  12.676  11.796 -0.1753  0.0738 -0.2570
 1841W        W 2812   5.789   5.550   0.285  0.1258  0.0562 -0.0933
 1842W        W 2813   9.575   3.427   6.259  0.1928 -0.1450 -0.0654
 1843W        W 2814  13.707   2.492  11.340  0.2190 -0.0963  0.0134
 1844W        W 2815   8.481   2.934  11.820  0.1617  0.0156  0.0515
 1845W        W 2816   9.828   5.511   7.688 -0.2472  0.0094  0.0089
 1846W        W 2817   6.317   0.123   9.916  0.0780  0.0717 -0.0203
 1847W        W 2818   4.858   9.144  13.435 -0.1841  0.1569  0.1486
 1848W        W 2819   7.523   5.648  13.036 -0.0044  0.2815 -0.1792
 1849W        W 2820   0.723   4.633   0.862  0.3908  0.1928 -0.2131
 1850W        W 2821   0.805   5.108   6.833 -0.4066 -0.1036 -0.0813
 1851W        W 2822  13.380   6.112   9.134 -0.1391  0.4803  0.0704
 1852W        W 2823  11.402  13.399   5.090 -0.1105  0.1777 -0.1463
 1853W        W 2824  12.927   1.521   9.299 -0.1569 -0.0459  0.1669
 1854W        W 2825   0.170   5.756  11.214 -0.1898 -0.3818 -0.3224
 1855W        W 2826   6.874   9.599   3.882 -0.2795  0.0689 -0.1159
 1856W        W 2827   1.565   6.944  10.983 -0.2915 -0.2241 -0.0976
 1857W        W 2828  11.845   7.027   3.024 -0.0606  0.0087 -0.1113
 1858W        W 2829   2.787   7.909   6.777  0.0028  0.2785  0.3121
 1859W        W 2830   1.590   6.184   7.978 -0.1083  0.0398  0.0296
 1860W        W 2831  10.761   3.640   9.234 -0.2479  0.0003  0.3182
 1861W        W 2832  10.191  13.001   3.721 -0.0846  0.4069 -0.0561
 1862W        W 2833   8.764   4.910   5.650 -0.0223  0.4188 -0.1219
 1863W        W 2834   3.347   6.611   1.812 -0.0354 -0.1489  0.0750
 1864W        W 2835  13.261  13.178  11.854  0.0366 -0.0077  0.0496
 1865W        W 2836   6.199  12.166   8.542 -0.1999  0.1191  0.2024
 1866W        W 2837   2.773  12.060  13.440  0.0262 -0.0710  0.4205
 1867W        W 2838   0.088  10.731  11.889 -0.0480 -0.1447  0.0908
 1868W        W 2839  13.367  10.621   9.757 -0.0628  0.1882  0.1455
 1869W        W 2840   4.060  13.308  12.892  0.1505  0.2932  0.1193
 1870W        W 2841   2.850  12.589  10.622 -0.0226  0.3686  0.0570
 1871W        W 2842  12.022   4.339   2.970 -0.0739 -0.0805 -0.3439
 1872W        W 2843   0.699   7.276   3.851 -0.1003  0.4185 -0.2703
 1873W        W 2844   3.531   6.648   2.265  0.5551 -0.3513 -0.3072
 1874W        W 2845  12.941   6.468   9.029 -0.1537 -0.0959  0.1716
 1875W        W 2846  10.880  12.251   9.143 -0.3275  0.4369 -0.1731
 1876W        W 2847   8.305  11.532  12.449  0.2806 -0.1096  0.2450
 1877W        W 2848   2.064   6.869  11.909 -0.0935 -0.1218  0.0465
 1878W        W 2849  11.654   4.793  11.449  0.1284  0.4925 -0.0589
 1879W        W 2850   6.155  10.520  11.421  0.0956 -0.0059  0.2507
 1880W        W 2851  13.916   4.433   9.011 -0.1035  0.2182 -0.1669
 1881W        W 2852   2.406   6.324  13.518  0.0932 -0.0764  0.0320
 1882W        W 2853  11.018   5.903  12.264 -0.0572  0.2038  0.1769
 1883W        W 2854  10.070  13.510   1.113 -0.1017  0.3471  0.2411
 1884W        W 2855   4.879  12.872  10.561 -0.0549  0.0352 -0.1630
 1885W        W 2856  13.480  13.252  12.412 -0.1584  0.2403  0.0662
 1886W        W 2857   8.908   6.581   2.967  0.0201 -0.0433  0.1941
 1887W        W 2858   3.306   5.631  10.627  0.1167  0.1529  0.6268
 1888W        W 2859  11.483   3.540   5.900 -0.0861 -0.0314 -0.0947
 1889W        W 2860   5.187  10.419   2.769 -0.1175 -0.2231 -0.1960
 1890W        W 2861   4.099  11.049   8.065 -0.1793  0.0094  0.0497
 1891W        W 2862  13.412  12.375   4.331 -0.3799 -0.0194  0.2124
 1892W        W 2863   6.665   2.519  11.551  0.0319 -0.0145  0.2335
 1893W        W 2864   8.841   5.162   0.214  0.1018  0.0074 -0.3150
 1894W        W 2865   2.139   3.741  11.468  0.0126 -0.2514  0.2237
 1895W        W 2866   4.987   5.255   4.929  0.5285 -0.2025  0.0864
 1896W        W 2867   7.134   6.467   6.120 -0.0261  0.4302  0.1583
 1897W        W 2868   6.465   1.892   8.291 -0.2647  0.0912  0.1274
 1898W        W 2869  13.532  13.699   1.136  0.2891  0.0292  0.0603
 1899W        W 2870  13.497   9.777   7.241 -0.1126  0.2361  0.1315
 1900W        W 2871   6.980   7.144  12.670  0.0823  0.2173 -0.3151
 1901W        W 2872   6.918   2.579   7.356 -0.0684 -0.2258  0.1561
 1902W        W 2873   2.537   0.540  12.698 -0.1061 -0.0514 -0.1481
 1903W        W 2874   6.210   9.403   7.989  0.3805  0.0823 -0.1890
 1904W        W 2875   0.846   6.202   1.650 -0.0035  0.0982 -0.2291
 1905W        W 2876   9.376  13.102   5.316 -0.3282 -0.0367  0.2531
 1906W        W 2877  10.330  11.045  10.538  0.2487  0.0085  0.2404
 1907W        W 2878   3.890  13.403   6.742  0.1699  0.0132 -0.3288
 1908W        W 2879   2.830   4.733   2.291 -0.0813  0.1281  0.2090
 1909W        W 2880  12.365   7.177   1.361  0.0257 -0.1770 -0.1123
 1910W        W 2881   3.421  11.507   3.746  0.1309  0.4900 -0.3194
 1911W        W 2882  10.861  13.620   7.851 -0.0719 -0.2231  0.2619
 1912W        W 2883   1.436  11.040   2.370  0.0303 -0.2693  0.2624
 1913W        W 2884  13.150   4.373   3.871  0.2062  0.0535 -0.1172
 1914W        W 2885   5.879   7.943   6.239  0.1552 -0.2003 -0.0010
 1915W        W 2886  10.963   3.924   3.633  0.1386 -0.0295 -0.1000
 1916W        W 2887   6.548   9.540  12.047 -0.0675 -0.0294 -0.1569
 1917W        W 2888   7.669   0.089   3.660 -0.2375 -0.1061  0.2285
 1918W        W 2889   4.616   2.771   4.347 -0.1841  0.1203 -0.0312
 1919W        W 2890   8.806  10.594  12.886  0.1727 -0.3518  0.0858
 1920W        W 2891   9.449   4.214   2.006  0.0667  0.0881  0.0891
 1921W        W 2892   7.796   0.060   2.146 -0.1882 -0.1285 -0.0938
 1922W        W 2893   5.566   4.077   0.964 -0.1361  0.3428 -0.1212
 1923W        W 2894   7.513  13.578   2.078  0.1269 -0.4322  0.1981
 1924W        W 2895   9.737   2.055   3.103 -0.0131  0.2288  0.2054
 1925W        W 2896   9.725   2.612  13.827 -0.0009  0.1211 -0.0430
 1926W        W 2897   5.662   2.772   9.816 -0.2704 -0.2012  0.1905
 1927W        W 2898   3.745  11.870   7.807 -0.0417  0.1935  0.4056
 1928W        W 2899   1.523   2.189   1.648 -0.0215  0.4433  0.0190
 1929W        W 2900   5.538   0.048  13.600  0.0503 -0.2843 -0.3596
 1930W        W 2901   4.338   4.095   4.915  0.1795 -0.1561 -0.2807
 1931W        W 2902   5.177  12.609   0.734  0.2667  0.1111 -0.0257
 1932W        W 2903   8.249   3.345  13.408 -0.2472  0.1489  0.0418
 1933W        W 2904  10.232   1.689  11.187  0.1819 -0.1254  0.0043
 1934W        W 2905  11.683   7.942   8.134 -0.1401 -0.2729  0.2669
 1935W        W 2906  11.166  10.930   2.898 -0.0620 -0.0112  0.0860
 1936W        W 2907   6.486  13.443  11.534 -0.1203 -0.0084  0.1034
 1937W        W 2908   3.609   7.394  10.338 -0.0528 -0.1112 -0.0228
 1938W        W 2909   1.982   5.787   7.545 -0.0435 -0.1824  0.2547
 1939W        W 2910  10.648  10.614   4.421 -0.1787  0.1870 -0.0881
 1940W        W 2911   3.533   6.315   0.318  0.0265 -0.0721  0.1549
 1941W        W 2912   0.255   1.836  13.852  0.1339  0.2082  0.2446
 1942W        W 2913   9.485  10.042   1.894 -0.2848 -0.0791 -0.4560
 1943W        W 2914   9.853   8.896   0.559  0.0537  0.0388  0.1119
 1944W        W 2915  10.419   9.711  12.123 -0.3309 -0.1422 -0.1173
 1945W        W 2916  13.893   2.452   4.073  0.1802 -0.2381 -0.0046
 1946W        W 2917   4.842   3.342  12.323  0.1143 -0.0270  0.4034
 1947W        W 2918  12.422   9.961   9.423 -0.2394  0.0926  0.0037
 1948W        W 2919   5.299   0.969  12.693  0.0537  0.0820  0.1188
 1949W        W 2920   8.482   4.140   3.604  0.0898  0.2758  0.2202
 1950W        W 2921  10.639   4.086   4.652  0.2679 -0.1409  0.0440
 1951W        W 2922   0.472   7.240   8.395  0.1592 -0.1898  0.0856
 1952W        W 2923   8.055   1.709  12.521 -0.0185  0.2382  0.4494
 1953W        W 2924  12.084  11.412  12.595 -0.3035  0.1624  0.3621
 1954W        W 2925  10.797   7.657  13.914 -0.3206  0.1103 -0.3377
 1955W        W 2926   3.794   7.861   7.178 -0.1428 -0.1489 -0.3439
 1956W        W 2927  12.140   9.483   9.320 -0.1861  0.0256 -0.1011
 1957W        W 2928   8.688   0.180   3.857  0.0297  0.1613 -0.0220
 1958W        W 2929   6.194   7.988   5.734 -0.1790 -0.0766  0.1193
 1959W        W 2930   9.098  13.856   8.017 -0.1823  0.2167 -0.0871
 1960W        W 2931   5.492   2.847   4.835 -0.0734 -0.1615 -0.2313
 1961W        W 2932   3.599  12.714  13.250  0.2044 -0.2709  0.1276
 1962W        W 2933   4.133   6.214   7.435  0.4790  0.0773  0.1743
 1963W        W 2934   1.775  11.704   4.384 -0.1304 -0.0270 -0.0106
 1964W        W 2935   2.259  11.151   1.355 -0.0703  0.0609 -0.1269
 1965W        W 2936   5.109  13.052   1.666 -0.1625 -0.0081 -0.2050
 1966W        W 2937  10.081   5.000   7.635 -0.0502 -0.3077  0.0645
 1967W        W 2938  10.598  13.829   4.449 -0.0115 -0.3191 -0.3081
 1968W        W 2939   9.739   4.328   9.585 -0.2177 -0.3359  0.0988
 1969W        W 2940   7.221  12.473   5.572  0.0008  0.1806  0.2691
 1970W        W 2941  13.492   7.471  12.283 -0.0794  0.0518  0.2140
 1971W        W 2942   9.061   4.716   6.098 -0.2643  0.0147 -0.0149
 1972W        W 2943   6.494   9.243   9.817 -0.0936  0.0830  0.1974
 1973W        W 2944   1.981   5.210   3.184  0.1285 -0.3800  0.2344
 1974W        W 2945   0.878   2.230   7.185  0.2098  0.1568 -0.2812
 1975W        W 2946  10.600   7.837   2.167 -0.3944 -0.0881 -0.0534
 1976W        W 2947   7.625   5.429   7.201  0.0437  0.4717 -0.1781
 1977W        W 2948   8.949   4.186  11.794  0.0654 -0.3543 -0.1116
 1978W        W 2949   8.042   1.554   5.864  0.1777 -0.0698  0.1830
 1979W        W 2950  12.285   0.878   2.632 -0.0950  0.1211  0.0285
 1980W        W 2951   4.218  12.893   8.544 -0.0321  0.2916  0.0606
 1981W        W 2952   1.978   6.342  13.175 -0.3510  0.0366  0.0878
 1982W        W 2953  12.108   2.661   5.905  0.0706  0.2164  0.1250
 1983W        W 2954   0.060   0.935  12.811 -0.0035  0.0365 -0.3523
 1984W        W 2955   5.890   3.537  10.171 -0.0275 -0.6211  0.0973
 1985W        W 2956   5.322  12.355  12.490  0.1798  0.1533 -0.0632
 1986W        W 2957  12.415   2.244  11.976  0.3138 -0.3270  0.0209
 1987W        W 2958  10.762   8.292  10.892 -0.1929  0.0316 -0.0059
 1988W        W 2959   2.262   8.120   6.906 -0.3859  0.0518 -0.2578
 1989W        W 2960   3.626  13.119   7.029  0.2034 -0.3841 -0.0325
 1990W        W 2961   9.698   1.786  10.961  0.2745 -0.2042 -0.3035
 1991W        W 2962  13.049   0.065   5.009 -0.1257 -0.1202  0.2027
 1992W        W 2963   0.317   1.524   4.071  0.0978  0.0718  0.0575
 1993W        W 2964   7.372   7.462   9.187 -0.3648 -0.0485 -0.0344
 1994W        W 2965  13.653   8.987   1.116 -0.0688  0.1649  0.2452
 1995W        W 2966  13.448   4.987   7.836 -0.0357  0.0114  0.0924
 1996W        W 2967   3.453   4.644   3.055 -0.1284 -0.0697 -0.1581
 1997W        W 2968   1.962   3.043   4.552 -0.2634 -0.1025  0.1903
 1998W        W 2969   0.767  12.970   8.955  0.0456 -0.0933  0.2372
 1999W        W 2970  13.429   7.769   2.640 -0.1414 -0.3027  0.1874
 2000W        W 2971  11.866  12.036   4.644  0.0380 -0.3291 -0.0183
 2001W        W 2972  12.782   5.273   6.639 -0.1651 -0.1125 -0.1616
 2002W        W 2973   8.822   7.577   9.768  0.0062  0.0769  0.1768
 2003W        W 2974   1.066   2.326  10.456  0.0439  0.2461 -0.0500
 2004W        W 2975   5.132   9.297   3.676  0.0462 -0.2730 -0.0108
 2005W        W 2976   8.869   5.424  11.185  0.0972 -0.3136 -0.3842
 2006W        W 2977  12.438  13.906   0.744  0.0231  0.0035  0.0295
 2007W        W 2978  13.589   0.050   5.093 -0.0142 -0.0384 -0.1364
 2008W        W 2979   2.742   2.106  10.534 -0.0647  0.0303 -0.0889
 2009W        W 2980   9.190   5.810   8.991 -0.0688 -0.2064 -0.0480
 2010W        W 2981   2.220   9.907  13.816 -0.2349  0.0093  0.0525
 2011W        W 2982  13.340  13.796  10.767 -0.0235  0.1682  0.1451
 2012W        W 2983   6.472   3.552   1.639  0.2036  0.0125  0.1574
 2013W        W 2984   4.817   0.345   0.773 -0.0788 -0.1948  0.1383
 2014W        W 2985   3.187  13.625   1.749  0.0354  0.0796  0.0684
 2015W        W 2986   5.615  13.429  13.433 -0.0330 -0.0636 -0.3280
 2016W        W 2987   4.193   5.724   7.655  0.1184 -0.0561 -0.2500
 2017W        W 2988   1.131   2.661   0.791 -0.0728  0.0507 -0.1821
 2018W        W 2989   8.092   1.704   2.337 -0.4801  0.0893 -0.0251
 2019W        W 2990  10.253   2.734   4.881 -0.1244  0.2943 -0.4759
 2020W        W 2991   6.635   0.487   5.886 -0.2293 -0.3162 -0.1404
 2021W        W 2992   7.541   9.162   1.105 -0.0183 -0.2614  0.0361
 2022W        W 2993   7.229   1.154   2.453  0.4261  0.2309 -0.1205
 2023W        W 2994   6.040   7.513   9.044 -0.3652  0.1395  0.1627
 2024W        W 2995   1.738  12.843   6.342 -0.1911 -0.0349 -0.0456
 2025W        W 2996   2.902   5.041   4.259 -0.3246 -0.1125 -0.3163
 2026W        W 2997   1.287   7.459   2.419  0.2749 -0.0095 -0.2512
 2027W        W 2998   0.504   9.567  11.535 -0.1893 -0.0699 -0.1120
 2028W        W 2999   3.337   7.778   7.002  0.1321 -0.2268  0.0230
 2029W        W 3000  10.638   2.291  12.784  0.0819  0.0268  0.1644
 2030W        W 3001   3.134   7.207  11.453 -0.0326  0.2039  0.1111
 2031W        W 3002   6.018  12.844   6.809  0.1456 -0.2227  0.0931
 2032W        W 3003   6.233   4.671  11.253  0.0558  0.0609  0.0745
 2033W        W 3004  10.293   3.533   9.384  0.2661 -0.0701  0.0662
 2034W        W 3005   8.212   8.878  12.449 -0.1100  0.0139  0.0006
 2035W        W 3006  13.522   3.045   1.015  0.0507 -0.0464 -0.1770
 2036W        W 3007   0.012  13.168   3.149 -0.1454 -0.3643  0.1051
 2037W        W 3008  11.045   0.195   1.975  0.0010 -0.1053  0.0436
 2038W        W 3009   2.838   9.586   9.429 -0.0823 -0.1543  0.0102
 2039W        W 3010   1.262   6.217   5.118  0.2219  0.0880 -0.0461
 2040W        W 3011   1.253   0.814  10.887 -0.0563 -0.3684 -0.0761
 2041W        W 3012   6.722   4.475  12.713  0.1561 -0.3873  0.1379
 2042W        W 3013   6.752   2.466   6.922  0.1719  0.0614  0.3841
 2043W        W 3014   0.894   0.974   1.781  0.3124 -0.2983  0.1133
 2044W        W 3015  13.111  10.777   5.174 -0.1449 -0.0531 -0.0978
 2045W        W 3016   6.358   4.433   2.587  0.0828 -0.1565  0.0014
 2046W        W 3017   0.965  12.715   4.284 -0.1452  0.0868 -0.3691
 2047W        W 3018   1.260  11.103   7.472  0.0233 -0.0965 -0.1547
 2048W        W 3019   5.879   7.174  13.317 -0.2716  0.1262 -0.2340
 2049W        W 3020   2.221   7.528   6.108  0.1134  0.1624  0.2290
 2050W        W 3021  13.190   4.968   3.993 -0.1413  0.1586 -0.1027
 2051W        W 3022  10.655   5.715  11.152  0.0015  0.0144 -0.1349
 2052W        W 3023  11.738   7.779   0.228 -0.0975  0.0868 -0.0585
 2053W        W 3024  12.574   0.286  11.475 -0.2308  0.0627  0.0365
 2054W        W 3025   6.233  11.775  12.118 -0.1756  0.3067 -0.1307
 2055W        W 3026  12.076  11.362   1.774  0.1738  0.0281  0.0070
 2056W        W 3027  13.572   9.420   8.630  0.0092 -0.1209 -0.0056
 2057W        W 3028   0.766  12.229   9.582 -0.0946  0.0893  0.2911
 2058W        W 3029   0.588  10.536  11.920 -0.1070 -0.3308  0.1949
 2059W        W 3030   9.192   2.710   7.682  0.4762  0.0280  0.1309
 2060W        W 3031  12.596  12.310   3.100 -0.1972  0.0224 -0.3089
 2061W        W 3032   0.003  11.442   3.296 -0.0363 -0.1720  0.0976
 2062W        W 3033   5.492  13.077   1.380  0.0956  0.0572 -0.0997
 2063W        W 3034   8.479   4.635   0.269 -0.0013 -0.2316  0.0817
 2064W        W 3035  13.388  11.623   5.372  0.0575  0.2347 -0.0719
 2065W        W 3036   7.565   4.027  13.518 -0.0767  0.0558 -0.2971
 2066W        W 3037   8.641  10.787   6.524  0.2173 -0.1797 -0.1880
 2067W        W 3038   8.140   0.136   8.963 -0.2274  0.0293  0.1472
 2068W        W 3039   5.497   5.650   6.425 -0.0604 -0.2111  0.0353
 2069W        W 3040  12.950   9.212   6.904  0.1220  0.2581 -0.0291
 2070W        W 3041   4.696   2.731   9.444 -0.2052 -0.1906  0.0757
 2071W        W 3042   9.351   4.346   9.931  0.0260 -0.0371  0.0915
 2072W        W 3043   0.679   2.366   1.697  0.2345 -0.0357  0.0154
 2073W        W 3044  12.750   6.751   1.441 -0.0413  0.1832  0.2894
 2074W        W 3045   3.210   8.735   4.165 -0.1419  0.0004  0.1690
 2075W        W 3046   7.530  12.583   2.224 -0.1875  0.1484 -0.3772
 2076W        W 3047   7.528  13.588   1.304 -0.1001 -0.3536 -0.0808
 2077W        W 3048   3.712   6.755   5.224 -0.0505  0.0287 -0.0468
 2078W        W 3049  11.210   7.061  11.121 -0.1951  0.3642 -0.2362
 2079W        W 3050  11.677  10.016   7.559  0.0505 -0.2857  0.0686
 2080W        W 3051   6.549   6.010   0.589 -0.1455  0.1906 -0.1479
 2081W        W 3052   6.482   7.475  11.462 -0.3743  0.0619 -0.1951
 2082W        W 3053  11.055   2.132   6.976 -0.1347 -0.0147  0.2233
 2083W        W 3054  12.859   9.260  13.784 -0.2162 -0.1916  0.1527
 2084W        W 3055  13.848   9.399  11.255  0.0902  0.0843  0.0599
 2085W        W 3056  12.841  10.611   7.207  0.3143  0.0369  0.1107
 2086W        W 3057   7.341   7.768   5.870 -0.2212  0.2201  0.1964
 2087W        W 3058  12.915   6.780  11.859  0.1014 -0.1494 -0.2414
 2088W        W 3059  10.195   9.759  11.617  0.1553  0.2595  0.1730
 2089W        W 3060   5.875   2.701   5.263  0.0100  0.2412 -0.0052
 2090W        W 3061   1.782   4.785   0.245 -0.1074  0.0366  0.0079
 2091W        W 3062  13.615  10.654   6.005  0.2574  0.1734  0.0258
 2092W        W 3063   4.455   4.755  10.942 -0.0251 -0.2006  0.0205
 2093W        W 3064   8.773   4.488  11.429  0.2661  0.4474  0.1530
 2094W        W 3065   0.763  10.554   8.796 -0.1079 -0.3311  0.2058
 2095W        W 3066   2.605   2.616   4.977 -0.1609  0.0316  0.2095
 2096W        W 3067   3.385   7.372   8.609  0.1475 -0.3476  0.1097
 2097W        W 3068   5.035  12.630   6.482  0.1465  0.0037 -0.2003
 2098W        W 3069   2.565   1.488   1.091  0.2799  0.2002 -0.1069
 2099W        W 3070   0.578   0.153   8.970  0.4237 -0.0465  0.2144
 2100W        W 3071   8.250  10.429   5.810  0.2876  0.0586  0.2605
 2101W        W 3072   9.921   3.203   1.939  0.2525 -0.2142  0.0410
 2102W        W 3073   2.975   9.960  13.379 -0.3832  0.4573 -0.0311
 2103W        W 3074   1.940   6.593  10.820  0.1469 -0.2257 -0.0943
 2104W        W 3075   6.949   8.100   1.636  0.0384 -0.0225  0.2336
 2105W        W 3076  10.767   1.710   7.192  0.2417 -0.1682 -0.1948
 2106W        W 3077  11.203   0.835   0.007 -0.3081 -0.0578 -0.1216
 2107W        W 3078  11.831   3.642   7.368  0.0121 -0.2342  0.3914
 2108W        W 3079   2.868  13.675   8.341 -0.0605 -0.1411  0.2871
 2109W        W 3080  10.870   5.369   6.759 -0.1447  0.1995  0.2001
 2110W        W 3081   6.604  13.301   4.312 -0.2125  0.0740  0.0074
 2111W        W 3082   2.413   3.089   4.797  0.1342 -0.0140  0.0592
 2112W        W 3083   2.991  10.093  12.889 -0.2654  0.2193 -0.1243
 2113W        W 3084   8.620   3.349  10.626 -0.0774  0.0942  0.2329
 2114W        W 3085  12.074   4.670   3.865  0.0203  0.2025  0.1637
 2115W        W 3086  11.343   6.529   9.287  0.0232  0.2843  0.0506
 2116W        W 3087  13.652   3.706  11.332 -0.0242 -0.1030  0.1957
 2117W        W 3088   4.100   6.955   6.832  0.1056  0.3274 -0.1651
 2118W        W 3089   6.978   4.327   9.036 -0.0639 -0.0494 -0.1102
 2119W        W 3090   4.331   4.923  12.942  0.3913 -0.1770  0.3061
 2120W        W 3091   9.414   7.707  10.942 -0.3197  0.1047 -0.0090
 2121W        W 3092   1.779  11.031  13.359  0.1802  0.1298  0.3090
 2122W        W 3093  12.451  10.567  10.925  0.1025 -0.1938  0.0864
 2123W        W 3094   5.794   9.438   7.651  0.0391 -0.0693  0.1653
 2124W        W 3095   1.049  10.905   9.578 -0.2496  0.1304  0.0719
 2125W        W 3096   4.126   6.009  10.332 -0.1341  0.0777 -0.0299
 2126W        W 3097   6.889  13.305   2.620  0.3389  0.1485 -0.0438
 2127W        W 3098  13.833   2.159  11.753 -0.0711 -0.4249  0.4500
 2128W        W 3099  11.073   0.746   6.278  0.0688  0.1484  0.1005
 2129W        W 3100  13.376   3.164   5.928  0.0011  0.0515 -0.2131
 2130W        W 3101   8.149  10.976   9.128 -0.1245 -0.2233  0.2238
 2131W        W 3102   5.124   4.279   1.047  0.1614  0.0920  0.0152
 2132W        W 3103   8.052   9.155   5.963 -0.1510  0.0098  0.1361
 2133W        W 3104   3.979   6.559   0.256  0.3280 -0.0186 -0.2109
 2134W        W 3105   3.947   0.570   7.599 -0.1554 -0.1577 -0.2609
 2135W        W 3106  11.565  11.860   5.199  0.0519  0.2624 -0.0156
 2136W        W 3107   4.290   2.239   6.524 -0.1409 -0.0810  0.0646
 2137W        W 3108   4.436   1.018   4.537  0.2018  0.3784 -0.2137
 2138W        W 3109   2.883  12.760   9.000  0.0877  0.3079 -0.2796
 2139W        W 3110  10.777   5.565   7.750 -0.0340 -0.1012  0.1917
 2140W        W 3111   1.950   4.078   7.741  0.2874  0.3875  0.0823
 2141W        W 3112   1.248  13.651  12.922 -0.0292  0.0553  0.3392
 2142W        W 3113   9.599  12.446   7.690 -0.2649  0.0283 -0.1730
 2143W        W 3114   2.935   6.825   0.877 -0.1653  0.2199 -0.0227
 2144W        W 3115   1.109   9.273   9.728  0.0689 -0.2767 -0.0410
 2145W        W 3116   0.060  12.043  11.974  0.0852  0.1492  0.0287
 2146W        W 3117   5.218   5.758   2.031 -0.2192  0.3935  0.2073
 2147W        W 3118  10.918  12.615   4.994  0.2182 -0.1616 -0.0490
 2148W        W 3119  12.766  13.216   8.275  0.1873 -0.0476 -0.3712
 2149W        W 3120  12.441   8.541   9.353 -0.0116  0.0517 -0.4517
 2150W        W 3121   2.515   1.641   9.326  0.1671  0.1797  0.5702
 2151W        W 3122   0.733   2.804   4.268  0.3840  0.0262 -0.2067
 2152W        W 3123   2.442  13.700   9.645  0.0805 -0.0245 -0.1305
 2153W        W 3124   6.644  11.601   9.856  0.0388  0.1394 -0.1511
 2154W        W 3125   0.270   0.865   9.993  0.0112  0.1371  0.0706
 2155W        W 3126  13.095   8.308  10.864  0.0310 -0.1667  0.0313
 2156W        W 3127   6.725  13.901  11.278 -0.0262  0.0339 -0.3035
 2157W        W 3128   3.459  10.621   5.306 -0.0280  0.1860  0.1902
 2158W        W 3129   3.614  11.611  12.156 -0.2327 -0.3699 -0.0558
 2159W        W 3130  12.860   0.502   0.286  0.1369  0.0768 -0.1831
 2160W        W 3131  12.631   1.774  11.848 -0.3971  0.3313  0.3814
 2161W        W 3132   0.971   5.311  11.154  0.0557 -0.0462  0.1656
 2162W        W 3133  11.264   0.298  11.660  0.4632  0.0324  0.0401
 2163W        W 3134   7.113  11.165  12.029  0.0756 -0.0634 -0.2383
 2164W        W 3135  12.756   1.088   0.154  0.1563  0.0204 -0.0465
 2165W        W 3136   6.213   4.251   5.251 -0.1998  0.1567 -0.3411
 2166W        W 3137  12.932   9.774  12.481  0.1226  0.1524 -0.0376
 2167W        W 3138   4.500   6.063   7.825 -0.0195  0.4047  0.3100
 2168W        W 3139   3.244   0.002  11.301 -0.3737  0.2183  0.1273
 2169W        W 3140   6.777   8.995   1.858 -0.3029 -0.0303  0.0923
 2170W        W 3141   2.743   6.816   5.279  0.3266 -0.1445 -0.0102
 2171W        W 3142   4.326  13.734   9.584 -0.2747  0.1038 -0.1970
 2172W        W 3143  11.492  13.369   5.710  0.3063 -0.4370 -0.1453
 2173W        W 3144   4.417   5.143  13.741 -0.0459  0.1297 -0.2824
 2174W        W 3145  13.805  11.217   2.416  0.0239 -0.3876 -0.0881
 2175W        W 3146   8.228   9.367   8.673 -0.0540 -0.1093  0.0478
 2176W        W 3147   0.216   8.442   6.168  0.0174 -0.0547 -0.0914
 2177W        W 3148   9.738   4.087   0.068  0.0649  0.0210  0.2244
 2178W        W 3149   9.598   4.044  13.455 -0.0878  0.1016  0.2345
 2179W        W 3150  11.028  11.454   2.826  0.2257 -0.0175  0.0967
 2180W        W 3151   0.159   6.064   2.761  0.1088  0.0536 -0.0074
 2181W        W 3152   1.427   4.487  10.708  0.2013 -0.1137  0.0511
 2182W        W 3153   7.180  13.914  11.437  0.4192  0.3124  0.1070
 2183W        W 3154  10.898  10.449   5.797 -0.1153 -0.0167 -0.1927
 2184W        W 3155   8.348   1.165   7.365  0.0345  0.1582 -0.0711
 2185W        W 3156   9.194   2.960   5.670  0.1662  0.3239  0.3989
 2186W        W 3157   4.453  13.746   6.501  0.3607  0.0678  0.2471
 2187W        W 3158  13.603   9.260   4.781 -0.2628  0.0598 -0.1014
 2188W        W 3159   9.380   7.286   1.554  0.1906 -0.0279  0.1611
 2189W        W 3160   5.069   8.057  13.243 -0.1397  0.1829  0.2043
 2190W        W 3161   9.941   2.287   4.035  0.0463  0.1339  0.3847
 2191W        W 3162  11.507   0.065  12.003 -0.3168  0.0677 -0.0647
 2192W        W 3163   1.974   5.501   2.717 -0.1645 -0.2646  0.0641
 2193W        W 3164   6.530   1.805  13.630 -0.1354 -0.2347 -0.1602
 2194W        W 3165   7.447   3.417  11.054 -0.3035  0.1419  0.0127
 2195W        W 3166   7.471  12.071   1.986  0.0141  0.0178 -0.0892
 2196W        W 3167  13.162  13.104   2.661 -0.0441 -0.1611 -0.0306
 2197W        W 3168   9.161   1.540  12.898 -0.1140 -0.2580 -0.1527
 2198W        W 3169  13.739   4.515   3.386 -0.0520 -0.0170 -0.0260
 2199W        W 3170   7.815   0.012   0.433 -0.1484 -0.0861 -0.0931
 2200W        W 3171   5.816  12.240   2.464 -0.0428 -0.2446  0.2054
 2201W        W 3172   5.324   8.174  11.901 -0.0840  0.0439  0.3351
 2202W        W 3173   9.219   6.283   8.718  0.2006 -0.3301 -0.0844
 2203W        W 3174  11.367   2.048   0.668  0.0244 -0.2876 -0.1841
 2204W        W 3175   5.502  12.254   1.962 -0.0148  0.2164  0.1586
 2205W        W 3176   2.673   0.629   7.585  0.0364 -0.1418 -0.1114
 2206W        W 3177   3.826  10.343  13.334 -0.0919 -0.1357 -0.0163
 2207W        W 3178   7.912   6.982   8.559 -0.0870 -0.0084 -0.1538
 2208W        W 3179   4.040   5.874   9.507  0.0757  0.2294  0.0303
 2209W        W 3180   6.848   8.038   6.757 -0.0079  0.0984  0.1677
 2210W        W 3181   9.701  12.022   2.845 -0.1139  0.0748  0.1567
 2211W        W 3182   7.039   4.536  12.348 -0.0141 -0.0049  0.1806
 2212W        W 3183   2.050   7.330   8.781  0.3237 -0.0213  0.1786
 2213W        W 3184  10.154   4.525   9.360  0.1897 -0.1732 -0.4262
 2214W        W 3185   6.650   7.742   8.921 -0.1914 -0.5709  0.1510
 2215W        W 3186  12.304  10.632   5.010 -0.0580 -0.0374  0.0603
 2216W        W 3187   1.535   6.706  10.474 -0.0201  0.1376  0.2073
 2217W        W 3188   6.484   1.380   5.183  0.1106 -0.1505 -0.0451
 2218W        W 3189  12.497   8.979  10.386  0.3088 -0.1562 -0.0270
 2219W        W 3190   2.587  11.046   6.117 -0.0324  0.1275  0.1277
 2220W        W 3191   3.215   0.587   9.580  0.3125  0.3148 -0.3556
 2221W        W 3192   6.348   0.712   9.363 -0.1334 -0.2368  0.3230
 2222W        W 3193   4.563  13.680   4.023  0.1311  0.2663 -0.0911
 2223W        W 3194  10.822   3.067   9.407 -0.4013 -0.1104  0.0009
 2224W        W 3195  12.699   4.150   9.322  0.0454 -0.2100 -0.0077
 2225W        W 3196   7.343   8.315   0.745 -0.3812  0.2735 -0.1162
 2226W        W 3197   6.520   4.700   8.125  0.2339 -0.0069  0.1056
 2227W        W 3198  12.567   0.753  13.729  0.0431  0.1229 -0.2399
 2228W        W 3199   2.250   8.919   1.075 -0.0514 -0.3756 -0.0353
 2229W        W 3200   1.226   8.224   8.109  0.1944 -0.2897 -0.1495
 2230W        W 3201   5.235   4.113   3.303 -0.2840  0.0108  0.1080
 2231W        W 3202   1.081  11.306   2.680 -0.1652  0.3839  0.1830
 2232W        W 3203  13.719   5.672   6.439 -0.1004  0.4139 -0.2920
 2233W        W 3204  10.749   0.114   0.091 -0.2037  0.0080 -0.0432
 2234W        W 3205   9.845  10.238  10.277  0.3596 -0.0091  0.0381
 2235W        W 3206   1.827   9.650  13.623 -0.2215 -0.1158  0.1583
 2236W        W 3207   9.395   7.550  13.785  0.1049  0.1164 -0.3572
 2237W        W 3208  12.821   0.093  12.197 -0.0883 -0.4781 -0.0917
 2238W        W 3209   7.708  10.661  11.339  0.1270 -0.0894  0.2745
 2239W        W 3210   6.117   5.262   5.560  0.0219  0.0274 -0.0901
 2240W        W 3211  12.174   7.333  11.103  0.0058  0.0266 -0.0016
 2241W        W 3212   5.647   7.703   3.604 -0.0171 -0.0323 -0.4853
 2242W        W 3213   0.692  12.378   0.852 -0.0478  0.3315  0.2787
 2243W        W 3214   6.871   0.478   3.302  0.3872 -0.1134 -0.0936
 2244W        W 3215  11.989   3.868  11.385 -0.2758 -0.0915 -0.1531
 2245W        W 3216   1.806   4.632   2.389  0.0748  0.3301 -0.2300
 2246W        W 3217   3.554  11.192   2.894 -0.0508  0.0571  0.1931
 2247W        W 3218   7.737   2.988   5.136 -0.1893  0.0607 -0.2594
 2248W        W 3219   1.893   7.833  13.022 -0.1844 -0.0449  0.2264
 2249W        W 3220   6.305   2.666   1.536  0.0560 -0.1902  0.1284
 2250W        W 3221   9.665   6.134   0.338  0.0960  0.2309 -0.3187
 2251W        W 3222   6.106  10.533   6.216  0.3375  0.0191 -0.0162
 2252W        W 3223   0.955   6.191  11.366  0.1696  0.0694 -0.1048
 2253W        W 3224   6.762  10.678   6.149 -0.0765 -0.0981 -0.0033
 2254W        W 3225   2.351  13.402  11.905  0.1629 -0.1968  0.4788
 2255W        W 3226   8.221   4.916   8.712  0.0048  0.2674  0.3450
 2256W        W 3227   9.682   7.678  10.313  0.2329  0.4729 -0.1952
 2257W        W 3228  11.813  13.233   0.793 -0.0778  0.4748 -0.4880
 2258W        W 3229   0.830   9.839   8.173 -0.2235  0.0293 -0.1437
 2259W        W 3230   9.316  11.511   0.787 -0.0716 -0.0133 -0.5609
 2260W        W 3231  10.233   9.678   6.800  0.3176  0.2031  0.1710
 2261W        W 3232  11.435   5.707  13.004 -0.2301 -0.2868 -0.0563
 2262W        W 3233   0.821   3.548   2.617  0.0162 -0.0292  0.1389
 2263W        W 3234   0.559  13.455   4.338 -0.2111  0.0681  0.0378
 2264W        W 3235   5.730   7.048   8.073 -0.0648  0.2059 -0.4328
 2265W        W 3236   0.254   2.989   8.666  0.1307 -0.1177  0.1490
 2266W        W 3237   5.140   4.498  12.656  0.0296 -0.2755 -0.2230
 2267W        W 3238   4.542  13.134   8.949 -0.1129 -0.0081  0.2109
 2268W        W 3239   0.273   6.437   4.811  0.3533  0.2714 -0.2561
 2269W        W 3240   4.448   0.027   5.257 -0.0786  0.1868  0.1331
 2270W        W 3241   2.106   8.807  11.571 -0.1035 -0.0525 -0.1956
 2271W        W 3242   3.107   3.083  13.420  0.0394 -0.2911  0.1608
 2272W        W 3243   0.648  13.786   3.991  0.1633 -0.2350 -0.1453
 2273W        W 3244  11.179  10.220   0.081 -0.2248 -0.0086  0.6334
 2274W        W 3245  12.381   2.933   4.807 -0.0978 -0.0323 -0.0248
 2275W        W 3246   8.025   3.357   6.302 -0.2205  0.4234 -0.1492
 2276W        W 3247   3.861  13.800  11.302  0.0020 -0.1128  0.3644
 2277W        W 3248   1.579   4.095   0.660  0.0521 -0.0159  0.1349
 2278W        W 3249   0.047   1.953   0.898 -0.4763 -0.1122 -0.0668
 2279W        W 3250   1.375  11.073   4.815  0.1006 -0.0987  0.0145
 2280W        W 3251   0.432   9.538  11.049  0.1746 -0.1113 -0.0713
 2281W        W 3252   0.060  11.495   1.820  0.1390 -0.1052 -0.0363
 2282W        W 3253   9.167   1.205  13.480  0.4776  0.0927  0.1304
 2283W        W 3254   0.326  11.157   5.667 -0.1765 -0.0948 -0.0038
 2284W        W 3255  11.347  12.330   3.013 -0.1450  0.0697 -0.0642
 2285W        W 3256  11.627  11.532  11.606 -0.2073  0.0229 -0.1995
 2286W        W 3257   1.597   7.691   5.411 -0.0798 -0.3304 -0.1563
 2287W        W 3258   2.709   3.208  11.996  0.1424 -0.1885 -0.1287
 2288W        W 3259   7.216   9.934  11.539  0.1839 -0.0394  0.2873
 2289W        W 3260  13.665   3.133   0.137  0.2159  0.0592 -0.3219
 2290W        W 3261   4.870  13.736   7.350  0.2197 -0.0193 -0.3008
 2291W        W 3262   0.611  11.651   5.229  0.2843  0.1617 -0.1607
 2292W        W 3263   0.412  11.257   8.234  0.2388  0.0782 -0.0933
 2293W        W 3264   7.318  13.713  13.138 -0.0099 -0.4839  0.1361
 2294W        W 3265   1.886   3.288   8.166 -0.0754  0.3203 -0.0707
 2295W        W 3266   3.322   4.882  11.479  0.1850  0.3429 -0.0459
 2296W        W 3267   5.705   3.169  10.453  0.0887 -0.0082  0.0617
 2297W        W 3268  12.835   6.904   9.340 -0.0398 -0.1536 -0.1032
 2298W        W 3269   9.788   7.162   8.797 -0.0251 -0.0269  0.0430
 2299W        W 3270   6.748   0.629   3.788 -0.0200 -0.0688  0.1063
 2300W        W 3271   6.385   1.761   3.438  0.1977 -0.1926  0.0008
 2301W        W 3272  11.782   5.013   3.542 -0.1370  0.1410 -0.2460
 2302W        W 3273  13.783  10.404   8.286 -0.1186  0.1054 -0.0613
 2303W        W 3274   2.306   8.049  12.828 -0.3481 -0.1952  0.1576
 2304W        W 3275   7.614  12.180   8.790 -0.0452  0.0566 -0.3135
 2305W        W 3276   1.309   5.189   6.777  0.0194  0.1283  0.0252
 2306W        W 3277  11.966   3.829  11.864  0.1477 -0.0101  0.2871
 2307W        W 3278  10.014   5.170  11.961 -0.0339  0.2617  0.0436
 2308W        W 3279   9.200   6.508   7.273  0.1390 -0.0870 -0.1230
 2309W        W 3280  12.872   3.657   5.896 -0.4748  0.2566 -0.1607
 2310W        W 3281   0.817   6.433  12.120 -0.1693 -0.2770  0.0890
 2311W        W 3282   8.323  11.736  12.900  0.1165  0.1578  0.5503
 2312W        W 3283   9.066   8.695   7.820  0.0864  0.0400  0.0215
 2313W        W 3284  12.010  10.925   6.600 -0.0533  0.0131  0.0384
 2314W        W 3285   3.786   0.033   2.746  0.0137 -0.1625 -0.1560
 2315W        W 3286   0.167  13.106  11.355  0.2261  0.1098 -0.0561
 2316W        W 3287  11.536   4.822   5.110  0.1312  0.3293 -0.5437
 2317W        W 3288   5.689   9.193   4.413  0.2357 -0.1148  0.0207
 2318W        W 3289   8.707  12.921   0.777  0.1828  0.0644  0.1156
 2319W        W 3290   1.729   9.066   8.518  0.0460  0.1832 -0.1717
 2320W        W 3291   5.017   3.295   4.100  0.2161  0.0273  0.0738
 2321W        W 3292  11.461  11.109   9.589  0.1322 -0.2341 -0.2512
 2322W        W 3293   9.152   4.609   2.858 -0.0762  0.2140  0.1794
 2323W        W 3294  10.220  10.229  11.730  0.2395 -0.3186  0.1764
 2324W        W 3295   0.301  13.854  12.281  0.0998  0.3138 -0.1598
 2325W        W 3296   0.877   8.077   8.457  0.1388  0.0777  0.1492
 2326W        W 3297   8.317   8.993   7.956 -0.0388 -0.0764 -0.1862
 2327W        W 3298  12.767   5.215   4.641  0.1091  0.2152 -0.1038
 2328W        W 3299   9.147   2.621   8.645 -0.3712  0.1521  0.0915
 2329W        W 3300   7.018   8.715  10.970  0.1767 -0.1405  0.0666
 2330W        W 3301   5.101   3.453   7.099  0.2896  0.0468 -0.1941
 2331W        W 3302   5.637   0.105   1.341 -0.2000 -0.3223  0.0094
 2332W        W 3303   3.007  11.310   4.007 -0.0111  0.0532  0.1306
 2333W        W 3304  11.595  13.047   4.779  0.0655 -0.3197 -0.2522
 2334W        W 3305   3.009   2.592  13.299  0.0988  0.1839  0.1437
 2335W        W 3306   1.993  12.340   2.595  0.1751 -0.1898  0.0352
 2336W        W 3307   7.326   1.053  11.519  0.1572 -0.0461  0.0974
 2337W        W 3308   1.102  11.243   5.858  0.1782  0.2126 -0.1549
 2338W        W 3309   8.370  10.412   1.724  0.0215  0.0574  0.2198
 2339W        W 3310  12.743   9.191  10.740 -0.2334 -0.1142  0.1860
 2340W        W 3311   0.359   1.413   0.154  0.2208 -0.1882 -0.3705
 2341W        W 3312   6.715   7.190   5.632  0.0127 -0.0796 -0.2816
 2342W        W 3313   7.816  13.730   6.911  0.0861  0.1931 -0.0738
 2343W        W 3314  13.887   6.157   0.703 -0.0585 -0.2567  0.0307
 2344W        W 3315   1.170   2.956  11.070  0.1078 -0.1529 -0.2743
 2345W        W 3316  12.846   3.199  12.952  0.2899  0.1643  0.1591
 2346W        W 3317  13.077   9.979   3.508  0.1554  0.1578 -0.1257
 2347W        W 3318   1.294   1.729   3.856  0.3067  0.1970  0.0653
 2348W        W 3319   8.798   6.305  12.205  0.1249  0.3287 -0.0028
 2349W        W 3320   0.434   8.617   4.132 -0.2433  0.0407 -0.3200
 2350W        W 3321   1.392  11.132  13.059  0.0781 -0.2103 -0.1843
 2351W        W 3322  13.596  11.328   3.995  0.0810  0.3200  0.3862
 2352W        W 3323   5.247   5.290   0.065 -0.3557  0.1325 -0.2354
 2353W        W 3324   8.965   5.323   5.375  0.0389  0.0849 -0.1662
 2354W        W 3325  11.878   4.255   2.124 -0.1386  0.2650 -0.0684
 2355W        W 3326   4.052   3.628   8.744 -0.3064  0.1117  0.0319
 2356W        W 3327   1.058  11.516   5.408 -0.3818 -0.2434  0.0354
 2357W        W 3328   3.602  10.966   9.312 -0.2086  0.2005  0.2270
 2358W        W 3329   4.769  12.392  10.425  0.3148  0.0814 -0.2993
 2359W        W 3330  11.275   7.387   3.314  0.0608  0.0207  0.0269
 2360W        W 3331   9.924  11.229   2.547 -0.3451 -0.0204  0.3583
 2361W        W 3332  11.337   5.431  13.913  0.0197 -0.0984  0.1219
 2362W        W 3333   1.154  10.793   6.150  0.3430 -0.0432  0.0938
 2363W        W 3334   1.933   5.922   8.612  0.2118 -0.1658  0.1025
 2364W        W 3335  12.128  11.642  11.648 -0.0516  0.0657 -0.1011
 2365W        W 3336  11.469   7.347   5.554  0.0121 -0.0942 -0.1035
 2366W        W 3337   0.167  13.263   1.851 -0.3026  0.4198 -0.2347
 2367W        W 3338   6.274   0.579   5.039  0.2507 -0.3137 -0.0557
 2368W        W 3339   3.218  13.655   3.204 -0.0506  0.0350 -0.2189
 2369W        W 3340   3.863  11.635   4.844  0.0243 -0.2493 -0.2332
 2370W        W 3341   6.433   6.128   2.796 -0.2067 -0.0167 -0.1018
 2371W        W 3342  10.992   3.792   5.357 -0.0457 -0.0695  0.1637
 2372W        W 3343  13.116   2.772   3.604  0.2185 -0.0659  0.0331
 2373W        W 3344  12.893  13.835   7.461 -0.1482 -0.0861  0.2107
 2374W        W 3345   4.683   0.552   4.353 -0.0085  0.0225 -0.1473
 2375W        W 3346  11.958   7.179  11.507 -0.0446  0.2601 -0.0509
 2376W        W 3347  12.976  11.729  10.227 -0.0564 -0.1516  0.0374
 2377W        W 3348   5.433   2.224  10.121  0.0840 -0.0858 -0.0895
 2378W        W 3349   1.151  11.826  10.750  0.1705  0.0357  0.0470
 2379W        W 3350   1.583   3.493   3.564 -0.1087 -0.1762  0.1991
 2380W        W 3351   5.223   3.755   1.068 -0.0176 -0.1059 -0.1160
 2381W        W 3352   6.571   8.329   9.841  0.2141  0.2107  0.0874
 2382W        W 3353  11.135  12.713   6.746  0.0314  0.2346  0.2378
 2383W        W 3354   0.329  10.811   4.925 -0.3939 -0.0308 -0.0688
 2384W        W 3355   2.187   8.778   5.226  0.1009 -0.0084  0.2861
 2385W        W 3356   3.650  12.008   2.106 -0.3298  0.2444  0.0712
 2386W        W 3357   4.741   8.079   8.894  0.2137  0.1193 -0.3206
 2387W        W 3358  11.429   6.382   0.549 -0.0149  0.1655  0.0688
 2388W        W 3359  10.379   9.876   6.414  0.0790 -0.0196  0.0711
 2389W        W 3360  10.766   8.598   8.864 -0.2511 -0.1844  0.2443
 2390W        W 3361   5.448   4.809   9.618 -0.0033 -0.1645  0.1850
 2391W        W 3362   1.726  13.518   6.547  0.0681  0.0555 -0.0632
 2392W        W 3363   2.305  12.033  11.910 -0.3006  0.1237 -0.0136
 2393W        W 3364   3.030  10.558   5.073 -0.4181 -0.2834  0.0367
 2394W        W 3365   7.749   2.121   8.805 -0.0822 -0.0297 -0.1376
 2395W        W 3366   0.613   8.443   8.823 -0.0872 -0.2038  0.3898
 2396W        W 3367   5.900   7.862   9.444 -0.1103  0.0144 -0.1794
 2397W        W 3368   8.322   5.232   0.201 -0.2397  0.0643  0.0011
 2398W        W 3369  13.445   9.226   2.669 -0.1033  0.1144  0.0009
 2399W        W 3370   2.676  12.269   4.960 -0.1118  0.0053 -0.0009
 2400W        W 3371   0.391   6.619   9.873  0.1754 -0.2951 -0.3259
 2401W        W 3372   7.482   1.625   5.154 -0.1035  0.0273 -0.2816
 2402W        W 3373   4.920  12.119   7.334 -0.1757 -0.0032  0.0558
 2403W        W 3374   0.227  10.261  13.836 -0.0587  0.2495 -0.2192
 2404W        W 3375   8.356  12.947   1.947  0.1812  0.1158 -0.0283
 2405W        W 3376  11.460  10.369  12.986  0.2121  0.1127  0.1075
 2406W        W 3377   1.894  12.206   8.087 -0.0814  0.0812  0.3007
 2407W        W 3378   9.082   8.015  11.143 -0.0861 -0.0806  0.1130
 2408W        W 3379   8.718   7.760   7.753 -0.2563  0.1614  0.0923
 2409W        W 3380   6.743   2.807   0.636  0.0352 -0.0835  0.1283
 2410W        W 3381   4.798   0.948  10.340  0.1321 -0.1485  0.2550
 2411W        W 3382   5.662   7.034  11.451 -0.0228  0.1091 -0.0791
 2412W        W 3383  10.508   7.211   6.114  0.0620  0.0319  0.0532
 2413W        W 3384   2.137   9.251   7.721  0.1333  0.0001 -0.3437
 2414W        W 3385   2.753  10.086   9.455  0.1185  0.1010  0.1613
 2415W        W 3386   1.673   4.346   3.786 -0.0933  0.0293 -0.2122
 2416W        W 3387  10.791   5.142  10.313  0.2616 -0.1030 -0.1904
 2417W        W 3388   5.252   7.068  11.736 -0.2509  0.1055 -0.0992
 2418W        W 3389   6.654  12.766   0.020  0.0658  0.1737 -0.1552
 2419W        W 3390   9.881  11.437   8.107  0.0302  0.0867 -0.0673
 2420W        W 3391  13.134  12.068   2.472  0.1902  0.1331  0.0164
 2421W        W 3392  13.450  11.901  10.190  0.1301 -0.0823 -0.2280
 2422W        W 3393   7.909  11.179   9.931  0.2437  0.1742 -0.0749
 2423W        W 3394  11.759   5.567   6.306 -0.0641  0.0141  0.1797
 2424W        W 3395   7.984   2.104   2.081 -0.3425  0.0914  0.1353
 2425W        W 3396  12.319   2.143   0.689  0.0397  0.1573 -0.0331
 2426W        W 3397   0.893   4.705   6.494  0.1616 -0.0600  0.2231
 2427W        W 3398   6.303   2.599  10.196  0.0197 -0.3977  0.3029
 2428W        W 3399   2.035   6.644  11.358 -0.1237  0.1492 -0.1680
 2429W        W 3400  10.368   6.013  13.735  0.3868  0.0760 -0.2222
 2430W        W 3401  11.129   0.644   1.752  0.5410  0.4681 -0.0447
 2431W        W 3402   0.933  10.312   1.715 -0.2493 -0.0651  0.1561
 2432W        W 3403  13.768   2.341   1.486 -0.1387 -0.3104  0.1802
 2433W        W 3404  11.290   1.186   3.912  0.3070 -0.1339  0.3835
 2434W        W 3405  10.048   6.329   6.873  0.1786  0.1095 -0.0944
 2435W        W 3406   0.852  13.730  13.777  0.2220  0.2642  0.2638
 2436W        W 3407   9.565   3.259  10.276 -0.2224  0.1762 -0.0423
 2437W        W 3408  12.570   9.720   0.669  0.0316  0.1695 -0.2673
 2438W        W 3409  13.234  11.382   0.301  0.0152  0.0898  0.0107
 2439W        W 3410   2.893   3.547   8.709  0.2469 -0.0319  0.1649
 2440W        W 3411   7.221   9.413  13.347  0.0224  0.2109  0.2096
 2441W        W 3412   2.798   4.366   1.446  0.0090 -0.1248  0.0265
 2442W        W 3413  10.748  11.046   0.465  0.1417 -0.2021  0.2687
 2443W        W 3414   9.337   7.605   0.351  0.1782  0.1896  0.1975
 2444W        W 3415   5.349   9.601   0.249  0.0236 -0.0646 -0.0391
 2445W        W 3416   2.441  11.444  10.789  0.3075 -0.2022  0.4298
 2446W        W 3417  13.055   2.887   8.939  0.0065  0.4995  0.1024
 2447W        W 3418   6.648   5.331  12.345  0.0078 -0.2685  0.2463
 2448W        W 3419   1.291   2.022   2.520  0.0283  0.3166 -0.2083
 2449W        W 3420  11.751   7.103   9.704  0.0536  0.1975  0.1155
 2450W        W 3421  10.267   0.342   3.436  0.0589 -0.2153  0.0139
 2451W        W 3422   7.133   2.100   0.409  0.0300 -0.2393  0.1449
 2452W        W 3423   2.458   6.574   8.522  0.0064  0.1435 -0.1182
 2453W        W 3424   3.543  10.090   7.260 -0.1475  0.0563  0.1132
 2454W        W 3425   6.231   6.857  13.175  0.1462  0.4341 -0.0888
 2455W        W 3426   1.620   6.108   1.220  0.0919 -0.1050 -0.2666
 2456W        W 3427   5.370  13.231  12.243  0.5421  0.0129  0.1455
 2457W        W 3428   7.147   7.793   0.323  0.0860 -0.1921  0.1643
 2458W        W 3429  13.312   2.754   7.944  0.2282 -0.0887  0.0884
 2459W        W 3430  11.352   3.956   8.040  0.0964  0.0420  0.0832
 2460W        W 3431   2.683   0.981   7.915 -0.0581 -0.2961  0.1385
 2461W        W 3432   1.262  13.628   5.798 -0.1661 -0.1714  0.0174
 2462W        W 3433   9.540   5.195  10.589  0.1732 -0.0383 -0.0063
 2463W        W 3434   4.198   3.015   4.601 -0.1717 -0.1535  0.1723
 2464W        W 3435   3.315   3.498   4.642 -0.2150  0.2501  0.1363
 2465W        W 3436   8.591   3.892  11.949 -0.0321  0.2033 -0.0551
 2466W        W 3437   0.837   3.050  12.955  0.2898  0.0049 -0.1924
 2467W        W 3438   0.730  12.493  11.579  0.1344  0.2735  0.1537
 2468W        W 3439  12.123   5.653  11.585  0.0633 -0.2360 -0.2358
 2469W        W 3440   3.164   1.610   1.816  0.0274 -0.3132 -0.1531
 2470W        W 3441   7.806  12.910  12.851 -0.1092 -0.1609  0.1823
 2471W        W 3442   6.184  13.870   2.308  0.3721 -0.2591 -0.2849
 2472W        W 3443   1.151   8.333   1.076 -0.0254 -0.0331  0.1394
 2473W        W 3444  10.912   0.568   7.115 -0.0644  0.1348 -0.3673
 2474W        W 3445   3.977   2.725  10.013  0.4379  0.1037 -0.3739
 2475W        W 3446   9.333  12.592  13.109 -0.1935  0.1919 -0.0057
 2476W        W 3447  13.606  13.213   4.860 -0.0954 -0.0847  0.1356
 2477W        W 3448   4.846   6.300   0.343  0.1185  0.2150  0.4012
 2478W        W 3449   8.790  13.860   7.290  0.0397  0.1967  0.1491
 2479W        W 3450   9.944   5.909   5.618  0.3697  0.1790  0.2560
 2480W        W 3451   3.508   5.912   7.193 -0.0519 -0.1926 -0.0286
 2481W        W 3452   1.378   3.175   8.137  0.1787 -0.0096 -0.1514
 2482W        W 3453   6.028   1.463  12.459 -0.2968 -0.0470 -0.1492
 2483W        W 3454  10.757   0.408  10.320  0.1885 -0.1767  0.2364
 2484W        W 3455   2.531   2.339   0.138 -0.1897 -0.0725 -0.0736
 2485W        W 3456   4.192   4.841   2.546 -0.0852 -0.0277  0.0591
 2486W        W 3457   3.736   5.118   1.169 -0.1744 -0.0251  0.0551
 2487W        W 3458   4.170   3.930   3.012  0.0787  0.0529 -0.1897
 2488W        W 3459  12.778  13.194   5.293 -0.0048  0.1527 -0.1799
 2489W        W 3460   9.538   9.834  10.974 -0.0114 -0.0188 -0.1766
 2490W        W 3461   8.864   1.229   7.267 -0.0269 -0.1394  0.0414
 2491W        W 3462   6.324  11.802   5.773 -0.0290 -0.0592 -0.0529
 2492W        W 3463   5.900   7.556   2.622 -0.1957  0.0428  0.0222
 2493W        W 3464   3.612  11.932   0.092  0.1864  0.0312 -0.5455
 2494W        W 3465   5.207  11.902  12.342 -0.0478 -0.1886  0.0620
 2495W        W 3466   0.378   1.658   2.112 -0.0626  0.0014 -0.2648
 2496W        W 3467   6.609   5.442   4.975 -0.3382 -0.0890 -0.0368
 2497W        W 3468   5.762   0.422   0.999 -0.1729 -0.3097 -0.1199
 2498W        W 3469   1.793  10.204  10.081  0.1209 -0.0803  0.1005
 2499W        W 3470   6.887  13.701   5.820  0.3231  0.1504 -0.1073
 2500W        W 3471  13.070   0.470  13.488  0.2339 -0.2838  0.0665
 2501W        W 3472   4.090   5.319  12.647  0.1830 -0.0610  0.0699
 2502W        W 3473  10.498  11.939   6.604  0.1110  0.1561  0.2198
 2503W        W 3474   4.339  11.983   4.406  0.1044  0.1794  0.2364
 2504W        W 3475   2.704  13.909   5.571  0.0038  0.0936  0.3939
 2505W        W 3476  12.305   8.155   4.692  0.1581 -0.1871  0.0184
 2506W        W 3477   7.881  12.442   1.028 -0.0767  0.1659  0.1343
 2507W        W 3478  11.795   0.854   8.359 -0.1329 -0.0249 -0.0238
 2508W        W 3479   3.313   8.971   0.003  0.0457 -0.0077  0.0865
 2509W        W 3480   4.893  13.165  13.862  0.0889 -0.0019  0.0079
 2510W        W 3481  13.322   2.655   1.311  0.3012 -0.0128  0.3705
 2511W        W 3482   7.022   2.092   1.995 -0.1260 -0.1957  0.1553
 2512W        W 3483   0.633   5.911   8.064  0.2055  0.0772  0.1205
 2513W        W 3484   7.501   8.187   7.634 -0.4179  0.0075  0.1963
 2514W        W 3485   2.369  13.677   8.500 -0.0603  0.2069 -0.1489
 2515W        W 3486   6.939   5.772   1.946 -0.1802 -0.1504  0.0452
 2516W        W 3487   8.082   4.511   2.398  0.1692 -0.3934  0.0112
 2517W        W 3488  10.591  11.687   5.677 -0.0291 -0.1423  0.3873
 2518W        W 3489   5.081   3.911   2.833 -0.0130  0.3314  0.0544
 2519W        W 3490  12.563   7.869   8.194  0.0557  0.0113  0.0748
 2520W        W 3491   0.232  10.975   9.147 -0.2240  0.2349 -0.0275
 2521W        W 3492   3.410  13.046   1.927 -0.2464 -0.2828 -0.2343
 2522W        W 3493   0.912   3.152   0.589 -0.0945 -0.0089  0.1219
 2523W        W 3494  12.744   0.392  10.955  0.2172  0.0934  0.4037
 2524W        W 3495   0.594   8.041   4.946  0.0661  0.1515 -0.1655
 2525W        W 3496   8.870  13.701   4.626  0.2418 -0.0069 -0.2462
 2526W        W 3497   0.659   2.490   3.145 -0.1338  0.1297 -0.1329
 2527W        W 3498   7.234   0.834  12.007  0.1413 -0.0586 -0.1970
 2528W        W 3499   1.634   5.102   1.484 -0.1839  0.1445  0.0568
 2529W        W 3500  13.794  12.444  11.785  0.0323  0.3618 -0.4784
 2530W        W 3501   8.256   5.241  11.955  0.4429  0.3087 -0.3381
 2531W        W 3502   1.701   1.356   7.148  0.1537  0.0988 -0.0675
 2532W        W 3503   9.656  12.172  10.538  0.0708  0.0925 -0.3406
 2533W        W 3504   8.854   5.385   9.795 -0.0689  0.0952 -0.2240
 2534W        W 3505   8.660  13.881  13.739 -0.1024 -0.2392 -0.0889
 2535W        W 3506   9.139   6.191  12.508  0.1302  0.2595  0.0259
 2536W        W 3507  13.702   7.125   0.118 -0.0546  0.1845 -0.2736
 2537W        W 3508   7.518   1.840   0.543 -0.0317 -0.1355  0.0409
 2538W        W 3509   6.669   0.431   1.719 -0.1412  0.3430 -0.0317
 2539W        W 3510   5.167  12.685   9.125 -0.0175 -0.1517 -0.2124
 2540W        W 3511  13.316  12.339  13.794 -0.0466 -0.4551 -0.3458
 2541W        W 3512   8.439   5.355   2.976 -0.2388  0.1397  0.0593
 2542W        W 3513  13.248   1.339   1.918  0.3583  0.0502 -0.0030
 2543W        W 3514  10.059  11.935   1.454 -0.1471  0.1478 -0.0887
 2544W        W 3515  13.823  11.812  12.396  0.5313  0.0285 -0.1867
 2545W        W 3516   8.712   1.505   0.348  0.0311  0.2168 -0.1320
 2546W        W 3517  11.909   9.680  12.481 -0.0267 -0.3785 -0.1810
 2547W        W 3518   2.802   2.952   8.035 -0.2545  0.2411  0.0116
 2548W        W 3519  10.391   3.910   3.118  0.1559  0.0846 -0.0393
 2549W        W 3520  13.400   9.857  10.397 -0.1506 -0.5686 -0.1696
 2550W        W 3521  10.212   0.433  10.254  0.1462 -0.1655  0.0388
 2551W        W 3522   8.846  12.039  10.582  0.0532  0.1089  0.0657
 2552W        W 3523   4.085   5.295   0.712 -0.4623 -0.1481 -0.1648
 2553W        W 3524  10.012   9.781   3.507  0.0726  0.3948  0.3582
 2554W        W 3525  13.711  13.753   4.029 -0.0243  0.3501 -0.2499
 2555W        W 3526  10.408   8.103   6.534  0.4073  0.1874  0.0055
 2556W        W 3527  12.106   1.068   4.894  0.1921 -0.1704  0.0666
 2557W        W 3528   0.915  10.247   7.812 -0.1421  0.1008  0.3213
 2558W        W 3529  10.691  10.922  13.608  0.2048  0.1286 -0.0412
 2559W        W 3530   3.402  13.505   9.596  0.0801 -0.3363  0.1976
 2560W        W 3531   7.869   9.591   8.165  0.0540  0.0058  0.0464
 2561W        W 3532   4.283   8.609  13.823 -0.0392  0.0260  0.0280
 2562W        W 3533   4.736   0.182   4.800  0.1473  0.2309 -0.0798
 2563W        W 3534  11.502   2.434   5.744  0.0887  0.1436  0.2955
 2564W        W 3535   8.029   3.218  10.515  0.2377 -0.3517  0.1189
 2565W        W 3536   6.956   5.118   7.360  0.2691 -0.1247  0.1518
 2566W        W 3537   5.531   4.983   0.439 -0.1273  0.3098 -0.1073
 2567W        W 3538   8.031   3.531   7.791 -0.2218 -0.0171 -0.5258
 2568W        W 3539  10.863   6.186   2.789 -0.0754  0.1151  0.0184
 2569W        W 3540   4.025  12.260   3.799  0.3288 -0.0082 -0.2636
 2570W        W 3541   7.104   1.328   7.755  0.0590 -0.7235 -0.1413
 2571W        W 3542   4.713   4.154   3.365 -0.2441 -0.1721 -0.0308
 2572W        W 3543   2.084   4.827   8.551  0.0452  0.2468  0.2661
 2573W        W 3544  12.886   9.462   7.826 -0.1608  0.0550 -0.0399
 2574W        W 3545   5.162   0.818   5.804  0.2689  0.1100  0.1949
 2575W        W 3546  11.970   8.119   4.125 -0.2945 -0.2229 -0.0942
 2576W        W 3547   5.765  13.018   3.721 -0.1638 -0.0073 -0.0352
 2577W        W 3548   4.062   9.708  10.585 -0.1728 -0.0623  0.1778
 2578W        W 3549   7.004   9.529  13.844  0.1010  0.1175  0.1984
 2579W        W 3550   6.962  13.550   9.353 -0.0798  0.1794 -0.2534
 2580W        W 3551  11.692  12.235   5.571  0.0286  0.1112 -0.3524
 2581W        W 3552   0.420   8.490   5.676  0.0681 -0.2365 -0.2022
 2582W        W 3553  12.947   2.599   1.715 -0.2914  0.1430  0.1167
 2583W        W 3554   2.811   5.695  10.636 -0.2025 -0.0914  0.2603
 2584W        W 3555   3.442   1.700  10.485 -0.0721 -0.1676 -0.0563
 2585W        W 3556   9.771   4.075  10.103 -0.1421  0.1017 -0.3608
 2586W        W 3557   6.224   5.298   9.414 -0.1702 -0.1994  0.1283
 2587W        W 3558   6.664   8.006  12.718  0.1035 -0.2569  0.0037
 2588W        W 3559  13.109   3.456   6.299  0.0709 -0.1817 -0.1036
 2589W        W 3560   4.391   6.146   0.195  0.0206  0.0539  0.0781
 2590W        W 3561  12.924  10.809   1.107 -0.0255 -0.0365  0.0020
 2591W        W 3562  13.598   3.065   8.236 -0.0507 -0.0647 -0.1870
 2592W        W 3563   8.862   3.230  12.131  0.1070 -0.4712  0.1308
 2593W        W 3564   7.239   5.608  10.421  0.1743 -0.1671 -0.0532
 2594W        W 3565  12.148  11.642   4.468 -0.0437 -0.1272 -0.1802
 2595W        W 3566  10.925   9.001   1.586  0.0837  0.1110 -0.1672
 2596W        W 3567  11.904  11.468  12.133 -0.3216  0.2036  0.2681
 2597W        W 3568  10.899   1.125   7.739  0.1419  0.1616  0.0548
 2598W        W 3569   4.600  11.779   5.599  0.0838  0.0636  0.1043
 2599W        W 3570  12.437   1.909  12.358  0.0178 -0.0759 -0.0475
 2600W        W 3571  10.311   9.946   5.923  0.1337  0.0207 -0.1776
 2601W        W 3572   2.673  13.641   6.959 -0.1831  0.1286 -0.1840
 2602W        W 3573  11.592   5.014   1.659 -0.0466  0.1021  0.1000
 2603W        W 3574   0.101  10.991   4.061  0.3900 -0.1536 -0.1552
 2604W        W 3575  11.597   4.924   3.992 -0.3278  0.0261 -0.1788
 2605W        W 3576  11.679   8.990   2.934 -0.0681  0.0768 -0.0054
 2606W        W 3577   8.675   2.720   8.799  0.0897 -0.3226  0.0627
 2607W        W 3578   8.048   3.722  10.261 -0.0652 -0.0376 -0.0712
 2608W        W 3579   9.100   8.358   8.220  0.1895  0.3025  0.2652
 2609W        W 3580  13.875  12.244  13.266  0.1210  0.2409 -0.1529
 2610W        W 3581   8.428  10.633  10.504  0.0697  0.0135 -0.1204
 2611W        W 3582  11.543   1.833   7.606 -0.0569  0.0599  0.0579
 2612W        W 3583   4.000   3.036   2.617 -0.1373  0.0707 -0.1433
 2613W        W 3584   9.763   9.417  12.871 -0.2250  0.1913 -0.0614
 2614W        W 3585   1.198  11.748   5.890  0.0280  0.1121  0.2444
 2615W        W 3586   9.535   0.140  12.119 -0.3133 -0.0027 -0.1457
 2616W        W 3587  11.996   4.326   4.519  0.0746 -0.1557 -0.2931
 2617W        W 3588   3.343   6.270   8.704 -0.3469 -0.2251 -0.0258
 2618W        W 3589   5.860   1.080   0.267  0.0186  0.3519 -0.2323
 2619W        W 3590   5.237   0.134  13.205  0.0202  0.3835  0.1088
 2620W        W 3591  13.662   4.166   6.038 -0.4054  0.0899 -0.1582
 2621W        W 3592   3.840   6.932   3.703  0.2044  0.0927  0.0802
 2622W        W 3593   2.597   6.628   6.560  0.2648  0.0931  0.2161
 2623W        W 3594  13.493  11.525   7.701  0.2266  0.1010 -0.0796
 2624W        W 3595   2.948   3.664   7.483 -0.2905  0.2745 -0.2891
 2625W        W 3596   0.851   0.791  11.275 -0.1756  0.2373  0.0415
 2626W        W 3597   0.995   9.873   0.340  0.2100 -0.1563 -0.0135
 2627W        W 3598   4.128   5.532   4.770 -0.1360 -0.2580  0.0033
 2628W        W 3599   9.995  10.097   1.816  0.0972  0.6016 -0.0218
 2629W        W 3600   7.679   2.015   7.586  0.3299  0.0353  0.1353
 2630W        W 3601  12.378   4.006   3.092  0.0222  0.1308  0.0509
 2631W        W 3602   0.735   1.321   8.080 -0.1128 -0.3727  0.0332
 2632W        W 3603   7.649   4.615  10.198 -0.0562 -0.0885 -0.0602
 2633W        W 3604   3.118  10.462   7.312  0.1493 -0.4650  0.1217
 2634W        W 3605   8.011  13.539   8.902 -0.2841 -0.1429 -0.1277
 2635W        W 3606   3.251   9.781   4.579  0.0041 -0.0683 -0.1445
 2636W        W 3607   0.481   1.591   4.975 -0.2032  0.0183  0.2071
 2637W        W 3608   5.627  11.638   6.390  0.1408  0.0806 -0.1828
 2638W        W 3609   2.082   8.820   0.607  0.3357 -0.3318  0.2542
 2639W        W 3610   0.073   1.771   3.093  0.0111 -0.0043  0.1265
 2640W        W 3611  13.421   1.279   0.769 -0.2677  0.0869  0.1330
 2641W        W 3612   4.321  11.210  13.308 -0.2211 -0.2649  0.1323
 2642W        W 3613   3.863  12.613   0.574  0.1955  0.3599 -0.3006
 2643W        W 3614  12.313   7.307  10.300  0.0270  0.2935  0.0419
 2644W        W 3615   8.143   4.745   4.224 -0.3492 -0.2948  0.2253
 2645W        W 3616  12.815   7.548   6.340  0.2702  0.1874 -0.1070
 2646W        W 3617   8.923  11.063  13.071 -0.0443 -0.1437  0.0925
 2647W        W 3618   0.844   3.437   9.146  0.1432 -0.4252 -0.1340
 2648W        W 3619   8.558   2.842  11.336  0.0885 -0.3012 -0.1561
 2649W        W 3620   0.233   2.263   5.201  0.0964 -0.0246 -0.1517
 2650W        W 3621   8.445   4.319  11.741  0.0552 -0.0728  0.1241
 2651W        W 3622  10.530   1.418   0.665  0.1512 -0.2485 -0.1430
 2652W        W 3623   6.789   5.442  11.820  0.3348 -0.3798  0.0468
 2653W        W 3624  12.844   2.094  13.792 -0.2960 -0.4180 -0.1049
 2654W        W 3625  10.778   5.957  10.186 -0.2389  0.0125  0.0441
 2655W        W 3626   5.340   1.321   4.467  0.0712 -0.1370  0.0520
 2656W        W 3627   3.474  13.595   2.152 -0.2703 -0.3880  0.0663
 2657W        W 3628  13.645   0.739  12.179 -0.0063 -0.2300  0.1960
 2658W        W 3629   0.418   9.394   9.044 -0.0181 -0.1734 -0.1185
 2659W        W 3630   0.859  10.400  12.773  0.0144  0.2339 -0.3514
 2660W        W 3631   6.889   9.388   2.140  0.0460 -0.0294  0.0046
 2661W        W 3632   5.604   9.531  11.843  0.2856  0.1610  0.1325
 2662W        W 3633   7.806   7.191  10.365  0.0813 -0.2331 -0.0181
 2663W        W 3634   2.371   7.860   2.704  0.3164 -0.0893 -0.2005
 2664W        W 3635  11.551  13.002   1.323  0.1620 -0.2327 -0.2464
 2665W        W 3636   0.004   0.963  13.359  0.1454  0.4213 -0.0490
 2666W        W 3637   1.698   8.826   5.229  0.1063  0.0675  0.1449
 2667W        W 3638   5.357   1.589   4.923 -0.4231 -0.1607 -0.1122
 2668W        W 3639   2.913  12.795   8.444 -0.0886  0.0451 -0.2865
 2669W        W 3640  10.078  10.914  13.609 -0.1764  0.1897  0.1370
 2670W        W 3641  13.878   9.195   8.957 -0.1973 -0.3717  0.0957
 2671W        W 3642   2.874   5.932  11.242  0.0020  0.1321 -0.1079
 2672W        W 3643   8.199   3.108   9.503  0.1094  0.1872 -0.0955
 2673W        W 3644   9.124   8.298  10.765  0.1144 -0.1701 -0.0520
 2674W        W 3645   3.564   0.091   3.166  0.1593  0.1226  0.1565
 2675W        W 3646   7.613   3.811   1.116  0.0336 -0.0034  0.0109
 2676W        W 3647  11.907  11.465   6.360  0.1215 -0.1484  0.1386
 2677W        W 3648   2.986  12.196   1.730  0.2428 -0.0687 -0.2048
 2678W        W 3649   7.957   4.904   0.305 -0.1860 -0.0030 -0.2083
 2679W        W 3650  10.435   0.873   7.637  0.0194  0.2781  0.0924
 2680W        W 3651   4.459  12.857   4.593 -0.0854 -0.0371  0.0433
 2681W        W 3652   3.524   7.869   5.415 -0.1536 -0.0118  0.0402
 2682W        W 3653   8.682   0.623   6.167  0.1789 -0.0227 -0.2048
 2683W        W 3654   1.688  13.471   9.066 -0.0853 -0.0048  0.1309
 2684W        W 3655  10.691   9.322  12.857 -0.4003 -0.1562  0.1101
 2685W        W 3656   5.589  12.229   9.976 -0.0339  0.1543  0.0086
 2686W        W 3657   0.795  12.244   0.254  0.3681  0.1741 -0.0951
 2687W        W 3658   9.037  11.329   8.371  0.3632  0.0633 -0.1077
 2688W        W 3659  12.662   4.796  11.013 -0.2317  0.1497 -0.0069
 2689W        W 3660   2.495  12.688   8.677  0.1219  0.0218 -0.0695
 2690W        W 3661   4.182   8.009   7.493  0.0442 -0.0722  0.0146
 2691W        W 3662   8.403   1.639  12.947  0.1658  0.0178  0.0690
 2692W        W 3663   5.959   4.087   1.275  0.0098 -0.1195 -0.2053
 2693W        W 3664  11.700  11.735   0.228  0.0639 -0.1404  0.3956
 2694W        W 3665  12.611  11.366   4.609  0.2779  0.2108  0.0325
 2695W        W 3666  10.394   9.726   7.689  0.2579 -0.5662  0.3220
 2696W        W 3667  11.352   9.838  12.744 -0.0892  0.0625  0.3347
 2697W        W 3668   6.653  10.739   8.819  0.1586 -0.0734 -0.4249
 2698W        W 3669   6.308   0.313  11.106  0.2258 -0.2891 -0.0762
 2699W        W 3670  11.072  10.630   1.776 -0.0294 -0.2195  0.1098
 2700W        W 3671  10.686   0.509   1.922  0.1426 -0.3102 -0.0921
 2701W        W 3672   8.252  13.432  13.661 -0.0816  0.0603 -0.0107
 2702W        W 3673  11.299   2.406   4.398  0.0021 -0.0108  0.1253
 2703W        W 3674   7.035   5.605   9.357  0.0671  0.0744 -0.0397
 2704W        W 3675   7.528   3.397   6.362  0.5051 -0.0185  0.2359
 2705W        W 3676   5.111  13.821   8.439  0.2092  0.0237  0.0313
 2706W        W 3677   5.009  10.523   8.142 -0.1567 -0.2771 -0.0556
 2707W        W 3678   7.018   6.766  11.494 -0.2506 -0.0844  0.1239
 2708W        W 3679   9.570  13.274   4.225  0.0070 -0.1539 -0.0387
 2709W        W 3680   6.051   9.048   8.489  0.4042 -0.0035  0.1841
 2710W        W 3681  10.034  10.194   0.889 -0.1019  0.2817 -0.0476
 2711W        W 3682   8.718   0.159   2.994 -0.1332  0.0766 -0.3776
 2712W        W 3683   2.698   7.972  11.947  0.1590  0.1424 -0.0275
 2713W        W 3684  11.364   8.825  11.547 -0.4418 -0.1105  0.2570
 2714W        W 3685  12.237   5.400   2.813 -0.2301 -0.2823  0.0755
 2715W        W 3686   5.188  12.540  10.792 -0.0256 -0.0642 -0.1522
 2716W        W 3687   3.023   1.157   2.472  0.0890 -0.2250  0.0363
 2717W        W 3688   0.853   5.385   7.558 -0.2263  0.0707  0.0673
 2718W        W 3689  12.129   9.753   4.909  0.3514  0.0474 -0.0208
 2719W        W 3690   4.293   7.163   2.364  0.3299 -0.2004 -0.0710
 2720W        W 3691   3.674   6.564   9.711 -0.0893  0.2594  0.1123
 2721W        W 3692   1.199   9.670   9.369  0.0010 -0.0085 -0.1194
 2722W        W 3693   3.090   1.427  12.057  0.3048 -0.1244 -0.0135
 2723W        W 3694   3.520   1.420  12.277 -0.1936 -0.1353  0.0253
 2724W        W 3695  11.698  11.865   3.716  0.1355 -0.2979 -0.0827
 2725W        W 3696  11.455   3.152   8.203 -0.1054  0.0663  0.0862
 2726W        W 3697  13.247   7.500   7.016  0.0367 -0.2034  0.0794
 2727W        W 3698   8.987   9.274  12.992  0.0534  0.3001 -0.2635
 2728W        W 3699   3.336   0.903   1.195  0.2435 -0.1971  0.2447
 2729W        W 3700   7.385   8.394  10.603 -0.2262 -0.0421 -0.1165
 2730W        W 3701   0.379   2.558   4.509 -0.0668 -0.1254 -0.0269
 2731W        W 3702   8.092   0.183   1.246  0.1919 -0.2631  0.1549
 2732W        W 3703  10.484   5.278  10.712 -0.0062 -0.3524 -0.3025
 2733W        W 3704  10.701   1.367   5.781 -0.0628 -0.2699 -0.2048
 2734W        W 3705  11.147  11.199  13.581 -0.2758  0.4416 -0.0929
 2735W        W 3706   6.147   2.187   2.383  0.1777 -0.0882 -0.1205
 2736W        W 3707  10.516   8.078   8.866 -0.1253 -0.1221 -0.0405
 2737W        W 3708  10.564  13.852   7.046 -0.2038  0.0612 -0.0982
 2738W        W 3709   3.369   2.157   3.216  0.0069  0.5031 -0.0694
 2739W        W 3710   3.841   4.711   6.346  0.1384 -0.0105 -0.2219
 2740W        W 3711  11.781  13.267  11.356  0.2680 -0.2523  0.0873
 2741W        W 3712   0.340   2.701   5.533 -0.1163  0.2426 -0.0601
 2742W        W 3713  11.022   0.891   6.766 -0.0690 -0.1303  0.0948
 2743W        W 3714  12.202   1.480   8.285  0.3111 -0.0107  0.4569
 2744W        W 3715  11.168   3.725   0.131  0.0238 -0.1082  0.4328
 2745W        W 3716   0.754  12.004   8.709  0.2409 -0.1554  0.0380
 2746W        W 3717  12.091  13.216   7.069  0.1100 -0.3443  0.0229
 2747W        W 3718   3.518  12.973   0.447 -0.0489 -0.2395 -0.0042
 2748W        W 3719   0.950   0.860   3.518 -0.2376  0.1521  0.1014
 2749W        W 3720   9.513   3.246  13.243  0.0908  0.0867 -0.0591
 2750W        W 3721  11.489   1.093   8.705  0.3292  0.0972  0.3138
 2751W        W 3722  13.916   1.485  13.575  0.0056  0.0490 -0.0304
 2752W        W 3723   3.972  11.656   2.223  0.3931 -0.1536 -0.2461
 2753W        W 3724   9.969  10.757   9.148  0.2334 -0.0379  0.1660
 2754W        W 3725   9.877   7.057   0.825 -0.2064 -0.1298  0.2428
 2755W        W 3726   0.351  12.269   0.516  0.2509 -0.0827 -0.4259
 2756W        W 3727   6.636   7.095   0.082  0.0632  0.0458  0.1830
 2757W        W 3728  12.117  10.375  13.442  0.2914  0.0382  0.1259
 2758W        W 3729  13.022   6.546  10.478 -0.0076 -0.1089 -0.3453
 2759W        W 3730   0.024   9.815  11.515 -0.2357  0.2534  0.1510
 2760W        W 3731   3.260  13.390   4.892  0.2341  0.0686  0.2867
 2761W        W 3732  13.444   4.154   3.485 -0.0812 -0.0034  0.1835
 2762W        W 3733  13.360   0.495   4.919 -0.0735  0.0889  0.2418
 2763W        W 3734   8.318  13.596   1.266 -0.0302  0.1805  0.4995
 2764W        W 3735   3.284   8.583   5.143 -0.2026  0.3914  0.2693
 2765W        W 3736   8.760  13.164  11.757 -0.0432  0.0249 -0.2340
 2766W        W 3737  12.237  12.729   7.787 -0.2674 -0.2912 -0.0744
 2767W        W 3738   3.830  10.988   2.523 -0.4215  0.0637 -0.3070
 2768W        W 3739   7.531  13.726   4.449  0.6555 -0.1244  0.0901
 2769W        W 3740  10.616   0.938   4.256 -0.1297 -0.2770 -0.1588
 2770W        W 3741   1.830   2.815  13.080  0.3293  0.0716 -0.0369
 2771W        W 3742   5.905  12.299   1.155  0.1033 -0.0337  0.0204
 2772W        W 3743   8.125   2.581  13.021 -0.0783 -0.2775  0.0161
 2773W        W 3744  11.564   5.251   4.359 -0.2459  0.2461  0.1794
 2774W        W 3745   9.886   0.980   8.087 -0.1104  0.1137 -0.1435
 2775W        W 3746   8.953   2.482   3.841 -0.4499 -0.3208  0.0361
 2776W        W 3747   8.740  12.835   1.603 -0.3617  0.1121  0.0244
 2777W        W 3748   6.965   0.214  10.561 -0.1102 -0.0088  0.3560
 2778W        W 3749   8.917   2.786   2.981 -0.0375  0.1416  0.0164
 2779W        W 3750   0.969   9.453  12.245  0.1453  0.1149 -0.0670
 2780W        W 3751  11.634  10.255  13.724  0.2398  0.3328 -0.0549
 2781W        W 3752  11.216  11.806  13.307 -0.0214 -0.0477  0.0115
 2782W        W 3753   7.252   5.391  13.812  0.0011 -0.0988  0.2410
 2783W        W 3754   1.924  11.159   2.657 -0.3796  0.0638  0.5111
 2784W        W 3755   0.214   0.369   3.361  0.3320  0.1327 -0.1089
 2785W        W 3756   1.981  11.790   3.434 -0.0547 -0.2120  0.0100
 2786W        W 3757   1.021   0.091  11.215  0.3433  0.1264  0.1319
 2787W        W 3758   9.379  10.553  12.055  0.1369 -0.4065  0.0193
 2788W        W 3759   7.827   2.697   1.235  0.1476 -0.1078 -0.1260
 2789W        W 3760  11.803   0.444   9.751 -0.0254 -0.0591  0.1086
 2790W        W 3761  10.291   0.607   6.042  0.2055  0.2573  0.1581
 2791W        W 3762   7.593   6.805  11.796 -0.1817 -0.3219 -0.1651
 2792W        W 3763  12.291   8.100   0.622  0.1318  0.1654 -0.1330
 2793W        W 3764  12.345   6.389  12.610  0.4031  0.2888  0.1437
 2794W        W 3765  10.098  10.222   1.354 -0.4318 -0.1964  0.1461
 2795W        W 3766  10.210  11.514  13.776  0.0805  0.1574 -0.1408
 2796W        W 3767   3.946   1.696   4.221  0.2211 -0.1941  0.1040
 2797W        W 3768   4.214  12.360   0.836  0.0844  0.1360  0.2137
 2798W        W 3769   8.581   3.011   5.483  0.0263 -0.2456 -0.0852
 2799W        W 3770   9.404   0.689   1.382  0.1600  0.5609 -0.1142
 2800W        W 3771   3.675   9.877  11.746 -0.0980  0.2502 -0.2067
 2801W        W 3772   8.612   5.501  12.833 -0.1563  0.1457  0.2429
 2802W        W 3773   0.019  12.965  12.552  0.0289 -0.1318  0.1789
 2803W        W 3774   7.813   9.346  10.718  0.1206 -0.4134  0.0963
 2804W        W 3775   3.630  12.692   8.373  0.1859 -0.0259 -0.3360
 2805W        W 3776   7.619  11.199  11.302  0.1263  0.1777 -0.0883
 2806W        W 3777  12.185  11.306   5.813 -0.1142 -0.4040  0.1965
 2807W        W 3778   1.293  13.333  13.914 -0.0212 -0.0243  0.0190
 2808W        W 3779   5.065   8.833   9.351 -0.2310  0.2112 -0.0051
 2809W        W 3780   3.926   8.896   0.542  0.1337  0.2943 -0.0040
 2810W        W 3781   8.479   9.084   6.314 -0.2007  0.1816 -0.1017
 2811W        W 3782   3.572  10.951   8.297 -0.3711 -0.2167  0.1530
 2812W        W 3783   9.933   0.616   4.860 -0.3726 -0.2293 -0.0876
 2813W        W 3784  13.053  10.056   1.579  0.0765  0.1157 -0.1959
 2814W        W 3785  12.191   9.077  11.661 -0.0520  0.1753  0.0269
 2815W        W 3786   4.099  12.812  12.144  0.1426 -0.3762 -0.1589
 2816W        W 3787   0.811   3.172   5.050  0.0851 -0.1277 -0.1745
 2817W        W 3788  10.350   0.354  13.892 -0.0781 -0.1083 -0.0455
 2818W        W 3789   4.193  12.023   5.673 -0.1196 -0.2248  0.0475
 2819W        W 3790   8.201  13.137   9.182  0.1608 -0.0245  0.0805
 2820W        W 3791   5.695   3.614   9.280 -0.0161  0.1960 -0.0131
 2821W        W 3792  13.083  12.331   3.405 -0.1599 -0.0399 -0.0072
 2822W        W 3793  13.502   8.035  13.032  0.1053 -0.2413  0.1011
 2823W        W 3794   6.124  13.185   5.981 -0.2328  0.2457 -0.1179
 2824W        W 3795   6.516   6.396  10.360  0.0573  0.0957 -0.0760
 2825W        W 3796   4.786   4.316   5.041 -0.1298  0.0948 -0.0156
 2826W        W 3797   9.670   9.053   7.678  0.0322  0.2933  0.1806
 2827W        W 3798   3.531   0.807   7.691  0.0902  0.4139 -0.1739
 2828W        W 3799   9.694  13.737   4.044 -0.0161  0.0800  0.2343
 2829W        W 3800   0.316   5.661   3.448 -0.1217 -0.1694 -0.4010
 2830W        W 3801  13.017   1.623   1.527 -0.1178  0.2469  0.0096
 2831W        W 3802   9.555   1.351   4.235  0.2028 -0.2400 -0.3059
 2832W        W 3803   6.159   4.311   6.019  0.4386  0.2485  0.0550
 2833W        W 3804   4.543   5.066   5.946  0.1323  0.0503 -0.0299
 2834W        W 3805   9.577   1.170   1.415 -0.0751  0.0461  0.1991
 2835W        W 3806  11.159   5.962   3.607  0.1176 -0.2300 -0.0409
 2836W        W 3807   4.722   1.394   6.412  0.0398 -0.0544 -0.0609
 2837W        W 3808   0.528  13.656   2.536  0.0411  0.1321 -0.0031
 2838W        W 3809   5.721   5.089  12.419 -0.2241  0.0594 -0.0163
 2839W        W 3810   8.000   9.931   9.165 -0.0778  0.3432  0.1852
 2840W        W 3811   0.679   8.240   4.488 -0.0020  0.1453 -0.1229
 2841W        W 3812  12.480   1.440   5.492  0.0845 -0.1313  0.3123
 2842W        W 3813  12.956   0.382   8.203  0.2950  0.0539  0.3310
 2843W        W 3814   6.079  11.772  11.555 -0.1078  0.1776 -0.0521
 2844W        W 3815  13.472   8.649   6.593  0.1354  0.0682  0.3042
 2845W        W 3816   8.322   4.940  12.342  0.5253 -0.1601  0.1198
 2846W        W 3817   2.838   3.701   3.686  0.2671 -0.0692  0.2216
 2847W        W 3818   0.452   7.316   2.085 -0.2216  0.2339 -0.1558
 2848W        W 3819   7.363   1.100  12.754 -0.2378 -0.1822 -0.1029
 2849W        W 3820  12.638   3.092   9.706  0.0457  0.2800  0.2097
 2850W        W 3821  12.096   1.866   6.462 -0.0835 -0.1792 -0.1334
 2851W        W 3822  12.147  11.373   1.270 -0.0352 -0.1786  0.1479
 2852W        W 3823   7.112   0.866   8.828  0.2548  0.0365 -0.1270
 2853W        W 3824   5.892   0.168   3.818 -0.0187 -0.1283  0.2713
 2854W        W 3825   5.755   9.483  12.535 -0.1321 -0.0920  0.3381
 2855W        W 3826   8.358   2.542  13.441  0.0173 -0.0766  0.0941
 2856W        W 3827  13.223   7.491  13.169  0.2705 -0.0422 -0.2266
 2857W        W 3828  13.903   0.612   5.126 -0.1023  0.0566 -0.0376
 2858W        W 3829   5.246   2.723  12.445  0.1494  0.2076 -0.2334
 2859W        W 3830   8.362   1.052  10.895 -0.2769 -0.2579 -0.0143
 2860W        W 3831   2.242  10.016  13.324  0.0843  0.2001  0.4327
 2861W        W 3832  11.703  11.725   0.971 -0.0661  0.1084  0.1484
 2862W        W 3833  10.143   9.248   8.545 -0.0394 -0.0889 -0.3697
 2863W        W 3834   6.713   7.752   2.592 -0.1108  0.3111 -0.1190
 2864W        W 3835   1.688   7.676   5.869 -0.0673 -0.0159  0.1857
 2865W        W 3836   4.013   6.778   2.455  0.2749  0.2128  0.2554
 2866W        W 3837   0.732   6.846   4.798 -0.2531  0.0287  0.3273
 2867W        W 3838  11.524   4.048  13.418  0.0438 -0.2399  0.1377
 2868W        W 3839  10.444   1.832   1.504  0.0526  0.3409 -0.0956
 2869W        W 3840   9.914   0.002   7.077 -0.0634 -0.0530 -0.0378
 2870W        W 3841   6.889   1.149   7.125 -0.1015 -0.0574 -0.0874
 2871W        W 3842   4.238   5.553   8.951 -0.0957  0.2835 -0.0912
 2872W        W 3843   4.001   5.492   0.193 -0.2048 -0.5003  0.0015
 2873W        W 3844   8.971  13.468   2.485 -0.0202 -0.0583 -0.1657
 2874W        W 3845   9.005   4.555  10.351  0.1599  0.0498  0.0355
 2875W        W 3846  11.933   8.546   0.924  0.1044  0.0853 -0.0298
 2876W        W 3847   7.801   9.689   1.235  0.1659 -0.0080 -0.0255
 2877W        W 3848  11.108  10.198   6.626  0.1128 -0.1882 -0.0705
 2878W        W 3849  13.084   3.712   1.709 -0.1980 -0.3026 -0.0130
 2879W        W 3850  12.580  13.192   6.885  0.0241 -0.1205 -0.0765
 2880W        W 3851   4.373   2.198   8.278  0.1313  0.1328 -0.0342
 2881W        W 3852   1.100  13.567   7.388  0.3022 -0.0772 -0.0084
 2882W        W 3853   3.117  12.356   6.465 -0.2903 -0.1906 -0.0198
 2883W        W 3854  11.279   3.965   5.874  0.0531 -0.0219  0.2489
 2884W        W 3855   8.714  12.307   1.327  0.2231 -0.2531 -0.0358
 2885W        W 3856   3.703   7.972  11.638  0.0891 -0.2468  0.1442
 2886W        W 3857   9.182  12.273   1.386 -0.0545  0.0659 -0.1515
 2887W        W 3858   9.318   1.486  12.365 -0.1770 -0.0374 -0.0262
 2888W        W 3859   1.663   5.109   0.966  0.1212 -0.1817  0.1817
 2889W        W 3860   6.278   2.331  12.105 -0.0130  0.0512  0.0232
 2890W        W 3861   8.319   0.024   0.786  0.2914  0.1721  0.0772
 2891W        W 3862  10.558  10.095   4.274 -0.1123  0.0698 -0.0864
 2892W        W 3863  12.760   2.082   7.539  0.2227 -0.0674 -0.2916
 2893W        W 3864   0.673   0.572   5.454 -0.1525 -0.3572 -0.1050
 2894W        W 3865   1.957  10.167   6.453 -0.0482  0.2519 -0.0871
 2895W        W 3866   0.947   4.686   3.109 -0.2677  0.0946  0.1532
 2896W        W 3867   0.212   6.412   0.202  0.1856 -0.1009  0.1348
 2897W        W 3868  10.161   3.302  12.304 -0.2727  0.0203  0.1393
 2898W        W 3869   4.955  13.230   7.399 -0.0445  0.2486 -0.0334
 2899W        W 3870   4.461   6.674   0.292  0.0041 -0.0935  0.0401
 2900W        W 3871  12.440  11.814  11.195  0.0656 -0.2826  0.3780
 2901W        W 3872   1.845   2.139   9.685 -0.1160 -0.0846  0.2911
 2902W        W 3873   4.251   1.785  12.737  0.1407 -0.1928  0.2632
 2903W        W 3874   6.098   9.313   5.668  0.3921 -0.1866 -0.1161
 2904W        W 3875   6.435   2.510   7.732  0.3490 -0.0304 -0.0035
 2905W        W 3876  10.862   6.275   0.522  0.1081 -0.1365 -0.0631
 2906W        W 3877   3.412   6.158   2.020 -0.3288 -0.4312  0.1768
 2907W        W 3878   4.596   5.337   8.646  0.0657  0.1319  0.1567
 2908W        W 3879   8.555   1.921  12.537 -0.4759  0.5989  0.2278
 2909W        W 3880  13.728   5.161  10.467  0.2450 -0.0239 -0.2815
 2910W        W 3881   1.435  13.862   2.564  0.3190 -0.1937  0.0702
 2911W        W 3882  13.234  13.835  10.311 -0.5050  0.0411  0.1759
 2912W        W 3883   1.075   6.143   2.133 -0.1085 -0.1078 -0.0659
 2913W        W 3884   5.833   7.537  12.358  0.2542 -0.0112  0.1843
 2914W        W 3885  10.659   4.630  13.314  0.0417 -0.0614  0.0025
 2915W        W 3886   4.448   8.784   2.442 -0.4996  0.0645 -0.3944
 2916W        W 3887   2.610   0.293   9.408 -0.1592  0.0534 -0.1588
 2917W        W 3888  13.070   2.004   8.974 -0.0152  0.1281  0.0812
 2918W        W 3889   3.971  13.593   9.277 -0.2021  0.2264 -0.1314
 2919W        W 3890   0.079   2.726   8.233  0.1631  0.0233 -0.4708
 2920W        W 3891   9.177  13.716   0.505  0.0086  0.0367  0.0357
 2921W        W 3892   8.389   5.051   4.589  0.0966 -0.1152  0.2970
 2922W        W 3893   9.525   0.549   2.856  0.0106  0.1314 -0.3791
 2923W        W 3894   2.139  10.608   5.439 -0.0123  0.1130  0.1557
 2924W        W 3895   7.378  12.851   4.397  0.7481 -0.0617  0.2218
 2925W        W 3896   6.698  11.701  13.358  0.0647 -0.3540 -0.2191
 2926W        W 3897   0.504   2.143   9.386 -0.0551  0.0329  0.0571
 2927W        W 3898  13.285   6.417  11.645 -0.1818 -0.1194 -0.1276
 2928W        W 3899   0.885   0.229   8.051 -0.4068  0.1431 -0.0977
 2929W        W 3900   0.994   2.787   7.875  0.0041  0.1194  0.4260
 2930W        W 3901   4.791   1.082   2.880 -0.1615  0.0257 -0.0852
 2931W        W 3902   8.749  11.655   7.534  0.2594 -0.1215  0.0758
 2932W        W 3903   7.325   4.975   3.563 -0.1839 -0.1078  0.2100
 2933W        W 3904   1.505   6.153  13.165  0.1371 -0.0518 -0.1167
 2934W        W 3905  10.304   5.972  11.775  0.2323 -0.2422  0.2397
 2935W        W 3906   5.394   0.285   9.010 -0.0681  0.0619  0.2793
 2936W        W 3907   4.439  10.912   2.572  0.3492  0.4386  0.4898
 2937W        W 3908   1.675  10.750   8.235 -0.1000  0.1133 -0.2963
 2938W        W 3909   7.618   3.675  12.350  0.2386  0.0008  0.0429
 2939W        W 3910   4.410   7.484   4.020 -0.2030  0.1600 -0.3103
 2940W        W 3911   4.259   5.602   3.853  0.0746  0.0305 -0.0073
 2941W        W 3912   9.514   1.916   4.161 -0.3252  0.2407  0.1260
 2942W        W 3913   7.667  10.865   0.835  0.0744 -0.0792 -0.1733
 2943W        W 3914  13.812   4.556  11.150  0.0385  0.2640  0.0328
 2944W        W 3915   0.527  13.552   1.466 -0.3007 -0.2196 -0.0055
 2945W        W 3916   1.234   7.915  12.259  0.2937 -0.0101 -0.1445
 2946W        W 3917   5.941   4.372  10.953 -0.1531  0.0543  0.0955
 2947W        W 3918  10.311   7.567   6.871 -0.0695 -0.0276 -0.0066
 2948W        W 3919  13.419  10.596  11.154 -0.2392 -0.2405 -0.0446
 2949W        W 3920   4.575   7.942   7.176  0.0266 -0.2441 -0.3190
 2950W        W 3921   1.508  13.773   7.512 -0.0046 -0.2181  0.1501
 2951W        W 3922   9.613  12.178  13.361 -0.0092 -0.1012  0.0550
 2952W        W 3923   9.066   6.293   2.414 -0.1698 -0.2021  0.1116
 2953W        W 3924   9.415   4.410   2.468 -0.1214  0.0499  0.1112
 2954W        W 3925  12.025   6.629   8.012 -0.2038  0.0807 -0.0668
 2955W        W 3926   0.423   8.922   9.953  0.1684 -0.0630  0.1650
 2956W        W 3927   4.344   1.527   9.604  0.1557 -0.3001  0.0622
 2957W        W 3928  13.222  13.576   3.374  0.0489  0.1044 -0.0484
 2958W        W 3929   6.184   4.969   1.007 -0.1839 -0.1342  0.2647
 2959W        W 3930   5.103  10.396   3.347 -0.2124  0.0901 -0.0042
 2960W        W 3931   1.973   7.331   8.285 -0.0840  0.0266  0.0746
 2961W        W 3932   5.258   9.455  12.310 -0.2104 -0.2779 -0.1974
 2962W        W 3933  10.788   2.615   1.296 -0.2250 -0.3810 -0.2841
 2963W        W 3934  13.883   1.422   0.846  0.2017 -0.2556  0.0418
 2964W        W 3935   3.381   8.767   7.104  0.2894 -0.2572  0.1982
 2965W        W 3936  11.187   6.387   7.621  0.1323 -0.2482 -0.1669
 2966W        W 3937   4.268  11.381   9.871  0.1109  0.1675 -0.0964
 2967W        W 3938  11.077   2.155   9.605  0.0776 -0.0504  0.0512
 2968W        W 3939   9.860   6.460   1.980  0.1019 -0.0673 -0.2909
 2969W        W 3940   8.891  13.000   2.757  0.0079 -0.0916  0.0914
 2970W        W 3941   2.620  11.089  12.669 -0.0645  0.0934 -0.3244
 2971W        W 3942  13.355   4.039   5.076 -0.2906  0.5114  0.0297
 2972W        W 3943   4.583  13.453   6.940  0.4583  0.0149 -0.1704
 2973W        W 3944   6.440  13.900   6.705 -0.0406  0.1490  0.3821
 2974W        W 3945  13.327   3.415  12.845 -0.0338  0.2544  0.1762
 2975W        W 3946  13.664  11.991  13.704  0.0681 -0.0316  0.0969
 2976W        W 3947  12.537  12.143  12.788 -0.0040  0.0298 -0.1452
 2977W        W 3948  12.584   7.137   2.339 -0.3230  0.3654 -0.0095
 2978W        W 3949   9.443  11.011  11.875  0.0407 -0.1076  0.2161
 2979W        W 3950   1.991  12.777  11.330  0.0664 -0.0823 -0.0086
 2980W        W 3951   0.543   9.614   2.673  0.2180  0.3022 -0.2712
 2981W        W 3952   6.015  10.212   0.682 -0.2162 -0.1904 -0.0202
 2982W        W 3953   9.305   0.732  11.803  0.1828 -0.0439 -0.2213
 2983W        W 3954  11.632   6.318   5.951 -0.1877 -0.1594 -0.1682
 2984W        W 3955   5.334   5.097  11.177 -0.1627 -0.1684  0.1104
 2985W        W 3956   1.144   1.182   3.208  0.0017 -0.0494  0.1439
 2986W        W 3957   2.143  11.606   2.500 -0.0423  0.0847 -0.0747
 2987W        W 3958  12.582   9.741   2.645 -0.0528 -0.1465 -0.2400
 2988W        W 3959   0.242  13.070  10.175 -0.0347  0.1584  0.1361
 2989W        W 3960   9.575  10.088   6.072 -0.1978  0.0806 -0.3282
 2990W        W 3961   4.767   2.401   2.800 -0.0136 -0.1375 -0.0298
 2991W        W 3962   4.984   2.875   3.644 -0.0605 -0.2200 -0.2495
 2992W        W 3963  12.955  11.573   8.971 -0.0814 -0.1493 -0.1136
 2993W        W 3964  13.018  13.410  10.521  0.1332  0.1127 -0.1637
 2994W        W 3965   9.244   2.481   9.116  0.2095 -0.0733  0.1182
 2995W        W 3966  13.048  10.748  10.185 -0.0506 -0.1238 -0.3115
 2996W        W 3967   2.287   5.704   8.317 -0.2822 -0.0819  0.1279
 2997W        W 3968   3.529  13.142   2.506  0.1748 -0.4831 -0.1631
 2998W        W 3969   4.389   7.115   1.508  0.3802  0.0524  0.2584
 2999W        W 3970   4.634   1.669  12.417 -0.2084  0.0036 -0.1119
 3000W        W 3971  11.116   4.111   7.129  0.3231 -0.1285 -0.0261
 3001W        W 3972   9.666   2.635   9.383 -0.0494 -0.1624  0.2105
 3002W        W 3973   8.977   1.792  12.086 -0.0411  0.2033  0.1385
 3003W        W 3974  10.105   2.119   5.164 -0.0261 -0.1384 -0.1846
 3004W        W 3975  12.116   4.742   0.560 -0.1681  0.2050 -0.1059
 3005W        W 3976   3.816  10.134   4.532  0.3728 -0.4371  0.0740
 3006W        W 3977   2.048   9.964   8.323 -0.0381 -0.0693 -0.1770
 3007W        W 3978   6.068  13.457   9.504  0.1297 -0.1019  0.3105
 3008W        W 3979  10.521  12.169  10.410 -0.2426 -0.1008 -0.1358
 3009W        W 3980   8.157  13.287  12.738 -0.1592 -0.1998  0.2516
 3010W        W 3981  13.867   7.098   8.414  0.0412  0.0640 -0.0099
 3011W        W 3982   7.803   6.944  13.427 -0.0462  0.2209 -0.2055
 3012W        W 3983   6.664   3.033   9.107 -0.0195 -0.1938  0.1569
 3013W        W 3984   3.845   7.975   3.921  0.1476  0.0576  0.1478
 3014W        W 3985  11.254   6.095   1.713 -0.1638 -0.1250  0.1642
 3015W        W 3986   9.952  13.776   3.418  0.2014 -0.3228  0.0563
 3016W        W 3987  13.666   8.106   2.200 -0.1929  0.0605  0.1429
 3017W        W 3988   1.346   8.557   5.870  0.1392  0.1508 -0.1267
 3018W        W 3989  13.685  11.832   4.197  0.1036  0.3203  0.1601
 3019W        W 3990  13.889  13.580  13.269  0.0180  0.1554  0.0141
 3020W        W 3991  11.988   7.431  11.962  0.3575 -0.2424 -0.1917
 3021W        W 3992  10.507   1.799   0.971  0.2451  0.0734 -0.0006
 3022W        W 3993   3.170   9.850   2.981 -0.0282  0.0684 -0.1385
 3023W        W 3994   2.843   0.147   7.767  0.0324 -0.0203  0.0688
 3024W        W 3995  12.758   7.106   2.887 -0.3001 -0.2122 -0.2951
 3025W        W 3996   4.837  13.745   8.815 -0.0183 -0.1587  0.0368
 3026W        W 3997   9.263   2.403   2.973 -0.0977  0.0541  0.0571
 3027W        W 3998   1.808  12.063  13.566 -0.2037 -0.2995  0.0329
 3028W        W 3999   7.970   5.913   7.259 -0.0536  0.3871  0.1626
 3029W        W 4000  12.900   7.273  11.770 -0.0445  0.0322 -0.2855
 3030W        W 4001   7.359   9.141   8.403 -0.2255 -0.1883  0.2204
 3031W        W 4002   6.119  10.191   4.757  0.1261  0.0964 -0.4119
 3032W        W 4003   7.556   7.865  12.322  0.1061 -0.1424 -0.1666
 3033W        W 4004   8.927   9.367   6.516  0.3534 -0.0371  0.2048
 3034W        W 4005   0.212   7.928   3.730  0.2292  0.1127 -0.3349
 3035W        W 4006  12.120  13.137   2.031  0.2638  0.0268  0.0671
 3036W        W 4007   0.194   5.200   3.273  0.2370  0.1597 -0.1160
 3037W        W 4008  11.447  10.378   1.534 -0.2465  0.1554 -0.1278
 3038W        W 4009   9.627   3.343   3.922  0.2736  0.1306  0.0839
 3039W        W 4010   2.199   3.128  13.245  0.0485  0.4781 -0.0890
 3040W        W 4011   7.465  10.030   1.012  0.0834 -0.2239  0.0815
 3041W        W 4012   9.212  10.567   7.814 -0.0137 -0.1318  0.5577
 3042W        W 4013  12.048   8.663  13.840 -0.0033 -0.2051 -0.1436
 3043W        W 4014   3.248   6.227  13.734 -0.1772  0.1848 -0.1599
 3044W        W 4015  10.551   3.213   4.731  0.1296 -0.4365 -0.0004
 3045W        W 4016   5.802   5.874  12.978 -0.2894 -0.0276 -0.0083
 3046W        W 4017   2.294   0.986  12.819 -0.1015 -0.3473  0.1692
 3047W        W 4018   9.497   3.821   7.970  0.0736 -0.0311  0.0836
 3048W        W 4019   0.034   6.434   6.522  0.1210 -0.4321 -0.0486
 3049W        W 4020   2.772   4.241   8.706 -0.0686 -0.3325 -0.0495
 3050W        W 4021   0.478   4.544   6.233 -0.1294 -0.0795 -0.0351
 3051W        W 4022  12.371  11.552  10.777  0.0428  0.1704 -0.2881
 3052W        W 4023   1.038   3.233  12.313  0.1949  0.2381  0.2291
 3053W        W 4024   4.828   6.258   1.509  0.1478  0.1449 -0.0315
 3054W        W 4025   2.817   2.180  12.995 -0.1452 -0.1216  0.1083
 3055W        W 4026   9.925  10.618   6.482 -0.2509  0.1286  0.2056
 3056W        W 4027  12.116  10.213   0.754 -0.2119 -0.0288  0.1474
 3057W        W 4028   6.036  11.697   4.306 -0.1406 -0.0434  0.0144
 3058W        W 4029   0.146   1.051   0.459 -0.1354  0.0893 -0.1119
 3059W        W 4030   7.026  10.887  12.472  0.0268  0.1241  0.0860
 3060W        W 4031   7.355   9.029  10.795  0.0783 -0.1744  0.2778
 3061W        W 4032  11.564   9.613  10.243 -0.0874  0.2036  0.1458
 3062W        W 4033  10.188   5.308   3.641  0.0297 -0.0454 -0.0645
 3063W        W 4034   2.841   9.909   3.365 -0.3646  0.2274 -0.1581
 3064W        W 4035  11.041  12.904   1.423 -0.6133 -0.3901  0.0654
 3065W        W 4036  11.287   3.384  10.999  0.1072  0.0464  0.2363
 3066W        W 4037   6.242   9.921   9.807  0.1139  0.0461 -0.0517
 3067W        W 4038  11.561  10.201   2.960 -0.0042 -0.4942  0.0374
 3068W        W 4039   4.808   8.150   3.459  0.1034  0.1544 -0.3074
 3069W        W 4040   8.342   0.536   2.027  0.0971  0.0668  0.3488
 3070W        W 4041   5.627   1.195   5.836 -0.2862  0.0148  0.0727
 3071W        W 4042   6.113  10.661   8.508  0.1382  0.2000  0.1580
 3072W        W 4043   5.068  11.497   5.641  0.3216  0.1309 -0.0649
 3073W        W 4044  13.047  13.803  13.028 -0.1493  0.1811  0.2538
 3074W        W 4045   1.347   6.222  12.017 -0.1260 -0.4410  0.2682
 3075W        W 4046   5.249   9.261   2.629 -0.2301 -0.2208  0.1172
 3076W        W 4047   7.984   4.158   6.772  0.1118 -0.2306  0.0438
 3077W        W 4048   2.145  13.292   8.777  0.0912  0.1264 -0.1927
 3078W        W 4049   3.365  10.866   4.848 -0.2862  0.2451 -0.0644
 3079W        W 4050   9.463   5.099   3.567 -0.2326 -0.3055 -0.1957
 3080W        W 4051   4.353   9.295   2.600 -0.0601 -0.3853  0.3105
 3081W        W 4052   9.822   4.050   1.140 -0.1843 -0.0149 -0.2014
 3082W        W 4053   0.219  12.748  11.720  0.0201  0.0975  0.1901
 3083W        W 4054   6.431   8.802   9.716  0.1390  0.1171 -0.0662
 3084W        W 4055   8.632   0.652   2.836  0.0082 -0.1165 -0.0285
 3085W        W 4056   5.356  13.367   3.783 -0.1608  0.3966  0.2066
 3086W        W 4057  10.006   2.832   8.411  0.2732 -0.1127  0.1786
 3087W        W 4058  10.378  11.736  13.127  0.0903 -0.1893  0.0198
 3088W        W 4059   0.612  12.844   6.926  0.0183 -0.1485 -0.0274
 3089W        W 4060  10.754  12.989  10.329 -0.1186  0.0125 -0.2850
 3090W        W 4061   5.875   0.047  11.925  0.0914 -0.1208  0.1495
 3091W        W 4062   4.876  13.737   4.487 -0.1842  0.1829 -0.1475
 3092W        W 4063   3.345  10.847   2.626 -0.2208  0.2774  0.2141
 3093W        W 4064  13.601   2.072   8.830 -0.0705 -0.3728 -0.2421
 3094W        W 4065  13.196   3.695  11.534  0.1646  0.0149  0.0736
 3095W        W 4066   8.511   4.047  12.489 -0.0031  0.1003  0.0596
 3096W        W 4067   5.162   6.893   9.750 -0.1395 -0.2952  0.0897
 3097W        W 4068   3.226   8.238   7.124 -0.3357 -0.1357  0.1288
 3098W        W 4069   1.546   0.808   7.676  0.0629 -0.1412 -0.0899
 3099W        W 4070   8.599   9.389   0.802 -0.1678  0.2185 -0.1482
 3100W        W 4071   5.258   7.946   9.920  0.0173  0.1221 -0.1079
 3101W        W 4072   6.640   7.913  10.645  0.1823 -0.0986  0.0843
 3102W        W 4073   5.482   1.625   1.942 -0.1052 -0.0427 -0.3036
 3103W        W 4074   2.134   4.083   3.048  0.4240 -0.2709  0.2389
 3104W        W 4075  11.496   2.610   9.903  0.1355  0.1687  0.0746
 3105W        W 4076  10.092   6.487   8.167  0.1775  0.0781 -0.2356
 3106W        W 4077   6.366  10.021   0.325  0.0989  0.0369  0.3769
 3107W        W 4078   0.035  12.276   6.003 -0.3061 -0.1572  0.3544
 3108W        W 4079  11.012   1.058  10.854  0.0051 -0.1072  0.0382
 3109W        W 4080  10.520   6.207  11.390 -0.0139 -0.0378  0.0081
 3110W        W 4081   2.937   9.244  11.777  0.2135  0.0591  0.0871
 3111W        W 4082  11.909   2.375   1.560  0.0579 -0.3515  0.1613
 3112W        W 4083  13.283   4.435   1.208 -0.3520  0.2205  0.1788
 3113W        W 4084   0.902   4.566  12.320 -0.0517 -0.0361  0.1293
 3114W        W 4085  10.525   2.176   9.714 -0.1014  0.2100 -0.2464
 3115W        W 4086  13.514  13.394   2.913  0.2055 -0.1178 -0.3009
 3116W        W 4087   4.740  10.223   1.896 -0.1560 -0.2260 -0.1928
 3117W        W 4088  11.020   1.612   7.670 -0.2166 -0.2035  0.3885
 3118W        W 4089   2.825   4.316  12.910 -0.2718 -0.1183  0.0110
 3119W        W 4090  11.202   6.905   2.254  0.1662 -0.2906  0.1822
 3120W        W 4091   0.873  10.110   9.065 -0.3204  0.0763 -0.1219
 3121W        W 4092   3.108   2.933   2.587  0.0462  0.1995 -0.2191
 3122W        W 4093   7.634   3.836   7.531 -0.1961  0.0867 -0.1194
 3123W        W 4094   0.873   6.349   4.793 -0.0971 -0.1984  0.2581
 3124W        W 4095   5.488   8.732  12.157  0.0139 -0.1043 -0.1640
 3125W        W 4096   4.156   3.549   4.278 -0.0714 -0.1213 -0.0556
 3126W        W 4097   6.744   3.790   1.990 -0.0189 -0.3158 -0.0745
 3127W        W 4098   8.208  10.065   6.225 -0.1749  0.4038 -0.0575
 3128W        W 4099   7.596   9.632  11.874 -0.0820 -0.1251 -0.0269
 3129W        W 4100   0.218   2.048  10.710 -0.1534 -0.1563  0.0685
 3130W        W 4101   8.029   4.165   6.217  0.1177 -0.0110 -0.1148
 3131W        W 4102   5.490   6.149  10.719 -0.0160  0.3421 -0.0779
 3132W        W 4103   4.666   8.188   7.609 -0.0141  0.1196 -0.3202
 3133W        W 4104   2.990   3.464   7.039 -0.1879  0.1020  0.1993
 3134W        W 4105   8.156  12.530   0.089  0.1737 -0.1870  0.2635
 3135W        W 4106   2.190  11.979   6.403  0.0878  0.1567  0.2538
 3136W        W 4107  11.675   5.837  10.313 -0.1432  0.2705  0.4020
 3137W        W 4108   5.894   4.032   9.569 -0.0327  0.0795  0.1622
 3138W        W 4109   9.775   7.026  12.502 -0.1456 -0.3200  0.0939
 3139W        W 4110   5.844  13.513  10.887  0.5467  0.0498 -0.1927
 3140W        W 4111  10.383   2.781   9.171  0.3493 -0.1161 -0.0543
 3141W        W 4112   5.064   4.097  12.213  0.0135  0.2885  0.0995
 3142W        W 4113  11.933   1.076  10.854 -0.2741  0.0135 -0.1812
 3143W        W 4114   6.175   6.600  11.046  0.0533 -0.0674  0.0766
 3144W        W 4115  12.506   4.433  12.294  0.1654  0.0011 -0.1272
 3145W        W 4116  10.344   6.429   1.298 -0.2571  0.0719  0.0440
 3146W        W 4117   8.813   5.465  10.363 -0.1656 -0.1003  0.3372
 3147W        W 4118   3.271   7.097   5.233 -0.1040 -0.2215  0.1973
 3148W        W 4119   6.393   1.039   4.870  0.1325  0.1830  0.0419
 3149W        W 4120  13.312   0.584   5.872  0.0437  0.0523 -0.0768
 3150W        W 4121  11.685   2.173   9.598  0.0071 -0.1614  0.3629
 3151W        W 4122  13.298   4.785   1.650  0.1944 -0.2570  0.3847
 3152W        W 4123   0.633  13.747   3.013  0.0945 -0.0122 -0.2941
 3153W        W 4124   2.773   0.838  11.394 -0.0722 -0.0005 -0.2118
 3154W        W 4125   7.139   4.356  10.458 -0.1892 -0.2817  0.1564
 3155W        W 4126   2.121   2.342  13.673  0.4054 -0.3739 -0.2678
 3156W        W 4127   2.716  11.621   4.292  0.1224 -0.1589  0.2709
 3157W        W 4128  11.441  11.185   9.069 -0.1656  0.1573 -0.2712
 3158W        W 4129  12.082  11.636   9.335  0.1789 -0.1706 -0.0792
 3159W        W 4130   9.698   9.908  13.089  0.1996 -0.0021 -0.1441
 3160W        W 4131   9.437  11.475   1.703  0.3719 -0.0475 -0.0144
 3161W        W 4132   2.194  13.351  13.759 -0.1042 -0.0954 -0.2182
 3162W        W 4133   3.314   2.394   4.993 -0.1813  0.0629  0.5759
 3163W        W 4134   2.557   7.350   3.109  0.0785 -0.1657  0.0779
 3164W        W 4135  11.629  13.101  13.104  0.0696 -0.2885 -0.0592
 3165W        W 4136  11.458   7.843   3.445 -0.1506  0.1121  0.0029
 3166W        W 4137   7.977  13.768   9.373  0.0529 -0.0268  0.1975
 3167W        W 4138   2.030   2.712  11.536  0.2627 -0.2684  0.1288
 3168W        W 4139   0.770   2.769   5.810 -0.0541  0.2079  0.1321
 3169W        W 4140  12.652   8.482   6.107 -0.1976 -0.0833  0.1605
 3170W        W 4141   8.710  13.164  10.536  0.0612  0.1587 -0.0375
 3171W        W 4142   2.433  11.913   4.620 -0.1557  0.4526 -0.0260
 3172W        W 4143   4.186  11.790   7.523  0.0322 -0.1701  0.0578
 3173W        W 4144   5.229   9.048   3.186  0.2173  0.1226  0.1331
 3174W        W 4145  12.620   8.046   3.341 -0.3741 -0.3508 -0.1828
 3175W        W 4146   1.439  12.264  10.514 -0.0900  0.0340  0.1910
 3176W        W 4147  12.222   0.457   0.908  0.2275  0.2443  0.1892
 3177W        W 4148   0.712   3.579   4.652  0.2495 -0.1215 -0.1341
 3178W        W 4149  12.128   8.989   3.578  0.0552 -0.1642 -0.0491
 3179W        W 4150   4.050   3.091   9.013  0.2641  0.0206 -0.1767
 3180W        W 4151  12.042   2.640   3.875  0.1881 -0.2179  0.0172
 3181W        W 4152   9.614  10.808  11.132 -0.1672  0.4114  0.1719
 3182W        W 4153   4.560   7.151   3.220  0.0803  0.0597  0.1634
 3183W        W 4154  11.567   8.515   4.166  0.0904  0.2447  0.0382
 3184W        W 4155  10.113   1.182   4.771 -0.1028 -0.1046 -0.1371
 3185W        W 4156  10.174   2.200  11.151  0.3006  0.2763 -0.0720
 3186W        W 4157   1.684   4.944  10.728 -0.0699 -0.0452  0.0634
 3187W        W 4158   1.366  13.628  11.344 -0.0368  0.0046  0.1359
 3188W        W 4159  13.177  12.358   9.312 -0.0853  0.0916 -0.3319
 3189W        W 4160   3.264   5.082   6.693 -0.1595 -0.1797  0.1708
 3190W        W 4161  11.220  13.882  12.911 -0.3563 -0.0689 -0.0999
 3191W        W 4162   3.875   4.577  10.931  0.0144 -0.0811 -0.1893
 3192W        W 4163   2.229   1.155  11.949  0.1328 -0.1036 -0.3678
 3193W        W 4164   4.465   3.625   2.017  0.0964  0.2569 -0.0371
 3194W        W 4165   5.018   0.928   3.410 -0.1088 -0.0008 -0.2365
 3195W        W 4166   4.371   8.926   1.980  0.1062  0.4916  0.2276
 3196W        W 4167   4.917  10.628   2.197  0.6690 -0.1460  0.1129
 3197W        W 4168   7.249   8.251   1.209  0.3650  0.1197  0.1128
 3198W        W 4169   0.441   7.543   3.515 -0.0309  0.2156 -0.0741
 3199W        W 4170   4.513   6.857   0.771  0.1236  0.3076 -0.0806
 3200W        W 4171  12.909   6.393  13.842 -0.1354 -0.1410 -0.1773
 3201W        W 4172   4.784   2.764   2.321  0.1557 -0.1843 -0.1767
 3202W        W 4173   4.708   5.377   4.352  0.2297 -0.2498  0.2948
 3203W        W 4174   9.700   4.279   5.911  0.1816 -0.1289 -0.4640
 3204W        W 4175   0.509   7.402   8.862  0.0351  0.1716  0.0800
 3205W        W 4176   2.703   0.413   2.802 -0.3211  0.1270 -0.0108
 3206W        W 4177   4.696   1.489  10.089 -0.2220 -0.0572 -0.2158
 3207W        W 4178  10.682  12.631  11.655 -0.0190  0.1910 -0.0644
 3208W        W 4179   3.480  12.875  12.094  0.0561 -0.0275 -0.1161
 3209W        W 4180   0.847   1.421   4.687  0.0609  0.5007 -0.0380
 3210W        W 4181  12.529   5.559   6.971 -0.1668 -0.0534 -0.1212
 3211W        W 4182   9.738   1.304   9.473 -0.0699 -0.1816 -0.1442
 3212W        W 4183   3.411  11.055  10.951 -0.1612  0.1392 -0.3136
 3213W        W 4184   7.434  11.377   6.560  0.0492 -0.4893 -0.0536
 3214W        W 4185   4.694   4.879   1.762 -0.0083 -0.2128 -0.1802
 3215W        W 4186   6.197  13.200   5.465  0.1922 -0.0869 -0.3035
 3216W        W 4187  10.684   1.365  10.214 -0.2201  0.1612  0.2755
 3217W        W 4188   8.298   4.993   6.056 -0.1045 -0.0017  0.0254
 3218W        W 4189   7.312  10.302   2.165  0.0382  0.0541  0.1298
 3219W        W 4190   5.391   6.958   8.467 -0.1311 -0.2189 -0.0334
 3220W        W 4191   3.770   4.858   9.690 -0.0530 -0.1989  0.0105
 3221W        W 4192  13.455   5.879   0.625  0.1360 -0.0235 -0.3063
 3222W        W 4193   5.434   6.845   6.620  0.2576 -0.0799 -0.0394
 3223W        W 4194  10.440  11.990   1.089  0.1339  0.0533  0.0083
 3224W        W 4195   9.883  11.441  13.333 -0.0610 -0.1006 -0.2176
 3225W        W 4196   5.738   8.985   4.875 -0.0626  0.3107  0.4773
 3226W        W 4197   7.532  12.047   6.195  0.2051  0.0005  0.2101
 3227W        W 4198   0.127   7.021  12.320  0.1033  0.2938  0.1411
 3228W        W 4199   5.321  11.404   7.646  0.2091  0.2320  0.0483
 3229W        W 4200   7.434   2.124  10.150  0.0739 -0.1184  0.1392
 3230W        W 4201   3.610   5.139   0.670  0.0459 -0.0491 -0.0285
 3231W        W 4202   7.056   1.224   9.177  0.1690 -0.3952  0.0658
 3232W        W 4203   4.021  10.441   5.444  0.1121 -0.0551  0.1704
 3233W        W 4204   2.698   0.566   3.291  0.1028 -0.1804  0.3930
 3234W        W 4205  11.715   7.192  11.013 -0.0660  0.0118  0.1968
 3235W        W 4206   3.945   0.807  10.145 -0.1227  0.0207 -0.0062
 3236W        W 4207   4.163  10.796   7.189  0.0210 -0.0826  0.0843
 3237W        W 4208   3.996   7.725   0.085  0.0859 -0.1129 -0.2030
 3238W        W 4209  11.543   0.856   6.063  0.1598 -0.1376  0.0098
 3239W        W 4210   6.910  12.650   9.167 -0.1169  0.0424  0.0085
 3240W        W 4211  10.105   2.269  13.827  0.4208  0.0594  0.1352
 3241W        W 4212   5.042   1.961   9.902 -0.0781 -0.0322 -0.1009
 3242W        W 4213  11.158   6.391   3.177  0.0779  0.0285  0.2040
 3243W        W 4214  13.262   4.995  11.781 -0.0561 -0.3459  0.2174
 3244W        W 4215  13.437   1.571   2.324 -0.0977 -0.1990 -0.3830
 3245W        W 4216   4.394   9.286   9.765  0.2793  0.1514 -0.2409
 3246W        W 4217   1.262   8.790   0.855 -0.1614 -0.0062 -0.1772
 3247W        W 4218   8.861   2.421   2.035  0.0741 -0.3027 -0.0321
 3248W        W 4219   3.539   0.767  11.769 -0.2076  0.3320 -0.2778
 3249W        W 4220   7.562   4.986   2.620  0.0867  0.0188 -0.0415
 3250W        W 4221   6.225   8.385   4.815  0.1238 -0.6892  0.2060
 3251W        W 4222  13.714   7.559  13.317 -0.0050 -0.0616  0.0500
 3252W        W 4223   6.371   2.372  12.622  0.1278  0.1438  0.1840
 3253W        W 4224   6.333   6.997   5.274 -0.1505 -0.0036  0.1369
 3254W        W 4225   5.295  12.235   1.053 -0.1442 -0.1408  0.2506
 3255W        W 4226   0.899   1.040  11.681  0.5045  0.2227 -0.0930
 3256W        W 4227   9.175   5.879   7.285  0.0384  0.1028 -0.1491
 3257W        W 4228  13.197   9.698   9.406 -0.0113  0.2286 -0.0352
 3258W        W 4229  12.222   8.706   5.995 -0.0211  0.1360 -0.1201
 3259W        W 4230   8.336   1.973   0.350  0.0206 -0.2815 -0.1206
 3260W        W 4231   9.631  10.839  12.361 -0.0184 -0.1955 -0.1911
 3261W        W 4232   4.217   9.685   5.868  0.0652 -0.0932 -0.2109
 3262W        W 4233   6.324  10.032  10.300  0.0083  0.0202 -0.1683
 3263W        W 4234   0.570  10.176   9.999 -0.0779  0.0292 -0.1360
 3264W        W 4235  12.503  11.432   6.684 -0.2011 -0.1372 -0.4776
 3265W        W 4236  10.818   5.004  13.673 -0.2288  0.1691  0.2610
 3266W        W 4237   8.744   2.882   0.298 -0.1246  0.0031 -0.0216
 3267W        W 4238  10.438  12.642   5.035 -0.0144 -0.3812 -0.1912
 3268W        W 4239   1.670  10.815   9.331  0.0626  0.0941  0.0282
 3269W        W 4240  13.377   7.526  10.891 -0.3128  0.3806 -0.0025
 3270W        W 4241   0.416   5.140   7.705 -0.1562  0.0730 -0.1732
 3271W        W 4242   1.119   9.275   0.029 -0.1739  0.1052  0.2194
 3272W        W 4243   5.842   3.369   0.123 -0.0832  0.2242  0.0488
 3273W        W 4244  12.416  10.067   6.049 -0.0565  0.1104  0.0216
 3274W        W 4245  10.865   7.623   6.805  0.1831  0.1133 -0.0817
 3275W        W 4246  13.401   7.842   7.845  0.1510  0.2208  0.1504
 3276W        W 4247   2.323   1.721  11.868 -0.4216 -0.1082 -0.2280
 3277W        W 4248  13.575   3.325   6.535 -0.1706 -0.0061  0.1060
 3278W        W 4249   8.620  12.381  13.878 -0.0520 -0.1908  0.1029
 3279W        W 4250   8.683   2.671   7.061  0.2215 -0.0834  0.2851
 3280W        W 4251  11.048   8.397   7.685 -0.0180 -0.0052 -0.2774
 3281W        W 4252   3.110   0.338  10.732  0.2284  0.1023 -0.1973
 3282W        W 4253  12.736   3.692   4.458  0.1546 -0.1745 -0.0518
 3283W        W 4254   7.273   0.604  10.724  0.1786  0.2810  0.0619
 3284W        W 4255   8.243  13.232  11.735  0.3509  0.0116  0.0115
 3285W        W 4256   5.076   2.404   4.728 -0.0397 -0.3849 -0.0904
 3286W        W 4257   0.558   0.214   2.575 -0.0621  0.1674  0.0943
 3287W        W 4258   4.543   0.694   9.973  0.4570 -0.0517 -0.1721
 3288W        W 4259   6.134  10.066  13.249 -0.0598 -0.0114 -0.3675
 3289W        W 4260  11.458   0.776  11.522  0.2286  0.1920 -0.0439
 3290W        W 4261   9.187   7.746   8.877  0.2078  0.1475  0.0762
 3291W        W 4262   3.715   4.836   2.651 -0.0648  0.1871 -0.0609
 3292W        W 4263   6.741  12.130  12.120  0.0460 -0.1340 -0.0506
 3293W        W 4264   9.036   8.028   9.780  0.3288  0.2637  0.1133
 3294W        W 4265   0.135   1.587   3.581 -0.0676 -0.1309 -0.0323
 3295W        W 4266  11.671   6.921   9.256  0.0522 -0.0196 -0.2639
 3296W        W 4267   0.789   9.668   1.175 -0.1289 -0.0770  0.0313
 3297W        W 4268   7.169   9.117   1.401  0.0954 -0.3497  0.4105
 3298W        W 4269   7.588   4.351  13.052 -0.3168  0.1906  0.0799
 3299W        W 4270   4.085   5.845   5.587  0.2094 -0.0053  0.0264
 3300W        W 4271   8.337   3.403  12.037  0.0399  0.2414  0.0540
 3301W        W 4272   4.560  11.323   5.735 -0.0929  0.4558  0.0599
 3302W        W 4273   7.551   6.392   6.326  0.0649 -0.0379  0.0616
 3303W        W 4274   1.482   4.573  13.620  0.1317  0.0391  0.0244
 3304W        W 4275   7.997   4.123   0.968  0.3460 -0.0741  0.2910
 3305W        W 4276   1.902   9.326   4.389  0.2408 -0.3683 -0.0925
 3306W        W 4277  10.932   7.719  11.488  0.0943  0.1554  0.1041
 3307W        W 4278  12.740   9.641  13.437  0.1478  0.1586 -0.2059
 3308W        W 4279   8.961  12.384   0.905  0.1798  0.1409  0.2705
 3309W        W 4280   6.950  10.326   6.411  0.2465  0.1176 -0.2455
 3310W        W 4281   5.010   3.442   9.677 -0.0695 -0.0410 -0.1577
 3311W        W 4282   8.703   9.423  13.608  0.2360  0.1256  0.2206
 3312W        W 4283   3.191   5.237   7.859  0.0960  0.2478  0.0611
 3313W        W 4284   7.426   8.216   0.217 -0.1103 -0.0664  0.0286
 3314W        W 4285   4.356   3.775   1.150 -0.1582  0.1444 -0.3325
 3315W        W 4286  13.034   2.415   7.705  0.0172 -0.0645 -0.1827
 3316W        W 4287  13.717  12.328   9.976  0.1182  0.2851  0.1714
 3317W        W 4288   8.098  12.016   6.969 -0.1611 -0.0790 -0.4484
 3318W        W 4289   9.125  12.520  13.888 -0.1691 -0.2573  0.0989
 3319W        W 4290   3.725  12.410   9.182  0.1086 -0.0836 -0.0786
 3320W        W 4291   1.333   0.152  11.631 -0.0497  0.2745  0.1190
 3321W        W 4292  12.832   8.538   4.266 -0.2137  0.0071  0.0713
 3322W        W 4293   3.862  12.056   2.556  0.0304  0.1043  0.0097
 3323W        W 4294   6.407   1.879   1.027  0.2072 -0.1417 -0.0896
 3324W        W 4295   1.155   5.694   7.172 -0.5542  0.0205  0.0888
 3325W        W 4296   4.768   6.807   5.231  0.0594 -0.0827  0.0515
 3326W        W 4297  13.546   2.126  10.878 -0.2184 -0.1044  0.1202
 3327W        W 4298  12.323   7.145   1.935  0.1111  0.2246  0.4665
 3328W        W 4299   3.147  13.782   5.165  0.0623  0.0075 -0.1674
 3329W        W 4300   4.635   2.018   5.684 -0.1908 -0.2244 -0.0125
 3330W        W 4301   0.292   0.084   9.829  0.1598 -0.0812  0.0965
 3331W        W 4302   8.142   3.525   4.823  0.1911 -0.2139  0.2579
 3332W        W 4303  10.943  12.605  11.257  0.0853  0.1313  0.0144
 3333W        W 4304   3.556   1.090   2.604  0.1970  0.0975  0.0202
 3334W        W 4305   0.916   7.886   0.851 -0.2880 -0.1115  0.0119
 3335W        W 4306   3.947  13.617   0.982  0.2940  0.0784  0.0521
 3336W        W 4307   6.356  10.229   2.496  0.0740  0.0581 -0.0030
 3337W        W 4308  11.459   8.140  13.705 -0.2500  0.0953 -0.2279
 3338W        W 4309   8.565  11.204   0.255  0.0452 -0.0900 -0.4026
 3339W        W 4310   9.375   5.898  13.176 -0.2929  0.2175 -0.1255
 3340W        W 4311   3.630   7.437   5.182 -0.0055  0.1997  0.1007
 3341W        W 4312   9.846  11.832  12.984  0.2353  0.0211  0.2498
 3342W        W 4313   5.946   2.299  10.104  0.1369  0.0383  0.1516
 3343W        W 4314   7.545   7.495   1.037  0.1819  0.1242 -0.2997
 3344W        W 4315   9.106   7.124   9.736  0.0340 -0.3014  0.0568
 3345W        W 4316  12.341   2.743   6.609 -0.0389  0.1257 -0.1970
 3346W        W 4317   4.837  10.460   0.093  0.1387 -0.3011  0.0512
 3347W        W 4318  12.451   1.441   8.808 -0.1793  0.0506  0.1602
 3348W        W 4319  11.442  12.871   9.294 -0.0589 -0.2804  0.1281
 3349W        W 4320   2.928   5.575   1.622 -0.3109  0.0219  0.1020
 3350W        W 4321   5.377   1.265   1.248 -0.2210 -0.0492 -0.1973
 3351W        W 4322  10.220  12.094  12.682  0.1029  0.0331 -0.2427
 3352W        W 4323   5.975   7.068   9.977  0.2333 -0.0929  0.0841
 3353W        W 4324   2.904   1.507   6.679 -0.3016  0.2211  0.1274
 3354W        W 4325   4.086   9.694   9.604 -0.1607  0.0322 -0.0268
 3355W        W 4326   1.322   2.972   1.350 -0.0025 -0.2882  0.2048
 3356W        W 4327   7.898   9.918  12.349 -0.3181  0.2082  0.0084
 3357W        W 4328   4.799   9.811   8.427  0.1881 -0.1587 -0.2589
 3358W        W 4329  10.268   5.319   4.773  0.0756  0.1915  0.1556
 3359W        W 4330   1.850   7.233  10.667 -0.0055  0.2511  0.1753
 3360W        W 4331   0.881   1.362   6.698 -0.2539  0.0611 -0.2967
 3361W        W 4332   3.812   7.296  10.896  0.0031  0.0541  0.0344
 3362W        W 4333   0.433  10.040  11.146  0.1617 -0.1344 -0.4268
 3363W        W 4334   1.385   3.094   6.924 -0.1751  0.3612 -0.3460
 3364W        W 4335  11.549   4.394   1.240  0.1063 -0.0768 -0.0783
 3365W        W 4336   6.284  12.660  10.951  0.1424  0.0547 -0.3819
 3366W        W 4337   2.938   8.623  13.234 -0.2455 -0.1619 -0.0229
 3367W        W 4338   6.790   3.304   0.748 -0.1945  0.0172 -0.2431
 3368W        W 4339   5.699   8.189   9.772  0.0996 -0.0556  0.0439
 3369W        W 4340   7.094   4.800  13.888 -0.1186  0.0409 -0.0066
 3370W        W 4341   9.234   9.981   8.816  0.3720  0.0512  0.3154
 3371W        W 4342   8.334   9.970  13.700  0.0195 -0.0954  0.0742
 3372W        W 4343   3.699   3.690  13.028 -0.3628 -0.1176  0.0622
 3373W        W 4344   9.677  12.362   3.574  0.0049  0.2122 -0.0048
 3374W        W 4345   8.193   6.738   0.199  0.1997 -0.1302 -0.1823
 3375W        W 4346   3.464  12.917   4.906  0.3517  0.0529 -0.0329
 3376W        W 4347  12.770   0.931   9.774  0.3202  0.5833  0.1122
 3377W        W 4348   8.660   8.297  10.491  0.1048 -0.0888  0.0203
 3378W        W 4349   1.175   7.536   0.016  0.2084  0.0333 -0.0210
 3379W        W 4350  11.611  13.217   4.039  0.0465  0.3046  0.3928
 3380W        W 4351  10.454   0.534   7.229 -0.0244  0.0483  0.1560
 3381W        W 4352   9.777   8.951   6.754  0.0118  0.0486  0.1115
 3382W        W 4353  11.791   8.479   5.764  0.2055  0.0870  0.0538
 3383W        W 4354  11.600   8.092   9.668 -0.2114 -0.0653 -0.1241
 3384W        W 4355   4.909   7.349  12.026  0.3624  0.1753 -0.1600
 3385W        W 4356   1.668   5.040  13.744 -0.2828  0.2997  0.1278
 3386W        W 4357   3.333   5.160   5.137 -0.1222  0.2461  0.0773
 3387W        W 4358  13.010   7.370   8.906 -0.0426  0.0703  0.0077
 3388W        W 4359  13.073   1.088   2.457 -0.0390 -0.0881  0.0365
 3389W        W 4360   1.602   3.492   0.497 -0.0202  0.2113  0.1792
 3390W        W 4361  13.004   0.010   0.934 -0.2247  0.3359 -0.1344
 3391W        W 4362   6.256  10.135  11.862 -0.1394 -0.0021  0.2883
 3392W        W 4363   8.792   0.995  11.550  0.1119  0.3359 -0.0402
 3393W        W 4364   2.993   1.268  11.256  0.2518  0.0329 -0.0996
 3394W        W 4365   3.316   5.766   0.855  0.2064  0.0739  0.0933
 3395W        W 4366  12.480   8.268  11.715 -0.1378 -0.1225 -0.5330
 3396W        W 4367  13.000  13.884  13.540 -0.0340 -0.1951  0.1493
 3397W        W 4368  11.856   0.703  11.231 -0.3532  0.0178  0.3970
 3398W        W 4369   4.772   3.944   0.799 -0.2372 -0.0264  0.3309
 3399W        W 4370   5.643   2.060   6.352  0.2383  0.0251 -0.3682
 3400W        W 4371   9.929  12.868   5.023  0.2039  0.0275 -0.2426
 3401W        W 4372   6.511   8.956   6.096 -0.5308  0.0130  0.2671
 3402W        W 4373   2.831   7.011   8.367  0.1063 -0.0243  0.1173
 3403W        W 4374   9.491   7.725   6.497  0.2112  0.0515 -0.2720
 3404W        W 4375  13.833   9.893   5.444  0.1086  0.1976 -0.2386
 3405W        W 4376   7.395   6.436   7.161  0.4659  0.1895 -0.1626
 3406W        W 4377   8.764  10.377   7.789  0.2189  0.1468  0.1271
 3407W        W 4378   0.765  10.563   5.271 -0.3626 -0.0288  0.1048
 3408W        W 4379   8.369  11.247  12.856  0.0821  0.1732  0.1323
 3409W        W 4380   9.072   2.455   7.271  0.1459  0.0523 -0.0631
 3410W        W 4381   1.077  12.108  13.246 -0.0259  0.0209 -0.1276
 3411W        W 4382   0.910   7.386   0.963  0.1723 -0.0622  0.0986
 3412W        W 4383   4.420   7.024  11.993 -0.2254  0.1521  0.3228
 3413W        W 4384   8.424   2.418   6.149 -0.0523 -0.1877  0.0259
 3414W        W 4385   1.047   6.664  11.236 -0.1411  0.2119 -0.0527
 3415W        W 4386   2.395  12.148  12.720 -0.0894  0.0253 -0.1853
 3416W        W 4387   5.200   9.305  11.141  0.0683  0.1791  0.2178
 3417W        W 4388  10.948  12.301   9.727 -0.1315 -0.1719 -0.1217
 3418W        W 4389   7.013   6.901   0.641  0.2335 -0.1560 -0.1905
 3419W        W 4390  12.845   0.466   4.561 -0.1655  0.0764  0.1305
 3420W        W 4391  10.811   7.566  12.479 -0.1368 -0.1352  0.1553
 3421W        W 4392  13.636   6.025   3.055 -0.2034  0.2881 -0.1094
 3422W        W 4393  10.548   0.701  11.220  0.0957 -0.0615 -0.1332
 3423W        W 4394  13.736   9.931   4.243 -0.0755  0.0192 -0.1750
 3424W        W 4395   4.402   9.151  13.722 -0.0894  0.3902  0.0951
 3425W        W 4396   6.190   2.254   1.297 -0.0161  0.0301  0.3565
 3426W        W 4397  10.536   8.851   2.024 -0.1111  0.2383  0.1616
 3427W        W 4398   0.160   3.395   0.418 -0.0922  0.1277 -0.1255
 3428W        W 4399   4.405   8.410   8.704 -0.1548  0.0232  0.1022
 3429W        W 4400   8.484   6.257  10.720 -0.0421  0.0084  0.1790
 3430W        W 4401   7.489  10.856   6.884  0.0899 -0.2150 -0.2521
 3431W        W 4402   6.466   2.242   6.536 -0.1897  0.1322  0.2259
 3432W        W 4403   5.327   8.522   1.065 -0.0582  0.0013 -0.2296
 3433W        W 4404   1.451  12.291   0.988 -0.1689  0.4293 -0.1332
 3434W        W 4405   9.605   4.629   7.383  0.2082  0.3666  0.2887
 3435W        W 4406   9.549  10.188   0.838 -0.0709 -0.3919 -0.2545
 3436W        W 4407  12.598  13.403   7.306  0.2974 -0.0862 -0.0052
 3437W        W 4408   1.538   1.117   9.031  0.0851  0.2193 -0.1517
 3438W        W 4409   3.448   9.561  11.367 -0.0224  0.0251  0.0182
 3439W        W 4410   6.892  12.188   9.650 -0.0004  0.0437  0.1023
 3440W        W 4411   9.618   1.436  11.439 -0.3766 -0.4170 -0.0941
 3441W        W 4412   9.851   0.680   3.525  0.0680  0.3402  0.3649
 3442W        W 4413   8.667  12.774   7.248  0.2296  0.0755  0.0678
 3443W        W 4414  12.068   8.338   8.160 -0.0819  0.1765 -0.0767
 3444W        W 4415   2.895  13.854  10.959  0.1243 -0.0450  0.5175
 3445W        W 4416   5.220   9.102  11.985  0.0241  0.0086  0.2283
 3446W        W 4417   0.554   7.636   4.131  0.1999 -0.4181 -0.0272
 3447W        W 4418   6.174   7.923   3.420 -0.4739 -0.3799  0.2031
 3448W        W 4419  11.901   5.329   3.222 -0.0015 -0.1286 -0.2110
 3449W        W 4420  13.900   7.985   8.312 -0.1884 -0.6241  0.2821
 3450W        W 4421   3.300   3.999   2.341 -0.0423 -0.2112 -0.0442
 3451W        W 4422   0.655   8.186  10.923 -0.0404  0.0130  0.1443
 3452W        W 4423  10.505   0.803   6.800 -0.0146  0.0545 -0.1062
 3453W        W 4424   7.306   7.655  11.529 -0.1924 -0.2254  0.1856
 3454W        W 4425  10.430   6.757   5.807 -0.2097 -0.0422  0.1466
 3455W        W 4426   3.765  10.115   2.727 -0.0857  0.4654 -0.0053
 3456W        W 4427   5.024   5.306   8.917  0.1204 -0.2645  0.1471
 3457W        W 4428   7.313  11.800   2.634 -0.0474 -0.1700 -0.0633
 3458W        W 4429  10.882   7.008   2.656 -0.1006  0.1619  0.0938
 3459W        W 4430   6.233  10.523   9.449  0.0841  0.1235  0.1485
 3460W        W 4431   3.834  12.872   1.631  0.4337  0.0326 -0.2405
 3461W        W 4432   2.355   4.317   7.538  0.0294  0.1682  0.0028
 3462W        W 4433  10.376  11.247   2.808 -0.0081 -0.0567  0.0439
 3463W        W 4434   9.028   6.994   3.223 -0.3750 -0.0567  0.1265
 3464W        W 4435   0.514   5.521   8.540 -0.5210 -0.0632 -0.2637
 3465W        W 4436   8.388   5.134   9.421 -0.3102 -0.3289  0.1362
 3466W        W 4437   8.872  10.426  10.531 -0.1371 -0.1551 -0.2786
 3467W        W 4438  11.054   4.690  10.303 -0.3546 -0.1211  0.2930
 3468W        W 4439   9.821   9.716  13.841 -0.0744 -0.1545 -0.1258
 3469W        W 4440  12.003  12.779   4.637  0.2412 -0.4231 -0.1121
 3470W        W 4441  13.888   1.354   5.478 -0.0726  0.0679 -0.1177
 3471W        W 4442   4.172   4.531   9.498  0.1221  0.2064 -0.0162
 3472W        W 4443  12.215  13.501   2.849 -0.2839 -0.2398  0.2766
 3473W        W 4444  11.038   8.241   9.074  0.2206  0.2797  0.0212
 3474W        W 4445   8.430  12.076   0.429  0.2258  0.1928 -0.0185
 3475W        W 4446   1.397  12.404  13.519  0.1366  0.0230 -0.0359
 3476W        W 4447   3.199   3.536   5.434  0.4111 -0.0202  0.2336
 3477W        W 4448   3.169  10.950  11.767 -0.1064 -0.2787  0.2518
 3478W        W 4449   8.582   3.406  11.596  0.0741 -0.1340 -0.0837
 3479W        W 4450   8.379   0.895   9.568  0.3043 -0.0569  0.1574
 3480W        W 4451   3.738   3.706   3.046  0.1625 -0.1129  0.2574
 3481W        W 4452   1.845   8.944   3.864 -0.0037  0.3288 -0.1227
 3482W        W 4453   3.082  10.269   5.570 -0.2726 -0.1113  0.1086
 3483W        W 4454   2.836   6.896   9.395  0.1788  0.0924  0.2799
 3484W        W 4455   0.319   5.033  13.414 -0.2299  0.1258  0.1678
 3485W        W 4456   1.887  11.397   1.655 -0.2915  0.2987  0.0435
 3486W        W 4457   9.328  12.410   0.438 -0.0901 -0.0626  0.1280
 3487W        W 4458   0.530   1.191  11.378  0.1313  0.1021  0.2441
 3488W        W 4459  11.304  10.264   3.360  0.1938 -0.0768  0.1452
 3489W        W 4460   3.108  12.012   0.347  0.3692  0.0881 -0.0596
 3490W        W 4461   0.438   6.248   9.557  0.0120  0.0410 -0.0409
 3491W        W 4462   1.497   9.085   9.365 -0.1096 -0.2226  0.1059
 3492W        W 4463   4.484  13.850   5.917  0.0787 -0.0265  0.2862
 3493W        W 4464  13.148   6.794   1.064  0.1346  0.0710  0.0045
 3494W        W 4465   9.618   5.416  11.768  0.0919  0.0348 -0.2656
 3495W        W 4466  11.987  12.993   5.123  0.0230  0.0164 -0.2766
 3496W        W 4467   5.139  11.486  10.347  0.2623  0.0814  0.1400
 3497W        W 4468   1.169  12.006   7.892 -0.0072 -0.1294  0.2139
 3498W        W 4469   8.865   9.928  13.782 -0.3159  0.1073 -0.0763
 3499W        W 4470   8.443   6.368   2.831 -0.2817 -0.0228  0.0646
 3500W        W 4471   7.765   8.486  13.549 -0.3190 -0.1496  0.1579
 3501W        W 4472   9.209  13.625   7.021  0.1652  0.1169  0.0966
 3502W        W 4473   4.883   5.038  13.766 -0.0135 -0.0520  0.0989
 3503W        W 4474  10.104   5.798   4.028 -0.5471 -0.0633 -0.0151
 3504W        W 4475   4.513   7.621   0.173 -0.0558 -0.1184  0.1460
 3505W        W 4476  10.779   6.712   6.894 -0.0466 -0.0323  0.0141
 3506W        W 4477   3.993   9.661   8.500  0.4444  0.0818  0.0233
 3507W        W 4478   5.126  11.361   1.379  0.0012  0.2955  0.1192
 3508W        W 4479   0.003   8.169   5.776  0.1248 -0.0268  0.1211
 3509W        W 4480   2.225   8.596  12.752 -0.1031 -0.1438 -0.2033
 3510W        W 4481   2.093   9.038   8.194  0.2011 -0.2732  0.0433
 3511W        W 4482   4.224   9.152  11.971  0.4153  0.1958  0.1063
 3512W        W 4483   2.474  10.544   9.622 -0.1054  0.3419  0.1016
 3513W        W 4484   7.942   1.929   8.418  0.1317 -0.3022  0.2525
 3514W        W 4485   3.885   6.658   1.845  0.0713  0.2706 -0.3528
 3515W        W 4486   4.940   9.344   1.705  0.1035 -0.2293  0.0857
 3516W        W 4487   0.053   2.889   3.646 -0.0733  0.0650 -0.2404
 3517W        W 4488   3.757   6.441  12.386 -0.0660  0.0603  0.0541
 3518W        W 4489   5.787  10.687   7.188  0.0803 -0.2829 -0.1857
 3519W        W 4490   3.130  11.691   5.986 -0.0253 -0.4233  0.3838
 3520W        W 4491   7.456   2.387  12.978 -0.3645 -0.0360  0.0388
 3521W        W 4492  12.339   0.258   7.382 -0.1038 -0.1782  0.4719
 3522W        W 4493   4.652   1.303   9.221  0.0847  0.1886 -0.1385
 3523W        W 4494   6.683   1.756   1.790 -0.0200 -0.1135 -0.4718
 3524W        W 4495   4.245   6.343   0.613  0.0960 -0.1234 -0.0642
 3525W        W 4496   8.528   7.983   6.439  0.0262 -0.0953  0.2448
 3526W        W 4497   5.108   2.321  13.751  0.3972  0.1252 -0.2093
 3527W        W 4498   2.931   4.223   7.476 -0.1564  0.0399  0.1040
 3528W        W 4499  12.128   6.816   9.490 -0.1289  0.2201  0.2868
 3529W        W 4500   4.065   4.103  13.601 -0.1878  0.1129  0.0413
 3530W        W 4501  12.583   4.179   4.049 -0.1920 -0.0749  0.2773
 3531W        W 4502   5.759   4.673   8.916  0.0416  0.0770 -0.0235
 3532W        W 4503   1.800   3.920   5.021 -0.0145  0.0109 -0.2643
 3533W        W 4504  10.008   5.085  10.707 -0.0784 -0.0941  0.1112
 3534W        W 4505  13.010   3.611   2.763  0.2165 -0.3581  0.0868
 3535W        W 4506  10.979   3.311  12.231  0.0281 -0.1565 -0.0561
 3536W        W 4507  10.301   5.837   7.890 -0.4881  0.0092 -0.1546
 3537W        W 4508   1.324  12.541   4.586  0.1771 -0.0501 -0.1903
 3538W        W 4509  13.797   6.840  10.227  0.1017  0.0631  0.2030
 3539W        W 4510   4.752   8.079   6.364 -0.0002 -0.1482 -0.1637
 3540W        W 4511  11.636   6.987   0.630 -0.0017  0.3205 -0.1060
 3541W        W 4512   1.097   7.879   0.387 -0.2445  0.1526 -0.1472
 3542W        W 4513   4.925   6.730   0.473 -0.2678  0.2099 -0.0532
 3543W        W 4514   8.386  13.255  11.224 -0.2831 -0.0628 -0.2885
 3544W        W 4515   4.186   4.338   8.770  0.2409 -0.0622  0.0723
 3545W        W 4516   8.242   1.198  10.405  0.1763 -0.1410 -0.1632
 3546W        W 4517   4.681   3.665   9.366 -0.1604 -0.0032 -0.1771
 3547W        W 4518   9.700  11.202  13.781  0.1923  0.0081  0.2089
 3548W        W 4519   1.728   2.342   9.210 -0.1862 -0.1578  0.2796
 3549W        W 4520   4.438   8.487   1.190 -0.2085 -0.1035 -0.2194
 3550W        W 4521   2.876   0.087   3.206 -0.1622 -0.3659  0.0585
 3551W        W 4522   9.227  11.059   0.778  0.0567  0.1271  0.1749
 3552W        W 4523  12.404  13.305   2.396 -0.1226  0.0958 -0.0318
 3553W        W 4524   0.171   8.538  11.584 -0.1951 -0.1551  0.0058
 3554W        W 4525   6.035  12.683   9.336 -0.0486  0.1520  0.0370
 3555W        W 4526   2.008   5.750  10.945  0.1855 -0.0349  0.0283
 3556W        W 4527   0.190   6.647  12.616  0.0137 -0.0971 -0.2801
 3557W        W 4528   8.305   7.152   6.914  0.0072 -0.0584  0.1273
 3558W        W 4529   3.771   0.757   2.296  0.1200 -0.0607  0.0108
 3559W        W 4530  13.569  13.886  11.840  0.3572  0.2283 -0.0946
 3560W        W 4531   2.673   4.202   5.026 -0.1738 -0.1742  0.0890
 3561W        W 4532  12.230   4.572   9.313  0.0813 -0.1248 -0.0375
 3562W        W 4533   5.592  10.579   3.235 -0.1412 -0.1849  0.0221
 3563W        W 4534  11.683   8.095   8.581 -0.0261 -0.1734 -0.0924
 3564W        W 4535  11.332   5.326   2.092 -0.0365 -0.0488  0.2401
 3565W        W 4536   2.468   3.534   0.587 -0.0928  0.1334 -0.2072
 3566W        W 4537   6.665   9.529   0.486 -0.0845 -0.0449  0.0388
 3567W        W 4538   6.825   4.380   2.327  0.0619  0.0299 -0.1246
 3568W        W 4539  13.074   5.370   4.270 -0.0674  0.2739  0.2760
 3569W        W 4540   3.693  12.493  12.743  0.0385 -0.1264 -0.0562
 3570W        W 4541   5.488   8.674   3.460  0.0241  0.0172  0.0141
 3571W        W 4542   9.141   9.761   7.329 -0.1490  0.2048  0.2282
 3572W        W 4543   5.243  13.720   4.134 -0.0554 -0.1163 -0.2994
 3573W        W 4544   3.004  13.215   8.188 -0.0375 -0.1263  0.0303
 3574W        W 4545   3.241  13.907   7.425 -0.0481  0.1133  0.0384
 3575W        W 4546   0.812   1.696  10.089 -0.2017  0.0500 -0.1425
 3576W        W 4547  12.678   6.128   2.501  0.0839  0.2581  0.1659
 3577W        W 4548  11.586   1.526  10.266  0.1029 -0.1765 -0.2151
 3578W        W 4549   2.953  11.061   4.994  0.0133  0.0129  0.0280
 3579W        W 4550  11.924   6.275  12.392 -0.1195 -0.2456  0.2076
 3580W        W 4551  12.149   7.091   5.541  0.1598 -0.0854  0.1153
 3581W        W 4552  10.858   3.167  11.205 -0.1391 -0.1160 -0.0209
 3582W        W 4553  12.941  13.315   1.577 -0.0812  0.0765  0.2479
 3583W        W 4554  11.401   2.075   3.425  0.0513 -0.0071 -0.1850
 3584W        W 4555   4.308   7.749  13.618 -0.1419 -0.1395 -0.2375
 3585W        W 4556   0.750   4.025  10.280  0.1309 -0.1878  0.1919
 3586W        W 4557   7.487   9.020  13.635 -0.1730 -0.2328  0.0894
 3587W        W 4558   4.746   7.981   0.408  0.0506  0.1838  0.2124
 3588W        W 4559   5.390   3.577   7.485 -0.2257 -0.1045 -0.0285
 3589W        W 4560   3.861   8.017   5.774  0.0965 -0.2600  0.1117
 3590W        W 4561   2.371   7.523   4.605 -0.0142 -0.0453  0.2729
 3591W        W 4562  13.632   7.283   1.992 -0.2048 -0.1207  0.2434
 3592W        W 4563   3.122   2.109  12.502  0.1578 -0.0790 -0.1771
 3593W        W 4564   8.456   2.138   1.765 -0.1312 -0.1526  0.1779
 3594W        W 4565   0.979   5.084  11.601  0.2030  0.1635 -0.3635
 3595W        W 4566  12.642   5.044   7.033  0.5243 -0.0392  0.1269
 3596W        W 4567  10.126   7.254  12.013  0.1679  0.1242  0.0164
 3597W        W 4568   6.982   3.084  12.062 -0.1504 -0.2195  0.0387
 3598W        W 4569  11.892  10.955   3.359  0.0462 -0.0244  0.2751
 3599W        W 4570   0.499  11.983   6.300 -0.0741  0.3920 -0.1414
 3600W        W 4571   2.404   3.890   2.108 -0.2539 -0.2010  0.1700
 3601W        W 4572   1.318   4.135   7.839 -0.4080  0.0030 -0.1013
 3602W        W 4573   8.035  10.458   9.233  0.4167 -0.3491 -0.0931
 3603W        W 4574   2.327   9.966   3.348 -0.0113 -0.2071  0.2536
 3604W        W 4575   2.189   9.457   1.812 -0.1137 -0.0116 -0.0974
 3605W        W 4576   4.670   7.014   4.025  0.0498  0.2375  0.1615
 3606W        W 4577  12.857   9.851   2.161 -0.3993  0.0096  0.4224
 3607W        W 4578  13.709  11.868   7.438 -0.3435  0.0445  0.0748
 3608W        W 4579   8.761  11.981  12.804 -0.0990  0.0762 -0.1265
 3609W        W 4580   7.380  12.327   8.387  0.3520  0.0352 -0.0526
 3610W        W 4581   5.395  10.843  11.831  0.1846  0.3119 -0.0144
 3611W        W 4582   9.581   1.030   8.543 -0.0056 -0.1502 -0.0425
 3612W        W 4583   0.825   2.766   4.784  0.1612 -0.1192  0.0646
 3613W        W 4584   4.080  12.763   8.074  0.1163 -0.3110 -0.1846
 3614W        W 4585  11.910   0.310   0.456 -0.1070 -0.3256 -0.1148
 3615W        W 4586   9.719  13.712   0.398 -0.1836 -0.3844  0.3100
 3616W        W 4587   4.800   7.837   7.926  0.2033 -0.1368  0.1040
 3617W        W 4588   9.997   6.339  11.707  0.1334 -0.0430 -0.0779
 3618W        W 4589   0.731   3.472  12.574 -0.1731  0.0111 -0.0177
 3619W        W 4590   1.142   0.119  10.354 -0.1549 -0.1565 -0.2386
 3620W        W 4591   8.761   4.183   2.886 -0.3705  0.1008 -0.1774
 3621W        W 4592   7.164   7.573  10.153 -0.2910 -0.0384 -0.1515
 3622W        W 4593  11.970  11.836  13.484  0.0503  0.1238  0.0075
 3623W        W 4594   8.315  12.159  12.622 -0.3682 -0.2720  0.0165
 3624W        W 4595   7.209   8.830  13.296 -0.0383  0.2342  0.2080
 3625W        W 4596  13.053   2.207   1.455  0.0342  0.1885  0.0121
 3626W        W 4597  10.417   6.686   8.482  0.1314 -0.0911  0.1951
 3627W        W 4598   6.748   4.684   1.071 -0.1840 -0.0955  0.0792
 3628W        W 4599   0.078  12.822   5.781  0.1523  0.1006 -0.1220
 3629W        W 4600  11.528   7.560   6.011 -0.0589  0.2265 -0.4580
 3630W        W 4601   7.108   1.094   8.321  0.1735 -0.2766  0.0889
 3631W        W 4602  10.518   9.304   6.497  0.3637 -0.0215 -0.1262
 3632W        W 4603   1.555   5.817   3.841 -0.2696  0.0204 -0.3478
 3633W        W 4604   1.488   6.135  11.572  0.1936  0.0370  0.5013
 3634W        W 4605   8.335   5.384   9.986  0.1397 -0.0255 -0.1897
 3635W        W 4606   8.896   8.636   0.641 -0.1872  0.0309  0.0748
 3636W        W 4607   8.455  11.511   0.673  0.1559 -0.0963 -0.0857
 3637W        W 4608   1.820  13.153  11.850 -0.0933  0.0614  0.0531
 3638W        W 4609   1.643   9.299   1.455 -0.1883 -0.3367 -0.3730
 3639W        W 4610   0.637  13.763   1.021 -0.0578 -0.0302  0.2857
 3640W        W 4611   1.496   4.237  13.284  0.0122 -0.1507  0.0073
 3641W        W 4612  12.126   0.606   1.722  0.5063 -0.2178 -0.1206
 3642W        W 4613   3.240   2.083   2.103 -0.1720  0.2590 -0.1044
 3643W        W 4614   1.212  11.638  13.085  0.1027  0.1437  0.2286
 3644W        W 4615   0.717   2.586   5.237  0.1286 -0.1270  0.3046
 3645W        W 4616   2.874   5.914   4.832 -0.3239 -0.1805 -0.1029
 3646W        W 4617   5.563  10.824   2.760 -0.0373  0.2378  0.0125
 3647W        W 4618  11.216   4.726   1.990  0.5563  0.1497 -0.0315
 3648W        W 4619   9.714   9.490  11.630 -0.4363 -0.0988  0.2020
 3649W        W 4620   2.374  12.653  10.406  0.2911  0.2905 -0.1653
 3650W        W 4621   7.683   0.255  13.328 -0.0889 -0.3197 -0.0079
 3651W        W 4622   9.986   5.846   3.576 -0.1646 -0.2434 -0.2925
 3652W        W 4623   3.487   5.453   7.008  0.0750  0.0286 -0.1087
 3653W        W 4624  10.267   3.758  10.824  0.0854  0.2557 -0.3877
 3654W        W 4625   8.102   9.608   0.756  0.0147  0.0336 -0.0036
 3655W        W 4626   3.294   3.602   6.516 -0.2571  0.0923  0.0150
 3656W        W 4627   7.215  13.718   3.543 -0.1760 -0.0152 -0.2135
 3657W        W 4628   4.859  13.233  12.585 -0.2575 -0.0714  0.2776
 3658W        W 4629   5.493   3.603   6.896 -0.0531 -0.0895  0.1006
 3659W        W 4630  12.436  12.896   7.324 -0.3327  0.0697 -0.2381
 3660W        W 4631  12.553   8.587   8.301  0.2706 -0.0767  0.0909
 3661W        W 4632   3.479   3.352   7.354  0.1967 -0.1251 -0.3474
 3662W        W 4633   4.425  10.173   2.285  0.1131  0.2984 -0.2629
 3663W        W 4634   0.816  12.967   7.429  0.2330 -0.1465  0.2237
 3664W        W 4635   2.919   1.714   9.057 -0.3368  0.1212 -0.0314
 3665W        W 4636  10.862   9.412   1.930  0.2811 -0.0402 -0.0062
 3666W        W 4637  12.236   3.907  10.874  0.0370 -0.1055  0.0437
 3667W        W 4638   8.624   4.939  10.074 -0.0080 -0.3812  0.0395
 3668W        W 4639   4.820   5.886   3.286  0.4229 -0.1502  0.0999
 3669W        W 4640   8.982  11.626   7.964 -0.0178 -0.1333  0.1033
 3670W        W 4641   3.910   9.451   1.684 -0.3834 -0.0393 -0.0745
 3671W        W 4642   2.973   4.583  13.885  0.0382 -0.0730  0.1690
 3672W        W 4643   0.034   3.818   8.857 -0.0254 -0.1511 -0.4396
 3673W        W 4644  13.673   0.798  10.435 -0.0033 -0.3170  0.0129
 3674W        W 4645  13.249   9.669   6.778 -0.1362 -0.0412 -0.0383
 3675W        W 4646   4.258   1.082   8.431 -0.1108 -0.1332 -0.1535
 3676W        W 4647   1.074   4.723  12.813 -0.3869 -0.0171 -0.3127
 3677W        W 4648   5.798   5.147   8.658 -0.0875  0.0472 -0.0109
 3678W        W 4649  12.066  13.691   7.301 -0.0038 -0.0481 -0.1587
 3679W        W 4650   0.486   2.080   8.843  0.0500  0.2323 -0.3473
 3680W        W 4651   7.053   4.581   7.292  0.1777  0.2637 -0.0136
 3681W        W 4652   5.301   1.886   6.713  0.0180  0.0383 -0.0549
 3682W        W 4653   2.357   9.890   4.909  0.1884  0.1507 -0.0623
 3683W        W 4654   3.481  11.402  11.277 -0.3848  0.2805 -0.1091
 3684W        W 4655   9.846   5.096   6.305 -0.1919  0.0910  0.0509
 3685W        W 4656   0.091   2.388   8.618 -0.1473 -0.1724  0.2979
 3686W        W 4657   1.800   0.359   5.621 -0.1085 -0.0497 -0.0083
 3687W        W 4658   9.673   0.158   4.800  0.1750 -0.1406 -0.3057
 3688W        W 4659   1.176   3.778   3.265  0.1080 -0.1487  0.2506
 3689W        W 4660  11.342  12.294  12.043  0.1577 -0.2735 -0.0704
 3690W        W 4661   8.159   5.616   2.476 -0.1233 -0.0969  0.1905
 3691W        W 4662  12.599   9.017   9.470 -0.1344  0.0251 -0.0482
 3692W        W 4663   6.235   3.965  10.046 -0.2775  0.3976  0.1715
 3693W        W 4664   8.774   6.943  11.776  0.0372 -0.3195 -0.1399
 3694W        W 4665   4.230  13.448  10.590  0.0674 -0.0372  0.0983
 3695W        W 4666   0.125  11.450   4.273  0.0180  0.1099 -0.1320
 3696W        W 4667   9.638  10.033   3.223  0.1031  0.0938  0.1011
 3697W        W 4668   0.196   2.827   7.382 -0.0673 -0.0819 -0.1221
 3698W        W 4669  10.741   2.940   0.065 -0.1422 -0.1204  0.1180
 3699W        W 4670   5.519   0.379   2.179  0.0550  0.2915  0.0701
 3700W        W 4671   3.090   6.029   0.295 -0.0380  0.0207  0.1658
 3701W        W 4672   0.343   0.205   0.831  0.1597  0.3037  0.1609
 3702W        W 4673  11.073   7.822   2.065  0.0509 -0.0075  0.1626
 3703W        W 4674   6.261  13.201  10.717  0.0709 -0.3068  0.3398
 3704W        W 4675   5.586   1.093   1.664 -0.1544 -0.1363 -0.1879
 3705W        W 4676   7.719  12.610  13.675  0.2574 -0.1853 -0.0628
 3706W        W 4677   7.109  13.378   3.216 -0.0844  0.1670 -0.0711
 3707W        W 4678  12.469   2.340   3.993  0.3801 -0.0120 -0.1416
 3708W        W 4679  11.508  12.769  12.106  0.3293 -0.1885 -0.0933
 3709W        W 4680   0.139   9.595   4.561 -0.1376 -0.0633 -0.2637
 3710W        W 4681  10.995  10.803   8.156  0.0447  0.1693 -0.1949
 3711W        W 4682   1.969   1.594   7.608 -0.1920 -0.4185  0.0618
 3712W        W 4683   7.175   7.082  11.975 -0.2179  0.1346  0.3207
 3713W        W 4684   3.886   3.479  12.590  0.1226  0.0847 -0.2058
 3714W        W 4685   8.816   3.319   8.533 -0.0106  0.1020 -0.1540
 3715W        W 4686  12.645   1.342  12.936  0.1295 -0.1976  0.0368
 3716W        W 4687   8.960  13.745  13.133 -0.0015 -0.1932 -0.0970
 3717W        W 4688   0.723   1.877   1.872  0.0222 -0.1466  0.1969
 3718W        W 4689  11.482  10.020   8.017  0.0965  0.1733  0.2036
 3719W        W 4690  12.233  11.905   7.290 -0.0014  0.1910 -0.1186
 3720W        W 4691   2.997   8.161   8.992 -0.3848  0.0137  0.0556
 3721W        W 4692   2.402  12.970   9.094  0.1027  0.0601  0.0886
 3722W        W 4693   0.267  11.574   8.606 -0.0975 -0.1581 -0.0402
 3723W        W 4694   1.295   9.835   3.350 -0.0739 -0.3022 -0.1364
 3724W        W 4695  13.129   9.607   5.435  0.0856  0.1497 -0.1529
 3725W        W 4696   7.802  10.105   8.212 -0.0259  0.3149  0.1084
 3726W        W 4697  13.510   9.798   9.015 -0.1924 -0.1880  0.0966
 3727W        W 4698   6.770   3.092   5.055  0.0763 -0.1055 -0.1581
 3728W        W 4699   3.244   9.309   5.822  0.4252 -0.0447 -0.1622
 3729W        W 4700   7.937   4.174   2.006 -0.1501 -0.1299 -0.2615
 3730W        W 4701   8.406  11.002  10.916 -0.1962  0.0367  0.3772
 3731W        W 4702  13.396   9.443  10.981 -0.3097  0.0062 -0.3456
 3732W        W 4703   7.984   2.743  11.473 -0.1960  0.0745 -0.0230
 3733W        W 4704  10.828   2.696   8.291 -0.2180  0.1696 -0.1039
 3734W        W 4705  12.289   4.198   2.523 -0.1570  0.0142 -0.0306
 3735W        W 4706   8.424   7.357   0.577 -0.0599  0.1580 -0.3245
 3736W        W 4707   5.416  10.540   2.296  0.0051  0.3020 -0.2072
 3737W        W 4708   8.772   3.835   0.253 -0.1160 -0.0613  0.1377
 3738W        W 4709  12.984   0.292  10.509  0.0158  0.2091  0.0277
 3739W        W 4710  10.981   8.449   0.811  0.0943 -0.0553  0.2269
 3740W        W 4711   6.917  10.644   2.889 -0.2363 -0.2265 -0.3570
 3741W        W 4712   8.560   9.579   0.328  0.2828 -0.2184 -0.2860
 3742W        W 4713  10.408  13.611   8.752 -0.1211 -0.2239 -0.0448
 3743W        W 4714  11.072   2.283  13.126 -0.0129  0.2712  0.2151
 3744W        W 4715  10.032   5.426  12.561  0.0583 -0.1847  0.0142
 3745W        W 4716   4.191   7.295   9.199 -0.1639  0.2201  0.0102
 3746W        W 4717  11.899   5.032   2.839 -0.4362  0.4332  0.2408
 3747W        W 4718  12.366   1.499   6.970 -0.0967  0.0221  0.0189
 3748W        W 4719  10.162   9.516   7.274  0.1401 -0.0582  0.0971
 3749W        W 4720   5.140  11.017   7.331 -0.1156  0.1768  0.2035
 3750W        W 4721   5.614  12.887   0.659 -0.1937  0.1646 -0.0972
 3751W        W 4722   5.162  11.235  10.824 -0.0342  0.0602 -0.1577
 3752W        W 4723   9.762   5.053  13.444  0.0423 -0.1605 -0.2319
 3753W        W 4724   6.806   5.581   0.649  0.4692 -0.4936  0.0070
 3754W        W 4725   6.406   7.433   3.380 -0.1143  0.0722  0.0556
 3755W        W 4726   7.147   7.496  12.334 -0.1078  0.2521 -0.0402
 3756W        W 4727   8.691   6.173   3.198 -0.0914  0.1485  0.0164
 3757W        W 4728  13.567   6.445   1.001  0.2574 -0.0095  0.2178
 3758W        W 4729   8.938   8.485   6.850  0.0186  0.0738 -0.2701
 3759W        W 4730   6.839   4.830   1.827  0.1853 -0.0518 -0.0550
 3760W        W 4731   2.018  10.992  12.123 -0.0825 -0.1274 -0.0130
 3761W        W 4732   4.656   6.527   8.681 -0.4919 -0.0401  0.1732
 3762W        W 4733   4.120   3.188   9.973  0.0922  0.0121 -0.0142
 3763W        W 4734   8.947   8.925   9.844  0.1275 -0.3661  0.1805
 3764W        W 4735   1.519  11.259   5.231 -0.1308 -0.1121  0.1663
 3765W        W 4736   0.944   8.983   2.150 -0.1656 -0.1187  0.1955
 3766W        W 4737   9.002   2.779   0.692  0.1637 -0.1406 -0.1272
 3767W        W 4738  11.336  13.614  12.429 -0.3398  0.0900  0.2912
 3768W        W 4739   9.825   8.464   9.039  0.2023 -0.1003 -0.2630
 3769W        W 4740   1.967   9.233   3.474 -0.0404 -0.0332 -0.1295
 3770W        W 4741   4.404  13.266   3.718  0.0799  0.4112  0.0882
 3771W        W 4742   8.173   6.722  13.128 -0.1163  0.0964 -0.2672
 3772W        W 4743   0.267   8.224   0.940  0.0334 -0.2259  0.2098
 3773W        W 4744   8.115   5.958   6.782  0.1008 -0.1427  0.1225
 3774W        W 4745   6.398  11.138   5.037 -0.1639 -0.0900  0.0775
 3775W        W 4746   4.472  12.972  13.145 -0.2326 -0.2063  0.3185
 3776W        W 4747   6.092  11.484   0.804  0.0781 -0.1477  0.2184
 3777W        W 4748  13.869   0.311  12.173  0.2896 -0.0401  0.1295
 3778W        W 4749  12.617   7.745   0.683  0.1579 -0.0589  0.0398
 3779W        W 4750   7.717   4.554  12.264  0.0474 -0.2111  0.1865
 3780W        W 4751   6.025   3.766  13.824  0.1944 -0.0566 -0.1743
 3781W        W 4752   2.104   6.770   1.107  0.0213  0.0813  0.0504
 3782W        W 4753   3.504   3.684   5.028 -0.1815 -0.0546  0.0112
 3783W        W 4754   0.784   5.737  11.371 -0.1597 -0.1148 -0.0806
 3784W        W 4755   1.669  11.369   7.631 -0.1559 -0.0299 -0.0755
 3785W        W 4756   3.258   7.545   1.525  0.3053 -0.1705  0.1855
 3786W        W 4757   3.563   4.246   1.018  0.0491  0.1887 -0.2017
 3787W        W 4758  10.032   8.495   0.794  0.2666 -0.0721 -0.3487
 3788W        W 4759   2.113   6.307   7.677 -0.3632 -0.3406 -0.4143
 3789W        W 4760   9.610   1.995   7.994  0.1126 -0.1208  0.0059
 3790W        W 4761   9.529  10.221   1.332 -0.0819 -0.1155 -0.0632
 3791W        W 4762   3.443   0.782  10.038  0.0794  0.1325  0.0156
 3792W        W 4763   3.607  13.425   1.635  0.2111 -0.2040  0.1634
 3793W        W 4764  10.396   3.501   2.628 -0.0755  0.4921  0.1469
 3794W        W 4765   4.461   3.070   2.010  0.0388  0.0743  0.0884
 3795W        W 4766   1.520   1.275  10.923 -0.1241 -0.1167  0.1354
 3796W        W 4767  11.405   1.670   3.939 -0.1363 -0.2711  0.4102
 3797W        W 4768   8.158   0.028  13.480  0.1261 -0.2389  0.2784
 3798W        W 4769   0.899   1.480   2.863 -0.0745  0.0530 -0.2757
 3799W        W 4770   4.405  10.743  12.191 -0.2875  0.2285 -0.1806
 3800W        W 4771  10.810   2.284  11.546 -0.3745 -0.2638 -0.0728
 3801W        W 4772   1.065   9.795   7.704  0.2208  0.0240  0.0674
 3802W        W 4773   2.482  10.913   5.622 -0.2423 -0.1397 -0.0373
 3803W        W 4774   0.488   6.068   0.505 -0.1072 -0.0406  0.3027
 3804W        W 4775  10.523   5.828   0.357  0.0310  0.2932  0.0115
 3805W        W 4776   1.400  11.724  12.052  0.3181  0.0864 -0.1850
 3806W        W 4777   5.404   2.643   1.911 -0.1390 -0.0696  0.1632
 3807W        W 4778  13.591  10.135   7.531 -0.0162 -0.1603  0.0361
 3808W        W 4779   0.848   5.624  12.289 -0.0302  0.0564  0.1453
 3809W        W 4780  12.560   6.472   0.988  0.1460  0.1673 -0.1584
 3810W        W 4781   7.171  13.085   7.269  0.0037  0.0413  0.0708
 3811W        W 4782  10.977   1.223   9.805  0.0459  0.1025 -0.0739
 3812W        W 4783   5.945   2.355   7.748  0.1908 -0.3697  0.0502
 3813W        W 4784  11.075   2.490  13.540  0.0460 -0.1882 -0.0249
 3814W        W 4785  12.237   0.145   7.938 -0.2098 -0.1366  0.2027
 3815W        W 4786  11.433   9.572  10.809  0.2850 -0.4706  0.2571
 3816W        W 4787   0.309   3.648   9.211  0.0247 -0.1440  0.1918
 3817W        W 4788   0.715   4.129  12.010  0.2377  0.0404 -0.0766
 3818W        W 4789   6.573  10.370   4.756 -0.4344 -0.1104 -0.0164
 3819W        W 4790   6.478   8.824   7.065 -0.0772  0.1093  0.1151
 3820W        W 4791   2.032  11.123   5.347  0.2746  0.1167  0.0789
 3821W        W 4792   6.459   2.570   6.149  0.0638 -0.2863  0.1697
 3822W        W 4793  13.814   0.897   7.317  0.2727  0.2735 -0.0652
 3823W        W 4794  12.802   4.562  13.691 -0.4509  0.2517  0.1175
 3824W        W 4795   3.157   2.513   2.866 -0.1799 -0.0272  0.2315
 3825W        W 4796   3.057  12.906   2.290 -0.1661  0.2052  0.1578
 3826W        W 4797  12.416   8.982   9.019  0.3284  0.1874 -0.0316
 3827W        W 4798   0.094   7.345   0.575  0.3062  0.0192  0.1076
 3828W        W 4799  10.970   8.220   8.559  0.2602 -0.1040 -0.2235
 3829W        W 4800   0.408   6.281  10.474  0.1572  0.2670  0.0229
 3830W        W 4801  10.249   3.380   3.979  0.2835 -0.1571  0.1197
 3831W        W 4802  11.194   0.098   5.079 -0.1965  0.0461  0.2008
 3832W        W 4803   6.734   4.837   2.541 -0.0720 -0.2308 -0.4948
 3833W        W 4804   1.086   9.423  11.708  0.0296  0.2729 -0.2033
 3834W        W 4805   8.827   2.482   8.060 -0.0141 -0.3302 -0.0057
 3835W        W 4806  11.275  12.402  12.495  0.0692  0.1910  0.1449
 3836W        W 4807   5.017   3.889   5.290 -0.1561 -0.0261 -0.0687
 3837W        W 4808  11.724   8.315  12.601 -0.0129  0.1616  0.1239
 3838W        W 4809   7.570   2.901  13.130 -0.0165  0.0699 -0.3057
 3839W        W 4810   3.594   1.963   0.324  0.1686  0.0126 -0.1502
 3840W        W 4811   9.845  11.071   6.257 -0.1320 -0.1575 -0.0254
 3841W        W 4812   8.356   7.892  12.863 -0.2044  0.2324 -0.0849
 3842W        W 4813  12.739   1.402   5.926  0.0109 -0.1683 -0.0685
 3843W        W 4814   2.960  10.430   6.484 -0.1758  0.1570 -0.3253
 3844W        W 4815  13.701  11.467   8.421 -0.1065  0.1486  0.1438
 3845W        W 4816   3.533   6.580   3.292 -0.1886 -0.1175 -0.1677
 3846W        W 4817   7.393   5.640   1.382  0.0103  0.2095  0.1034
 3847W        W 4818  13.178   3.497   7.330  0.1222  0.1415  0.0202
 3848W        W 4819   1.486   2.661   8.054  0.0584 -0.0307 -0.4684
 3849W        W 4820   7.516   5.387  10.762  0.1650  0.0628  0.2595
 3850W        W 4821   5.329   3.206  12.578 -0.1871 -0.2446  0.1619
 3851W        W 4822   0.027   8.174   9.750 -0.2123  0.2311 -0.0300
 3852W        W 4823   7.295   9.055   1.881  0.0785 -0.3349  0.2046
 3853W        W 4824   6.959   1.995   6.003  0.1688 -0.0380  0.1734
 3854W        W 4825   6.861   3.616   0.093 -0.0537 -0.0032  0.0024
 3855W        W 4826  10.367   1.352  13.653  0.1504 -0.0699 -0.0483
 3856W        W 4827  12.481   1.483   4.656  0.0575  0.0979  0.1382
 3857W        W 4828   5.466   7.507   5.088 -0.0075 -0.3396  0.0917
 3858W        W 4829   2.978   2.799  11.856 -0.3073  0.4420 -0.0884
 3859W        W 4830  12.718   6.022   8.998 -0.3294 -0.0056 -0.1592
 3860W        W 4831   4.344   8.543  11.902 -0.1626 -0.1891 -0.0257
 3861W        W 4832  10.128   4.899   2.085 -0.1323 -0.0472 -0.1137
 3862W        W 4833   1.171   1.111   2.630  0.1003 -0.0213  0.0887
 3863W        W 4834  13.005   5.424   7.023  0.1232 -0.0188 -0.0121
 3864W        W 4835   0.929   9.588  11.211  0.3093  0.0414  0.0390
 3865W        W 4836   3.521   1.396   4.275 -0.1768 -0.0581  0.2964
 3866W        W 4837   8.795   2.875   1.194  0.4085  0.0363  0.1081
 3867W        W 4838   2.306  13.437  13.240 -0.0299  0.3814 -0.2590
 3868W        W 4839   6.748   4.710  10.597  0.2741  0.1941 -0.0411
 3869W        W 4840   4.280   9.613   2.981 -0.0950  0.0675 -0.2964
 3870W        W 4841   8.274   0.284   2.626  0.1296 -0.0149 -0.1486
 3871W        W 4842  13.145   0.900   4.550  0.0578  0.2252  0.0963
 3872W        W 4843   4.282   5.963   7.035 -0.1144 -0.1228 -0.2905
 3873W        W 4844   1.578   8.805   2.982 -0.3058 -0.0559 -0.0268
 3874W        W 4845   0.188   1.557   9.408 -0.2484 -0.2540 -0.2287
 3875W        W 4846  11.306   8.894  10.029  0.2025 -0.1024  0.0472
 3876W        W 4847   1.949   8.444  13.280 -0.0378  0.2094  0.1310
 3877W        W 4848   1.851   7.092   6.693 -0.2094 -0.1732  0.0331
 3878W        W 4849   6.319   7.346  13.117 -0.4303 -0.0817 -0.1144
 3879W        W 4850   5.503   3.576   9.781 -0.2380  0.2099 -0.1043
 3880W        W 4851   0.232  10.187   6.022  0.1413  0.3262 -0.2528
 3881W        W 4852  10.830   6.024   7.884  0.1220 -0.2128 -0.0375
 3882W        W 4853   5.037  12.921   2.154 -0.1821  0.1682 -0.3275
 3883W        W 4854  12.079   7.488   9.718 -0.0234  0.3527 -0.2380
 3884W        W 4855   4.622   3.617   3.097 -0.3106 -0.0233 -0.2970
 3885W        W 4856  11.046  11.990   1.668  0.1577 -0.0507 -0.0511
 3886W        W 4857  13.378   5.879   4.764 -0.0449  0.1670 -0.1045
 3887W        W 4858   2.917   6.305   9.933 -0.1190  0.1670 -0.0870
 3888W        W 4859   4.280   3.391   6.363 -0.2158 -0.0899  0.3800
 3889W        W 4860   9.508  12.971   6.699 -0.0685  0.0646 -0.1215
 3890W        W 4861  12.297   6.914   6.948  0.0531 -0.0988 -0.0622
 3891W        W 4862   1.801   7.500   7.138 -0.0151  0.0281  0.0160
 3892W        W 4863   6.892   8.237   8.569 -0.1064  0.2582  0.0490
 3893W        W 4864  13.603   5.098   6.669 -0.0271  0.2081 -0.0698
 3894W        W 4865   3.651   2.844   8.622 -0.0617  0.1989  0.1759
 3895W        W 4866  11.448   4.202   8.910 -0.0093 -0.0171 -0.2484
 3896W        W 4867   4.118  10.021   6.350  0.2127  0.2217  0.0522
 3897W        W 4868   0.246   5.191   8.240  0.0561  0.1974 -0.0121
 3898W        W 4869   6.820  10.088   3.594 -0.0177 -0.1717 -0.2171
 3899W        W 4870   2.272  10.958   7.051 -0.3670  0.1746 -0.1538
 3900W        W 4871   5.788   5.889  11.293 -0.1071 -0.2403 -0.0533
 3901W        W 4872  13.789   4.376   7.363 -0.1773 -0.1534  0.0238
 3902W        W 4873   6.014   6.662  13.568  0.0354  0.0824 -0.0615
 3903W        W 4874   8.526   0.139  13.104 -0.2990  0.0041  0.1078
 3904W        W 4875   9.434   9.073   9.790 -0.1345  0.3098  0.0636
 3905W        W 4876   7.269   4.298  11.420  0.1335  0.0471 -0.0914
 3906W        W 4877   0.547   6.084  11.147 -0.1920  0.2380 -0.0173
 3907W        W 4878   6.143   8.575   1.672  0.4363  0.3916 -0.0797
 3908W        W 4879   5.981  11.807   9.812 -0.1407 -0.3070  0.0373
 3909W        W 4880   9.634   5.806   4.216  0.1680  0.3192 -0.0530
 3910W        W 4881  11.705   6.235   7.840  0.0242  0.2754  0.3890
 3911W        W 4882  11.194   8.061   6.936  0.0425 -0.0237  0.1686
 3912W        W 4883   8.410   4.651   3.779  0.2663  0.0870  0.2756
 3913W        W 4884   4.432  12.038  11.830 -0.3941  0.1149  0.2034
 3914W        W 4885  10.685   4.452  11.058  0.1023  0.1891  0.0803
 3915W        W 4886   5.057  12.585  11.765 -0.3134 -0.2146  0.4068
 3916W        W 4887   1.047   3.789   9.510  0.1956 -0.3578  0.1440
 3917W        W 4888  11.758  11.600   9.711 -0.0309 -0.2342  0.1529
 3918W        W 4889   0.977   9.856   6.553  0.0796 -0.0134  0.1330
 3919W        W 4890   8.328   7.776   8.658 -0.1735 -0.1621 -0.2432
 3920W        W 4891   1.054   7.252   4.880  0.1801 -0.0709 -0.1028
 3921W        W 4892  13.791   0.495   1.471 -0.1825  0.0107 -0.0056
 3922W        W 4893   7.855  12.243   1.760  0.1822 -0.0661 -0.1412
 3923W        W 4894   9.593  12.297  10.091  0.2751  0.0377  0.1832
 3924W        W 4895   3.726   8.440   0.706 -0.0386 -0.1974  0.0792
 3925W        W 4896   0.467  12.903  12.753  0.0605  0.2107  0.4462
 3926W        W 4897   2.249  10.108  11.566  0.0022  0.2887 -0.2611
 3927W        W 4898   9.764  12.262   5.598 -0.0991 -0.3971 -0.3085
 3928W        W 4899  12.288  12.681  11.805  0.0653  0.0129  0.0386
 3929W        W 4900   7.650   0.512   9.687  0.1990  0.1916  0.0489
 3930W        W 4901   3.713  11.016   6.715 -0.1503 -0.1774  0.1443
 3931W        W 4902   3.592   2.456   0.473  0.0627  0.1764  0.0748
 3932W        W 4903   3.423   0.265   4.440 -0.0728  0.1277 -0.1878
 3933W        W 4904   2.177   6.132  10.682  0.0773 -0.2364 -0.1839
 3934W        W 4905   1.126   5.435   9.336 -0.0970 -0.2039  0.1887
 3935W        W 4906   6.813  12.086   2.372  0.0069  0.1497  0.1049
 3936W        W 4907   3.170   9.634   0.506 -0.2452 -0.0764  0.0699
 3937W        W 4908   0.249   5.644  12.911 -0.0208  0.0561  0.2194
 3938W        W 4909   0.125  12.913   8.418  0.1434 -0.0992 -0.0229
 3939W        W 4910   8.902   8.459   9.468 -0.0020  0.2398 -0.0564
 3940W        W 4911  10.081   0.738  10.988  0.0896  0.0922  0.0090
 3941W        W 4912  13.387   1.712   9.829  0.1151  0.1613 -0.3196
 3942W        W 4913   3.860  13.434  10.938 -0.2602  0.2637  0.0439
 3943W        W 4914  13.590   7.516   4.582 -0.1119 -0.1801 -0.0860
 3944W        W 4915   0.035  12.729   9.812 -0.2689 -0.0600 -0.0155
 3945W        W 4916  10.989   8.248   3.168 -0.2340 -0.1446  0.3005
 3946W        W 4917   8.047  12.515   3.179  0.0858 -0.0398 -0.1187
 3947W        W 4918   3.034  12.612   4.455 -0.0113 -0.4699 -0.0540
 3948W        W 4919   8.514   8.416   6.655  0.1647  0.0096  0.0864
 3949W        W 4920   9.672   4.675   9.189 -0.0148 -0.0522  0.1772
 3950W        W 4921   6.900   3.064   7.503  0.4567  0.0945  0.3478
 3951W        W 4922   4.811  10.942   1.253 -0.0731 -0.0443 -0.0020
 3952W        W 4923  12.435   9.796  10.057  0.1266  0.0215  0.2230
 3953W        W 4924   6.885   8.382  10.468  0.0921  0.0979  0.0363
 3954W        W 4925   2.057   6.445   8.800 -0.1055  0.0344 -0.0234
 3955W        W 4926   2.448   5.360   1.415 -0.3648 -0.1605 -0.1991
 3956W        W 4927   4.708  11.271  10.613 -0.0974 -0.3541 -0.1523
 3957W        W 4928  10.795   9.668   6.658 -0.0200 -0.2134 -0.0091
 3958W        W 4929   3.560  13.714  10.048 -0.0177  0.2483 -0.0127
 3959W        W 4930   7.539   3.390   1.765 -0.2452 -0.2837  0.1799
 3960W        W 4931   6.542   1.613   0.649  0.0328  0.0950  0.7485
 3961W        W 4932  13.154  11.850   9.317  0.1537 -0.1968 -0.2714
 3962W        W 4933   5.605   7.487   0.561 -0.3761 -0.0483 -0.4282
 3963W        W 4934   0.016   3.726   4.054 -0.1400 -0.1677  0.1564
 3964W        W 4935   1.319  10.034   5.816 -0.1346  0.0634 -0.0344
 3965W        W 4936   1.325   2.869  12.575  0.2223  0.2266  0.1898
 3966W        W 4937   6.405   9.712   6.500  0.0748 -0.1694  0.2223
 3967W        W 4938  13.413  10.533   5.488  0.0491 -0.0435  0.0090
 3968W        W 4939  10.099   6.730  12.178 -0.1287  0.0863 -0.2378
 3969W        W 4940   6.990   2.154   6.514 -0.3387  0.1451  0.4085
 3970W        W 4941   0.848   7.815   8.072 -0.0990  0.0755 -0.0833
 3971W        W 4942  13.479   9.400   0.920  0.0692 -0.1879 -0.2061
 3972W        W 4943   0.561   1.683   3.158 -0.0219  0.1655  0.0764
 3973W        W 4944   2.609  10.958   7.611  0.0807  0.0648 -0.1601
 3974W        W 4945   1.497   3.759  13.078  0.0131 -0.1455 -0.4110
 3975W        W 4946  13.868   5.175   5.158  0.1095  0.1170  0.1680
 3976W        W 4947   1.625   8.225  12.206  0.0703  0.0269  0.0666
 3977W        W 4948  10.171  10.181  13.772  0.2452 -0.0854  0.1420
 3978W        W 4949  13.221  10.549   2.928 -0.0445  0.1719  0.0638
 3979W        W 4950   6.629   8.924  12.450  0.1361  0.2872 -0.2855
 3980W        W 4951   2.498   3.895  10.796  0.2130  0.2103  0.3888
 3981W        W 4952   3.295  12.723   8.029 -0.1131  0.0646 -0.3708
 3982W        W 4953   3.374   7.058   2.003  0.0455 -0.0474 -0.1721
 3983W        W 4954   8.748  10.993   0.710  0.2099 -0.0269  0.1711
 3984W        W 4955   3.786   9.765  10.052  0.1507 -0.0449 -0.0473
 3985W        W 4956   2.713  11.880   9.100 -0.1447 -0.0222 -0.0279
 3986W        W 4957   2.967   1.342   7.173 -0.0609  0.0336 -0.4417
 3987W        W 4958   3.217   8.239  12.882 -0.1467 -0.0275 -0.1097
 3988W        W 4959   4.111   2.068  13.274 -0.0292  0.0895 -0.0778
 3989W        W 4960  10.940   7.414   9.452  0.1899 -0.0036  0.1684
 3990W        W 4961  13.626   3.729  12.432  0.1047  0.0991  0.2412
 3991W        W 4962  13.819   4.612  11.885  0.0277 -0.1665  0.0720
 3992W        W 4963  11.394   9.049   1.739 -0.1131  0.0836 -0.0794
 3993W        W 4964  10.758  13.084  11.991  0.0354 -0.2704  0.0238
 3994W        W 4965  12.029   1.495  10.533  0.0716  0.1970 -0.0020
 3995W        W 4966   2.785   0.239   0.148  0.1002 -0.0853  0.0708
 3996W        W 4967  11.472  12.397   9.339  0.2235 -0.0007 -0.0369
 3997W        W 4968   5.425   4.734  12.312 -0.2099 -0.1095  0.0577
 3998W        W 4969   2.946   9.549   6.158 -0.0501 -0.0070 -0.0373
 3999W        W 4970   8.533   0.163   4.801  0.1002  0.0746 -0.0511
 4000W        W 4971   2.669   6.843   0.488 -0.3174  0.1467 -0.3065
 4001W        W 4972   8.777   1.480  11.754  0.1135  0.1081 -0.0293
 4002W        W 4973   5.304   9.634   5.217  0.0645  0.0823 -0.3426
 4003W        W 4974   2.849   6.525  12.209 -0.1274 -0.1589 -0.0213
 4004W        W 4975   3.568   1.919  12.390 -0.0403  0.1932 -0.1737
 4005W        W 4976   8.396   5.784   1.344 -0.3542  0.0650  0.0510
 4006W        W 4977   2.859   0.838   8.347 -0.1672 -0.2656  0.0698
 4007W        W 4978   7.582   8.272   7.120  0.2848  0.2238  0.0827
 4008W        W 4979   3.031   6.697   6.798  0.0916 -0.1966 -0.0134
 4009W        W 4980   7.111   1.432   1.204 -0.2041  0.0087  0.3972
 4010W        W 4981   4.669   9.711   2.131  0.1534 -0.3866 -0.2176
 4011W        W 4982  12.289   9.160   4.028  0.0423 -0.2474 -0.0787
 4012W        W 4983   4.581   4.420   2.546  0.0786  0.1670 -0.0183
 4013W        W 4984   6.379   5.062   9.819 -0.0150 -0.1676 -0.2664
 4014W        W 4985   2.958   7.921   2.419 -0.0386 -0.0515  0.1228
 4015W        W 4986   4.395   8.403   7.268  0.0286  0.1323  0.0608
 4016W        W 4987  13.629   8.984   8.360 -0.0461  0.0058  0.0056
 4017W        W 4988  12.325   0.682  10.988 -0.0210  0.0790  0.1171
 4018W        W 4989   9.872   0.243   4.287  0.0614  0.4264 -0.1402
 4019W        W 4990  12.861   0.837   5.998  0.2417 -0.1494  0.1618
 4020W        W 4991   2.371  12.481   7.216 -0.0944 -0.0364 -0.0039
 4021W        W 4992   5.668   3.064   4.440 -0.0457  0.1407  0.1367
 4022W        W 4993   8.363   7.695   9.827 -0.0860  0.0309  0.0404
 4023W        W 4994  12.698   8.054   0.292  0.1123  0.2531  0.4201
 4024W        W 4995   3.860   6.570  10.189  0.0492 -0.3791 -0.2043
 4025W        W 4996   7.574  12.480   9.874 -0.1406 -0.1849 -0.1096
 4026W        W 4997   6.644   3.077  12.995  0.1140 -0.1605  0.3540
 4027W        W 4998   0.238   1.534   5.841  0.0418 -0.0670 -0.0348
 4028W        W 4999   2.320   0.262   8.496 -0.0260 -0.1018 -0.0539
 4029W        W 5000  13.818   2.222   7.231  0.0270  0.0038  0.1467
 4030W        W 5001   7.946   5.079   5.198 -0.2896  0.3339 -0.0151
 4031W        W 5002  12.842   2.858   6.800 -0.2069  0.1528  0.0978
 4032W        W 5003   2.855   5.990   2.433 -0.0423 -0.3151  0.0576
 4033W        W 5004   8.615  13.026   9.800 -0.1278 -0.1378  0.3007
 4034W        W 5005   5.140   2.196   5.529  0.0946  0.2590 -0.0730
 4035W        W 5006   4.731   0.812  10.854 -0.2937  0.0144  0.2274
 4036W        W 5007   5.477  11.303   4.855  0.3395 -0.1923  0.2528
 4037W        W 5008   3.134   5.967  12.461  0.2121 -0.1672  0.3697
 4038W        W 5009   3.779   3.004  12.756 -0.0165 -0.0072 -0.4483
 4039W        W 5010   0.971   5.807   0.482 -0.0074 -0.2223 -0.2515
 4040W        W 5011   4.468   2.993   6.646 -0.2445 -0.0576 -0.0828
 4041W        W 5012  10.151   3.285   1.465 -0.2379  0.4134 -0.2443
 4042W        W 5013   3.541  11.077   0.304 -0.0334  0.0881  0.1686
 4043W        W 5014   4.466   9.450  13.326 -0.2456 -0.1836 -0.0279
 4044W        W 5015   2.982   3.391  12.367 -0.0922 -0.2461 -0.0620
 4045W        W 5016   3.140   6.611   0.241 -0.0566 -0.2184  0.2184
 4046W        W 5017   8.469  10.616   8.916 -0.5548 -0.1185 -0.0482
 4047W        W 5018   5.988   5.576  11.622  0.1280 -0.2213  0.2085
 4048W        W 5019   2.537   1.486   6.231  0.0988 -0.2362 -0.2747
 4049W        W 5020   6.006  10.659   6.723  0.0958  0.0215  0.0711
 4050W        W 5021  10.956   1.405   6.884 -0.0823 -0.0701 -0.0529
 4051W        W 5022   0.170   8.903  13.333  0.0652  0.1520  0.1621
 4052W        W 5023   5.514   2.469   8.042 -0.1203 -0.2590 -0.2712
 4053W        W 5024   8.131   6.552   7.662 -0.2055  0.4420 -0.2118
 4054W        W 5025   3.959   3.859  11.601 -0.0254 -0.1902  0.1424
 4055W        W 5026   8.762   2.901   5.987 -0.1340 -0.1301  0.0526
 4056W        W 5027   1.782  12.744   7.904 -0.0530  0.4845  0.1257
 4057W        W 5028  10.927   9.244  10.777 -0.3718 -0.1962 -0.2493
 4058W        W 5029   3.282  10.744   6.818 -0.1318 -0.1034 -0.1211
 4059W        W 5030  13.392  12.764   6.587 -0.2088  0.0442  0.3817
 4060W        W 5031   1.485  12.409   6.390 -0.3104  0.1846 -0.0001
 4061W        W 5032   4.585   1.602   1.614  0.2599 -0.0380 -0.1031
 4062W        W 5033   9.761   9.771   2.189  0.2439  0.2887  0.3428
 4063W        W 5034   7.171   8.098  11.404 -0.2473  0.0212 -0.0981
 4064W        W 5035   2.512  13.402   2.437  0.3588 -0.1314  0.1383
 4065W        W 5036   9.761   5.116  10.163 -0.2695  0.1485 -0.0460
 4066W        W 5037  12.527  13.258  10.026  0.0496 -0.0940  0.1757
 4067W        W 5038  13.067  12.622   5.515 -0.3544  0.1847  0.0394
 4068W        W 5039   3.097  10.874   8.339  0.1207 -0.0572 -0.0127
 4069W        W 5040   3.925   4.946   5.753  0.1942 -0.1532  0.2770
 4070W        W 5041   3.903   0.838  11.027  0.0805 -0.1144  0.0340
 4071W        W 5042   9.921   4.287  11.790  0.0111 -0.1608 -0.0939
 4072W        W 5043   8.087   2.232  13.774  0.0636 -0.1932 -0.0461
 4073W        W 5044   0.056  13.269   4.527  0.1925 -0.2527  0.1727
 4074W        W 5045   5.586   8.475  11.175  0.1293 -0.1943 -0.3223
 4075W        W 5046   2.864   7.785   3.683 -0.4068  0.0323 -0.0240
 4076W        W 5047  11.218   7.915   2.834 -0.1922 -0.0311  0.3324
 4077W        W 5048   9.693   6.379   6.482 -0.0725  0.1752 -0.1460
 4078W        W 5049  11.127   4.137  10.355  0.0266  0.1921 -0.0475
 4079W        W 5050   8.839  13.608   2.996  0.0110 -0.2012 -0.1036
 4080W        W 5051  10.743   1.131   7.235  0.0298  0.2673  0.3205
 4081W        W 5052   0.571   7.434   7.896  0.0865  0.1000 -0.0878
 4082W        W 5053  13.856  12.109  10.466  0.1995  0.1377 -0.1433
 4083W        W 5054   6.489   8.672   1.357 -0.0921  0.0190 -0.3769
 4084W        W 5055   7.537  11.547  10.021  0.0634  0.2840 -0.0602
 4085W        W 5056   9.489   2.976   5.280  0.1979  0.0069 -0.2285
 4086W        W 5057   6.706  10.325  12.445  0.1662  0.3108 -0.1430
 4087W        W 5058   4.246   5.466   9.452  0.1776 -0.1761  0.1224
 4088W        W 5059   5.085   1.134   9.542 -0.1905 -0.0160  0.1555
 4089W        W 5060   3.259   8.875   3.686 -0.0857 -0.1430 -0.0986
 4090W        W 5061   4.863   4.786   8.964  0.0802  0.1797 -0.0285
 4091W        W 5062   7.237  12.310   2.485  0.1844  0.0650 -0.1098
 4092W        W 5063  10.179   6.349   7.342  0.0024  0.1132  0.2460
 4093W        W 5064   4.985   9.951   3.517  0.2550 -0.0228  0.1272
 4094W        W 5065  13.801   3.128  11.200  0.0253  0.1173 -0.0366
 4095W        W 5066   5.491   2.577  11.075  0.0260 -0.0826  0.1296
 4096W        W 5067   6.119  10.067   6.072  0.2031 -0.4450  0.0464
 4097W        W 5068   8.936  12.196   2.373  0.1036 -0.0863  0.1890
 4098W        W 5069  10.978  13.593   5.250 -0.0109 -0.5088 -0.2059
 4099W        W 5070   3.559   2.353   1.405  0.1124  0.2705 -0.2378
 4100W        W 5071   9.172   4.394   4.791  0.3019 -0.0223  0.1710
 4101W        W 5072   2.438   5.851   5.205  0.0921  0.1137  0.1091
 4102W        W 5073  13.033   0.613   9.064  0.0153  0.2057 -0.2677
 4103W        W 5074   3.771   5.567   4.011  0.0728 -0.2978  0.0313
 4104W        W 5075   7.268   9.398   7.546  0.3096 -0.2939  0.1127
 4105W        W 5076   1.632   8.954   6.928  0.1364 -0.3896  0.3397
 4106W        W 5077  10.952  10.338  12.882 -0.2569 -0.1754  0.1340
 4107W        W 5078   6.918  11.542   6.450 -0.0268 -0.2720 -0.0376
 4108W        W 5079   2.468   9.778   4.410  0.0666 -0.0762 -0.0347
 4109W        W 5080  11.282   3.907   7.557  0.0888  0.0639  0.0373
 4110W        W 5081   3.730   5.544   8.622 -0.0527 -0.2650  0.0269
 4111W        W 5082   7.571   2.030  10.720 -0.3106 -0.1911  0.1284
 4112W        W 5083   3.804   8.843   3.862 -0.1925  0.2037  0.0407
 4113W        W 5084  12.473   8.873   5.627 -0.2645  0.0496 -0.0521
 4114W        W 5085   4.407  11.113   6.217 -0.2722 -0.0995  0.2494
 4115W        W 5086   9.284   3.538   2.774 -0.3286 -0.0272 -0.1322
 4116W        W 5087   7.335   0.574  12.864  0.0997 -0.0083 -0.0850
 4117W        W 5088   4.012   5.542  12.056  0.2498  0.0830 -0.4820
 4118W        W 5089   0.103   9.361  11.781  0.0076 -0.2469  0.0630
 4119W        W 5090   9.140   5.777   6.696  0.0204  0.2450 -0.1623
 4120W        W 5091   9.426   8.485   0.638 -0.2859 -0.1224 -0.2068
 4121W        W 5092   2.969   2.959   7.099 -0.3272 -0.0841  0.2081
 4122W        W 5093   6.743  11.917   1.870 -0.0316  0.0128 -0.2560
 4123W        W 5094  10.971   7.637  13.021  0.1768 -0.2311  0.2854
 4124W        W 5095   1.550   2.458  10.487  0.1579 -0.1025 -0.5105
 4125W        W 5096   3.219  13.171   3.645  0.0973  0.1798  0.2529
 4126W        W 5097   7.488   9.893   0.448 -0.1303 -0.0798  0.1024
 4127W        W 5098  10.747   9.667  12.501  0.0186  0.1062  0.0459
 4128W        W 5099  10.156  11.409   7.601 -0.1406 -0.0073  0.1466
 4129W        W 5100   5.382   9.179   6.428  0.2516 -0.2477 -0.1876
 4130W        W 5101   8.301   2.711   9.194 -0.1050  0.0658  0.0403
 4131W        W 5102   6.451   0.010   1.859  0.0832 -0.1182  0.0137
 4132W        W 5103  13.555   1.441  11.933  0.0836  0.0912 -0.0413
 4133W        W 5104   4.497   8.140  10.237  0.0534  0.2721  0.2279
 4134W        W 5105   6.712   6.427   0.783  0.0813 -0.0126 -0.3574
 4135W        W 5106  11.957   6.662   3.351  0.0807 -0.4880 -0.1527
 4136W        W 5107   7.846   7.627   8.355 -0.1531 -0.1872 -0.0367
 4137W        W 5108  11.799   9.184   9.954 -0.3032  0.1485 -0.1622
 4138W        W 5109  10.416  12.256   8.311 -0.2145  0.1130 -0.1155
 4139W        W 5110  10.854   3.843   8.232  0.2739 -0.0434  0.0448
 4140W        W 5111  11.626   5.550  12.388 -0.1206 -0.1168  0.0874
 4141W        W 5112  13.851   0.325   4.163  0.1784  0.3501 -0.0698
 4142W        W 5113   4.987   8.967  11.528 -0.0310 -0.2985  0.1862
 4143W        W 5114   5.467   7.251   6.967  0.0001 -0.0921 -0.2448
 4144W        W 5115   9.376   2.946   3.213 -0.1607 -0.4025  0.0516
 4145W        W 5116   4.679   6.064  11.003 -0.0615  0.0254  0.1664
 4146W        W 5117  10.345   5.134   6.322  0.0429 -0.1431 -0.1459
 4147W        W 5118   8.703   6.833   0.132  0.3373  0.1327  0.0272
 4148W        W 5119   7.043   2.041   8.121 -0.0107  0.1768  0.0432
 4149W        W 5120  12.702   9.484   3.705 -0.3493 -0.0307 -0.2689
 4150W        W 5121  13.279   2.982   4.231  0.1162 -0.1239  0.2155
 4151W        W 5122   1.872  12.164   9.685 -0.0836 -0.0897 -0.2319
 4152W        W 5123   2.935   5.377   9.086 -0.1938  0.1902  0.3267
 4153W        W 5124   9.026   8.019   9.253 -0.0078  0.5395  0.2320
 4154W        W 5125  11.902   4.580   2.534  0.1607 -0.0722 -0.0792
 4155W        W 5126   9.129   7.849   7.994 -0.5289 -0.0774  0.0568
 4156W        W 5127   4.495   9.599   5.446  0.2762  0.1972  0.3299
 4157W        W 5128  13.572  10.479  10.647 -0.0947 -0.0472 -0.2161
 4158W        W 5129   3.503   6.394  11.218  0.0761 -0.2551  0.1883
 4159W        W 5130  11.879   2.221   6.205 -0.0919 -0.0529 -0.0655
 4160W        W 5131   9.660  10.296  12.350 -0.1046 -0.1106 -0.0526
 4161W        W 5132  10.312  12.988   5.405  0.4890  0.1478  0.2080
 4162W        W 5133  13.452  10.819  13.129 -0.1493 -0.0636 -0.2680
 4163W        W 5134  10.468   6.182   2.295  0.1276  0.0717 -0.3064
 4164W        W 5135  12.298   9.957   8.426 -0.1723  0.3731 -0.4419
 4165W        W 5136  11.999   6.650   5.876 -0.2214  0.0192 -0.0983
 4166W        W 5137   8.544   8.459   1.473 -0.1375  0.0204  0.0484
 4167W        W 5138   4.521   0.502  13.665  0.2603 -0.1024 -0.1148
 4168W        W 5139   7.724  13.122   8.278  0.2231 -0.1073 -0.1072
 4169W        W 5140   1.944  12.338   8.610  0.1171  0.0253  0.0435
 4170W        W 5141   2.156  10.285  11.083  0.1495 -0.0422  0.3263
 4171W        W 5142  11.324   3.732   8.949 -0.2687  0.2913  0.1817
 4172W        W 5143  13.156  11.395   3.116  0.0610 -0.3403 -0.3323
 4173W        W 5144  13.091  11.338  11.515 -0.1553 -0.1750  0.1081
 4174W        W 5145   7.372   3.319   3.632 -0.1151 -0.1508  0.0039
 4175W        W 5146   8.261   7.320   8.383  0.1283  0.0626  0.0829
 4176W        W 5147   4.016   6.290  11.439 -0.0719  0.0162 -0.1442
 4177W        W 5148   3.698   0.915   5.674  0.0532  0.1886 -0.0835
 4178W        W 5149   9.391   2.360  11.648 -0.1159 -0.0493 -0.0186
 4179W        W 5150   6.868  10.685   4.510 -0.1226 -0.0461 -0.0326
 4180W        W 5151   9.008   3.173   2.641  0.5529 -0.2233 -0.0627
 4181W        W 5152  11.003  11.783   5.319 -0.1925 -0.1326 -0.2004
 4182W        W 5153  10.853  12.165   1.246  0.0400  0.3194  0.0177
 4183W        W 5154   9.259   4.504   0.729  0.0287 -0.1318 -0.1241
 4184W        W 5155   4.584   6.873  13.218  0.2139  0.2231 -0.0986
 4185W        W 5156   6.837   3.867   1.449 -0.2775  0.0740 -0.4569
 4186W        W 5157   7.262   3.178   5.299  0.0771  0.0517 -0.0126
 4187W        W 5158  11.299  13.758  10.318  0.2103 -0.4606  0.1600
 4188W        W 5159   9.934   5.343   2.867 -0.0666  0.0209 -0.1236
 4189W        W 5160  12.676   7.607   0.010 -0.0907  0.1367 -0.0938
 4190W        W 5161   9.225   3.399   3.565 -0.1803  0.1685 -0.1104
 4191W        W 5162   3.012   1.697   2.367  0.0873  0.0117 -0.1107
 4192W        W 5163   3.107   3.822   9.529 -0.0247  0.2926  0.1236
 4193W        W 5164   2.541  10.010  10.693  0.1257 -0.3251 -0.0482
 4194W        W 5165   1.628   5.812   4.357 -0.3132 -0.1044  0.0345
 4195W        W 5166   8.446   4.124  12.965 -0.2068 -0.1713 -0.0055
 4196W        W 5167   3.857  13.142   5.595  0.2896 -0.0544 -0.0129
 4197W        W 5168   0.581   9.925   3.678 -0.0459 -0.1784 -0.1083
 4198W        W 5169  10.851   4.572   4.567 -0.1366 -0.0790 -0.0457
 4199W        W 5170  12.405   1.047   1.740 -0.0167 -0.0449  0.1515
 4200W        W 5171   2.833   7.873   1.467 -0.2160 -0.1611  0.2420
 4201W        W 5172   2.559   5.233  11.818  0.1195 -0.0165 -0.0176
 4202W        W 5173   3.635   4.504   6.860  0.1405  0.1708  0.0461
 4203W        W 5174   1.544   9.252  11.612 -0.2206  0.0153 -0.2086
 4204W        W 5175   8.690   7.959   7.115 -0.3335  0.1255  0.1377
 4205W        W 5176  10.940   1.931  13.461  0.0668  0.0076 -0.3067
 4206W        W 5177  13.675   0.092   9.990  0.2240  0.1715  0.1728
 4207W        W 5178   4.846  10.206  12.092 -0.2868  0.4237  0.0512
 4208W        W 5179   8.493  12.011   6.584 -0.1782 -0.0963  0.0725
 4209W        W 5180   6.442  11.478   6.204 -0.1879  0.2327  0.0112
 4210W        W 5181   8.989   1.170   4.028  0.1658 -0.1417 -0.1724
 4211W        W 5182   3.816   8.907   1.943  0.0533  0.1620  0.1500
 4212W        W 5183  13.359   8.782   4.246 -0.0713  0.3658  0.0298
 4213W        W 5184   7.825   8.245  10.858 -0.0688 -0.0772  0.2905
 4214W        W 5185   9.831   4.571  10.571  0.3554  0.0877  0.4555
 4215W        W 5186  13.504  10.675   7.401  0.0111 -0.1154 -0.1878
 4216W        W 5187   1.242   9.537  10.123  0.0608  0.0115 -0.2197
 4217W        W 5188   9.406  12.736  11.771 -0.0801  0.2028  0.1639
 4218W        W 5189   1.191   1.695   4.339  0.1972  0.0240 -0.4349
 4219W        W 5190   8.187   2.867   5.739  0.2973 -0.0940 -0.0920
 4220W        W 5191   0.876   2.355   4.454 -0.0080  0.0166  0.2689
 4221W        W 5192   5.774   0.080   9.209  0.1283 -0.0039 -0.0397
 4222W        W 5193   8.733  12.659   5.123  0.1871 -0.0318  0.1429
 4223W        W 5194   5.421   5.307   9.767 -0.0974 -0.1336  0.0818
 4224W        W 5195   6.722   6.995  13.065 -0.1358  0.1601 -0.3431
 4225W        W 5196  12.766  11.176   9.441  0.0917 -0.1431 -0.0008
 4226W        W 5197   5.566   5.060  12.916 -0.0127  0.1960  0.0019
 4227W        W 5198   5.143  10.811  11.279  0.1348 -0.1898  0.3054
 4228W        W 5199  12.064   6.553  13.247 -0.2397  0.1186  0.1609
 4229W        W 5200   0.596   5.112   4.878 -0.0842 -0.1409  0.1149
 4230W        W 5201   5.294   1.870   4.502 -0.2212 -0.0091  0.5595
 4231W        W 5202   5.259  10.961   0.391 -0.0009 -0.0883  0.0603
 4232W        W 5203   1.382  13.522   8.342 -0.2736 -0.0023  0.1174
 4233W        W 5204   4.369   2.737   2.833  0.1172  0.2201  0.3501
 4234W        W 5205   2.760   8.774   4.972 -0.3926 -0.0675  0.2067
 4235W        W 5206   1.701   5.884   6.223  0.3448 -0.6804 -0.2330
 4236W        W 5207  11.479  12.929   6.464  0.0201 -0.1170  0.0055
 4237W        W 5208   9.835  11.663   7.199  0.0440  0.0337  0.0927
 4238W        W 5209   6.115  10.641   0.114  0.0056  0.1445 -0.2430
 4239W        W 5210   9.394   5.958   4.643 -0.0657 -0.1304 -0.4403
 4240W        W 5211  10.993   0.987   8.572  0.2651 -0.6182 -0.0263
 4241W        W 5212   5.847   3.513   2.435 -0.0275 -0.0389 -0.1841
 4242W        W 5213   2.484   5.857   0.241 -0.3683  0.1412  0.2517
 4243W        W 5214  10.054   1.108  11.939  0.0781 -0.2073  0.1212
 4244W        W 5215   7.273   2.058  12.641  0.1681 -0.0829  0.0998
 4245W        W 5216  10.615   7.186   7.061  0.2635 -0.4038 -0.0383
 4246W        W 5217   3.817   9.276   6.620 -0.0993 -0.2589 -0.1064
 4247W        W 5218   5.122   6.198   1.933 -0.0246 -0.1703 -0.1397
 4248W        W 5219  10.326   6.521  13.699  0.1948  0.1202  0.3065
 4249W        W 5220   5.488   6.544   6.187  0.2347 -0.3054 -0.0753
 4250W        W 5221   5.621   9.579   2.390 -0.1856  0.2042 -0.3387
 4251W        W 5222   8.984  12.849   1.181 -0.2179  0.1720 -0.0702
 4252W        W 5223  10.348   7.241   0.752  0.1237 -0.0014  0.0205
 4253W        W 5224   5.437   7.604   2.361  0.1152  0.1914 -0.1542
 4254W        W 5225   7.633   4.089   5.871  0.3260 -0.0434 -0.1281
 4255W        W 5226   3.069  12.170   0.880  0.3130 -0.3715  0.0728
 4256W        W 5227   9.406  10.038  13.896  0.1210  0.2312 -0.0564
 4257W        W 5228   7.865   2.697   0.087 -0.3773  0.1823  0.2988
 4258W        W 5229   7.931   1.545   6.325  0.3554  0.1130 -0.3955
 4259W        W 5230   4.569  12.468   3.121  0.0173  0.2550  0.0000
 4260W        W 5231   5.679   5.086   1.015 -0.2162  0.1012 -0.1407
 4261W        W 5232  10.562   3.639   3.512  0.1444  0.3001 -0.1371
 4262W        W 5233   8.034   1.660   5.344  0.1540 -0.0009  0.1549
 4263W        W 5234   4.023   0.728  11.538  0.2418 -0.2431  0.2175
 4264W        W 5235   9.232   2.837  12.467  0.0979 -0.3694 -0.0002
 4265W        W 5236  11.591   1.674   2.552  0.1657 -0.0289  0.4010
 4266W        W 5237   7.619  13.744  11.124 -0.0083  0.0998 -0.0579
 4267W        W 5238   1.179  10.225   7.378 -0.0553 -0.0211  0.0443
 4268W        W 5239   3.656   4.097   5.353 -0.1082 -0.2130 -0.1188
 4269W        W 5240  10.132   7.834  13.176 -0.0396  0.2547  0.0964
 4270W        W 5241  10.667   0.102   9.539  0.1598 -0.1560  0.1938
 4271W        W 5242   1.283   0.487   8.216  0.2512 -0.0272 -0.2406
 4272W        W 5243   9.568  12.266  13.832 -0.1632 -0.0489  0.0101
 4273W        W 5244   8.053  11.350   8.213  0.2352  0.3711 -0.0815
 4274W        W 5245   0.559  13.600   0.539 -0.0380  0.0440  0.0019
 4275W        W 5246   2.633   1.355   8.790  0.0143  0.2456 -0.3884
 4276W        W 5247  10.539   1.897   5.545  0.2060 -0.0961 -0.2554
 4277W        W 5248   3.154   9.232   9.591  0.0004 -0.3514 -0.3214
 4278W        W 5249   8.096   0.689   6.250 -0.2182 -0.1514 -0.1134
 4279W        W 5250  12.946  13.459   8.756  0.0589  0.1749  0.0439
 4280W        W 5251   8.951   4.083   9.429 -0.0603 -0.0867  0.2327
 4281W        W 5252   9.364   2.429   5.776 -0.1771  0.2511 -0.2225
 4282W        W 5253   5.228   5.463   3.318  0.3643  0.2931  0.2946
 4283W        W 5254   2.425   4.338   7.009 -0.1998  0.2115  0.0201
 4284W        W 5255   2.473   3.053   0.690  0.1530  0.1654  0.0159
 4285W        W 5256  12.104  11.689   3.413  0.3677  0.0512  0.0787
 4286W        W 5257   8.038   2.244   2.603  0.2022  0.1774  0.0485
 4287W        W 5258   3.211   8.253   2.646  0.2042  0.1009  0.1736
 4288W        W 5259  12.713  10.775   9.735 -0.0165  0.2174 -0.0044
 4289W        W 5260  12.837   3.927   7.542 -0.2684  0.1255 -0.2396
 4290W        W 5261  11.747  11.513   3.073 -0.3775 -0.0678 -0.1681
 4291W        W 5262   9.781   2.059  11.518 -0.1928  0.2776  0.0210
 4292W        W 5263   0.841  12.468   4.703 -0.0270 -0.2899 -0.3851
 4293W        W 5264  13.493   4.036   4.059 -0.0443 -0.1865 -0.1780
 4294W        W 5265   2.645   3.244   6.166 -0.1311 -0.2863  0.0382
 4295W        W 5266   0.330   4.814   9.067  0.0125  0.1709 -0.0367
 4296W        W 5267   4.066  12.825   6.609  0.0996 -0.0574  0.0482
 4297W        W 5268   5.993  10.129   6.561 -0.0441  0.1057  0.0720
 4298W        W 5269   0.118   4.677   3.022  0.1442  0.0221 -0.3511
 4299W        W 5270   2.538   7.222  13.510  0.0946  0.0607 -0.0583
 4300W        W 5271   5.435   2.637   2.678  0.2559  0.0264 -0.2385
 4301W        W 5272  11.203  13.430   8.494  0.1365  0.2582 -0.0303
 4302W        W 5273   8.378   0.449   1.533 -0.2915  0.0347  0.0769
 4303W        W 5274  11.867   2.643   9.454  0.0673 -0.3849 -0.0705
 4304W        W 5275  12.409  10.436   2.764 -0.0013 -0.2529  0.0381
 4305W        W 5276  13.859   9.275   7.339 -0.2715 -0.0396  0.0735
 4306W        W 5277  11.790   7.945  12.247  0.0004  0.0818  0.2814
 4307W        W 5278   8.739   4.423  12.163 -0.1709 -0.0524  0.0275
 4308W        W 5279   5.937  11.184   4.361 -0.0421 -0.0325  0.2791
 4309W        W 5280   6.100   9.478   2.681  0.1889  0.0342 -0.1138
 4310W        W 5281   3.630   7.247   5.650 -0.2559 -0.0657  0.0899
 4311W        W 5282   6.937   6.660  11.956 -0.0054 -0.1007  0.0054
 4312W        W 5283  13.593   9.362   4.300  0.2646  0.1579  0.2304
 4313W        W 5284   6.779   0.676   8.471 -0.1326 -0.0538  0.1125
 4314W        W 5285   0.663   1.704   3.718 -0.0745 -0.2483 -0.1042
 4315W        W 5286   4.987   6.547  12.515  0.2497  0.1388 -0.1665
 4316W        W 5287  13.374   1.185  10.510  0.3250 -0.0951  0.0041
 4317W        W 5288   2.366   4.056  10.360  0.1311 -0.0290  0.1783
 4318W        W 5289   5.415   6.835   9.287 -0.2825 -0.1325  0.2325
 4319W        W 5290  11.623  11.218   0.098  0.0083 -0.2247  0.2702
 4320W        W 5291   2.408   5.132   8.356 -0.0914  0.1615  0.3513
 4321W        W 5292   3.905   9.249   9.979  0.1031  0.2271 -0.2370
 4322W        W 5293  11.424   3.004   7.123  0.1041  0.1508  0.2290
 4323W        W 5294  13.565   4.184  11.053  0.4065  0.3233  0.1447
 4324W        W 5295  12.709   9.424   8.699  0.1085  0.0107  0.1790
 4325W        W 5296   3.865   2.625   7.536 -0.0366 -0.0646 -0.0482
 4326W        W 5297  10.662   6.881  13.504 -0.0660  0.0270 -0.1972
 4327W        W 5298  11.049  12.194   7.668  0.2286  0.0449 -0.0610
 4328W        W 5299   3.120   9.103   0.640  0.2572 -0.0355 -0.3019
 4329W        W 5300  11.293   2.795  10.406  0.3884  0.0349  0.1820
 4330W        W 5301   8.661   6.433   8.664  0.2466  0.1957  0.1148
 4331W        W 5302  10.534   2.894   6.047 -0.0471 -0.0619  0.1469
 4332W        W 5303   5.213   3.499  11.754  0.1536 -0.2117 -0.1844
 4333W        W 5304  12.693   8.150  11.235 -0.4069  0.0978 -0.1777
 4334W        W 5305   6.914   5.296  11.369 -0.0477 -0.1833  0.3600
 4335W        W 5306   5.122   8.982  12.991 -0.3428  0.0378 -0.1010
 4336W        W 5307  10.768   0.572   0.037 -0.4676 -0.4009 -0.3730
 4337W        W 5308   9.862   2.190  10.663  0.4329  0.0466 -0.1573
 4338W        W 5309   9.213   1.122  11.344 -0.0407  0.1643  0.2397
 4339W        W 5310   5.806   0.137   7.679  0.1942  0.1460 -0.1323
 4340W        W 5311  12.008   7.122   8.691 -0.2056 -0.0540 -0.0848
 4341W        W 5312  13.421   5.697   0.142  0.0324 -0.1795  0.1433
 4342W        W 5313   7.569   8.001   6.268  0.1434  0.0427  0.0958
 4343W        W 5314   7.486   0.797  11.130 -0.1074  0.1620 -0.2214
 4344W        W 5315   8.234   5.994   6.266 -0.2357  0.2340  0.0126
 4345W        W 5316  12.289  11.907   9.697  0.1806 -0.1307 -0.1183
 4346W        W 5317  11.644   1.045   4.661  0.1020 -0.1235 -0.0935
 4347W        W 5318   7.785   5.419   3.808  0.1375 -0.0002 -0.1713
 4348W        W 5319  11.785   5.339   5.855  0.0493  0.4365 -0.1925
 4349W        W 5320  12.628   8.080   4.227  0.1606  0.1304  0.0601
 4350W        W 5321  10.527  11.302   4.899  0.1656 -0.0888 -0.0305
 4351W        W 5322   8.104   4.415  13.042 -0.1504 -0.0412  0.0256
 4352W        W 5323   7.708   3.570   4.995  0.1218 -0.0482  0.0007
 4353W        W 5324   6.550   9.588   5.867 -0.1413  0.0285  0.0968
 4354W        W 5325   3.942  10.726   2.108 -0.3849  0.3186  0.1402
 4355W        W 5326   1.925  11.704   9.347  0.1769  0.0947  0.2814
 4356W        W 5327   8.032  12.548  13.194 -0.2570 -0.3913  0.0972
 4357W        W 5328  13.184   5.738  10.838 -0.0737 -0.2293 -0.0340
 4358W        W 5329   5.698   0.671   3.814 -0.1369 -0.0164 -0.0278
 4359W        W 5330   1.680   0.861   4.316 -0.1334 -0.0875  0.1463
 4360W        W 5331  13.599   5.141   8.337 -0.2072  0.1440 -0.0799
 4361W        W 5332  12.691   4.354   7.793  0.2785 -0.0542  0.2518
 4362W        W 5333  13.737   2.686  11.974  0.1942  0.3611  0.2347
 4363W        W 5334   2.882   2.769   0.970  0.1377  0.0999  0.2567
 4364W        W 5335   0.601  12.155   5.139 -0.0424  0.1340 -0.0724
 4365W        W 5336   5.381  11.373   2.685 -0.2149  0.0119 -0.1861
 4366W        W 5337   9.124  13.904   0.998  0.3861  0.2125  0.2041
 4367W        W 5338   2.826   7.961   2.872 -0.3192 -0.1878 -0.0376
 4368W        W 5339  11.010  13.308   9.347  0.3180 -0.1152 -0.1090
 4369W        W 5340   6.446   8.137   0.263  0.3849  0.1378 -0.0945
 4370W        W 5341   9.154   9.148   7.533 -0.2156 -0.0358 -0.1025
 4371W        W 5342   3.005   9.351   7.225 -0.1773 -0.0041 -0.0812
 4372W        W 5343   6.019   8.537  13.866  0.0294 -0.1564  0.0241
 4373W        W 5344   1.255   4.763   2.168 -0.2266  0.1186 -0.1477
 4374W        W 5345   6.997   1.835  13.831  0.0513 -0.1407 -0.1425
 4375W        W 5346   1.053   4.975   0.700 -0.4264  0.1087  0.3428
 4376W        W 5347  11.690  10.898  10.494  0.2524 -0.1296 -0.5426
 4377W        W 5348   3.917   5.998   0.236 -0.0288  0.1919  0.0007
 4378W        W 5349   9.740   1.493  12.006 -0.2055 -0.3961  0.2656
 4379W        W 5350   0.413  11.484  12.571 -0.2879  0.3290 -0.0653
 4380W        W 5351   9.707   1.552   3.133  0.2170 -0.1292  0.0493
 4381W        W 5352   9.471   9.350   0.742  0.3584  0.1410 -0.0865
 4382W        W 5353  11.185  12.181  10.326 -0.0657  0.0286  0.2585
 4383W        W 5354  13.840  13.349   8.531 -0.1794  0.1488  0.2301
 4384W        W 5355   6.070  12.469   7.629 -0.1928 -0.0159  0.2538
 4385W        W 5356   9.431   3.391  12.733 -0.0472 -0.1439 -0.0188
 4386W        W 5357   2.922   1.555   0.732 -0.1833  0.1292  0.0695
 4387W        W 5358   2.568  13.404  12.568  0.1887 -0.1308 -0.1811
 4388W        W 5359   9.720   1.998   0.756 -0.0019 -0.1404  0.0012
 4389W        W 5360   6.287   2.293   2.826  0.0836 -0.0544 -0.0079
 4390W        W 5361  10.581  13.162   3.485  0.1332 -0.1226 -0.1759
 4391W        W 5362   2.869  13.796   9.448  0.1437 -0.0238 -0.1961
 4392W        W 5363   6.844   4.433   6.243 -0.2054 -0.1238  0.0767
 4393W        W 5364  13.178   6.979   6.774 -0.0020 -0.4531 -0.1388
 4394W        W 5365   6.471   5.232   0.441 -0.1188 -0.2538  0.1953
 4395W        W 5366  11.013  11.475   0.531 -0.2029 -0.1090  0.3725
 4396W        W 5367   4.459  11.991   3.906  0.0387 -0.0274 -0.2362
 4397W        W 5368   0.702   5.753  12.738  0.0095 -0.0236  0.1669
 4398W        W 5369   5.763   3.048  13.118  0.0005  0.2908 -0.0102
 4399W        W 5370   7.416   5.953   1.823  0.1766  0.0932 -0.1342
 4400W        W 5371  10.876   1.991   5.089  0.4033 -0.1742 -0.1393
 4401W        W 5372   9.550   6.793  11.061 -0.0300 -0.0032  0.0321
 4402W        W 5373   6.231  11.868   9.043 -0.2691  0.2438  0.1945
 4403W        W 5374   4.716   9.255   6.565  0.0793  0.1337 -0.0462
 4404W        W 5375   8.594   6.450   8.102 -0.2543  0.0953 -0.0741
 4405W        W 5376  13.219   2.564  13.524 -0.1024 -0.1458 -0.2099
 4406W        W 5377   2.631   9.060   7.385  0.0127  0.1648 -0.1070
 4407W        W 5378   3.027   6.909   2.287  0.2098  0.0302  0.0232
 4408W        W 5379   7.218  10.839   2.374  0.0300  0.1515 -0.0723
 4409W        W 5380  10.127   7.318  11.502 -0.1915  0.0586 -0.1514
 4410W        W 5381   4.951   7.441   3.967  0.1121  0.0981  0.1506
 4411W        W 5382   0.247   9.458  12.312  0.0858  0.0633  0.1650
 4412W        W 5383   4.717   5.623   7.826  0.5626  0.2220 -0.1496
 4413W        W 5384   6.450   7.133  12.725 -0.3066  0.0416 -0.3488
 4414W        W 5385   9.431   9.786   0.507  0.1841 -0.2170 -0.0484
 4415W        W 5386  13.339  11.330   2.385  0.0776 -0.2153 -0.0484
 4416W        W 5387   8.587   2.477   3.243 -0.0316 -0.1165 -0.1395
 4417W        W 5388   6.498   2.037   6.098  0.0402  0.1044 -0.0759
 4418W        W 5389   7.625  12.892  13.286 -0.3264  0.0124 -0.2303
 4419W        W 5390   4.818  11.211   7.036  0.0518  0.0235  0.2087
 4420W        W 5391   3.548   6.906  10.085 -0.0950 -0.2554  0.3195
 4421W        W 5392  10.448   2.926   0.481  0.3638  0.0788 -0.0965
 4422W        W 5393  13.682  11.057   1.896  0.0981  0.3715  0.1845
 4423W        W 5394   2.121   2.557   9.451  0.0287 -0.0834 -0.1296
 4424W        W 5395   9.606  12.774   7.296  0.2384 -0.1854  0.1469
 4425W        W 5396  12.119  13.827  10.521  0.0152 -0.0296  0.0924
 4426W        W 5397   9.081  10.232   6.459  0.0550  0.2075 -0.0231
 4427W        W 5398   7.191   3.322  10.611 -0.0010 -0.2730 -0.0121
 4428W        W 5399  11.976   7.797   6.507  0.2260  0.1232 -0.1018
 4429W        W 5400   1.848  13.188   8.262 -0.0926 -0.4062 -0.1700
 4430W        W 5401  10.898  13.817  13.395 -0.0655 -0.1937  0.0893
 4431W        W 5402   4.271   3.040   3.649  0.2300  0.0866 -0.1177
 4432W        W 5403   2.658   9.662   0.027 -0.3545 -0.2308 -0.4161
 4433W        W 5404   8.737   2.476  13.005 -0.0558 -0.1176  0.1115
 4434W        W 5405   5.512   6.213   4.307 -0.0256  0.1777  0.0833
 4435W        W 5406  12.658  12.019   1.114 -0.4315  0.3058 -0.2101
 4436W        W 5407   6.676  12.333   2.761 -0.0324  0.0494  0.2366
 4437W        W 5408   0.922  13.215  13.045 -0.0605 -0.0205  0.0449
 4438W        W 5409   7.374   5.868   3.723  0.0388  0.2906 -0.0745
 4439W        W 5410  11.033  13.234   2.426 -0.0883 -0.1936 -0.1349
 4440W        W 5411  10.268  12.109  11.145 -0.0745  0.1321  0.2437
 4441W        W 5412   3.832   2.505   9.437  0.1893 -0.1690  0.2617
 4442W        W 5413   4.536   3.259   8.008  0.1105 -0.0255  0.0667
 4443W        W 5414   4.530   8.740   5.268  0.0832  0.2399 -0.4198
 4444W        W 5415   2.647   5.656   6.142  0.1942 -0.0797 -0.3315
 4445W        W 5416   6.385   6.469  11.745  0.2551  0.2192 -0.2016
 4446W        W 5417   2.322  10.328   8.818  0.0427  0.0656  0.3119
 4447W        W 5418   2.109   4.766   3.522 -0.0233  0.1541  0.1104
 4448W        W 5419   5.353   8.612  12.716  0.1416  0.0756 -0.0197
 4449W        W 5420  11.853  11.382   4.147 -0.1294  0.1496 -0.1074
 4450W        W 5421   2.154   9.334   3.949  0.2660 -0.3999  0.1514
 4451W        W 5422  13.033   3.626   2.172  0.1620  0.0948  0.1065
 4452W        W 5423   8.783  10.961   7.112  0.0916 -0.0712 -0.0407
 4453W        W 5424   2.031   3.450   6.108 -0.4539  0.0262 -0.2233
 4454W        W 5425   1.511   9.896   7.361 -0.2269 -0.0351 -0.0266
 4455W        W 5426   8.756   0.443   2.345  0.3697 -0.1543 -0.1671
 4456W        W 5427   4.242  10.832  11.307  0.0832  0.0617  0.2744
 4457W        W 5428   5.245   4.688  10.462 -0.1065  0.0122  0.0864
 4458W        W 5429  12.550   8.020   2.044 -0.0722 -0.3327 -0.0159
 4459W        W 5430   8.795   9.389   7.305  0.1036 -0.1240  0.2426
 4460W        W 5431   3.711  10.883  12.113  0.0268 -0.1087 -0.0141
 4461W        W 5432   2.312   8.881   4.026  0.5622 -0.0863 -0.0980
 4462W        W 5433   2.948  12.485   2.587 -0.0349 -0.1293 -0.1733
 4463W        W 5434   5.167  10.784  13.768  0.1788 -0.2372 -0.1564
 4464W        W 5435   4.589   8.732   6.454 -0.1008  0.3239  0.1393
 4465W        W 5436  12.512   4.602  13.151  0.0835 -0.1297  0.0442
 4466W        W 5437   5.762   3.577   1.955  0.1869 -0.1521 -0.1701
 4467W        W 5438   0.020   6.425   5.293 -0.0170 -0.0847  0.1478
 4468W        W 5439   5.632  12.918   9.183 -0.0195 -0.1196 -0.1648
 4469W        W 5440   2.392   0.017   0.493 -0.1659  0.0648 -0.1663
 4470W        W 5441   7.287   0.361   7.699  0.2439  0.4322  0.1549
 4471W        W 5442  10.303  13.509  11.967 -0.0135 -0.0134  0.0551
 4472W        W 5443   4.218   7.894   0.548  0.0359 -0.0165  0.0368
 4473W        W 5444   3.864   2.460  10.946  0.2857  0.0323 -0.1744
 4474W        W 5445   8.969   5.900   9.575 -0.1001  0.1701 -0.1604
 4475W        W 5446   6.728  10.634   9.663 -0.0692 -0.0920 -0.0210
 4476W        W 5447   8.793   2.857  12.653 -0.0519  0.0134 -0.2092
 4477W        W 5448  10.722   6.406   7.311 -0.0878 -0.0806 -0.2888
 4478W        W 5449  11.732   9.642   5.583  0.0218 -0.1112 -0.0129
 4479W        W 5450  13.315  10.357   0.142 -0.2172  0.1815 -0.2010
 4480W        W 5451   9.695   4.133   7.176  0.2120  0.0720 -0.0535
 4481W        W 5452   0.739   0.708  13.405 -0.1236  0.0413  0.2163
 4482W        W 5453  13.810  13.287   0.948  0.0593  0.0171 -0.0986
 4483W        W 5454   6.412   0.342  11.895  0.0267 -0.1734 -0.2503
 4484W        W 5455   3.731  11.197   9.815 -0.3205 -0.2138  0.0481
 4485W        W 5456   2.241   6.937   5.452  0.2429  0.1581 -0.0980
 4486W        W 5457   9.144  10.863   2.943 -0.2378  0.3275 -0.3241
 4487W        W 5458   8.049   9.949  11.828 -0.1163 -0.3377  0.0006
 4488W        W 5459  12.540   3.997   9.773 -0.3738  0.1245  0.1945
 4489W        W 5460  12.404  13.555   5.096  0.1746  0.1463 -0.0872
 4490W        W 5461   7.168   5.415  12.172  0.2876 -0.1726 -0.4747
 4491W        W 5462  10.850   0.104   7.472 -0.3709  0.0019 -0.2365
 4492W        W 5463  11.846   3.173   5.903  0.0434  0.0882 -0.2019
 4493W        W 5464   3.494  11.336   5.735  0.3775  0.0213 -0.1618
 4494W        W 5465   9.357   1.476   4.783 -0.1049  0.3765  0.1821
 4495W        W 5466  12.557   1.009   8.466  0.0693  0.0669 -0.4377
 4496W        W 5467   4.532   5.151   3.900 -0.0664 -0.4819 -0.1862
 4497W        W 5468   6.902   2.665   6.346 -0.2118  0.0596  0.0836
 4498W        W 5469  13.848   7.508  11.170  0.0171  0.0602  0.0742
 4499W        W 5470   6.498   9.966  13.596 -0.0179 -0.0911  0.0183
 4500W        W 5471   1.727   4.983   6.653 -0.3205 -0.3093  0.1868
 4501W        W 5472  12.495   0.272  10.536  0.2507  0.2621 -0.3560
 4502W        W 5473   8.610  12.995  12.528 -0.1477 -0.3493 -0.0945
 4503W        W 5474   2.893   7.378  13.156  0.0027 -0.1195 -0.0474
 4504W        W 5475   8.311   3.020  12.858  0.1581  0.3388  0.1608
 4505W        W 5476   1.361  10.382  12.621 -0.1972 -0.1264 -0.0717
 4506W        W 5477   6.730   5.216   7.874  0.3380 -0.2317  0.0620
 4507W        W 5478   0.369   1.865   6.580 -0.0786 -0.1247 -0.2581
 4508W        W 5479   2.980  13.631  12.570  0.2549 -0.1134 -0.0319
 4509W        W 5480   4.937   5.540  13.615 -0.1415 -0.2585 -0.0652
 4510W        W 5481   6.624   7.883   3.158 -0.3138  0.0193 -0.0780
 4511W        W 5482  13.461   4.240   9.656  0.2202 -0.0732 -0.1464
 4512W        W 5483   8.153   1.197   7.790 -0.4040 -0.3482 -0.2993
 4513W        W 5484  13.391  11.026   7.858  0.3881  0.0271 -0.1312
 4514W        W 5485   4.745   9.225   2.866 -0.2820 -0.1415 -0.0234
 4515W        W 5486  12.693   9.295  10.036 -0.0732 -0.6123 -0.2388
 4516W        W 5487   3.850   5.419   3.514  0.0957  0.0469 -0.0441
 4517W        W 5488   1.808   4.123   1.643  0.1495  0.0275  0.0674
 4518W        W 5489   7.897  13.565   0.037 -0.0387 -0.3006 -0.1518
 4519W        W 5490  11.620   6.263   0.092  0.3624 -0.2643  0.0689
 4520W        W 5491   3.402   5.563   1.311 -0.1724  0.2315 -0.0484
 4521W        W 5492   4.367   9.660   8.188 -0.2676 -0.2540 -0.0653
 4522W        W 5493   6.910   5.572   2.961  0.0681  0.2542 -0.1401
 4523W        W 5494  10.695  13.373   6.312  0.0870 -0.0799  0.2057
 4524W        W 5495   6.557  12.011  10.692 -0.2623 -0.2696 -0.1207
 4525W        W 5496   3.218  11.770   1.914 -0.1843 -0.3388 -0.1542
 4526W        W 5497   6.110   3.086   2.401  0.0440 -0.3693 -0.2347
 4527W        W 5498   3.884  11.230  12.897  0.1617  0.0764 -0.0968
 4528W        W 5499   7.551   2.185   0.017 -0.4351 -0.1989  0.1272
 4529W        W 5500   6.789   4.666   3.416 -0.2201 -0.1228  0.1661
 4530W        W 5501  10.078   5.935  10.154  0.0849 -0.0308 -0.3001
 4531W        W 5502   6.270  13.468   1.181 -0.2050 -0.0562  0.2460
 4532W        W 5503   6.426  10.201   5.280 -0.0688 -0.1781  0.1212
 4533W        W 5504   3.926  12.516   1.307  0.0933  0.0897 -0.0815
 4534W        W 5505  12.557   5.816   5.101 -0.2772 -0.2936 -0.0907
 4535W        W 5506  13.783  10.921   7.042 -0.1523  0.3267 -0.0028
 4536W        W 5507   2.971  10.833   5.515 -0.1437 -0.3610 -0.1326
 4537W        W 5508  11.660  11.463  13.508 -0.2228  0.3156  0.2435
 4538W        W 5509   8.180   1.191   2.202 -0.3819 -0.0511 -0.5715
 4539W        W 5510   4.663   7.260   1.127 -0.0800  0.3064  0.0672
 4540W        W 5511  11.671   9.391   6.750 -0.0174 -0.1387 -0.1303
 4541W        W 5512   2.690   4.491   7.852 -0.1199 -0.0755 -0.0498
 4542W        W 5513   2.334   5.851   2.999  0.0890 -0.0188 -0.2203
 4543W        W 5514   7.460   2.493   0.355  0.0091  0.1586 -0.2447
 4544W        W 5515   7.981   1.767  11.972 -0.0965  0.1231  0.0139
 4545W        W 5516   5.025   1.429   8.297 -0.0738 -0.1088 -0.0488
 4546W        W 5517   1.017   4.095   4.121 -0.1879  0.3454  0.1534
 4547W        W 5518   1.526   9.882   2.853  0.2745  0.0191 -0.1620
 4548W        W 5519  11.846   6.660   6.851 -0.1550  0.0874  0.0042
 4549W        W 5520   5.053   1.716   7.261 -0.2709  0.1583  0.1194
 4550W        W 5521   2.784   3.863   9.134  0.0093  0.1303 -0.0167
 4551W        W 5522  10.932   5.425   8.737  0.3233  0.2116 -0.0076
 4552W        W 5523  12.098   7.649  11.495  0.1299  0.3277 -0.0821
 4553W        W 5524   0.539   2.098   8.324  0.0626  0.0604 -0.0641
 4554W        W 5525  12.733   6.140   6.835 -0.0215 -0.2257 -0.1205
 4555W        W 5526  10.837  10.012  10.126  0.2594 -0.1412 -0.2577
 4556W        W 5527  10.907   5.867   8.329 -0.1484 -0.1835  0.1908
 4557W        W 5528   6.046  13.596   0.689 -0.1062  0.2855  0.0542
 4558W        W 5529  11.934   5.291   2.039  0.2798  0.1468 -0.2131
 4559W        W 5530  13.395   1.910   2.749 -0.0234  0.6008  0.2673
 4560W        W 5531  13.263   8.750   7.022  0.0019  0.2597  0.1612
 4561W        W 5532  12.365   4.917  12.252 -0.0927  0.1396  0.0866
 4562W        W 5533   9.573   0.314   5.788  0.0984 -0.2160 -0.0541
 4563W        W 5534   3.219  13.914   8.716  0.3063 -0.0675  0.0639
 4564W        W 5535   0.484   3.543  10.160 -0.1022 -0.0264  0.0502
 4565W        W 5536   3.881   9.823  11.300 -0.3212 -0.0449  0.0500
 4566W        W 5537   9.969   3.381   6.668 -0.2221 -0.0245  0.0424
 4567W        W 5538  12.040   6.665   8.539 -0.3277  0.0797  0.2951
 4568W        W 5539  13.267   5.504   3.702  0.0291  0.0070 -0.2967
 4569W        W 5540   2.490  12.870  13.126  0.0483  0.0409  0.0465
 4570W        W 5541   3.724   0.680  12.210  0.1679  0.0125 -0.2019
 4571W        W 5542   9.045  10.694  11.754 -0.4206  0.1697 -0.5531
 4572W        W 5543   2.571  11.294  11.248  0.1284 -0.2885 -0.0910
 4573W        W 5544   0.462   8.544   5.185  0.0448  0.1848  0.1714
 4574W        W 5545   7.396  10.175  11.086 -0.0428 -0.2720 -0.0786
 4575W        W 5546  13.171   2.247   5.713  0.1183  0.1059  0.1166
 4576W        W 5547   3.601   1.753  13.359 -0.0044 -0.1008 -0.0143
 4577W        W 5548  10.054  11.005  11.846  0.1031  0.2393  0.0954
 4578W        W 5549   2.997   6.736  12.781 -0.1675  0.1883 -0.0104
 4579W        W 5550   4.367  11.347  12.821 -0.2492  0.0808 -0.1244
 4580W        W 5551  12.546  11.056  10.936  0.1928 -0.5847 -0.0712
 4581W        W 5552   7.045   9.858  13.442 -0.4103 -0.3348 -0.0754
 4582W        W 5553   6.174   8.196  12.800 -0.0881 -0.1752 -0.3013
 4583W        W 5554   9.523  11.490  11.718  0.2602 -0.0935 -0.1222
 4584W        W 5555  11.205  11.883  12.499  0.0247  0.1009  0.0114
 4585W        W 5556  10.553   6.359   9.880  0.1464 -0.2016  0.1909
 4586W        W 5557  10.377   2.051   1.924  0.0768 -0.4548  0.2752
 4587W        W 5558  13.502  13.585   6.132 -0.2487 -0.1342 -0.0537
 4588W        W 5559  10.094   4.265   5.075 -0.1236 -0.0217  0.3201
 4589W        W 5560   9.404  10.627   1.017 -0.0236  0.6287 -0.1895
 4590W        W 5561   5.291  12.419   6.918 -0.0333 -0.2166  0.1969
 4591W        W 5562  12.850   7.147   9.813 -0.0097 -0.3386  0.2991
 4592W        W 5563   7.911   6.432  13.390 -0.0576  0.2557 -0.1479
 4593W        W 5564   1.858  13.763   1.852 -0.0827 -0.2998 -0.1224
 4594W        W 5565   1.689   4.018   3.318  0.1479  0.2393 -0.1472
 4595W        W 5566   2.757   2.799   3.782 -0.1170  0.0565  0.1828
 4596W        W 5567  12.502   7.395   8.022  0.0020 -0.1288  0.0183
 4597W        W 5568   3.035   3.295  10.538  0.1318 -0.0972  0.1382
 4598W        W 5569  10.723   2.323   3.685  0.0869 -0.0716 -0.1995
 4599W        W 5570   5.671   7.282   9.454 -0.1804 -0.3075 -0.0701
 4600W        W 5571   9.308   1.155   9.797  0.0317  0.0678  0.1132
 4601W        W 5572  10.707   3.264   8.475 -0.0398 -0.0383  0.0757
 4602W        W 5573   0.865  11.955   5.528  0.0963 -0.1342  0.1000
 4603W        W 5574   7.354   2.443   5.899  0.0390 -0.2250 -0.1137
 4604W        W 5575   8.892   6.123   8.358 -0.0915  0.0028 -0.0646
 4605W        W 5576  10.235   4.465   1.792 -0.0086  0.1443 -0.1361
 4606W        W 5577  10.331  12.848   8.265 -0.1850 -0.2348  0.1561
 4607W        W 5578   4.113   4.424   1.704  0.1221 -0.1128 -0.0567
 4608W        W 5579  13.431   4.558   2.978 -0.0522 -0.0038  0.1201
 4609W        W 5580   1.452   0.172   0.421  0.1131  0.3020  0.3750
 4610W        W 5581  11.252  10.360   7.619  0.0155 -0.1873  0.0340
 4611W        W 5582  13.163   7.864   7.338 -0.1966  0.2050  0.1397
 4612W        W 5583   4.143  11.283  10.601 -0.3507  0.2927  0.1168
 4613W        W 5584  11.431   1.140   9.999 -0.3873 -0.0066  0.3662
 4614W        W 5585  11.442  11.349  10.717 -0.1356 -0.1350  0.1282
 4615W        W 5586  13.655  12.843  11.551  0.2946 -0.1950 -0.2852
 4616W        W 5587   2.498   6.746  12.558  0.1633 -0.0828 -0.0688
 4617W        W 5588  13.112   1.969   9.527  0.3073  0.2761  0.0755
 4618W        W 5589   1.171   1.972   2.004  0.0242  0.1860  0.1398
 4619W        W 5590   5.457  13.367  12.815  0.2358 -0.1905 -0.0768
 4620W        W 5591   3.595   6.780  11.521 -0.0723 -0.1568  0.2859
 4621W        W 5592  13.740  13.106   7.562  0.0478 -0.2272  0.2577
 4622W        W 5593   9.060   3.297   6.512 -0.0138  0.2667  0.0872
 4623W        W 5594   4.099   6.793  12.430  0.0979  0.0269  0.1202
 4624W        W 5595   5.378  10.381   5.777  0.0440 -0.0508  0.0259
 4625W        W 5596   0.070   7.685   8.705  0.2218 -0.3750  0.2477
 4626W        W 5597  12.125   6.149   9.174 -0.0902  0.0873 -0.1289
 4627W        W 5598   5.732   6.355  12.770  0.2478  0.2212 -0.0785
 4628W        W 5599  13.289  11.990   6.278 -0.5193 -0.0769  0.2051
 4629W        W 5600  10.557   4.796   2.595  0.0584 -0.4335 -0.2634
 4630W        W 5601  11.525   7.832   1.175 -0.2500 -0.3186  0.4308
 4631W        W 5602   8.350   1.654   1.418 -0.2653 -0.2439  0.2791
 4632W        W 5603   1.548   8.251   9.034  0.2247 -0.2177  0.0016
 4633W        W 5604  13.716   9.683  12.188 -0.1199 -0.0561 -0.0276
 4634W        W 5605  11.324  11.049   1.516 -0.0634  0.0698  0.0088
 4635W        W 5606   6.207   8.869   5.097  0.1413  0.0238 -0.3446
 4636W        W 5607   1.495  12.323  11.973 -0.0118  0.2056  0.3906
 4637W        W 5608   3.135   8.411   9.429  0.0688  0.1011 -0.1497
 4638W        W 5609   9.369   8.896   0.360  0.2942  0.0216  0.0484
 4639W        W 5610   8.821   8.776   6.360 -0.1561  0.1026 -0.1353
 4640W        W 5611   4.863   0.390  10.160 -0.3814 -0.3110 -0.2006
 4641W        W 5612   9.222   4.263   5.847  0.0613  0.2451  0.0882
 4642W        W 5613   8.273   6.860   7.304  0.0561 -0.1712 -0.0397
 4643W        W 5614   3.347   1.236  10.326 -0.0003  0.1080  0.0287
 4644W        W 5615   3.089   2.460  10.487  0.0625 -0.1171 -0.1743
 4645W        W 5616  13.194   7.875  12.628  0.2082 -0.3347  0.1463
 4646W        W 5617   0.035  11.984   3.404 -0.0081  0.0209  0.0570
 4647W        W 5618  12.312  11.763   0.235  0.0473  0.0109  0.0055
 4648W        W 5619  11.119   4.351   1.599 -0.0043 -0.4641  0.3365
 4649W        W 5620   8.939   0.808   3.522  0.2611  0.2196  0.0028
 4650W        W 5621   2.216  10.637  11.881 -0.0155  0.5937  0.0708
 4651W        W 5622  10.026   6.942  11.190  0.0008  0.1272  0.0425
 4652W        W 5623   7.700   6.946  10.832  0.0132 -0.0302 -0.0755
 4653W        W 5624   3.501   5.830  13.274 -0.0161  0.0621  0.2481
 4654W        W 5625   1.137   9.613  13.081  0.0680 -0.0971 -0.0110
 4655W        W 5626   5.202   2.243   6.343  0.2492 -0.0471  0.2446
 4656W        W 5627   8.192   9.754   6.753  0.0726  0.3015  0.1928
 4657W        W 5628  10.836   6.895   8.641  0.2765 -0.3167 -0.1943
 4658W        W 5629   5.997   5.637   1.784 -0.0986 -0.2941  0.0569
 4659W        W 5630  12.864   3.104   5.084  0.3449  0.0436  0.3297
 4660W        W 5631   5.958  13.152   0.412  0.0118  0.1052  0.2092
 4661W        W 5632   6.481   5.801  12.446  0.2264  0.0619  0.0251
 4662W        W 5633  13.081   5.899  13.729  0.4178 -0.3484 -0.0789
 4663W        W 5634   3.263  11.225   5.323  0.1157 -0.1614  0.1965
 4664W        W 5635  13.343  10.941   3.197 -0.1162 -0.0157 -0.1831
 4665W        W 5636   0.314   5.980   4.469 -0.3450 -0.0192 -0.3304
 4666W        W 5637   8.684   6.599  13.039  0.2217  0.1590 -0.2636
 4667W        W 5638   2.388   4.137  12.951 -0.0990 -0.1133  0.2706
 4668W        W 5639  10.431   1.336   2.417  0.2166  0.0449 -0.3095
 4669W        W 5640   3.117   2.849   9.245  0.1523  0.0424 -0.3233
 4670W        W 5641   3.219   5.614   8.351 -0.0314  0.0645 -0.2334
 4671W        W 5642   8.514   7.013  13.309  0.0862  0.0778 -0.0416
 4672W        W 5643   5.397   1.858  11.773  0.3319  0.1142 -0.2436
 4673W        W 5644   5.729   7.443   7.820 -0.3393 -0.1043  0.0387
 4674W        W 5645   2.469  11.678   8.626  0.0002 -0.2966  0.1883
 4675W        W 5646   6.546   6.531   3.569  0.0286 -0.0256  0.2555
 4676W        W 5647   5.848  12.577   3.946 -0.0013  0.2345  0.3362
 4677W        W 5648   6.601   8.778   2.236 -0.0084  0.0336  0.1116
 4678W        W 5649   2.908   3.289   5.732 -0.3373  0.1020 -0.2114
 4679W        W 5650   0.718   8.645  11.090 -0.2782 -0.1077  0.3219
 4680W        W 5651   6.016   8.849   5.932  0.2686 -0.0215 -0.2734
 4681W        W 5652   2.907   4.761   1.090  0.1105  0.0203 -0.1376
 4682W        W 5653  13.353   0.469   6.897  0.3021 -0.0625 -0.1745
 4683W        W 5654   8.841   0.788  13.356 -0.1942 -0.2591  0.1915
 4684W        W 5655  12.641   9.038   4.403  0.0405  0.1207  0.2355
 4685W        W 5656   5.187  11.148   5.257 -0.2336 -0.1961 -0.0374
 4686W        W 5657   7.593   2.694   4.494 -0.1069  0.1702 -0.0854
 4687W        W 5658   2.696   9.005  12.972  0.2076 -0.0985 -0.0678
 4688W        W 5659  11.403   1.182  11.811 -0.1582 -0.0872  0.2365
 4689W        W 5660   0.390   3.466   6.219 -0.1404  0.1291 -0.0738
 4690W        W 5661  12.045   0.250  11.231  0.0909 -0.2106  0.0128
 4691W        W 5662   4.323   9.705  10.105  0.3956  0.0270 -0.3204
 4692W        W 5663   6.672   2.842  12.515 -0.3269  0.2888  0.1530
 4693W        W 5664   1.104  13.695   7.910  0.1450  0.1122 -0.2804
 4694W        W 5665   8.849  12.154   7.433 -0.0755  0.0380 -0.3988
 4695W        W 5666   3.951   4.617   4.063 -0.0785  0.0590 -0.2245
 4696W        W 5667   4.413  10.227  12.363 -0.0702  0.3825 -0.2696
 4697W        W 5668   5.781   5.584   4.387 -0.0947 -0.2782  0.1155
 4698W        W 5669   4.244   6.677   3.911 -0.0422 -0.2311 -0.2745
 4699W        W 5670   6.286  10.200  10.833 -0.1639  0.3903 -0.3398
 4700W        W 5671   3.373   6.289   6.732 -0.1059  0.0185 -0.0076
 4701W        W 5672   6.421  12.646   8.581  0.4113 -0.1836  0.0763
 4702W        W 5673   6.290   4.407  13.692 -0.3668 -0.1634  0.1485
 4703W        W 5674   2.951   3.536  13.691 -0.0471  0.1146 -0.0643
 4704W        W 5675   5.849   9.963  11.606  0.0361  0.0759 -0.2524
 4705W        W 5676   1.494   7.584  13.195 -0.1654  0.2398 -0.1352
 4706W        W 5677   8.299   6.106  11.795  0.2413 -0.2764  0.0761
 4707W        W 5678   7.605   5.126   4.681 -0.1759  0.0822 -0.1284
 4708W        W 5679   1.026   6.425   0.550 -0.0206 -0.4254  0.5355
 4709W        W 5680   7.213   4.197   7.648  0.0875 -0.0358  0.0727
 4710W        W 5681   8.989   4.986   3.221  0.0756 -0.0505 -0.0073
 4711W        W 5682   9.646   1.016  11.663  0.1641  0.0394  0.0463
 4712W        W 5683  12.944   5.761   3.938  0.1272 -0.3631 -0.1559
 4713W        W 5684  11.813   8.555   3.683  0.1706  0.0882 -0.0691
 4714W        W 5685   2.138  10.380  13.677 -0.1639 -0.1089 -0.2270
 4715W        W 5686   7.119  13.781  10.955  0.0001 -0.2073 -0.0775
 4716W        W 5687   3.057   8.112  10.406  0.1467 -0.3081  0.1034
 4717W        W 5688   4.726   0.972   1.976  0.1279 -0.3068  0.0552
 4718W        W 5689  10.816  11.725   7.494 -0.1148 -0.2730  0.0481
 4719W        W 5690   5.209   2.097   2.749 -0.3392  0.1320 -0.4347
 4720W        W 5691   3.676   5.232   6.081  0.1042  0.3238  0.0912
 4721W        W 5692  11.199   9.294   6.535  0.4047 -0.0881  0.0421
 4722W        W 5693   6.745   9.325   6.389  0.1622 -0.0080 -0.0809
 4723W        W 5694   3.704   5.412  13.055 -0.1452  0.0261 -0.0479
 4724W        W 5695   5.340   2.601   5.264 -0.0648 -0.3261  0.1187
 4725W        W 5696  10.359  13.917   1.339  0.1737 -0.2105 -0.0937
 4726W        W 5697   1.391   0.512   6.840  0.0552 -0.0066 -0.1627
 4727W        W 5698   9.629  12.083   1.286 -0.2048  0.0763 -0.0681
 4728W        W 5699   5.347   7.925   6.531 -0.0025  0.1254  0.1155
 4729W        W 5700  12.810   4.638  12.716 -0.2562 -0.2168  0.1019
 4730W        W 5701   9.414   5.429   4.522  0.0201 -0.2112  0.1150
 4731W        W 5702  10.865   1.249   3.527  0.0148  0.0240 -0.2038
 4732W        W 5703  12.889   8.187   0.910  0.1461 -0.3963  0.1008
 4733W        W 5704  11.816   8.577   7.291  0.0955 -0.1234 -0.1788
 4734W        W 5705   3.900   4.364   5.005 -0.3639 -0.2619  0.0392
 4735W        W 5706   5.970  13.540   8.341  0.0241 -0.0232  0.1818
 4736W        W 5707   2.338   3.148  10.080  0.0448  0.2210  0.0495
 4737W        W 5708   9.562  13.535  13.884  0.1692  0.0817  0.1293
 4738W        W 5709  11.731   6.344  10.791  0.1161 -0.1862  0.0532
 4739W        W 5710   5.094  11.218  13.053  0.1067  0.0036 -0.1545
 4740W        W 5711  12.748   6.648  12.301 -0.0648  0.3234  0.2156
 4741W        W 5712   8.596   2.345  11.607 -0.1845 -0.4249 -0.0041
 4742W        W 5713   9.871   1.959   1.741 -0.1323  0.1588 -0.2536
 4743W        W 5714   8.597   3.797   7.704  0.2602 -0.3825  0.3003
 4744W        W 5715   2.141   0.747   5.501  0.0146 -0.0627 -0.1911
 4745W        W 5716   8.183   0.212   7.004 -0.1319  0.0694 -0.2315
 4746W        W 5717   9.527  13.820   6.140 -0.4212 -0.2280  0.0015
 4747W        W 5718   7.875  12.070  12.931  0.0304 -0.0579 -0.2647
 4748W        W 5719   1.522   9.621   4.835 -0.0479 -0.1677 -0.1569
 4749W        W 5720   8.700   1.564   9.661 -0.1637  0.3965 -0.0847
 4750W        W 5721  11.853   0.760   1.045  0.0527 -0.0608 -0.2767
 4751W        W 5722   5.304   7.719   7.025  0.1290 -0.1316 -0.0143
 4752W        W 5723   8.605   0.462  10.328  0.2215  0.3053  0.1082
 4753W        W 5724   0.157  12.586  10.315  0.1432 -0.2049 -0.0998
 4754W        W 5725  12.785   2.077  10.531  0.1468 -0.0568  0.1050
 4755W        W 5726   9.034   0.273  12.050 -0.1446  0.0709  0.2212
 4756W        W 5727   2.947  11.400   6.389  0.4468  0.1203 -0.1477
 4757W        W 5728  12.884   7.008  12.635 -0.0782 -0.3836 -0.0537
 4758W        W 5729   1.696  12.433   2.107 -0.1766 -0.0599  0.0984
 4759W        W 5730  13.619  12.719   4.785 -0.0774  0.1840 -0.0946
 4760W        W 5731   5.821   1.121   4.800 -0.1372 -0.1002  0.0743
 4761W        W 5732   2.473  11.281   2.267 -0.2804 -0.0276  0.1635
 4762W        W 5733   3.582   2.833   9.120 -0.2565  0.0090  0.2049
 4763W        W 5734   4.574   2.464   4.779  0.1560  0.0223  0.0228
 4764W        W 5735   2.921   0.746  12.429  0.1368 -0.1215 -0.0367
 4765W        W 5736   1.621   2.380   4.994 -0.0360 -0.1063  0.1980
 4766W        W 5737  13.153   8.420   5.910  0.4192 -0.0777  0.1107
 4767W        W 5738   2.634  10.324  12.630 -0.0954  0.0331 -0.1514
 4768W        W 5739  11.905  10.894   7.758 -0.0650 -0.0808  0.2108
 4769W        W 5740   5.297   4.603  10.934 -0.0991 -0.2544 -0.1518
 4770W        W 5741   8.743   5.738  12.230  0.0491 -0.2620  0.0857
 4771W        W 5742   7.760  10.507  12.544  0.1711 -0.3636 -0.0917
 4772W        W 5743  12.288  12.832   9.755 -0.1799 -0.1070  0.2207
 4773W        W 5744   1.489   5.996   7.536  0.3706  0.4046  0.1863
 4774W        W 5745   8.366   2.436   5.651 -0.0971 -0.1072 -0.1289
 4775W        W 5746   8.005   0.557   4.227 -0.0082  0.3381 -0.2050
 4776W        W 5747  13.489  13.134   3.456 -0.1767 -0.4551 -0.1964
 4777W        W 5748   2.141   4.607   1.736  0.2695 -0.2897  0.1181
 4778W        W 5749   3.479   2.843   6.485 -0.0052 -0.0852 -0.1192
 4779W        W 5750  10.259  10.413   9.263  0.1969 -0.1809 -0.3125
 4780W        W 5751   5.325  13.456   9.656  0.0811  0.0785 -0.3949
 4781W        W 5752   6.089   6.326  13.138 -0.3124  0.0556 -0.0662
 4782W        W 5753   9.486   0.833   7.884 -0.1676 -0.1854  0.2528
 4783W        W 5754   3.253   4.314  12.611 -0.2715 -0.1395  0.0333
 4784W        W 5755   2.106   8.490   1.195 -0.1281  0.2332  0.0524
 4785W        W 5756  10.982   0.528   4.938 -0.0890 -0.0770 -0.1690
 4786W        W 5757   0.431  11.947   1.802 -0.2946  0.1306 -0.1654
 4787W        W 5758   2.398   1.126   2.070  0.2639 -0.1755  0.1116
 4788W        W 5759   8.528   1.275   5.733  0.1497 -0.0792 -0.3045
 4789W        W 5760   2.374   5.785   6.607  0.3242  0.0494  0.1816
 4790W        W 5761   8.018   6.334   5.977 -0.2287 -0.0529 -0.0598
 4791W        W 5762   0.847   6.725   8.490  0.0976  0.1022 -0.0823
 4792W        W 5763   1.550   9.236   6.500 -0.0551  0.0833 -0.1320
 4793W        W 5764  13.875   7.121   5.775 -0.0165  0.0006  0.1848
 4794W        W 5765   0.173   9.515   3.023  0.3279 -0.0332  0.0496
 4795W        W 5766   8.018   7.757   9.493  0.2239 -0.0409  0.1964
 4796W        W 5767   2.763   8.646   1.992 -0.0745  0.0954 -0.1374
 4797W        W 5768  12.561   8.712  13.573 -0.1505 -0.1891  0.1461
 4798W        W 5769   9.815   0.348  11.420 -0.0527  0.0293  0.2921
 4799W        W 5770  13.356   2.215   8.068 -0.0629 -0.1784 -0.2551
 4800W        W 5771   4.892   7.236   0.515  0.0674  0.4485  0.0663
 4801W        W 5772   0.063   4.952   4.115  0.0200 -0.0896 -0.1110
 4802W        W 5773   6.732  10.716  12.853  0.3872 -0.0563 -0.1214
 4803W        W 5774   9.946   9.124   9.652  0.1104 -0.2181  0.2936
 4804W        W 5775   0.601   9.890   8.645  0.0018  0.0990  0.1247
 4805W        W 5776   2.053   4.919   9.127 -0.0634  0.1284  0.1392
 4806W        W 5777   0.970  11.289   3.143 -0.2035 -0.2837 -0.0864
 4807W        W 5778  10.172   7.239   6.543 -0.0584 -0.2128  0.1630
 4808W        W 5779   4.450   0.922  12.611  0.0040  0.1604 -0.0284
 4809W        W 5780   0.396   6.612   3.100  0.1846 -0.1095  0.0932
 4810W        W 5781   5.177   9.603   2.159  0.0325 -0.0002 -0.1912
 4811W        W 5782   6.736   2.105  10.823  0.3015 -0.1372 -0.0631
 4812W        W 5783   3.788   4.668   3.484  0.1680  0.1671 -0.0721
 4813W        W 5784   5.540   7.322   4.546  0.2529 -0.0533 -0.0426
 4814W        W 5785   9.244   4.131   2.849 -0.1525  0.2744 -0.1195
 4815W        W 5786   3.484   6.684  12.051  0.4144  0.3287 -0.3625
 4816W        W 5787  11.645  13.789   4.939 -0.0333 -0.2577 -0.1211
 4817W        W 5788   5.908  12.640   1.524  0.2075 -0.0284  0.2112
 4818W        W 5789   2.932   5.103  13.389  0.0450 -0.3237 -0.1421
 4819W        W 5790   1.636   6.145   9.001  0.1766  0.0627  0.0153
 4820W        W 5791   5.999  12.934   7.318  0.1428  0.1065  0.1233
 4821W        W 5792   0.362  13.191   6.720 -0.1244  0.1458 -0.2337
 4822W        W 5793  11.225  11.512   1.756  0.0178  0.3207  0.1747
 4823W        W 5794  13.912  11.057   7.513 -0.1988  0.0257 -0.1650
 4824W        W 5795   3.440  11.456  13.096  0.1127 -0.1390  0.3797
 4825W        W 5796   1.178   1.466   7.148 -0.1908 -0.1008  0.0253
[truncated: 1,156,127 more chars]
