# Supplementary material for: Cryptochrome magnetoreception: Time course of photoactivation from non-equilibrium coarse-grained molecular dynamics
Source: Comput Struct Biotechnol J. 2024 Nov 10;26:58–69. doi: 10.1016/j.csbj.2024.11.001 (PMC11725172; doi:10.1016/j.csbj.2024.11.001)
Supplement: Supplementary file 2 — Analysis codes and cg-MD simulation inputs (including initial molecular structures, parameters and topology files) and outputs (final molecular structures) of the 20 replicas. [file mmc2.zip › cg-md/data/itp files/martini.itp]

MARTINI FORCEFIELD V2.0 
; 
; SJ MARRINK, 01-07-2007
;             last update: 22-02-2011
;
; please cite:
;
; S.J. Marrink, H.J. Risselada, S. Yefimov, D.P. Tieleman, A.H. de Vries.
; The MARTINI forcefield: coarse grained model for biomolecular simulations.
; JPC-B, 111:7812-7824, 2007.
;
; and (if using lipid topologies):
;
; S.J. Marrink, A.H. de Vries, A.E. Mark.
; Coarse grained model for semi-quantitative lipid simulations.
; JPC-B, 108:750-760, 2004.


[ defaults ]
1 1

[ atomtypes ]

; Currently eighteen particle types are defined, divided into four main categories 
; (P, polar; N, intermediate; C, apolar; Q, charged)
; each of which has a number of sublevels (0,a,d, or ad) 
; subtype 0 has no hydrogen bond forming capacities,
; subtype d has some hydrogen donor capacities, 
; subtype a some hydrogen acceptor capacities, 
; and subtype da has both donor and acceptor capacities 
; or (1,2,3,4,5) where subtype 5 is more polar than 1.

; Two main classes of particles are furthermore distinguished, namely
; STANDARD particles which are mapped using a 4:1 mapping scheme, and
; RING particles which are used for ring compounds mapped 2-3:1.
; A special BIG particle type is defined in addition to prevent freezing of CG water.

; For reasons of computational efficiency, all particle masses are set to 72 amu.
; For realistic dynamics, especially of ring systems, the particle masses should be adapted. 
; This might require a reduction of the integration timestep, however.

; name mass charge ptype c6 c12

; STANDARD types, 4:1 mapping
; polar type
P5 72.0 0.000 A 0.0 0.0
P4 72.0 0.000 A 0.0 0.0
P3 72.0 0.000 A 0.0 0.0
P2 72.0 0.000 A 0.0 0.0
P1 72.0 0.000 A 0.0 0.0
; intermediate polar
Nda 72.0 0.000 A 0.0 0.0 
Nd 72.0 0.000 A 0.0 0.0
Na 72.0 0.000 A 0.0 0.0
N0 72.0 0.000 A 0.0 0.0
; apolar
C5 72.0 0.000 A 0.0 0.0
C4 72.0 0.000 A 0.0 0.0
C3 72.0 0.000 A 0.0 0.0
C2 72.0 0.000 A 0.0 0.0
C1 72.0 0.000 A 0.0 0.0
; charged
Qda 72.0 0.000 A 0.0 0.0
Qd 72.0 0.000 A 0.0 0.0
Qa 72.0 0.000 A 0.0 0.0
Q0 72.0 0.000 A 0.0 0.0

; RING types, 2-3:1 mapping 
SP5 72.0 0.000 A 0.0 0.0
SP4 72.0 0.000 A 0.0 0.0
SP3 72.0 0.000 A 0.0 0.0
SP2 72.0 0.000 A 0.0 0.0
SP1 72.0 0.000 A 0.0 0.0
SNda 72.0 0.000 A 0.0 0.0
SNd 72.0 0.000 A 0.0 0.0
SNa 72.0 0.000 A 0.0 0.0
SN0 72.0 0.000 A 0.0 0.0
SC5 72.0 0.000 A 0.0 0.0
SC4 72.0 0.000 A 0.0 0.0
SC3 72.0 0.000 A 0.0 0.0
SC2 72.0 0.000 A 0.0 0.0
SC1 72.0 0.000 A 0.0 0.0
SQda 72.0 0.000 A 0.0 0.0
SQd 72.0 0.000 A 0.0 0.0
SQa 72.0 0.000 A 0.0 0.0
SQ0 72.0 0.000 A 0.0 0.0

; BIG particle type (to prevent freezing of water)
BP4 72.0 0.000 A 0.0 0.0

; The D for the Histdine
D    24.0 0.000 A 0.0 0.0


#ifdef GO_VIRT
#include "BB-part-def_VirtGoSites.itp"
#endif

[ nonbond_params ]

; levels of LJ interaction:
 
; O 	- supra attractive: 	(eps=5.6, s=0.47) 
; I 	- attractive: 		(eps=5.0, s=0.47) 
; II 	- almost attractive: 	(eps=4.5, s=0.47)
; III 	- semi attractive:	(eps=4.0, s=0.47) 
; IV 	- intermediate: 	(eps=3.5, s=0.47) 
; V 	- almost intermediate: 	(eps=3.1, s=0.47) 
; VI 	- semi repulsive: 	(eps=2.7, s=0.47) 
; VII 	- almost repulsive: 	(eps=2.3, s=0.47) 
; VIII	- repulsive: 		(eps=2.0, s=0.47)
; IX 	- super repulsive: 	(eps=2.0, s=0.62)
;
; RINGS: for ring-ring interactions eps is reduced to 75%, sigma=0.43.

; i j	funda c6 c12 
; self terms
  P5 	P5 	1 	0.24145E-00 	0.26027E-02 ; supra attractive
  SP5 	SP5 	1 	0.10620E-00 	0.67132E-03 ; 75supra attractive, s=0.43
  P4 	P4 	1 	0.21558E-00 	0.23238E-02 ; attractive 
  BP4 	BP4 	1 	0.21558E-00 	0.23238E-02 ; attractive
  SP4 	SP4 	1 	0.94820E-01 	0.59939E-03 ; 75attractive, s=0.43
  P3 	P3 	1 	0.21558E-00 	0.23238E-02 ; attractive 
  SP3 	SP3 	1 	0.94820E-01 	0.59939E-03 ; 75attractive, s=0.43
  P2 	P2 	1 	0.19402E-00 	0.20914E-02 ; almost attractive
  SP2 	SP2 	1 	0.85338E-01 	0.53946E-03 ; 75almost attractive, s=0.43
  P1 	P1 	1 	0.19402E-00 	0.20914E-02 ; almost attractive
  SP1 	SP1 	1 	0.85338E-01 	0.53946E-03 ; 75almost attractive, s=0.43
  Nda 	Nda 	1 	0.19402E-00 	0.20914E-02 ; almost attractive
  SNda 	SNda 	1 	0.85338E-01 	0.53946E-03 ; 75almost attractive, s=0.43
  Nd 	Nd 	1 	0.17246E-00 	0.18590E-02 ; semi attractive
  SNd 	SNd 	1 	0.75856E-01 	0.47952E-03 ; 75semi attractive, s=0.43
  Na 	Na 	1 	0.17246E-00 	0.18590E-02 ; semi attractive
  SNa 	SNa 	1 	0.75856E-01 	0.47952E-03 ; 75semi attractive, s=0.43
  N0 	N0 	1 	0.15091E-00 	0.16267E-02 ; intermediate 
  SN0 	SN0 	1 	0.66375E-01 	0.41957E-03 ; 75intermediate, s=0.43
  C5 	C5 	1 	0.15091E-00 	0.16267E-02 ; intermediate 
  SC5 	SC5 	1 	0.66375E-01 	0.41957E-03 ; 75intermediate, s=0.43
  C4 	C4 	1 	0.15091E-00 	0.16267E-02 ; intermediate 
  SC4 	SC4 	1 	0.66375E-01 	0.41957E-03 ; 75intermediate, s=0.43
  C3 	C3 	1 	0.15091E-00 	0.16267E-02 ; intermediate 
  SC3 	SC3 	1 	0.66375E-01 	0.41957E-03 ; 75intermediate, s=0.43
  C2 	C2 	1 	0.15091E-00 	0.16267E-02 ; intermediate 
  SC2 	SC2 	1 	0.66375E-01 	0.41957E-03 ; 75intermediate, s=0.43
  C1 	C1 	1 	0.15091E-00 	0.16267E-02 ; intermediate 
  SC1 	SC1 	1 	0.66375E-01 	0.41957E-03 ; 75intermediate, s=0.43
  Qda 	Qda 	1 	0.24145E-00 	0.26027E-02 ; supra attractive
  SQda 	SQda 	1 	0.10620E-00 	0.67132E-03 ; 75supra attractive, s=0.43
  Qd 	Qd 	1 	0.21558E-00 	0.23238E-02 ; attractive 
  SQd 	SQd 	1 	0.94820E-01 	0.59939E-03 ; 75attractive, s=0.43
  Qa 	Qa 	1 	0.21558E-00 	0.23238E-02 ; attractive 
  SQa 	SQa 	1 	0.94820E-01 	0.59939E-03 ; 75attractive, s=0.43
  Q0 	Q0 	1 	0.15091E-00 	0.16267E-02 ; intermediate 
  SQ0 	SQ0 	1 	0.66375E-01 	0.41957E-03 ; 75intermediate, s=0.43
; cross terms
  P5 	SP5 	1 	0.24145E-00 	0.26027E-02 ; supra attractive
  P5 	P4 	1 	0.24145E-00 	0.26027E-02 ; supra attractive
  P5 	BP4 	1 	0.24145E-00 	0.26027E-02 ; supra attractive
  P5 	SP4 	1 	0.24145E-00 	0.26027E-02 ; supra attractive
  P5 	P3 	1 	0.24145E-00 	0.26027E-02 ; supra attractive
  P5 	SP3 	1 	0.24145E-00 	0.26027E-02 ; supra attractive
  P5 	P2 	1 	0.24145E-00 	0.26027E-02 ; supra attractive
  P5 	SP2 	1 	0.24145E-00 	0.26027E-02 ; supra attractive
  P5 	P1 	1 	0.24145E-00 	0.26027E-02 ; supra attractive
  P5 	SP1 	1 	0.24145E-00 	0.26027E-02 ; supra attractive
  P5 	Nda 	1 	0.21558E-00 	0.23238E-02 ; attractive 
  P5 	SNda 	1 	0.21558E-00 	0.23238E-02 ; attractive 
  P5 	Nd 	1 	0.21558E-00 	0.23238E-02 ; attractive 
  P5 	SNd 	1 	0.21558E-00 	0.23238E-02 ; attractive 
  P5 	Na 	1 	0.21558E-00 	0.23238E-02 ; attractive 
  P5 	SNa 	1 	0.21558E-00 	0.23238E-02 ; attractive 
  P5 	N0 	1 	0.15091E-00 	0.16267E-02 ; intermediate 
  P5 	SN0 	1 	0.15091E-00 	0.16267E-02 ; intermediate 
  P5 	C5 	1 	0.13366E-00 	0.14408E-02 ; almost intermediate 
  P5 	SC5 	1 	0.13366E-00 	0.14408E-02 ; almost intermediate 
  P5 	C4 	1 	0.11642E-00 	0.12549E-02 ; semi repulsive
  P5 	SC4 	1 	0.11642E-00 	0.12549E-02 ; semi repulsive
  P5 	C3 	1 	0.11642E-00 	0.12549E-02 ; semi repulsive
  P5 	SC3 	1 	0.11642E-00 	0.12549E-02 ; semi repulsive
  P5 	C2 	1 	0.99167E-01 	0.10690E-02 ; almost repulsive 
  P5 	SC2 	1 	0.99167E-01 	0.10690E-02 ; almost repulsive 
  P5 	C1 	1 	0.86233E-01 	0.92953E-03 ; repulsive 
  P5 	SC1 	1 	0.86233E-01 	0.92953E-03 ; repulsive 
  P5 	Qda 	1 	0.24145E-00 	0.26027E-02 ; supra attractive
  P5 	SQda 	1 	0.24145E-00 	0.26027E-02 ; supra attractive
  P5 	Qd 	1 	0.24145E-00 	0.26027E-02 ; supra attractive
  P5 	SQd 	1 	0.24145E-00 	0.26027E-02 ; supra attractive
  P5 	Qa 	1 	0.24145E-00 	0.26027E-02 ; supra attractive
  P5 	SQa 	1 	0.24145E-00 	0.26027E-02 ; supra attractive
  P5 	Q0 	1 	0.21558E-00 	0.23238E-02 ; attractive 
  P5 	SQ0 	1 	0.21558E-00 	0.23238E-02 ; attractive 
  SP5 	P4 	1 	0.24145E-00 	0.26027E-02 ; supra attractive
  SP5 	BP4 	1 	0.24145E-00 	0.26027E-02 ; supra attractive
  SP5 	SP4 	1 	0.10620E-00 	0.67132E-03 ; 75supra attractive, s=0.43
  SP5 	P3 	1 	0.24145E-00 	0.26027E-02 ; supra attractive
  SP5 	SP3 	1 	0.10620E-00 	0.67132E-03 ; 75supra attractive, s=0.43
  SP5 	P2 	1 	0.24145E-00 	0.26027E-02 ; supra attractive
  SP5 	SP2 	1 	0.10620E-00 	0.67132E-03 ; 75supra attractive, s=0.43
  SP5 	P1 	1 	0.24145E-00 	0.26027E-02 ; supra attractive
  SP5 	SP1 	1 	0.10620E-00 	0.67132E-03 ; 75supra attractive, s=0.43
  SP5 	Nda 	1 	0.21558E-00 	0.23238E-02 ; attractive 
  SP5 	SNda 	1 	0.94820E-01 	0.59939E-03 ; 75attractive, s=0.43
  SP5 	Nd 	1 	0.21558E-00 	0.23238E-02 ; attractive 
  SP5 	SNd 	1 	0.94820E-01 	0.59939E-03 ; 75attractive, s=0.43
  SP5 	Na 	1 	0.21558E-00 	0.23238E-02 ; attractive 
  SP5 	SNa 	1 	0.94820E-01 	0.59939E-03 ; 75attractive, s=0.43
  SP5 	N0 	1 	0.15091E-00 	0.16267E-02 ; intermediate 
  SP5 	SN0 	1 	0.66375E-01 	0.41957E-03 ; 75intermediate, s=0.43
  SP5 	C5 	1 	0.13366E-00 	0.14408E-02 ; almost intermediate 
  SP5 	SC5 	1 	0.58789E-01 	0.37162E-03 ; 75almost intermediate, s=0.43
  SP5 	C4 	1 	0.11642E-00 	0.12549E-02 ; semi repulsive
  SP5 	SC4 	1 	0.51203E-01 	0.32367E-03 ; 75semi repulsive s=0.43
  SP5 	C3 	1 	0.11642E-00 	0.12549E-02 ; semi repulsive
  SP5 	SC3 	1 	0.51203E-01 	0.32367E-03 ; 75semi repulsive s=0.43
  SP5 	C2 	1 	0.99167E-01 	0.10690E-02 ; almost repulsive 
  SP5 	SC2 	1 	0.43617E-01 	0.27572E-03 ; 75almost repulsive, s=0.43
  SP5 	C1 	1 	0.86233E-01 	0.92953E-03 ; repulsive 
  SP5 	SC1 	1 	0.37928E-01 	0.23976E-03 ; 75repulsive, s=0.43
  SP5 	Qda 	1 	0.24145E-00 	0.26027E-02 ; supra attractive
  SP5 	SQda 	1 	0.10620E-00 	0.67132E-03 ; 75supra attractive, s=0.43
  SP5 	Qd 	1 	0.24145E-00 	0.26027E-02 ; supra attractive
  SP5 	SQd 	1 	0.10620E-00 	0.67132E-03 ; 75supra attractive, s=0.43
  SP5 	Qa 	1 	0.24145E-00 	0.26027E-02 ; supra attractive
  SP5 	SQa 	1 	0.10620E-00 	0.67132E-03 ; 75supra attractive, s=0.43
  SP5 	Q0 	1 	0.21558E-00 	0.23238E-02 ; attractive 
  SP5 	SQ0 	1 	0.94820E-01 	0.59939E-03 ; 75attractive, s=0.43
  P4 	BP4 	1 	0.76824E-00 	0.26348E-01 ; supra attractive, s=0.57
  P4 	SP4 	1 	0.21558E-00 	0.23238E-02 ; attractive 
  P4 	P3 	1 	0.21558E-00 	0.23238E-02 ; attractive 
  P4 	SP3 	1 	0.21558E-00 	0.23238E-02 ; attractive 
  P4 	P2 	1 	0.19402E-00 	0.20914E-02 ; almost attractive
  P4 	SP2 	1 	0.19402E-00 	0.20914E-02 ; almost attractive
  P4 	P1 	1 	0.19402E-00 	0.20914E-02 ; almost attractive
  P4 	SP1 	1 	0.19402E-00 	0.20914E-02 ; almost attractive
  P4 	Nda 	1 	0.17246E-00 	0.18590E-02 ; semi attractive
  P4 	SNda 	1 	0.17246E-00 	0.18590E-02 ; semi attractive
  P4 	Nd 	1 	0.17246E-00 	0.18590E-02 ; semi attractive
  P4 	SNd 	1 	0.17246E-00 	0.18590E-02 ; semi attractive
  P4 	Na 	1 	0.17246E-00 	0.18590E-02 ; semi attractive
  P4 	SNa 	1 	0.17246E-00 	0.18590E-02 ; semi attractive
  P4 	N0 	1 	0.15091E-00 	0.16267E-02 ; intermediate 
  P4 	SN0 	1 	0.15091E-00 	0.16267E-02 ; intermediate 
  P4 	C5 	1 	0.13366E-00 	0.14408E-02 ; almost intermediate 
  P4 	SC5 	1 	0.13366E-00 	0.14408E-02 ; almost intermediate 
  P4 	C4 	1 	0.11642E-00 	0.12549E-02 ; semi repulsive
  P4 	SC4 	1 	0.11642E-00 	0.12549E-02 ; semi repulsive
  P4 	C3 	1 	0.11642E-00 	0.12549E-02 ; semi repulsive
  P4 	SC3 	1 	0.11642E-00 	0.12549E-02 ; semi repulsive
  P4 	C2 	1 	0.99167E-01 	0.10690E-02 ; almost repulsive 
  P4 	SC2 	1 	0.99167E-01 	0.10690E-02 ; almost repulsive 
  P4 	C1 	1 	0.86233E-01 	0.92953E-03 ; repulsive 
  P4 	SC1 	1 	0.86233E-01 	0.92953E-03 ; repulsive 
  P4 	Qda 	1 	0.24145E-00 	0.26027E-02 ; supra attractive
  P4 	SQda 	1 	0.24145E-00 	0.26027E-02 ; supra attractive
  P4 	Qd 	1 	0.24145E-00 	0.26027E-02 ; supra attractive
  P4 	SQd 	1 	0.24145E-00 	0.26027E-02 ; supra attractive
  P4 	Qa 	1 	0.24145E-00 	0.26027E-02 ; supra attractive
  P4 	SQa 	1 	0.24145E-00 	0.26027E-02 ; supra attractive
  P4 	Q0 	1 	0.24145E-00 	0.26027E-02 ; supra attractive
  P4 	SQ0 	1 	0.24145E-00 	0.26027E-02 ; supra attractive
  BP4	SP4 	1 	0.21558E-00 	0.23238E-02 ; attractive 
  BP4	P3 	1 	0.21558E-00 	0.23238E-02 ; attractive 
  BP4	SP3 	1 	0.21558E-00 	0.23238E-02 ; attractive 
  BP4 	P2 	1 	0.19402E-00 	0.20914E-02 ; almost attractive
  BP4 	SP2 	1 	0.19402E-00 	0.20914E-02 ; almost attractive
  BP4 	P1 	1 	0.19402E-00 	0.20914E-02 ; almost attractive
  BP4 	SP1 	1 	0.19402E-00 	0.20914E-02 ; almost attractive
  BP4 	Nda 	1 	0.17246E-00 	0.18590E-02 ; semi attractive
  BP4 	SNda 	1 	0.17246E-00 	0.18590E-02 ; semi attractive
  BP4 	Nd 	1 	0.17246E-00 	0.18590E-02 ; semi attractive
  BP4 	SNd 	1 	0.17246E-00 	0.18590E-02 ; semi attractive
  BP4 	Na 	1 	0.17246E-00 	0.18590E-02 ; semi attractive
  BP4 	SNa 	1 	0.17246E-00 	0.18590E-02 ; semi attractive
  BP4 	N0 	1 	0.15091E-00 	0.16267E-02 ; intermediate 
  BP4 	SN0 	1 	0.15091E-00 	0.16267E-02 ; intermediate 
  BP4 	C5 	1 	0.13366E-00 	0.14408E-02 ; almost intermediate 
  BP4 	SC5 	1 	0.13366E-00 	0.14408E-02 ; almost intermediate 
  BP4 	C4 	1 	0.11642E-00 	0.12549E-02 ; semi repulsive
  BP4 	SC4 	1 	0.11642E-00 	0.12549E-02 ; semi repulsive
  BP4 	C3 	1 	0.11642E-00 	0.12549E-02 ; semi repulsive
  BP4 	SC3 	1 	0.11642E-00 	0.12549E-02 ; semi repulsive
  BP4 	C2 	1 	0.99167E-01 	0.10690E-02 ; almost repulsive 
  BP4 	SC2 	1 	0.99167E-01 	0.10690E-02 ; almost repulsive 
  BP4 	C1 	1 	0.86233E-01 	0.92953E-03 ; repulsive 
  BP4 	SC1 	1 	0.86233E-01 	0.92953E-03 ; repulsive 
  BP4 	Qda 	1 	0.24145E-00 	0.26027E-02 ; supra attractive
  BP4 	SQda 	1 	0.24145E-00 	0.26027E-02 ; supra attractive
  BP4 	Qd 	1 	0.24145E-00 	0.26027E-02 ; supra attractive
  BP4 	SQd 	1 	0.24145E-00 	0.26027E-02 ; supra attractive
  BP4 	Qa 	1 	0.24145E-00 	0.26027E-02 ; supra attractive
  BP4 	SQa 	1 	0.24145E-00 	0.26027E-02 ; supra attractive
  BP4 	Q0 	1 	0.24145E-00 	0.26027E-02 ; supra attractive
  BP4 	SQ0 	1 	0.24145E-00 	0.26027E-02 ; supra attractive
  SP4 	P3 	1 	0.21558E-00 	0.23238E-02 ; attractive 
  SP4 	SP3 	1 	0.94820E-01 	0.59939E-03 ; 75attractive, s=0.43
  SP4 	P2 	1 	0.19402E-00 	0.20914E-02 ; almost attractive
  SP4 	SP2 	1 	0.85338E-01 	0.53946E-03 ; 75almost attractive, s=0.43
  SP4 	P1 	1 	0.19402E-00 	0.20914E-02 ; almost attractive
  SP4 	SP1 	1 	0.85338E-01 	0.53946E-03 ; 75almost attractive, s=0.43
  SP4 	Nda 	1 	0.17246E-00 	0.18590E-02 ; semi attractive
  SP4 	SNda 	1 	0.75856E-01 	0.47952E-03 ; 75semi attractive, s=0.43
  SP4 	Nd 	1 	0.17246E-00 	0.18590E-02 ; semi attractive
  SP4 	SNd 	1 	0.75856E-01 	0.47952E-03 ; 75semi attractive, s=0.43
  SP4 	Na 	1 	0.17246E-00 	0.18590E-02 ; semi attractive
  SP4 	SNa 	1 	0.75856E-01 	0.47952E-03 ; 75semi attractive, s=0.43
  SP4 	N0 	1 	0.15091E-00 	0.16267E-02 ; intermediate 
  SP4 	SN0 	1 	0.66375E-01 	0.41957E-03 ; 75intermediate, s=0.43
  SP4 	C5 	1 	0.13366E-00 	0.14408E-02 ; almost intermediate 
  SP4 	SC5 	1 	0.58789E-01 	0.37162E-03 ; 75almost intermediate, s=0.43
  SP4 	C4 	1 	0.11642E-00 	0.12549E-02 ; semi repulsive
  SP4 	SC4 	1 	0.51203E-01 	0.32367E-03 ; 75semi repulsive s=0.43
  SP4 	C3 	1 	0.11642E-00 	0.12549E-02 ; semi repulsive
  SP4 	SC3 	1 	0.51203E-01 	0.32367E-03 ; 75semi repulsive s=0.43
  SP4 	C2 	1 	0.99167E-01 	0.10690E-02 ; almost repulsive 
  SP4 	SC2 	1 	0.43617E-01 	0.27572E-03 ; 75almost repulsive, s=0.43
  SP4 	C1 	1 	0.86233E-01 	0.92953E-03 ; repulsive 
  SP4 	SC1 	1 	0.37928E-01 	0.23976E-03 ; 75repulsive, s=0.43
  SP4 	Qda 	1 	0.24145E-00 	0.26027E-02 ; supra attractive
  SP4 	SQda 	1 	0.10620E-00 	0.67132E-03 ; 75supra attractive, s=0.43
  SP4 	Qd 	1 	0.24145E-00 	0.26027E-02 ; supra attractive
  SP4 	SQd 	1 	0.10620E-00 	0.67132E-03 ; 75supra attractive, s=0.43
  SP4 	Qa 	1 	0.24145E-00 	0.26027E-02 ; supra attractive
  SP4 	SQa 	1 	0.10620E-00 	0.67132E-03 ; 75supra attractive, s=0.43
  SP4 	Q0 	1 	0.24145E-00 	0.26027E-02 ; supra attractive
  SP4 	SQ0 	1 	0.10620E-00 	0.67132E-03 ; 75supra attractive, s=0.43
  P3 	SP3 	1 	0.21558E-00 	0.23238E-02 ; attractive 
  P3 	P2 	1 	0.19402E-00 	0.20914E-02 ; almost attractive
  P3 	SP2 	1 	0.19402E-00 	0.20914E-02 ; almost attractive
  P3 	P1 	1 	0.19402E-00 	0.20914E-02 ; almost attractive
  P3 	SP1 	1 	0.19402E-00 	0.20914E-02 ; almost attractive
  P3 	Nda 	1 	0.19402E-00 	0.20914E-02 ; almost attractive
  P3 	SNda 	1 	0.19402E-00 	0.20914E-02 ; almost attractive
  P3 	Nd 	1 	0.19402E-00 	0.20914E-02 ; almost attractive
  P3 	SNd 	1 	0.19402E-00 	0.20914E-02 ; almost attractive
  P3 	Na 	1 	0.19402E-00 	0.20914E-02 ; almost attractive
  P3 	SNa 	1 	0.19402E-00 	0.20914E-02 ; almost attractive
  P3 	N0 	1 	0.15091E-00 	0.16267E-02 ; intermediate 
  P3 	SN0 	1 	0.15091E-00 	0.16267E-02 ; intermediate 
  P3 	C5 	1 	0.15091E-00 	0.16267E-02 ; intermediate 
  P3 	SC5 	1 	0.15091E-00 	0.16267E-02 ; intermediate 
  P3 	C4 	1 	0.13366E-00 	0.14408E-02 ; almost intermediate 
  P3 	SC4 	1 	0.13366E-00 	0.14408E-02 ; almost intermediate 
  P3 	C3 	1 	0.13366E-00 	0.14408E-02 ; almost intermediate 
  P3 	SC3 	1 	0.13366E-00 	0.14408E-02 ; almost intermediate 
  P3 	C2 	1 	0.11642E-00 	0.12549E-02 ; semi repulsive
  P3 	SC2 	1 	0.11642E-00 	0.12549E-02 ; semi repulsive
  P3 	C1 	1 	0.99167E-01 	0.10690E-02 ; almost repulsive 
  P3 	SC1 	1 	0.99167E-01 	0.10690E-02 ; almost repulsive 
  P3 	Qda 	1 	0.24145E-00 	0.26027E-02 ; supra attractive
  P3 	SQda 	1 	0.24145E-00 	0.26027E-02 ; supra attractive
  P3 	Qd 	1 	0.24145E-00 	0.26027E-02 ; supra attractive
  P3 	SQd 	1 	0.24145E-00 	0.26027E-02 ; supra attractive
  P3 	Qa 	1 	0.24145E-00 	0.26027E-02 ; supra attractive
  P3 	SQa 	1 	0.24145E-00 	0.26027E-02 ; supra attractive
  P3 	Q0 	1 	0.21558E-00 	0.23238E-02 ; attractive 
  P3 	SQ0 	1 	0.21558E-00 	0.23238E-02 ; attractive 
  SP3 	P2 	1 	0.19402E-00 	0.20914E-02 ; almost attractive
  SP3 	SP2 	1 	0.85338E-01 	0.53946E-03 ; 75almost attractive, s=0.43
  SP3 	P1 	1 	0.19402E-00 	0.20914E-02 ; almost attractive
  SP3 	SP1 	1 	0.85338E-01 	0.53946E-03 ; 75almost attractive, s=0.43
  SP3 	Nda 	1 	0.19402E-00 	0.20914E-02 ; almost attractive
  SP3 	SNda 	1 	0.85338E-01 	0.53946E-03 ; 75almost attractive, s=0.43
  SP3 	Nd 	1 	0.19402E-00 	0.20914E-02 ; almost attractive
  SP3 	SNd 	1 	0.85338E-01 	0.53946E-03 ; 75almost attractive, s=0.43
  SP3 	Na 	1 	0.19402E-00 	0.20914E-02 ; almost attractive
  SP3 	SNa 	1 	0.85338E-01 	0.53946E-03 ; 75almost attractive, s=0.43
  SP3 	N0 	1 	0.15091E-00 	0.16267E-02 ; intermediate 
  SP3 	SN0 	1 	0.66375E-01 	0.41957E-03 ; 75intermediate, s=0.43
  SP3 	C5 	1 	0.15091E-00 	0.16267E-02 ; intermediate 
  SP3 	SC5 	1 	0.66375E-01 	0.41957E-03 ; 75intermediate, s=0.43
  SP3 	C4 	1 	0.13366E-00 	0.14408E-02 ; almost intermediate 
  SP3 	SC4 	1 	0.58789E-01 	0.37162E-03 ; 75almost intermediate, s=0.43
  SP3 	C3 	1 	0.13366E-00 	0.14408E-02 ; almost intermediate 
  SP3 	SC3 	1 	0.58789E-01 	0.37162E-03 ; 75almost intermediate, s=0.43
  SP3 	C2 	1 	0.11642E-00 	0.12549E-02 ; semi repulsive
  SP3 	SC2 	1 	0.51203E-01 	0.32367E-03 ; 75semi repulsive s=0.43
  SP3 	C1 	1 	0.99167E-01 	0.10690E-02 ; almost repulsive 
  SP3 	SC1 	1 	0.43617E-01 	0.27572E-03 ; 75almost repulsive, s=0.43
  SP3 	Qda 	1 	0.24145E-00 	0.26027E-02 ; supra attractive
  SP3 	SQda 	1 	0.10620E-00 	0.67132E-03 ; 75supra attractive, s=0.43
  SP3 	Qd 	1 	0.24145E-00 	0.26027E-02 ; supra attractive
  SP3 	SQd 	1 	0.10620E-00 	0.67132E-03 ; 75supra attractive, s=0.43
  SP3 	Qa 	1 	0.24145E-00 	0.26027E-02 ; supra attractive
  SP3 	SQa 	1 	0.10620E-00 	0.67132E-03 ; 75supra attractive, s=0.43
  SP3 	Q0 	1 	0.21558E-00 	0.23238E-02 ; attractive 
  SP3 	SQ0 	1 	0.94820E-01 	0.59939E-03 ; 75attractive, s=0.43
  P2 	SP2 	1 	0.19402E-00 	0.20914E-02 ; almost attractive
  P2 	P1 	1 	0.19402E-00 	0.20914E-02 ; almost attractive
  P2 	SP1 	1 	0.19402E-00 	0.20914E-02 ; almost attractive
  P2 	Nda 	1 	0.19402E-00 	0.20914E-02 ; almost attractive
  P2 	SNda 	1 	0.19402E-00 	0.20914E-02 ; almost attractive
  P2 	Nd 	1 	0.19402E-00 	0.20914E-02 ; almost attractive
  P2 	SNd 	1 	0.19402E-00 	0.20914E-02 ; almost attractive
  P2 	Na 	1 	0.19402E-00 	0.20914E-02 ; almost attractive
  P2 	SNa 	1 	0.19402E-00 	0.20914E-02 ; almost attractive
  P2 	N0 	1 	0.17246E-00 	0.18590E-02 ; semi attractive
  P2 	SN0 	1 	0.17246E-00 	0.18590E-02 ; semi attractive
  P2 	C5 	1 	0.15091E-00 	0.16267E-02 ; intermediate 
  P2 	SC5 	1 	0.15091E-00 	0.16267E-02 ; intermediate 
  P2 	C4 	1 	0.15091E-00 	0.16267E-02 ; intermediate 
  P2 	SC4 	1 	0.15091E-00 	0.16267E-02 ; intermediate 
  P2 	C3 	1 	0.13366E-00 	0.14408E-02 ; almost intermediate 
  P2 	SC3 	1 	0.13366E-00 	0.14408E-02 ; almost intermediate 
  P2 	C2 	1 	0.11642E-00 	0.12549E-02 ; semi repulsive
  P2 	SC2 	1 	0.11642E-00 	0.12549E-02 ; semi repulsive
  P2 	C1 	1 	0.99167E-01 	0.10690E-02 ; almost repulsive 
  P2 	SC1 	1 	0.99167E-01 	0.10690E-02 ; almost repulsive 
  P2 	Qda 	1 	0.21558E-00 	0.23238E-02 ; attractive 
  P2 	SQda 	1 	0.21558E-00 	0.23238E-02 ; attractive 
  P2 	Qd 	1 	0.21558E-00 	0.23238E-02 ; attractive 
  P2 	SQd 	1 	0.21558E-00 	0.23238E-02 ; attractive 
  P2 	Qa 	1 	0.21558E-00 	0.23238E-02 ; attractive 
  P2 	SQa 	1 	0.21558E-00 	0.23238E-02 ; attractive 
  P2 	Q0 	1 	0.19402E-00 	0.20914E-02 ; almost attractive
  P2 	SQ0 	1 	0.19402E-00 	0.20914E-02 ; almost attractive
  SP2 	P1 	1 	0.19402E-00 	0.20914E-02 ; almost attractive
  SP2 	SP1 	1 	0.85338E-01 	0.53946E-03 ; 75almost attractive, s=0.43
  SP2 	Nda 	1 	0.19402E-00 	0.20914E-02 ; almost attractive
  SP2 	SNda 	1 	0.85338E-01 	0.53946E-03 ; 75almost attractive, s=0.43
  SP2 	Nd 	1 	0.19402E-00 	0.20914E-02 ; almost attractive
  SP2 	SNd 	1 	0.85338E-01 	0.53946E-03 ; 75almost attractive, s=0.43
  SP2 	Na 	1 	0.19402E-00 	0.20914E-02 ; almost attractive
  SP2 	SNa 	1 	0.85338E-01 	0.53946E-03 ; 75almost attractive, s=0.43
  SP2 	N0 	1 	0.17246E-00 	0.18590E-02 ; semi attractive
  SP2 	SN0 	1 	0.75856E-01 	0.47952E-03 ; 75semi attractive, s=0.43
  SP2 	C5 	1 	0.15091E-00 	0.16267E-02 ; intermediate 
  SP2 	SC5 	1 	0.66375E-01 	0.41957E-03 ; 75intermediate, s=0.43
  SP2 	C4 	1 	0.15091E-00 	0.16267E-02 ; intermediate 
  SP2 	SC4 	1 	0.66375E-01 	0.41957E-03 ; 75intermediate, s=0.43
  SP2 	C3 	1 	0.13366E-00 	0.14408E-02 ; almost intermediate 
  SP2 	SC3 	1 	0.58789E-01 	0.37162E-03 ; 75almost intermediate, s=0.43
  SP2 	C2 	1 	0.11642E-00 	0.12549E-02 ; semi repulsive
  SP2 	SC2 	1 	0.51203E-01 	0.32367E-03 ; 75semi repulsive s=0.43
  SP2 	C1 	1 	0.99167E-01 	0.10690E-02 ; almost repulsive 
  SP2 	SC1 	1 	0.43617E-01 	0.27572E-03 ; 75almost repulsive, s=0.43
  SP2 	Qda 	1 	0.21558E-00 	0.23238E-02 ; attractive 
  SP2 	SQda 	1 	0.94820E-01 	0.59939E-03 ; 75attractive, s=0.43
  SP2 	Qd 	1 	0.21558E-00 	0.23238E-02 ; attractive 
  SP2 	SQd 	1 	0.94820E-01 	0.59939E-03 ; 75attractive, s=0.43
  SP2 	Qa 	1 	0.21558E-00 	0.23238E-02 ; attractive 
  SP2 	SQa 	1 	0.94820E-01 	0.59939E-03 ; 75attractive, s=0.43
  SP2 	Q0 	1 	0.19402E-00 	0.20914E-02 ; almost attractive
  SP2 	SQ0 	1 	0.85338E-01 	0.53946E-03 ; 75almost attractive, s=0.43
  P1 	SP1 	1 	0.19402E-00 	0.20914E-02 ; almost attractive
  P1 	Nda 	1 	0.19402E-00 	0.20914E-02 ; almost attractive
  P1 	SNda 	1 	0.19402E-00 	0.20914E-02 ; almost attractive
  P1 	Nd 	1 	0.19402E-00 	0.20914E-02 ; almost attractive
  P1 	SNd 	1 	0.19402E-00 	0.20914E-02 ; almost attractive
  P1 	Na 	1 	0.19402E-00 	0.20914E-02 ; almost attractive
  P1 	SNa 	1 	0.19402E-00 	0.20914E-02 ; almost attractive
  P1 	N0 	1 	0.17246E-00 	0.18590E-02 ; semi attractive
  P1 	SN0 	1 	0.17246E-00 	0.18590E-02 ; semi attractive
  P1 	C5 	1 	0.15091E-00 	0.16267E-02 ; intermediate 
  P1 	SC5 	1 	0.15091E-00 	0.16267E-02 ; intermediate 
  P1 	C4 	1 	0.15091E-00 	0.16267E-02 ; intermediate 
  P1 	SC4 	1 	0.15091E-00 	0.16267E-02 ; intermediate 
  P1 	C3 	1 	0.15091E-00 	0.16267E-02 ; intermediate 
  P1 	SC3 	1 	0.15091E-00 	0.16267E-02 ; intermediate 
  P1 	C2 	1 	0.13366E-00 	0.14408E-02 ; almost intermediate 
  P1 	SC2 	1 	0.13366E-00 	0.14408E-02 ; almost intermediate 
  P1 	C1 	1 	0.11642E-00 	0.12549E-02 ; semi repulsive
  P1 	SC1 	1 	0.11642E-00 	0.12549E-02 ; semi repulsive
  P1 	Qda 	1 	0.21558E-00 	0.23238E-02 ; attractive 
  P1 	SQda 	1 	0.21558E-00 	0.23238E-02 ; attractive 
  P1 	Qd 	1 	0.21558E-00 	0.23238E-02 ; attractive 
  P1 	SQd 	1 	0.21558E-00 	0.23238E-02 ; attractive 
  P1 	Qa 	1 	0.21558E-00 	0.23238E-02 ; attractive 
  P1 	SQa 	1 	0.21558E-00 	0.23238E-02 ; attractive 
  P1 	Q0 	1 	0.17246E-00 	0.18590E-02 ; semi attractive
  P1 	SQ0 	1 	0.17246E-00 	0.18590E-02 ; semi attractive
  SP1	Nda 	1 	0.19402E-00 	0.20914E-02 ; almost attractive
  SP1 	SNda 	1 	0.85338E-01 	0.53946E-03 ; 75almost attractive, s=0.43
  SP1	Nd 	1 	0.19402E-00 	0.20914E-02 ; almost attractive
  SP1 	SNd 	1 	0.85338E-01 	0.53946E-03 ; 75almost attractive, s=0.43
  SP1 	Na 	1 	0.19402E-00 	0.20914E-02 ; almost attractive
  SP1 	SNa 	1 	0.85338E-01 	0.53946E-03 ; 75almost attractive, s=0.43
  SP1 	N0 	1 	0.17246E-00 	0.18590E-02 ; semi attractive
  SP1 	SN0 	1 	0.75856E-01 	0.47952E-03 ; 75semi attractive, s=0.43
  SP1 	C5 	1 	0.15091E-00 	0.16267E-02 ; intermediate 
  SP1 	SC5 	1 	0.66375E-01 	0.41957E-03 ; 75intermediate, s=0.43
  SP1 	C4 	1 	0.15091E-00 	0.16267E-02 ; intermediate 
  SP1 	SC4 	1 	0.66375E-01 	0.41957E-03 ; 75intermediate, s=0.43
  SP1 	C3 	1 	0.15091E-00 	0.16267E-02 ; intermediate 
  SP1 	SC3 	1 	0.66375E-01 	0.41957E-03 ; 75intermediate, s=0.43
  SP1 	C2 	1 	0.13366E-00 	0.14408E-02 ; almost intermediate 
  SP1 	SC2 	1 	0.58789E-01 	0.37162E-03 ; 75almost intermediate, s=0.43
  SP1 	C1 	1 	0.11642E-00 	0.12549E-02 ; semi repulsive
  SP1 	SC1 	1 	0.51203E-01 	0.32367E-03 ; 75semi repulsive s=0.43
  SP1 	Qda 	1 	0.21558E-00 	0.23238E-02 ; attractive 
  SP1 	SQda 	1 	0.94820E-01 	0.59939E-03 ; 75attractive, s=0.43
  SP1 	Qd 	1 	0.21558E-00 	0.23238E-02 ; attractive 
  SP1 	SQd 	1 	0.94820E-01 	0.59939E-03 ; 75attractive, s=0.43
  SP1 	Qa 	1 	0.21558E-00 	0.23238E-02 ; attractive 
  SP1 	SQa 	1 	0.94820E-01 	0.59939E-03 ; 75attractive, s=0.43
  SP1 	Q0 	1 	0.17246E-00 	0.18590E-02 ; semi attractive
  SP1 	SQ0 	1 	0.75856E-01 	0.47952E-03 ; 75semi attractive, s=0.43
  Nda 	SNda 	1 	0.19402E-00 	0.20914E-02 ; almost attractive
  Nda 	Nd 	1 	0.19402E-00 	0.20914E-02 ; almost attractive
  Nda 	SNd 	1 	0.19402E-00 	0.20914E-02 ; almost attractive
  Nda 	Na 	1 	0.19402E-00 	0.20914E-02 ; almost attractive
  Nda 	SNa 	1 	0.19402E-00 	0.20914E-02 ; almost attractive
  Nda 	N0 	1 	0.15091E-00 	0.16267E-02 ; intermediate 
  Nda 	SN0 	1 	0.15091E-00 	0.16267E-02 ; intermediate 
  Nda 	C5 	1 	0.15091E-00 	0.16267E-02 ; intermediate 
  Nda 	SC5 	1 	0.15091E-00 	0.16267E-02 ; intermediate 
  Nda 	C4 	1 	0.13366E-00 	0.14408E-02 ; almost intermediate 
  Nda 	SC4 	1 	0.13366E-00 	0.14408E-02 ; almost intermediate 
  Nda 	C3 	1 	0.11642E-00 	0.12549E-02 ; semi repulsive
  Nda 	SC3 	1 	0.11642E-00 	0.12549E-02 ; semi repulsive
  Nda 	C2 	1 	0.11642E-00 	0.12549E-02 ; semi repulsive
  Nda 	SC2 	1 	0.11642E-00 	0.12549E-02 ; semi repulsive
  Nda 	C1 	1 	0.11642E-00 	0.12549E-02 ; semi repulsive
  Nda 	SC1 	1 	0.11642E-00 	0.12549E-02 ; semi repulsive
  Nda 	Qda 	1 	0.21558E-00 	0.23238E-02 ; attractive 
  Nda 	SQda 	1 	0.21558E-00 	0.23238E-02 ; attractive 
  Nda 	Qd 	1 	0.21558E-00 	0.23238E-02 ; attractive 
  Nda 	SQd 	1 	0.21558E-00 	0.23238E-02 ; attractive 
  Nda 	Qa 	1 	0.21558E-00 	0.23238E-02 ; attractive 
  Nda 	SQa 	1 	0.21558E-00 	0.23238E-02 ; attractive 
  Nda 	Q0 	1 	0.17246E-00 	0.18590E-02 ; semi attractive
  Nda 	SQ0 	1 	0.17246E-00 	0.18590E-02 ; semi attractive
  SNda 	Nd 	1 	0.19402E-00 	0.20914E-02 ; almost attractive
  SNda 	SNd 	1 	0.85338E-01 	0.53946E-03 ; 75almost attractive, s=0.43
  SNda 	Na 	1 	0.19402E-00 	0.20914E-02 ; almost attractive
  SNda 	SNa 	1 	0.85338E-01 	0.53946E-03 ; 75almost attractive, s=0.43
  SNda 	N0 	1 	0.15091E-00 	0.16267E-02 ; intermediate 
  SNda 	SN0 	1 	0.66375E-01 	0.41957E-03 ; 75intermediate, s=0.43
  SNda 	C5 	1 	0.15091E-00 	0.16267E-02 ; intermediate 
  SNda 	SC5 	1 	0.66375E-01 	0.41957E-03 ; 75intermediate, s=0.43
  SNda 	C4 	1 	0.13366E-00 	0.14408E-02 ; almost intermediate 
  SNda 	SC4 	1 	0.58789E-01 	0.37162E-03 ; 75almost intermediate, s=0.43
  SNda 	C3 	1 	0.11642E-00 	0.12549E-02 ; semi repulsive
  SNda 	SC3 	1 	0.51203E-01 	0.32367E-03 ; 75semi repulsive s=0.43
  SNda 	C2 	1 	0.11642E-00 	0.12549E-02 ; semi repulsive
  SNda 	SC2 	1 	0.51203E-01 	0.32367E-03 ; 75semi repulsive s=0.43
  SNda 	C1 	1 	0.11642E-00 	0.12549E-02 ; semi repulsive
  SNda 	SC1 	1 	0.51203E-01 	0.32367E-03 ; 75semi repulsive s=0.43
  SNda 	Qda 	1 	0.21558E-00 	0.23238E-02 ; attractive 
  SNda 	SQda 	1 	0.94820E-01 	0.59939E-03 ; 75attractive, s=0.43
  SNda 	Qd 	1 	0.21558E-00 	0.23238E-02 ; attractive 
  SNda 	SQd 	1 	0.94820E-01 	0.59939E-03 ; 75attractive, s=0.43
  SNda 	Qa 	1 	0.21558E-00 	0.23238E-02 ; attractive 
  SNda 	SQa 	1 	0.94820E-01 	0.59939E-03 ; 75attractive, s=0.43
  SNda 	Q0 	1 	0.17246E-00 	0.18590E-02 ; semi attractive
  SNda 	SQ0 	1 	0.75856E-01 	0.47952E-03 ; 75semi attractive, s=0.43
  Nd 	SNd 	1 	0.17246E-00 	0.18590E-02 ; semi attractive
  Nd 	Na 	1 	0.19402E-00 	0.20914E-02 ; almost attractive
  Nd 	SNa 	1 	0.19402E-00 	0.20914E-02 ; almost attractive
  Nd 	N0 	1 	0.15091E-00 	0.16267E-02 ; intermediate 
  Nd 	SN0 	1 	0.15091E-00 	0.16267E-02 ; intermediate 
  Nd 	C5 	1 	0.15091E-00 	0.16267E-02 ; intermediate 
  Nd 	SC5 	1 	0.15091E-00 	0.16267E-02 ; intermediate 
  Nd 	C4 	1 	0.13366E-00 	0.14408E-02 ; almost intermediate 
  Nd 	SC4 	1 	0.13366E-00 	0.14408E-02 ; almost intermediate 
  Nd 	C3 	1 	0.11642E-00 	0.12549E-02 ; semi repulsive
  Nd 	SC3 	1 	0.11642E-00 	0.12549E-02 ; semi repulsive
  Nd 	C2 	1 	0.11642E-00 	0.12549E-02 ; semi repulsive
  Nd 	SC2 	1 	0.11642E-00 	0.12549E-02 ; semi repulsive
  Nd 	C1 	1 	0.11642E-00 	0.12549E-02 ; semi repulsive
  Nd 	SC1 	1 	0.11642E-00 	0.12549E-02 ; semi repulsive
  Nd 	Qda 	1 	0.21558E-00 	0.23238E-02 ; attractive 
  Nd 	SQda 	1 	0.21558E-00 	0.23238E-02 ; attractive 
  Nd 	Qd 	1 	0.17246E-00 	0.18590E-02 ; semi attractive
  Nd 	SQd 	1 	0.17246E-00 	0.18590E-02 ; semi attractive
  Nd 	Qa 	1 	0.21558E-00 	0.23238E-02 ; attractive 
  Nd 	SQa 	1 	0.21558E-00 	0.23238E-02 ; attractive 
  Nd 	Q0 	1 	0.17246E-00 	0.18590E-02 ; semi attractive
  Nd 	SQ0 	1 	0.17246E-00 	0.18590E-02 ; semi attractive
  SNd 	Na 	1 	0.19402E-00 	0.20914E-02 ; almost attractive
  SNd 	SNa 	1 	0.85338E-01 	0.53946E-03 ; 75almost attractive, s=0.43
  SNd 	N0 	1 	0.15091E-00 	0.16267E-02 ; intermediate 
  SNd 	SN0 	1 	0.66375E-01 	0.41957E-03 ; 75intermediate, s=0.43
  SNd 	C5 	1 	0.15091E-00 	0.16267E-02 ; intermediate 
  SNd 	SC5 	1 	0.66375E-01 	0.41957E-03 ; 75intermediate, s=0.43
  SNd 	C4 	1 	0.13366E-00 	0.14408E-02 ; almost intermediate 
  SNd 	SC4 	1 	0.58789E-01 	0.37162E-03 ; 75almost intermediate, s=0.43
  SNd 	C3 	1 	0.11642E-00 	0.12549E-02 ; semi repulsive
  SNd 	SC3 	1 	0.51203E-01 	0.32367E-03 ; 75semi repulsive s=0.43
  SNd 	C2 	1 	0.11642E-00 	0.12549E-02 ; semi repulsive
  SNd 	SC2 	1 	0.51203E-01 	0.32367E-03 ; 75semi repulsive s=0.43
  SNd 	C1 	1 	0.11642E-00 	0.12549E-02 ; semi repulsive
  SNd 	SC1 	1 	0.51203E-01 	0.32367E-03 ; 75semi repulsive s=0.43
  SNd 	Qda 	1 	0.21558E-00 	0.23238E-02 ; attractive 
  SNd 	SQda 	1 	0.94820E-01 	0.59939E-03 ; 75attractive, s=0.43
  SNd 	Qd 	1 	0.17246E-00 	0.18590E-02 ; semi attractive
  SNd 	SQd 	1 	0.75856E-01 	0.47952E-03 ; 75semi attractive, s=0.43
  SNd 	Qa 	1 	0.21558E-00 	0.23238E-02 ; attractive 
  SNd 	SQa 	1 	0.94820E-01 	0.59939E-03 ; 75attractive, s=0.43
  SNd 	Q0 	1 	0.17246E-00 	0.18590E-02 ; semi attractive
  SNd 	SQ0 	1 	0.75856E-01 	0.47952E-03 ; 75semi attractive, s=0.43
  Na 	SNa 	1 	0.17246E-00 	0.18590E-02 ; semi attractive
  Na 	N0 	1 	0.15091E-00 	0.16267E-02 ; intermediate 
  Na 	SN0 	1 	0.15091E-00 	0.16267E-02 ; intermediate 
  Na 	C5 	1 	0.15091E-00 	0.16267E-02 ; intermediate 
  Na 	SC5 	1 	0.15091E-00 	0.16267E-02 ; intermediate 
  Na 	C4 	1 	0.13366E-00 	0.14408E-02 ; almost intermediate 
  Na 	SC4 	1 	0.13366E-00 	0.14408E-02 ; almost intermediate 
  Na 	C3 	1 	0.11642E-00 	0.12549E-02 ; semi repulsive
  Na 	SC3 	1 	0.11642E-00 	0.12549E-02 ; semi repulsive
  Na 	C2 	1 	0.11642E-00 	0.12549E-02 ; semi repulsive
  Na 	SC2 	1 	0.11642E-00 	0.12549E-02 ; semi repulsive
  Na 	C1 	1 	0.11642E-00 	0.12549E-02 ; semi repulsive
  Na 	SC1 	1 	0.11642E-00 	0.12549E-02 ; semi repulsive
  Na 	Qda 	1 	0.21558E-00 	0.23238E-02 ; attractive 
  Na 	SQda 	1 	0.21558E-00 	0.23238E-02 ; attractive 
  Na 	Qd 	1 	0.21558E-00 	0.23238E-02 ; attractive 
  Na 	SQd 	1 	0.21558E-00 	0.23238E-02 ; attractive 
  Na 	Qa 	1 	0.17246E-00 	0.18590E-02 ; semi attractive
  Na 	SQa 	1 	0.17246E-00 	0.18590E-02 ; semi attractive
  Na 	Q0 	1 	0.17246E-00 	0.18590E-02 ; semi attractive
  Na 	SQ0 	1 	0.17246E-00 	0.18590E-02 ; semi attractive
  SNa 	N0 	1 	0.15091E-00 	0.16267E-02 ; intermediate 
  SNa 	SN0 	1 	0.66375E-01 	0.41957E-03 ; 75intermediate, s=0.43
  SNa 	C5 	1 	0.15091E-00 	0.16267E-02 ; intermediate 
  SNa 	SC5 	1 	0.66375E-01 	0.41957E-03 ; 75intermediate, s=0.43
  SNa 	C4 	1 	0.13366E-00 	0.14408E-02 ; almost intermediate 
  SNa 	SC4 	1 	0.58789E-01 	0.37162E-03 ; 75almost intermediate, s=0.43
  SNa 	C3 	1 	0.11642E-00 	0.12549E-02 ; semi repulsive
  SNa 	SC3 	1 	0.51203E-01 	0.32367E-03 ; 75semi repulsive s=0.43
  SNa 	C2 	1 	0.11642E-00 	0.12549E-02 ; semi repulsive
  SNa 	SC2 	1 	0.51203E-01 	0.32367E-03 ; 75semi repulsive s=0.43
  SNa 	C1 	1 	0.11642E-00 	0.12549E-02 ; semi repulsive
  SNa 	SC1 	1 	0.51203E-01 	0.32367E-03 ; 75semi repulsive s=0.43
  SNa 	Qda 	1 	0.21558E-00 	0.23238E-02 ; attractive 
  SNa 	SQda 	1 	0.94820E-01 	0.59939E-03 ; 75attractive, s=0.43
  SNa 	Qd 	1 	0.21558E-00 	0.23238E-02 ; attractive 
  SNa 	SQd 	1 	0.94820E-01 	0.59939E-03 ; 75attractive, s=0.43
  SNa 	Qa 	1 	0.17246E-00 	0.18590E-02 ; semi attractive
  SNa 	SQa 	1 	0.75856E-01 	0.47952E-03 ; 75semi attractive, s=0.43
  SNa 	Q0 	1 	0.17246E-00 	0.18590E-02 ; semi attractive
  SNa 	SQ0 	1 	0.75856E-01 	0.47952E-03 ; 75semi attractive, s=0.43
  N0 	SN0 	1 	0.15091E-00 	0.16267E-02 ; intermediate 
  N0 	C5 	1 	0.15091E-00 	0.16267E-02 ; intermediate 
  N0 	SC5 	1 	0.15091E-00 	0.16267E-02 ; intermediate 
  N0 	C4 	1 	0.15091E-00 	0.16267E-02 ; intermediate 
  N0 	SC4 	1 	0.15091E-00 	0.16267E-02 ; intermediate 
  N0 	C3 	1 	0.15091E-00 	0.16267E-02 ; intermediate 
  N0 	SC3 	1 	0.15091E-00 	0.16267E-02 ; intermediate 
  N0 	C2 	1 	0.13366E-00 	0.14408E-02 ; almost intermediate 
  N0 	SC2 	1 	0.13366E-00 	0.14408E-02 ; almost intermediate 
  N0 	C1 	1 	0.11642E-00 	0.12549E-02 ; semi repulsive
  N0 	SC1 	1 	0.11642E-00 	0.12549E-02 ; semi repulsive
  N0 	Qda 	1 	0.15091E-00 	0.16267E-02 ; intermediate 
  N0 	SQda 	1 	0.15091E-00 	0.16267E-02 ; intermediate 
  N0 	Qd 	1 	0.15091E-00 	0.16267E-02 ; intermediate 
  N0 	SQd 	1 	0.15091E-00 	0.16267E-02 ; intermediate 
  N0 	Qa 	1 	0.15091E-00 	0.16267E-02 ; intermediate 
  N0 	SQa 	1 	0.15091E-00 	0.16267E-02 ; intermediate 
  N0 	Q0 	1 	0.15091E-00 	0.16267E-02 ; intermediate 
  N0 	SQ0 	1 	0.15091E-00 	0.16267E-02 ; intermediate 
  SN0 	C5 	1 	0.15091E-00 	0.16267E-02 ; intermediate 
  SN0 	SC5 	1 	0.66375E-01 	0.41957E-03 ; 75intermediate, s=0.43
  SN0 	C4 	1 	0.15091E-00 	0.16267E-02 ; intermediate 
  SN0 	SC4 	1 	0.66375E-01 	0.41957E-03 ; 75intermediate, s=0.43
  SN0 	C3 	1 	0.15091E-00 	0.16267E-02 ; intermediate 
  SN0 	SC3 	1 	0.66375E-01 	0.41957E-03 ; 75intermediate, s=0.43
  SN0 	C2 	1 	0.13366E-00 	0.14408E-02 ; almost intermediate 
  SN0 	SC2 	1 	0.58789E-01 	0.37162E-03 ; 75almost intermediate, s=0.43
  SN0 	C1 	1 	0.11642E-00 	0.12549E-02 ; semi repulsive
  SN0 	SC1 	1 	0.51203E-01 	0.32367E-03 ; 75semi repulsive s=0.43
  SN0 	Qda 	1 	0.15091E-00 	0.16267E-02 ; intermediate 
  SN0 	SQda 	1 	0.66375E-01 	0.41957E-03 ; 75intermediate, s=0.43
  SN0 	Qd 	1 	0.15091E-00 	0.16267E-02 ; intermediate 
  SN0 	SQd 	1 	0.66375E-01 	0.41957E-03 ; 75intermediate, s=0.43
  SN0 	Qa 	1 	0.15091E-00 	0.16267E-02 ; intermediate 
  SN0 	SQa 	1 	0.66375E-01 	0.41957E-03 ; 75intermediate, s=0.43
  SN0 	Q0 	1 	0.15091E-00 	0.16267E-02 ; intermediate 
  SN0 	SQ0 	1 	0.66375E-01 	0.41957E-03 ; 75intermediate, s=0.43
  C5 	SC5 	1 	0.15091E-00 	0.16267E-02 ; intermediate 
  C5 	C4 	1 	0.15091E-00 	0.16267E-02 ; intermediate 
  C5 	SC4 	1 	0.15091E-00 	0.16267E-02 ; intermediate 
  C5 	C3 	1 	0.15091E-00 	0.16267E-02 ; intermediate 
  C5 	SC3 	1 	0.15091E-00 	0.16267E-02 ; intermediate 
  C5 	C2 	1 	0.13366E-00 	0.14408E-02 ; almost intermediate 
  C5 	SC2 	1 	0.13366E-00 	0.14408E-02 ; almost intermediate 
  C5 	C1 	1 	0.13366E-00 	0.14408E-02 ; almost intermediate 
  C5 	SC1 	1 	0.13366E-00 	0.14408E-02 ; almost intermediate 
  C5 	Qda 	1 	0.13366E-00 	0.14408E-02 ; almost intermediate 
  C5 	SQda 	1 	0.13366E-00 	0.14408E-02 ; almost intermediate 
  C5 	Qd 	1 	0.13366E-00 	0.14408E-02 ; almost intermediate 
  C5 	SQd 	1 	0.13366E-00 	0.14408E-02 ; almost intermediate 
  C5 	Qa 	1 	0.13366E-00 	0.14408E-02 ; almost intermediate 
  C5 	SQa 	1 	0.13366E-00 	0.14408E-02 ; almost intermediate 
  C5 	Q0 	1 	0.13366E-00 	0.14408E-02 ; almost intermediate 
  C5 	SQ0 	1 	0.13366E-00 	0.14408E-02 ; almost intermediate 
  SC5 	C4 	1 	0.15091E-00 	0.16267E-02 ; intermediate 
  SC5 	SC4 	1 	0.66375E-01 	0.41957E-03 ; 75intermediate, s=0.43
  SC5 	C3 	1 	0.15091E-00 	0.16267E-02 ; intermediate 
  SC5 	SC3 	1 	0.66375E-01 	0.41957E-03 ; 75intermediate, s=0.43
  SC5 	C2 	1 	0.13366E-00 	0.14408E-02 ; almost intermediate 
  SC5 	SC2 	1 	0.58789E-01 	0.37162E-03 ; 75almost intermediate, s=0.43
  SC5 	C1 	1 	0.13366E-00 	0.14408E-02 ; almost intermediate 
  SC5 	SC1 	1 	0.58789E-01 	0.37162E-03 ; 75almost intermediate, s=0.43
  SC5 	Qda 	1 	0.13366E-00 	0.14408E-02 ; almost intermediate 
  SC5 	SQda 	1 	0.58789E-01 	0.37162E-03 ; 75almost intermediate, s=0.43
  SC5 	Qd 	1 	0.13366E-00 	0.14408E-02 ; almost intermediate 
  SC5 	SQd 	1 	0.58789E-01 	0.37162E-03 ; 75almost intermediate, s=0.43
  SC5 	Qa 	1 	0.13366E-00 	0.14408E-02 ; almost intermediate 
  SC5 	SQa 	1 	0.58789E-01 	0.37162E-03 ; 75almost intermediate, s=0.43
  SC5 	Q0 	1 	0.13366E-00 	0.14408E-02 ; almost intermediate 
  SC5 	SQ0 	1 	0.58789E-01 	0.37162E-03 ; 75almost intermediate, s=0.43
  C4 	SC4 	1 	0.15091E-00 	0.16267E-02 ; intermediate 
  C4 	C3 	1 	0.15091E-00 	0.16267E-02 ; intermediate 
  C4 	SC3 	1 	0.15091E-00 	0.16267E-02 ; intermediate 
  C4 	C2 	1 	0.13366E-00 	0.14408E-02 ; almost intermediate 
  C4 	SC2 	1 	0.13366E-00 	0.14408E-02 ; almost intermediate 
  C4 	C1 	1 	0.13366E-00 	0.14408E-02 ; almost intermediate 
  C4 	SC1 	1 	0.13366E-00 	0.14408E-02 ; almost intermediate 
  C4 	Qda 	1 	0.11642E-00 	0.12549E-02 ; semi repulsive
  C4 	SQda 	1 	0.11642E-00 	0.12549E-02 ; semi repulsive
  C4 	Qd 	1 	0.11642E-00 	0.12549E-02 ; semi repulsive
  C4 	SQd 	1 	0.11642E-00 	0.12549E-02 ; semi repulsive
  C4 	Qa 	1 	0.11642E-00 	0.12549E-02 ; semi repulsive
  C4 	SQa 	1 	0.11642E-00 	0.12549E-02 ; semi repulsive
  C4 	Q0 	1 	0.11642E-00 	0.12549E-02 ; semi repulsive
  C4 	SQ0 	1 	0.11642E-00 	0.12549E-02 ; semi repulsive
  SC4 	C3 	1 	0.15091E-00 	0.16267E-02 ; intermediate 
  SC4 	SC3 	1 	0.66375E-01 	0.41957E-03 ; 75intermediate, s=0.43
  SC4 	C2 	1 	0.13366E-00 	0.14408E-02 ; almost intermediate 
  SC4 	SC2 	1 	0.58789E-01 	0.37162E-03 ; 75almost intermediate, s=0.43
  SC4 	C1 	1 	0.13366E-00 	0.14408E-02 ; almost intermediate 
  SC4 	SC1 	1 	0.58789E-01 	0.37162E-03 ; 75almost intermediate, s=0.43
  SC4 	Qda 	1 	0.11642E-00 	0.12549E-02 ; semi repulsive
  SC4 	SQda 	1 	0.51203E-01 	0.32367E-03 ; 75semi repulsive s=0.43
  SC4 	Qd 	1 	0.11642E-00 	0.12549E-02 ; semi repulsive
  SC4 	SQd 	1 	0.51203E-01 	0.32367E-03 ; 75semi repulsive s=0.43
  SC4 	Qa 	1 	0.11642E-00 	0.12549E-02 ; semi repulsive
  SC4 	SQa 	1 	0.51203E-01 	0.32367E-03 ; 75semi repulsive s=0.43
  SC4 	Q0 	1 	0.11642E-00 	0.12549E-02 ; semi repulsive
  SC4 	SQ0 	1 	0.51203E-01 	0.32367E-03 ; 75semi repulsive s=0.43
  C3 	SC3 	1 	0.15091E-00 	0.16267E-02 ; intermediate 
  C3 	C2 	1 	0.15091E-00 	0.16267E-02 ; intermediate 
  C3 	SC2 	1 	0.15091E-00 	0.16267E-02 ; intermediate 
  C3 	C1 	1 	0.15091E-00 	0.16267E-02 ; intermediate 
  C3 	SC1 	1 	0.15091E-00 	0.16267E-02 ; intermediate 
  C3 	Qda 	1 	0.99167E-01 	0.10690E-02 ; almost repulsive 
  C3 	SQda 	1 	0.99167E-01 	0.10690E-02 ; almost repulsive 
  C3 	Qd 	1 	0.99167E-01 	0.10690E-02 ; almost repulsive 
  C3 	SQd 	1 	0.99167E-01 	0.10690E-02 ; almost repulsive 
  C3 	Qa 	1 	0.99167E-01 	0.10690E-02 ; almost repulsive 
  C3 	SQa 	1 	0.99167E-01 	0.10690E-02 ; almost repulsive 
  C3 	Q0 	1 	0.99167E-01 	0.10690E-02 ; almost repulsive 
  C3 	SQ0 	1 	0.99167E-01 	0.10690E-02 ; almost repulsive 
  SC3 	C2 	1 	0.15091E-00 	0.16267E-02 ; intermediate 
  SC3 	SC2 	1 	0.66375E-01 	0.41957E-03 ; 75intermediate, s=0.43
  SC3 	C1 	1 	0.15091E-00 	0.16267E-02 ; intermediate 
  SC3 	SC1 	1 	0.66375E-01 	0.41957E-03 ; 75intermediate, s=0.43
  SC3 	Qda 	1 	0.99167E-01 	0.10690E-02 ; almost repulsive 
  SC3 	SQda 	1 	0.43617E-01 	0.27572E-03 ; 75almost repulsive, s=0.43
  SC3 	Qd 	1 	0.99167E-01 	0.10690E-02 ; almost repulsive 
  SC3 	SQd 	1 	0.43617E-01 	0.27572E-03 ; 75almost repulsive, s=0.43
  SC3 	Qa 	1 	0.99167E-01 	0.10690E-02 ; almost repulsive 
  SC3 	SQa 	1 	0.43617E-01 	0.27572E-03 ; 75almost repulsive, s=0.43
  SC3 	Q0 	1 	0.99167E-01 	0.10690E-02 ; almost repulsive 
  SC3 	SQ0 	1 	0.43617E-01 	0.27572E-03 ; 75almost repulsive, s=0.43
  C2 	SC2 	1 	0.15091E-00 	0.16267E-02 ; intermediate 
  C2 	C1 	1 	0.15091E-00 	0.16267E-02 ; intermediate 
  C2 	SC1 	1 	0.15091E-00 	0.16267E-02 ; intermediate 
  C2 	Qda 	1 	0.45440E-00 	0.25810E-01 ; super repulsive, s=0.62
  C2 	SQda 	1 	0.45440E-00 	0.25810E-01 ; super repulsive, s=0.62
  C2 	Qd 	1 	0.45440E-00 	0.25810E-01 ; super repulsive, s=0.62
  C2 	SQd 	1 	0.45440E-00 	0.25810E-01 ; super repulsive, s=0.62
  C2 	Qa 	1 	0.45440E-00 	0.25810E-01 ; super repulsive, s=0.62
  C2 	SQa 	1 	0.45440E-00 	0.25810E-01 ; super repulsive, s=0.62
  C2 	Q0 	1 	0.45440E-00 	0.25810E-01 ; super repulsive, s=0.62
  C2 	SQ0 	1 	0.45440E-00 	0.25810E-01 ; super repulsive, s=0.62
  SC2 	C1 	1 	0.15091E-00 	0.16267E-02 ; intermediate 
  SC2 	SC1 	1 	0.66375E-01 	0.41957E-03 ; 75intermediate, s=0.43
  SC2 	Qda 	1 	0.45440E-00 	0.25810E-01 ; super repulsive, s=0.62
  SC2 	SQda 	1 	0.45440E-00 	0.25810E-01 ; super repulsive, s=0.62
  SC2 	Qd 	1 	0.45440E-00 	0.25810E-01 ; super repulsive, s=0.62
  SC2 	SQd 	1 	0.45440E-00 	0.25810E-01 ; super repulsive, s=0.62
  SC2 	Qa 	1 	0.45440E-00 	0.25810E-01 ; super repulsive, s=0.62
  SC2 	SQa 	1 	0.45440E-00 	0.25810E-01 ; super repulsive, s=0.62
  SC2 	Q0 	1 	0.45440E-00 	0.25810E-01 ; super repulsive, s=0.62
  SC2 	SQ0 	1 	0.45440E-00 	0.25810E-01 ; super repulsive, s=0.62
  C1 	SC1 	1 	0.15091E-00 	0.16267E-02 ; intermediate 
  C1 	Qda 	1 	0.45440E-00 	0.25810E-01 ; super repulsive, s=0.62
  C1 	SQda 	1 	0.45440E-00 	0.25810E-01 ; super repulsive, s=0.62
  C1 	Qd 	1 	0.45440E-00 	0.25810E-01 ; super repulsive, s=0.62
  C1 	SQd 	1 	0.45440E-00 	0.25810E-01 ; super repulsive, s=0.62
  C1 	Qa 	1 	0.45440E-00 	0.25810E-01 ; super repulsive, s=0.62
  C1 	SQa 	1 	0.45440E-00 	0.25810E-01 ; super repulsive, s=0.62
  C1 	Q0 	1 	0.45440E-00 	0.25810E-01 ; super repulsive, s=0.62
  C1 	SQ0 	1 	0.45440E-00 	0.25810E-01 ; super repulsive, s=0.62
  SC1 	Qda 	1 	0.45440E-00 	0.25810E-01 ; super repulsive, s=0.62
  SC1 	SQda 	1 	0.45440E-00 	0.25810E-01 ; super repulsive, s=0.62
  SC1 	Qd 	1 	0.45440E-00 	0.25810E-01 ; super repulsive, s=0.62
  SC1 	SQd 	1 	0.45440E-00 	0.25810E-01 ; super repulsive, s=0.62
  SC1 	Qa 	1 	0.45440E-00 	0.25810E-01 ; super repulsive, s=0.62
  SC1 	SQa 	1 	0.45440E-00 	0.25810E-01 ; super repulsive, s=0.62
  SC1 	Q0 	1 	0.45440E-00 	0.25810E-01 ; super repulsive, s=0.62
  SC1 	SQ0 	1 	0.45440E-00 	0.25810E-01 ; super repulsive, s=0.62
  Qda 	SQda	1 	0.24145E-00 	0.26027E-02 ; supra attractive
  Qda 	Qd 	1 	0.24145E-00 	0.26027E-02 ; supra attractive
  Qda 	SQd 	1 	0.24145E-00 	0.26027E-02 ; supra attractive
  Qda 	Qa 	1 	0.24145E-00 	0.26027E-02 ; supra attractive
  Qda 	SQa 	1 	0.24145E-00 	0.26027E-02 ; supra attractive
  Qda 	Q0 	1 	0.19402E-00 	0.20914E-02 ; almost attractive
  Qda 	SQ0 	1 	0.19402E-00 	0.20914E-02 ; almost attractive
  SQda 	Qd 	1 	0.24145E-00 	0.26027E-02 ; supra attractive
  SQda 	SQd  	1 	0.10620E-00 	0.67132E-03 ; 75supra attractive, s=0.43
  SQda 	Qa 	1 	0.24145E-00 	0.26027E-02 ; supra attractive
  SQda 	SQa  	1 	0.10620E-00 	0.67132E-03 ; 75supra attractive, s=0.43
  SQda 	Q0 	1 	0.19402E-00 	0.20914E-02 ; almost attractive
  SQda 	SQ0 	1 	0.85338E-01 	0.53946E-03 ; 75almost attractive, s=0.43
  Qd 	SQd 	1 	0.21558E-00 	0.23238E-02 ; attractive 
  Qd 	Qa 	1 	0.24145E-00 	0.26027E-02 ; supra attractive
  Qd 	SQa 	1 	0.24145E-00 	0.26027E-02 ; supra attractive
  Qd 	Q0 	1 	0.19402E-00 	0.20914E-02 ; almost attractive
  Qd 	SQ0 	1 	0.19402E-00 	0.20914E-02 ; almost attractive
  SQd 	Qa 	1 	0.24145E-00 	0.26027E-02 ; supra attractive
  SQd 	SQa  	1 	0.10620E-00 	0.67132E-03 ; 75supra attractive, s=0.43
  SQd 	Q0 	1 	0.19402E-00 	0.20914E-02 ; almost attractive
  SQd 	SQ0 	1 	0.85338E-01 	0.53946E-03 ; 75almost attractive, s=0.43
  Qa 	SQa 	1 	0.21558E-00 	0.23238E-02 ; attractive 
  Qa 	Q0 	1 	0.19402E-00 	0.20914E-02 ; almost attractive
  Qa 	SQ0 	1 	0.19402E-00 	0.20914E-02 ; almost attractive
  SQa 	Q0 	1 	0.19402E-00 	0.20914E-02 ; almost attractive
  SQa 	SQ0 	1 	0.85338E-01 	0.53946E-03 ; 75almost attractive, s=0.43
  Q0 	SQ0 	1 	0.15091E-00 	0.16267E-02 ; intermediate 
  D     D       1       0.00000E-00     0.00000E-00 ; no LJ interaction
  D     P5      1       0.00000E-00     0.00000E-00 ; no LJ interaction
  D     SP5     1       0.00000E-00     0.00000E-00 ; no LJ interaction
  D     P4      1       0.00000E-00     0.00000E-00 ; no LJ interaction
  D     SP4     1       0.00000E-00     0.00000E-00 ; no LJ interaction
  D     P3      1       0.00000E-00     0.00000E-00 ; no LJ interaction
  D     SP3     1       0.00000E-00     0.00000E-00 ; no LJ interaction
  D     P2      1       0.00000E-00     0.00000E-00 ; no LJ interaction
  D     SP2     1       0.00000E-00     0.00000E-00 ; no LJ interaction
  D     P1      1       0.00000E-00     0.00000E-00 ; no LJ interaction
  D     SP1     1       0.00000E-00     0.00000E-00 ; no LJ interaction
  D     Nda     1       0.00000E-00     0.00000E-00 ; no LJ interaction
  D     SNda    1       0.00000E-00     0.00000E-00 ; no LJ interaction
  D     Nd      1       0.00000E-00     0.00000E-00 ; no LJ interaction
  D     SNd     1       0.00000E-00     0.00000E-00 ; no LJ interaction
  D     Na      1       0.00000E-00     0.00000E-00 ; no LJ interaction
  D     SNa     1       0.00000E-00     0.00000E-00 ; no LJ interaction
  D     N0      1       0.00000E-00     0.00000E-00 ; no LJ interaction
  D     SN0     1       0.00000E-00     0.00000E-00 ; no LJ interaction
  D     C5      1       0.00000E-00     0.00000E-00 ; no LJ interaction
  D     SC5     1       0.00000E-00     0.00000E-00 ; no LJ interaction
  D     C4      1       0.00000E-00     0.00000E-00 ; no LJ interaction
  D     SC4     1       0.00000E-00     0.00000E-00 ; no LJ interaction
  D     C3      1       0.00000E-00     0.00000E-00 ; no LJ interaction
  D     SC3     1       0.00000E-00     0.00000E-00 ; no LJ interaction
  D     C2      1       0.00000E-00     0.00000E-00 ; no LJ interaction
  D     SC2     1       0.00000E-00     0.00000E-00 ; no LJ interaction
  D     C1      1       0.00000E-00     0.00000E-00 ; no LJ interaction
  D     SC1     1       0.00000E-00     0.00000E-00 ; no LJ interaction
  D     Qda     1       0.00000E-00     0.00000E-00 ; no LJ interaction
  D     SQda    1       0.00000E-00     0.00000E-00 ; no LJ interaction
  D     Qd      1       0.00000E-00     0.00000E-00 ; no LJ interaction
  D     SQd     1       0.00000E-00     0.00000E-00 ; no LJ interaction
  D     Qa      1       0.00000E-00     0.00000E-00 ; no LJ interaction
  D     SQa     1       0.00000E-00     0.00000E-00 ; no LJ interaction
  D     Q0      1       0.00000E-00     0.00000E-00 ; no LJ interaction
  D     SQ0     1       0.00000E-00     0.00000E-00 ; no LJ interaction


#ifdef GO_VIRT 
#include "go-table_VirtGoSites.itp"
#endif
  
;;;;;; WATER (representing 4 H2O molecules)

[ moleculetype ]
; molname  	nrexcl
  W 	    	1

[ atoms ]
;id 	type 	resnr 	residu 	atom 	cgnr 	charge
 1 	P4 	1 	W 	W 	1 	0 

;;;;;; ANTIFREEZE (prevents freezing of water)

[ moleculetype ]
; molname 	 nrexcl
  WF	   	 1
                                                                                
[ atoms ]
;id 	type 	resnr 	residu 	atom 	cgnr 	charge
 1 	BP4 	1 	WF	W	1 	0
