# Supplementary material for: Cryptochrome magnetoreception: Time course of photoactivation from non-equilibrium coarse-grained molecular dynamics
Source: Comput Struct Biotechnol J. 2024 Nov 10;26:58–69. doi: 10.1016/j.csbj.2024.11.001 (PMC11725172; doi:10.1016/j.csbj.2024.11.001)
Supplement: Supplementary file 2 — Analysis codes and cg-MD simulation inputs (including initial molecular structures, parameters and topology files) and outputs (final molecular structures) of the 20 replicas. [file mmc2.zip › cg-md/data/itp files/martini_v2.0_ions.itp]

;;; IONS
;
; note, ions are not to be taken too seriously using a CG presentation.
; long range electrostatic interactions are absent, and for small ions
; the first hydration shell is considered an implicit part of the CG ion. 

;;;;;; HYDRATED SODIUM ION
;
; same particle type would represent HYDRATED POTASSIUM

[moleculetype]
; molname 	nrexcl
  NA 		1

[atoms]
;id 	type 	resnr 	residu 	atom 	cgnr 	charge
 1 	Qd 	1 	ION 	NA 	1 	1.0 


;;;;;; HYDRATED CHLORIDE ION

[moleculetype]
; molname 	nrexcl
  CL 		1

[atoms]
;id 	type 	resnr 	residu 	atom 	cgnr 	charge
 1 	Qa 	1 	ION 	CL 	1 	-1.0 


;;;;;; CHOLINE ION 

[moleculetype]
; molname 	nrexcl
  NC3+ 		1

[atoms]
;id 	type 	resnr 	residu 	atom 	cgnr 	charge
 1 	Q0 	1 	ION 	NC3 	1 	1.0 


;;;;;; HYDRATED CALCIUM ION 
;
; Warning: this is untested, and likely not very realistic description of
; a calcium ion. For a proper description of calcium, the solvation free
; energy should be increased. This could be achieved in an ad-hoc manner
; through increasing of the LJ well depth for water-calcium interactions.

[moleculetype]
; molname 	nrexcl
  CA+ 		1

[atoms]
;id 	type 	resnr 	residu 	atom 	cgnr 	charge
 1 	Qd 	1 	ION 	CA+ 	1 	2.0 
