# Supplementary material for: Cryptochrome magnetoreception: Time course of photoactivation from non-equilibrium coarse-grained molecular dynamics
Source: Comput Struct Biotechnol J. 2024 Nov 10;26:58–69. doi: 10.1016/j.csbj.2024.11.001 (PMC11725172; doi:10.1016/j.csbj.2024.11.001)
Supplement: Supplementary file 2 — Analysis codes and cg-MD simulation inputs (including initial molecular structures, parameters and topology files) and outputs (final molecular structures) of the 20 replicas. [file mmc2.zip › cg-md/data/itp files/molecule_0.itp]

; This file was generated using the following command:
; /home/fuffius/.local/bin/martinize2 -f protein_FAD_ASPP_TRPP.pdb -x cg_cry.pdb -o cg_cry.top -dssp /home/fuffius/dssp/dssp-2.3.0/mkdssp -mutate HSD:HIS -mutate HSE:HIS -mutate HSP:HIS -mutate ASP62:ASPP -ff martini22p -from universal -p backbone -govs-include -govs-moltype molecule_0 -mutate HIS:HIS
; martinize with vermouth 0.7.3
; The following sequence of secondary structure 
; was used for the full system:
; 

; Pleas cite the following papers:
; Monticelli, L; Kandasamy, S K; Periole, X; Larson, R G; Tieleman, D P; Marrink, S J;  Journal of chemical theory and computation 2008
; Marrink, S J; Risselada, H J; Yefimov, S; Tieleman, D P; De Vries, A H;  The journal of physical chemistry B 2007
; de Jong, D H; Singh, G; Bennett, W D; Arnarez, C; Wassenaar, T A; Schaefer, L V; Periole, X; Tieleman, D P; Marrink, S J;  Journal of chemical theory and computation 2013
; Yesylevskyy, S O; Schaefer, L V; Sengupta, D; Marrink, S J;  PLoS Comput Biol 2010

[ moleculetype ]
molecule_0 1

[ atoms ]
   1 Qd               1 MET  BB      1     1      
   2 C5               1 MET  SC1     2   0.0      
   3 P4               2 PRO  BB      3   0.0      
   4 C3               2 PRO  SC1     4   0.0      
   5 P5               3 HIS  BB      5   0.0      
   6 SC4              3 HIS  SC1     6   0.0      
   7 SP1              3 HIS  SC2     7   0.0      
   8 SQd              3 HIS  SC3     8   1.0      
   9 P5               4 ARG  BB      9   0.0  72.0
  10 N0               4 ARG  SC1    10   0.0  72.0
  11 Qd               4 ARG  SC2    11   0.0  36.0
  12 D                4 ARG  SCP    12   1.0  36.0
  13 P5               5 THR  BB     13   0.0  72.0
  14 N0               5 THR  SC1    14   0.0   0.0
  15 D                5 THR  SCP    15  0.36  36.0
  16 D                5 THR  SCN    16 -0.36  36.0
  17 P5               6 ILE  BB     17   0.0      
  18 C1               6 ILE  SC1    18   0.0      
  19 P5               7 HIS  BB     19   0.0      
  20 SC4              7 HIS  SC1    20   0.0      
  21 SP1              7 HIS  SC2    21   0.0      
  22 SQd              7 HIS  SC3    22   1.0      
  23 P5               8 LEU  BB     23   0.0      
  24 C1               8 LEU  SC1    24   0.0      
  25 P5               9 PHE  BB     25   0.0      
  26 SC5              9 PHE  SC1    26   0.0      
  27 SC5              9 PHE  SC2    27   0.0      
  28 SC5              9 PHE  SC3    28   0.0      
  29 P5              10 ARG  BB     29   0.0  72.0
  30 N0              10 ARG  SC1    30   0.0  72.0
  31 Qd              10 ARG  SC2    31   0.0  36.0
  32 D               10 ARG  SCP    32   1.0  36.0
  33 P5              11 LYS  BB     33   0.0  72.0
  34 C3              11 LYS  SC1    34   0.0  72.0
  35 Qd              11 LYS  SC2    35   0.0  36.0
  36 D               11 LYS  SCP    36   1.0  36.0
  37 P5              12 GLY  BB     37   0.0      
  38 P5              13 LEU  BB     38   0.0      
  39 C1              13 LEU  SC1    39   0.0      
  40 P5              14 ARG  BB     40   0.0  72.0
  41 N0              14 ARG  SC1    41   0.0  72.0
  42 Qd              14 ARG  SC2    42   0.0  36.0
  43 D               14 ARG  SCP    43   1.0  36.0
  44 P5              15 LEU  BB     44   0.0      
  45 C1              15 LEU  SC1    45   0.0      
  46 P5              16 HIS  BB     46   0.0      
  47 SC4             16 HIS  SC1    47   0.0      
  48 SP1             16 HIS  SC2    48   0.0      
  49 SP1             16 HIS  SC3    49   0.0      
  50 P5              17 ASP  BB     50   0.0  72.0
  51 Qa              17 ASP  SC1    51   0.0  36.0
  52 D               17 ASP  SCN    52  -1.0  36.0
  53 P5              18 ASN  BB     53   0.0  72.0
  54 Nda             18 ASN  SC1    54   0.0   0.0
  55 D               18 ASN  SCP    55  0.46  36.0
  56 D               18 ASN  SCN    56 -0.46  36.0
  57 P4              19 PRO  BB     57   0.0      
  58 C3              19 PRO  SC1    58   0.0      
  59 P5              20 THR  BB     59   0.0  72.0
  60 N0              20 THR  SC1    60   0.0   0.0
  61 D               20 THR  SCP    61  0.36  36.0
  62 D               20 THR  SCN    62 -0.36  36.0
  63 P5              21 LEU  BB     63   0.0      
  64 C1              21 LEU  SC1    64   0.0      
  65 P5              22 LEU  BB     65   0.0      
  66 C1              22 LEU  SC1    66   0.0      
  67 P4              23 ALA  BB     67   0.0      
  68 P4              24 ALA  BB     68   0.0      
  69 P5              25 LEU  BB     69   0.0      
  70 C1              25 LEU  SC1    70   0.0      
  71 P5              26 GLU  BB     71   0.0  72.0
  72 Qa              26 GLU  SC1    72   0.0  36.0
  73 D               26 GLU  SCN    73  -1.0  36.0
  74 P5              27 SER  BB     74   0.0  72.0
  75 N0              27 SER  SC1    75   0.0   0.0
  76 D               27 SER  SCP    76   0.4  36.0
  77 D               27 SER  SCN    77  -0.4  36.0
  78 P5              28 SER  BB     78   0.0  72.0
  79 N0              28 SER  SC1    79   0.0   0.0
  80 D               28 SER  SCP    80   0.4  36.0
  81 D               28 SER  SCN    81  -0.4  36.0
  82 P5              29 GLU  BB     82   0.0  72.0
  83 Qa              29 GLU  SC1    83   0.0  36.0
  84 D               29 GLU  SCN    84  -1.0  36.0
  85 P5              30 THR  BB     85   0.0  72.0
  86 N0              30 THR  SC1    86   0.0   0.0
  87 D               30 THR  SCP    87  0.36  36.0
  88 D               30 THR  SCN    88 -0.36  36.0
  89 P5              31 ILE  BB     89   0.0      
  90 C1              31 ILE  SC1    90   0.0      
  91 P5              32 TYR  BB     91   0.0      
  92 SC4             32 TYR  SC1    92   0.0      
  93 SC4             32 TYR  SC2    93   0.0      
  94 SP1             32 TYR  SC3    94   0.0      
  95 P4              33 PRO  BB     95   0.0      
  96 C3              33 PRO  SC1    96   0.0      
  97 P5              34 VAL  BB     97   0.0      
  98 C2              34 VAL  SC1    98   0.0      
  99 P5              35 TYR  BB     99   0.0      
 100 SC4             35 TYR  SC1   100   0.0      
 101 SC4             35 TYR  SC2   101   0.0      
 102 SP1             35 TYR  SC3   102   0.0      
 103 P5              36 VAL  BB    103   0.0      
 104 C2              36 VAL  SC1   104   0.0      
 105 P5              37 LEU  BB    105   0.0      
 106 C1              37 LEU  SC1   106   0.0      
 107 P5              38 ASP  BB    107   0.0  72.0
 108 Qa              38 ASP  SC1   108   0.0  36.0
 109 D               38 ASP  SCN   109  -1.0  36.0
 110 P5              39 ARG  BB    110   0.0  72.0
 111 N0              39 ARG  SC1   111   0.0  72.0
 112 Qd              39 ARG  SC2   112   0.0  36.0
 113 D               39 ARG  SCP   113   1.0  36.0
 114 P5              40 ARG  BB    114   0.0  72.0
 115 N0              40 ARG  SC1   115   0.0  72.0
 116 Qd              40 ARG  SC2   116   0.0  36.0
 117 D               40 ARG  SCP   117   1.0  36.0
 118 P5              41 PHE  BB    118   0.0      
 119 SC5             41 PHE  SC1   119   0.0      
 120 SC5             41 PHE  SC2   120   0.0      
 121 SC5             41 PHE  SC3   121   0.0      
 122 P5              42 LEU  BB    122   0.0      
 123 C1              42 LEU  SC1   123   0.0      
 124 P4              43 ALA  BB    124   0.0      
 125 P5              44 SER  BB    125   0.0  72.0
 126 N0              44 SER  SC1   126   0.0   0.0
 127 D               44 SER  SCP   127   0.4  36.0
 128 D               44 SER  SCN   128  -0.4  36.0
 129 P4              45 ALA  BB    129   0.0      
 130 P5              46 MET  BB    130   0.0      
 131 C5              46 MET  SC1   131   0.0      
 132 P5              47 HIS  BB    132   0.0      
 133 SC4             47 HIS  SC1   133   0.0      
 134 SP1             47 HIS  SC2   134   0.0      
 135 SP1             47 HIS  SC3   135   0.0      
 136 P5              48 ILE  BB    136   0.0      
 137 C1              48 ILE  SC1   137   0.0      
 138 P5              49 GLY  BB    138   0.0      
 139 P4              50 ALA  BB    139   0.0      
 140 P5              51 LEU  BB    140   0.0      
 141 C1              51 LEU  SC1   141   0.0      
 142 P5              52 ARG  BB    142   0.0  72.0
 143 N0              52 ARG  SC1   143   0.0  72.0
 144 Qd              52 ARG  SC2   144   0.0  36.0
 145 D               52 ARG  SCP   145   1.0  36.0
 146 P5              53 TRP  BB    146   0.0      
 147 SC4             53 TRP  SC1   147   0.0      
 148 SNd             53 TRP  SC2   148   0.0      
 149 SC5             53 TRP  SC3   149   0.0      
 150 SC5             53 TRP  SC4   150   0.0      
 151 P5              54 HIS  BB    151   0.0      
 152 SC4             54 HIS  SC1   152   0.0      
 153 SP1             54 HIS  SC2   153   0.0      
 154 SP1             54 HIS  SC3   154   0.0      
 155 P5              55 PHE  BB    155   0.0      
 156 SC5             55 PHE  SC1   156   0.0      
 157 SC5             55 PHE  SC2   157   0.0      
 158 SC5             55 PHE  SC3   158   0.0      
 159 P5              56 LEU  BB    159   0.0      
 160 C1              56 LEU  SC1   160   0.0      
 161 P5              57 LEU  BB    161   0.0      
 162 C1              57 LEU  SC1   162   0.0      
 163 P5              58 GLN  BB    163   0.0  72.0
 164 Nda             58 GLN  SC1   164   0.0   0.0
 165 D               58 GLN  SCP   165  0.42  36.0
 166 D               58 GLN  SCN   166 -0.42  36.0
 167 P5              59 SER  BB    167   0.0  72.0
 168 N0              59 SER  SC1   168   0.0   0.0
 169 D               59 SER  SCP   169   0.4  36.0
 170 D               59 SER  SCN   170  -0.4  36.0
 171 P5              60 LEU  BB    171   0.0      
 172 C1              60 LEU  SC1   172   0.0      
 173 P5              61 GLU  BB    173   0.0  72.0
 174 Qa              61 GLU  SC1   174   0.0  36.0
 175 D               61 GLU  SCN   175  -1.0  36.0
 176 P5              62 ASPP BB    176   0.0      
 177 P3              62 ASPP SC1   177   0.0      
 178 P5              63 LEU  BB    178   0.0      
 179 C1              63 LEU  SC1   179   0.0      
 180 P5              64 HIS  BB    180   0.0      
 181 SC4             64 HIS  SC1   181   0.0      
 182 SP1             64 HIS  SC2   182   0.0      
 183 SP1             64 HIS  SC3   183   0.0      
 184 P5              65 LYS  BB    184   0.0  72.0
 185 C3              65 LYS  SC1   185   0.0  72.0
 186 Qd              65 LYS  SC2   186   0.0  36.0
 187 D               65 LYS  SCP   187   1.0  36.0
 188 P5              66 ASN  BB    188   0.0  72.0
 189 Nda             66 ASN  SC1   189   0.0   0.0
 190 D               66 ASN  SCP   190  0.46  36.0
 191 D               66 ASN  SCN   191 -0.46  36.0
 192 P5              67 LEU  BB    192   0.0      
 193 C1              67 LEU  SC1   193   0.0      
 194 P5              68 SER  BB    194   0.0  72.0
 195 N0              68 SER  SC1   195   0.0   0.0
 196 D               68 SER  SCP   196   0.4  36.0
 197 D               68 SER  SCN   197  -0.4  36.0
 198 P5              69 ARG  BB    198   0.0  72.0
 199 N0              69 ARG  SC1   199   0.0  72.0
 200 Qd              69 ARG  SC2   200   0.0  36.0
 201 D               69 ARG  SCP   201   1.0  36.0
 202 P5              70 LEU  BB    202   0.0      
 203 C1              70 LEU  SC1   203   0.0      
 204 P5              71 GLY  BB    204   0.0      
 205 P4              72 ALA  BB    205   0.0      
 206 P5              73 ARG  BB    206   0.0  72.0
 207 N0              73 ARG  SC1   207   0.0  72.0
 208 Qd              73 ARG  SC2   208   0.0  36.0
 209 D               73 ARG  SCP   209   1.0  36.0
 210 P5              74 LEU  BB    210   0.0      
 211 C1              74 LEU  SC1   211   0.0      
 212 P5              75 LEU  BB    212   0.0      
 213 C1              75 LEU  SC1   213   0.0      
 214 P5              76 VAL  BB    214   0.0      
 215 C2              76 VAL  SC1   215   0.0      
 216 P5              77 ILE  BB    216   0.0      
 217 C1              77 ILE  SC1   217   0.0      
 218 P5              78 GLN  BB    218   0.0  72.0
 219 Nda             78 GLN  SC1   219   0.0   0.0
 220 D               78 GLN  SCP   220  0.42  36.0
 221 D               78 GLN  SCN   221 -0.42  36.0
 222 P5              79 GLY  BB    222   0.0      
 223 P5              80 GLU  BB    223   0.0  72.0
 224 Qa              80 GLU  SC1   224   0.0  36.0
 225 D               80 GLU  SCN   225  -1.0  36.0
 226 P5              81 TYR  BB    226   0.0      
 227 SC4             81 TYR  SC1   227   0.0      
 228 SC4             81 TYR  SC2   228   0.0      
 229 SP1             81 TYR  SC3   229   0.0      
 230 P5              82 GLU  BB    230   0.0  72.0
 231 Qa              82 GLU  SC1   231   0.0  36.0
 232 D               82 GLU  SCN   232  -1.0  36.0
 233 P5              83 SER  BB    233   0.0  72.0
 234 N0              83 SER  SC1   234   0.0   0.0
 235 D               83 SER  SCP   235   0.4  36.0
 236 D               83 SER  SCN   236  -0.4  36.0
 237 P5              84 VAL  BB    237   0.0      
 238 C2              84 VAL  SC1   238   0.0      
 239 P5              85 LEU  BB    239   0.0      
 240 C1              85 LEU  SC1   240   0.0      
 241 P5              86 ARG  BB    241   0.0  72.0
 242 N0              86 ARG  SC1   242   0.0  72.0
 243 Qd              86 ARG  SC2   243   0.0  36.0
 244 D               86 ARG  SCP   244   1.0  36.0
 245 P5              87 ASP  BB    245   0.0  72.0
 246 Qa              87 ASP  SC1   246   0.0  36.0
 247 D               87 ASP  SCN   247  -1.0  36.0
 248 P5              88 HIS  BB    248   0.0      
 249 SC4             88 HIS  SC1   249   0.0      
 250 SP1             88 HIS  SC2   250   0.0      
 251 SP1             88 HIS  SC3   251   0.0      
 252 P5              89 VAL  BB    252   0.0      
 253 C2              89 VAL  SC1   253   0.0      
 254 P5              90 GLN  BB    254   0.0  72.0
 255 Nda             90 GLN  SC1   255   0.0   0.0
 256 D               90 GLN  SCP   256  0.42  36.0
 257 D               90 GLN  SCN   257 -0.42  36.0
 258 P5              91 LYS  BB    258   0.0  72.0
 259 C3              91 LYS  SC1   259   0.0  72.0
 260 Qd              91 LYS  SC2   260   0.0  36.0
 261 D               91 LYS  SCP   261   1.0  36.0
 262 P5              92 TRP  BB    262   0.0      
 263 SC4             92 TRP  SC1   263   0.0      
 264 SNd             92 TRP  SC2   264   0.0      
 265 SC5             92 TRP  SC3   265   0.0      
 266 SC5             92 TRP  SC4   266   0.0      
 267 P5              93 ASN  BB    267   0.0  72.0
 268 Nda             93 ASN  SC1   268   0.0   0.0
 269 D               93 ASN  SCP   269  0.46  36.0
 270 D               93 ASN  SCN   270 -0.46  36.0
 271 P5              94 ILE  BB    271   0.0      
 272 C1              94 ILE  SC1   272   0.0      
 273 P5              95 THR  BB    273   0.0  72.0
 274 N0              95 THR  SC1   274   0.0   0.0
 275 D               95 THR  SCP   275  0.36  36.0
 276 D               95 THR  SCN   276 -0.36  36.0
 277 P5              96 GLN  BB    277   0.0  72.0
 278 Nda             96 GLN  SC1   278   0.0   0.0
 279 D               96 GLN  SCP   279  0.42  36.0
 280 D               96 GLN  SCN   280 -0.42  36.0
 281 P5              97 VAL  BB    281   0.0      
 282 C2              97 VAL  SC1   282   0.0      
 283 P5              98 THR  BB    283   0.0  72.0
 284 N0              98 THR  SC1   284   0.0   0.0
 285 D               98 THR  SCP   285  0.36  36.0
 286 D               98 THR  SCN   286 -0.36  36.0
 287 P5              99 LEU  BB    287   0.0      
 288 C1              99 LEU  SC1   288   0.0      
 289 P5             100 ASP  BB    289   0.0  72.0
 290 Qa             100 ASP  SC1   290   0.0  36.0
 291 D              100 ASP  SCN   291  -1.0  36.0
 292 P4             101 ALA  BB    292   0.0      
 293 P5             102 GLU  BB    293   0.0  72.0
 294 Qa             102 GLU  SC1   294   0.0  36.0
 295 D              102 GLU  SCN   295  -1.0  36.0
 296 P5             103 MET  BB    296   0.0      
 297 C5             103 MET  SC1   297   0.0      
 298 P5             104 GLU  BB    298   0.0  72.0
 299 Qa             104 GLU  SC1   299   0.0  36.0
 300 D              104 GLU  SCN   300  -1.0  36.0
 301 P4             105 PRO  BB    301   0.0      
 302 C3             105 PRO  SC1   302   0.0      
 303 P5             106 PHE  BB    303   0.0      
 304 SC5            106 PHE  SC1   304   0.0      
 305 SC5            106 PHE  SC2   305   0.0      
 306 SC5            106 PHE  SC3   306   0.0      
 307 P5             107 TYR  BB    307   0.0      
 308 SC4            107 TYR  SC1   308   0.0      
 309 SC4            107 TYR  SC2   309   0.0      
 310 SP1            107 TYR  SC3   310   0.0      
 311 P5             108 LYS  BB    311   0.0  72.0
 312 C3             108 LYS  SC1   312   0.0  72.0
 313 Qd             108 LYS  SC2   313   0.0  36.0
 314 D              108 LYS  SCP   314   1.0  36.0
 315 P5             109 GLU  BB    315   0.0  72.0
 316 Qa             109 GLU  SC1   316   0.0  36.0
 317 D              109 GLU  SCN   317  -1.0  36.0
 318 P5             110 MET  BB    318   0.0      
 319 C5             110 MET  SC1   319   0.0      
 320 P5             111 GLU  BB    320   0.0  72.0
 321 Qa             111 GLU  SC1   321   0.0  36.0
 322 D              111 GLU  SCN   322  -1.0  36.0
 323 P4             112 ALA  BB    323   0.0      
 324 P5             113 ASN  BB    324   0.0  72.0
 325 Nda            113 ASN  SC1   325   0.0   0.0
 326 D              113 ASN  SCP   326  0.46  36.0
 327 D              113 ASN  SCN   327 -0.46  36.0
 328 P5             114 ILE  BB    328   0.0      
 329 C1             114 ILE  SC1   329   0.0      
 330 P5             115 ARG  BB    330   0.0  72.0
 331 N0             115 ARG  SC1   331   0.0  72.0
 332 Qd             115 ARG  SC2   332   0.0  36.0
 333 D              115 ARG  SCP   333   1.0  36.0
 334 P5             116 ARG  BB    334   0.0  72.0
 335 N0             116 ARG  SC1   335   0.0  72.0
 336 Qd             116 ARG  SC2   336   0.0  36.0
 337 D              116 ARG  SCP   337   1.0  36.0
 338 P5             117 LEU  BB    338   0.0      
 339 C1             117 LEU  SC1   339   0.0      
 340 P5             118 GLY  BB    340   0.0      
 341 P4             119 ALA  BB    341   0.0      
 342 P5             120 GLU  BB    342   0.0  72.0
 343 Qa             120 GLU  SC1   343   0.0  36.0
 344 D              120 GLU  SCN   344  -1.0  36.0
 345 P5             121 LEU  BB    345   0.0      
 346 C1             121 LEU  SC1   346   0.0      
 347 P5             122 GLY  BB    347   0.0      
 348 P5             123 PHE  BB    348   0.0      
 349 SC5            123 PHE  SC1   349   0.0      
 350 SC5            123 PHE  SC2   350   0.0      
 351 SC5            123 PHE  SC3   351   0.0      
 352 P5             124 GLU  BB    352   0.0  72.0
 353 Qa             124 GLU  SC1   353   0.0  36.0
 354 D              124 GLU  SCN   354  -1.0  36.0
 355 P5             125 VAL  BB    355   0.0      
 356 C2             125 VAL  SC1   356   0.0      
 357 P5             126 LEU  BB    357   0.0      
 358 C1             126 LEU  SC1   358   0.0      
 359 P5             127 SER  BB    359   0.0  72.0
 360 N0             127 SER  SC1   360   0.0   0.0
 361 D              127 SER  SCP   361   0.4  36.0
 362 D              127 SER  SCN   362  -0.4  36.0
 363 P5             128 ARG  BB    363   0.0  72.0
 364 N0             128 ARG  SC1   364   0.0  72.0
 365 Qd             128 ARG  SC2   365   0.0  36.0
 366 D              128 ARG  SCP   366   1.0  36.0
 367 P5             129 VAL  BB    367   0.0      
 368 C2             129 VAL  SC1   368   0.0      
 369 P5             130 GLY  BB    369   0.0      
 370 P5             131 HIS  BB    370   0.0      
 371 SC4            131 HIS  SC1   371   0.0      
 372 SP1            131 HIS  SC2   372   0.0      
 373 SP1            131 HIS  SC3   373   0.0      
 374 P5             132 SER  BB    374   0.0  72.0
 375 N0             132 SER  SC1   375   0.0   0.0
 376 D              132 SER  SCP   376   0.4  36.0
 377 D              132 SER  SCN   377  -0.4  36.0
 378 P5             133 LEU  BB    378   0.0      
 379 C1             133 LEU  SC1   379   0.0      
 380 P5             134 TYR  BB    380   0.0      
 381 SC4            134 TYR  SC1   381   0.0      
 382 SC4            134 TYR  SC2   382   0.0      
 383 SP1            134 TYR  SC3   383   0.0      
 384 P5             135 ASP  BB    384   0.0  72.0
 385 Qa             135 ASP  SC1   385   0.0  36.0
 386 D              135 ASP  SCN   386  -1.0  36.0
 387 P5             136 THR  BB    387   0.0  72.0
 388 N0             136 THR  SC1   388   0.0   0.0
 389 D              136 THR  SCP   389  0.36  36.0
 390 D              136 THR  SCN   390 -0.36  36.0
 391 P5             137 LYS  BB    391   0.0  72.0
 392 C3             137 LYS  SC1   392   0.0  72.0
 393 Qd             137 LYS  SC2   393   0.0  36.0
 394 D              137 LYS  SCP   394   1.0  36.0
 395 P5             138 ARG  BB    395   0.0  72.0
 396 N0             138 ARG  SC1   396   0.0  72.0
 397 Qd             138 ARG  SC2   397   0.0  36.0
 398 D              138 ARG  SCP   398   1.0  36.0
 399 P5             139 ILE  BB    399   0.0      
 400 C1             139 ILE  SC1   400   0.0      
 401 P5             140 LEU  BB    401   0.0      
 402 C1             140 LEU  SC1   402   0.0      
 403 P5             141 ASP  BB    403   0.0  72.0
 404 Qa             141 ASP  SC1   404   0.0  36.0
 405 D              141 ASP  SCN   405  -1.0  36.0
 406 P5             142 LEU  BB    406   0.0      
 407 C1             142 LEU  SC1   407   0.0      
 408 P5             143 ASN  BB    408   0.0  72.0
 409 Nda            143 ASN  SC1   409   0.0   0.0
 410 D              143 ASN  SCP   410  0.46  36.0
 411 D              143 ASN  SCN   411 -0.46  36.0
 412 P5             144 GLY  BB    412   0.0      
 413 P5             145 GLY  BB    413   0.0      
 414 P5             146 SER  BB    414   0.0  72.0
 415 N0             146 SER  SC1   415   0.0   0.0
 416 D              146 SER  SCP   416   0.4  36.0
 417 D              146 SER  SCN   417  -0.4  36.0
 418 P4             147 PRO  BB    418   0.0      
 419 C3             147 PRO  SC1   419   0.0      
 420 P4             148 PRO  BB    420   0.0      
 421 C3             148 PRO  SC1   421   0.0      
 422 P5             149 LEU  BB    422   0.0      
 423 C1             149 LEU  SC1   423   0.0      
 424 P5             150 THR  BB    424   0.0  72.0
 425 N0             150 THR  SC1   425   0.0   0.0
 426 D              150 THR  SCP   426  0.36  36.0
 427 D              150 THR  SCN   427 -0.36  36.0
 428 P5             151 TYR  BB    428   0.0      
 429 SC4            151 TYR  SC1   429   0.0      
 430 SC4            151 TYR  SC2   430   0.0      
 431 SP1            151 TYR  SC3   431   0.0      
 432 P5             152 LYS  BB    432   0.0  72.0
 433 C3             152 LYS  SC1   433   0.0  72.0
 434 Qd             152 LYS  SC2   434   0.0  36.0
 435 D              152 LYS  SCP   435   1.0  36.0
 436 P5             153 ARG  BB    436   0.0  72.0
 437 N0             153 ARG  SC1   437   0.0  72.0
 438 Qd             153 ARG  SC2   438   0.0  36.0
 439 D              153 ARG  SCP   439   1.0  36.0
 440 P5             154 PHE  BB    440   0.0      
 441 SC5            154 PHE  SC1   441   0.0      
 442 SC5            154 PHE  SC2   442   0.0      
 443 SC5            154 PHE  SC3   443   0.0      
 444 P5             155 LEU  BB    444   0.0      
 445 C1             155 LEU  SC1   445   0.0      
 446 P5             156 HIS  BB    446   0.0      
 447 SC4            156 HIS  SC1   447   0.0      
 448 SP1            156 HIS  SC2   448   0.0      
 449 SP1            156 HIS  SC3   449   0.0      
 450 P5             157 ILE  BB    450   0.0      
 451 C1             157 ILE  SC1   451   0.0      
 452 P5             158 LEU  BB    452   0.0      
 453 C1             158 LEU  SC1   453   0.0      
 454 P5             159 SER  BB    454   0.0  72.0
 455 N0             159 SER  SC1   455   0.0   0.0
 456 D              159 SER  SCP   456   0.4  36.0
 457 D              159 SER  SCN   457  -0.4  36.0
 458 P5             160 GLN  BB    458   0.0  72.0
 459 Nda            160 GLN  SC1   459   0.0   0.0
 460 D              160 GLN  SCP   460  0.42  36.0
 461 D              160 GLN  SCN   461 -0.42  36.0
 462 P5             161 LEU  BB    462   0.0      
 463 C1             161 LEU  SC1   463   0.0      
 464 P5             162 GLY  BB    464   0.0      
 465 P5             163 ASP  BB    465   0.0  72.0
 466 Qa             163 ASP  SC1   466   0.0  36.0
 467 D              163 ASP  SCN   467  -1.0  36.0
 468 P4             164 PRO  BB    468   0.0      
 469 C3             164 PRO  SC1   469   0.0      
 470 P5             165 GLU  BB    470   0.0  72.0
 471 Qa             165 GLU  SC1   471   0.0  36.0
 472 D              165 GLU  SCN   472  -1.0  36.0
 473 P5             166 VAL  BB    473   0.0      
 474 C2             166 VAL  SC1   474   0.0      
 475 P4             167 PRO  BB    475   0.0      
 476 C3             167 PRO  SC1   476   0.0      
 477 P5             168 VAL  BB    477   0.0      
 478 C2             168 VAL  SC1   478   0.0      
 479 P5             169 ARG  BB    479   0.0  72.0
 480 N0             169 ARG  SC1   480   0.0  72.0
 481 Qd             169 ARG  SC2   481   0.0  36.0
 482 D              169 ARG  SCP   482   1.0  36.0
 483 P5             170 ASN  BB    483   0.0  72.0
 484 Nda            170 ASN  SC1   484   0.0   0.0
 485 D              170 ASN  SCP   485  0.46  36.0
 486 D              170 ASN  SCN   486 -0.46  36.0
 487 P5             171 LEU  BB    487   0.0      
 488 C1             171 LEU  SC1   488   0.0      
 489 P5             172 THR  BB    489   0.0  72.0
 490 N0             172 THR  SC1   490   0.0   0.0
 491 D              172 THR  SCP   491  0.36  36.0
 492 D              172 THR  SCN   492 -0.36  36.0
 493 P4             173 ALA  BB    493   0.0      
 494 P5             174 GLU  BB    494   0.0  72.0
 495 Qa             174 GLU  SC1   495   0.0  36.0
 496 D              174 GLU  SCN   496  -1.0  36.0
 497 P5             175 ASP  BB    497   0.0  72.0
 498 Qa             175 ASP  SC1   498   0.0  36.0
 499 D              175 ASP  SCN   499  -1.0  36.0
 500 P5             176 PHE  BB    500   0.0      
 501 SC5            176 PHE  SC1   501   0.0      
 502 SC5            176 PHE  SC2   502   0.0      
 503 SC5            176 PHE  SC3   503   0.0      
 504 P5             177 GLN  BB    504   0.0  72.0
 505 Nda            177 GLN  SC1   505   0.0   0.0
 506 D              177 GLN  SCP   506  0.42  36.0
 507 D              177 GLN  SCN   507 -0.42  36.0
 508 P5             178 ARG  BB    508   0.0  72.0
 509 N0             178 ARG  SC1   509   0.0  72.0
 510 Qd             178 ARG  SC2   510   0.0  36.0
 511 D              178 ARG  SCP   511   1.0  36.0
 512 P5             179 CYS  BB    512   0.0      
 513 C5             179 CYS  SC1   513   0.0      
 514 P5             180 MET  BB    514   0.0      
 515 C5             180 MET  SC1   515   0.0      
 516 P5             181 SER  BB    516   0.0  72.0
 517 N0             181 SER  SC1   517   0.0   0.0
 518 D              181 SER  SCP   518   0.4  36.0
 519 D              181 SER  SCN   519  -0.4  36.0
 520 P4             182 PRO  BB    520   0.0      
 521 C3             182 PRO  SC1   521   0.0      
 522 P5             183 GLU  BB    522   0.0  72.0
 523 Qa             183 GLU  SC1   523   0.0  36.0
 524 D              183 GLU  SCN   524  -1.0  36.0
 525 P4             184 PRO  BB    525   0.0      
 526 C3             184 PRO  SC1   526   0.0      
 527 P5             185 GLY  BB    527   0.0      
 528 P5             186 LEU  BB    528   0.0      
 529 C1             186 LEU  SC1   529   0.0      
 530 P4             187 ALA  BB    530   0.0      
 531 P5             188 GLU  BB    531   0.0  72.0
 532 Qa             188 GLU  SC1   532   0.0  36.0
 533 D              188 GLU  SCN   533  -1.0  36.0
 534 P5             189 ARG  BB    534   0.0  72.0
 535 N0             189 ARG  SC1   535   0.0  72.0
 536 Qd             189 ARG  SC2   536   0.0  36.0
 537 D              189 ARG  SCP   537   1.0  36.0
 538 P5             190 TYR  BB    538   0.0      
 539 SC4            190 TYR  SC1   539   0.0      
 540 SC4            190 TYR  SC2   540   0.0      
 541 SP1            190 TYR  SC3   541   0.0      
 542 P5             191 ARG  BB    542   0.0  72.0
 543 N0             191 ARG  SC1   543   0.0  72.0
 544 Qd             191 ARG  SC2   544   0.0  36.0
 545 D              191 ARG  SCP   545   1.0  36.0
 546 P5             192 VAL  BB    546   0.0      
 547 C2             192 VAL  SC1   547   0.0      
 548 P4             193 PRO  BB    548   0.0      
 549 C3             193 PRO  SC1   549   0.0      
 550 P5             194 VAL  BB    550   0.0      
 551 C2             194 VAL  SC1   551   0.0      
 552 P4             195 PRO  BB    552   0.0      
 553 C3             195 PRO  SC1   553   0.0      
 554 P4             196 ALA  BB    554   0.0      
 555 P5             197 ASP  BB    555   0.0  72.0
 556 Qa             197 ASP  SC1   556   0.0  36.0
 557 D              197 ASP  SCN   557  -1.0  36.0
 558 P5             198 LEU  BB    558   0.0      
 559 C1             198 LEU  SC1   559   0.0      
 560 P5             199 GLU  BB    560   0.0  72.0
 561 Qa             199 GLU  SC1   561   0.0  36.0
 562 D              199 GLU  SCN   562  -1.0  36.0
 563 P5             200 ILE  BB    563   0.0      
 564 C1             200 ILE  SC1   564   0.0      
 565 P4             201 PRO  BB    565   0.0      
 566 C3             201 PRO  SC1   566   0.0      
 567 P4             202 PRO  BB    567   0.0      
 568 C3             202 PRO  SC1   568   0.0      
 569 P5             203 GLN  BB    569   0.0  72.0
 570 Nda            203 GLN  SC1   570   0.0   0.0
 571 D              203 GLN  SCP   571  0.42  36.0
 572 D              203 GLN  SCN   572 -0.42  36.0
 573 P5             204 SER  BB    573   0.0  72.0
 574 N0             204 SER  SC1   574   0.0   0.0
 575 D              204 SER  SCP   575   0.4  36.0
 576 D              204 SER  SCN   576  -0.4  36.0
 577 P5             205 LEU  BB    577   0.0      
 578 C1             205 LEU  SC1   578   0.0      
 579 P5             206 SER  BB    579   0.0  72.0
 580 N0             206 SER  SC1   580   0.0   0.0
 581 D              206 SER  SCP   581   0.4  36.0
 582 D              206 SER  SCN   582  -0.4  36.0
 583 P4             207 PRO  BB    583   0.0      
 584 C3             207 PRO  SC1   584   0.0      
 585 P5             208 TRP  BB    585   0.0      
 586 SC4            208 TRP  SC1   586   0.0      
 587 SNd            208 TRP  SC2   587   0.0      
 588 SC5            208 TRP  SC3   588   0.0      
 589 SC5            208 TRP  SC4   589   0.0      
 590 P5             209 THR  BB    590   0.0  72.0
 591 N0             209 THR  SC1   591   0.0   0.0
 592 D              209 THR  SCP   592  0.36  36.0
 593 D              209 THR  SCN   593 -0.36  36.0
 594 P5             210 GLY  BB    594   0.0      
 595 P5             211 GLY  BB    595   0.0      
 596 P5             212 GLU  BB    596   0.0  72.0
 597 Qa             212 GLU  SC1   597   0.0  36.0
 598 D              212 GLU  SCN   598  -1.0  36.0
 599 P5             213 THR  BB    599   0.0  72.0
 600 N0             213 THR  SC1   600   0.0   0.0
 601 D              213 THR  SCP   601  0.36  36.0
 602 D              213 THR  SCN   602 -0.36  36.0
 603 P5             214 GLU  BB    603   0.0  72.0
 604 Qa             214 GLU  SC1   604   0.0  36.0
 605 D              214 GLU  SCN   605  -1.0  36.0
 606 P5             215 GLY  BB    606   0.0      
 607 P5             216 LEU  BB    607   0.0      
 608 C1             216 LEU  SC1   608   0.0      
 609 P5             217 ARG  BB    609   0.0  72.0
 610 N0             217 ARG  SC1   610   0.0  72.0
 611 Qd             217 ARG  SC2   611   0.0  36.0
 612 D              217 ARG  SCP   612   1.0  36.0
 613 P5             218 ARG  BB    613   0.0  72.0
 614 N0             218 ARG  SC1   614   0.0  72.0
 615 Qd             218 ARG  SC2   615   0.0  36.0
 616 D              218 ARG  SCP   616   1.0  36.0
 617 P5             219 LEU  BB    617   0.0      
 618 C1             219 LEU  SC1   618   0.0      
 619 P5             220 GLU  BB    619   0.0  72.0
 620 Qa             220 GLU  SC1   620   0.0  36.0
 621 D              220 GLU  SCN   621  -1.0  36.0
 622 P5             221 GLN  BB    622   0.0  72.0
 623 Nda            221 GLN  SC1   623   0.0   0.0
 624 D              221 GLN  SCP   624  0.42  36.0
 625 D              221 GLN  SCN   625 -0.42  36.0
 626 P5             222 HIS  BB    626   0.0      
 627 SC4            222 HIS  SC1   627   0.0      
 628 SP1            222 HIS  SC2   628   0.0      
 629 SP1            222 HIS  SC3   629   0.0      
 630 P5             223 LEU  BB    630   0.0      
 631 C1             223 LEU  SC1   631   0.0      
 632 P5             224 THR  BB    632   0.0  72.0
 633 N0             224 THR  SC1   633   0.0   0.0
 634 D              224 THR  SCP   634  0.36  36.0
 635 D              224 THR  SCN   635 -0.36  36.0
 636 P5             225 ASP  BB    636   0.0  72.0
 637 Qa             225 ASP  SC1   637   0.0  36.0
 638 D              225 ASP  SCN   638  -1.0  36.0
 639 P5             226 GLN  BB    639   0.0  72.0
 640 Nda            226 GLN  SC1   640   0.0   0.0
 641 D              226 GLN  SCP   641  0.42  36.0
 642 D              226 GLN  SCN   642 -0.42  36.0
 643 P5             227 GLY  BB    643   0.0      
 644 P5             228 TRP  BB    644   0.0      
 645 SC4            228 TRP  SC1   645   0.0      
 646 SNd            228 TRP  SC2   646   0.0      
 647 SC5            228 TRP  SC3   647   0.0      
 648 SC5            228 TRP  SC4   648   0.0      
 649 P5             229 VAL  BB    649   0.0      
 650 C2             229 VAL  SC1   650   0.0      
 651 P4             230 ALA  BB    651   0.0      
 652 P5             231 ASN  BB    652   0.0  72.0
 653 Nda            231 ASN  SC1   653   0.0   0.0
 654 D              231 ASN  SCP   654  0.46  36.0
 655 D              231 ASN  SCN   655 -0.46  36.0
 656 P5             232 PHE  BB    656   0.0      
 657 SC5            232 PHE  SC1   657   0.0      
 658 SC5            232 PHE  SC2   658   0.0      
 659 SC5            232 PHE  SC3   659   0.0      
 660 P5             233 THR  BB    660   0.0  72.0
 661 N0             233 THR  SC1   661   0.0   0.0
 662 D              233 THR  SCP   662  0.36  36.0
 663 D              233 THR  SCN   663 -0.36  36.0
 664 P5             234 LYS  BB    664   0.0  72.0
 665 C3             234 LYS  SC1   665   0.0  72.0
 666 Qd             234 LYS  SC2   666   0.0  36.0
 667 D              234 LYS  SCP   667   1.0  36.0
 668 P4             235 PRO  BB    668   0.0      
 669 C3             235 PRO  SC1   669   0.0      
 670 P5             236 ARG  BB    670   0.0  72.0
 671 N0             236 ARG  SC1   671   0.0  72.0
 672 Qd             236 ARG  SC2   672   0.0  36.0
 673 D              236 ARG  SCP   673   1.0  36.0
 674 P5             237 THR  BB    674   0.0  72.0
 675 N0             237 THR  SC1   675   0.0   0.0
 676 D              237 THR  SCP   676  0.36  36.0
 677 D              237 THR  SCN   677 -0.36  36.0
 678 P5             238 ILE  BB    678   0.0      
 679 C1             238 ILE  SC1   679   0.0      
 680 P4             239 PRO  BB    680   0.0      
 681 C3             239 PRO  SC1   681   0.0      
 682 P5             240 ASN  BB    682   0.0  72.0
 683 Nda            240 ASN  SC1   683   0.0   0.0
 684 D              240 ASN  SCP   684  0.46  36.0
 685 D              240 ASN  SCN   685 -0.46  36.0
 686 P5             241 SER  BB    686   0.0  72.0
 687 N0             241 SER  SC1   687   0.0   0.0
 688 D              241 SER  SCP   688   0.4  36.0
 689 D              241 SER  SCN   689  -0.4  36.0
 690 P5             242 LEU  BB    690   0.0      
 691 C1             242 LEU  SC1   691   0.0      
 692 P5             243 LEU  BB    692   0.0      
 693 C1             243 LEU  SC1   693   0.0      
 694 P4             244 PRO  BB    694   0.0      
 695 C3             244 PRO  SC1   695   0.0      
 696 P5             245 SER  BB    696   0.0  72.0
 697 N0             245 SER  SC1   697   0.0   0.0
 698 D              245 SER  SCP   698   0.4  36.0
 699 D              245 SER  SCN   699  -0.4  36.0
 700 P5             246 THR  BB    700   0.0  72.0
 701 N0             246 THR  SC1   701   0.0   0.0
 702 D              246 THR  SCP   702  0.36  36.0
 703 D              246 THR  SCN   703 -0.36  36.0
 704 P5             247 THR  BB    704   0.0  72.0
 705 N0             247 THR  SC1   705   0.0   0.0
 706 D              247 THR  SCP   706  0.36  36.0
 707 D              247 THR  SCN   707 -0.36  36.0
 708 P5             248 GLY  BB    708   0.0      
 709 P5             249 LEU  BB    709   0.0      
 710 C1             249 LEU  SC1   710   0.0      
 711 P5             250 SER  BB    711   0.0  72.0
 712 N0             250 SER  SC1   712   0.0   0.0
 713 D              250 SER  SCP   713   0.4  36.0
 714 D              250 SER  SCN   714  -0.4  36.0
 715 P4             251 PRO  BB    715   0.0      
 716 C3             251 PRO  SC1   716   0.0      
 717 P5             252 TYR  BB    717   0.0      
 718 SC4            252 TYR  SC1   718   0.0      
 719 SC4            252 TYR  SC2   719   0.0      
 720 SP1            252 TYR  SC3   720   0.0      
 721 P5             253 PHE  BB    721   0.0      
 722 SC5            253 PHE  SC1   722   0.0      
 723 SC5            253 PHE  SC2   723   0.0      
 724 SC5            253 PHE  SC3   724   0.0      
 725 P5             254 SER  BB    725   0.0  72.0
 726 N0             254 SER  SC1   726   0.0   0.0
 727 D              254 SER  SCP   727   0.4  36.0
 728 D              254 SER  SCN   728  -0.4  36.0
 729 P5             255 MET  BB    729   0.0      
 730 C5             255 MET  SC1   730   0.0      
 731 P5             256 GLY  BB    731   0.0      
 732 P5             257 CYS  BB    732   0.0      
 733 C5             257 CYS  SC1   733   0.0      
 734 P5             258 LEU  BB    734   0.0      
 735 C1             258 LEU  SC1   735   0.0      
 736 P5             259 SER  BB    736   0.0  72.0
 737 N0             259 SER  SC1   737   0.0   0.0
 738 D              259 SER  SCP   738   0.4  36.0
 739 D              259 SER  SCN   739  -0.4  36.0
 740 P5             260 VAL  BB    740   0.0      
 741 C2             260 VAL  SC1   741   0.0      
 742 P5             261 ARG  BB    742   0.0  72.0
 743 N0             261 ARG  SC1   743   0.0  72.0
 744 Qd             261 ARG  SC2   744   0.0  36.0
 745 D              261 ARG  SCP   745   1.0  36.0
 746 P5             262 THR  BB    746   0.0  72.0
 747 N0             262 THR  SC1   747   0.0   0.0
 748 D              262 THR  SCP   748  0.36  36.0
 749 D              262 THR  SCN   749 -0.36  36.0
 750 P5             263 PHE  BB    750   0.0      
 751 SC5            263 PHE  SC1   751   0.0      
 752 SC5            263 PHE  SC2   752   0.0      
 753 SC5            263 PHE  SC3   753   0.0      
 754 P5             264 PHE  BB    754   0.0      
 755 SC5            264 PHE  SC1   755   0.0      
 756 SC5            264 PHE  SC2   756   0.0      
 757 SC5            264 PHE  SC3   757   0.0      
 758 P5             265 GLN  BB    758   0.0  72.0
 759 Nda            265 GLN  SC1   759   0.0   0.0
 760 D              265 GLN  SCP   760  0.42  36.0
 761 D              265 GLN  SCN   761 -0.42  36.0
 762 P5             266 ARG  BB    762   0.0  72.0
 763 N0             266 ARG  SC1   763   0.0  72.0
 764 Qd             266 ARG  SC2   764   0.0  36.0
 765 D              266 ARG  SCP   765   1.0  36.0
 766 P5             267 LEU  BB    766   0.0      
 767 C1             267 LEU  SC1   767   0.0      
 768 P5             268 SER  BB    768   0.0  72.0
 769 N0             268 SER  SC1   769   0.0   0.0
 770 D              268 SER  SCP   770   0.4  36.0
 771 D              268 SER  SCN   771  -0.4  36.0
 772 P5             269 ASN  BB    772   0.0  72.0
 773 Nda            269 ASN  SC1   773   0.0   0.0
 774 D              269 ASN  SCP   774  0.46  36.0
 775 D              269 ASN  SCN   775 -0.46  36.0
 776 P5             270 ILE  BB    776   0.0      
 777 C1             270 ILE  SC1   777   0.0      
 778 P5             271 TYR  BB    778   0.0      
 779 SC4            271 TYR  SC1   779   0.0      
 780 SC4            271 TYR  SC2   780   0.0      
 781 SP1            271 TYR  SC3   781   0.0      
 782 P4             272 ALA  BB    782   0.0      
 783 P5             273 GLN  BB    783   0.0  72.0
 784 Nda            273 GLN  SC1   784   0.0   0.0
 785 D              273 GLN  SCP   785  0.42  36.0
 786 D              273 GLN  SCN   786 -0.42  36.0
 787 P4             274 ALA  BB    787   0.0      
 788 P5             275 LYS  BB    788   0.0  72.0
 789 C3             275 LYS  SC1   789   0.0  72.0
 790 Qd             275 LYS  SC2   790   0.0  36.0
 791 D              275 LYS  SCP   791   1.0  36.0
 792 P5             276 HIS  BB    792   0.0      
 793 SC4            276 HIS  SC1   793   0.0      
 794 SP1            276 HIS  SC2   794   0.0      
 795 SP1            276 HIS  SC3   795   0.0      
 796 P5             277 HIS  BB    796   0.0      
 797 SC4            277 HIS  SC1   797   0.0      
 798 SP1            277 HIS  SC2   798   0.0      
 799 SP1            277 HIS  SC3   799   0.0      
 800 P5             278 SER  BB    800   0.0  72.0
 801 N0             278 SER  SC1   801   0.0   0.0
 802 D              278 SER  SCP   802   0.4  36.0
 803 D              278 SER  SCN   803  -0.4  36.0
 804 P5             279 LEU  BB    804   0.0      
 805 C1             279 LEU  SC1   805   0.0      
 806 P4             280 PRO  BB    806   0.0      
 807 C3             280 PRO  SC1   807   0.0      
 808 P4             281 PRO  BB    808   0.0      
 809 C3             281 PRO  SC1   809   0.0      
 810 P5             282 VAL  BB    810   0.0      
 811 C2             282 VAL  SC1   811   0.0      
 812 P5             283 SER  BB    812   0.0  72.0
 813 N0             283 SER  SC1   813   0.0   0.0
 814 D              283 SER  SCP   814   0.4  36.0
 815 D              283 SER  SCN   815  -0.4  36.0
 816 P5             284 LEU  BB    816   0.0      
 817 C1             284 LEU  SC1   817   0.0      
 818 P5             285 GLN  BB    818   0.0  72.0
 819 Nda            285 GLN  SC1   819   0.0   0.0
 820 D              285 GLN  SCP   820  0.42  36.0
 821 D              285 GLN  SCN   821 -0.42  36.0
 822 P5             286 GLY  BB    822   0.0      
 823 P5             287 GLN  BB    823   0.0  72.0
 824 Nda            287 GLN  SC1   824   0.0   0.0
 825 D              287 GLN  SCP   825  0.42  36.0
 826 D              287 GLN  SCN   826 -0.42  36.0
 827 P5             288 LEU  BB    827   0.0      
 828 C1             288 LEU  SC1   828   0.0      
 829 P5             289 LEU  BB    829   0.0      
 830 C1             289 LEU  SC1   830   0.0      
 831 P5             290 TRP  BB    831   0.0      
 832 SC4            290 TRP  SC1   832   0.0      
 833 SNd            290 TRP  SC2   833   0.0      
 834 SC5            290 TRP  SC3   834   0.0      
 835 SC5            290 TRP  SC4   835   0.0      
 836 P5             291 ARG  BB    836   0.0  72.0
 837 N0             291 ARG  SC1   837   0.0  72.0
 838 Qd             291 ARG  SC2   838   0.0  36.0
 839 D              291 ARG  SCP   839   1.0  36.0
 840 P5             292 GLU  BB    840   0.0  72.0
 841 Qa             292 GLU  SC1   841   0.0  36.0
 842 D              292 GLU  SCN   842  -1.0  36.0
 843 P5             293 PHE  BB    843   0.0      
 844 SC5            293 PHE  SC1   844   0.0      
 845 SC5            293 PHE  SC2   845   0.0      
 846 SC5            293 PHE  SC3   846   0.0      
 847 P5             294 PHE  BB    847   0.0      
 848 SC5            294 PHE  SC1   848   0.0      
 849 SC5            294 PHE  SC2   849   0.0      
 850 SC5            294 PHE  SC3   850   0.0      
 851 P5             295 TYR  BB    851   0.0      
 852 SC4            295 TYR  SC1   852   0.0      
 853 SC4            295 TYR  SC2   853   0.0      
 854 SP1            295 TYR  SC3   854   0.0      
 855 P5             296 THR  BB    855   0.0  72.0
 856 N0             296 THR  SC1   856   0.0   0.0
 857 D              296 THR  SCP   857  0.36  36.0
 858 D              296 THR  SCN   858 -0.36  36.0
 859 P5             297 VAL  BB    859   0.0      
 860 C2             297 VAL  SC1   860   0.0      
 861 P4             298 ALA  BB    861   0.0      
 862 P5             299 SER  BB    862   0.0  72.0
 863 N0             299 SER  SC1   863   0.0   0.0
 864 D              299 SER  SCP   864   0.4  36.0
 865 D              299 SER  SCN   865  -0.4  36.0
 866 P4             300 ALA  BB    866   0.0      
 867 P5             301 THR  BB    867   0.0  72.0
 868 N0             301 THR  SC1   868   0.0   0.0
 869 D              301 THR  SCP   869  0.36  36.0
 870 D              301 THR  SCN   870 -0.36  36.0
 871 P5             302 GLN  BB    871   0.0  72.0
 872 Nda            302 GLN  SC1   872   0.0   0.0
 873 D              302 GLN  SCP   873  0.42  36.0
 874 D              302 GLN  SCN   874 -0.42  36.0
 875 P5             303 ASN  BB    875   0.0  72.0
 876 Nda            303 ASN  SC1   876   0.0   0.0
 877 D              303 ASN  SCP   877  0.46  36.0
 878 D              303 ASN  SCN   878 -0.46  36.0
 879 P5             304 PHE  BB    879   0.0      
 880 SC5            304 PHE  SC1   880   0.0      
 881 SC5            304 PHE  SC2   881   0.0      
 882 SC5            304 PHE  SC3   882   0.0      
 883 P5             305 THR  BB    883   0.0  72.0
 884 N0             305 THR  SC1   884   0.0   0.0
 885 D              305 THR  SCP   885  0.36  36.0
 886 D              305 THR  SCN   886 -0.36  36.0
 887 P5             306 GLN  BB    887   0.0  72.0
 888 Nda            306 GLN  SC1   888   0.0   0.0
 889 D              306 GLN  SCP   889  0.42  36.0
 890 D              306 GLN  SCN   890 -0.42  36.0
 891 P5             307 MET  BB    891   0.0      
 892 C5             307 MET  SC1   892   0.0      
 893 P4             308 ALA  BB    893   0.0      
 894 P5             309 GLY  BB    894   0.0      
 895 P5             310 ASN  BB    895   0.0  72.0
 896 Nda            310 ASN  SC1   896   0.0   0.0
 897 D              310 ASN  SCP   897  0.46  36.0
 898 D              310 ASN  SCN   898 -0.46  36.0
 899 P4             311 PRO  BB    899   0.0      
 900 C3             311 PRO  SC1   900   0.0      
 901 P5             312 ILE  BB    901   0.0      
 902 C1             312 ILE  SC1   902   0.0      
 903 P5             313 CYS  BB    903   0.0      
 904 C5             313 CYS  SC1   904   0.0      
 905 P5             314 LEU  BB    905   0.0      
 906 C1             314 LEU  SC1   906   0.0      
 907 P5             315 GLN  BB    907   0.0  72.0
 908 Nda            315 GLN  SC1   908   0.0   0.0
 909 D              315 GLN  SCP   909  0.42  36.0
 910 D              315 GLN  SCN   910 -0.42  36.0
 911 P5             316 ILE  BB    911   0.0      
 912 C1             316 ILE  SC1   912   0.0      
 913 P5             317 HIS  BB    913   0.0      
 914 SC4            317 HIS  SC1   914   0.0      
 915 SP1            317 HIS  SC2   915   0.0      
 916 SP1            317 HIS  SC3   916   0.0      
 917 P5             318 TRP  BB    917   0.0      
 918 SC4            318 TRP  SC1   918   0.0      
 919 SQd            318 TRP  SC2   919   1.0      
 920 SC5            318 TRP  SC3   920   0.0      
 921 SC5            318 TRP  SC4   921   0.0      
 922 P5             319 TYR  BB    922   0.0      
 923 SC4            319 TYR  SC1   923   0.0      
 924 SC4            319 TYR  SC2   924   0.0      
 925 SP1            319 TYR  SC3   925   0.0      
 926 P5             320 GLU  BB    926   0.0  72.0
 927 Qa             320 GLU  SC1   927   0.0  36.0
 928 D              320 GLU  SCN   928  -1.0  36.0
 929 P5             321 ASP  BB    929   0.0  72.0
 930 Qa             321 ASP  SC1   930   0.0  36.0
 931 D              321 ASP  SCN   931  -1.0  36.0
 932 P4             322 ALA  BB    932   0.0      
 933 P5             323 GLU  BB    933   0.0  72.0
 934 Qa             323 GLU  SC1   934   0.0  36.0
 935 D              323 GLU  SCN   935  -1.0  36.0
 936 P5             324 ARG  BB    936   0.0  72.0
 937 N0             324 ARG  SC1   937   0.0  72.0
 938 Qd             324 ARG  SC2   938   0.0  36.0
 939 D              324 ARG  SCP   939   1.0  36.0
 940 P5             325 LEU  BB    940   0.0      
 941 C1             325 LEU  SC1   941   0.0      
 942 P5             326 HIS  BB    942   0.0      
 943 SC4            326 HIS  SC1   943   0.0      
 944 SP1            326 HIS  SC2   944   0.0      
 945 SP1            326 HIS  SC3   945   0.0      
 946 P5             327 LYS  BB    946   0.0  72.0
 947 C3             327 LYS  SC1   947   0.0  72.0
 948 Qd             327 LYS  SC2   948   0.0  36.0
 949 D              327 LYS  SCP   949   1.0  36.0
 950 P5             328 TRP  BB    950   0.0      
 951 SC4            328 TRP  SC1   951   0.0      
 952 SNd            328 TRP  SC2   952   0.0      
 953 SC5            328 TRP  SC3   953   0.0      
 954 SC5            328 TRP  SC4   954   0.0      
 955 P5             329 LYS  BB    955   0.0  72.0
 956 C3             329 LYS  SC1   956   0.0  72.0
 957 Qd             329 LYS  SC2   957   0.0  36.0
 958 D              329 LYS  SCP   958   1.0  36.0
 959 P5             330 THR  BB    959   0.0  72.0
 960 N0             330 THR  SC1   960   0.0   0.0
 961 D              330 THR  SCP   961  0.36  36.0
 962 D              330 THR  SCN   962 -0.36  36.0
 963 P4             331 ALA  BB    963   0.0      
 964 P5             332 GLN  BB    964   0.0  72.0
 965 Nda            332 GLN  SC1   965   0.0   0.0
 966 D              332 GLN  SCP   966  0.42  36.0
 967 D              332 GLN  SCN   967 -0.42  36.0
 968 P5             333 THR  BB    968   0.0  72.0
 969 N0             333 THR  SC1   969   0.0   0.0
 970 D              333 THR  SCP   970  0.36  36.0
 971 D              333 THR  SCN   971 -0.36  36.0
 972 P5             334 GLY  BB    972   0.0      
 973 P5             335 PHE  BB    973   0.0      
 974 SC5            335 PHE  SC1   974   0.0      
 975 SC5            335 PHE  SC2   975   0.0      
 976 SC5            335 PHE  SC3   976   0.0      
 977 P4             336 PRO  BB    977   0.0      
 978 C3             336 PRO  SC1   978   0.0      
 979 P5             337 TRP  BB    979   0.0      
 980 SC4            337 TRP  SC1   980   0.0      
 981 SNd            337 TRP  SC2   981   0.0      
 982 SC5            337 TRP  SC3   982   0.0      
 983 SC5            337 TRP  SC4   983   0.0      
 984 P5             338 ILE  BB    984   0.0      
 985 C1             338 ILE  SC1   985   0.0      
 986 P5             339 ASP  BB    986   0.0  72.0
 987 Qa             339 ASP  SC1   987   0.0  36.0
 988 D              339 ASP  SCN   988  -1.0  36.0
 989 P4             340 ALA  BB    989   0.0      
 990 P5             341 ILE  BB    990   0.0      
 991 C1             341 ILE  SC1   991   0.0      
 992 P5             342 MET  BB    992   0.0      
 993 C5             342 MET  SC1   993   0.0      
 994 P5             343 THR  BB    994   0.0  72.0
 995 N0             343 THR  SC1   995   0.0   0.0
 996 D              343 THR  SCP   996  0.36  36.0
 997 D              343 THR  SCN   997 -0.36  36.0
 998 P5             344 GLN  BB    998   0.0  72.0
 999 Nda            344 GLN  SC1   999   0.0   0.0
1000 D              344 GLN  SCP  1000  0.42  36.0
1001 D              344 GLN  SCN  1001 -0.42  36.0
1002 P5             345 LEU  BB   1002   0.0      
1003 C1             345 LEU  SC1  1003   0.0      
1004 P5             346 ARG  BB   1004   0.0  72.0
1005 N0             346 ARG  SC1  1005   0.0  72.0
1006 Qd             346 ARG  SC2  1006   0.0  36.0
1007 D              346 ARG  SCP  1007   1.0  36.0
1008 P5             347 GLN  BB   1008   0.0  72.0
1009 Nda            347 GLN  SC1  1009   0.0   0.0
1010 D              347 GLN  SCP  1010  0.42  36.0
1011 D              347 GLN  SCN  1011 -0.42  36.0
1012 P5             348 GLU  BB   1012   0.0  72.0
1013 Qa             348 GLU  SC1  1013   0.0  36.0
1014 D              348 GLU  SCN  1014  -1.0  36.0
1015 P5             349 GLY  BB   1015   0.0      
1016 P5             350 TRP  BB   1016   0.0      
1017 SC4            350 TRP  SC1  1017   0.0      
1018 SNd            350 TRP  SC2  1018   0.0      
1019 SC5            350 TRP  SC3  1019   0.0      
1020 SC5            350 TRP  SC4  1020   0.0      
1021 P5             351 ILE  BB   1021   0.0      
1022 C1             351 ILE  SC1  1022   0.0      
1023 P5             352 HIS  BB   1023   0.0      
1024 SC4            352 HIS  SC1  1024   0.0      
1025 SP1            352 HIS  SC2  1025   0.0      
1026 SP1            352 HIS  SC3  1026   0.0      
1027 P5             353 HIS  BB   1027   0.0      
1028 SC4            353 HIS  SC1  1028   0.0      
1029 SP1            353 HIS  SC2  1029   0.0      
1030 SP1            353 HIS  SC3  1030   0.0      
1031 P5             354 LEU  BB   1031   0.0      
1032 C1             354 LEU  SC1  1032   0.0      
1033 P4             355 ALA  BB   1033   0.0      
1034 P5             356 ARG  BB   1034   0.0  72.0
1035 N0             356 ARG  SC1  1035   0.0  72.0
1036 Qd             356 ARG  SC2  1036   0.0  36.0
1037 D              356 ARG  SCP  1037   1.0  36.0
1038 P5             357 HIS  BB   1038   0.0      
1039 SC4            357 HIS  SC1  1039   0.0      
1040 SP1            357 HIS  SC2  1040   0.0      
1041 SP1            357 HIS  SC3  1041   0.0      
1042 P4             358 ALA  BB   1042   0.0      
1043 P5             359 VAL  BB   1043   0.0      
1044 C2             359 VAL  SC1  1044   0.0      
1045 P4             360 ALA  BB   1045   0.0      
1046 P5             361 CYS  BB   1046   0.0      
1047 C5             361 CYS  SC1  1047   0.0      
1048 P5             362 PHE  BB   1048   0.0      
1049 SC5            362 PHE  SC1  1049   0.0      
1050 SC5            362 PHE  SC2  1050   0.0      
1051 SC5            362 PHE  SC3  1051   0.0      
1052 P5             363 LEU  BB   1052   0.0      
1053 C1             363 LEU  SC1  1053   0.0      
1054 P5             364 THR  BB   1054   0.0  72.0
1055 N0             364 THR  SC1  1055   0.0   0.0
1056 D              364 THR  SCP  1056  0.36  36.0
1057 D              364 THR  SCN  1057 -0.36  36.0
1058 P5             365 ARG  BB   1058   0.0  72.0
1059 N0             365 ARG  SC1  1059   0.0  72.0
1060 Qd             365 ARG  SC2  1060   0.0  36.0
1061 D              365 ARG  SCP  1061   1.0  36.0
1062 P5             366 GLY  BB   1062   0.0      
1063 P5             367 ASP  BB   1063   0.0  72.0
1064 Qa             367 ASP  SC1  1064   0.0  36.0
1065 D              367 ASP  SCN  1065  -1.0  36.0
1066 P5             368 LEU  BB   1066   0.0      
1067 C1             368 LEU  SC1  1067   0.0      
1068 P5             369 TRP  BB   1068   0.0      
1069 SC4            369 TRP  SC1  1069   0.0      
1070 SNd            369 TRP  SC2  1070   0.0      
1071 SC5            369 TRP  SC3  1071   0.0      
1072 SC5            369 TRP  SC4  1072   0.0      
1073 P5             370 ILE  BB   1073   0.0      
1074 C1             370 ILE  SC1  1074   0.0      
1075 P5             371 SER  BB   1075   0.0  72.0
1076 N0             371 SER  SC1  1076   0.0   0.0
1077 D              371 SER  SCP  1077   0.4  36.0
1078 D              371 SER  SCN  1078  -0.4  36.0
1079 P5             372 TRP  BB   1079   0.0      
1080 SC4            372 TRP  SC1  1080   0.0      
1081 SNd            372 TRP  SC2  1081   0.0      
1082 SC5            372 TRP  SC3  1082   0.0      
1083 SC5            372 TRP  SC4  1083   0.0      
1084 P5             373 GLU  BB   1084   0.0  72.0
1085 Qa             373 GLU  SC1  1085   0.0  36.0
1086 D              373 GLU  SCN  1086  -1.0  36.0
1087 P5             374 GLU  BB   1087   0.0  72.0
1088 Qa             374 GLU  SC1  1088   0.0  36.0
1089 D              374 GLU  SCN  1089  -1.0  36.0
1090 P5             375 GLY  BB   1090   0.0      
1091 P5             376 MET  BB   1091   0.0      
1092 C5             376 MET  SC1  1092   0.0      
1093 P5             377 LYS  BB   1093   0.0  72.0
1094 C3             377 LYS  SC1  1094   0.0  72.0
1095 Qd             377 LYS  SC2  1095   0.0  36.0
1096 D              377 LYS  SCP  1096   1.0  36.0
1097 P5             378 VAL  BB   1097   0.0      
1098 C2             378 VAL  SC1  1098   0.0      
1099 P5             379 PHE  BB   1099   0.0      
1100 SC5            379 PHE  SC1  1100   0.0      
1101 SC5            379 PHE  SC2  1101   0.0      
1102 SC5            379 PHE  SC3  1102   0.0      
1103 P5             380 GLU  BB   1103   0.0  72.0
1104 Qa             380 GLU  SC1  1104   0.0  36.0
1105 D              380 GLU  SCN  1105  -1.0  36.0
1106 P5             381 GLU  BB   1106   0.0  72.0
1107 Qa             381 GLU  SC1  1107   0.0  36.0
1108 D              381 GLU  SCN  1108  -1.0  36.0
1109 P5             382 LEU  BB   1109   0.0      
1110 C1             382 LEU  SC1  1110   0.0      
1111 P5             383 LEU  BB   1111   0.0      
1112 C1             383 LEU  SC1  1112   0.0      
1113 P5             384 LEU  BB   1113   0.0      
1114 C1             384 LEU  SC1  1114   0.0      
1115 P5             385 ASP  BB   1115   0.0  72.0
1116 Qa             385 ASP  SC1  1116   0.0  36.0
1117 D              385 ASP  SCN  1117  -1.0  36.0
1118 P4             386 ALA  BB   1118   0.0      
1119 P5             387 ASP  BB   1119   0.0  72.0
1120 Qa             387 ASP  SC1  1120   0.0  36.0
1121 D              387 ASP  SCN  1121  -1.0  36.0
1122 P5             388 TYR  BB   1122   0.0      
1123 SC4            388 TYR  SC1  1123   0.0      
1124 SC4            388 TYR  SC2  1124   0.0      
1125 SP1            388 TYR  SC3  1125   0.0      
1126 P5             389 SER  BB   1126   0.0  72.0
1127 N0             389 SER  SC1  1127   0.0   0.0
1128 D              389 SER  SCP  1128   0.4  36.0
1129 D              389 SER  SCN  1129  -0.4  36.0
1130 P5             390 ILE  BB   1130   0.0      
1131 C1             390 ILE  SC1  1131   0.0      
1132 P5             391 ASN  BB   1132   0.0  72.0
1133 Nda            391 ASN  SC1  1133   0.0   0.0
1134 D              391 ASN  SCP  1134  0.46  36.0
1135 D              391 ASN  SCN  1135 -0.46  36.0
1136 P4             392 ALA  BB   1136   0.0      
1137 P5             393 GLY  BB   1137   0.0      
1138 P5             394 ASN  BB   1138   0.0  72.0
1139 Nda            394 ASN  SC1  1139   0.0   0.0
1140 D              394 ASN  SCP  1140  0.46  36.0
1141 D              394 ASN  SCN  1141 -0.46  36.0
1142 P5             395 TRP  BB   1142   0.0      
1143 SC4            395 TRP  SC1  1143   0.0      
1144 SNd            395 TRP  SC2  1144   0.0      
1145 SC5            395 TRP  SC3  1145   0.0      
1146 SC5            395 TRP  SC4  1146   0.0      
1147 P5             396 MET  BB   1147   0.0      
1148 C5             396 MET  SC1  1148   0.0      
1149 P5             397 TRP  BB   1149   0.0      
1150 SC4            397 TRP  SC1  1150   0.0      
1151 SNd            397 TRP  SC2  1151   0.0      
1152 SC5            397 TRP  SC3  1152   0.0      
1153 SC5            397 TRP  SC4  1153   0.0      
1154 P5             398 LEU  BB   1154   0.0      
1155 C1             398 LEU  SC1  1155   0.0      
1156 P5             399 SER  BB   1156   0.0  72.0
1157 N0             399 SER  SC1  1157   0.0   0.0
1158 D              399 SER  SCP  1158   0.4  36.0
1159 D              399 SER  SCN  1159  -0.4  36.0
1160 P4             400 ALA  BB   1160   0.0      
1161 P5             401 SER  BB   1161   0.0  72.0
1162 N0             401 SER  SC1  1162   0.0   0.0
1163 D              401 SER  SCP  1163   0.4  36.0
1164 D              401 SER  SCN  1164  -0.4  36.0
1165 P4             402 ALA  BB   1165   0.0      
1166 P5             403 PHE  BB   1166   0.0      
1167 SC5            403 PHE  SC1  1167   0.0      
1168 SC5            403 PHE  SC2  1168   0.0      
1169 SC5            403 PHE  SC3  1169   0.0      
1170 P5             404 PHE  BB   1170   0.0      
1171 SC5            404 PHE  SC1  1171   0.0      
1172 SC5            404 PHE  SC2  1172   0.0      
1173 SC5            404 PHE  SC3  1173   0.0      
1174 P5             405 HIS  BB   1174   0.0      
1175 SC4            405 HIS  SC1  1175   0.0      
1176 SP1            405 HIS  SC2  1176   0.0      
1177 SP1            405 HIS  SC3  1177   0.0      
1178 P5             406 HIS  BB   1178   0.0      
1179 SC4            406 HIS  SC1  1179   0.0      
1180 SP1            406 HIS  SC2  1180   0.0      
1181 SP1            406 HIS  SC3  1181   0.0      
1182 P5             407 TYR  BB   1182   0.0      
1183 SC4            407 TYR  SC1  1183   0.0      
1184 SC4            407 TYR  SC2  1184   0.0      
1185 SP1            407 TYR  SC3  1185   0.0      
1186 P5             408 THR  BB   1186   0.0  72.0
1187 N0             408 THR  SC1  1187   0.0   0.0
1188 D              408 THR  SCP  1188  0.36  36.0
1189 D              408 THR  SCN  1189 -0.36  36.0
1190 P5             409 ARG  BB   1190   0.0  72.0
1191 N0             409 ARG  SC1  1191   0.0  72.0
1192 Qd             409 ARG  SC2  1192   0.0  36.0
1193 D              409 ARG  SCP  1193   1.0  36.0
1194 P5             410 ILE  BB   1194   0.0      
1195 C1             410 ILE  SC1  1195   0.0      
1196 P5             411 PHE  BB   1196   0.0      
1197 SC5            411 PHE  SC1  1197   0.0      
1198 SC5            411 PHE  SC2  1198   0.0      
1199 SC5            411 PHE  SC3  1199   0.0      
1200 P5             412 CYS  BB   1200   0.0      
1201 C5             412 CYS  SC1  1201   0.0      
1202 P4             413 PRO  BB   1202   0.0      
1203 C3             413 PRO  SC1  1203   0.0      
1204 P5             414 VAL  BB   1204   0.0      
1205 C2             414 VAL  SC1  1205   0.0      
1206 P5             415 ARG  BB   1206   0.0  72.0
1207 N0             415 ARG  SC1  1207   0.0  72.0
1208 Qd             415 ARG  SC2  1208   0.0  36.0
1209 D              415 ARG  SCP  1209   1.0  36.0
1210 P5             416 PHE  BB   1210   0.0      
1211 SC5            416 PHE  SC1  1211   0.0      
1212 SC5            416 PHE  SC2  1212   0.0      
1213 SC5            416 PHE  SC3  1213   0.0      
1214 P5             417 GLY  BB   1214   0.0      
1215 P5             418 LYS  BB   1215   0.0  72.0
1216 C3             418 LYS  SC1  1216   0.0  72.0
1217 Qd             418 LYS  SC2  1217   0.0  36.0
1218 D              418 LYS  SCP  1218   1.0  36.0
1219 P5             419 ARG  BB   1219   0.0  72.0
1220 N0             419 ARG  SC1  1220   0.0  72.0
1221 Qd             419 ARG  SC2  1221   0.0  36.0
1222 D              419 ARG  SCP  1222   1.0  36.0
1223 P5             420 THR  BB   1223   0.0  72.0
1224 N0             420 THR  SC1  1224   0.0   0.0
1225 D              420 THR  SCP  1225  0.36  36.0
1226 D              420 THR  SCN  1226 -0.36  36.0
1227 P5             421 ASP  BB   1227   0.0  72.0
1228 Qa             421 ASP  SC1  1228   0.0  36.0
1229 D              421 ASP  SCN  1229  -1.0  36.0
1230 P4             422 PRO  BB   1230   0.0      
1231 C3             422 PRO  SC1  1231   0.0      
1232 P5             423 GLU  BB   1232   0.0  72.0
1233 Qa             423 GLU  SC1  1233   0.0  36.0
1234 D              423 GLU  SCN  1234  -1.0  36.0
1235 P5             424 GLY  BB   1235   0.0      
1236 P5             425 GLN  BB   1236   0.0  72.0
1237 Nda            425 GLN  SC1  1237   0.0   0.0
1238 D              425 GLN  SCP  1238  0.42  36.0
1239 D              425 GLN  SCN  1239 -0.42  36.0
1240 P5             426 TYR  BB   1240   0.0      
1241 SC4            426 TYR  SC1  1241   0.0      
1242 SC4            426 TYR  SC2  1242   0.0      
1243 SP1            426 TYR  SC3  1243   0.0      
1244 P5             427 ILE  BB   1244   0.0      
1245 C1             427 ILE  SC1  1245   0.0      
1246 P5             428 ARG  BB   1246   0.0  72.0
1247 N0             428 ARG  SC1  1247   0.0  72.0
1248 Qd             428 ARG  SC2  1248   0.0  36.0
1249 D              428 ARG  SCP  1249   1.0  36.0
1250 P5             429 LYS  BB   1250   0.0  72.0
1251 C3             429 LYS  SC1  1251   0.0  72.0
1252 Qd             429 LYS  SC2  1252   0.0  36.0
1253 D              429 LYS  SCP  1253   1.0  36.0
1254 P5             430 TYR  BB   1254   0.0      
1255 SC4            430 TYR  SC1  1255   0.0      
1256 SC4            430 TYR  SC2  1256   0.0      
1257 SP1            430 TYR  SC3  1257   0.0      
1258 P5             431 LEU  BB   1258   0.0      
1259 C1             431 LEU  SC1  1259   0.0      
1260 P4             432 PRO  BB   1260   0.0      
1261 C3             432 PRO  SC1  1261   0.0      
1262 P5             433 VAL  BB   1262   0.0      
1263 C2             433 VAL  SC1  1263   0.0      
1264 P5             434 LEU  BB   1264   0.0      
1265 C1             434 LEU  SC1  1265   0.0      
1266 P5             435 LYS  BB   1266   0.0  72.0
1267 C3             435 LYS  SC1  1267   0.0  72.0
1268 Qd             435 LYS  SC2  1268   0.0  36.0
1269 D              435 LYS  SCP  1269   1.0  36.0
1270 P5             436 ASN  BB   1270   0.0  72.0
1271 Nda            436 ASN  SC1  1271   0.0   0.0
1272 D              436 ASN  SCP  1272  0.46  36.0
1273 D              436 ASN  SCN  1273 -0.46  36.0
1274 P5             437 PHE  BB   1274   0.0      
1275 SC5            437 PHE  SC1  1275   0.0      
1276 SC5            437 PHE  SC2  1276   0.0      
1277 SC5            437 PHE  SC3  1277   0.0      
1278 P4             438 PRO  BB   1278   0.0      
1279 C3             438 PRO  SC1  1279   0.0      
1280 P5             439 THR  BB   1280   0.0  72.0
1281 N0             439 THR  SC1  1281   0.0   0.0
1282 D              439 THR  SCP  1282  0.36  36.0
1283 D              439 THR  SCN  1283 -0.36  36.0
1284 P5             440 LYS  BB   1284   0.0  72.0
1285 C3             440 LYS  SC1  1285   0.0  72.0
1286 Qd             440 LYS  SC2  1286   0.0  36.0
1287 D              440 LYS  SCP  1287   1.0  36.0
1288 P5             441 TYR  BB   1288   0.0      
1289 SC4            441 TYR  SC1  1289   0.0      
1290 SC4            441 TYR  SC2  1290   0.0      
1291 SP1            441 TYR  SC3  1291   0.0      
1292 P5             442 ILE  BB   1292   0.0      
1293 C1             442 ILE  SC1  1293   0.0      
1294 P5             443 TYR  BB   1294   0.0      
1295 SC4            443 TYR  SC1  1295   0.0      
1296 SC4            443 TYR  SC2  1296   0.0      
1297 SP1            443 TYR  SC3  1297   0.0      
1298 P5             444 GLU  BB   1298   0.0  72.0
1299 Qa             444 GLU  SC1  1299   0.0  36.0
1300 D              444 GLU  SCN  1300  -1.0  36.0
1301 P4             445 PRO  BB   1301   0.0      
1302 C3             445 PRO  SC1  1302   0.0      
1303 P5             446 TRP  BB   1303   0.0      
1304 SC4            446 TRP  SC1  1304   0.0      
1305 SNd            446 TRP  SC2  1305   0.0      
1306 SC5            446 TRP  SC3  1306   0.0      
1307 SC5            446 TRP  SC4  1307   0.0      
1308 P5             447 THR  BB   1308   0.0  72.0
1309 N0             447 THR  SC1  1309   0.0   0.0
1310 D              447 THR  SCP  1310  0.36  36.0
1311 D              447 THR  SCN  1311 -0.36  36.0
1312 P4             448 ALA  BB   1312   0.0      
1313 P5             449 SER  BB   1313   0.0  72.0
1314 N0             449 SER  SC1  1314   0.0   0.0
1315 D              449 SER  SCP  1315   0.4  36.0
1316 D              449 SER  SCN  1316  -0.4  36.0
1317 P5             450 GLU  BB   1317   0.0  72.0
1318 Qa             450 GLU  SC1  1318   0.0  36.0
1319 D              450 GLU  SCN  1319  -1.0  36.0
1320 P5             451 GLU  BB   1320   0.0  72.0
1321 Qa             451 GLU  SC1  1321   0.0  36.0
1322 D              451 GLU  SCN  1322  -1.0  36.0
1323 P5             452 GLU  BB   1323   0.0  72.0
1324 Qa             452 GLU  SC1  1324   0.0  36.0
1325 D              452 GLU  SCN  1325  -1.0  36.0
1326 P5             453 GLN  BB   1326   0.0  72.0
1327 Nda            453 GLN  SC1  1327   0.0   0.0
1328 D              453 GLN  SCP  1328  0.42  36.0
1329 D              453 GLN  SCN  1329 -0.42  36.0
1330 P5             454 ARG  BB   1330   0.0  72.0
1331 N0             454 ARG  SC1  1331   0.0  72.0
1332 Qd             454 ARG  SC2  1332   0.0  36.0
1333 D              454 ARG  SCP  1333   1.0  36.0
1334 P5             455 GLN  BB   1334   0.0  72.0
1335 Nda            455 GLN  SC1  1335   0.0   0.0
1336 D              455 GLN  SCP  1336  0.42  36.0
1337 D              455 GLN  SCN  1337 -0.42  36.0
1338 P4             456 ALA  BB   1338   0.0      
1339 P5             457 GLY  BB   1339   0.0      
1340 P5             458 CYS  BB   1340   0.0      
1341 C5             458 CYS  SC1  1341   0.0      
1342 P5             459 ILE  BB   1342   0.0      
1343 C1             459 ILE  SC1  1343   0.0      
1344 P5             460 ILE  BB   1344   0.0      
1345 C1             460 ILE  SC1  1345   0.0      
1346 P5             461 GLY  BB   1346   0.0      
1347 P5             462 ARG  BB   1347   0.0  72.0
1348 N0             462 ARG  SC1  1348   0.0  72.0
1349 Qd             462 ARG  SC2  1349   0.0  36.0
1350 D              462 ARG  SCP  1350   1.0  36.0
1351 P5             463 ASP  BB   1351   0.0  72.0
1352 Qa             463 ASP  SC1  1352   0.0  36.0
1353 D              463 ASP  SCN  1353  -1.0  36.0
1354 P5             464 TYR  BB   1354   0.0      
1355 SC4            464 TYR  SC1  1355   0.0      
1356 SC4            464 TYR  SC2  1356   0.0      
1357 SP1            464 TYR  SC3  1357   0.0      
1358 P4             465 PRO  BB   1358   0.0      
1359 C3             465 PRO  SC1  1359   0.0      
1360 P5             466 PHE  BB   1360   0.0      
1361 SC5            466 PHE  SC1  1361   0.0      
1362 SC5            466 PHE  SC2  1362   0.0      
1363 SC5            466 PHE  SC3  1363   0.0      
1364 P4             467 PRO  BB   1364   0.0      
1365 C3             467 PRO  SC1  1365   0.0      
1366 P5             468 MET  BB   1366   0.0      
1367 C5             468 MET  SC1  1367   0.0      
1368 P5             469 VAL  BB   1368   0.0      
1369 C2             469 VAL  SC1  1369   0.0      
1370 P5             470 ASN  BB   1370   0.0  72.0
1371 Nda            470 ASN  SC1  1371   0.0   0.0
1372 D              470 ASN  SCP  1372  0.46  36.0
1373 D              470 ASN  SCN  1373 -0.46  36.0
1374 P5             471 HIS  BB   1374   0.0      
1375 SC4            471 HIS  SC1  1375   0.0      
1376 SP1            471 HIS  SC2  1376   0.0      
1377 SP1            471 HIS  SC3  1377   0.0      
1378 P5             472 LYS  BB   1378   0.0  72.0
1379 C3             472 LYS  SC1  1379   0.0  72.0
1380 Qd             472 LYS  SC2  1380   0.0  36.0
1381 D              472 LYS  SCP  1381   1.0  36.0
1382 P5             473 GLU  BB   1382   0.0  72.0
1383 Qa             473 GLU  SC1  1383   0.0  36.0
1384 D              473 GLU  SCN  1384  -1.0  36.0
1385 P4             474 ALA  BB   1385   0.0      
1386 P5             475 SER  BB   1386   0.0  72.0
1387 N0             475 SER  SC1  1387   0.0   0.0
1388 D              475 SER  SCP  1388   0.4  36.0
1389 D              475 SER  SCN  1389  -0.4  36.0
1390 P5             476 ASP  BB   1390   0.0  72.0
1391 Qa             476 ASP  SC1  1391   0.0  36.0
1392 D              476 ASP  SCN  1392  -1.0  36.0
1393 P5             477 ARG  BB   1393   0.0  72.0
1394 N0             477 ARG  SC1  1394   0.0  72.0
1395 Qd             477 ARG  SC2  1395   0.0  36.0
1396 D              477 ARG  SCP  1396   1.0  36.0
1397 P5             478 ASN  BB   1397   0.0  72.0
1398 Nda            478 ASN  SC1  1398   0.0   0.0
1399 D              478 ASN  SCP  1399  0.46  36.0
1400 D              478 ASN  SCN  1400 -0.46  36.0
1401 P5             479 LEU  BB   1401   0.0      
1402 C1             479 LEU  SC1  1402   0.0      
1403 P5             480 GLN  BB   1403   0.0  72.0
1404 Nda            480 GLN  SC1  1404   0.0   0.0
1405 D              480 GLN  SCP  1405  0.42  36.0
1406 D              480 GLN  SCN  1406 -0.42  36.0
1407 P5             481 LEU  BB   1407   0.0      
1408 C1             481 LEU  SC1  1408   0.0      
1409 P5             482 MET  BB   1409   0.0      
1410 C5             482 MET  SC1  1410   0.0      
1411 P5             483 ARG  BB   1411   0.0  72.0
1412 N0             483 ARG  SC1  1412   0.0  72.0
1413 Qd             483 ARG  SC2  1413   0.0  36.0
1414 D              483 ARG  SCP  1414   1.0  36.0
1415 P5             484 ARG  BB   1415   0.0  72.0
1416 N0             484 ARG  SC1  1416   0.0  72.0
1417 Qd             484 ARG  SC2  1417   0.0  36.0
1418 D              484 ARG  SCP  1418   1.0  36.0
1419 P5             485 VAL  BB   1419   0.0      
1420 C2             485 VAL  SC1  1420   0.0      
1421 P5             486 ARG  BB   1421   0.0  72.0
1422 N0             486 ARG  SC1  1422   0.0  72.0
1423 Qd             486 ARG  SC2  1423   0.0  36.0
1424 D              486 ARG  SCP  1424   1.0  36.0
1425 P5             487 GLU  BB   1425   0.0  72.0
1426 Qa             487 GLU  SC1  1426   0.0  36.0
1427 D              487 GLU  SCN  1427  -1.0  36.0
1428 P5             488 GLU  BB   1428   0.0  72.0
1429 Qa             488 GLU  SC1  1429   0.0  36.0
1430 D              488 GLU  SCN  1430  -1.0  36.0
1431 P5             489 GLN  BB   1431   0.0  72.0
1432 Nda            489 GLN  SC1  1432   0.0   0.0
1433 D              489 GLN  SCP  1433  0.42  36.0
1434 D              489 GLN  SCN  1434 -0.42  36.0
1435 P5             490 ARG  BB   1435   0.0  72.0
1436 N0             490 ARG  SC1  1436   0.0  72.0
1437 Qd             490 ARG  SC2  1437   0.0  36.0
1438 D              490 ARG  SCP  1438   1.0  36.0
1439 P5             491 GLY  BB   1439   0.0      
1440 P5             492 THR  BB   1440   0.0  72.0
1441 N0             492 THR  SC1  1441   0.0   0.0
1442 D              492 THR  SCP  1442  0.36  36.0
1443 D              492 THR  SCN  1443 -0.36  36.0
1444 P4             493 ALA  BB   1444   0.0      
1445 P5             494 GLN  BB   1445   0.0  72.0
1446 Nda            494 GLN  SC1  1446   0.0   0.0
1447 D              494 GLN  SCP  1447  0.42  36.0
1448 D              494 GLN  SCN  1448 -0.42  36.0
1449 P5             495 LEU  BB   1449   0.0      
1450 C1             495 LEU  SC1  1450   0.0      
1451 P5             496 THR  BB   1451   0.0  72.0
1452 N0             496 THR  SC1  1452   0.0   0.0
1453 D              496 THR  SCP  1453  0.36  36.0
1454 D              496 THR  SCN  1454 -0.36  36.0
1455 Qa             497 ARG  BB   1455    -1  72.0
1456 N0             497 ARG  SC1  1456   0.0  72.0
1457 Qd             497 ARG  SC2  1457   0.0  36.0
1458 D              497 ARG  SCP  1458   1.0  36.0
1459 SC3            998 FAD  FLA1 1459   0.0  37.9
1460 SQa            998 FAD  FLA2 1460  -1.0   0.0
1461 SN0            998 FAD  FLA3 1461   0.0   0.0
1462 SP4            998 FAD  FLA4 1462   0.0 115.6
1463 SP3            998 FAD  FLA5 1463   0.0  71.5
1464 P3             998 FAD  RIB1 1464   0.0  72.0
1465 P3             998 FAD  RIB2 1465   0.0  72.0
1466 Qa             998 FAD  PO4B 1466  -1.0  72.0
1467 Qa             998 FAD  PO4A 1467  -1.0  72.0
1468 N0             998 FAD  RBS1 1468   0.0  72.0
1469 P4             998 FAD  RBS2 1469   0.0  72.0
1470 SNa            998 FAD  ADN3 1470   0.0  45.0
1471 SNa            998 FAD  ADN2 1471   0.0  45.0
1472 SP3            998 FAD  ADN1 1472   0.0  45.0
1473 molecule_0_1     1 MET  CA   1473     0      
1474 molecule_0_2     2 PRO  CA   1474     0      
1475 molecule_0_3     3 HIS  CA   1475     0      
1476 molecule_0_4     4 ARG  CA   1476     0      
1477 molecule_0_5     5 THR  CA   1477     0      
1478 molecule_0_6     6 ILE  CA   1478     0      
1479 molecule_0_7     7 HIS  CA   1479     0      
1480 molecule_0_8     8 LEU  CA   1480     0      
1481 molecule_0_9     9 PHE  CA   1481     0      
1482 molecule_0_10   10 ARG  CA   1482     0      
1483 molecule_0_11   11 LYS  CA   1483     0      
1484 molecule_0_12   12 GLY  CA   1484     0      
1485 molecule_0_13   13 LEU  CA   1485     0      
1486 molecule_0_14   14 ARG  CA   1486     0      
1487 molecule_0_15   15 LEU  CA   1487     0      
1488 molecule_0_16   16 HIS  CA   1488     0      
1489 molecule_0_17   17 ASP  CA   1489     0      
1490 molecule_0_18   18 ASN  CA   1490     0      
1491 molecule_0_19   19 PRO  CA   1491     0      
1492 molecule_0_20   20 THR  CA   1492     0      
1493 molecule_0_21   21 LEU  CA   1493     0      
1494 molecule_0_22   22 LEU  CA   1494     0      
1495 molecule_0_23   23 ALA  CA   1495     0      
1496 molecule_0_24   24 ALA  CA   1496     0      
1497 molecule_0_25   25 LEU  CA   1497     0      
1498 molecule_0_26   26 GLU  CA   1498     0      
1499 molecule_0_27   27 SER  CA   1499     0      
1500 molecule_0_28   28 SER  CA   1500     0      
1501 molecule_0_29   29 GLU  CA   1501     0      
1502 molecule_0_30   30 THR  CA   1502     0      
1503 molecule_0_31   31 ILE  CA   1503     0      
1504 molecule_0_32   32 TYR  CA   1504     0      
1505 molecule_0_33   33 PRO  CA   1505     0      
1506 molecule_0_34   34 VAL  CA   1506     0      
1507 molecule_0_35   35 TYR  CA   1507     0      
1508 molecule_0_36   36 VAL  CA   1508     0      
1509 molecule_0_37   37 LEU  CA   1509     0      
1510 molecule_0_38   38 ASP  CA   1510     0      
1511 molecule_0_39   39 ARG  CA   1511     0      
1512 molecule_0_40   40 ARG  CA   1512     0      
1513 molecule_0_41   41 PHE  CA   1513     0      
1514 molecule_0_42   42 LEU  CA   1514     0      
1515 molecule_0_43   43 ALA  CA   1515     0      
1516 molecule_0_44   44 SER  CA   1516     0      
1517 molecule_0_45   45 ALA  CA   1517     0      
1518 molecule_0_46   46 MET  CA   1518     0      
1519 molecule_0_47   47 HIS  CA   1519     0      
1520 molecule_0_48   48 ILE  CA   1520     0      
1521 molecule_0_49   49 GLY  CA   1521     0      
1522 molecule_0_50   50 ALA  CA   1522     0      
1523 molecule_0_51   51 LEU  CA   1523     0      
1524 molecule_0_52   52 ARG  CA   1524     0      
1525 molecule_0_53   53 TRP  CA   1525     0      
1526 molecule_0_54   54 HIS  CA   1526     0      
1527 molecule_0_55   55 PHE  CA   1527     0      
1528 molecule_0_56   56 LEU  CA   1528     0      
1529 molecule_0_57   57 LEU  CA   1529     0      
1530 molecule_0_58   58 GLN  CA   1530     0      
1531 molecule_0_59   59 SER  CA   1531     0      
1532 molecule_0_60   60 LEU  CA   1532     0      
1533 molecule_0_61   61 GLU  CA   1533     0      
1534 molecule_0_62   62 ASPP CA   1534     0      
1535 molecule_0_63   63 LEU  CA   1535     0      
1536 molecule_0_64   64 HIS  CA   1536     0      
1537 molecule_0_65   65 LYS  CA   1537     0      
1538 molecule_0_66   66 ASN  CA   1538     0      
1539 molecule_0_67   67 LEU  CA   1539     0      
1540 molecule_0_68   68 SER  CA   1540     0      
1541 molecule_0_69   69 ARG  CA   1541     0      
1542 molecule_0_70   70 LEU  CA   1542     0      
1543 molecule_0_71   71 GLY  CA   1543     0      
1544 molecule_0_72   72 ALA  CA   1544     0      
1545 molecule_0_73   73 ARG  CA   1545     0      
1546 molecule_0_74   74 LEU  CA   1546     0      
1547 molecule_0_75   75 LEU  CA   1547     0      
1548 molecule_0_76   76 VAL  CA   1548     0      
1549 molecule_0_77   77 ILE  CA   1549     0      
1550 molecule_0_78   78 GLN  CA   1550     0      
1551 molecule_0_79   79 GLY  CA   1551     0      
1552 molecule_0_80   80 GLU  CA   1552     0      
1553 molecule_0_81   81 TYR  CA   1553     0      
1554 molecule_0_82   82 GLU  CA   1554     0      
1555 molecule_0_83   83 SER  CA   1555     0      
1556 molecule_0_84   84 VAL  CA   1556     0      
1557 molecule_0_85   85 LEU  CA   1557     0      
1558 molecule_0_86   86 ARG  CA   1558     0      
1559 molecule_0_87   87 ASP  CA   1559     0      
1560 molecule_0_88   88 HIS  CA   1560     0      
1561 molecule_0_89   89 VAL  CA   1561     0      
1562 molecule_0_90   90 GLN  CA   1562     0      
1563 molecule_0_91   91 LYS  CA   1563     0      
1564 molecule_0_92   92 TRP  CA   1564     0      
1565 molecule_0_93   93 ASN  CA   1565     0      
1566 molecule_0_94   94 ILE  CA   1566     0      
1567 molecule_0_95   95 THR  CA   1567     0      
1568 molecule_0_96   96 GLN  CA   1568     0      
1569 molecule_0_97   97 VAL  CA   1569     0      
1570 molecule_0_98   98 THR  CA   1570     0      
1571 molecule_0_99   99 LEU  CA   1571     0      
1572 molecule_0_100 100 ASP  CA   1572     0      
1573 molecule_0_101 101 ALA  CA   1573     0      
1574 molecule_0_102 102 GLU  CA   1574     0      
1575 molecule_0_103 103 MET  CA   1575     0      
1576 molecule_0_104 104 GLU  CA   1576     0      
1577 molecule_0_105 105 PRO  CA   1577     0      
1578 molecule_0_106 106 PHE  CA   1578     0      
1579 molecule_0_107 107 TYR  CA   1579     0      
1580 molecule_0_108 108 LYS  CA   1580     0      
1581 molecule_0_109 109 GLU  CA   1581     0      
1582 molecule_0_110 110 MET  CA   1582     0      
1583 molecule_0_111 111 GLU  CA   1583     0      
1584 molecule_0_112 112 ALA  CA   1584     0      
1585 molecule_0_113 113 ASN  CA   1585     0      
1586 molecule_0_114 114 ILE  CA   1586     0      
1587 molecule_0_115 115 ARG  CA   1587     0      
1588 molecule_0_116 116 ARG  CA   1588     0      
1589 molecule_0_117 117 LEU  CA   1589     0      
1590 molecule_0_118 118 GLY  CA   1590     0      
1591 molecule_0_119 119 ALA  CA   1591     0      
1592 molecule_0_120 120 GLU  CA   1592     0      
1593 molecule_0_121 121 LEU  CA   1593     0      
1594 molecule_0_122 122 GLY  CA   1594     0      
1595 molecule_0_123 123 PHE  CA   1595     0      
1596 molecule_0_124 124 GLU  CA   1596     0      
1597 molecule_0_125 125 VAL  CA   1597     0      
1598 molecule_0_126 126 LEU  CA   1598     0      
1599 molecule_0_127 127 SER  CA   1599     0      
1600 molecule_0_128 128 ARG  CA   1600     0      
1601 molecule_0_129 129 VAL  CA   1601     0      
1602 molecule_0_130 130 GLY  CA   1602     0      
1603 molecule_0_131 131 HIS  CA   1603     0      
1604 molecule_0_132 132 SER  CA   1604     0      
1605 molecule_0_133 133 LEU  CA   1605     0      
1606 molecule_0_134 134 TYR  CA   1606     0      
1607 molecule_0_135 135 ASP  CA   1607     0      
1608 molecule_0_136 136 THR  CA   1608     0      
1609 molecule_0_137 137 LYS  CA   1609     0      
1610 molecule_0_138 138 ARG  CA   1610     0      
1611 molecule_0_139 139 ILE  CA   1611     0      
1612 molecule_0_140 140 LEU  CA   1612     0      
1613 molecule_0_141 141 ASP  CA   1613     0      
1614 molecule_0_142 142 LEU  CA   1614     0      
1615 molecule_0_143 143 ASN  CA   1615     0      
1616 molecule_0_144 144 GLY  CA   1616     0      
1617 molecule_0_145 145 GLY  CA   1617     0      
1618 molecule_0_146 146 SER  CA   1618     0      
1619 molecule_0_147 147 PRO  CA   1619     0      
1620 molecule_0_148 148 PRO  CA   1620     0      
1621 molecule_0_149 149 LEU  CA   1621     0      
1622 molecule_0_150 150 THR  CA   1622     0      
1623 molecule_0_151 151 TYR  CA   1623     0      
1624 molecule_0_152 152 LYS  CA   1624     0      
1625 molecule_0_153 153 ARG  CA   1625     0      
1626 molecule_0_154 154 PHE  CA   1626     0      
1627 molecule_0_155 155 LEU  CA   1627     0      
1628 molecule_0_156 156 HIS  CA   1628     0      
1629 molecule_0_157 157 ILE  CA   1629     0      
1630 molecule_0_158 158 LEU  CA   1630     0      
1631 molecule_0_159 159 SER  CA   1631     0      
1632 molecule_0_160 160 GLN  CA   1632     0      
1633 molecule_0_161 161 LEU  CA   1633     0      
1634 molecule_0_162 162 GLY  CA   1634     0      
1635 molecule_0_163 163 ASP  CA   1635     0      
1636 molecule_0_164 164 PRO  CA   1636     0      
1637 molecule_0_165 165 GLU  CA   1637     0      
1638 molecule_0_166 166 VAL  CA   1638     0      
1639 molecule_0_167 167 PRO  CA   1639     0      
1640 molecule_0_168 168 VAL  CA   1640     0      
1641 molecule_0_169 169 ARG  CA   1641     0      
1642 molecule_0_170 170 ASN  CA   1642     0      
1643 molecule_0_171 171 LEU  CA   1643     0      
1644 molecule_0_172 172 THR  CA   1644     0      
1645 molecule_0_173 173 ALA  CA   1645     0      
1646 molecule_0_174 174 GLU  CA   1646     0      
1647 molecule_0_175 175 ASP  CA   1647     0      
1648 molecule_0_176 176 PHE  CA   1648     0      
1649 molecule_0_177 177 GLN  CA   1649     0      
1650 molecule_0_178 178 ARG  CA   1650     0      
1651 molecule_0_179 179 CYS  CA   1651     0      
1652 molecule_0_180 180 MET  CA   1652     0      
1653 molecule_0_181 181 SER  CA   1653     0      
1654 molecule_0_182 182 PRO  CA   1654     0      
1655 molecule_0_183 183 GLU  CA   1655     0      
1656 molecule_0_184 184 PRO  CA   1656     0      
1657 molecule_0_185 185 GLY  CA   1657     0      
1658 molecule_0_186 186 LEU  CA   1658     0      
1659 molecule_0_187 187 ALA  CA   1659     0      
1660 molecule_0_188 188 GLU  CA   1660     0      
1661 molecule_0_189 189 ARG  CA   1661     0      
1662 molecule_0_190 190 TYR  CA   1662     0      
1663 molecule_0_191 191 ARG  CA   1663     0      
1664 molecule_0_192 192 VAL  CA   1664     0      
1665 molecule_0_193 193 PRO  CA   1665     0      
1666 molecule_0_194 194 VAL  CA   1666     0      
1667 molecule_0_195 195 PRO  CA   1667     0      
1668 molecule_0_196 196 ALA  CA   1668     0      
1669 molecule_0_197 197 ASP  CA   1669     0      
1670 molecule_0_198 198 LEU  CA   1670     0      
1671 molecule_0_199 199 GLU  CA   1671     0      
1672 molecule_0_200 200 ILE  CA   1672     0      
1673 molecule_0_201 201 PRO  CA   1673     0      
1674 molecule_0_202 202 PRO  CA   1674     0      
1675 molecule_0_203 203 GLN  CA   1675     0      
1676 molecule_0_204 204 SER  CA   1676     0      
1677 molecule_0_205 205 LEU  CA   1677     0      
1678 molecule_0_206 206 SER  CA   1678     0      
1679 molecule_0_207 207 PRO  CA   1679     0      
1680 molecule_0_208 208 TRP  CA   1680     0      
1681 molecule_0_209 209 THR  CA   1681     0      
1682 molecule_0_210 210 GLY  CA   1682     0      
1683 molecule_0_211 211 GLY  CA   1683     0      
1684 molecule_0_212 212 GLU  CA   1684     0      
1685 molecule_0_213 213 THR  CA   1685     0      
1686 molecule_0_214 214 GLU  CA   1686     0      
1687 molecule_0_215 215 GLY  CA   1687     0      
1688 molecule_0_216 216 LEU  CA   1688     0      
1689 molecule_0_217 217 ARG  CA   1689     0      
1690 molecule_0_218 218 ARG  CA   1690     0      
1691 molecule_0_219 219 LEU  CA   1691     0      
1692 molecule_0_220 220 GLU  CA   1692     0      
1693 molecule_0_221 221 GLN  CA   1693     0      
1694 molecule_0_222 222 HIS  CA   1694     0      
1695 molecule_0_223 223 LEU  CA   1695     0      
1696 molecule_0_224 224 THR  CA   1696     0      
1697 molecule_0_225 225 ASP  CA   1697     0      
1698 molecule_0_226 226 GLN  CA   1698     0      
1699 molecule_0_227 227 GLY  CA   1699     0      
1700 molecule_0_228 228 TRP  CA   1700     0      
1701 molecule_0_229 229 VAL  CA   1701     0      
1702 molecule_0_230 230 ALA  CA   1702     0      
1703 molecule_0_231 231 ASN  CA   1703     0      
1704 molecule_0_232 232 PHE  CA   1704     0      
1705 molecule_0_233 233 THR  CA   1705     0      
1706 molecule_0_234 234 LYS  CA   1706     0      
1707 molecule_0_235 235 PRO  CA   1707     0      
1708 molecule_0_236 236 ARG  CA   1708     0      
1709 molecule_0_237 237 THR  CA   1709     0      
1710 molecule_0_238 238 ILE  CA   1710     0      
1711 molecule_0_239 239 PRO  CA   1711     0      
1712 molecule_0_240 240 ASN  CA   1712     0      
1713 molecule_0_241 241 SER  CA   1713     0      
1714 molecule_0_242 242 LEU  CA   1714     0      
1715 molecule_0_243 243 LEU  CA   1715     0      
1716 molecule_0_244 244 PRO  CA   1716     0      
1717 molecule_0_245 245 SER  CA   1717     0      
1718 molecule_0_246 246 THR  CA   1718     0      
1719 molecule_0_247 247 THR  CA   1719     0      
1720 molecule_0_248 248 GLY  CA   1720     0      
1721 molecule_0_249 249 LEU  CA   1721     0      
1722 molecule_0_250 250 SER  CA   1722     0      
1723 molecule_0_251 251 PRO  CA   1723     0      
1724 molecule_0_252 252 TYR  CA   1724     0      
1725 molecule_0_253 253 PHE  CA   1725     0      
1726 molecule_0_254 254 SER  CA   1726     0      
1727 molecule_0_255 255 MET  CA   1727     0      
1728 molecule_0_256 256 GLY  CA   1728     0      
1729 molecule_0_257 257 CYS  CA   1729     0      
1730 molecule_0_258 258 LEU  CA   1730     0      
1731 molecule_0_259 259 SER  CA   1731     0      
1732 molecule_0_260 260 VAL  CA   1732     0      
1733 molecule_0_261 261 ARG  CA   1733     0      
1734 molecule_0_262 262 THR  CA   1734     0      
1735 molecule_0_263 263 PHE  CA   1735     0      
1736 molecule_0_264 264 PHE  CA   1736     0      
1737 molecule_0_265 265 GLN  CA   1737     0      
1738 molecule_0_266 266 ARG  CA   1738     0      
1739 molecule_0_267 267 LEU  CA   1739     0      
1740 molecule_0_268 268 SER  CA   1740     0      
1741 molecule_0_269 269 ASN  CA   1741     0      
1742 molecule_0_270 270 ILE  CA   1742     0      
1743 molecule_0_271 271 TYR  CA   1743     0      
1744 molecule_0_272 272 ALA  CA   1744     0      
1745 molecule_0_273 273 GLN  CA   1745     0      
1746 molecule_0_274 274 ALA  CA   1746     0      
1747 molecule_0_275 275 LYS  CA   1747     0      
1748 molecule_0_276 276 HIS  CA   1748     0      
1749 molecule_0_277 277 HIS  CA   1749     0      
1750 molecule_0_278 278 SER  CA   1750     0      
1751 molecule_0_279 279 LEU  CA   1751     0      
1752 molecule_0_280 280 PRO  CA   1752     0      
1753 molecule_0_281 281 PRO  CA   1753     0      
1754 molecule_0_282 282 VAL  CA   1754     0      
1755 molecule_0_283 283 SER  CA   1755     0      
1756 molecule_0_284 284 LEU  CA   1756     0      
1757 molecule_0_285 285 GLN  CA   1757     0      
1758 molecule_0_286 286 GLY  CA   1758     0      
1759 molecule_0_287 287 GLN  CA   1759     0      
1760 molecule_0_288 288 LEU  CA   1760     0      
1761 molecule_0_289 289 LEU  CA   1761     0      
1762 molecule_0_290 290 TRP  CA   1762     0      
1763 molecule_0_291 291 ARG  CA   1763     0      
1764 molecule_0_292 292 GLU  CA   1764     0      
1765 molecule_0_293 293 PHE  CA   1765     0      
1766 molecule_0_294 294 PHE  CA   1766     0      
1767 molecule_0_295 295 TYR  CA   1767     0      
1768 molecule_0_296 296 THR  CA   1768     0      
1769 molecule_0_297 297 VAL  CA   1769     0      
1770 molecule_0_298 298 ALA  CA   1770     0      
1771 molecule_0_299 299 SER  CA   1771     0      
1772 molecule_0_300 300 ALA  CA   1772     0      
1773 molecule_0_301 301 THR  CA   1773     0      
1774 molecule_0_302 302 GLN  CA   1774     0      
1775 molecule_0_303 303 ASN  CA   1775     0      
1776 molecule_0_304 304 PHE  CA   1776     0      
1777 molecule_0_305 305 THR  CA   1777     0      
1778 molecule_0_306 306 GLN  CA   1778     0      
1779 molecule_0_307 307 MET  CA   1779     0      
1780 molecule_0_308 308 ALA  CA   1780     0      
1781 molecule_0_309 309 GLY  CA   1781     0      
1782 molecule_0_310 310 ASN  CA   1782     0      
1783 molecule_0_311 311 PRO  CA   1783     0      
1784 molecule_0_312 312 ILE  CA   1784     0      
1785 molecule_0_313 313 CYS  CA   1785     0      
1786 molecule_0_314 314 LEU  CA   1786     0      
1787 molecule_0_315 315 GLN  CA   1787     0      
1788 molecule_0_316 316 ILE  CA   1788     0      
1789 molecule_0_317 317 HIS  CA   1789     0      
1790 molecule_0_318 318 TRP  CA   1790     0      
1791 molecule_0_319 319 TYR  CA   1791     0      
1792 molecule_0_320 320 GLU  CA   1792     0      
1793 molecule_0_321 321 ASP  CA   1793     0      
1794 molecule_0_322 322 ALA  CA   1794     0      
1795 molecule_0_323 323 GLU  CA   1795     0      
1796 molecule_0_324 324 ARG  CA   1796     0      
1797 molecule_0_325 325 LEU  CA   1797     0      
1798 molecule_0_326 326 HIS  CA   1798     0      
1799 molecule_0_327 327 LYS  CA   1799     0      
1800 molecule_0_328 328 TRP  CA   1800     0      
1801 molecule_0_329 329 LYS  CA   1801     0      
1802 molecule_0_330 330 THR  CA   1802     0      
1803 molecule_0_331 331 ALA  CA   1803     0      
1804 molecule_0_332 332 GLN  CA   1804     0      
1805 molecule_0_333 333 THR  CA   1805     0      
1806 molecule_0_334 334 GLY  CA   1806     0      
1807 molecule_0_335 335 PHE  CA   1807     0      
1808 molecule_0_336 336 PRO  CA   1808     0      
1809 molecule_0_337 337 TRP  CA   1809     0      
1810 molecule_0_338 338 ILE  CA   1810     0      
1811 molecule_0_339 339 ASP  CA   1811     0      
1812 molecule_0_340 340 ALA  CA   1812     0      
1813 molecule_0_341 341 ILE  CA   1813     0      
1814 molecule_0_342 342 MET  CA   1814     0      
1815 molecule_0_343 343 THR  CA   1815     0      
1816 molecule_0_344 344 GLN  CA   1816     0      
1817 molecule_0_345 345 LEU  CA   1817     0      
1818 molecule_0_346 346 ARG  CA   1818     0      
1819 molecule_0_347 347 GLN  CA   1819     0      
1820 molecule_0_348 348 GLU  CA   1820     0      
1821 molecule_0_349 349 GLY  CA   1821     0      
1822 molecule_0_350 350 TRP  CA   1822     0      
1823 molecule_0_351 351 ILE  CA   1823     0      
1824 molecule_0_352 352 HIS  CA   1824     0      
1825 molecule_0_353 353 HIS  CA   1825     0      
1826 molecule_0_354 354 LEU  CA   1826     0      
1827 molecule_0_355 355 ALA  CA   1827     0      
1828 molecule_0_356 356 ARG  CA   1828     0      
1829 molecule_0_357 357 HIS  CA   1829     0      
1830 molecule_0_358 358 ALA  CA   1830     0      
1831 molecule_0_359 359 VAL  CA   1831     0      
1832 molecule_0_360 360 ALA  CA   1832     0      
1833 molecule_0_361 361 CYS  CA   1833     0      
1834 molecule_0_362 362 PHE  CA   1834     0      
1835 molecule_0_363 363 LEU  CA   1835     0      
1836 molecule_0_364 364 THR  CA   1836     0      
1837 molecule_0_365 365 ARG  CA   1837     0      
1838 molecule_0_366 366 GLY  CA   1838     0      
1839 molecule_0_367 367 ASP  CA   1839     0      
1840 molecule_0_368 368 LEU  CA   1840     0      
1841 molecule_0_369 369 TRP  CA   1841     0      
1842 molecule_0_370 370 ILE  CA   1842     0      
1843 molecule_0_371 371 SER  CA   1843     0      
1844 molecule_0_372 372 TRP  CA   1844     0      
1845 molecule_0_373 373 GLU  CA   1845     0      
1846 molecule_0_374 374 GLU  CA   1846     0      
1847 molecule_0_375 375 GLY  CA   1847     0      
1848 molecule_0_376 376 MET  CA   1848     0      
1849 molecule_0_377 377 LYS  CA   1849     0      
1850 molecule_0_378 378 VAL  CA   1850     0      
1851 molecule_0_379 379 PHE  CA   1851     0      
1852 molecule_0_380 380 GLU  CA   1852     0      
1853 molecule_0_381 381 GLU  CA   1853     0      
1854 molecule_0_382 382 LEU  CA   1854     0      
1855 molecule_0_383 383 LEU  CA   1855     0      
1856 molecule_0_384 384 LEU  CA   1856     0      
1857 molecule_0_385 385 ASP  CA   1857     0      
1858 molecule_0_386 386 ALA  CA   1858     0      
1859 molecule_0_387 387 ASP  CA   1859     0      
1860 molecule_0_388 388 TYR  CA   1860     0      
1861 molecule_0_389 389 SER  CA   1861     0      
1862 molecule_0_390 390 ILE  CA   1862     0      
1863 molecule_0_391 391 ASN  CA   1863     0      
1864 molecule_0_392 392 ALA  CA   1864     0      
1865 molecule_0_393 393 GLY  CA   1865     0      
1866 molecule_0_394 394 ASN  CA   1866     0      
1867 molecule_0_395 395 TRP  CA   1867     0      
1868 molecule_0_396 396 MET  CA   1868     0      
1869 molecule_0_397 397 TRP  CA   1869     0      
1870 molecule_0_398 398 LEU  CA   1870     0      
1871 molecule_0_399 399 SER  CA   1871     0      
1872 molecule_0_400 400 ALA  CA   1872     0      
1873 molecule_0_401 401 SER  CA   1873     0      
1874 molecule_0_402 402 ALA  CA   1874     0      
1875 molecule_0_403 403 PHE  CA   1875     0      
1876 molecule_0_404 404 PHE  CA   1876     0      
1877 molecule_0_405 405 HIS  CA   1877     0      
1878 molecule_0_406 406 HIS  CA   1878     0      
1879 molecule_0_407 407 TYR  CA   1879     0      
1880 molecule_0_408 408 THR  CA   1880     0      
1881 molecule_0_409 409 ARG  CA   1881     0      
1882 molecule_0_410 410 ILE  CA   1882     0      
1883 molecule_0_411 411 PHE  CA   1883     0      
1884 molecule_0_412 412 CYS  CA   1884     0      
1885 molecule_0_413 413 PRO  CA   1885     0      
1886 molecule_0_414 414 VAL  CA   1886     0      
1887 molecule_0_415 415 ARG  CA   1887     0      
1888 molecule_0_416 416 PHE  CA   1888     0      
1889 molecule_0_417 417 GLY  CA   1889     0      
1890 molecule_0_418 418 LYS  CA   1890     0      
1891 molecule_0_419 419 ARG  CA   1891     0      
1892 molecule_0_420 420 THR  CA   1892     0      
1893 molecule_0_421 421 ASP  CA   1893     0      
1894 molecule_0_422 422 PRO  CA   1894     0      
1895 molecule_0_423 423 GLU  CA   1895     0      
1896 molecule_0_424 424 GLY  CA   1896     0      
1897 molecule_0_425 425 GLN  CA   1897     0      
1898 molecule_0_426 426 TYR  CA   1898     0      
1899 molecule_0_427 427 ILE  CA   1899     0      
1900 molecule_0_428 428 ARG  CA   1900     0      
1901 molecule_0_429 429 LYS  CA   1901     0      
1902 molecule_0_430 430 TYR  CA   1902     0      
1903 molecule_0_431 431 LEU  CA   1903     0      
1904 molecule_0_432 432 PRO  CA   1904     0      
1905 molecule_0_433 433 VAL  CA   1905     0      
1906 molecule_0_434 434 LEU  CA   1906     0      
1907 molecule_0_435 435 LYS  CA   1907     0      
1908 molecule_0_436 436 ASN  CA   1908     0      
1909 molecule_0_437 437 PHE  CA   1909     0      
1910 molecule_0_438 438 PRO  CA   1910     0      
1911 molecule_0_439 439 THR  CA   1911     0      
1912 molecule_0_440 440 LYS  CA   1912     0      
1913 molecule_0_441 441 TYR  CA   1913     0      
1914 molecule_0_442 442 ILE  CA   1914     0      
1915 molecule_0_443 443 TYR  CA   1915     0      
1916 molecule_0_444 444 GLU  CA   1916     0      
1917 molecule_0_445 445 PRO  CA   1917     0      
1918 molecule_0_446 446 TRP  CA   1918     0      
1919 molecule_0_447 447 THR  CA   1919     0      
1920 molecule_0_448 448 ALA  CA   1920     0      
1921 molecule_0_449 449 SER  CA   1921     0      
1922 molecule_0_450 450 GLU  CA   1922     0      
1923 molecule_0_451 451 GLU  CA   1923     0      
1924 molecule_0_452 452 GLU  CA   1924     0      
1925 molecule_0_453 453 GLN  CA   1925     0      
1926 molecule_0_454 454 ARG  CA   1926     0      
1927 molecule_0_455 455 GLN  CA   1927     0      
1928 molecule_0_456 456 ALA  CA   1928     0      
1929 molecule_0_457 457 GLY  CA   1929     0      
1930 molecule_0_458 458 CYS  CA   1930     0      
1931 molecule_0_459 459 ILE  CA   1931     0      
1932 molecule_0_460 460 ILE  CA   1932     0      
1933 molecule_0_461 461 GLY  CA   1933     0      
1934 molecule_0_462 462 ARG  CA   1934     0      
1935 molecule_0_463 463 ASP  CA   1935     0      
1936 molecule_0_464 464 TYR  CA   1936     0      
1937 molecule_0_465 465 PRO  CA   1937     0      
1938 molecule_0_466 466 PHE  CA   1938     0      
1939 molecule_0_467 467 PRO  CA   1939     0      
1940 molecule_0_468 468 MET  CA   1940     0      
1941 molecule_0_469 469 VAL  CA   1941     0      
1942 molecule_0_470 470 ASN  CA   1942     0      
1943 molecule_0_471 471 HIS  CA   1943     0      
1944 molecule_0_472 472 LYS  CA   1944     0      
1945 molecule_0_473 473 GLU  CA   1945     0      
1946 molecule_0_474 474 ALA  CA   1946     0      
1947 molecule_0_475 475 SER  CA   1947     0      
1948 molecule_0_476 476 ASP  CA   1948     0      
1949 molecule_0_477 477 ARG  CA   1949     0      
1950 molecule_0_478 478 ASN  CA   1950     0      
1951 molecule_0_479 479 LEU  CA   1951     0      
1952 molecule_0_480 480 GLN  CA   1952     0      
1953 molecule_0_481 481 LEU  CA   1953     0      
1954 molecule_0_482 482 MET  CA   1954     0      
1955 molecule_0_483 483 ARG  CA   1955     0      
1956 molecule_0_484 484 ARG  CA   1956     0      
1957 molecule_0_485 485 VAL  CA   1957     0      
1958 molecule_0_486 486 ARG  CA   1958     0      
1959 molecule_0_487 487 GLU  CA   1959     0      
1960 molecule_0_488 488 GLU  CA   1960     0      
1961 molecule_0_489 489 GLN  CA   1961     0      
1962 molecule_0_490 490 ARG  CA   1962     0      
1963 molecule_0_491 491 GLY  CA   1963     0      
1964 molecule_0_492 492 THR  CA   1964     0      
1965 molecule_0_493 493 ALA  CA   1965     0      
1966 molecule_0_494 494 GLN  CA   1966     0      
1967 molecule_0_495 495 LEU  CA   1967     0      
1968 molecule_0_496 496 THR  CA   1968     0      
1969 molecule_0_497 497 ARG  CA   1969     0      

[ position_restraints ]
#ifdef POSRES
   1 1 1000 1000 1000
   3 1 1000 1000 1000
   5 1 1000 1000 1000
   9 1 1000 1000 1000
  13 1 1000 1000 1000
  17 1 1000 1000 1000
  19 1 1000 1000 1000
  23 1 1000 1000 1000
  25 1 1000 1000 1000
  29 1 1000 1000 1000
  33 1 1000 1000 1000
  37 1 1000 1000 1000
  38 1 1000 1000 1000
  40 1 1000 1000 1000
  44 1 1000 1000 1000
  46 1 1000 1000 1000
  50 1 1000 1000 1000
  53 1 1000 1000 1000
  57 1 1000 1000 1000
  59 1 1000 1000 1000
  63 1 1000 1000 1000
  65 1 1000 1000 1000
  67 1 1000 1000 1000
  68 1 1000 1000 1000
  69 1 1000 1000 1000
  71 1 1000 1000 1000
  74 1 1000 1000 1000
  78 1 1000 1000 1000
  82 1 1000 1000 1000
  85 1 1000 1000 1000
  89 1 1000 1000 1000
  91 1 1000 1000 1000
  95 1 1000 1000 1000
  97 1 1000 1000 1000
  99 1 1000 1000 1000
 103 1 1000 1000 1000
 105 1 1000 1000 1000
 107 1 1000 1000 1000
 110 1 1000 1000 1000
 114 1 1000 1000 1000
 118 1 1000 1000 1000
 122 1 1000 1000 1000
 124 1 1000 1000 1000
 125 1 1000 1000 1000
 129 1 1000 1000 1000
 130 1 1000 1000 1000
 132 1 1000 1000 1000
 136 1 1000 1000 1000
 138 1 1000 1000 1000
 139 1 1000 1000 1000
 140 1 1000 1000 1000
 142 1 1000 1000 1000
 146 1 1000 1000 1000
 151 1 1000 1000 1000
 155 1 1000 1000 1000
 159 1 1000 1000 1000
 161 1 1000 1000 1000
 163 1 1000 1000 1000
 167 1 1000 1000 1000
 171 1 1000 1000 1000
 173 1 1000 1000 1000
 176 1 1000 1000 1000
 178 1 1000 1000 1000
 180 1 1000 1000 1000
 184 1 1000 1000 1000
 188 1 1000 1000 1000
 192 1 1000 1000 1000
 194 1 1000 1000 1000
 198 1 1000 1000 1000
 202 1 1000 1000 1000
 204 1 1000 1000 1000
 205 1 1000 1000 1000
 206 1 1000 1000 1000
 210 1 1000 1000 1000
 212 1 1000 1000 1000
 214 1 1000 1000 1000
 216 1 1000 1000 1000
 218 1 1000 1000 1000
 222 1 1000 1000 1000
 223 1 1000 1000 1000
 226 1 1000 1000 1000
 230 1 1000 1000 1000
 233 1 1000 1000 1000
 237 1 1000 1000 1000
 239 1 1000 1000 1000
 241 1 1000 1000 1000
 245 1 1000 1000 1000
 248 1 1000 1000 1000
 252 1 1000 1000 1000
 254 1 1000 1000 1000
 258 1 1000 1000 1000
 262 1 1000 1000 1000
 267 1 1000 1000 1000
 271 1 1000 1000 1000
 273 1 1000 1000 1000
 277 1 1000 1000 1000
 281 1 1000 1000 1000
 283 1 1000 1000 1000
 287 1 1000 1000 1000
 289 1 1000 1000 1000
 292 1 1000 1000 1000
 293 1 1000 1000 1000
 296 1 1000 1000 1000
 298 1 1000 1000 1000
 301 1 1000 1000 1000
 303 1 1000 1000 1000
 307 1 1000 1000 1000
 311 1 1000 1000 1000
 315 1 1000 1000 1000
 318 1 1000 1000 1000
 320 1 1000 1000 1000
 323 1 1000 1000 1000
 324 1 1000 1000 1000
 328 1 1000 1000 1000
 330 1 1000 1000 1000
 334 1 1000 1000 1000
 338 1 1000 1000 1000
 340 1 1000 1000 1000
 341 1 1000 1000 1000
 342 1 1000 1000 1000
 345 1 1000 1000 1000
 347 1 1000 1000 1000
 348 1 1000 1000 1000
 352 1 1000 1000 1000
 355 1 1000 1000 1000
 357 1 1000 1000 1000
 359 1 1000 1000 1000
 363 1 1000 1000 1000
 367 1 1000 1000 1000
 369 1 1000 1000 1000
 370 1 1000 1000 1000
 374 1 1000 1000 1000
 378 1 1000 1000 1000
 380 1 1000 1000 1000
 384 1 1000 1000 1000
 387 1 1000 1000 1000
 391 1 1000 1000 1000
 395 1 1000 1000 1000
 399 1 1000 1000 1000
 401 1 1000 1000 1000
 403 1 1000 1000 1000
 406 1 1000 1000 1000
 408 1 1000 1000 1000
 412 1 1000 1000 1000
 413 1 1000 1000 1000
 414 1 1000 1000 1000
 418 1 1000 1000 1000
 420 1 1000 1000 1000
 422 1 1000 1000 1000
 424 1 1000 1000 1000
 428 1 1000 1000 1000
 432 1 1000 1000 1000
 436 1 1000 1000 1000
 440 1 1000 1000 1000
 444 1 1000 1000 1000
 446 1 1000 1000 1000
 450 1 1000 1000 1000
 452 1 1000 1000 1000
 454 1 1000 1000 1000
 458 1 1000 1000 1000
 462 1 1000 1000 1000
 464 1 1000 1000 1000
 465 1 1000 1000 1000
 468 1 1000 1000 1000
 470 1 1000 1000 1000
 473 1 1000 1000 1000
 475 1 1000 1000 1000
 477 1 1000 1000 1000
 479 1 1000 1000 1000
 483 1 1000 1000 1000
 487 1 1000 1000 1000
 489 1 1000 1000 1000
 493 1 1000 1000 1000
 494 1 1000 1000 1000
 497 1 1000 1000 1000
 500 1 1000 1000 1000
 504 1 1000 1000 1000
 508 1 1000 1000 1000
 512 1 1000 1000 1000
 514 1 1000 1000 1000
 516 1 1000 1000 1000
 520 1 1000 1000 1000
 522 1 1000 1000 1000
 525 1 1000 1000 1000
 527 1 1000 1000 1000
 528 1 1000 1000 1000
 530 1 1000 1000 1000
 531 1 1000 1000 1000
 534 1 1000 1000 1000
 538 1 1000 1000 1000
 542 1 1000 1000 1000
 546 1 1000 1000 1000
 548 1 1000 1000 1000
 550 1 1000 1000 1000
 552 1 1000 1000 1000
 554 1 1000 1000 1000
 555 1 1000 1000 1000
 558 1 1000 1000 1000
 560 1 1000 1000 1000
 563 1 1000 1000 1000
 565 1 1000 1000 1000
 567 1 1000 1000 1000
 569 1 1000 1000 1000
 573 1 1000 1000 1000
 577 1 1000 1000 1000
 579 1 1000 1000 1000
 583 1 1000 1000 1000
 585 1 1000 1000 1000
 590 1 1000 1000 1000
 594 1 1000 1000 1000
 595 1 1000 1000 1000
 596 1 1000 1000 1000
 599 1 1000 1000 1000
 603 1 1000 1000 1000
 606 1 1000 1000 1000
 607 1 1000 1000 1000
 609 1 1000 1000 1000
 613 1 1000 1000 1000
 617 1 1000 1000 1000
 619 1 1000 1000 1000
 622 1 1000 1000 1000
 626 1 1000 1000 1000
 630 1 1000 1000 1000
 632 1 1000 1000 1000
 636 1 1000 1000 1000
 639 1 1000 1000 1000
 643 1 1000 1000 1000
 644 1 1000 1000 1000
 649 1 1000 1000 1000
 651 1 1000 1000 1000
 652 1 1000 1000 1000
 656 1 1000 1000 1000
 660 1 1000 1000 1000
 664 1 1000 1000 1000
 668 1 1000 1000 1000
 670 1 1000 1000 1000
 674 1 1000 1000 1000
 678 1 1000 1000 1000
 680 1 1000 1000 1000
 682 1 1000 1000 1000
 686 1 1000 1000 1000
 690 1 1000 1000 1000
 692 1 1000 1000 1000
 694 1 1000 1000 1000
 696 1 1000 1000 1000
 700 1 1000 1000 1000
 704 1 1000 1000 1000
 708 1 1000 1000 1000
 709 1 1000 1000 1000
 711 1 1000 1000 1000
 715 1 1000 1000 1000
 717 1 1000 1000 1000
 721 1 1000 1000 1000
 725 1 1000 1000 1000
 729 1 1000 1000 1000
 731 1 1000 1000 1000
 732 1 1000 1000 1000
 734 1 1000 1000 1000
 736 1 1000 1000 1000
 740 1 1000 1000 1000
 742 1 1000 1000 1000
 746 1 1000 1000 1000
 750 1 1000 1000 1000
 754 1 1000 1000 1000
 758 1 1000 1000 1000
 762 1 1000 1000 1000
 766 1 1000 1000 1000
 768 1 1000 1000 1000
 772 1 1000 1000 1000
 776 1 1000 1000 1000
 778 1 1000 1000 1000
 782 1 1000 1000 1000
 783 1 1000 1000 1000
 787 1 1000 1000 1000
 788 1 1000 1000 1000
 792 1 1000 1000 1000
 796 1 1000 1000 1000
 800 1 1000 1000 1000
 804 1 1000 1000 1000
 806 1 1000 1000 1000
 808 1 1000 1000 1000
 810 1 1000 1000 1000
 812 1 1000 1000 1000
 816 1 1000 1000 1000
 818 1 1000 1000 1000
 822 1 1000 1000 1000
 823 1 1000 1000 1000
 827 1 1000 1000 1000
 829 1 1000 1000 1000
 831 1 1000 1000 1000
 836 1 1000 1000 1000
 840 1 1000 1000 1000
 843 1 1000 1000 1000
 847 1 1000 1000 1000
 851 1 1000 1000 1000
 855 1 1000 1000 1000
 859 1 1000 1000 1000
 861 1 1000 1000 1000
 862 1 1000 1000 1000
 866 1 1000 1000 1000
 867 1 1000 1000 1000
 871 1 1000 1000 1000
 875 1 1000 1000 1000
 879 1 1000 1000 1000
 883 1 1000 1000 1000
 887 1 1000 1000 1000
 891 1 1000 1000 1000
 893 1 1000 1000 1000
 894 1 1000 1000 1000
 895 1 1000 1000 1000
 899 1 1000 1000 1000
 901 1 1000 1000 1000
 903 1 1000 1000 1000
 905 1 1000 1000 1000
 907 1 1000 1000 1000
 911 1 1000 1000 1000
 913 1 1000 1000 1000
 917 1 1000 1000 1000
 922 1 1000 1000 1000
 926 1 1000 1000 1000
 929 1 1000 1000 1000
 932 1 1000 1000 1000
 933 1 1000 1000 1000
 936 1 1000 1000 1000
 940 1 1000 1000 1000
 942 1 1000 1000 1000
 946 1 1000 1000 1000
 950 1 1000 1000 1000
 955 1 1000 1000 1000
 959 1 1000 1000 1000
 963 1 1000 1000 1000
 964 1 1000 1000 1000
 968 1 1000 1000 1000
 972 1 1000 1000 1000
 973 1 1000 1000 1000
 977 1 1000 1000 1000
 979 1 1000 1000 1000
 984 1 1000 1000 1000
 986 1 1000 1000 1000
 989 1 1000 1000 1000
 990 1 1000 1000 1000
 992 1 1000 1000 1000
 994 1 1000 1000 1000
 998 1 1000 1000 1000
1002 1 1000 1000 1000
1004 1 1000 1000 1000
1008 1 1000 1000 1000
1012 1 1000 1000 1000
1015 1 1000 1000 1000
1016 1 1000 1000 1000
1021 1 1000 1000 1000
1023 1 1000 1000 1000
1027 1 1000 1000 1000
1031 1 1000 1000 1000
1033 1 1000 1000 1000
1034 1 1000 1000 1000
1038 1 1000 1000 1000
1042 1 1000 1000 1000
1043 1 1000 1000 1000
1045 1 1000 1000 1000
1046 1 1000 1000 1000
1048 1 1000 1000 1000
1052 1 1000 1000 1000
1054 1 1000 1000 1000
1058 1 1000 1000 1000
1062 1 1000 1000 1000
1063 1 1000 1000 1000
1066 1 1000 1000 1000
1068 1 1000 1000 1000
1073 1 1000 1000 1000
1075 1 1000 1000 1000
1079 1 1000 1000 1000
1084 1 1000 1000 1000
1087 1 1000 1000 1000
1090 1 1000 1000 1000
1091 1 1000 1000 1000
1093 1 1000 1000 1000
1097 1 1000 1000 1000
1099 1 1000 1000 1000
1103 1 1000 1000 1000
1106 1 1000 1000 1000
1109 1 1000 1000 1000
1111 1 1000 1000 1000
1113 1 1000 1000 1000
1115 1 1000 1000 1000
1118 1 1000 1000 1000
1119 1 1000 1000 1000
1122 1 1000 1000 1000
1126 1 1000 1000 1000
1130 1 1000 1000 1000
1132 1 1000 1000 1000
1136 1 1000 1000 1000
1137 1 1000 1000 1000
1138 1 1000 1000 1000
1142 1 1000 1000 1000
1147 1 1000 1000 1000
1149 1 1000 1000 1000
1154 1 1000 1000 1000
1156 1 1000 1000 1000
1160 1 1000 1000 1000
1161 1 1000 1000 1000
1165 1 1000 1000 1000
1166 1 1000 1000 1000
1170 1 1000 1000 1000
1174 1 1000 1000 1000
1178 1 1000 1000 1000
1182 1 1000 1000 1000
1186 1 1000 1000 1000
1190 1 1000 1000 1000
1194 1 1000 1000 1000
1196 1 1000 1000 1000
1200 1 1000 1000 1000
1202 1 1000 1000 1000
1204 1 1000 1000 1000
1206 1 1000 1000 1000
1210 1 1000 1000 1000
1214 1 1000 1000 1000
1215 1 1000 1000 1000
1219 1 1000 1000 1000
1223 1 1000 1000 1000
1227 1 1000 1000 1000
1230 1 1000 1000 1000
1232 1 1000 1000 1000
1235 1 1000 1000 1000
1236 1 1000 1000 1000
1240 1 1000 1000 1000
1244 1 1000 1000 1000
1246 1 1000 1000 1000
1250 1 1000 1000 1000
1254 1 1000 1000 1000
1258 1 1000 1000 1000
1260 1 1000 1000 1000
1262 1 1000 1000 1000
1264 1 1000 1000 1000
1266 1 1000 1000 1000
1270 1 1000 1000 1000
1274 1 1000 1000 1000
1278 1 1000 1000 1000
1280 1 1000 1000 1000
1284 1 1000 1000 1000
1288 1 1000 1000 1000
1292 1 1000 1000 1000
1294 1 1000 1000 1000
1298 1 1000 1000 1000
1301 1 1000 1000 1000
1303 1 1000 1000 1000
1308 1 1000 1000 1000
1312 1 1000 1000 1000
1313 1 1000 1000 1000
1317 1 1000 1000 1000
1320 1 1000 1000 1000
1323 1 1000 1000 1000
1326 1 1000 1000 1000
1330 1 1000 1000 1000
1334 1 1000 1000 1000
1338 1 1000 1000 1000
1339 1 1000 1000 1000
1340 1 1000 1000 1000
1342 1 1000 1000 1000
1344 1 1000 1000 1000
1346 1 1000 1000 1000
1347 1 1000 1000 1000
1351 1 1000 1000 1000
1354 1 1000 1000 1000
1358 1 1000 1000 1000
1360 1 1000 1000 1000
1364 1 1000 1000 1000
1366 1 1000 1000 1000
1368 1 1000 1000 1000
1370 1 1000 1000 1000
1374 1 1000 1000 1000
1378 1 1000 1000 1000
1382 1 1000 1000 1000
1385 1 1000 1000 1000
1386 1 1000 1000 1000
1390 1 1000 1000 1000
1393 1 1000 1000 1000
1397 1 1000 1000 1000
1401 1 1000 1000 1000
1403 1 1000 1000 1000
1407 1 1000 1000 1000
1409 1 1000 1000 1000
1411 1 1000 1000 1000
1415 1 1000 1000 1000
1419 1 1000 1000 1000
1421 1 1000 1000 1000
1425 1 1000 1000 1000
1428 1 1000 1000 1000
1431 1 1000 1000 1000
1435 1 1000 1000 1000
1439 1 1000 1000 1000
1440 1 1000 1000 1000
1444 1 1000 1000 1000
1445 1 1000 1000 1000
1449 1 1000 1000 1000
1451 1 1000 1000 1000
1455 1 1000 1000 1000
#endif

[ bonds ]
1461 1464 1 0.340 10000.0
1463 1464 1 0.475 5000.0
1465 1466 1 0.395 10000.0
1467 1468 1 0.415 10000.0
1468 1470 1 0.385 4000.0
1469 1470 1 0.430 15000.0

; Backbone bonds
   1    3 1 0.350 1250
   3    5 1 0.350 1250
   5    9 1 0.350 1250
   9   13 1 0.350 1250
  13   17 1 0.350 1250
  17   19 1 0.350 1250
  19   23 1 0.350 1250
  23   25 1 0.350 1250
  25   29 1 0.350 1250
  29   33 1 0.350 1250
  33   37 1 0.350 1250
  37   38 1 0.350 1250
  38   40 1 0.350 1250
  40   44 1 0.350 1250
  44   46 1 0.350 1250
  46   50 1 0.350 1250
  50   53 1 0.350 1250
  53   57 1 0.350 1250
  57   59 1 0.350 1250
  59   63 1 0.350 1250
  63   65 1 0.350 1250
  65   67 1 0.350 1250
  67   68 1 0.350 1250
  68   69 1 0.350 1250
  69   71 1 0.350 1250
  71   74 1 0.350 1250
  74   78 1 0.350 1250
  78   82 1 0.350 1250
  82   85 1 0.350 1250
  85   89 1 0.350 1250
  89   91 1 0.350 1250
  91   95 1 0.350 1250
  95   97 1 0.350 1250
  97   99 1 0.350 1250
  99  103 1 0.350 1250
 103  105 1 0.350 1250
 105  107 1 0.350 1250
 107  110 1 0.350 1250
 110  114 1 0.350 1250
 114  118 1 0.350 1250
 118  122 1 0.350 1250
 122  124 1 0.350 1250
 124  125 1 0.350 1250
 125  129 1 0.350 1250
 129  130 1 0.350 1250
 130  132 1 0.350 1250
 132  136 1 0.350 1250
 136  138 1 0.350 1250
 138  139 1 0.350 1250
 139  140 1 0.350 1250
 140  142 1 0.350 1250
 142  146 1 0.350 1250
 146  151 1 0.350 1250
 151  155 1 0.350 1250
 155  159 1 0.350 1250
 159  161 1 0.350 1250
 161  163 1 0.350 1250
 163  167 1 0.350 1250
 167  171 1 0.350 1250
 171  173 1 0.350 1250
 173  176 1 0.350 1250
 176  178 1 0.350 1250
 178  180 1 0.350 1250
 180  184 1 0.350 1250
 184  188 1 0.350 1250
 188  192 1 0.350 1250
 192  194 1 0.350 1250
 194  198 1 0.350 1250
 198  202 1 0.350 1250
 202  204 1 0.350 1250
 204  205 1 0.350 1250
 205  206 1 0.350 1250
 206  210 1 0.350 1250
 210  212 1 0.350 1250
 212  214 1 0.350 1250
 214  216 1 0.350 1250
 216  218 1 0.350 1250
 218  222 1 0.350 1250
 222  223 1 0.350 1250
 223  226 1 0.350 1250
 226  230 1 0.350 1250
 230  233 1 0.350 1250
 233  237 1 0.350 1250
 237  239 1 0.350 1250
 239  241 1 0.350 1250
 241  245 1 0.350 1250
 245  248 1 0.350 1250
 248  252 1 0.350 1250
 252  254 1 0.350 1250
 254  258 1 0.350 1250
 258  262 1 0.350 1250
 262  267 1 0.350 1250
 267  271 1 0.350 1250
 271  273 1 0.350 1250
 273  277 1 0.350 1250
 277  281 1 0.350 1250
 281  283 1 0.350 1250
 283  287 1 0.350 1250
 287  289 1 0.350 1250
 289  292 1 0.350 1250
 292  293 1 0.350 1250
 293  296 1 0.350 1250
 296  298 1 0.350 1250
 298  301 1 0.350 1250
 301  303 1 0.350 1250
 303  307 1 0.350 1250
 307  311 1 0.350 1250
 311  315 1 0.350 1250
 315  318 1 0.350 1250
 318  320 1 0.350 1250
 320  323 1 0.350 1250
 323  324 1 0.350 1250
 324  328 1 0.350 1250
 328  330 1 0.350 1250
 330  334 1 0.350 1250
 334  338 1 0.350 1250
 338  340 1 0.350 1250
 340  341 1 0.350 1250
 341  342 1 0.350 1250
 342  345 1 0.350 1250
 345  347 1 0.350 1250
 347  348 1 0.350 1250
 348  352 1 0.350 1250
 352  355 1 0.350 1250
 355  357 1 0.350 1250
 357  359 1 0.350 1250
 359  363 1 0.350 1250
 363  367 1 0.350 1250
 367  369 1 0.350 1250
 369  370 1 0.350 1250
 370  374 1 0.350 1250
 374  378 1 0.350 1250
 378  380 1 0.350 1250
 380  384 1 0.350 1250
 384  387 1 0.350 1250
 387  391 1 0.350 1250
 391  395 1 0.350 1250
 395  399 1 0.350 1250
 399  401 1 0.350 1250
 401  403 1 0.350 1250
 403  406 1 0.350 1250
 406  408 1 0.350 1250
 408  412 1 0.350 1250
 412  413 1 0.350 1250
 413  414 1 0.350 1250
 414  418 1 0.350 1250
 418  420 1 0.350 1250
 420  422 1 0.350 1250
 422  424 1 0.350 1250
 424  428 1 0.350 1250
 428  432 1 0.350 1250
 432  436 1 0.350 1250
 436  440 1 0.350 1250
 440  444 1 0.350 1250
 444  446 1 0.350 1250
 446  450 1 0.350 1250
 450  452 1 0.350 1250
 452  454 1 0.350 1250
 454  458 1 0.350 1250
 458  462 1 0.350 1250
 462  464 1 0.350 1250
 464  465 1 0.350 1250
 465  468 1 0.350 1250
 468  470 1 0.350 1250
 470  473 1 0.350 1250
 473  475 1 0.350 1250
 475  477 1 0.350 1250
 477  479 1 0.350 1250
 479  483 1 0.350 1250
 483  487 1 0.350 1250
 487  489 1 0.350 1250
 489  493 1 0.350 1250
 493  494 1 0.350 1250
 494  497 1 0.350 1250
 497  500 1 0.350 1250
 500  504 1 0.350 1250
 504  508 1 0.350 1250
 508  512 1 0.350 1250
 512  514 1 0.350 1250
 514  516 1 0.350 1250
 516  520 1 0.350 1250
 520  522 1 0.350 1250
 522  525 1 0.350 1250
 525  527 1 0.350 1250
 527  528 1 0.350 1250
 528  530 1 0.350 1250
 530  531 1 0.350 1250
 531  534 1 0.350 1250
 534  538 1 0.350 1250
 538  542 1 0.350 1250
 542  546 1 0.350 1250
 546  548 1 0.350 1250
 548  550 1 0.350 1250
 550  552 1 0.350 1250
 552  554 1 0.350 1250
 554  555 1 0.350 1250
 555  558 1 0.350 1250
 558  560 1 0.350 1250
 560  563 1 0.350 1250
 563  565 1 0.350 1250
 565  567 1 0.350 1250
 567  569 1 0.350 1250
 569  573 1 0.350 1250
 573  577 1 0.350 1250
 577  579 1 0.350 1250
 579  583 1 0.350 1250
 583  585 1 0.350 1250
 585  590 1 0.350 1250
 590  594 1 0.350 1250
 594  595 1 0.350 1250
 595  596 1 0.350 1250
 596  599 1 0.350 1250
 599  603 1 0.350 1250
 603  606 1 0.350 1250
 606  607 1 0.350 1250
 607  609 1 0.350 1250
 609  613 1 0.350 1250
 613  617 1 0.350 1250
 617  619 1 0.350 1250
 619  622 1 0.350 1250
 622  626 1 0.350 1250
 626  630 1 0.350 1250
 630  632 1 0.350 1250
 632  636 1 0.350 1250
 636  639 1 0.350 1250
 639  643 1 0.350 1250
 643  644 1 0.350 1250
 644  649 1 0.350 1250
 649  651 1 0.350 1250
 651  652 1 0.350 1250
 652  656 1 0.350 1250
 656  660 1 0.350 1250
 660  664 1 0.350 1250
 664  668 1 0.350 1250
 668  670 1 0.350 1250
 670  674 1 0.350 1250
 674  678 1 0.350 1250
 678  680 1 0.350 1250
 680  682 1 0.350 1250
 682  686 1 0.350 1250
 686  690 1 0.350 1250
 690  692 1 0.350 1250
 692  694 1 0.350 1250
 694  696 1 0.350 1250
 696  700 1 0.350 1250
 700  704 1 0.350 1250
 704  708 1 0.350 1250
 708  709 1 0.350 1250
 709  711 1 0.350 1250
 711  715 1 0.350 1250
 715  717 1 0.350 1250
 717  721 1 0.350 1250
 721  725 1 0.350 1250
 725  729 1 0.350 1250
 729  731 1 0.350 1250
 731  732 1 0.350 1250
 732  734 1 0.350 1250
 734  736 1 0.350 1250
 736  740 1 0.350 1250
 740  742 1 0.350 1250
 742  746 1 0.350 1250
 746  750 1 0.350 1250
 750  754 1 0.350 1250
 754  758 1 0.350 1250
 758  762 1 0.350 1250
 762  766 1 0.350 1250
 766  768 1 0.350 1250
 768  772 1 0.350 1250
 772  776 1 0.350 1250
 776  778 1 0.350 1250
 778  782 1 0.350 1250
 782  783 1 0.350 1250
 783  787 1 0.350 1250
 787  788 1 0.350 1250
 788  792 1 0.350 1250
 792  796 1 0.350 1250
 796  800 1 0.350 1250
 800  804 1 0.350 1250
 804  806 1 0.350 1250
 806  808 1 0.350 1250
 808  810 1 0.350 1250
 810  812 1 0.350 1250
 812  816 1 0.350 1250
 816  818 1 0.350 1250
 818  822 1 0.350 1250
 822  823 1 0.350 1250
 823  827 1 0.350 1250
 827  829 1 0.350 1250
 829  831 1 0.350 1250
 831  836 1 0.350 1250
 836  840 1 0.350 1250
 840  843 1 0.350 1250
 843  847 1 0.350 1250
 847  851 1 0.350 1250
 851  855 1 0.350 1250
 855  859 1 0.350 1250
 859  861 1 0.350 1250
 861  862 1 0.350 1250
 862  866 1 0.350 1250
 866  867 1 0.350 1250
 867  871 1 0.350 1250
 871  875 1 0.350 1250
 875  879 1 0.350 1250
 879  883 1 0.350 1250
 883  887 1 0.350 1250
 887  891 1 0.350 1250
 891  893 1 0.350 1250
 893  894 1 0.350 1250
 894  895 1 0.350 1250
 895  899 1 0.350 1250
 899  901 1 0.350 1250
 901  903 1 0.350 1250
 903  905 1 0.350 1250
 905  907 1 0.350 1250
 907  911 1 0.350 1250
 911  913 1 0.350 1250
 913  917 1 0.350 1250
 917  922 1 0.350 1250
 922  926 1 0.350 1250
 926  929 1 0.350 1250
 929  932 1 0.350 1250
 932  933 1 0.350 1250
 933  936 1 0.350 1250
 936  940 1 0.350 1250
 940  942 1 0.350 1250
 942  946 1 0.350 1250
 946  950 1 0.350 1250
 950  955 1 0.350 1250
 955  959 1 0.350 1250
 959  963 1 0.350 1250
 963  964 1 0.350 1250
 964  968 1 0.350 1250
 968  972 1 0.350 1250
 972  973 1 0.350 1250
 973  977 1 0.350 1250
 977  979 1 0.350 1250
 979  984 1 0.350 1250
 984  986 1 0.350 1250
 986  989 1 0.350 1250
 989  990 1 0.350 1250
 990  992 1 0.350 1250
 992  994 1 0.350 1250
 994  998 1 0.350 1250
 998 1002 1 0.350 1250
1002 1004 1 0.350 1250
1004 1008 1 0.350 1250
1008 1012 1 0.350 1250
1012 1015 1 0.350 1250
1015 1016 1 0.350 1250
1016 1021 1 0.350 1250
1021 1023 1 0.350 1250
1023 1027 1 0.350 1250
1027 1031 1 0.350 1250
1031 1033 1 0.350 1250
1033 1034 1 0.350 1250
1034 1038 1 0.350 1250
1038 1042 1 0.350 1250
1042 1043 1 0.350 1250
1043 1045 1 0.350 1250
1045 1046 1 0.350 1250
1046 1048 1 0.350 1250
1048 1052 1 0.350 1250
1052 1054 1 0.350 1250
1054 1058 1 0.350 1250
1058 1062 1 0.350 1250
1062 1063 1 0.350 1250
1063 1066 1 0.350 1250
1066 1068 1 0.350 1250
1068 1073 1 0.350 1250
1073 1075 1 0.350 1250
1075 1079 1 0.350 1250
1079 1084 1 0.350 1250
1084 1087 1 0.350 1250
1087 1090 1 0.350 1250
1090 1091 1 0.350 1250
1091 1093 1 0.350 1250
1093 1097 1 0.350 1250
1097 1099 1 0.350 1250
1099 1103 1 0.350 1250
1103 1106 1 0.350 1250
1106 1109 1 0.350 1250
1109 1111 1 0.350 1250
1111 1113 1 0.350 1250
1113 1115 1 0.350 1250
1115 1118 1 0.350 1250
1118 1119 1 0.350 1250
1119 1122 1 0.350 1250
1122 1126 1 0.350 1250
1126 1130 1 0.350 1250
1130 1132 1 0.350 1250
1132 1136 1 0.350 1250
1136 1137 1 0.350 1250
1137 1138 1 0.350 1250
1138 1142 1 0.350 1250
1142 1147 1 0.350 1250
1147 1149 1 0.350 1250
1149 1154 1 0.350 1250
1154 1156 1 0.350 1250
1156 1160 1 0.350 1250
1160 1161 1 0.350 1250
1161 1165 1 0.350 1250
1165 1166 1 0.350 1250
1166 1170 1 0.350 1250
1170 1174 1 0.350 1250
1174 1178 1 0.350 1250
1178 1182 1 0.350 1250
1182 1186 1 0.350 1250
1186 1190 1 0.350 1250
1190 1194 1 0.350 1250
1194 1196 1 0.350 1250
1196 1200 1 0.350 1250
1200 1202 1 0.350 1250
1202 1204 1 0.350 1250
1204 1206 1 0.350 1250
1206 1210 1 0.350 1250
1210 1214 1 0.350 1250
1214 1215 1 0.350 1250
1215 1219 1 0.350 1250
1219 1223 1 0.350 1250
1223 1227 1 0.350 1250
1227 1230 1 0.350 1250
1230 1232 1 0.350 1250
1232 1235 1 0.350 1250
1235 1236 1 0.350 1250
1236 1240 1 0.350 1250
1240 1244 1 0.350 1250
1244 1246 1 0.350 1250
1246 1250 1 0.350 1250
1250 1254 1 0.350 1250
1254 1258 1 0.350 1250
1258 1260 1 0.350 1250
1260 1262 1 0.350 1250
1262 1264 1 0.350 1250
1264 1266 1 0.350 1250
1266 1270 1 0.350 1250
1270 1274 1 0.350 1250
1274 1278 1 0.350 1250
1278 1280 1 0.350 1250
1280 1284 1 0.350 1250
1284 1288 1 0.350 1250
1288 1292 1 0.350 1250
1292 1294 1 0.350 1250
1294 1298 1 0.350 1250
1298 1301 1 0.350 1250
1301 1303 1 0.350 1250
1303 1308 1 0.350 1250
1308 1312 1 0.350 1250
1312 1313 1 0.350 1250
1313 1317 1 0.350 1250
1317 1320 1 0.350 1250
1320 1323 1 0.350 1250
1323 1326 1 0.350 1250
1326 1330 1 0.350 1250
1330 1334 1 0.350 1250
1334 1338 1 0.350 1250
1338 1339 1 0.350 1250
1339 1340 1 0.350 1250
1340 1342 1 0.350 1250
1342 1344 1 0.350 1250
1344 1346 1 0.350 1250
1346 1347 1 0.350 1250
1347 1351 1 0.350 1250
1351 1354 1 0.350 1250
1354 1358 1 0.350 1250
1358 1360 1 0.350 1250
1360 1364 1 0.350 1250
1364 1366 1 0.350 1250
1366 1368 1 0.350 1250
1368 1370 1 0.350 1250
1370 1374 1 0.350 1250
1374 1378 1 0.350 1250
1378 1382 1 0.350 1250
1382 1385 1 0.350 1250
1385 1386 1 0.350 1250
1386 1390 1 0.350 1250
1390 1393 1 0.350 1250
1393 1397 1 0.350 1250
1397 1401 1 0.350 1250
1401 1403 1 0.350 1250
1403 1407 1 0.350 1250
1407 1409 1 0.350 1250
1409 1411 1 0.350 1250
1411 1415 1 0.350 1250
1415 1419 1 0.350 1250
1419 1421 1 0.350 1250
1421 1425 1 0.350 1250
1425 1428 1 0.350 1250
1428 1431 1 0.350 1250
1431 1435 1 0.350 1250
1435 1439 1 0.350 1250
1439 1440 1 0.350 1250
1440 1444 1 0.350 1250
1444 1445 1 0.350 1250
1445 1449 1 0.350 1250
1449 1451 1 0.350 1250
1451 1455 1 0.350 1250

; Side chain bonds
   1    2 1 0.40 2500
   3    4 1 0.30 7500
   5    6 1 0.32 7500
   9   10 1 0.33 5000
  10   11 1 0.34 5000
  13   14 1 0.26 9000
  19   20 1 0.32 7500
  23   24 1 0.33 7500
  25   26 1 0.31 7500
  29   30 1 0.33 5000
  30   31 1 0.34 5000
  33   34 1 0.33 5000
  34   35 1 0.28 5000
  38   39 1 0.33 7500
  40   41 1 0.33 5000
  41   42 1 0.34 5000
  44   45 1 0.33 7500
  46   47 1 0.32 7500
  50   51 1 0.32 7500
  53   54 1 0.32 5000
  57   58 1 0.30 7500
  59   60 1 0.26 9000
  63   64 1 0.33 7500
  65   66 1 0.33 7500
  69   70 1 0.33 7500
  71   72 1 0.40 5000
  74   75 1 0.25 7500
  78   79 1 0.25 7500
  82   83 1 0.40 5000
  85   86 1 0.26 9000
  91   92 1 0.32 5000
  95   96 1 0.30 7500
  99  100 1 0.32 5000
 105  106 1 0.33 7500
 107  108 1 0.32 7500
 110  111 1 0.33 5000
 111  112 1 0.34 5000
 114  115 1 0.33 5000
 115  116 1 0.34 5000
 118  119 1 0.31 7500
 122  123 1 0.33 7500
 125  126 1 0.25 7500
 130  131 1 0.40 2500
 132  133 1 0.32 7500
 140  141 1 0.33 7500
 142  143 1 0.33 5000
 143  144 1 0.34 5000
 146  147 1 0.30 5000
 151  152 1 0.32 7500
 155  156 1 0.31 7500
 159  160 1 0.33 7500
 161  162 1 0.33 7500
 163  164 1 0.40 5000
 167  168 1 0.25 7500
 171  172 1 0.33 7500
 173  174 1 0.40 5000
 176  177 1 0.32 7500
 178  179 1 0.33 7500
 180  181 1 0.32 7500
 184  185 1 0.33 5000
 185  186 1 0.28 5000
 188  189 1 0.32 5000
 192  193 1 0.33 7500
 194  195 1 0.25 7500
 198  199 1 0.33 5000
 199  200 1 0.34 5000
 202  203 1 0.33 7500
 206  207 1 0.33 5000
 207  208 1 0.34 5000
 210  211 1 0.33 7500
 212  213 1 0.33 7500
 218  219 1 0.40 5000
 223  224 1 0.40 5000
 226  227 1 0.32 5000
 230  231 1 0.40 5000
 233  234 1 0.25 7500
 239  240 1 0.33 7500
 241  242 1 0.33 5000
 242  243 1 0.34 5000
 245  246 1 0.32 7500
 248  249 1 0.32 7500
 254  255 1 0.40 5000
 258  259 1 0.33 5000
 259  260 1 0.28 5000
 262  263 1 0.30 5000
 267  268 1 0.32 5000
 273  274 1 0.26 9000
 277  278 1 0.40 5000
 283  284 1 0.26 9000
 287  288 1 0.33 7500
 289  290 1 0.32 7500
 293  294 1 0.40 5000
 296  297 1 0.40 2500
 298  299 1 0.40 5000
 301  302 1 0.30 7500
 303  304 1 0.31 7500
 307  308 1 0.32 5000
 311  312 1 0.33 5000
 312  313 1 0.28 5000
 315  316 1 0.40 5000
 318  319 1 0.40 2500
 320  321 1 0.40 5000
 324  325 1 0.32 5000
 330  331 1 0.33 5000
 331  332 1 0.34 5000
 334  335 1 0.33 5000
 335  336 1 0.34 5000
 338  339 1 0.33 7500
 342  343 1 0.40 5000
 345  346 1 0.33 7500
 348  349 1 0.31 7500
 352  353 1 0.40 5000
 357  358 1 0.33 7500
 359  360 1 0.25 7500
 363  364 1 0.33 5000
 364  365 1 0.34 5000
 370  371 1 0.32 7500
 374  375 1 0.25 7500
 378  379 1 0.33 7500
 380  381 1 0.32 5000
 384  385 1 0.32 7500
 387  388 1 0.26 9000
 391  392 1 0.33 5000
 392  393 1 0.28 5000
 395  396 1 0.33 5000
 396  397 1 0.34 5000
 401  402 1 0.33 7500
 403  404 1 0.32 7500
 406  407 1 0.33 7500
 408  409 1 0.32 5000
 414  415 1 0.25 7500
 418  419 1 0.30 7500
 420  421 1 0.30 7500
 422  423 1 0.33 7500
 424  425 1 0.26 9000
 428  429 1 0.32 5000
 432  433 1 0.33 5000
 433  434 1 0.28 5000
 436  437 1 0.33 5000
 437  438 1 0.34 5000
 440  441 1 0.31 7500
 444  445 1 0.33 7500
 446  447 1 0.32 7500
 452  453 1 0.33 7500
 454  455 1 0.25 7500
 458  459 1 0.40 5000
 462  463 1 0.33 7500
 465  466 1 0.32 7500
 468  469 1 0.30 7500
 470  471 1 0.40 5000
 475  476 1 0.30 7500
 479  480 1 0.33 5000
 480  481 1 0.34 5000
 483  484 1 0.32 5000
 487  488 1 0.33 7500
 489  490 1 0.26 9000
 494  495 1 0.40 5000
 497  498 1 0.32 7500
 500  501 1 0.31 7500
 504  505 1 0.40 5000
 508  509 1 0.33 5000
 509  510 1 0.34 5000
 512  513 1 0.31 7500
 514  515 1 0.40 2500
 516  517 1 0.25 7500
 520  521 1 0.30 7500
 522  523 1 0.40 5000
 525  526 1 0.30 7500
 528  529 1 0.33 7500
 531  532 1 0.40 5000
 534  535 1 0.33 5000
 535  536 1 0.34 5000
 538  539 1 0.32 5000
 542  543 1 0.33 5000
 543  544 1 0.34 5000
 548  549 1 0.30 7500
 552  553 1 0.30 7500
 555  556 1 0.32 7500
 558  559 1 0.33 7500
 560  561 1 0.40 5000
 565  566 1 0.30 7500
 567  568 1 0.30 7500
 569  570 1 0.40 5000
 573  574 1 0.25 7500
 577  578 1 0.33 7500
 579  580 1 0.25 7500
 583  584 1 0.30 7500
 585  586 1 0.30 5000
 590  591 1 0.26 9000
 596  597 1 0.40 5000
 599  600 1 0.26 9000
 603  604 1 0.40 5000
 607  608 1 0.33 7500
 609  610 1 0.33 5000
 610  611 1 0.34 5000
 613  614 1 0.33 5000
 614  615 1 0.34 5000
 617  618 1 0.33 7500
 619  620 1 0.40 5000
 622  623 1 0.40 5000
 626  627 1 0.32 7500
 630  631 1 0.33 7500
 632  633 1 0.26 9000
 636  637 1 0.32 7500
 639  640 1 0.40 5000
 644  645 1 0.30 5000
 652  653 1 0.32 5000
 656  657 1 0.31 7500
 660  661 1 0.26 9000
 664  665 1 0.33 5000
 665  666 1 0.28 5000
 668  669 1 0.30 7500
 670  671 1 0.33 5000
 671  672 1 0.34 5000
 674  675 1 0.26 9000
 680  681 1 0.30 7500
 682  683 1 0.32 5000
 686  687 1 0.25 7500
 690  691 1 0.33 7500
 692  693 1 0.33 7500
 694  695 1 0.30 7500
 696  697 1 0.25 7500
 700  701 1 0.26 9000
 704  705 1 0.26 9000
 709  710 1 0.33 7500
 711  712 1 0.25 7500
 715  716 1 0.30 7500
 717  718 1 0.32 5000
 721  722 1 0.31 7500
 725  726 1 0.25 7500
 729  730 1 0.40 2500
 732  733 1 0.31 7500
 734  735 1 0.33 7500
 736  737 1 0.25 7500
 742  743 1 0.33 5000
 743  744 1 0.34 5000
 746  747 1 0.26 9000
 750  751 1 0.31 7500
 754  755 1 0.31 7500
 758  759 1 0.40 5000
 762  763 1 0.33 5000
 763  764 1 0.34 5000
 766  767 1 0.33 7500
 768  769 1 0.25 7500
 772  773 1 0.32 5000
 778  779 1 0.32 5000
 783  784 1 0.40 5000
 788  789 1 0.33 5000
 789  790 1 0.28 5000
 792  793 1 0.32 7500
 796  797 1 0.32 7500
 800  801 1 0.25 7500
 804  805 1 0.33 7500
 806  807 1 0.30 7500
 808  809 1 0.30 7500
 812  813 1 0.25 7500
 816  817 1 0.33 7500
 818  819 1 0.40 5000
 823  824 1 0.40 5000
 827  828 1 0.33 7500
 829  830 1 0.33 7500
 831  832 1 0.30 5000
 836  837 1 0.33 5000
 837  838 1 0.34 5000
 840  841 1 0.40 5000
 843  844 1 0.31 7500
 847  848 1 0.31 7500
 851  852 1 0.32 5000
 855  856 1 0.26 9000
 862  863 1 0.25 7500
 867  868 1 0.26 9000
 871  872 1 0.40 5000
 875  876 1 0.32 5000
 879  880 1 0.31 7500
 883  884 1 0.26 9000
 887  888 1 0.40 5000
 891  892 1 0.40 2500
 895  896 1 0.32 5000
 899  900 1 0.30 7500
 903  904 1 0.31 7500
 905  906 1 0.33 7500
 907  908 1 0.40 5000
 913  914 1 0.32 7500
 917  918 1 0.30 5000
 922  923 1 0.32 5000
 926  927 1 0.40 5000
 929  930 1 0.32 7500
 933  934 1 0.40 5000
 936  937 1 0.33 5000
 937  938 1 0.34 5000
 940  941 1 0.33 7500
 942  943 1 0.32 7500
 946  947 1 0.33 5000
 947  948 1 0.28 5000
 950  951 1 0.30 5000
 955  956 1 0.33 5000
 956  957 1 0.28 5000
 959  960 1 0.26 9000
 964  965 1 0.40 5000
 968  969 1 0.26 9000
 973  974 1 0.31 7500
 977  978 1 0.30 7500
 979  980 1 0.30 5000
 986  987 1 0.32 7500
 992  993 1 0.40 2500
 994  995 1 0.26 9000
 998  999 1 0.40 5000
1002 1003 1 0.33 7500
1004 1005 1 0.33 5000
1005 1006 1 0.34 5000
1008 1009 1 0.40 5000
1012 1013 1 0.40 5000
1016 1017 1 0.30 5000
1023 1024 1 0.32 7500
1027 1028 1 0.32 7500
1031 1032 1 0.33 7500
1034 1035 1 0.33 5000
1035 1036 1 0.34 5000
1038 1039 1 0.32 7500
1046 1047 1 0.31 7500
1048 1049 1 0.31 7500
1052 1053 1 0.33 7500
1054 1055 1 0.26 9000
1058 1059 1 0.33 5000
1059 1060 1 0.34 5000
1063 1064 1 0.32 7500
1066 1067 1 0.33 7500
1068 1069 1 0.30 5000
1075 1076 1 0.25 7500
1079 1080 1 0.30 5000
1084 1085 1 0.40 5000
1087 1088 1 0.40 5000
1091 1092 1 0.40 2500
1093 1094 1 0.33 5000
1094 1095 1 0.28 5000
1099 1100 1 0.31 7500
1103 1104 1 0.40 5000
1106 1107 1 0.40 5000
1109 1110 1 0.33 7500
1111 1112 1 0.33 7500
1113 1114 1 0.33 7500
1115 1116 1 0.32 7500
1119 1120 1 0.32 7500
1122 1123 1 0.32 5000
1126 1127 1 0.25 7500
1132 1133 1 0.32 5000
1138 1139 1 0.32 5000
1142 1143 1 0.30 5000
1147 1148 1 0.40 2500
1149 1150 1 0.30 5000
1154 1155 1 0.33 7500
1156 1157 1 0.25 7500
1161 1162 1 0.25 7500
1166 1167 1 0.31 7500
1170 1171 1 0.31 7500
1174 1175 1 0.32 7500
1178 1179 1 0.32 7500
1182 1183 1 0.32 5000
1186 1187 1 0.26 9000
1190 1191 1 0.33 5000
1191 1192 1 0.34 5000
1196 1197 1 0.31 7500
1200 1201 1 0.31 7500
1202 1203 1 0.30 7500
1206 1207 1 0.33 5000
1207 1208 1 0.34 5000
1210 1211 1 0.31 7500
1215 1216 1 0.33 5000
1216 1217 1 0.28 5000
1219 1220 1 0.33 5000
1220 1221 1 0.34 5000
1223 1224 1 0.26 9000
1227 1228 1 0.32 7500
1230 1231 1 0.30 7500
1232 1233 1 0.40 5000
1236 1237 1 0.40 5000
1240 1241 1 0.32 5000
1246 1247 1 0.33 5000
1247 1248 1 0.34 5000
1250 1251 1 0.33 5000
1251 1252 1 0.28 5000
1254 1255 1 0.32 5000
1258 1259 1 0.33 7500
1260 1261 1 0.30 7500
1264 1265 1 0.33 7500
1266 1267 1 0.33 5000
1267 1268 1 0.28 5000
1270 1271 1 0.32 5000
1274 1275 1 0.31 7500
1278 1279 1 0.30 7500
1280 1281 1 0.26 9000
1284 1285 1 0.33 5000
1285 1286 1 0.28 5000
1288 1289 1 0.32 5000
1294 1295 1 0.32 5000
1298 1299 1 0.40 5000
1301 1302 1 0.30 7500
1303 1304 1 0.30 5000
1308 1309 1 0.26 9000
1313 1314 1 0.25 7500
1317 1318 1 0.40 5000
1320 1321 1 0.40 5000
1323 1324 1 0.40 5000
1326 1327 1 0.40 5000
1330 1331 1 0.33 5000
1331 1332 1 0.34 5000
1334 1335 1 0.40 5000
1340 1341 1 0.31 7500
1347 1348 1 0.33 5000
1348 1349 1 0.34 5000
1351 1352 1 0.32 7500
1354 1355 1 0.32 5000
1358 1359 1 0.30 7500
1360 1361 1 0.31 7500
1364 1365 1 0.30 7500
1366 1367 1 0.40 2500
1370 1371 1 0.32 5000
1374 1375 1 0.32 7500
1378 1379 1 0.33 5000
1379 1380 1 0.28 5000
1382 1383 1 0.40 5000
1386 1387 1 0.25 7500
1390 1391 1 0.32 7500
1393 1394 1 0.33 5000
1394 1395 1 0.34 5000
1397 1398 1 0.32 5000
1401 1402 1 0.33 7500
1403 1404 1 0.40 5000
1407 1408 1 0.33 7500
1409 1410 1 0.40 2500
1411 1412 1 0.33 5000
1412 1413 1 0.34 5000
1415 1416 1 0.33 5000
1416 1417 1 0.34 5000
1421 1422 1 0.33 5000
1422 1423 1 0.34 5000
1425 1426 1 0.40 5000
1428 1429 1 0.40 5000
1431 1432 1 0.40 5000
1435 1436 1 0.33 5000
1436 1437 1 0.34 5000
1440 1441 1 0.26 9000
1445 1446 1 0.40 5000
1449 1450 1 0.33 7500
1451 1452 1 0.26 9000
1455 1456 1 0.33 5000
1456 1457 1 0.34 5000

[ constraints ]
   6    7 1 0.27
   6    8 1 0.27
   7    8 1 0.27
  11   12 1 0.11
  15   16 1 0.28
  17   18 1 0.31
  20   21 1 0.27
  20   22 1 0.27
  21   22 1 0.27
  26   27 1 0.27
  26   28 1 0.27
  27   28 1 0.27
  31   32 1 0.11
  35   36 1 0.11
  42   43 1 0.11
  47   48 1 0.27
  47   49 1 0.27
  48   49 1 0.27
  51   52 1 0.11
  55   56 1 0.28
  61   62 1 0.28
  72   73 1 0.11
  76   77 1 0.28
  80   81 1 0.28
  83   84 1 0.11
  87   88 1 0.28
  89   90 1 0.31
  92   93 1 0.27
  92   94 1 0.27
  93   94 1 0.27
  97   98 1 0.265
 100  101 1 0.27
 100  102 1 0.27
 101  102 1 0.27
 103  104 1 0.265
 108  109 1 0.11
 112  113 1 0.11
 116  117 1 0.11
 119  120 1 0.27
 119  121 1 0.27
 120  121 1 0.27
 127  128 1 0.28
 133  134 1 0.27
 133  135 1 0.27
 134  135 1 0.27
 136  137 1 0.31
 144  145 1 0.11
 147  148 1 0.27
 148  149 1 0.27
 147  149 1 0.27
 148  150 1 0.27
 149  150 1 0.27
 152  153 1 0.27
 152  154 1 0.27
 153  154 1 0.27
 156  157 1 0.27
 156  158 1 0.27
 157  158 1 0.27
 165  166 1 0.28
 169  170 1 0.28
 174  175 1 0.11
 181  182 1 0.27
 181  183 1 0.27
 182  183 1 0.27
 186  187 1 0.11
 190  191 1 0.28
 196  197 1 0.28
 200  201 1 0.11
 208  209 1 0.11
 214  215 1 0.265
 216  217 1 0.31
 220  221 1 0.28
 224  225 1 0.11
 227  228 1 0.27
 227  229 1 0.27
 228  229 1 0.27
 231  232 1 0.11
 235  236 1 0.28
 237  238 1 0.265
 243  244 1 0.11
 246  247 1 0.11
 249  250 1 0.27
 249  251 1 0.27
 250  251 1 0.27
 252  253 1 0.265
 256  257 1 0.28
 260  261 1 0.11
 263  264 1 0.27
 264  265 1 0.27
 263  265 1 0.27
 264  266 1 0.27
 265  266 1 0.27
 269  270 1 0.28
 271  272 1 0.31
 275  276 1 0.28
 279  280 1 0.28
 281  282 1 0.265
 285  286 1 0.28
 290  291 1 0.11
 294  295 1 0.11
 299  300 1 0.11
 304  305 1 0.27
 304  306 1 0.27
 305  306 1 0.27
 308  309 1 0.27
 308  310 1 0.27
 309  310 1 0.27
 313  314 1 0.11
 316  317 1 0.11
 321  322 1 0.11
 326  327 1 0.28
 328  329 1 0.31
 332  333 1 0.11
 336  337 1 0.11
 343  344 1 0.11
 349  350 1 0.27
 349  351 1 0.27
 350  351 1 0.27
 353  354 1 0.11
 355  356 1 0.265
 361  362 1 0.28
 365  366 1 0.11
 367  368 1 0.265
 371  372 1 0.27
 371  373 1 0.27
 372  373 1 0.27
 376  377 1 0.28
 381  382 1 0.27
 381  383 1 0.27
 382  383 1 0.27
 385  386 1 0.11
 389  390 1 0.28
 393  394 1 0.11
 397  398 1 0.11
 399  400 1 0.31
 404  405 1 0.11
 410  411 1 0.28
 416  417 1 0.28
 426  427 1 0.28
 429  430 1 0.27
 429  431 1 0.27
 430  431 1 0.27
 434  435 1 0.11
 438  439 1 0.11
 441  442 1 0.27
 441  443 1 0.27
 442  443 1 0.27
 447  448 1 0.27
 447  449 1 0.27
 448  449 1 0.27
 450  451 1 0.31
 456  457 1 0.28
 460  461 1 0.28
 466  467 1 0.11
 471  472 1 0.11
 473  474 1 0.265
 477  478 1 0.265
 481  482 1 0.11
 485  486 1 0.28
 491  492 1 0.28
 495  496 1 0.11
 498  499 1 0.11
 501  502 1 0.27
 501  503 1 0.27
 502  503 1 0.27
 506  507 1 0.28
 510  511 1 0.11
 518  519 1 0.28
 523  524 1 0.11
 532  533 1 0.11
 536  537 1 0.11
 539  540 1 0.27
 539  541 1 0.27
 540  541 1 0.27
 544  545 1 0.11
 546  547 1 0.265
 550  551 1 0.265
 556  557 1 0.11
 561  562 1 0.11
 563  564 1 0.31
 571  572 1 0.28
 575  576 1 0.28
 581  582 1 0.28
 586  587 1 0.27
 587  588 1 0.27
 586  588 1 0.27
 587  589 1 0.27
 588  589 1 0.27
 592  593 1 0.28
 597  598 1 0.11
 601  602 1 0.28
 604  605 1 0.11
 611  612 1 0.11
 615  616 1 0.11
 620  621 1 0.11
 624  625 1 0.28
 627  628 1 0.27
 627  629 1 0.27
 628  629 1 0.27
 634  635 1 0.28
 637  638 1 0.11
 641  642 1 0.28
 645  646 1 0.27
 646  647 1 0.27
 645  647 1 0.27
 646  648 1 0.27
 647  648 1 0.27
 649  650 1 0.265
 654  655 1 0.28
 657  658 1 0.27
 657  659 1 0.27
 658  659 1 0.27
 662  663 1 0.28
 666  667 1 0.11
 672  673 1 0.11
 676  677 1 0.28
 678  679 1 0.31
 684  685 1 0.28
 688  689 1 0.28
 698  699 1 0.28
 702  703 1 0.28
 706  707 1 0.28
 713  714 1 0.28
 718  719 1 0.27
 718  720 1 0.27
 719  720 1 0.27
 722  723 1 0.27
 722  724 1 0.27
 723  724 1 0.27
 727  728 1 0.28
 738  739 1 0.28
 740  741 1 0.265
 744  745 1 0.11
 748  749 1 0.28
 751  752 1 0.27
 751  753 1 0.27
 752  753 1 0.27
 755  756 1 0.27
 755  757 1 0.27
 756  757 1 0.27
 760  761 1 0.28
 764  765 1 0.11
 770  771 1 0.28
 774  775 1 0.28
 776  777 1 0.31
 779  780 1 0.27
 779  781 1 0.27
 780  781 1 0.27
 785  786 1 0.28
 790  791 1 0.11
 793  794 1 0.27
 793  795 1 0.27
 794  795 1 0.27
 797  798 1 0.27
 797  799 1 0.27
 798  799 1 0.27
 802  803 1 0.28
 810  811 1 0.265
 814  815 1 0.28
 820  821 1 0.28
 825  826 1 0.28
 832  833 1 0.27
 833  834 1 0.27
 832  834 1 0.27
 833  835 1 0.27
 834  835 1 0.27
 838  839 1 0.11
 841  842 1 0.11
 844  845 1 0.27
 844  846 1 0.27
 845  846 1 0.27
 848  849 1 0.27
 848  850 1 0.27
 849  850 1 0.27
 852  853 1 0.27
 852  854 1 0.27
 853  854 1 0.27
 857  858 1 0.28
 859  860 1 0.265
 864  865 1 0.28
 869  870 1 0.28
 873  874 1 0.28
 877  878 1 0.28
 880  881 1 0.27
 880  882 1 0.27
 881  882 1 0.27
 885  886 1 0.28
 889  890 1 0.28
 897  898 1 0.28
 901  902 1 0.31
 909  910 1 0.28
 911  912 1 0.31
 914  915 1 0.27
 914  916 1 0.27
 915  916 1 0.27
 918  919 1 0.27
 919  920 1 0.27
 918  920 1 0.27
 919  921 1 0.27
 920  921 1 0.27
 923  924 1 0.27
 923  925 1 0.27
 924  925 1 0.27
 927  928 1 0.11
 930  931 1 0.11
 934  935 1 0.11
 938  939 1 0.11
 943  944 1 0.27
 943  945 1 0.27
 944  945 1 0.27
 948  949 1 0.11
 951  952 1 0.27
 952  953 1 0.27
 951  953 1 0.27
 952  954 1 0.27
 953  954 1 0.27
 957  958 1 0.11
 961  962 1 0.28
 966  967 1 0.28
 970  971 1 0.28
 974  975 1 0.27
 974  976 1 0.27
 975  976 1 0.27
 980  981 1 0.27
 981  982 1 0.27
 980  982 1 0.27
 981  983 1 0.27
 982  983 1 0.27
 984  985 1 0.31
 987  988 1 0.11
 990  991 1 0.31
 996  997 1 0.28
1000 1001 1 0.28
1006 1007 1 0.11
1010 1011 1 0.28
1013 1014 1 0.11
1017 1018 1 0.27
1018 1019 1 0.27
1017 1019 1 0.27
1018 1020 1 0.27
1019 1020 1 0.27
1021 1022 1 0.31
1024 1025 1 0.27
1024 1026 1 0.27
1025 1026 1 0.27
1028 1029 1 0.27
1028 1030 1 0.27
1029 1030 1 0.27
1036 1037 1 0.11
1039 1040 1 0.27
1039 1041 1 0.27
1040 1041 1 0.27
1043 1044 1 0.265
1049 1050 1 0.27
1049 1051 1 0.27
1050 1051 1 0.27
1056 1057 1 0.28
1060 1061 1 0.11
1064 1065 1 0.11
1069 1070 1 0.27
1070 1071 1 0.27
1069 1071 1 0.27
1070 1072 1 0.27
1071 1072 1 0.27
1073 1074 1 0.31
1077 1078 1 0.28
1080 1081 1 0.27
1081 1082 1 0.27
1080 1082 1 0.27
1081 1083 1 0.27
1082 1083 1 0.27
1085 1086 1 0.11
1088 1089 1 0.11
1095 1096 1 0.11
1097 1098 1 0.265
1100 1101 1 0.27
1100 1102 1 0.27
1101 1102 1 0.27
1104 1105 1 0.11
1107 1108 1 0.11
1116 1117 1 0.11
1120 1121 1 0.11
1123 1124 1 0.27
1123 1125 1 0.27
1124 1125 1 0.27
1128 1129 1 0.28
1130 1131 1 0.31
1134 1135 1 0.28
1140 1141 1 0.28
1143 1144 1 0.27
1144 1145 1 0.27
1143 1145 1 0.27
1144 1146 1 0.27
1145 1146 1 0.27
1150 1151 1 0.27
1151 1152 1 0.27
1150 1152 1 0.27
1151 1153 1 0.27
1152 1153 1 0.27
1158 1159 1 0.28
1163 1164 1 0.28
1167 1168 1 0.27
1167 1169 1 0.27
1168 1169 1 0.27
1171 1172 1 0.27
1171 1173 1 0.27
1172 1173 1 0.27
1175 1176 1 0.27
1175 1177 1 0.27
1176 1177 1 0.27
1179 1180 1 0.27
1179 1181 1 0.27
1180 1181 1 0.27
1183 1184 1 0.27
1183 1185 1 0.27
1184 1185 1 0.27
1188 1189 1 0.28
1192 1193 1 0.11
1194 1195 1 0.31
1197 1198 1 0.27
1197 1199 1 0.27
1198 1199 1 0.27
1204 1205 1 0.265
1208 1209 1 0.11
1211 1212 1 0.27
1211 1213 1 0.27
1212 1213 1 0.27
1217 1218 1 0.11
1221 1222 1 0.11
1225 1226 1 0.28
1228 1229 1 0.11
1233 1234 1 0.11
1238 1239 1 0.28
1241 1242 1 0.27
1241 1243 1 0.27
1242 1243 1 0.27
1244 1245 1 0.31
1248 1249 1 0.11
1252 1253 1 0.11
1255 1256 1 0.27
1255 1257 1 0.27
1256 1257 1 0.27
1262 1263 1 0.265
1268 1269 1 0.11
1272 1273 1 0.28
1275 1276 1 0.27
1275 1277 1 0.27
1276 1277 1 0.27
1282 1283 1 0.28
1286 1287 1 0.11
1289 1290 1 0.27
1289 1291 1 0.27
1290 1291 1 0.27
1292 1293 1 0.31
1295 1296 1 0.27
1295 1297 1 0.27
1296 1297 1 0.27
1299 1300 1 0.11
1304 1305 1 0.27
1305 1306 1 0.27
1304 1306 1 0.27
1305 1307 1 0.27
1306 1307 1 0.27
1310 1311 1 0.28
1315 1316 1 0.28
1318 1319 1 0.11
1321 1322 1 0.11
1324 1325 1 0.11
1328 1329 1 0.28
1332 1333 1 0.11
1336 1337 1 0.28
1342 1343 1 0.31
1344 1345 1 0.31
1349 1350 1 0.11
1352 1353 1 0.11
1355 1356 1 0.27
1355 1357 1 0.27
1356 1357 1 0.27
1361 1362 1 0.27
1361 1363 1 0.27
1362 1363 1 0.27
1368 1369 1 0.265
1372 1373 1 0.28
1375 1376 1 0.27
1375 1377 1 0.27
1376 1377 1 0.27
1380 1381 1 0.11
1383 1384 1 0.11
1388 1389 1 0.28
1391 1392 1 0.11
1395 1396 1 0.11
1399 1400 1 0.28
1405 1406 1 0.28
1413 1414 1 0.11
1417 1418 1 0.11
1419 1420 1 0.265
1423 1424 1 0.11
1426 1427 1 0.11
1429 1430 1 0.11
1433 1434 1 0.28
1437 1438 1 0.11
1442 1443 1 0.28
1447 1448 1 0.28
1453 1454 1 0.28
1457 1458 1 0.11
1459 1462 1 0.729
1459 1463 1 0.796
1462 1463 1 0.288
1464 1465 1 0.205
1466 1467 1 0.298
1468 1469 1 0.237
1470 1471 1 0.284
1470 1472 1 0.306
1471 1472 1 0.235

[ exclusions ]
   1   12 
   1   15 
   1   16 
   1   32 
   1   36 
   1   43 
   1   52 
   1   55 
   1   56 
   1   61 
   1   62 
   1   73 
   1   76 
   1   77 
   1   80 
   1   81 
   1   84 
   1   87 
   1   88 
   1  109 
   1  113 
   1  117 
   1  127 
   1  128 
   1  145 
   1  165 
   1  166 
   1  169 
   1  170 
   1  175 
   1  187 
   1  190 
   1  191 
   1  196 
   1  197 
   1  201 
   1  209 
   1  220 
   1  221 
   1  225 
   1  232 
   1  235 
   1  236 
   1  244 
   1  247 
   1  256 
   1  257 
   1  261 
   1  269 
   1  270 
   1  275 
   1  276 
   1  279 
   1  280 
   1  285 
   1  286 
   1  291 
   1  295 
   1  300 
   1  314 
   1  317 
   1  322 
   1  326 
   1  327 
   1  333 
   1  337 
   1  344 
   1  354 
   1  361 
   1  362 
   1  366 
   1  376 
   1  377 
   1  386 
   1  389 
   1  390 
   1  394 
   1  398 
   1  405 
   1  410 
   1  411 
   1  416 
   1  417 
   1  426 
   1  427 
   1  435 
   1  439 
   1  456 
   1  457 
   1  460 
   1  461 
   1  467 
   1  472 
   1  482 
   1  485 
   1  486 
   1  491 
   1  492 
   1  496 
   1  499 
   1  506 
   1  507 
   1  511 
   1  518 
   1  519 
   1  524 
   1  533 
   1  537 
   1  545 
   1  557 
   1  562 
   1  571 
   1  572 
   1  575 
   1  576 
   1  581 
   1  582 
   1  592 
   1  593 
   1  598 
   1  601 
   1  602 
   1  605 
   1  612 
   1  616 
   1  621 
   1  624 
   1  625 
   1  634 
   1  635 
   1  638 
   1  641 
   1  642 
   1  654 
   1  655 
   1  662 
   1  663 
   1  667 
   1  673 
   1  676 
   1  677 
   1  684 
   1  685 
   1  688 
   1  689 
   1  698 
   1  699 
   1  702 
   1  703 
   1  706 
   1  707 
   1  713 
   1  714 
   1  727 
   1  728 
   1  738 
   1  739 
   1  745 
   1  748 
   1  749 
   1  760 
   1  761 
   1  765 
   1  770 
   1  771 
   1  774 
   1  775 
   1  785 
   1  786 
   1  791 
   1  802 
   1  803 
   1  814 
   1  815 
   1  820 
   1  821 
   1  825 
   1  826 
   1  839 
   1  842 
   1  857 
   1  858 
   1  864 
   1  865 
   1  869 
   1  870 
   1  873 
   1  874 
   1  877 
   1  878 
   1  885 
   1  886 
   1  889 
   1  890 
   1  897 
   1  898 
   1  909 
   1  910 
   1  928 
   1  931 
   1  935 
   1  939 
   1  949 
   1  958 
   1  961 
   1  962 
   1  966 
   1  967 
   1  970 
   1  971 
   1  988 
   1  996 
   1  997 
   1 1000 
   1 1001 
   1 1007 
   1 1010 
   1 1011 
   1 1014 
   1 1037 
   1 1056 
   1 1057 
   1 1061 
   1 1065 
   1 1077 
   1 1078 
   1 1086 
   1 1089 
   1 1096 
   1 1105 
   1 1108 
   1 1117 
   1 1121 
   1 1128 
   1 1129 
   1 1134 
   1 1135 
   1 1140 
   1 1141 
   1 1158 
   1 1159 
   1 1163 
   1 1164 
   1 1188 
   1 1189 
   1 1193 
   1 1209 
   1 1218 
   1 1222 
   1 1225 
   1 1226 
   1 1229 
   1 1234 
   1 1238 
   1 1239 
   1 1249 
   1 1253 
   1 1269 
   1 1272 
   1 1273 
   1 1282 
   1 1283 
   1 1287 
   1 1300 
   1 1310 
   1 1311 
   1 1315 
   1 1316 
   1 1319 
   1 1322 
   1 1325 
   1 1328 
   1 1329 
   1 1333 
   1 1336 
   1 1337 
   1 1350 
   1 1353 
   1 1372 
   1 1373 
   1 1381 
   1 1384 
   1 1388 
   1 1389 
   1 1392 
   1 1396 
   1 1399 
   1 1400 
   1 1405 
   1 1406 
   1 1414 
   1 1418 
   1 1424 
   1 1427 
   1 1430 
   1 1433 
   1 1434 
   1 1438 
   1 1442 
   1 1443 
   1 1447 
   1 1448 
   1 1453 
   1 1454 
   1 1458 
1455   12 
1455   15 
1455   16 
1455   32 
1455   36 
1455   43 
1455   52 
1455   55 
1455   56 
1455   61 
1455   62 
1455   73 
1455   76 
1455   77 
1455   80 
1455   81 
1455   84 
1455   87 
1455   88 
1455  109 
1455  113 
1455  117 
1455  127 
1455  128 
1455  145 
1455  165 
1455  166 
1455  169 
1455  170 
1455  175 
1455  187 
1455  190 
1455  191 
1455  196 
1455  197 
1455  201 
1455  209 
1455  220 
1455  221 
1455  225 
1455  232 
1455  235 
1455  236 
1455  244 
1455  247 
1455  256 
1455  257 
1455  261 
1455  269 
1455  270 
1455  275 
1455  276 
1455  279 
1455  280 
1455  285 
1455  286 
1455  291 
1455  295 
1455  300 
1455  314 
1455  317 
1455  322 
1455  326 
1455  327 
1455  333 
1455  337 
1455  344 
1455  354 
1455  361 
1455  362 
1455  366 
1455  376 
1455  377 
1455  386 
1455  389 
1455  390 
1455  394 
1455  398 
1455  405 
1455  410 
1455  411 
1455  416 
1455  417 
1455  426 
1455  427 
1455  435 
1455  439 
1455  456 
1455  457 
1455  460 
1455  461 
1455  467 
1455  472 
1455  482 
1455  485 
1455  486 
1455  491 
1455  492 
1455  496 
1455  499 
1455  506 
1455  507 
1455  511 
1455  518 
1455  519 
1455  524 
1455  533 
1455  537 
1455  545 
1455  557 
1455  562 
1455  571 
1455  572 
1455  575 
1455  576 
1455  581 
1455  582 
1455  592 
1455  593 
1455  598 
1455  601 
1455  602 
1455  605 
1455  612 
1455  616 
1455  621 
1455  624 
1455  625 
1455  634 
1455  635 
1455  638 
1455  641 
1455  642 
1455  654 
1455  655 
1455  662 
1455  663 
1455  667 
1455  673 
1455  676 
1455  677 
1455  684 
1455  685 
1455  688 
1455  689 
1455  698 
1455  699 
1455  702 
1455  703 
1455  706 
1455  707 
1455  713 
1455  714 
1455  727 
1455  728 
1455  738 
1455  739 
1455  745 
1455  748 
1455  749 
1455  760 
1455  761 
1455  765 
1455  770 
1455  771 
1455  774 
1455  775 
1455  785 
1455  786 
1455  791 
1455  802 
1455  803 
1455  814 
1455  815 
1455  820 
1455  821 
1455  825 
1455  826 
1455  839 
1455  842 
1455  857 
1455  858 
1455  864 
1455  865 
1455  869 
1455  870 
1455  873 
1455  874 
1455  877 
1455  878 
1455  885 
1455  886 
1455  889 
1455  890 
1455  897 
1455  898 
1455  909 
1455  910 
1455  928 
1455  931 
1455  935 
1455  939 
1455  949 
1455  958 
1455  961 
1455  962 
1455  966 
1455  967 
1455  970 
1455  971 
1455  988 
1455  996 
1455  997 
1455 1000 
1455 1001 
1455 1007 
1455 1010 
1455 1011 
1455 1014 
1455 1037 
1455 1056 
1455 1057 
1455 1061 
1455 1065 
1455 1077 
1455 1078 
1455 1086 
1455 1089 
1455 1096 
1455 1105 
1455 1108 
1455 1117 
1455 1121 
1455 1128 
1455 1129 
1455 1134 
1455 1135 
1455 1140 
1455 1141 
1455 1158 
1455 1159 
1455 1163 
1455 1164 
1455 1188 
1455 1189 
1455 1193 
1455 1209 
1455 1218 
1455 1222 
1455 1225 
1455 1226 
1455 1229 
1455 1234 
1455 1238 
1455 1239 
1455 1249 
1455 1253 
1455 1269 
1455 1272 
1455 1273 
1455 1282 
1455 1283 
1455 1287 
1455 1300 
1455 1310 
1455 1311 
1455 1315 
1455 1316 
1455 1319 
1455 1322 
1455 1325 
1455 1328 
1455 1329 
1455 1333 
1455 1336 
1455 1337 
1455 1350 
1455 1353 
1455 1372 
1455 1373 
1455 1381 
1455 1384 
1455 1388 
1455 1389 
1455 1392 
1455 1396 
1455 1399 
1455 1400 
1455 1405 
1455 1406 
1455 1414 
1455 1418 
1455 1424 
1455 1427 
1455 1430 
1455 1433 
1455 1434 
1455 1438 
1455 1442 
1455 1443 
1455 1447 
1455 1448 
1455 1453 
1455 1454 
1459 1460 1461 
1460 1461 1462 1463 
1461 1462 1463 
1469 1467 
#include "molecule_0_exclusions_VirtGoSites.itp"

[ virtual_sitesn ]
; Virtual go site
1473 1    1
1474 1    3
1475 1    5
1476 1    9
1477 1   13
1478 1   17
1479 1   19
1480 1   23
1481 1   25
1482 1   29
1483 1   33
1484 1   37
1485 1   38
1486 1   40
1487 1   44
1488 1   46
1489 1   50
1490 1   53
1491 1   57
1492 1   59
1493 1   63
1494 1   65
1495 1   67
1496 1   68
1497 1   69
1498 1   71
1499 1   74
1500 1   78
1501 1   82
1502 1   85
1503 1   89
1504 1   91
1505 1   95
1506 1   97
1507 1   99
1508 1  103
1509 1  105
1510 1  107
1511 1  110
1512 1  114
1513 1  118
1514 1  122
1515 1  124
1516 1  125
1517 1  129
1518 1  130
1519 1  132
1520 1  136
1521 1  138
1522 1  139
1523 1  140
1524 1  142
1525 1  146
1526 1  151
1527 1  155
1528 1  159
1529 1  161
1530 1  163
1531 1  167
1532 1  171
1533 1  173
1534 1  176
1535 1  178
1536 1  180
1537 1  184
1538 1  188
1539 1  192
1540 1  194
1541 1  198
1542 1  202
1543 1  204
1544 1  205
1545 1  206
1546 1  210
1547 1  212
1548 1  214
1549 1  216
1550 1  218
1551 1  222
1552 1  223
1553 1  226
1554 1  230
1555 1  233
1556 1  237
1557 1  239
1558 1  241
1559 1  245
1560 1  248
1561 1  252
1562 1  254
1563 1  258
1564 1  262
1565 1  267
1566 1  271
1567 1  273
1568 1  277
1569 1  281
1570 1  283
1571 1  287
1572 1  289
1573 1  292
1574 1  293
1575 1  296
1576 1  298
1577 1  301
1578 1  303
1579 1  307
1580 1  311
1581 1  315
1582 1  318
1583 1  320
1584 1  323
1585 1  324
1586 1  328
1587 1  330
1588 1  334
1589 1  338
1590 1  340
1591 1  341
1592 1  342
1593 1  345
1594 1  347
1595 1  348
1596 1  352
1597 1  355
1598 1  357
1599 1  359
1600 1  363
1601 1  367
1602 1  369
1603 1  370
1604 1  374
1605 1  378
1606 1  380
1607 1  384
1608 1  387
1609 1  391
1610 1  395
1611 1  399
1612 1  401
1613 1  403
1614 1  406
1615 1  408
1616 1  412
1617 1  413
1618 1  414
1619 1  418
1620 1  420
1621 1  422
1622 1  424
1623 1  428
1624 1  432
1625 1  436
1626 1  440
1627 1  444
1628 1  446
1629 1  450
1630 1  452
1631 1  454
1632 1  458
1633 1  462
1634 1  464
1635 1  465
1636 1  468
1637 1  470
1638 1  473
1639 1  475
1640 1  477
1641 1  479
1642 1  483
1643 1  487
1644 1  489
1645 1  493
1646 1  494
1647 1  497
1648 1  500
1649 1  504
1650 1  508
1651 1  512
1652 1  514
1653 1  516
1654 1  520
1655 1  522
1656 1  525
1657 1  527
1658 1  528
1659 1  530
1660 1  531
1661 1  534
1662 1  538
1663 1  542
1664 1  546
1665 1  548
1666 1  550
1667 1  552
1668 1  554
1669 1  555
1670 1  558
1671 1  560
1672 1  563
1673 1  565
1674 1  567
1675 1  569
1676 1  573
1677 1  577
1678 1  579
1679 1  583
1680 1  585
1681 1  590
1682 1  594
1683 1  595
1684 1  596
1685 1  599
1686 1  603
1687 1  606
1688 1  607
1689 1  609
1690 1  613
1691 1  617
1692 1  619
1693 1  622
1694 1  626
1695 1  630
1696 1  632
1697 1  636
1698 1  639
1699 1  643
1700 1  644
1701 1  649
1702 1  651
1703 1  652
1704 1  656
1705 1  660
1706 1  664
1707 1  668
1708 1  670
1709 1  674
1710 1  678
1711 1  680
1712 1  682
1713 1  686
1714 1  690
1715 1  692
1716 1  694
1717 1  696
1718 1  700
1719 1  704
1720 1  708
1721 1  709
1722 1  711
1723 1  715
1724 1  717
1725 1  721
1726 1  725
1727 1  729
1728 1  731
1729 1  732
1730 1  734
1731 1  736
1732 1  740
1733 1  742
1734 1  746
1735 1  750
1736 1  754
1737 1  758
1738 1  762
1739 1  766
1740 1  768
1741 1  772
1742 1  776
1743 1  778
1744 1  782
1745 1  783
1746 1  787
1747 1  788
1748 1  792
1749 1  796
1750 1  800
1751 1  804
1752 1  806
1753 1  808
1754 1  810
1755 1  812
1756 1  816
1757 1  818
1758 1  822
1759 1  823
1760 1  827
1761 1  829
1762 1  831
1763 1  836
1764 1  840
1765 1  843
1766 1  847
1767 1  851
1768 1  855
1769 1  859
1770 1  861
1771 1  862
1772 1  866
1773 1  867
1774 1  871
1775 1  875
1776 1  879
1777 1  883
1778 1  887
1779 1  891
1780 1  893
1781 1  894
1782 1  895
1783 1  899
1784 1  901
1785 1  903
1786 1  905
1787 1  907
1788 1  911
1789 1  913
1790 1  917
1791 1  922
1792 1  926
1793 1  929
1794 1  932
1795 1  933
1796 1  936
1797 1  940
1798 1  942
1799 1  946
1800 1  950
1801 1  955
1802 1  959
1803 1  963
1804 1  964
1805 1  968
1806 1  972
1807 1  973
1808 1  977
1809 1  979
1810 1  984
1811 1  986
1812 1  989
1813 1  990
1814 1  992
1815 1  994
1816 1  998
1817 1 1002
1818 1 1004
1819 1 1008
1820 1 1012
1821 1 1015
1822 1 1016
1823 1 1021
1824 1 1023
1825 1 1027
1826 1 1031
1827 1 1033
1828 1 1034
1829 1 1038
1830 1 1042
1831 1 1043
1832 1 1045
1833 1 1046
1834 1 1048
1835 1 1052
1836 1 1054
1837 1 1058
1838 1 1062
1839 1 1063
1840 1 1066
1841 1 1068
1842 1 1073
1843 1 1075
1844 1 1079
1845 1 1084
1846 1 1087
1847 1 1090
1848 1 1091
1849 1 1093
1850 1 1097
1851 1 1099
1852 1 1103
1853 1 1106
1854 1 1109
1855 1 1111
1856 1 1113
1857 1 1115
1858 1 1118
1859 1 1119
1860 1 1122
1861 1 1126
1862 1 1130
1863 1 1132
1864 1 1136
1865 1 1137
1866 1 1138
1867 1 1142
1868 1 1147
1869 1 1149
1870 1 1154
1871 1 1156
1872 1 1160
1873 1 1161
1874 1 1165
1875 1 1166
1876 1 1170
1877 1 1174
1878 1 1178
1879 1 1182
1880 1 1186
1881 1 1190
1882 1 1194
1883 1 1196
1884 1 1200
1885 1 1202
1886 1 1204
1887 1 1206
1888 1 1210
1889 1 1214
1890 1 1215
1891 1 1219
1892 1 1223
1893 1 1227
1894 1 1230
1895 1 1232
1896 1 1235
1897 1 1236
1898 1 1240
1899 1 1244
1900 1 1246
1901 1 1250
1902 1 1254
1903 1 1258
1904 1 1260
1905 1 1262
1906 1 1264
1907 1 1266
1908 1 1270
1909 1 1274
1910 1 1278
1911 1 1280
1912 1 1284
1913 1 1288
1914 1 1292
1915 1 1294
1916 1 1298
1917 1 1301
1918 1 1303
1919 1 1308
1920 1 1312
1921 1 1313
1922 1 1317
1923 1 1320
1924 1 1323
1925 1 1326
1926 1 1330
1927 1 1334
1928 1 1338
1929 1 1339
1930 1 1340
1931 1 1342
1932 1 1344
1933 1 1346
1934 1 1347
1935 1 1351
1936 1 1354
1937 1 1358
1938 1 1360
1939 1 1364
1940 1 1366
1941 1 1368
1942 1 1370
1943 1 1374
1944 1 1378
1945 1 1382
1946 1 1385
1947 1 1386
1948 1 1390
1949 1 1393
1950 1 1397
1951 1 1401
1952 1 1403
1953 1 1407
1954 1 1409
1955 1 1411
1956 1 1415
1957 1 1419
1958 1 1421
1959 1 1425
1960 1 1428
1961 1 1431
1962 1 1435
1963 1 1439
1964 1 1440
1965 1 1444
1966 1 1445
1967 1 1449
1968 1 1451
1969 1 1455

[ angles ]
1465 1466 1467 10 90.0 20.0
1466 1467 1468 10 100.0 40.0
1469 1468 1467 10 120.0 50.0
1469 1470 1472 10 140.0 60.0
1470 1468 1467 10 130.0 25.0
1470 1468 1469 10 83.0 100.0
1471 1470 1468 10 80.0 40.0

; BBB angles
   1    3    5 2 127 25
   3    5    9 2 127 25
   5    9   13 2 127 25
   9   13   17 2 127 25
  13   17   19 2 127 25
  17   19   23 2 127 25
  19   23   25 2 127 25
  23   25   29 2 127 25
  25   29   33 2 127 25
  29   33   37 2 127 25
  33   37   38 2 127 25
  37   38   40 2 127 25
  38   40   44 2 127 25
  40   44   46 2 127 25
  44   46   50 2 127 25
  46   50   53 2 127 25
  50   53   57 2 127 25
  53   57   59 2 127 25
  57   59   63 2 127 25
  59   63   65 2 127 25
  63   65   67 2 127 25
  65   67   68 2 127 25
  67   68   69 2 127 25
  68   69   71 2 127 25
  69   71   74 2 127 25
  71   74   78 2 127 25
  74   78   82 2 127 25
  78   82   85 2 127 25
  82   85   89 2 127 25
  85   89   91 2 127 25
  89   91   95 2 127 25
  91   95   97 2 127 25
  95   97   99 2 127 25
  97   99  103 2 127 25
  99  103  105 2 127 25
 103  105  107 2 127 25
 105  107  110 2 127 25
 107  110  114 2 127 25
 110  114  118 2 127 25
 114  118  122 2 127 25
 118  122  124 2 127 25
 122  124  125 2 127 25
 124  125  129 2 127 25
 125  129  130 2 127 25
 129  130  132 2 127 25
 130  132  136 2 127 25
 132  136  138 2 127 25
 136  138  139 2 127 25
 138  139  140 2 127 25
 139  140  142 2 127 25
 140  142  146 2 127 25
 142  146  151 2 127 25
 146  151  155 2 127 25
 151  155  159 2 127 25
 155  159  161 2 127 25
 159  161  163 2 127 25
 161  163  167 2 127 25
 163  167  171 2 127 25
 167  171  173 2 127 25
 171  173  176 2 127 25
 173  176  178 2 127 25
 176  178  180 2 127 25
 178  180  184 2 127 25
 180  184  188 2 127 25
 184  188  192 2 127 25
 188  192  194 2 127 25
 192  194  198 2 127 25
 194  198  202 2 127 25
 198  202  204 2 127 25
 202  204  205 2 127 25
 204  205  206 2 127 25
 205  206  210 2 127 25
 206  210  212 2 127 25
 210  212  214 2 127 25
 212  214  216 2 127 25
 214  216  218 2 127 25
 216  218  222 2 127 25
 218  222  223 2 127 25
 222  223  226 2 127 25
 223  226  230 2 127 25
 226  230  233 2 127 25
 230  233  237 2 127 25
 233  237  239 2 127 25
 237  239  241 2 127 25
 239  241  245 2 127 25
 241  245  248 2 127 25
 245  248  252 2 127 25
 248  252  254 2 127 25
 252  254  258 2 127 25
 254  258  262 2 127 25
 258  262  267 2 127 25
 262  267  271 2 127 25
 267  271  273 2 127 25
 271  273  277 2 127 25
 273  277  281 2 127 25
 277  281  283 2 127 25
 281  283  287 2 127 25
 283  287  289 2 127 25
 287  289  292 2 127 25
 289  292  293 2 127 25
 292  293  296 2 127 25
 293  296  298 2 127 25
 296  298  301 2 127 25
 298  301  303 2 127 25
 301  303  307 2 127 25
 303  307  311 2 127 25
 307  311  315 2 127 25
 311  315  318 2 127 25
 315  318  320 2 127 25
 318  320  323 2 127 25
 320  323  324 2 127 25
 323  324  328 2 127 25
 324  328  330 2 127 25
 328  330  334 2 127 25
 330  334  338 2 127 25
 334  338  340 2 127 25
 338  340  341 2 127 25
 340  341  342 2 127 25
 341  342  345 2 127 25
 342  345  347 2 127 25
 345  347  348 2 127 25
 347  348  352 2 127 25
 348  352  355 2 127 25
 352  355  357 2 127 25
 355  357  359 2 127 25
 357  359  363 2 127 25
 359  363  367 2 127 25
 363  367  369 2 127 25
 367  369  370 2 127 25
 369  370  374 2 127 25
 370  374  378 2 127 25
 374  378  380 2 127 25
 378  380  384 2 127 25
 380  384  387 2 127 25
 384  387  391 2 127 25
 387  391  395 2 127 25
 391  395  399 2 127 25
 395  399  401 2 127 25
 399  401  403 2 127 25
 401  403  406 2 127 25
 403  406  408 2 127 25
 406  408  412 2 127 25
 408  412  413 2 127 25
 412  413  414 2 127 25
 413  414  418 2 127 25
 414  418  420 2 127 25
 418  420  422 2 127 25
 420  422  424 2 127 25
 422  424  428 2 127 25
 424  428  432 2 127 25
 428  432  436 2 127 25
 432  436  440 2 127 25
 436  440  444 2 127 25
 440  444  446 2 127 25
 444  446  450 2 127 25
 446  450  452 2 127 25
 450  452  454 2 127 25
 452  454  458 2 127 25
 454  458  462 2 127 25
 458  462  464 2 127 25
 462  464  465 2 127 25
 464  465  468 2 127 25
 465  468  470 2 127 25
 468  470  473 2 127 25
 470  473  475 2 127 25
 473  475  477 2 127 25
 475  477  479 2 127 25
 477  479  483 2 127 25
 479  483  487 2 127 25
 483  487  489 2 127 25
 487  489  493 2 127 25
 489  493  494 2 127 25
 493  494  497 2 127 25
 494  497  500 2 127 25
 497  500  504 2 127 25
 500  504  508 2 127 25
 504  508  512 2 127 25
 508  512  514 2 127 25
 512  514  516 2 127 25
 514  516  520 2 127 25
 516  520  522 2 127 25
 520  522  525 2 127 25
 522  525  527 2 127 25
 525  527  528 2 127 25
 527  528  530 2 127 25
 528  530  531 2 127 25
 530  531  534 2 127 25
 531  534  538 2 127 25
 534  538  542 2 127 25
 538  542  546 2 127 25
 542  546  548 2 127 25
 546  548  550 2 127 25
 548  550  552 2 127 25
 550  552  554 2 127 25
 552  554  555 2 127 25
 554  555  558 2 127 25
 555  558  560 2 127 25
 558  560  563 2 127 25
 560  563  565 2 127 25
 563  565  567 2 127 25
 565  567  569 2 127 25
 567  569  573 2 127 25
 569  573  577 2 127 25
 573  577  579 2 127 25
 577  579  583 2 127 25
 579  583  585 2 127 25
 583  585  590 2 127 25
 585  590  594 2 127 25
 590  594  595 2 127 25
 594  595  596 2 127 25
 595  596  599 2 127 25
 596  599  603 2 127 25
 599  603  606 2 127 25
 603  606  607 2 127 25
 606  607  609 2 127 25
 607  609  613 2 127 25
 609  613  617 2 127 25
 613  617  619 2 127 25
 617  619  622 2 127 25
 619  622  626 2 127 25
 622  626  630 2 127 25
 626  630  632 2 127 25
 630  632  636 2 127 25
 632  636  639 2 127 25
 636  639  643 2 127 25
 639  643  644 2 127 25
 643  644  649 2 127 25
 644  649  651 2 127 25
 649  651  652 2 127 25
 651  652  656 2 127 25
 652  656  660 2 127 25
 656  660  664 2 127 25
 660  664  668 2 127 25
 664  668  670 2 127 25
 668  670  674 2 127 25
 670  674  678 2 127 25
 674  678  680 2 127 25
 678  680  682 2 127 25
 680  682  686 2 127 25
 682  686  690 2 127 25
 686  690  692 2 127 25
 690  692  694 2 127 25
 692  694  696 2 127 25
 694  696  700 2 127 25
 696  700  704 2 127 25
 700  704  708 2 127 25
 704  708  709 2 127 25
 708  709  711 2 127 25
 709  711  715 2 127 25
 711  715  717 2 127 25
 715  717  721 2 127 25
 717  721  725 2 127 25
 721  725  729 2 127 25
 725  729  731 2 127 25
 729  731  732 2 127 25
 731  732  734 2 127 25
 732  734  736 2 127 25
 734  736  740 2 127 25
 736  740  742 2 127 25
 740  742  746 2 127 25
 742  746  750 2 127 25
 746  750  754 2 127 25
 750  754  758 2 127 25
 754  758  762 2 127 25
 758  762  766 2 127 25
 762  766  768 2 127 25
 766  768  772 2 127 25
 768  772  776 2 127 25
 772  776  778 2 127 25
 776  778  782 2 127 25
 778  782  783 2 127 25
 782  783  787 2 127 25
 783  787  788 2 127 25
 787  788  792 2 127 25
 788  792  796 2 127 25
 792  796  800 2 127 25
 796  800  804 2 127 25
 800  804  806 2 127 25
 804  806  808 2 127 25
 806  808  810 2 127 25
 808  810  812 2 127 25
 810  812  816 2 127 25
 812  816  818 2 127 25
 816  818  822 2 127 25
 818  822  823 2 127 25
 822  823  827 2 127 25
 823  827  829 2 127 25
 827  829  831 2 127 25
 829  831  836 2 127 25
 831  836  840 2 127 25
 836  840  843 2 127 25
 840  843  847 2 127 25
 843  847  851 2 127 25
 847  851  855 2 127 25
 851  855  859 2 127 25
 855  859  861 2 127 25
 859  861  862 2 127 25
 861  862  866 2 127 25
 862  866  867 2 127 25
 866  867  871 2 127 25
 867  871  875 2 127 25
 871  875  879 2 127 25
 875  879  883 2 127 25
 879  883  887 2 127 25
 883  887  891 2 127 25
 887  891  893 2 127 25
 891  893  894 2 127 25
 893  894  895 2 127 25
 894  895  899 2 127 25
 895  899  901 2 127 25
 899  901  903 2 127 25
 901  903  905 2 127 25
 903  905  907 2 127 25
 905  907  911 2 127 25
 907  911  913 2 127 25
 911  913  917 2 127 25
 913  917  922 2 127 25
 917  922  926 2 127 25
 922  926  929 2 127 25
 926  929  932 2 127 25
 929  932  933 2 127 25
 932  933  936 2 127 25
 933  936  940 2 127 25
 936  940  942 2 127 25
 940  942  946 2 127 25
 942  946  950 2 127 25
 946  950  955 2 127 25
 950  955  959 2 127 25
 955  959  963 2 127 25
 959  963  964 2 127 25
 963  964  968 2 127 25
 964  968  972 2 127 25
 968  972  973 2 127 25
 972  973  977 2 127 25
 973  977  979 2 127 25
 977  979  984 2 127 25
 979  984  986 2 127 25
 984  986  989 2 127 25
 986  989  990 2 127 25
 989  990  992 2 127 25
 990  992  994 2 127 25
 992  994  998 2 127 25
 994  998 1002 2 127 25
 998 1002 1004 2 127 25
1002 1004 1008 2 127 25
1004 1008 1012 2 127 25
1008 1012 1015 2 127 25
1012 1015 1016 2 127 25
1015 1016 1021 2 127 25
1016 1021 1023 2 127 25
1021 1023 1027 2 127 25
1023 1027 1031 2 127 25
1027 1031 1033 2 127 25
1031 1033 1034 2 127 25
1033 1034 1038 2 127 25
1034 1038 1042 2 127 25
1038 1042 1043 2 127 25
1042 1043 1045 2 127 25
1043 1045 1046 2 127 25
1045 1046 1048 2 127 25
1046 1048 1052 2 127 25
1048 1052 1054 2 127 25
1052 1054 1058 2 127 25
1054 1058 1062 2 127 25
1058 1062 1063 2 127 25
1062 1063 1066 2 127 25
1063 1066 1068 2 127 25
1066 1068 1073 2 127 25
1068 1073 1075 2 127 25
1073 1075 1079 2 127 25
1075 1079 1084 2 127 25
1079 1084 1087 2 127 25
1084 1087 1090 2 127 25
1087 1090 1091 2 127 25
1090 1091 1093 2 127 25
1091 1093 1097 2 127 25
1093 1097 1099 2 127 25
1097 1099 1103 2 127 25
1099 1103 1106 2 127 25
1103 1106 1109 2 127 25
1106 1109 1111 2 127 25
1109 1111 1113 2 127 25
1111 1113 1115 2 127 25
1113 1115 1118 2 127 25
1115 1118 1119 2 127 25
1118 1119 1122 2 127 25
1119 1122 1126 2 127 25
1122 1126 1130 2 127 25
1126 1130 1132 2 127 25
1130 1132 1136 2 127 25
1132 1136 1137 2 127 25
1136 1137 1138 2 127 25
1137 1138 1142 2 127 25
1138 1142 1147 2 127 25
1142 1147 1149 2 127 25
1147 1149 1154 2 127 25
1149 1154 1156 2 127 25
1154 1156 1160 2 127 25
1156 1160 1161 2 127 25
1160 1161 1165 2 127 25
1161 1165 1166 2 127 25
1165 1166 1170 2 127 25
1166 1170 1174 2 127 25
1170 1174 1178 2 127 25
1174 1178 1182 2 127 25
1178 1182 1186 2 127 25
1182 1186 1190 2 127 25
1186 1190 1194 2 127 25
1190 1194 1196 2 127 25
1194 1196 1200 2 127 25
1196 1200 1202 2 127 25
1200 1202 1204 2 127 25
1202 1204 1206 2 127 25
1204 1206 1210 2 127 25
1206 1210 1214 2 127 25
1210 1214 1215 2 127 25
1214 1215 1219 2 127 25
1215 1219 1223 2 127 25
1219 1223 1227 2 127 25
1223 1227 1230 2 127 25
1227 1230 1232 2 127 25
1230 1232 1235 2 127 25
1232 1235 1236 2 127 25
1235 1236 1240 2 127 25
1236 1240 1244 2 127 25
1240 1244 1246 2 127 25
1244 1246 1250 2 127 25
1246 1250 1254 2 127 25
1250 1254 1258 2 127 25
1254 1258 1260 2 127 25
1258 1260 1262 2 127 25
1260 1262 1264 2 127 25
1262 1264 1266 2 127 25
1264 1266 1270 2 127 25
1266 1270 1274 2 127 25
1270 1274 1278 2 127 25
1274 1278 1280 2 127 25
1278 1280 1284 2 127 25
1280 1284 1288 2 127 25
1284 1288 1292 2 127 25
1288 1292 1294 2 127 25
1292 1294 1298 2 127 25
1294 1298 1301 2 127 25
1298 1301 1303 2 127 25
1301 1303 1308 2 127 25
1303 1308 1312 2 127 25
1308 1312 1313 2 127 25
1312 1313 1317 2 127 25
1313 1317 1320 2 127 25
1317 1320 1323 2 127 25
1320 1323 1326 2 127 25
1323 1326 1330 2 127 25
1326 1330 1334 2 127 25
1330 1334 1338 2 127 25
1334 1338 1339 2 127 25
1338 1339 1340 2 127 25
1339 1340 1342 2 127 25
1340 1342 1344 2 127 25
1342 1344 1346 2 127 25
1344 1346 1347 2 127 25
1346 1347 1351 2 127 25
1347 1351 1354 2 127 25
1351 1354 1358 2 127 25
1354 1358 1360 2 127 25
1358 1360 1364 2 127 25
1360 1364 1366 2 127 25
1364 1366 1368 2 127 25
1366 1368 1370 2 127 25
1368 1370 1374 2 127 25
1370 1374 1378 2 127 25
1374 1378 1382 2 127 25
1378 1382 1385 2 127 25
1382 1385 1386 2 127 25
1385 1386 1390 2 127 25
1386 1390 1393 2 127 25
1390 1393 1397 2 127 25
1393 1397 1401 2 127 25
1397 1401 1403 2 127 25
1401 1403 1407 2 127 25
1403 1407 1409 2 127 25
1407 1409 1411 2 127 25
1409 1411 1415 2 127 25
1411 1415 1419 2 127 25
1415 1419 1421 2 127 25
1419 1421 1425 2 127 25
1421 1425 1428 2 127 25
1425 1428 1431 2 127 25
1428 1431 1435 2 127 25
1431 1435 1439 2 127 25
1435 1439 1440 2 127 25
1439 1440 1444 2 127 25
1440 1444 1445 2 127 25
1444 1445 1449 2 127 25
1445 1449 1451 2 127 25
1449 1451 1455 2 127 25

; BBS angles
   1    3    4 2 100 25
   3    5    6 2 100 25
   5    9   10 2 100 25
   9   13   14 2 100 25
  13   17   18 2 100 25
  17   19   20 2 100 25
  19   23   24 2 100 25
  23   25   26 2 100 25
  25   29   30 2 100 25
  29   33   34 2 100 25
  37   38   39 2 100 25
  38   40   41 2 100 25
  40   44   45 2 100 25
  44   46   47 2 100 25
  46   50   51 2 100 25
  50   53   54 2 100 25
  53   57   58 2 100 25
  57   59   60 2 100 25
  59   63   64 2 100 25
  63   65   66 2 100 25
  68   69   70 2 100 25
  69   71   72 2 100 25
  71   74   75 2 100 25
  74   78   79 2 100 25
  78   82   83 2 100 25
  82   85   86 2 100 25
  85   89   90 2 100 25
  89   91   92 2 100 25
  91   95   96 2 100 25
  95   97   98 2 100 25
  97   99  100 2 100 25
  99  103  104 2 100 25
 103  105  106 2 100 25
 105  107  108 2 100 25
 107  110  111 2 100 25
 110  114  115 2 100 25
 114  118  119 2 100 25
 118  122  123 2 100 25
 124  125  126 2 100 25
 129  130  131 2 100 25
 130  132  133 2 100 25
 132  136  137 2 100 25
 139  140  141 2 100 25
 140  142  143 2 100 25
 142  146  147 2 100 25
 146  151  152 2 100 25
 151  155  156 2 100 25
 155  159  160 2 100 25
 159  161  162 2 100 25
 161  163  164 2 100 25
 163  167  168 2 100 25
 167  171  172 2 100 25
 171  173  174 2 100 25
 173  176  177 2 100 25
 176  178  179 2 100 25
 178  180  181 2 100 25
 180  184  185 2 100 25
 184  188  189 2 100 25
 188  192  193 2 100 25
 192  194  195 2 100 25
 194  198  199 2 100 25
 198  202  203 2 100 25
 205  206  207 2 100 25
 206  210  211 2 100 25
 210  212  213 2 100 25
 212  214  215 2 100 25
 214  216  217 2 100 25
 216  218  219 2 100 25
 222  223  224 2 100 25
 223  226  227 2 100 25
 226  230  231 2 100 25
 230  233  234 2 100 25
 233  237  238 2 100 25
 237  239  240 2 100 25
 239  241  242 2 100 25
 241  245  246 2 100 25
 245  248  249 2 100 25
 248  252  253 2 100 25
 252  254  255 2 100 25
 254  258  259 2 100 25
 258  262  263 2 100 25
 262  267  268 2 100 25
 267  271  272 2 100 25
 271  273  274 2 100 25
 273  277  278 2 100 25
 277  281  282 2 100 25
 281  283  284 2 100 25
 283  287  288 2 100 25
 287  289  290 2 100 25
 292  293  294 2 100 25
 293  296  297 2 100 25
 296  298  299 2 100 25
 298  301  302 2 100 25
 301  303  304 2 100 25
 303  307  308 2 100 25
 307  311  312 2 100 25
 311  315  316 2 100 25
 315  318  319 2 100 25
 318  320  321 2 100 25
 323  324  325 2 100 25
 324  328  329 2 100 25
 328  330  331 2 100 25
 330  334  335 2 100 25
 334  338  339 2 100 25
 341  342  343 2 100 25
 342  345  346 2 100 25
 347  348  349 2 100 25
 348  352  353 2 100 25
 352  355  356 2 100 25
 355  357  358 2 100 25
 357  359  360 2 100 25
 359  363  364 2 100 25
 363  367  368 2 100 25
 369  370  371 2 100 25
 370  374  375 2 100 25
 374  378  379 2 100 25
 378  380  381 2 100 25
 380  384  385 2 100 25
 384  387  388 2 100 25
 387  391  392 2 100 25
 391  395  396 2 100 25
 395  399  400 2 100 25
 399  401  402 2 100 25
 401  403  404 2 100 25
 403  406  407 2 100 25
 406  408  409 2 100 25
 413  414  415 2 100 25
 414  418  419 2 100 25
 418  420  421 2 100 25
 420  422  423 2 100 25
 422  424  425 2 100 25
 424  428  429 2 100 25
 428  432  433 2 100 25
 432  436  437 2 100 25
 436  440  441 2 100 25
 440  444  445 2 100 25
 444  446  447 2 100 25
 446  450  451 2 100 25
 450  452  453 2 100 25
 452  454  455 2 100 25
 454  458  459 2 100 25
 458  462  463 2 100 25
 464  465  466 2 100 25
 465  468  469 2 100 25
 468  470  471 2 100 25
 470  473  474 2 100 25
 473  475  476 2 100 25
 475  477  478 2 100 25
 477  479  480 2 100 25
 479  483  484 2 100 25
 483  487  488 2 100 25
 487  489  490 2 100 25
 493  494  495 2 100 25
 494  497  498 2 100 25
 497  500  501 2 100 25
 500  504  505 2 100 25
 504  508  509 2 100 25
 508  512  513 2 100 25
 512  514  515 2 100 25
 514  516  517 2 100 25
 516  520  521 2 100 25
 520  522  523 2 100 25
 522  525  526 2 100 25
 527  528  529 2 100 25
 530  531  532 2 100 25
 531  534  535 2 100 25
 534  538  539 2 100 25
 538  542  543 2 100 25
 542  546  547 2 100 25
 546  548  549 2 100 25
 548  550  551 2 100 25
 550  552  553 2 100 25
 554  555  556 2 100 25
 555  558  559 2 100 25
 558  560  561 2 100 25
 560  563  564 2 100 25
 563  565  566 2 100 25
 565  567  568 2 100 25
 567  569  570 2 100 25
 569  573  574 2 100 25
 573  577  578 2 100 25
 577  579  580 2 100 25
 579  583  584 2 100 25
 583  585  586 2 100 25
 585  590  591 2 100 25
 595  596  597 2 100 25
 596  599  600 2 100 25
 599  603  604 2 100 25
 606  607  608 2 100 25
 607  609  610 2 100 25
 609  613  614 2 100 25
 613  617  618 2 100 25
 617  619  620 2 100 25
 619  622  623 2 100 25
 622  626  627 2 100 25
 626  630  631 2 100 25
 630  632  633 2 100 25
 632  636  637 2 100 25
 636  639  640 2 100 25
 643  644  645 2 100 25
 644  649  650 2 100 25
 651  652  653 2 100 25
 652  656  657 2 100 25
 656  660  661 2 100 25
 660  664  665 2 100 25
 664  668  669 2 100 25
 668  670  671 2 100 25
 670  674  675 2 100 25
 674  678  679 2 100 25
 678  680  681 2 100 25
 680  682  683 2 100 25
 682  686  687 2 100 25
 686  690  691 2 100 25
 690  692  693 2 100 25
 692  694  695 2 100 25
 694  696  697 2 100 25
 696  700  701 2 100 25
 700  704  705 2 100 25
 708  709  710 2 100 25
 709  711  712 2 100 25
 711  715  716 2 100 25
 715  717  718 2 100 25
 717  721  722 2 100 25
 721  725  726 2 100 25
 725  729  730 2 100 25
 731  732  733 2 100 25
 732  734  735 2 100 25
 734  736  737 2 100 25
 736  740  741 2 100 25
 740  742  743 2 100 25
 742  746  747 2 100 25
 746  750  751 2 100 25
 750  754  755 2 100 25
 754  758  759 2 100 25
 758  762  763 2 100 25
 762  766  767 2 100 25
 766  768  769 2 100 25
 768  772  773 2 100 25
 772  776  777 2 100 25
 776  778  779 2 100 25
 782  783  784 2 100 25
 787  788  789 2 100 25
 788  792  793 2 100 25
 792  796  797 2 100 25
 796  800  801 2 100 25
 800  804  805 2 100 25
 804  806  807 2 100 25
 806  808  809 2 100 25
 808  810  811 2 100 25
 810  812  813 2 100 25
 812  816  817 2 100 25
 816  818  819 2 100 25
 822  823  824 2 100 25
 823  827  828 2 100 25
 827  829  830 2 100 25
 829  831  832 2 100 25
 831  836  837 2 100 25
 836  840  841 2 100 25
 840  843  844 2 100 25
 843  847  848 2 100 25
 847  851  852 2 100 25
 851  855  856 2 100 25
 855  859  860 2 100 25
 861  862  863 2 100 25
 866  867  868 2 100 25
 867  871  872 2 100 25
 871  875  876 2 100 25
 875  879  880 2 100 25
 879  883  884 2 100 25
 883  887  888 2 100 25
 887  891  892 2 100 25
 894  895  896 2 100 25
 895  899  900 2 100 25
 899  901  902 2 100 25
 901  903  904 2 100 25
 903  905  906 2 100 25
 905  907  908 2 100 25
 907  911  912 2 100 25
 911  913  914 2 100 25
 913  917  918 2 100 25
 917  922  923 2 100 25
 922  926  927 2 100 25
 926  929  930 2 100 25
 932  933  934 2 100 25
 933  936  937 2 100 25
 936  940  941 2 100 25
 940  942  943 2 100 25
 942  946  947 2 100 25
 946  950  951 2 100 25
 950  955  956 2 100 25
 955  959  960 2 100 25
 963  964  965 2 100 25
 964  968  969 2 100 25
 972  973  974 2 100 25
 973  977  978 2 100 25
 977  979  980 2 100 25
 979  984  985 2 100 25
 984  986  987 2 100 25
 989  990  991 2 100 25
 990  992  993 2 100 25
 992  994  995 2 100 25
 994  998  999 2 100 25
 998 1002 1003 2 100 25
1002 1004 1005 2 100 25
1004 1008 1009 2 100 25
1008 1012 1013 2 100 25
1015 1016 1017 2 100 25
1016 1021 1022 2 100 25
1021 1023 1024 2 100 25
1023 1027 1028 2 100 25
1027 1031 1032 2 100 25
1033 1034 1035 2 100 25
1034 1038 1039 2 100 25
1042 1043 1044 2 100 25
1045 1046 1047 2 100 25
1046 1048 1049 2 100 25
1048 1052 1053 2 100 25
1052 1054 1055 2 100 25
1054 1058 1059 2 100 25
1062 1063 1064 2 100 25
1063 1066 1067 2 100 25
1066 1068 1069 2 100 25
1068 1073 1074 2 100 25
1073 1075 1076 2 100 25
1075 1079 1080 2 100 25
1079 1084 1085 2 100 25
1084 1087 1088 2 100 25
1090 1091 1092 2 100 25
1091 1093 1094 2 100 25
1093 1097 1098 2 100 25
1097 1099 1100 2 100 25
1099 1103 1104 2 100 25
1103 1106 1107 2 100 25
1106 1109 1110 2 100 25
1109 1111 1112 2 100 25
1111 1113 1114 2 100 25
1113 1115 1116 2 100 25
1118 1119 1120 2 100 25
1119 1122 1123 2 100 25
1122 1126 1127 2 100 25
1126 1130 1131 2 100 25
1130 1132 1133 2 100 25
1137 1138 1139 2 100 25
1138 1142 1143 2 100 25
1142 1147 1148 2 100 25
1147 1149 1150 2 100 25
1149 1154 1155 2 100 25
1154 1156 1157 2 100 25
1160 1161 1162 2 100 25
1165 1166 1167 2 100 25
1166 1170 1171 2 100 25
1170 1174 1175 2 100 25
1174 1178 1179 2 100 25
1178 1182 1183 2 100 25
1182 1186 1187 2 100 25
1186 1190 1191 2 100 25
1190 1194 1195 2 100 25
1194 1196 1197 2 100 25
1196 1200 1201 2 100 25
1200 1202 1203 2 100 25
1202 1204 1205 2 100 25
1204 1206 1207 2 100 25
1206 1210 1211 2 100 25
1214 1215 1216 2 100 25
1215 1219 1220 2 100 25
1219 1223 1224 2 100 25
1223 1227 1228 2 100 25
1227 1230 1231 2 100 25
1230 1232 1233 2 100 25
1235 1236 1237 2 100 25
1236 1240 1241 2 100 25
1240 1244 1245 2 100 25
1244 1246 1247 2 100 25
1246 1250 1251 2 100 25
1250 1254 1255 2 100 25
1254 1258 1259 2 100 25
1258 1260 1261 2 100 25
1260 1262 1263 2 100 25
1262 1264 1265 2 100 25
1264 1266 1267 2 100 25
1266 1270 1271 2 100 25
1270 1274 1275 2 100 25
1274 1278 1279 2 100 25
1278 1280 1281 2 100 25
1280 1284 1285 2 100 25
1284 1288 1289 2 100 25
1288 1292 1293 2 100 25
1292 1294 1295 2 100 25
1294 1298 1299 2 100 25
1298 1301 1302 2 100 25
1301 1303 1304 2 100 25
1303 1308 1309 2 100 25
1312 1313 1314 2 100 25
1313 1317 1318 2 100 25
1317 1320 1321 2 100 25
1320 1323 1324 2 100 25
1323 1326 1327 2 100 25
1326 1330 1331 2 100 25
1330 1334 1335 2 100 25
1339 1340 1341 2 100 25
1340 1342 1343 2 100 25
1342 1344 1345 2 100 25
1346 1347 1348 2 100 25
1347 1351 1352 2 100 25
1351 1354 1355 2 100 25
1354 1358 1359 2 100 25
1358 1360 1361 2 100 25
1360 1364 1365 2 100 25
1364 1366 1367 2 100 25
1366 1368 1369 2 100 25
1368 1370 1371 2 100 25
1370 1374 1375 2 100 25
1374 1378 1379 2 100 25
1378 1382 1383 2 100 25
1385 1386 1387 2 100 25
1386 1390 1391 2 100 25
1390 1393 1394 2 100 25
1393 1397 1398 2 100 25
1397 1401 1402 2 100 25
1401 1403 1404 2 100 25
1403 1407 1408 2 100 25
1407 1409 1410 2 100 25
1409 1411 1412 2 100 25
1411 1415 1416 2 100 25
1415 1419 1420 2 100 25
1419 1421 1422 2 100 25
1421 1425 1426 2 100 25
1425 1428 1429 2 100 25
1428 1431 1432 2 100 25
1431 1435 1436 2 100 25
1439 1440 1441 2 100 25
1444 1445 1446 2 100 25
1445 1449 1450 2 100 25
1449 1451 1452 2 100 25
1451 1455 1456 2 100 25

; First SBB
   2    1    3 2 100 25

; Side chain angles
   5    6    7 2 150.000 50.0
   5    6    8 2 150.000 50.0
   9   10   11 2 180.000 25.0
  19   20   21 2 150.000 50.0
  19   20   22 2 150.000 50.0
  25   26   27 2 150.000 50.0
  25   26   28 2 150.000 50.0
  29   30   31 2 180.000 25.0
  33   34   35 2 180.000 25.0
  40   41   42 2 180.000 25.0
  46   47   48 2 150.000 50.0
  46   47   49 2 150.000 50.0
  91   92   93 2 150.000 50.0
  91   92   94 2 150.000 50.0
  99  100  101 2 150.000 50.0
  99  100  102 2 150.000 50.0
 110  111  112 2 180.000 25.0
 114  115  116 2 180.000 25.0
 118  119  120 2 150.000 50.0
 118  119  121 2 150.000 50.0
 132  133  134 2 150.000 50.0
 132  133  135 2 150.000 50.0
 142  143  144 2 180.000 25.0
 146  147  148 2 210.000 50.0
 146  147  149 2 90.000 50.0
 151  152  153 2 150.000 50.0
 151  152  154 2 150.000 50.0
 155  156  157 2 150.000 50.0
 155  156  158 2 150.000 50.0
 180  181  182 2 150.000 50.0
 180  181  183 2 150.000 50.0
 184  185  186 2 180.000 25.0
 198  199  200 2 180.000 25.0
 206  207  208 2 180.000 25.0
 226  227  228 2 150.000 50.0
 226  227  229 2 150.000 50.0
 241  242  243 2 180.000 25.0
 248  249  250 2 150.000 50.0
 248  249  251 2 150.000 50.0
 258  259  260 2 180.000 25.0
 262  263  264 2 210.000 50.0
 262  263  265 2 90.000 50.0
 303  304  305 2 150.000 50.0
 303  304  306 2 150.000 50.0
 307  308  309 2 150.000 50.0
 307  308  310 2 150.000 50.0
 311  312  313 2 180.000 25.0
 330  331  332 2 180.000 25.0
 334  335  336 2 180.000 25.0
 348  349  350 2 150.000 50.0
 348  349  351 2 150.000 50.0
 363  364  365 2 180.000 25.0
 370  371  372 2 150.000 50.0
 370  371  373 2 150.000 50.0
 380  381  382 2 150.000 50.0
 380  381  383 2 150.000 50.0
 391  392  393 2 180.000 25.0
 395  396  397 2 180.000 25.0
 428  429  430 2 150.000 50.0
 428  429  431 2 150.000 50.0
 432  433  434 2 180.000 25.0
 436  437  438 2 180.000 25.0
 440  441  442 2 150.000 50.0
 440  441  443 2 150.000 50.0
 446  447  448 2 150.000 50.0
 446  447  449 2 150.000 50.0
 479  480  481 2 180.000 25.0
 500  501  502 2 150.000 50.0
 500  501  503 2 150.000 50.0
 508  509  510 2 180.000 25.0
 534  535  536 2 180.000 25.0
 538  539  540 2 150.000 50.0
 538  539  541 2 150.000 50.0
 542  543  544 2 180.000 25.0
 585  586  587 2 210.000 50.0
 585  586  588 2 90.000 50.0
 609  610  611 2 180.000 25.0
 613  614  615 2 180.000 25.0
 626  627  628 2 150.000 50.0
 626  627  629 2 150.000 50.0
 644  645  646 2 210.000 50.0
 644  645  647 2 90.000 50.0
 656  657  658 2 150.000 50.0
 656  657  659 2 150.000 50.0
 664  665  666 2 180.000 25.0
 670  671  672 2 180.000 25.0
 717  718  719 2 150.000 50.0
 717  718  720 2 150.000 50.0
 721  722  723 2 150.000 50.0
 721  722  724 2 150.000 50.0
 742  743  744 2 180.000 25.0
 750  751  752 2 150.000 50.0
 750  751  753 2 150.000 50.0
 754  755  756 2 150.000 50.0
 754  755  757 2 150.000 50.0
 762  763  764 2 180.000 25.0
 778  779  780 2 150.000 50.0
 778  779  781 2 150.000 50.0
 788  789  790 2 180.000 25.0
 792  793  794 2 150.000 50.0
 792  793  795 2 150.000 50.0
 796  797  798 2 150.000 50.0
 796  797  799 2 150.000 50.0
 831  832  833 2 210.000 50.0
 831  832  834 2 90.000 50.0
 836  837  838 2 180.000 25.0
 843  844  845 2 150.000 50.0
 843  844  846 2 150.000 50.0
 847  848  849 2 150.000 50.0
 847  848  850 2 150.000 50.0
 851  852  853 2 150.000 50.0
 851  852  854 2 150.000 50.0
 879  880  881 2 150.000 50.0
 879  880  882 2 150.000 50.0
 913  914  915 2 150.000 50.0
 913  914  916 2 150.000 50.0
 917  918  919 2 210.000 50.0
 917  918  920 2 90.000 50.0
 922  923  924 2 150.000 50.0
 922  923  925 2 150.000 50.0
 936  937  938 2 180.000 25.0
 942  943  944 2 150.000 50.0
 942  943  945 2 150.000 50.0
 946  947  948 2 180.000 25.0
 950  951  952 2 210.000 50.0
 950  951  953 2 90.000 50.0
 955  956  957 2 180.000 25.0
 973  974  975 2 150.000 50.0
 973  974  976 2 150.000 50.0
 979  980  981 2 210.000 50.0
 979  980  982 2 90.000 50.0
1004 1005 1006 2 180.000 25.0
1016 1017 1018 2 210.000 50.0
1016 1017 1019 2 90.000 50.0
1023 1024 1025 2 150.000 50.0
1023 1024 1026 2 150.000 50.0
1027 1028 1029 2 150.000 50.0
1027 1028 1030 2 150.000 50.0
1034 1035 1036 2 180.000 25.0
1038 1039 1040 2 150.000 50.0
1038 1039 1041 2 150.000 50.0
1048 1049 1050 2 150.000 50.0
1048 1049 1051 2 150.000 50.0
1058 1059 1060 2 180.000 25.0
1068 1069 1070 2 210.000 50.0
1068 1069 1071 2 90.000 50.0
1079 1080 1081 2 210.000 50.0
1079 1080 1082 2 90.000 50.0
1093 1094 1095 2 180.000 25.0
1099 1100 1101 2 150.000 50.0
1099 1100 1102 2 150.000 50.0
1122 1123 1124 2 150.000 50.0
1122 1123 1125 2 150.000 50.0
1142 1143 1144 2 210.000 50.0
1142 1143 1145 2 90.000 50.0
1149 1150 1151 2 210.000 50.0
1149 1150 1152 2 90.000 50.0
1166 1167 1168 2 150.000 50.0
1166 1167 1169 2 150.000 50.0
1170 1171 1172 2 150.000 50.0
1170 1171 1173 2 150.000 50.0
1174 1175 1176 2 150.000 50.0
1174 1175 1177 2 150.000 50.0
1178 1179 1180 2 150.000 50.0
1178 1179 1181 2 150.000 50.0
1182 1183 1184 2 150.000 50.0
1182 1183 1185 2 150.000 50.0
1190 1191 1192 2 180.000 25.0
1196 1197 1198 2 150.000 50.0
1196 1197 1199 2 150.000 50.0
1206 1207 1208 2 180.000 25.0
1210 1211 1212 2 150.000 50.0
1210 1211 1213 2 150.000 50.0
1215 1216 1217 2 180.000 25.0
1219 1220 1221 2 180.000 25.0
1240 1241 1242 2 150.000 50.0
1240 1241 1243 2 150.000 50.0
1246 1247 1248 2 180.000 25.0
1250 1251 1252 2 180.000 25.0
1254 1255 1256 2 150.000 50.0
1254 1255 1257 2 150.000 50.0
1266 1267 1268 2 180.000 25.0
1274 1275 1276 2 150.000 50.0
1274 1275 1277 2 150.000 50.0
1284 1285 1286 2 180.000 25.0
1288 1289 1290 2 150.000 50.0
1288 1289 1291 2 150.000 50.0
1294 1295 1296 2 150.000 50.0
1294 1295 1297 2 150.000 50.0
1303 1304 1305 2 210.000 50.0
1303 1304 1306 2 90.000 50.0
1330 1331 1332 2 180.000 25.0
1347 1348 1349 2 180.000 25.0
1354 1355 1356 2 150.000 50.0
1354 1355 1357 2 150.000 50.0
1360 1361 1362 2 150.000 50.0
1360 1361 1363 2 150.000 50.0
1374 1375 1376 2 150.000 50.0
1374 1375 1377 2 150.000 50.0
1378 1379 1380 2 180.000 25.0
1393 1394 1395 2 180.000 25.0
1411 1412 1413 2 180.000 25.0
1415 1416 1417 2 180.000 25.0
1421 1422 1423 2 180.000 25.0
1435 1436 1437 2 180.000 25.0
1455 1456 1457 2 180.000 25.0

[ virtual_sites2 ]
  14   15   16 1 0.5
  54   55   56 1 0.5
  60   61   62 1 0.5
  75   76   77 1 0.5
  79   80   81 1 0.5
  86   87   88 1 0.5
 126  127  128 1 0.5
 164  165  166 1 0.5
 168  169  170 1 0.5
 189  190  191 1 0.5
 195  196  197 1 0.5
 219  220  221 1 0.5
 234  235  236 1 0.5
 255  256  257 1 0.5
 268  269  270 1 0.5
 274  275  276 1 0.5
 278  279  280 1 0.5
 284  285  286 1 0.5
 325  326  327 1 0.5
 360  361  362 1 0.5
 375  376  377 1 0.5
 388  389  390 1 0.5
 409  410  411 1 0.5
 415  416  417 1 0.5
 425  426  427 1 0.5
 455  456  457 1 0.5
 459  460  461 1 0.5
 484  485  486 1 0.5
 490  491  492 1 0.5
 505  506  507 1 0.5
 517  518  519 1 0.5
 570  571  572 1 0.5
 574  575  576 1 0.5
 580  581  582 1 0.5
 591  592  593 1 0.5
 600  601  602 1 0.5
 623  624  625 1 0.5
 633  634  635 1 0.5
 640  641  642 1 0.5
 653  654  655 1 0.5
 661  662  663 1 0.5
 675  676  677 1 0.5
 683  684  685 1 0.5
 687  688  689 1 0.5
 697  698  699 1 0.5
 701  702  703 1 0.5
 705  706  707 1 0.5
 712  713  714 1 0.5
 726  727  728 1 0.5
 737  738  739 1 0.5
 747  748  749 1 0.5
 759  760  761 1 0.5
 769  770  771 1 0.5
 773  774  775 1 0.5
 784  785  786 1 0.5
 801  802  803 1 0.5
 813  814  815 1 0.5
 819  820  821 1 0.5
 824  825  826 1 0.5
 856  857  858 1 0.5
 863  864  865 1 0.5
 868  869  870 1 0.5
 872  873  874 1 0.5
 876  877  878 1 0.5
 884  885  886 1 0.5
 888  889  890 1 0.5
 896  897  898 1 0.5
 908  909  910 1 0.5
 960  961  962 1 0.5
 965  966  967 1 0.5
 969  970  971 1 0.5
 995  996  997 1 0.5
 999 1000 1001 1 0.5
1009 1010 1011 1 0.5
1055 1056 1057 1 0.5
1076 1077 1078 1 0.5
1127 1128 1129 1 0.5
1133 1134 1135 1 0.5
1139 1140 1141 1 0.5
1157 1158 1159 1 0.5
1162 1163 1164 1 0.5
1187 1188 1189 1 0.5
1224 1225 1226 1 0.5
1237 1238 1239 1 0.5
1271 1272 1273 1 0.5
1281 1282 1283 1 0.5
1309 1310 1311 1 0.5
1314 1315 1316 1 0.5
1327 1328 1329 1 0.5
1335 1336 1337 1 0.5
1371 1372 1373 1 0.5
1387 1388 1389 1 0.5
1398 1399 1400 1 0.5
1404 1405 1406 1 0.5
1432 1433 1434 1 0.5
1441 1442 1443 1 0.5
1446 1447 1448 1 0.5
1452 1453 1454 1 0.5

[ dihedrals ]
1464 1461 1463 1462 1 15.0 20.0 1
1465 1466 1467 1468 1 -170.0 5.0 1
1466 1467 1468 1470 1 170.0 2.5 1
1471 1470 1468 1469 1 -170.0 9.0 1
1471 1470 1468 1469 1 -30.0 3.0 2

[ dihedrals ]
   5    7    8    6 2 0.0 50.0
  19   21   22   20 2 0.0 50.0
  25   27   28   26 2 0.0 50.0
  46   48   49   47 2 0.0 50.0
  91   93   94   92 2 0.0 50.0
  99  101  102  100 2 0.0 50.0
 118  120  121  119 2 0.0 50.0
 132  134  135  133 2 0.0 50.0
 146  148  149  147 2 0.0 50.0
 147  148  150  149 2 0.0 200.0
 151  153  154  152 2 0.0 50.0
 155  157  158  156 2 0.0 50.0
 180  182  183  181 2 0.0 50.0
 226  228  229  227 2 0.0 50.0
 248  250  251  249 2 0.0 50.0
 262  264  265  263 2 0.0 50.0
 263  264  266  265 2 0.0 200.0
 303  305  306  304 2 0.0 50.0
 307  309  310  308 2 0.0 50.0
 348  350  351  349 2 0.0 50.0
 370  372  373  371 2 0.0 50.0
 380  382  383  381 2 0.0 50.0
 428  430  431  429 2 0.0 50.0
 440  442  443  441 2 0.0 50.0
 446  448  449  447 2 0.0 50.0
 500  502  503  501 2 0.0 50.0
 538  540  541  539 2 0.0 50.0
 585  587  588  586 2 0.0 50.0
 586  587  589  588 2 0.0 200.0
 626  628  629  627 2 0.0 50.0
 644  646  647  645 2 0.0 50.0
 645  646  648  647 2 0.0 200.0
 656  658  659  657 2 0.0 50.0
 717  719  720  718 2 0.0 50.0
 721  723  724  722 2 0.0 50.0
 750  752  753  751 2 0.0 50.0
 754  756  757  755 2 0.0 50.0
 778  780  781  779 2 0.0 50.0
 792  794  795  793 2 0.0 50.0
 796  798  799  797 2 0.0 50.0
 831  833  834  832 2 0.0 50.0
 832  833  835  834 2 0.0 200.0
 843  845  846  844 2 0.0 50.0
 847  849  850  848 2 0.0 50.0
 851  853  854  852 2 0.0 50.0
 879  881  882  880 2 0.0 50.0
 913  915  916  914 2 0.0 50.0
 917  919  920  918 2 0.0 50.0
 918  919  921  920 2 0.0 200.0
 922  924  925  923 2 0.0 50.0
 942  944  945  943 2 0.0 50.0
 950  952  953  951 2 0.0 50.0
 951  952  954  953 2 0.0 200.0
 973  975  976  974 2 0.0 50.0
 979  981  982  980 2 0.0 50.0
 980  981  983  982 2 0.0 200.0
1016 1018 1019 1017 2 0.0 50.0
1017 1018 1020 1019 2 0.0 200.0
1023 1025 1026 1024 2 0.0 50.0
1027 1029 1030 1028 2 0.0 50.0
1038 1040 1041 1039 2 0.0 50.0
1048 1050 1051 1049 2 0.0 50.0
1068 1070 1071 1069 2 0.0 50.0
1069 1070 1072 1071 2 0.0 200.0
1079 1081 1082 1080 2 0.0 50.0
1080 1081 1083 1082 2 0.0 200.0
1099 1101 1102 1100 2 0.0 50.0
1122 1124 1125 1123 2 0.0 50.0
1142 1144 1145 1143 2 0.0 50.0
1143 1144 1146 1145 2 0.0 200.0
1149 1151 1152 1150 2 0.0 50.0
1150 1151 1153 1152 2 0.0 200.0
1166 1168 1169 1167 2 0.0 50.0
1170 1172 1173 1171 2 0.0 50.0
1174 1176 1177 1175 2 0.0 50.0
1178 1180 1181 1179 2 0.0 50.0
1182 1184 1185 1183 2 0.0 50.0
1196 1198 1199 1197 2 0.0 50.0
1210 1212 1213 1211 2 0.0 50.0
1240 1242 1243 1241 2 0.0 50.0
1254 1256 1257 1255 2 0.0 50.0
1274 1276 1277 1275 2 0.0 50.0
1288 1290 1291 1289 2 0.0 50.0
1294 1296 1297 1295 2 0.0 50.0
1303 1305 1306 1304 2 0.0 50.0
1304 1305 1307 1306 2 0.0 200.0
1354 1356 1357 1355 2 0.0 50.0
1360 1362 1363 1361 2 0.0 50.0
1374 1376 1377 1375 2 0.0 50.0

[ virtual_sites3 ]
1460 1459 1462 1463 1 0.58763 -0.05956
1461 1459 1462 1463 1 -0.21055 0.66100
