# Supplementary material for: Cryptochrome magnetoreception: Time course of photoactivation from non-equilibrium coarse-grained molecular dynamics
Source: Comput Struct Biotechnol J. 2024 Nov 10;26:58–69. doi: 10.1016/j.csbj.2024.11.001 (PMC11725172; doi:10.1016/j.csbj.2024.11.001)
Supplement: Supplementary file 2 — Analysis codes and cg-MD simulation inputs (including initial molecular structures, parameters and topology files) and outputs (final molecular structures) of the 20 replicas. [file mmc2.zip › cg-md/data/itp files/molecule_0_BB-part-def_VirtGoSites.itp]

; protein BB virtual particles 
molecule_0_1 0.0 0.000 A 0.0 0.0 
molecule_0_2 0.0 0.000 A 0.0 0.0 
molecule_0_3 0.0 0.000 A 0.0 0.0 
molecule_0_4 0.0 0.000 A 0.0 0.0 
molecule_0_5 0.0 0.000 A 0.0 0.0 
molecule_0_6 0.0 0.000 A 0.0 0.0 
molecule_0_7 0.0 0.000 A 0.0 0.0 
molecule_0_8 0.0 0.000 A 0.0 0.0 
molecule_0_9 0.0 0.000 A 0.0 0.0 
molecule_0_10 0.0 0.000 A 0.0 0.0 
molecule_0_11 0.0 0.000 A 0.0 0.0 
molecule_0_12 0.0 0.000 A 0.0 0.0 
molecule_0_13 0.0 0.000 A 0.0 0.0 
molecule_0_14 0.0 0.000 A 0.0 0.0 
molecule_0_15 0.0 0.000 A 0.0 0.0 
molecule_0_16 0.0 0.000 A 0.0 0.0 
molecule_0_17 0.0 0.000 A 0.0 0.0 
molecule_0_18 0.0 0.000 A 0.0 0.0 
molecule_0_19 0.0 0.000 A 0.0 0.0 
molecule_0_20 0.0 0.000 A 0.0 0.0 
molecule_0_21 0.0 0.000 A 0.0 0.0 
molecule_0_22 0.0 0.000 A 0.0 0.0 
molecule_0_23 0.0 0.000 A 0.0 0.0 
molecule_0_24 0.0 0.000 A 0.0 0.0 
molecule_0_25 0.0 0.000 A 0.0 0.0 
molecule_0_26 0.0 0.000 A 0.0 0.0 
molecule_0_27 0.0 0.000 A 0.0 0.0 
molecule_0_28 0.0 0.000 A 0.0 0.0 
molecule_0_29 0.0 0.000 A 0.0 0.0 
molecule_0_30 0.0 0.000 A 0.0 0.0 
molecule_0_31 0.0 0.000 A 0.0 0.0 
molecule_0_32 0.0 0.000 A 0.0 0.0 
molecule_0_33 0.0 0.000 A 0.0 0.0 
molecule_0_34 0.0 0.000 A 0.0 0.0 
molecule_0_35 0.0 0.000 A 0.0 0.0 
molecule_0_36 0.0 0.000 A 0.0 0.0 
molecule_0_37 0.0 0.000 A 0.0 0.0 
molecule_0_38 0.0 0.000 A 0.0 0.0 
molecule_0_39 0.0 0.000 A 0.0 0.0 
molecule_0_40 0.0 0.000 A 0.0 0.0 
molecule_0_41 0.0 0.000 A 0.0 0.0 
molecule_0_42 0.0 0.000 A 0.0 0.0 
molecule_0_43 0.0 0.000 A 0.0 0.0 
molecule_0_44 0.0 0.000 A 0.0 0.0 
molecule_0_45 0.0 0.000 A 0.0 0.0 
molecule_0_46 0.0 0.000 A 0.0 0.0 
molecule_0_47 0.0 0.000 A 0.0 0.0 
molecule_0_48 0.0 0.000 A 0.0 0.0 
molecule_0_49 0.0 0.000 A 0.0 0.0 
molecule_0_50 0.0 0.000 A 0.0 0.0 
molecule_0_51 0.0 0.000 A 0.0 0.0 
molecule_0_52 0.0 0.000 A 0.0 0.0 
molecule_0_53 0.0 0.000 A 0.0 0.0 
molecule_0_54 0.0 0.000 A 0.0 0.0 
molecule_0_55 0.0 0.000 A 0.0 0.0 
molecule_0_56 0.0 0.000 A 0.0 0.0 
molecule_0_57 0.0 0.000 A 0.0 0.0 
molecule_0_58 0.0 0.000 A 0.0 0.0 
molecule_0_59 0.0 0.000 A 0.0 0.0 
molecule_0_60 0.0 0.000 A 0.0 0.0 
molecule_0_61 0.0 0.000 A 0.0 0.0 
molecule_0_62 0.0 0.000 A 0.0 0.0 
molecule_0_63 0.0 0.000 A 0.0 0.0 
molecule_0_64 0.0 0.000 A 0.0 0.0 
molecule_0_65 0.0 0.000 A 0.0 0.0 
molecule_0_66 0.0 0.000 A 0.0 0.0 
molecule_0_67 0.0 0.000 A 0.0 0.0 
molecule_0_68 0.0 0.000 A 0.0 0.0 
molecule_0_69 0.0 0.000 A 0.0 0.0 
molecule_0_70 0.0 0.000 A 0.0 0.0 
molecule_0_71 0.0 0.000 A 0.0 0.0 
molecule_0_72 0.0 0.000 A 0.0 0.0 
molecule_0_73 0.0 0.000 A 0.0 0.0 
molecule_0_74 0.0 0.000 A 0.0 0.0 
molecule_0_75 0.0 0.000 A 0.0 0.0 
molecule_0_76 0.0 0.000 A 0.0 0.0 
molecule_0_77 0.0 0.000 A 0.0 0.0 
molecule_0_78 0.0 0.000 A 0.0 0.0 
molecule_0_79 0.0 0.000 A 0.0 0.0 
molecule_0_80 0.0 0.000 A 0.0 0.0 
molecule_0_81 0.0 0.000 A 0.0 0.0 
molecule_0_82 0.0 0.000 A 0.0 0.0 
molecule_0_83 0.0 0.000 A 0.0 0.0 
molecule_0_84 0.0 0.000 A 0.0 0.0 
molecule_0_85 0.0 0.000 A 0.0 0.0 
molecule_0_86 0.0 0.000 A 0.0 0.0 
molecule_0_87 0.0 0.000 A 0.0 0.0 
molecule_0_88 0.0 0.000 A 0.0 0.0 
molecule_0_89 0.0 0.000 A 0.0 0.0 
molecule_0_90 0.0 0.000 A 0.0 0.0 
molecule_0_91 0.0 0.000 A 0.0 0.0 
molecule_0_92 0.0 0.000 A 0.0 0.0 
molecule_0_93 0.0 0.000 A 0.0 0.0 
molecule_0_94 0.0 0.000 A 0.0 0.0 
molecule_0_95 0.0 0.000 A 0.0 0.0 
molecule_0_96 0.0 0.000 A 0.0 0.0 
molecule_0_97 0.0 0.000 A 0.0 0.0 
molecule_0_98 0.0 0.000 A 0.0 0.0 
molecule_0_99 0.0 0.000 A 0.0 0.0 
molecule_0_100 0.0 0.000 A 0.0 0.0 
molecule_0_101 0.0 0.000 A 0.0 0.0 
molecule_0_102 0.0 0.000 A 0.0 0.0 
molecule_0_103 0.0 0.000 A 0.0 0.0 
molecule_0_104 0.0 0.000 A 0.0 0.0 
molecule_0_105 0.0 0.000 A 0.0 0.0 
molecule_0_106 0.0 0.000 A 0.0 0.0 
molecule_0_107 0.0 0.000 A 0.0 0.0 
molecule_0_108 0.0 0.000 A 0.0 0.0 
molecule_0_109 0.0 0.000 A 0.0 0.0 
molecule_0_110 0.0 0.000 A 0.0 0.0 
molecule_0_111 0.0 0.000 A 0.0 0.0 
molecule_0_112 0.0 0.000 A 0.0 0.0 
molecule_0_113 0.0 0.000 A 0.0 0.0 
molecule_0_114 0.0 0.000 A 0.0 0.0 
molecule_0_115 0.0 0.000 A 0.0 0.0 
molecule_0_116 0.0 0.000 A 0.0 0.0 
molecule_0_117 0.0 0.000 A 0.0 0.0 
molecule_0_118 0.0 0.000 A 0.0 0.0 
molecule_0_119 0.0 0.000 A 0.0 0.0 
molecule_0_120 0.0 0.000 A 0.0 0.0 
molecule_0_121 0.0 0.000 A 0.0 0.0 
molecule_0_122 0.0 0.000 A 0.0 0.0 
molecule_0_123 0.0 0.000 A 0.0 0.0 
molecule_0_124 0.0 0.000 A 0.0 0.0 
molecule_0_125 0.0 0.000 A 0.0 0.0 
molecule_0_126 0.0 0.000 A 0.0 0.0 
molecule_0_127 0.0 0.000 A 0.0 0.0 
molecule_0_128 0.0 0.000 A 0.0 0.0 
molecule_0_129 0.0 0.000 A 0.0 0.0 
molecule_0_130 0.0 0.000 A 0.0 0.0 
molecule_0_131 0.0 0.000 A 0.0 0.0 
molecule_0_132 0.0 0.000 A 0.0 0.0 
molecule_0_133 0.0 0.000 A 0.0 0.0 
molecule_0_134 0.0 0.000 A 0.0 0.0 
molecule_0_135 0.0 0.000 A 0.0 0.0 
molecule_0_136 0.0 0.000 A 0.0 0.0 
molecule_0_137 0.0 0.000 A 0.0 0.0 
molecule_0_138 0.0 0.000 A 0.0 0.0 
molecule_0_139 0.0 0.000 A 0.0 0.0 
molecule_0_140 0.0 0.000 A 0.0 0.0 
molecule_0_141 0.0 0.000 A 0.0 0.0 
molecule_0_142 0.0 0.000 A 0.0 0.0 
molecule_0_143 0.0 0.000 A 0.0 0.0 
molecule_0_144 0.0 0.000 A 0.0 0.0 
molecule_0_145 0.0 0.000 A 0.0 0.0 
molecule_0_146 0.0 0.000 A 0.0 0.0 
molecule_0_147 0.0 0.000 A 0.0 0.0 
molecule_0_148 0.0 0.000 A 0.0 0.0 
molecule_0_149 0.0 0.000 A 0.0 0.0 
molecule_0_150 0.0 0.000 A 0.0 0.0 
molecule_0_151 0.0 0.000 A 0.0 0.0 
molecule_0_152 0.0 0.000 A 0.0 0.0 
molecule_0_153 0.0 0.000 A 0.0 0.0 
molecule_0_154 0.0 0.000 A 0.0 0.0 
molecule_0_155 0.0 0.000 A 0.0 0.0 
molecule_0_156 0.0 0.000 A 0.0 0.0 
molecule_0_157 0.0 0.000 A 0.0 0.0 
molecule_0_158 0.0 0.000 A 0.0 0.0 
molecule_0_159 0.0 0.000 A 0.0 0.0 
molecule_0_160 0.0 0.000 A 0.0 0.0 
molecule_0_161 0.0 0.000 A 0.0 0.0 
molecule_0_162 0.0 0.000 A 0.0 0.0 
molecule_0_163 0.0 0.000 A 0.0 0.0 
molecule_0_164 0.0 0.000 A 0.0 0.0 
molecule_0_165 0.0 0.000 A 0.0 0.0 
molecule_0_166 0.0 0.000 A 0.0 0.0 
molecule_0_167 0.0 0.000 A 0.0 0.0 
molecule_0_168 0.0 0.000 A 0.0 0.0 
molecule_0_169 0.0 0.000 A 0.0 0.0 
molecule_0_170 0.0 0.000 A 0.0 0.0 
molecule_0_171 0.0 0.000 A 0.0 0.0 
molecule_0_172 0.0 0.000 A 0.0 0.0 
molecule_0_173 0.0 0.000 A 0.0 0.0 
molecule_0_174 0.0 0.000 A 0.0 0.0 
molecule_0_175 0.0 0.000 A 0.0 0.0 
molecule_0_176 0.0 0.000 A 0.0 0.0 
molecule_0_177 0.0 0.000 A 0.0 0.0 
molecule_0_178 0.0 0.000 A 0.0 0.0 
molecule_0_179 0.0 0.000 A 0.0 0.0 
molecule_0_180 0.0 0.000 A 0.0 0.0 
molecule_0_181 0.0 0.000 A 0.0 0.0 
molecule_0_182 0.0 0.000 A 0.0 0.0 
molecule_0_183 0.0 0.000 A 0.0 0.0 
molecule_0_184 0.0 0.000 A 0.0 0.0 
molecule_0_185 0.0 0.000 A 0.0 0.0 
molecule_0_186 0.0 0.000 A 0.0 0.0 
molecule_0_187 0.0 0.000 A 0.0 0.0 
molecule_0_188 0.0 0.000 A 0.0 0.0 
molecule_0_189 0.0 0.000 A 0.0 0.0 
molecule_0_190 0.0 0.000 A 0.0 0.0 
molecule_0_191 0.0 0.000 A 0.0 0.0 
molecule_0_192 0.0 0.000 A 0.0 0.0 
molecule_0_193 0.0 0.000 A 0.0 0.0 
molecule_0_194 0.0 0.000 A 0.0 0.0 
molecule_0_195 0.0 0.000 A 0.0 0.0 
molecule_0_196 0.0 0.000 A 0.0 0.0 
molecule_0_197 0.0 0.000 A 0.0 0.0 
molecule_0_198 0.0 0.000 A 0.0 0.0 
molecule_0_199 0.0 0.000 A 0.0 0.0 
molecule_0_200 0.0 0.000 A 0.0 0.0 
molecule_0_201 0.0 0.000 A 0.0 0.0 
molecule_0_202 0.0 0.000 A 0.0 0.0 
molecule_0_203 0.0 0.000 A 0.0 0.0 
molecule_0_204 0.0 0.000 A 0.0 0.0 
molecule_0_205 0.0 0.000 A 0.0 0.0 
molecule_0_206 0.0 0.000 A 0.0 0.0 
molecule_0_207 0.0 0.000 A 0.0 0.0 
molecule_0_208 0.0 0.000 A 0.0 0.0 
molecule_0_209 0.0 0.000 A 0.0 0.0 
molecule_0_210 0.0 0.000 A 0.0 0.0 
molecule_0_211 0.0 0.000 A 0.0 0.0 
molecule_0_212 0.0 0.000 A 0.0 0.0 
molecule_0_213 0.0 0.000 A 0.0 0.0 
molecule_0_214 0.0 0.000 A 0.0 0.0 
molecule_0_215 0.0 0.000 A 0.0 0.0 
molecule_0_216 0.0 0.000 A 0.0 0.0 
molecule_0_217 0.0 0.000 A 0.0 0.0 
molecule_0_218 0.0 0.000 A 0.0 0.0 
molecule_0_219 0.0 0.000 A 0.0 0.0 
molecule_0_220 0.0 0.000 A 0.0 0.0 
molecule_0_221 0.0 0.000 A 0.0 0.0 
molecule_0_222 0.0 0.000 A 0.0 0.0 
molecule_0_223 0.0 0.000 A 0.0 0.0 
molecule_0_224 0.0 0.000 A 0.0 0.0 
molecule_0_225 0.0 0.000 A 0.0 0.0 
molecule_0_226 0.0 0.000 A 0.0 0.0 
molecule_0_227 0.0 0.000 A 0.0 0.0 
molecule_0_228 0.0 0.000 A 0.0 0.0 
molecule_0_229 0.0 0.000 A 0.0 0.0 
molecule_0_230 0.0 0.000 A 0.0 0.0 
molecule_0_231 0.0 0.000 A 0.0 0.0 
molecule_0_232 0.0 0.000 A 0.0 0.0 
molecule_0_233 0.0 0.000 A 0.0 0.0 
molecule_0_234 0.0 0.000 A 0.0 0.0 
molecule_0_235 0.0 0.000 A 0.0 0.0 
molecule_0_236 0.0 0.000 A 0.0 0.0 
molecule_0_237 0.0 0.000 A 0.0 0.0 
molecule_0_238 0.0 0.000 A 0.0 0.0 
molecule_0_239 0.0 0.000 A 0.0 0.0 
molecule_0_240 0.0 0.000 A 0.0 0.0 
molecule_0_241 0.0 0.000 A 0.0 0.0 
molecule_0_242 0.0 0.000 A 0.0 0.0 
molecule_0_243 0.0 0.000 A 0.0 0.0 
molecule_0_244 0.0 0.000 A 0.0 0.0 
molecule_0_245 0.0 0.000 A 0.0 0.0 
molecule_0_246 0.0 0.000 A 0.0 0.0 
molecule_0_247 0.0 0.000 A 0.0 0.0 
molecule_0_248 0.0 0.000 A 0.0 0.0 
molecule_0_249 0.0 0.000 A 0.0 0.0 
molecule_0_250 0.0 0.000 A 0.0 0.0 
molecule_0_251 0.0 0.000 A 0.0 0.0 
molecule_0_252 0.0 0.000 A 0.0 0.0 
molecule_0_253 0.0 0.000 A 0.0 0.0 
molecule_0_254 0.0 0.000 A 0.0 0.0 
molecule_0_255 0.0 0.000 A 0.0 0.0 
molecule_0_256 0.0 0.000 A 0.0 0.0 
molecule_0_257 0.0 0.000 A 0.0 0.0 
molecule_0_258 0.0 0.000 A 0.0 0.0 
molecule_0_259 0.0 0.000 A 0.0 0.0 
molecule_0_260 0.0 0.000 A 0.0 0.0 
molecule_0_261 0.0 0.000 A 0.0 0.0 
molecule_0_262 0.0 0.000 A 0.0 0.0 
molecule_0_263 0.0 0.000 A 0.0 0.0 
molecule_0_264 0.0 0.000 A 0.0 0.0 
molecule_0_265 0.0 0.000 A 0.0 0.0 
molecule_0_266 0.0 0.000 A 0.0 0.0 
molecule_0_267 0.0 0.000 A 0.0 0.0 
molecule_0_268 0.0 0.000 A 0.0 0.0 
molecule_0_269 0.0 0.000 A 0.0 0.0 
molecule_0_270 0.0 0.000 A 0.0 0.0 
molecule_0_271 0.0 0.000 A 0.0 0.0 
molecule_0_272 0.0 0.000 A 0.0 0.0 
molecule_0_273 0.0 0.000 A 0.0 0.0 
molecule_0_274 0.0 0.000 A 0.0 0.0 
molecule_0_275 0.0 0.000 A 0.0 0.0 
molecule_0_276 0.0 0.000 A 0.0 0.0 
molecule_0_277 0.0 0.000 A 0.0 0.0 
molecule_0_278 0.0 0.000 A 0.0 0.0 
molecule_0_279 0.0 0.000 A 0.0 0.0 
molecule_0_280 0.0 0.000 A 0.0 0.0 
molecule_0_281 0.0 0.000 A 0.0 0.0 
molecule_0_282 0.0 0.000 A 0.0 0.0 
molecule_0_283 0.0 0.000 A 0.0 0.0 
molecule_0_284 0.0 0.000 A 0.0 0.0 
molecule_0_285 0.0 0.000 A 0.0 0.0 
molecule_0_286 0.0 0.000 A 0.0 0.0 
molecule_0_287 0.0 0.000 A 0.0 0.0 
molecule_0_288 0.0 0.000 A 0.0 0.0 
molecule_0_289 0.0 0.000 A 0.0 0.0 
molecule_0_290 0.0 0.000 A 0.0 0.0 
molecule_0_291 0.0 0.000 A 0.0 0.0 
molecule_0_292 0.0 0.000 A 0.0 0.0 
molecule_0_293 0.0 0.000 A 0.0 0.0 
molecule_0_294 0.0 0.000 A 0.0 0.0 
molecule_0_295 0.0 0.000 A 0.0 0.0 
molecule_0_296 0.0 0.000 A 0.0 0.0 
molecule_0_297 0.0 0.000 A 0.0 0.0 
molecule_0_298 0.0 0.000 A 0.0 0.0 
molecule_0_299 0.0 0.000 A 0.0 0.0 
molecule_0_300 0.0 0.000 A 0.0 0.0 
molecule_0_301 0.0 0.000 A 0.0 0.0 
molecule_0_302 0.0 0.000 A 0.0 0.0 
molecule_0_303 0.0 0.000 A 0.0 0.0 
molecule_0_304 0.0 0.000 A 0.0 0.0 
molecule_0_305 0.0 0.000 A 0.0 0.0 
molecule_0_306 0.0 0.000 A 0.0 0.0 
molecule_0_307 0.0 0.000 A 0.0 0.0 
molecule_0_308 0.0 0.000 A 0.0 0.0 
molecule_0_309 0.0 0.000 A 0.0 0.0 
molecule_0_310 0.0 0.000 A 0.0 0.0 
molecule_0_311 0.0 0.000 A 0.0 0.0 
molecule_0_312 0.0 0.000 A 0.0 0.0 
molecule_0_313 0.0 0.000 A 0.0 0.0 
molecule_0_314 0.0 0.000 A 0.0 0.0 
molecule_0_315 0.0 0.000 A 0.0 0.0 
molecule_0_316 0.0 0.000 A 0.0 0.0 
molecule_0_317 0.0 0.000 A 0.0 0.0 
molecule_0_318 0.0 0.000 A 0.0 0.0 
molecule_0_319 0.0 0.000 A 0.0 0.0 
molecule_0_320 0.0 0.000 A 0.0 0.0 
molecule_0_321 0.0 0.000 A 0.0 0.0 
molecule_0_322 0.0 0.000 A 0.0 0.0 
molecule_0_323 0.0 0.000 A 0.0 0.0 
molecule_0_324 0.0 0.000 A 0.0 0.0 
molecule_0_325 0.0 0.000 A 0.0 0.0 
molecule_0_326 0.0 0.000 A 0.0 0.0 
molecule_0_327 0.0 0.000 A 0.0 0.0 
molecule_0_328 0.0 0.000 A 0.0 0.0 
molecule_0_329 0.0 0.000 A 0.0 0.0 
molecule_0_330 0.0 0.000 A 0.0 0.0 
molecule_0_331 0.0 0.000 A 0.0 0.0 
molecule_0_332 0.0 0.000 A 0.0 0.0 
molecule_0_333 0.0 0.000 A 0.0 0.0 
molecule_0_334 0.0 0.000 A 0.0 0.0 
molecule_0_335 0.0 0.000 A 0.0 0.0 
molecule_0_336 0.0 0.000 A 0.0 0.0 
molecule_0_337 0.0 0.000 A 0.0 0.0 
molecule_0_338 0.0 0.000 A 0.0 0.0 
molecule_0_339 0.0 0.000 A 0.0 0.0 
molecule_0_340 0.0 0.000 A 0.0 0.0 
molecule_0_341 0.0 0.000 A 0.0 0.0 
molecule_0_342 0.0 0.000 A 0.0 0.0 
molecule_0_343 0.0 0.000 A 0.0 0.0 
molecule_0_344 0.0 0.000 A 0.0 0.0 
molecule_0_345 0.0 0.000 A 0.0 0.0 
molecule_0_346 0.0 0.000 A 0.0 0.0 
molecule_0_347 0.0 0.000 A 0.0 0.0 
molecule_0_348 0.0 0.000 A 0.0 0.0 
molecule_0_349 0.0 0.000 A 0.0 0.0 
molecule_0_350 0.0 0.000 A 0.0 0.0 
molecule_0_351 0.0 0.000 A 0.0 0.0 
molecule_0_352 0.0 0.000 A 0.0 0.0 
molecule_0_353 0.0 0.000 A 0.0 0.0 
molecule_0_354 0.0 0.000 A 0.0 0.0 
molecule_0_355 0.0 0.000 A 0.0 0.0 
molecule_0_356 0.0 0.000 A 0.0 0.0 
molecule_0_357 0.0 0.000 A 0.0 0.0 
molecule_0_358 0.0 0.000 A 0.0 0.0 
molecule_0_359 0.0 0.000 A 0.0 0.0 
molecule_0_360 0.0 0.000 A 0.0 0.0 
molecule_0_361 0.0 0.000 A 0.0 0.0 
molecule_0_362 0.0 0.000 A 0.0 0.0 
molecule_0_363 0.0 0.000 A 0.0 0.0 
molecule_0_364 0.0 0.000 A 0.0 0.0 
molecule_0_365 0.0 0.000 A 0.0 0.0 
molecule_0_366 0.0 0.000 A 0.0 0.0 
molecule_0_367 0.0 0.000 A 0.0 0.0 
molecule_0_368 0.0 0.000 A 0.0 0.0 
molecule_0_369 0.0 0.000 A 0.0 0.0 
molecule_0_370 0.0 0.000 A 0.0 0.0 
molecule_0_371 0.0 0.000 A 0.0 0.0 
molecule_0_372 0.0 0.000 A 0.0 0.0 
molecule_0_373 0.0 0.000 A 0.0 0.0 
molecule_0_374 0.0 0.000 A 0.0 0.0 
molecule_0_375 0.0 0.000 A 0.0 0.0 
molecule_0_376 0.0 0.000 A 0.0 0.0 
molecule_0_377 0.0 0.000 A 0.0 0.0 
molecule_0_378 0.0 0.000 A 0.0 0.0 
molecule_0_379 0.0 0.000 A 0.0 0.0 
molecule_0_380 0.0 0.000 A 0.0 0.0 
molecule_0_381 0.0 0.000 A 0.0 0.0 
molecule_0_382 0.0 0.000 A 0.0 0.0 
molecule_0_383 0.0 0.000 A 0.0 0.0 
molecule_0_384 0.0 0.000 A 0.0 0.0 
molecule_0_385 0.0 0.000 A 0.0 0.0 
molecule_0_386 0.0 0.000 A 0.0 0.0 
molecule_0_387 0.0 0.000 A 0.0 0.0 
molecule_0_388 0.0 0.000 A 0.0 0.0 
molecule_0_389 0.0 0.000 A 0.0 0.0 
molecule_0_390 0.0 0.000 A 0.0 0.0 
molecule_0_391 0.0 0.000 A 0.0 0.0 
molecule_0_392 0.0 0.000 A 0.0 0.0 
molecule_0_393 0.0 0.000 A 0.0 0.0 
molecule_0_394 0.0 0.000 A 0.0 0.0 
molecule_0_395 0.0 0.000 A 0.0 0.0 
molecule_0_396 0.0 0.000 A 0.0 0.0 
molecule_0_397 0.0 0.000 A 0.0 0.0 
molecule_0_398 0.0 0.000 A 0.0 0.0 
molecule_0_399 0.0 0.000 A 0.0 0.0 
molecule_0_400 0.0 0.000 A 0.0 0.0 
molecule_0_401 0.0 0.000 A 0.0 0.0 
molecule_0_402 0.0 0.000 A 0.0 0.0 
molecule_0_403 0.0 0.000 A 0.0 0.0 
molecule_0_404 0.0 0.000 A 0.0 0.0 
molecule_0_405 0.0 0.000 A 0.0 0.0 
molecule_0_406 0.0 0.000 A 0.0 0.0 
molecule_0_407 0.0 0.000 A 0.0 0.0 
molecule_0_408 0.0 0.000 A 0.0 0.0 
molecule_0_409 0.0 0.000 A 0.0 0.0 
molecule_0_410 0.0 0.000 A 0.0 0.0 
molecule_0_411 0.0 0.000 A 0.0 0.0 
molecule_0_412 0.0 0.000 A 0.0 0.0 
molecule_0_413 0.0 0.000 A 0.0 0.0 
molecule_0_414 0.0 0.000 A 0.0 0.0 
molecule_0_415 0.0 0.000 A 0.0 0.0 
molecule_0_416 0.0 0.000 A 0.0 0.0 
molecule_0_417 0.0 0.000 A 0.0 0.0 
molecule_0_418 0.0 0.000 A 0.0 0.0 
molecule_0_419 0.0 0.000 A 0.0 0.0 
molecule_0_420 0.0 0.000 A 0.0 0.0 
molecule_0_421 0.0 0.000 A 0.0 0.0 
molecule_0_422 0.0 0.000 A 0.0 0.0 
molecule_0_423 0.0 0.000 A 0.0 0.0 
molecule_0_424 0.0 0.000 A 0.0 0.0 
molecule_0_425 0.0 0.000 A 0.0 0.0 
molecule_0_426 0.0 0.000 A 0.0 0.0 
molecule_0_427 0.0 0.000 A 0.0 0.0 
molecule_0_428 0.0 0.000 A 0.0 0.0 
molecule_0_429 0.0 0.000 A 0.0 0.0 
molecule_0_430 0.0 0.000 A 0.0 0.0 
molecule_0_431 0.0 0.000 A 0.0 0.0 
molecule_0_432 0.0 0.000 A 0.0 0.0 
molecule_0_433 0.0 0.000 A 0.0 0.0 
molecule_0_434 0.0 0.000 A 0.0 0.0 
molecule_0_435 0.0 0.000 A 0.0 0.0 
molecule_0_436 0.0 0.000 A 0.0 0.0 
molecule_0_437 0.0 0.000 A 0.0 0.0 
molecule_0_438 0.0 0.000 A 0.0 0.0 
molecule_0_439 0.0 0.000 A 0.0 0.0 
molecule_0_440 0.0 0.000 A 0.0 0.0 
molecule_0_441 0.0 0.000 A 0.0 0.0 
molecule_0_442 0.0 0.000 A 0.0 0.0 
molecule_0_443 0.0 0.000 A 0.0 0.0 
molecule_0_444 0.0 0.000 A 0.0 0.0 
molecule_0_445 0.0 0.000 A 0.0 0.0 
molecule_0_446 0.0 0.000 A 0.0 0.0 
molecule_0_447 0.0 0.000 A 0.0 0.0 
molecule_0_448 0.0 0.000 A 0.0 0.0 
molecule_0_449 0.0 0.000 A 0.0 0.0 
molecule_0_450 0.0 0.000 A 0.0 0.0 
molecule_0_451 0.0 0.000 A 0.0 0.0 
molecule_0_452 0.0 0.000 A 0.0 0.0 
molecule_0_453 0.0 0.000 A 0.0 0.0 
molecule_0_454 0.0 0.000 A 0.0 0.0 
molecule_0_455 0.0 0.000 A 0.0 0.0 
molecule_0_456 0.0 0.000 A 0.0 0.0 
molecule_0_457 0.0 0.000 A 0.0 0.0 
molecule_0_458 0.0 0.000 A 0.0 0.0 
molecule_0_459 0.0 0.000 A 0.0 0.0 
molecule_0_460 0.0 0.000 A 0.0 0.0 
molecule_0_461 0.0 0.000 A 0.0 0.0 
molecule_0_462 0.0 0.000 A 0.0 0.0 
molecule_0_463 0.0 0.000 A 0.0 0.0 
molecule_0_464 0.0 0.000 A 0.0 0.0 
molecule_0_465 0.0 0.000 A 0.0 0.0 
molecule_0_466 0.0 0.000 A 0.0 0.0 
molecule_0_467 0.0 0.000 A 0.0 0.0 
molecule_0_468 0.0 0.000 A 0.0 0.0 
molecule_0_469 0.0 0.000 A 0.0 0.0 
molecule_0_470 0.0 0.000 A 0.0 0.0 
molecule_0_471 0.0 0.000 A 0.0 0.0 
molecule_0_472 0.0 0.000 A 0.0 0.0 
molecule_0_473 0.0 0.000 A 0.0 0.0 
molecule_0_474 0.0 0.000 A 0.0 0.0 
molecule_0_475 0.0 0.000 A 0.0 0.0 
molecule_0_476 0.0 0.000 A 0.0 0.0 
molecule_0_477 0.0 0.000 A 0.0 0.0 
molecule_0_478 0.0 0.000 A 0.0 0.0 
molecule_0_479 0.0 0.000 A 0.0 0.0 
molecule_0_480 0.0 0.000 A 0.0 0.0 
molecule_0_481 0.0 0.000 A 0.0 0.0 
molecule_0_482 0.0 0.000 A 0.0 0.0 
molecule_0_483 0.0 0.000 A 0.0 0.0 
molecule_0_484 0.0 0.000 A 0.0 0.0 
molecule_0_485 0.0 0.000 A 0.0 0.0 
molecule_0_486 0.0 0.000 A 0.0 0.0 
molecule_0_487 0.0 0.000 A 0.0 0.0 
molecule_0_488 0.0 0.000 A 0.0 0.0 
molecule_0_489 0.0 0.000 A 0.0 0.0 
molecule_0_490 0.0 0.000 A 0.0 0.0 
molecule_0_491 0.0 0.000 A 0.0 0.0 
molecule_0_492 0.0 0.000 A 0.0 0.0 
molecule_0_493 0.0 0.000 A 0.0 0.0 
molecule_0_494 0.0 0.000 A 0.0 0.0 
molecule_0_495 0.0 0.000 A 0.0 0.0 
molecule_0_496 0.0 0.000 A 0.0 0.0 
molecule_0_497 0.0 0.000 A 0.0 0.0 
