# Supplementary material for: Cryptochrome magnetoreception: Time course of photoactivation from non-equilibrium coarse-grained molecular dynamics
Source: Comput Struct Biotechnol J. 2024 Nov 10;26:58–69. doi: 10.1016/j.csbj.2024.11.001 (PMC11725172; doi:10.1016/j.csbj.2024.11.001)
Supplement: Supplementary file 2 — Analysis codes and cg-MD simulation inputs (including initial molecular structures, parameters and topology files) and outputs (final molecular structures) of the 20 replicas. [file mmc2.zip › cg-md/data/itp files/molecule_0_exclusions_VirtGoSites.itp]

;[ exclusions ]
; OV + symmetric rCSU contacts
1 267	; 1 93
3 82	; 2 29
3 267	; 2 93
5 74	; 3 27
5 78	; 3 28
5 82	; 3 29
5 267	; 3 93
5 273	; 3 95
9 78	; 4 28
9 85	; 4 30
9 91	; 4 32
9 262	; 4 92
9 267	; 4 93
9 271	; 4 94
9 273	; 4 95
9 277	; 4 96
13 68	; 5 24
13 78	; 5 28
13 85	; 5 30
13 89	; 5 31
13 91	; 5 32
13 271	; 5 94
13 277	; 5 96
17 91	; 6 32
17 97	; 6 34
17 239	; 6 85
17 262	; 6 92
17 271	; 6 94
17 277	; 6 96
17 281	; 6 97
17 283	; 6 98
19 59	; 7 20
19 63	; 7 21
19 89	; 7 31
19 91	; 7 32
19 95	; 7 33
19 97	; 7 34
19 283	; 7 98
19 289	; 7 100
23 97	; 8 34
23 103	; 8 36
23 281	; 8 97
23 283	; 8 98
23 287	; 8 99
23 318	; 8 110
25 38	; 9 13
25 63	; 9 21
25 95	; 9 33
25 97	; 9 34
25 99	; 9 35
25 178	; 9 63
25 210	; 9 74
29 287	; 10 99
29 289	; 10 100
29 307	; 10 107
33 289	; 11 100
33 293	; 11 102
33 307	; 11 107
33 725	; 11 254
33 729	; 11 255
37 53	; 12 18
37 729	; 12 255
37 731	; 12 256
38 167	; 13 59
38 171	; 13 60
38 178	; 13 63
38 596	; 13 212
38 729	; 13 255
38 731	; 13 256
38 732	; 13 257
40 53	; 14 18
40 57	; 14 19
40 63	; 14 21
40 369	; 14 130
40 596	; 14 212
40 731	; 14 256
40 732	; 14 257
40 734	; 14 258
40 736	; 14 259
44 63	; 15 21
44 188	; 15 66
44 192	; 15 67
44 487	; 15 171
44 596	; 15 212
46 483	; 16 170
46 596	; 16 212
46 732	; 16 257
46 734	; 16 258
46 736	; 16 259
50 475	; 17 167
50 477	; 17 168
50 736	; 17 259
50 742	; 17 261
53 65	; 18 22
53 477	; 18 168
57 67	; 19 23
57 367	; 19 129
57 369	; 19 130
59 68	; 20 24
59 283	; 20 98
59 287	; 20 99
59 289	; 20 100
59 363	; 20 128
63 69	; 21 25
63 89	; 21 31
63 487	; 21 171
65 71	; 22 26
65 477	; 22 168
65 479	; 22 169
65 487	; 22 171
67 74	; 23 27
68 78	; 24 28
68 89	; 24 31
68 283	; 24 98
68 512	; 24 179
69 89	; 25 31
69 487	; 25 171
69 497	; 25 175
69 500	; 25 176
69 512	; 25 179
71 508	; 26 178
78 512	; 28 179
82 512	; 29 179
82 514	; 29 180
85 512	; 30 179
85 514	; 30 180
89 512	; 31 179
89 514	; 31 180
89 516	; 31 181
89 520	; 31 182
91 262	; 32 92
91 271	; 32 94
91 520	; 32 182
95 192	; 33 67
95 205	; 33 72
95 206	; 33 73
95 210	; 33 74
95 212	; 33 75
95 516	; 33 181
95 520	; 33 182
97 210	; 34 74
97 212	; 34 75
97 216	; 34 77
99 171	; 35 60
99 210	; 35 74
99 212	; 35 75
99 214	; 35 76
99 216	; 35 77
103 118	; 36 41
103 122	; 36 42
103 216	; 36 77
103 222	; 36 79
103 226	; 36 81
105 122	; 37 42
105 159	; 37 56
105 161	; 37 57
105 171	; 37 60
105 214	; 37 76
105 216	; 37 77
105 546	; 37 192
105 548	; 37 193
105 558	; 37 198
107 122	; 38 42
107 218	; 38 78
107 222	; 38 79
110 124	; 39 43
110 555	; 39 197
110 558	; 39 198
110 560	; 39 199
114 125	; 40 44
114 222	; 40 79
114 223	; 40 80
118 129	; 41 45
118 226	; 41 81
118 303	; 41 106
122 130	; 42 46
122 146	; 42 53
125 303	; 44 106
129 303	; 45 106
129 307	; 45 107
130 142	; 46 52
130 1103	; 46 380
132 142	; 47 52
132 1093	; 47 377
132 1103	; 47 380
132 1106	; 47 381
136 142	; 48 52
136 146	; 48 53
136 1106	; 48 381
138 146	; 49 53
138 1106	; 49 381
139 151	; 50 54
140 155	; 51 55
140 577	; 51 205
140 579	; 51 206
140 1004	; 51 346
140 1008	; 51 347
140 1012	; 51 348
140 1015	; 51 349
140 1113	; 51 384
142 159	; 52 56
142 725	; 52 254
142 729	; 52 255
142 1103	; 52 380
142 1106	; 52 381
142 1111	; 52 383
142 1113	; 52 384
142 1118	; 52 386
146 161	; 53 57
146 558	; 53 198
146 563	; 53 200
151 163	; 54 58
151 563	; 54 200
151 579	; 54 206
155 167	; 55 59
155 585	; 55 208
155 590	; 55 209
155 594	; 55 210
155 715	; 55 251
155 717	; 55 252
155 1113	; 55 384
159 171	; 56 60
159 729	; 56 255
161 173	; 57 61
161 558	; 57 198
163 176	; 58 62
163 590	; 58 209
163 594	; 58 210
167 178	; 59 63
167 594	; 59 210
167 595	; 59 211
167 729	; 59 255
167 732	; 59 257
171 180	; 60 64
171 210	; 60 74
173 184	; 61 65
176 188	; 62 66
176 594	; 62 210
176 595	; 62 211
176 596	; 62 212
176 599	; 62 213
178 192	; 63 67
178 210	; 63 74
180 194	; 64 68
180 210	; 64 74
184 198	; 65 69
188 202	; 66 70
188 596	; 66 212
188 599	; 66 213
192 204	; 67 71
192 205	; 67 72
192 210	; 67 74
192 500	; 67 176
194 205	; 68 72
194 525	; 68 184
202 487	; 70 171
202 489	; 70 172
202 493	; 70 173
202 500	; 70 176
204 500	; 71 176
204 504	; 71 177
204 516	; 71 181
204 525	; 71 184
205 500	; 72 176
205 516	; 72 181
205 520	; 72 182
205 525	; 72 184
206 520	; 73 182
206 522	; 73 183
206 525	; 73 184
206 527	; 73 185
206 530	; 73 187
212 520	; 75 182
212 538	; 75 190
214 538	; 76 190
214 542	; 76 191
214 546	; 76 192
214 548	; 76 193
216 226	; 77 81
216 237	; 77 84
216 538	; 77 190
218 542	; 78 191
218 548	; 78 193
223 237	; 80 84
226 239	; 81 85
226 318	; 81 110
226 324	; 81 113
226 328	; 81 114
230 241	; 82 86
230 334	; 82 116
230 338	; 82 117
233 245	; 83 87
237 248	; 84 88
239 252	; 85 89
239 328	; 85 114
239 338	; 85 117
241 338	; 86 117
241 342	; 86 120
241 345	; 86 121
245 258	; 87 91
248 262	; 88 92
252 267	; 89 93
252 271	; 89 94
252 345	; 89 121
252 348	; 89 123
254 345	; 90 121
271 348	; 94 123
273 348	; 95 123
273 352	; 95 124
277 348	; 96 123
277 352	; 96 124
277 357	; 96 126
281 328	; 97 114
281 348	; 97 123
281 352	; 97 124
281 355	; 97 125
281 357	; 97 126
283 357	; 98 126
287 318	; 99 110
287 320	; 99 111
287 328	; 99 114
287 355	; 99 125
287 357	; 99 126
287 359	; 99 127
287 363	; 99 128
289 363	; 100 128
292 359	; 101 127
292 363	; 101 128
292 367	; 101 129
292 370	; 101 131
293 307	; 102 107
293 311	; 102 108
293 370	; 102 131
296 311	; 103 108
296 851	; 103 295
296 861	; 103 298
296 862	; 103 299
296 1122	; 103 388
296 1126	; 103 389
298 311	; 104 108
298 1122	; 104 388
301 315	; 105 109
303 318	; 106 110
307 320	; 107 111
311 323	; 108 112
315 324	; 109 113
318 328	; 110 114
320 330	; 111 115
320 355	; 111 125
320 359	; 111 127
323 334	; 112 116
324 338	; 113 117
328 340	; 114 118
328 348	; 114 123
328 355	; 114 125
330 341	; 115 119
330 355	; 115 125
334 342	; 116 120
338 345	; 117 121
338 348	; 117 123
340 347	; 118 122
340 348	; 118 123
363 384	; 128 135
370 740	; 131 260
370 851	; 131 295
374 740	; 132 260
374 742	; 132 261
374 840	; 132 292
378 468	; 133 164
378 470	; 133 165
378 740	; 133 260
378 742	; 133 261
378 754	; 133 264
378 827	; 133 288
378 829	; 133 289
378 840	; 133 292
380 399	; 134 139
380 452	; 134 158
380 462	; 134 161
380 464	; 134 162
380 468	; 134 164
380 470	; 134 165
380 840	; 134 292
384 399	; 135 139
384 470	; 135 165
387 401	; 136 140
387 855	; 136 296
387 862	; 136 299
391 403	; 137 141
395 406	; 138 142
395 462	; 138 161
399 408	; 139 143
399 420	; 139 148
399 450	; 139 157
399 452	; 139 158
399 462	; 139 161
399 855	; 139 296
401 412	; 140 144
401 413	; 140 145
401 414	; 140 146
401 418	; 140 147
401 420	; 140 148
401 866	; 140 300
403 413	; 141 145
406 450	; 142 157
406 458	; 142 160
406 462	; 142 161
408 418	; 143 147
408 420	; 143 148
408 436	; 143 153
408 450	; 143 157
418 859	; 147 297
418 866	; 147 300
418 867	; 147 301
420 436	; 148 153
420 440	; 148 154
420 855	; 148 296
420 859	; 148 297
422 843	; 149 293
422 859	; 149 297
422 901	; 149 312
422 1166	; 149 403
422 1449	; 149 495
422 1451	; 149 496
424 440	; 150 154
424 843	; 150 293
424 1451	; 150 496
424 1455	; 150 497
428 444	; 151 155
428 829	; 151 289
428 831	; 151 290
428 843	; 151 293
432 446	; 152 156
436 450	; 153 157
440 452	; 154 158
440 829	; 154 289
440 840	; 154 292
440 843	; 154 293
440 855	; 154 296
444 454	; 155 159
444 829	; 155 289
446 458	; 156 160
450 462	; 157 161
452 464	; 158 162
468 754	; 164 264
470 742	; 165 261
475 736	; 167 259
475 742	; 167 261
475 746	; 167 262
487 497	; 171 175
487 500	; 171 176
489 500	; 172 176
493 504	; 173 177
494 508	; 174 178
497 512	; 175 179
500 514	; 176 180
500 516	; 176 181
546 558	; 192 198
548 555	; 193 197
548 558	; 193 198
550 558	; 194 198
552 560	; 195 199
552 567	; 195 202
585 708	; 208 248
585 715	; 208 251
585 717	; 208 252
585 1016	; 208 350
585 1113	; 208 384
590 603	; 209 214
590 717	; 209 252
594 603	; 210 214
594 717	; 210 252
595 606	; 211 215
595 717	; 211 252
595 732	; 211 257
596 607	; 212 216
596 732	; 212 257
596 734	; 212 258
599 609	; 213 217
603 613	; 214 218
603 717	; 214 252
606 617	; 215 219
606 717	; 215 252
606 734	; 215 258
607 619	; 216 220
607 734	; 216 258
609 622	; 217 221
613 626	; 218 222
613 708	; 218 248
613 717	; 218 252
617 630	; 219 223
617 709	; 219 249
617 750	; 219 263
619 632	; 220 224
619 762	; 220 266
626 700	; 222 246
626 704	; 222 247
630 750	; 223 263
630 762	; 223 266
630 766	; 223 267
630 776	; 223 270
639 806	; 226 280
644 690	; 228 242
649 690	; 229 242
649 692	; 229 243
649 806	; 229 280
651 668	; 230 235
651 692	; 230 243
651 804	; 230 279
656 678	; 232 238
664 678	; 234 238
668 686	; 235 241
668 692	; 235 243
670 692	; 236 243
670 694	; 236 244
670 812	; 236 283
670 1027	; 236 353
670 1031	; 236 354
674 1031	; 237 354
678 1031	; 238 354
678 1219	; 238 419
680 1031	; 239 354
680 1210	; 239 416
680 1219	; 239 419
680 1223	; 239 420
682 1223	; 240 420
692 804	; 243 279
692 806	; 243 280
692 812	; 243 283
694 1027	; 244 353
704 816	; 247 284
708 717	; 248 252
709 721	; 249 253
709 734	; 249 258
711 725	; 250 254
711 1115	; 250 385
715 729	; 251 255
715 1016	; 251 350
715 1113	; 251 384
715 1115	; 251 385
717 731	; 252 256
717 732	; 252 257
717 734	; 252 258
721 734	; 253 258
721 740	; 253 260
725 1113	; 254 384
725 1115	; 254 385
725 1118	; 254 386
736 750	; 259 263
740 754	; 260 264
740 827	; 260 288
740 836	; 260 291
742 758	; 261 265
746 762	; 262 266
750 766	; 263 267
750 816	; 263 284
750 827	; 263 288
754 768	; 264 268
754 818	; 264 285
754 827	; 264 288
758 772	; 265 269
762 776	; 266 270
766 778	; 267 271
766 808	; 267 281
766 816	; 267 284
766 818	; 267 285
768 782	; 268 272
768 818	; 268 285
772 783	; 269 273
776 787	; 270 274
776 808	; 270 281
778 788	; 271 275
778 792	; 271 276
778 796	; 271 277
778 800	; 271 278
778 808	; 271 281
778 810	; 271 282
782 792	; 272 276
800 810	; 278 282
804 812	; 279 283
806 816	; 280 284
808 818	; 281 285
810 822	; 282 286
812 823	; 283 287
816 827	; 284 288
818 829	; 285 289
822 831	; 286 290
823 836	; 287 291
827 840	; 288 292
829 843	; 289 293
831 847	; 290 294
836 851	; 291 295
836 1130	; 291 390
840 855	; 292 296
843 859	; 293 297
843 1166	; 293 403
847 861	; 294 298
847 1130	; 294 390
847 1137	; 294 393
847 1138	; 294 394
847 1166	; 294 403
851 862	; 295 299
851 1119	; 295 387
851 1126	; 295 389
851 1130	; 295 390
855 866	; 296 300
859 867	; 297 301
859 879	; 297 304
861 879	; 298 304
861 1126	; 298 389
867 895	; 301 310
875 894	; 303 309
875 895	; 303 310
879 895	; 304 310
879 1122	; 304 388
879 1136	; 304 392
879 1137	; 304 393
879 1147	; 304 396
883 1079	; 305 372
883 1084	; 305 373
883 1091	; 305 376
883 1122	; 305 388
883 1136	; 305 392
883 1147	; 305 396
887 895	; 306 310
891 903	; 307 313
891 907	; 307 315
891 1079	; 307 372
891 1084	; 307 373
893 907	; 308 315
899 1449	; 311 495
901 1165	; 312 402
901 1166	; 312 403
901 1449	; 312 495
901 1451	; 312 496
903 1161	; 313 401
903 1165	; 313 402
903 1440	; 313 492
905 1161	; 314 401
905 1419	; 314 485
905 1421	; 314 486
905 1431	; 314 489
905 1440	; 314 492
905 1444	; 314 493
907 1431	; 315 489
911 1068	; 316 369
911 1161	; 316 401
911 1409	; 316 482
911 1419	; 316 485
913 1068	; 317 369
917 1054	; 318 364
917 1058	; 318 365
917 1068	; 318 369
917 1073	; 318 370
917 1075	; 318 371
917 1079	; 318 372
922 1066	; 319 368
922 1068	; 319 369
922 1073	; 319 370
922 1075	; 319 371
926 1073	; 320 370
926 1075	; 320 371
926 1087	; 320 374
929 940	; 321 325
929 1073	; 321 370
932 942	; 322 326
933 946	; 323 327
936 950	; 324 328
936 1066	; 324 368
936 1073	; 324 370
936 1366	; 324 468
940 955	; 325 329
940 1052	; 325 363
940 1073	; 325 370
940 1087	; 325 374
940 1090	; 325 375
940 1097	; 325 378
942 959	; 326 330
946 963	; 327 331
946 964	; 327 332
946 968	; 327 333
946 1366	; 327 468
950 968	; 328 333
950 992	; 328 342
950 1043	; 328 359
950 1048	; 328 362
950 1052	; 328 363
950 1090	; 328 375
950 1097	; 328 378
955 992	; 329 342
955 1097	; 329 378
963 986	; 331 339
963 992	; 331 342
963 994	; 331 343
964 986	; 332 339
964 1358	; 332 465
968 984	; 333 338
968 986	; 333 339
968 1364	; 333 467
968 1366	; 333 468
972 986	; 334 339
972 1303	; 334 446
972 1354	; 334 464
972 1358	; 334 465
972 1364	; 334 467
973 986	; 335 339
973 1303	; 335 446
973 1354	; 335 464
973 1364	; 335 467
973 1368	; 335 469
977 989	; 336 340
977 1244	; 336 427
977 1258	; 336 431
977 1264	; 336 434
977 1292	; 336 442
977 1294	; 336 443
977 1301	; 336 445
977 1354	; 336 464
979 990	; 337 341
979 1202	; 337 413
979 1210	; 337 416
979 1214	; 337 417
979 1240	; 337 426
979 1244	; 337 427
979 1294	; 337 443
984 992	; 338 342
984 1043	; 338 359
984 1048	; 338 362
984 1202	; 338 413
986 994	; 339 343
986 1258	; 339 431
989 998	; 340 344
989 1240	; 340 426
989 1244	; 340 427
989 1254	; 340 430
989 1258	; 340 431
990 1002	; 341 345
990 1021	; 341 351
990 1033	; 341 355
990 1043	; 341 359
990 1240	; 341 426
992 1004	; 342 346
992 1043	; 342 359
994 1008	; 343 347
994 1254	; 343 430
994 1258	; 343 431
998 1012	; 344 348
998 1015	; 344 349
998 1016	; 344 350
998 1021	; 344 351
998 1240	; 344 426
998 1254	; 344 430
1002 1015	; 345 349
1002 1021	; 345 351
1002 1099	; 345 379
1002 1109	; 345 382
1002 1111	; 345 383
1008 1254	; 347 430
1012 1113	; 348 384
1015 1109	; 349 382
1015 1111	; 349 383
1015 1113	; 349 384
1016 1034	; 350 356
1016 1111	; 350 383
1016 1113	; 350 384
1016 1115	; 350 385
1021 1033	; 351 355
1021 1034	; 351 356
1021 1099	; 351 379
1021 1111	; 351 383
1023 1034	; 352 356
1027 1038	; 353 357
1031 1042	; 354 358
1031 1196	; 354 411
1031 1210	; 354 416
1033 1043	; 355 359
1033 1210	; 355 416
1034 1045	; 356 360
1034 1099	; 356 379
1038 1046	; 357 361
1038 1149	; 357 397
1038 1154	; 357 398
1038 1196	; 357 411
1042 1048	; 358 362
1042 1196	; 358 411
1042 1202	; 358 413
1042 1210	; 358 416
1043 1052	; 359 363
1045 1054	; 360 364
1045 1142	; 360 395
1045 1154	; 360 398
1046 1058	; 361 365
1046 1062	; 361 366
1046 1154	; 361 398
1046 1194	; 361 410
1046 1196	; 361 411
1048 1062	; 362 366
1048 1063	; 362 367
1048 1066	; 362 368
1048 1368	; 362 469
1052 1066	; 363 368
1052 1068	; 363 369
1052 1073	; 363 370
1052 1090	; 363 375
1054 1068	; 364 369
1054 1073	; 364 370
1054 1079	; 364 372
1054 1142	; 364 395
1054 1154	; 364 398
1054 1156	; 364 399
1058 1068	; 365 369
1058 1154	; 365 398
1058 1156	; 365 399
1058 1160	; 365 400
1058 1182	; 365 407
1058 1190	; 365 409
1058 1194	; 365 410
1058 1397	; 365 478
1058 1409	; 365 482
1062 1194	; 366 410
1062 1386	; 366 475
1062 1397	; 366 478
1063 1368	; 367 469
1063 1385	; 367 474
1063 1386	; 367 475
1066 1366	; 368 468
1066 1368	; 368 469
1068 1397	; 369 478
1075 1090	; 371 375
1079 1091	; 372 376
1079 1142	; 372 395
1079 1147	; 372 396
1079 1156	; 372 399
1079 1161	; 372 401
1084 1093	; 373 377
1087 1097	; 374 378
1090 1099	; 375 379
1090 1142	; 375 395
1091 1103	; 376 380
1091 1122	; 376 388
1091 1132	; 376 391
1091 1136	; 376 392
1091 1142	; 376 395
1093 1106	; 377 381
1097 1109	; 378 382
1099 1111	; 379 383
1099 1132	; 379 391
1103 1118	; 380 386
1103 1132	; 380 391
1119 1132	; 387 391
1122 1136	; 388 392
1126 1137	; 389 393
1130 1138	; 390 394
1132 1142	; 391 395
1136 1147	; 392 396
1137 1149	; 393 397
1137 1166	; 393 403
1138 1154	; 394 398
1142 1156	; 395 399
1147 1160	; 396 400
1147 1161	; 396 401
1147 1165	; 396 402
1147 1166	; 396 403
1149 1165	; 397 402
1149 1166	; 397 403
1149 1170	; 397 404
1156 1409	; 399 482
1160 1170	; 400 404
1160 1178	; 400 406
1160 1182	; 400 407
1160 1409	; 400 482
1160 1421	; 400 486
1165 1451	; 402 496
1166 1451	; 403 496
1174 1421	; 405 486
1174 1444	; 405 493
1174 1451	; 405 496
1174 1455	; 405 497
1182 1401	; 407 479
1182 1409	; 407 482
1182 1411	; 407 483
1182 1421	; 407 486
1186 1401	; 408 479
1186 1411	; 408 483
1194 1386	; 410 475
1196 1210	; 411 416
1200 1210	; 412 416
1202 1214	; 413 417
1204 1215	; 414 418
1204 1294	; 414 443
1206 1219	; 415 419
1210 1223	; 416 420
1214 1227	; 417 421
1214 1294	; 417 443
1215 1294	; 418 443
1227 1236	; 421 425
1227 1240	; 421 426
1227 1294	; 421 443
1232 1246	; 423 428
1232 1280	; 423 439
1232 1292	; 423 442
1235 1246	; 424 428
1235 1292	; 424 442
1235 1294	; 424 443
1236 1250	; 425 429
1240 1254	; 426 430
1244 1258	; 427 431
1244 1264	; 427 434
1244 1292	; 427 442
1244 1294	; 427 443
1246 1260	; 428 432
1246 1264	; 428 434
1246 1266	; 428 435
1246 1274	; 428 437
1246 1292	; 428 442
1258 1354	; 431 464
1262 1340	; 433 458
1262 1351	; 433 463
1262 1354	; 433 464
1264 1292	; 434 442
1264 1340	; 434 458
1264 1354	; 434 464
1270 1338	; 436 456
1274 1288	; 437 441
1274 1292	; 437 442
1274 1301	; 437 445
1274 1312	; 437 448
1274 1326	; 437 453
1274 1338	; 437 456
1274 1340	; 437 458
1278 1292	; 438 442
1278 1338	; 438 456
1288 1301	; 441 445
1288 1308	; 441 447
1288 1312	; 441 448
1288 1323	; 441 452
1301 1344	; 445 460
1301 1354	; 445 464
1303 1344	; 446 460
1303 1360	; 446 466
1303 1364	; 446 467
1312 1323	; 448 452
1312 1326	; 448 453
1313 1326	; 449 453
1317 1330	; 450 454
1320 1334	; 451 455
1323 1338	; 452 456
1326 1339	; 453 457
1326 1340	; 453 458
1326 1342	; 453 459
1326 1344	; 453 460
1330 1342	; 454 459
1340 1351	; 458 463
1340 1354	; 458 464
1342 1351	; 459 463
1342 1354	; 459 464
1344 1354	; 460 464
1346 1358	; 461 465
1346 1360	; 461 466
1360 1370	; 466 470
1382 1393	; 473 477
1385 1397	; 474 478
1386 1401	; 475 479
1390 1403	; 476 480
1393 1407	; 477 481
1397 1409	; 478 482
1401 1411	; 479 483
1403 1415	; 480 484
1407 1419	; 481 485
1409 1421	; 482 486
1411 1425	; 483 487
1415 1428	; 484 488
1419 1431	; 485 489
1421 1435	; 486 490
1421 1444	; 486 493
1431 1444	; 489 493
1435 1445	; 490 494
1439 1449	; 491 495
9 82	; 4 29
9 258	; 4 91
23 226	; 8 81
25 103	; 9 36
38 159	; 13 56
44 178	; 15 63
50 479	; 17 169
53 479	; 18 169
57 363	; 19 128
57 477	; 19 168
59 357	; 20 126
63 95	; 21 33
63 500	; 21 176
67 357	; 23 126
74 277	; 27 96
85 516	; 30 181
85 520	; 30 182
89 500	; 31 176
91 212	; 32 75
107 216	; 38 77
124 136	; 43 48
139 563	; 50 200
139 565	; 50 201
151 585	; 54 208
155 729	; 55 255
161 546	; 57 192
163 184	; 58 65
171 546	; 60 192
194 527	; 68 185
202 504	; 70 177
206 538	; 73 190
226 338	; 81 117
239 262	; 85 92
341 348	; 119 123
380 742	; 134 261
387 840	; 136 292
399 440	; 139 154
420 450	; 148 157
452 829	; 158 289
465 758	; 163 265
465 768	; 163 268
473 742	; 166 261
475 758	; 167 265
504 516	; 177 181
528 542	; 186 191
579 1012	; 206 348
583 1012	; 207 348
585 1012	; 208 348
590 609	; 209 217
607 746	; 216 262
613 709	; 218 249
617 734	; 219 258
617 746	; 219 262
626 639	; 222 226
649 804	; 229 279
668 804	; 235 279
674 1219	; 237 419
682 1219	; 240 419
686 696	; 241 245
711 1016	; 250 350
831 1138	; 290 394
836 1119	; 291 387
859 901	; 297 312
867 899	; 301 311
879 901	; 304 312
905 917	; 314 318
911 1407	; 316 481
950 984	; 328 338
968 992	; 333 342
973 1202	; 335 413
979 1033	; 337 355
979 1227	; 337 421
990 1042	; 341 358
1004 1109	; 346 382
1034 1154	; 356 398
1038 1058	; 357 365
1048 1196	; 362 411
1048 1202	; 362 413
1063 1397	; 367 478
1073 1087	; 370 374
1204 1298	; 414 444
1227 1244	; 421 427
1258 1266	; 431 435
1264 1301	; 434 445
1284 1308	; 440 447
1288 1313	; 441 449
1301 1326	; 445 453
1303 1326	; 446 453
1303 1354	; 446 464
1344 1360	; 460 466
1344 1364	; 460 467
1368 1385	; 469 474
1440 1451	; 492 496
