# Supplementary material for: Cryptochrome magnetoreception: Time course of photoactivation from non-equilibrium coarse-grained molecular dynamics
Source: Comput Struct Biotechnol J. 2024 Nov 10;26:58–69. doi: 10.1016/j.csbj.2024.11.001 (PMC11725172; doi:10.1016/j.csbj.2024.11.001)
Supplement: Supplementary file 2 — Analysis codes and cg-MD simulation inputs (including initial molecular structures, parameters and topology files) and outputs (final molecular structures) of the 20 replicas. [file mmc2.zip › cg-md/data/itp files/molecule_0_go4view_harm.itp]

	Go bonds as harmonic bonds between the virtual particles:
	OV + symmetric rCSU contacts
1473 1565 1 0.765 1250	molecule_0_1 molecule_0_93
1474 1501 1 0.684 1250	molecule_0_2 molecule_0_29
1474 1565 1 0.565 1250	molecule_0_2 molecule_0_93
1475 1499 1 0.769 1250	molecule_0_3 molecule_0_27
1475 1500 1 0.582 1250	molecule_0_3 molecule_0_28
1475 1501 1 0.466 1250	molecule_0_3 molecule_0_29
1475 1565 1 0.571 1250	molecule_0_3 molecule_0_93
1475 1567 1 0.699 1250	molecule_0_3 molecule_0_95
1476 1500 1 0.675 1250	molecule_0_4 molecule_0_28
1476 1502 1 0.521 1250	molecule_0_4 molecule_0_30
1476 1504 1 0.84 1250	molecule_0_4 molecule_0_32
1476 1564 1 0.648 1250	molecule_0_4 molecule_0_92
1476 1565 1 0.463 1250	molecule_0_4 molecule_0_93
1476 1566 1 0.436 1250	molecule_0_4 molecule_0_94
1476 1567 1 0.51 1250	molecule_0_4 molecule_0_95
1476 1568 1 0.559 1250	molecule_0_4 molecule_0_96
1477 1496 1 0.672 1250	molecule_0_5 molecule_0_24
1477 1500 1 0.77 1250	molecule_0_5 molecule_0_28
1477 1502 1 0.52 1250	molecule_0_5 molecule_0_30
1477 1503 1 0.511 1250	molecule_0_5 molecule_0_31
1477 1504 1 0.501 1250	molecule_0_5 molecule_0_32
1477 1566 1 0.63 1250	molecule_0_5 molecule_0_94
1477 1568 1 0.503 1250	molecule_0_5 molecule_0_96
1478 1504 1 0.488 1250	molecule_0_6 molecule_0_32
1478 1506 1 0.764 1250	molecule_0_6 molecule_0_34
1478 1557 1 1.093 1250	molecule_0_6 molecule_0_85
1478 1564 1 1.08 1250	molecule_0_6 molecule_0_92
1478 1566 1 0.824 1250	molecule_0_6 molecule_0_94
1478 1568 1 0.536 1250	molecule_0_6 molecule_0_96
1478 1569 1 0.483 1250	molecule_0_6 molecule_0_97
1478 1570 1 0.452 1250	molecule_0_6 molecule_0_98
1479 1492 1 0.796 1250	molecule_0_7 molecule_0_20
1479 1493 1 0.732 1250	molecule_0_7 molecule_0_21
1479 1503 1 0.764 1250	molecule_0_7 molecule_0_31
1479 1504 1 0.488 1250	molecule_0_7 molecule_0_32
1479 1505 1 0.489 1250	molecule_0_7 molecule_0_33
1479 1506 1 0.476 1250	molecule_0_7 molecule_0_34
1479 1570 1 0.482 1250	molecule_0_7 molecule_0_98
1479 1572 1 0.934 1250	molecule_0_7 molecule_0_100
1480 1506 1 0.485 1250	molecule_0_8 molecule_0_34
1480 1508 1 0.836 1250	molecule_0_8 molecule_0_36
1480 1569 1 0.82 1250	molecule_0_8 molecule_0_97
1480 1570 1 0.529 1250	molecule_0_8 molecule_0_98
1480 1571 1 0.608 1250	molecule_0_8 molecule_0_99
1480 1582 1 1.055 1250	molecule_0_8 molecule_0_110
1481 1485 1 0.808 1250	molecule_0_9 molecule_0_13
1481 1493 1 1.04 1250	molecule_0_9 molecule_0_21
1481 1505 1 0.782 1250	molecule_0_9 molecule_0_33
1481 1506 1 0.5 1250	molecule_0_9 molecule_0_34
1481 1507 1 0.578 1250	molecule_0_9 molecule_0_35
1481 1535 1 1.057 1250	molecule_0_9 molecule_0_63
1481 1546 1 1.009 1250	molecule_0_9 molecule_0_74
1482 1571 1 0.914 1250	molecule_0_10 molecule_0_99
1482 1572 1 0.718 1250	molecule_0_10 molecule_0_100
1482 1579 1 0.971 1250	molecule_0_10 molecule_0_107
1483 1572 1 0.621 1250	molecule_0_11 molecule_0_100
1483 1574 1 0.88 1250	molecule_0_11 molecule_0_102
1483 1579 1 0.999 1250	molecule_0_11 molecule_0_107
1483 1726 1 0.754 1250	molecule_0_11 molecule_0_254
1483 1727 1 0.543 1250	molecule_0_11 molecule_0_255
1484 1490 1 0.834 1250	molecule_0_12 molecule_0_18
1484 1727 1 0.541 1250	molecule_0_12 molecule_0_255
1484 1728 1 0.387 1250	molecule_0_12 molecule_0_256
1485 1531 1 0.73 1250	molecule_0_13 molecule_0_59
1485 1532 1 0.796 1250	molecule_0_13 molecule_0_60
1485 1535 1 0.709 1250	molecule_0_13 molecule_0_63
1485 1684 1 0.709 1250	molecule_0_13 molecule_0_212
1485 1727 1 0.581 1250	molecule_0_13 molecule_0_255
1485 1728 1 0.449 1250	molecule_0_13 molecule_0_256
1485 1729 1 0.43 1250	molecule_0_13 molecule_0_257
1486 1490 1 0.7 1250	molecule_0_14 molecule_0_18
1486 1491 1 0.984 1250	molecule_0_14 molecule_0_19
1486 1493 1 0.888 1250	molecule_0_14 molecule_0_21
1486 1602 1 1.019 1250	molecule_0_14 molecule_0_130
1486 1684 1 0.747 1250	molecule_0_14 molecule_0_212
1486 1728 1 0.677 1250	molecule_0_14 molecule_0_256
1486 1729 1 0.571 1250	molecule_0_14 molecule_0_257
1486 1730 1 0.714 1250	molecule_0_14 molecule_0_258
1486 1731 1 0.943 1250	molecule_0_14 molecule_0_259
1487 1493 1 0.81 1250	molecule_0_15 molecule_0_21
1487 1538 1 0.914 1250	molecule_0_15 molecule_0_66
1487 1539 1 0.986 1250	molecule_0_15 molecule_0_67
1487 1643 1 0.567 1250	molecule_0_15 molecule_0_171
1487 1684 1 0.883 1250	molecule_0_15 molecule_0_212
1488 1642 1 0.612 1250	molecule_0_16 molecule_0_170
1488 1684 1 0.903 1250	molecule_0_16 molecule_0_212
1488 1729 1 0.776 1250	molecule_0_16 molecule_0_257
1488 1730 1 0.699 1250	molecule_0_16 molecule_0_258
1488 1731 1 0.705 1250	molecule_0_16 molecule_0_259
1489 1639 1 0.631 1250	molecule_0_17 molecule_0_167
1489 1640 1 0.454 1250	molecule_0_17 molecule_0_168
1489 1731 1 0.69 1250	molecule_0_17 molecule_0_259
1489 1733 1 0.861 1250	molecule_0_17 molecule_0_261
1490 1494 1 0.581 1250	molecule_0_18 molecule_0_22
1490 1640 1 0.655 1250	molecule_0_18 molecule_0_168
1491 1495 1 0.603 1250	molecule_0_19 molecule_0_23
1491 1601 1 0.744 1250	molecule_0_19 molecule_0_129
1491 1602 1 0.776 1250	molecule_0_19 molecule_0_130
1492 1496 1 0.587 1250	molecule_0_20 molecule_0_24
1492 1570 1 0.62 1250	molecule_0_20 molecule_0_98
1492 1571 1 0.619 1250	molecule_0_20 molecule_0_99
1492 1572 1 0.797 1250	molecule_0_20 molecule_0_100
1492 1600 1 0.718 1250	molecule_0_20 molecule_0_128
1493 1497 1 0.647 1250	molecule_0_21 molecule_0_25
1493 1503 1 0.932 1250	molecule_0_21 molecule_0_31
1493 1643 1 0.96 1250	molecule_0_21 molecule_0_171
1494 1498 1 0.652 1250	molecule_0_22 molecule_0_26
1494 1640 1 0.938 1250	molecule_0_22 molecule_0_168
1494 1641 1 0.817 1250	molecule_0_22 molecule_0_169
1494 1643 1 0.869 1250	molecule_0_22 molecule_0_171
1495 1499 1 0.579 1250	molecule_0_23 molecule_0_27
1496 1500 1 0.603 1250	molecule_0_24 molecule_0_28
1496 1503 1 0.711 1250	molecule_0_24 molecule_0_31
1496 1570 1 0.8 1250	molecule_0_24 molecule_0_98
1496 1651 1 0.853 1250	molecule_0_24 molecule_0_179
1497 1503 1 0.744 1250	molecule_0_25 molecule_0_31
1497 1643 1 1.032 1250	molecule_0_25 molecule_0_171
1497 1647 1 0.674 1250	molecule_0_25 molecule_0_175
1497 1648 1 0.742 1250	molecule_0_25 molecule_0_176
1497 1651 1 0.613 1250	molecule_0_25 molecule_0_179
1498 1650 1 0.833 1250	molecule_0_26 molecule_0_178
1500 1651 1 0.579 1250	molecule_0_28 molecule_0_179
1501 1651 1 0.488 1250	molecule_0_29 molecule_0_179
1501 1652 1 0.577 1250	molecule_0_29 molecule_0_180
1502 1651 1 0.528 1250	molecule_0_30 molecule_0_179
1502 1652 1 0.484 1250	molecule_0_30 molecule_0_180
1503 1651 1 0.666 1250	molecule_0_31 molecule_0_179
1503 1652 1 0.513 1250	molecule_0_31 molecule_0_180
1503 1653 1 0.517 1250	molecule_0_31 molecule_0_181
1503 1654 1 0.679 1250	molecule_0_31 molecule_0_182
1504 1564 1 1.051 1250	molecule_0_32 molecule_0_92
1504 1566 1 1.053 1250	molecule_0_32 molecule_0_94
1504 1654 1 0.776 1250	molecule_0_32 molecule_0_182
1505 1539 1 0.956 1250	molecule_0_33 molecule_0_67
1505 1544 1 0.78 1250	molecule_0_33 molecule_0_72
1505 1545 1 0.554 1250	molecule_0_33 molecule_0_73
1505 1546 1 0.509 1250	molecule_0_33 molecule_0_74
1505 1547 1 0.501 1250	molecule_0_33 molecule_0_75
1505 1653 1 0.883 1250	molecule_0_33 molecule_0_181
1505 1654 1 0.804 1250	molecule_0_33 molecule_0_182
1506 1546 1 0.611 1250	molecule_0_34 molecule_0_74
1506 1547 1 0.465 1250	molecule_0_34 molecule_0_75
1506 1549 1 0.801 1250	molecule_0_34 molecule_0_77
1507 1532 1 0.943 1250	molecule_0_35 molecule_0_60
1507 1546 1 0.69 1250	molecule_0_35 molecule_0_74
1507 1547 1 0.476 1250	molecule_0_35 molecule_0_75
1507 1548 1 0.512 1250	molecule_0_35 molecule_0_76
1507 1549 1 0.505 1250	molecule_0_35 molecule_0_77
1508 1513 1 0.754 1250	molecule_0_36 molecule_0_41
1508 1514 1 0.818 1250	molecule_0_36 molecule_0_42
1508 1549 1 0.494 1250	molecule_0_36 molecule_0_77
1508 1551 1 0.698 1250	molecule_0_36 molecule_0_79
1508 1553 1 0.841 1250	molecule_0_36 molecule_0_81
1509 1514 1 0.77 1250	molecule_0_37 molecule_0_42
1509 1528 1 1.089 1250	molecule_0_37 molecule_0_56
1509 1529 1 1.056 1250	molecule_0_37 molecule_0_57
1509 1532 1 1.089 1250	molecule_0_37 molecule_0_60
1509 1548 1 0.722 1250	molecule_0_37 molecule_0_76
1509 1549 1 0.485 1250	molecule_0_37 molecule_0_77
1509 1664 1 0.889 1250	molecule_0_37 molecule_0_192
1509 1665 1 0.911 1250	molecule_0_37 molecule_0_193
1509 1670 1 0.937 1250	molecule_0_37 molecule_0_198
1510 1514 1 0.599 1250	molecule_0_38 molecule_0_42
1510 1550 1 0.543 1250	molecule_0_38 molecule_0_78
1510 1551 1 0.544 1250	molecule_0_38 molecule_0_79
1511 1515 1 0.581 1250	molecule_0_39 molecule_0_43
1511 1669 1 0.957 1250	molecule_0_39 molecule_0_197
1511 1670 1 0.868 1250	molecule_0_39 molecule_0_198
1511 1671 1 1.021 1250	molecule_0_39 molecule_0_199
1512 1516 1 0.617 1250	molecule_0_40 molecule_0_44
1512 1551 1 0.846 1250	molecule_0_40 molecule_0_79
1512 1552 1 0.994 1250	molecule_0_40 molecule_0_80
1513 1517 1 0.62 1250	molecule_0_41 molecule_0_45
1513 1553 1 1.049 1250	molecule_0_41 molecule_0_81
1513 1578 1 0.911 1250	molecule_0_41 molecule_0_106
1514 1518 1 0.516 1250	molecule_0_42 molecule_0_46
1514 1525 1 1.051 1250	molecule_0_42 molecule_0_53
1516 1578 1 0.702 1250	molecule_0_44 molecule_0_106
1517 1578 1 0.62 1250	molecule_0_45 molecule_0_106
1517 1579 1 0.801 1250	molecule_0_45 molecule_0_107
1518 1524 1 1.053 1250	molecule_0_46 molecule_0_52
1518 1852 1 0.771 1250	molecule_0_46 molecule_0_380
1519 1524 1 0.864 1250	molecule_0_47 molecule_0_52
1519 1849 1 0.677 1250	molecule_0_47 molecule_0_377
1519 1852 1 0.488 1250	molecule_0_47 molecule_0_380
1519 1853 1 0.473 1250	molecule_0_47 molecule_0_381
1520 1524 1 0.675 1250	molecule_0_48 molecule_0_52
1520 1525 1 0.76 1250	molecule_0_48 molecule_0_53
1520 1853 1 0.457 1250	molecule_0_48 molecule_0_381
1521 1525 1 0.555 1250	molecule_0_49 molecule_0_53
1521 1853 1 0.55 1250	molecule_0_49 molecule_0_381
1522 1526 1 0.641 1250	molecule_0_50 molecule_0_54
1523 1527 1 0.67 1250	molecule_0_51 molecule_0_55
1523 1677 1 0.803 1250	molecule_0_51 molecule_0_205
1523 1678 1 0.908 1250	molecule_0_51 molecule_0_206
1523 1818 1 0.896 1250	molecule_0_51 molecule_0_346
1523 1819 1 0.881 1250	molecule_0_51 molecule_0_347
1523 1820 1 0.827 1250	molecule_0_51 molecule_0_348
1523 1821 1 0.741 1250	molecule_0_51 molecule_0_349
1523 1856 1 0.797 1250	molecule_0_51 molecule_0_384
1524 1528 1 0.638 1250	molecule_0_52 molecule_0_56
1524 1726 1 1.004 1250	molecule_0_52 molecule_0_254
1524 1727 1 1.069 1250	molecule_0_52 molecule_0_255
1524 1852 1 0.899 1250	molecule_0_52 molecule_0_380
1524 1853 1 0.721 1250	molecule_0_52 molecule_0_381
1524 1855 1 0.713 1250	molecule_0_52 molecule_0_383
1524 1856 1 0.661 1250	molecule_0_52 molecule_0_384
1524 1858 1 0.934 1250	molecule_0_52 molecule_0_386
1525 1529 1 0.629 1250	molecule_0_53 molecule_0_57
1525 1670 1 0.969 1250	molecule_0_53 molecule_0_198
1525 1672 1 0.924 1250	molecule_0_53 molecule_0_200
1526 1530 1 0.634 1250	molecule_0_54 molecule_0_58
1526 1672 1 0.923 1250	molecule_0_54 molecule_0_200
1526 1678 1 0.932 1250	molecule_0_54 molecule_0_206
1527 1531 1 0.59 1250	molecule_0_55 molecule_0_59
1527 1680 1 0.737 1250	molecule_0_55 molecule_0_208
1527 1681 1 0.687 1250	molecule_0_55 molecule_0_209
1527 1682 1 0.571 1250	molecule_0_55 molecule_0_210
1527 1723 1 0.87 1250	molecule_0_55 molecule_0_251
1527 1724 1 0.936 1250	molecule_0_55 molecule_0_252
1527 1856 1 0.864 1250	molecule_0_55 molecule_0_384
1528 1532 1 0.583 1250	molecule_0_56 molecule_0_60
1528 1727 1 0.824 1250	molecule_0_56 molecule_0_255
1529 1533 1 0.581 1250	molecule_0_57 molecule_0_61
1529 1670 1 1.066 1250	molecule_0_57 molecule_0_198
1530 1534 1 0.593 1250	molecule_0_58 molecule_0_62
1530 1681 1 0.692 1250	molecule_0_58 molecule_0_209
1530 1682 1 0.448 1250	molecule_0_58 molecule_0_210
1531 1535 1 0.614 1250	molecule_0_59 molecule_0_63
1531 1682 1 0.463 1250	molecule_0_59 molecule_0_210
1531 1683 1 0.504 1250	molecule_0_59 molecule_0_211
1531 1727 1 0.823 1250	molecule_0_59 molecule_0_255
1531 1729 1 0.852 1250	molecule_0_59 molecule_0_257
1532 1536 1 0.618 1250	molecule_0_60 molecule_0_64
1532 1546 1 0.933 1250	molecule_0_60 molecule_0_74
1533 1537 1 0.616 1250	molecule_0_61 molecule_0_65
1534 1538 1 0.607 1250	molecule_0_62 molecule_0_66
1534 1682 1 0.714 1250	molecule_0_62 molecule_0_210
1534 1683 1 0.65 1250	molecule_0_62 molecule_0_211
1534 1684 1 0.744 1250	molecule_0_62 molecule_0_212
1534 1685 1 0.84 1250	molecule_0_62 molecule_0_213
1535 1539 1 0.603 1250	molecule_0_63 molecule_0_67
1535 1546 1 0.818 1250	molecule_0_63 molecule_0_74
1536 1540 1 0.587 1250	molecule_0_64 molecule_0_68
1536 1546 1 0.655 1250	molecule_0_64 molecule_0_74
1537 1541 1 0.601 1250	molecule_0_65 molecule_0_69
1538 1542 1 0.614 1250	molecule_0_66 molecule_0_70
1538 1684 1 0.985 1250	molecule_0_66 molecule_0_212
1538 1685 1 1.023 1250	molecule_0_66 molecule_0_213
1539 1543 1 0.535 1250	molecule_0_67 molecule_0_71
1539 1544 1 0.417 1250	molecule_0_67 molecule_0_72
1539 1546 1 0.792 1250	molecule_0_67 molecule_0_74
1539 1648 1 0.951 1250	molecule_0_67 molecule_0_176
1540 1544 1 0.467 1250	molecule_0_68 molecule_0_72
1540 1656 1 0.633 1250	molecule_0_68 molecule_0_184
1542 1643 1 0.847 1250	molecule_0_70 molecule_0_171
1542 1644 1 0.635 1250	molecule_0_70 molecule_0_172
1542 1645 1 0.485 1250	molecule_0_70 molecule_0_173
1542 1648 1 0.684 1250	molecule_0_70 molecule_0_176
1543 1648 1 0.595 1250	molecule_0_71 molecule_0_176
1543 1649 1 0.729 1250	molecule_0_71 molecule_0_177
1543 1653 1 0.655 1250	molecule_0_71 molecule_0_181
1543 1656 1 0.705 1250	molecule_0_71 molecule_0_184
1544 1648 1 0.752 1250	molecule_0_72 molecule_0_176
1544 1653 1 0.622 1250	molecule_0_72 molecule_0_181
1544 1654 1 0.497 1250	molecule_0_72 molecule_0_182
1544 1656 1 0.632 1250	molecule_0_72 molecule_0_184
1545 1654 1 0.458 1250	molecule_0_73 molecule_0_182
1545 1655 1 0.546 1250	molecule_0_73 molecule_0_183
1545 1656 1 0.641 1250	molecule_0_73 molecule_0_184
1545 1657 1 0.772 1250	molecule_0_73 molecule_0_185
1545 1659 1 1.032 1250	molecule_0_73 molecule_0_187
1547 1654 1 0.947 1250	molecule_0_75 molecule_0_182
1547 1662 1 0.579 1250	molecule_0_75 molecule_0_190
1548 1662 1 0.362 1250	molecule_0_76 molecule_0_190
1548 1663 1 0.448 1250	molecule_0_76 molecule_0_191
1548 1664 1 0.704 1250	molecule_0_76 molecule_0_192
1548 1665 1 0.947 1250	molecule_0_76 molecule_0_193
1549 1553 1 0.8 1250	molecule_0_77 molecule_0_81
1549 1556 1 0.949 1250	molecule_0_77 molecule_0_84
1549 1662 1 0.609 1250	molecule_0_77 molecule_0_190
1550 1663 1 0.745 1250	molecule_0_78 molecule_0_191
1550 1665 1 0.871 1250	molecule_0_78 molecule_0_193
1552 1556 1 0.662 1250	molecule_0_80 molecule_0_84
1553 1557 1 0.627 1250	molecule_0_81 molecule_0_85
1553 1582 1 0.994 1250	molecule_0_81 molecule_0_110
1553 1585 1 0.981 1250	molecule_0_81 molecule_0_113
1553 1586 1 0.988 1250	molecule_0_81 molecule_0_114
1554 1558 1 0.592 1250	molecule_0_82 molecule_0_86
1554 1588 1 1.068 1250	molecule_0_82 molecule_0_116
1554 1589 1 0.897 1250	molecule_0_82 molecule_0_117
1555 1559 1 0.601 1250	molecule_0_83 molecule_0_87
1556 1560 1 0.572 1250	molecule_0_84 molecule_0_88
1557 1561 1 0.565 1250	molecule_0_85 molecule_0_89
1557 1586 1 1.002 1250	molecule_0_85 molecule_0_114
1557 1589 1 0.867 1250	molecule_0_85 molecule_0_117
1558 1589 1 0.899 1250	molecule_0_86 molecule_0_117
1558 1592 1 1.003 1250	molecule_0_86 molecule_0_120
1558 1593 1 0.867 1250	molecule_0_86 molecule_0_121
1559 1563 1 0.736 1250	molecule_0_87 molecule_0_91
1560 1564 1 0.605 1250	molecule_0_88 molecule_0_92
1561 1565 1 0.528 1250	molecule_0_89 molecule_0_93
1561 1566 1 0.522 1250	molecule_0_89 molecule_0_94
1561 1593 1 0.758 1250	molecule_0_89 molecule_0_121
1561 1595 1 0.955 1250	molecule_0_89 molecule_0_123
1562 1593 1 0.82 1250	molecule_0_90 molecule_0_121
1566 1595 1 0.681 1250	molecule_0_94 molecule_0_123
1567 1595 1 0.509 1250	molecule_0_95 molecule_0_123
1567 1596 1 0.513 1250	molecule_0_95 molecule_0_124
1568 1595 1 0.625 1250	molecule_0_96 molecule_0_123
1568 1596 1 0.453 1250	molecule_0_96 molecule_0_124
1568 1598 1 0.743 1250	molecule_0_96 molecule_0_126
1569 1586 1 0.823 1250	molecule_0_97 molecule_0_114
1569 1595 1 0.726 1250	molecule_0_97 molecule_0_123
1569 1596 1 0.468 1250	molecule_0_97 molecule_0_124
1569 1597 1 0.496 1250	molecule_0_97 molecule_0_125
1569 1598 1 0.472 1250	molecule_0_97 molecule_0_126
1570 1598 1 0.489 1250	molecule_0_98 molecule_0_126
1571 1582 1 0.994 1250	molecule_0_99 molecule_0_110
1571 1583 1 0.871 1250	molecule_0_99 molecule_0_111
1571 1586 1 1.041 1250	molecule_0_99 molecule_0_114
1571 1597 1 0.765 1250	molecule_0_99 molecule_0_125
1571 1598 1 0.458 1250	molecule_0_99 molecule_0_126
1571 1599 1 0.492 1250	molecule_0_99 molecule_0_127
1571 1600 1 0.54 1250	molecule_0_99 molecule_0_128
1572 1600 1 0.488 1250	molecule_0_100 molecule_0_128
1573 1599 1 0.65 1250	molecule_0_101 molecule_0_127
1573 1600 1 0.434 1250	molecule_0_101 molecule_0_128
1573 1601 1 0.503 1250	molecule_0_101 molecule_0_129
1573 1603 1 0.826 1250	molecule_0_101 molecule_0_131
1574 1579 1 0.57 1250	molecule_0_102 molecule_0_107
1574 1580 1 0.667 1250	molecule_0_102 molecule_0_108
1574 1603 1 0.988 1250	molecule_0_102 molecule_0_131
1575 1580 1 0.747 1250	molecule_0_103 molecule_0_108
1575 1767 1 0.873 1250	molecule_0_103 molecule_0_295
1575 1770 1 0.673 1250	molecule_0_103 molecule_0_298
1575 1771 1 0.658 1250	molecule_0_103 molecule_0_299
1575 1860 1 0.83 1250	molecule_0_103 molecule_0_388
1575 1861 1 0.841 1250	molecule_0_103 molecule_0_389
1576 1580 1 0.629 1250	molecule_0_104 molecule_0_108
1576 1860 1 0.861 1250	molecule_0_104 molecule_0_388
1577 1581 1 0.606 1250	molecule_0_105 molecule_0_109
1578 1582 1 0.608 1250	molecule_0_106 molecule_0_110
1579 1583 1 0.633 1250	molecule_0_107 molecule_0_111
1580 1584 1 0.594 1250	molecule_0_108 molecule_0_112
1581 1585 1 0.619 1250	molecule_0_109 molecule_0_113
1582 1586 1 0.589 1250	molecule_0_110 molecule_0_114
1583 1587 1 0.601 1250	molecule_0_111 molecule_0_115
1583 1597 1 0.837 1250	molecule_0_111 molecule_0_125
1583 1599 1 0.943 1250	molecule_0_111 molecule_0_127
1584 1588 1 0.654 1250	molecule_0_112 molecule_0_116
1585 1589 1 0.613 1250	molecule_0_113 molecule_0_117
1586 1590 1 0.594 1250	molecule_0_114 molecule_0_118
1586 1595 1 0.804 1250	molecule_0_114 molecule_0_123
1586 1597 1 0.77 1250	molecule_0_114 molecule_0_125
1587 1591 1 0.578 1250	molecule_0_115 molecule_0_119
1587 1597 1 0.714 1250	molecule_0_115 molecule_0_125
1588 1592 1 0.598 1250	molecule_0_116 molecule_0_120
1589 1593 1 0.54 1250	molecule_0_117 molecule_0_121
1589 1595 1 0.636 1250	molecule_0_117 molecule_0_123
1590 1594 1 0.469 1250	molecule_0_118 molecule_0_122
1590 1595 1 0.351 1250	molecule_0_118 molecule_0_123
1600 1607 1 1.09 1250	molecule_0_128 molecule_0_135
1603 1732 1 0.702 1250	molecule_0_131 molecule_0_260
1603 1767 1 0.881 1250	molecule_0_131 molecule_0_295
1604 1732 1 0.685 1250	molecule_0_132 molecule_0_260
1604 1733 1 0.753 1250	molecule_0_132 molecule_0_261
1604 1764 1 0.774 1250	molecule_0_132 molecule_0_292
1605 1636 1 0.562 1250	molecule_0_133 molecule_0_164
1605 1637 1 0.532 1250	molecule_0_133 molecule_0_165
1605 1732 1 0.748 1250	molecule_0_133 molecule_0_260
1605 1733 1 0.683 1250	molecule_0_133 molecule_0_261
1605 1736 1 0.958 1250	molecule_0_133 molecule_0_264
1605 1760 1 0.917 1250	molecule_0_133 molecule_0_288
1605 1761 1 0.922 1250	molecule_0_133 molecule_0_289
1605 1764 1 0.792 1250	molecule_0_133 molecule_0_292
1606 1611 1 0.885 1250	molecule_0_134 molecule_0_139
1606 1630 1 0.997 1250	molecule_0_134 molecule_0_158
1606 1633 1 0.907 1250	molecule_0_134 molecule_0_161
1606 1634 1 0.95 1250	molecule_0_134 molecule_0_162
1606 1636 1 0.703 1250	molecule_0_134 molecule_0_164
1606 1637 1 0.669 1250	molecule_0_134 molecule_0_165
1606 1764 1 0.854 1250	molecule_0_134 molecule_0_292
1607 1611 1 0.686 1250	molecule_0_135 molecule_0_139
1607 1637 1 0.88 1250	molecule_0_135 molecule_0_165
1608 1612 1 0.645 1250	molecule_0_136 molecule_0_140
1608 1768 1 0.719 1250	molecule_0_136 molecule_0_296
1608 1771 1 0.849 1250	molecule_0_136 molecule_0_299
1609 1613 1 0.609 1250	molecule_0_137 molecule_0_141
1610 1614 1 0.643 1250	molecule_0_138 molecule_0_142
1610 1633 1 0.848 1250	molecule_0_138 molecule_0_161
1611 1615 1 0.62 1250	molecule_0_139 molecule_0_143
1611 1620 1 0.857 1250	molecule_0_139 molecule_0_148
1611 1629 1 0.668 1250	molecule_0_139 molecule_0_157
1611 1630 1 0.8 1250	molecule_0_139 molecule_0_158
1611 1633 1 0.885 1250	molecule_0_139 molecule_0_161
1611 1768 1 0.876 1250	molecule_0_139 molecule_0_296
1612 1616 1 0.527 1250	molecule_0_140 molecule_0_144
1612 1617 1 0.469 1250	molecule_0_140 molecule_0_145
1612 1618 1 0.481 1250	molecule_0_140 molecule_0_146
1612 1619 1 0.678 1250	molecule_0_140 molecule_0_147
1612 1620 1 0.832 1250	molecule_0_140 molecule_0_148
1612 1772 1 0.902 1250	molecule_0_140 molecule_0_300
1613 1617 1 0.581 1250	molecule_0_141 molecule_0_145
1614 1629 1 0.737 1250	molecule_0_142 molecule_0_157
1614 1632 1 0.972 1250	molecule_0_142 molecule_0_160
1614 1633 1 1.09 1250	molecule_0_142 molecule_0_161
1615 1619 1 0.668 1250	molecule_0_143 molecule_0_147
1615 1620 1 0.8 1250	molecule_0_143 molecule_0_148
1615 1625 1 0.963 1250	molecule_0_143 molecule_0_153
1615 1629 1 0.897 1250	molecule_0_143 molecule_0_157
1619 1769 1 0.612 1250	molecule_0_147 molecule_0_297
1619 1772 1 0.607 1250	molecule_0_147 molecule_0_300
1619 1773 1 0.869 1250	molecule_0_147 molecule_0_301
1620 1625 1 0.7 1250	molecule_0_148 molecule_0_153
1620 1626 1 0.692 1250	molecule_0_148 molecule_0_154
1620 1768 1 0.691 1250	molecule_0_148 molecule_0_296
1620 1769 1 0.6 1250	molecule_0_148 molecule_0_297
1621 1765 1 0.859 1250	molecule_0_149 molecule_0_293
1621 1769 1 0.772 1250	molecule_0_149 molecule_0_297
1621 1784 1 0.868 1250	molecule_0_149 molecule_0_312
1621 1875 1 0.779 1250	molecule_0_149 molecule_0_403
1621 1967 1 0.622 1250	molecule_0_149 molecule_0_495
1621 1968 1 0.524 1250	molecule_0_149 molecule_0_496
1622 1626 1 0.589 1250	molecule_0_150 molecule_0_154
1622 1765 1 0.816 1250	molecule_0_150 molecule_0_293
1622 1968 1 0.607 1250	molecule_0_150 molecule_0_496
1622 1969 1 0.612 1250	molecule_0_150 molecule_0_497
1623 1627 1 0.591 1250	molecule_0_151 molecule_0_155
1623 1761 1 0.885 1250	molecule_0_151 molecule_0_289
1623 1762 1 0.838 1250	molecule_0_151 molecule_0_290
1623 1765 1 0.781 1250	molecule_0_151 molecule_0_293
1624 1628 1 0.604 1250	molecule_0_152 molecule_0_156
1625 1629 1 0.603 1250	molecule_0_153 molecule_0_157
1626 1630 1 0.584 1250	molecule_0_154 molecule_0_158
1626 1761 1 0.909 1250	molecule_0_154 molecule_0_289
1626 1764 1 0.952 1250	molecule_0_154 molecule_0_292
1626 1765 1 0.801 1250	molecule_0_154 molecule_0_293
1626 1768 1 0.979 1250	molecule_0_154 molecule_0_296
1627 1631 1 0.591 1250	molecule_0_155 molecule_0_159
1627 1761 1 0.911 1250	molecule_0_155 molecule_0_289
1628 1632 1 0.67 1250	molecule_0_156 molecule_0_160
1629 1633 1 0.659 1250	molecule_0_157 molecule_0_161
1630 1634 1 0.538 1250	molecule_0_158 molecule_0_162
1636 1736 1 0.8 1250	molecule_0_164 molecule_0_264
1637 1733 1 0.572 1250	molecule_0_165 molecule_0_261
1639 1731 1 0.86 1250	molecule_0_167 molecule_0_259
1639 1733 1 0.634 1250	molecule_0_167 molecule_0_261
1639 1734 1 0.693 1250	molecule_0_167 molecule_0_262
1643 1647 1 0.73 1250	molecule_0_171 molecule_0_175
1643 1648 1 0.876 1250	molecule_0_171 molecule_0_176
1644 1648 1 0.612 1250	molecule_0_172 molecule_0_176
1645 1649 1 0.632 1250	molecule_0_173 molecule_0_177
1646 1650 1 0.584 1250	molecule_0_174 molecule_0_178
1647 1651 1 0.608 1250	molecule_0_175 molecule_0_179
1648 1652 1 0.476 1250	molecule_0_176 molecule_0_180
1648 1653 1 0.635 1250	molecule_0_176 molecule_0_181
1664 1670 1 0.976 1250	molecule_0_192 molecule_0_198
1665 1669 1 0.645 1250	molecule_0_193 molecule_0_197
1665 1670 1 0.703 1250	molecule_0_193 molecule_0_198
1666 1670 1 0.632 1250	molecule_0_194 molecule_0_198
1667 1671 1 0.57 1250	molecule_0_195 molecule_0_199
1667 1674 1 0.873 1250	molecule_0_195 molecule_0_202
1680 1720 1 1.01 1250	molecule_0_208 molecule_0_248
1680 1723 1 0.916 1250	molecule_0_208 molecule_0_251
1680 1724 1 1.058 1250	molecule_0_208 molecule_0_252
1680 1822 1 1.083 1250	molecule_0_208 molecule_0_350
1680 1856 1 0.984 1250	molecule_0_208 molecule_0_384
1681 1686 1 0.635 1250	molecule_0_209 molecule_0_214
1681 1724 1 0.907 1250	molecule_0_209 molecule_0_252
1682 1686 1 0.649 1250	molecule_0_210 molecule_0_214
1682 1724 1 0.81 1250	molecule_0_210 molecule_0_252
1683 1687 1 0.6 1250	molecule_0_211 molecule_0_215
1683 1724 1 0.659 1250	molecule_0_211 molecule_0_252
1683 1729 1 0.586 1250	molecule_0_211 molecule_0_257
1684 1688 1 0.613 1250	molecule_0_212 molecule_0_216
1684 1729 1 0.502 1250	molecule_0_212 molecule_0_257
1684 1730 1 0.712 1250	molecule_0_212 molecule_0_258
1685 1689 1 0.635 1250	molecule_0_213 molecule_0_217
1686 1690 1 0.622 1250	molecule_0_214 molecule_0_218
1686 1724 1 0.885 1250	molecule_0_214 molecule_0_252
1687 1691 1 0.605 1250	molecule_0_215 molecule_0_219
1687 1724 1 0.722 1250	molecule_0_215 molecule_0_252
1687 1730 1 0.778 1250	molecule_0_215 molecule_0_258
1688 1692 1 0.611 1250	molecule_0_216 molecule_0_220
1688 1730 1 0.891 1250	molecule_0_216 molecule_0_258
1689 1693 1 0.623 1250	molecule_0_217 molecule_0_221
1690 1694 1 0.633 1250	molecule_0_218 molecule_0_222
1690 1720 1 0.657 1250	molecule_0_218 molecule_0_248
1690 1724 1 1.085 1250	molecule_0_218 molecule_0_252
1691 1695 1 0.653 1250	molecule_0_219 molecule_0_223
1691 1721 1 0.852 1250	molecule_0_219 molecule_0_249
1691 1735 1 0.872 1250	molecule_0_219 molecule_0_263
1692 1696 1 0.712 1250	molecule_0_220 molecule_0_224
1692 1738 1 1.018 1250	molecule_0_220 molecule_0_266
1694 1718 1 0.832 1250	molecule_0_222 molecule_0_246
1694 1719 1 0.659 1250	molecule_0_222 molecule_0_247
1695 1735 1 0.961 1250	molecule_0_223 molecule_0_263
1695 1738 1 0.804 1250	molecule_0_223 molecule_0_266
1695 1739 1 0.816 1250	molecule_0_223 molecule_0_267
1695 1742 1 0.863 1250	molecule_0_223 molecule_0_270
1698 1752 1 0.936 1250	molecule_0_226 molecule_0_280
1700 1714 1 0.818 1250	molecule_0_228 molecule_0_242
1701 1714 1 0.553 1250	molecule_0_229 molecule_0_242
1701 1715 1 0.639 1250	molecule_0_229 molecule_0_243
1701 1752 1 0.946 1250	molecule_0_229 molecule_0_280
1702 1707 1 0.7 1250	molecule_0_230 molecule_0_235
1702 1715 1 0.7 1250	molecule_0_230 molecule_0_243
1702 1751 1 0.742 1250	molecule_0_230 molecule_0_279
1704 1710 1 0.983 1250	molecule_0_232 molecule_0_238
1706 1710 1 0.71 1250	molecule_0_234 molecule_0_238
1707 1713 1 0.719 1250	molecule_0_235 molecule_0_241
1707 1715 1 0.726 1250	molecule_0_235 molecule_0_243
1708 1715 1 0.689 1250	molecule_0_236 molecule_0_243
1708 1716 1 0.677 1250	molecule_0_236 molecule_0_244
1708 1755 1 1.027 1250	molecule_0_236 molecule_0_283
1708 1825 1 0.954 1250	molecule_0_236 molecule_0_353
1708 1826 1 0.955 1250	molecule_0_236 molecule_0_354
1709 1826 1 0.827 1250	molecule_0_237 molecule_0_354
1710 1826 1 0.879 1250	molecule_0_238 molecule_0_354
1710 1891 1 0.857 1250	molecule_0_238 molecule_0_419
1711 1826 1 0.914 1250	molecule_0_239 molecule_0_354
1711 1888 1 0.754 1250	molecule_0_239 molecule_0_416
1711 1891 1 0.586 1250	molecule_0_239 molecule_0_419
1711 1892 1 0.66 1250	molecule_0_239 molecule_0_420
1712 1892 1 0.723 1250	molecule_0_240 molecule_0_420
1715 1751 1 0.802 1250	molecule_0_243 molecule_0_279
1715 1752 1 0.683 1250	molecule_0_243 molecule_0_280
1715 1755 1 0.831 1250	molecule_0_243 molecule_0_283
1716 1825 1 0.963 1250	molecule_0_244 molecule_0_353
1719 1756 1 1.095 1250	molecule_0_247 molecule_0_284
1720 1724 1 0.781 1250	molecule_0_248 molecule_0_252
1721 1725 1 0.617 1250	molecule_0_249 molecule_0_253
1721 1730 1 0.834 1250	molecule_0_249 molecule_0_258
1722 1726 1 0.614 1250	molecule_0_250 molecule_0_254
1722 1857 1 0.499 1250	molecule_0_250 molecule_0_385
1723 1727 1 0.676 1250	molecule_0_251 molecule_0_255
1723 1822 1 1.066 1250	molecule_0_251 molecule_0_350
1723 1856 1 0.514 1250	molecule_0_251 molecule_0_384
1723 1857 1 0.519 1250	molecule_0_251 molecule_0_385
1724 1728 1 0.524 1250	molecule_0_252 molecule_0_256
1724 1729 1 0.512 1250	molecule_0_252 molecule_0_257
1724 1730 1 0.632 1250	molecule_0_252 molecule_0_258
1725 1730 1 0.62 1250	molecule_0_253 molecule_0_258
1725 1732 1 0.963 1250	molecule_0_253 molecule_0_260
1726 1856 1 0.701 1250	molecule_0_254 molecule_0_384
1726 1857 1 0.605 1250	molecule_0_254 molecule_0_385
1726 1858 1 0.575 1250	molecule_0_254 molecule_0_386
1731 1735 1 0.634 1250	molecule_0_259 molecule_0_263
1732 1736 1 0.61 1250	molecule_0_260 molecule_0_264
1732 1760 1 0.898 1250	molecule_0_260 molecule_0_288
1732 1763 1 1.085 1250	molecule_0_260 molecule_0_291
1733 1737 1 0.612 1250	molecule_0_261 molecule_0_265
1734 1738 1 0.633 1250	molecule_0_262 molecule_0_266
1735 1739 1 0.632 1250	molecule_0_263 molecule_0_267
1735 1756 1 0.899 1250	molecule_0_263 molecule_0_284
1735 1760 1 1.018 1250	molecule_0_263 molecule_0_288
1736 1740 1 0.613 1250	molecule_0_264 molecule_0_268
1736 1757 1 0.736 1250	molecule_0_264 molecule_0_285
1736 1760 1 0.918 1250	molecule_0_264 molecule_0_288
1737 1741 1 0.588 1250	molecule_0_265 molecule_0_269
1738 1742 1 0.597 1250	molecule_0_266 molecule_0_270
1739 1743 1 0.592 1250	molecule_0_267 molecule_0_271
1739 1753 1 0.544 1250	molecule_0_267 molecule_0_281
1739 1756 1 0.836 1250	molecule_0_267 molecule_0_284
1739 1757 1 0.831 1250	molecule_0_267 molecule_0_285
1740 1744 1 0.57 1250	molecule_0_268 molecule_0_272
1740 1757 1 0.932 1250	molecule_0_268 molecule_0_285
1741 1745 1 0.588 1250	molecule_0_269 molecule_0_273
1742 1746 1 0.559 1250	molecule_0_270 molecule_0_274
1742 1753 1 0.779 1250	molecule_0_270 molecule_0_281
1743 1747 1 0.565 1250	molecule_0_271 molecule_0_275
1743 1748 1 0.513 1250	molecule_0_271 molecule_0_276
1743 1749 1 0.53 1250	molecule_0_271 molecule_0_277
1743 1750 1 0.701 1250	molecule_0_271 molecule_0_278
1743 1753 1 0.749 1250	molecule_0_271 molecule_0_281
1743 1754 1 0.895 1250	molecule_0_271 molecule_0_282
1744 1748 1 0.608 1250	molecule_0_272 molecule_0_276
1750 1754 1 0.735 1250	molecule_0_278 molecule_0_282
1751 1755 1 0.632 1250	molecule_0_279 molecule_0_283
1752 1756 1 0.599 1250	molecule_0_280 molecule_0_284
1753 1757 1 0.594 1250	molecule_0_281 molecule_0_285
1754 1758 1 0.599 1250	molecule_0_282 molecule_0_286
1755 1759 1 0.602 1250	molecule_0_283 molecule_0_287
1756 1760 1 0.609 1250	molecule_0_284 molecule_0_288
1757 1761 1 0.646 1250	molecule_0_285 molecule_0_289
1758 1762 1 0.659 1250	molecule_0_286 molecule_0_290
1759 1763 1 0.625 1250	molecule_0_287 molecule_0_291
1760 1764 1 0.604 1250	molecule_0_288 molecule_0_292
1761 1765 1 0.607 1250	molecule_0_289 molecule_0_293
1762 1766 1 0.64 1250	molecule_0_290 molecule_0_294
1763 1767 1 0.653 1250	molecule_0_291 molecule_0_295
1763 1862 1 0.718 1250	molecule_0_291 molecule_0_390
1764 1768 1 0.595 1250	molecule_0_292 molecule_0_296
1765 1769 1 0.616 1250	molecule_0_293 molecule_0_297
1765 1875 1 1.099 1250	molecule_0_293 molecule_0_403
1766 1770 1 0.575 1250	molecule_0_294 molecule_0_298
1766 1862 1 0.684 1250	molecule_0_294 molecule_0_390
1766 1865 1 0.705 1250	molecule_0_294 molecule_0_393
1766 1866 1 0.954 1250	molecule_0_294 molecule_0_394
1766 1875 1 1.08 1250	molecule_0_294 molecule_0_403
1767 1771 1 0.582 1250	molecule_0_295 molecule_0_299
1767 1859 1 1.083 1250	molecule_0_295 molecule_0_387
1767 1861 1 0.674 1250	molecule_0_295 molecule_0_389
1767 1862 1 0.836 1250	molecule_0_295 molecule_0_390
1768 1772 1 0.619 1250	molecule_0_296 molecule_0_300
1769 1773 1 0.587 1250	molecule_0_297 molecule_0_301
1769 1776 1 0.881 1250	molecule_0_297 molecule_0_304
1770 1776 1 0.686 1250	molecule_0_298 molecule_0_304
1770 1861 1 0.716 1250	molecule_0_298 molecule_0_389
1773 1782 1 0.889 1250	molecule_0_301 molecule_0_310
1775 1781 1 0.536 1250	molecule_0_303 molecule_0_309
1775 1782 1 0.628 1250	molecule_0_303 molecule_0_310
1776 1782 1 0.619 1250	molecule_0_304 molecule_0_310
1776 1860 1 0.96 1250	molecule_0_304 molecule_0_388
1776 1864 1 0.755 1250	molecule_0_304 molecule_0_392
1776 1865 1 0.913 1250	molecule_0_304 molecule_0_393
1776 1868 1 1.06 1250	molecule_0_304 molecule_0_396
1777 1844 1 0.877 1250	molecule_0_305 molecule_0_372
1777 1845 1 0.724 1250	molecule_0_305 molecule_0_373
1777 1848 1 0.971 1250	molecule_0_305 molecule_0_376
1777 1860 1 0.968 1250	molecule_0_305 molecule_0_388
1777 1864 1 0.7 1250	molecule_0_305 molecule_0_392
1777 1868 1 0.982 1250	molecule_0_305 molecule_0_396
1778 1782 1 0.509 1250	molecule_0_306 molecule_0_310
1779 1785 1 0.555 1250	molecule_0_307 molecule_0_313
1779 1787 1 0.764 1250	molecule_0_307 molecule_0_315
1779 1844 1 1.064 1250	molecule_0_307 molecule_0_372
1779 1845 1 1.019 1250	molecule_0_307 molecule_0_373
1780 1787 1 0.873 1250	molecule_0_308 molecule_0_315
1783 1967 1 0.861 1250	molecule_0_311 molecule_0_495
1784 1874 1 0.651 1250	molecule_0_312 molecule_0_402
1784 1875 1 0.898 1250	molecule_0_312 molecule_0_403
1784 1967 1 0.671 1250	molecule_0_312 molecule_0_495
1784 1968 1 0.771 1250	molecule_0_312 molecule_0_496
1785 1873 1 0.57 1250	molecule_0_313 molecule_0_401
1785 1874 1 0.666 1250	molecule_0_313 molecule_0_402
1785 1964 1 0.681 1250	molecule_0_313 molecule_0_492
1786 1873 1 0.494 1250	molecule_0_314 molecule_0_401
1786 1957 1 0.827 1250	molecule_0_314 molecule_0_485
1786 1958 1 0.991 1250	molecule_0_314 molecule_0_486
1786 1961 1 0.796 1250	molecule_0_314 molecule_0_489
1786 1964 1 0.762 1250	molecule_0_314 molecule_0_492
1786 1965 1 0.808 1250	molecule_0_314 molecule_0_493
1787 1961 1 0.8 1250	molecule_0_315 molecule_0_489
1788 1841 1 0.936 1250	molecule_0_316 molecule_0_369
1788 1873 1 0.833 1250	molecule_0_316 molecule_0_401
1788 1954 1 0.915 1250	molecule_0_316 molecule_0_482
1788 1957 1 0.855 1250	molecule_0_316 molecule_0_485
1789 1841 1 0.727 1250	molecule_0_317 molecule_0_369
1790 1836 1 0.89 1250	molecule_0_318 molecule_0_364
1790 1837 1 1.072 1250	molecule_0_318 molecule_0_365
1790 1841 1 0.593 1250	molecule_0_318 molecule_0_369
1790 1842 1 0.577 1250	molecule_0_318 molecule_0_370
1790 1843 1 0.605 1250	molecule_0_318 molecule_0_371
1790 1844 1 0.885 1250	molecule_0_318 molecule_0_372
1791 1840 1 0.768 1250	molecule_0_319 molecule_0_368
1791 1841 1 0.502 1250	molecule_0_319 molecule_0_369
1791 1842 1 0.445 1250	molecule_0_319 molecule_0_370
1791 1843 1 0.516 1250	molecule_0_319 molecule_0_371
1792 1842 1 0.663 1250	molecule_0_320 molecule_0_370
1792 1843 1 0.615 1250	molecule_0_320 molecule_0_371
1792 1846 1 0.762 1250	molecule_0_320 molecule_0_374
1793 1797 1 0.614 1250	molecule_0_321 molecule_0_325
1793 1842 1 0.756 1250	molecule_0_321 molecule_0_370
1794 1798 1 0.6 1250	molecule_0_322 molecule_0_326
1795 1799 1 0.599 1250	molecule_0_323 molecule_0_327
1796 1800 1 0.629 1250	molecule_0_324 molecule_0_328
1796 1840 1 0.832 1250	molecule_0_324 molecule_0_368
1796 1842 1 0.866 1250	molecule_0_324 molecule_0_370
1796 1940 1 0.848 1250	molecule_0_324 molecule_0_468
1797 1801 1 0.577 1250	molecule_0_325 molecule_0_329
1797 1835 1 0.859 1250	molecule_0_325 molecule_0_363
1797 1842 1 0.877 1250	molecule_0_325 molecule_0_370
1797 1846 1 0.839 1250	molecule_0_325 molecule_0_374
1797 1847 1 0.836 1250	molecule_0_325 molecule_0_375
1797 1850 1 0.926 1250	molecule_0_325 molecule_0_378
1798 1802 1 0.553 1250	molecule_0_326 molecule_0_330
1799 1803 1 0.548 1250	molecule_0_327 molecule_0_331
1799 1804 1 0.453 1250	molecule_0_327 molecule_0_332
1799 1805 1 0.611 1250	molecule_0_327 molecule_0_333
1799 1940 1 0.873 1250	molecule_0_327 molecule_0_468
1800 1805 1 0.663 1250	molecule_0_328 molecule_0_333
1800 1814 1 0.719 1250	molecule_0_328 molecule_0_342
1800 1831 1 0.85 1250	molecule_0_328 molecule_0_359
1800 1834 1 1.011 1250	molecule_0_328 molecule_0_362
1800 1835 1 0.911 1250	molecule_0_328 molecule_0_363
1800 1847 1 1.023 1250	molecule_0_328 molecule_0_375
1800 1850 1 1.006 1250	molecule_0_328 molecule_0_378
1801 1814 1 0.637 1250	molecule_0_329 molecule_0_342
1801 1850 1 0.813 1250	molecule_0_329 molecule_0_378
1803 1811 1 0.521 1250	molecule_0_331 molecule_0_339
1803 1814 1 0.611 1250	molecule_0_331 molecule_0_342
1803 1815 1 0.682 1250	molecule_0_331 molecule_0_343
1804 1811 1 0.73 1250	molecule_0_332 molecule_0_339
1804 1937 1 0.671 1250	molecule_0_332 molecule_0_465
1805 1810 1 0.755 1250	molecule_0_333 molecule_0_338
1805 1811 1 0.734 1250	molecule_0_333 molecule_0_339
1805 1939 1 0.542 1250	molecule_0_333 molecule_0_467
1805 1940 1 0.568 1250	molecule_0_333 molecule_0_468
1806 1811 1 0.745 1250	molecule_0_334 molecule_0_339
1806 1918 1 0.978 1250	molecule_0_334 molecule_0_446
1806 1936 1 0.772 1250	molecule_0_334 molecule_0_464
1806 1937 1 0.547 1250	molecule_0_334 molecule_0_465
1806 1939 1 0.518 1250	molecule_0_334 molecule_0_467
1807 1811 1 0.572 1250	molecule_0_335 molecule_0_339
1807 1918 1 1.096 1250	molecule_0_335 molecule_0_446
1807 1936 1 1.002 1250	molecule_0_335 molecule_0_464
1807 1939 1 0.792 1250	molecule_0_335 molecule_0_467
1807 1941 1 0.989 1250	molecule_0_335 molecule_0_469
1808 1812 1 0.576 1250	molecule_0_336 molecule_0_340
1808 1899 1 0.674 1250	molecule_0_336 molecule_0_427
1808 1903 1 0.803 1250	molecule_0_336 molecule_0_431
1808 1906 1 0.969 1250	molecule_0_336 molecule_0_434
1808 1914 1 0.742 1250	molecule_0_336 molecule_0_442
1808 1915 1 0.622 1250	molecule_0_336 molecule_0_443
1808 1917 1 0.981 1250	molecule_0_336 molecule_0_445
1808 1936 1 1.089 1250	molecule_0_336 molecule_0_464
1809 1813 1 0.621 1250	molecule_0_337 molecule_0_341
1809 1885 1 0.681 1250	molecule_0_337 molecule_0_413
1809 1888 1 0.896 1250	molecule_0_337 molecule_0_416
1809 1889 1 0.771 1250	molecule_0_337 molecule_0_417
1809 1898 1 0.86 1250	molecule_0_337 molecule_0_426
1809 1899 1 0.746 1250	molecule_0_337 molecule_0_427
1809 1915 1 0.789 1250	molecule_0_337 molecule_0_443
1810 1814 1 0.604 1250	molecule_0_338 molecule_0_342
1810 1831 1 0.692 1250	molecule_0_338 molecule_0_359
1810 1834 1 1.04 1250	molecule_0_338 molecule_0_362
1810 1885 1 0.805 1250	molecule_0_338 molecule_0_413
1811 1815 1 0.585 1250	molecule_0_339 molecule_0_343
1811 1903 1 0.822 1250	molecule_0_339 molecule_0_431
1812 1816 1 0.619 1250	molecule_0_340 molecule_0_344
1812 1898 1 0.725 1250	molecule_0_340 molecule_0_426
1812 1899 1 0.615 1250	molecule_0_340 molecule_0_427
1812 1902 1 0.562 1250	molecule_0_340 molecule_0_430
1812 1903 1 0.749 1250	molecule_0_340 molecule_0_431
1813 1817 1 0.608 1250	molecule_0_341 molecule_0_345
1813 1823 1 0.784 1250	molecule_0_341 molecule_0_351
1813 1827 1 0.72 1250	molecule_0_341 molecule_0_355
1813 1831 1 0.887 1250	molecule_0_341 molecule_0_359
1813 1898 1 0.954 1250	molecule_0_341 molecule_0_426
1814 1818 1 0.608 1250	molecule_0_342 molecule_0_346
1814 1831 1 0.927 1250	molecule_0_342 molecule_0_359
1815 1819 1 0.595 1250	molecule_0_343 molecule_0_347
1815 1902 1 0.672 1250	molecule_0_343 molecule_0_430
1815 1903 1 0.933 1250	molecule_0_343 molecule_0_431
1816 1820 1 0.52 1250	molecule_0_344 molecule_0_348
1816 1821 1 0.654 1250	molecule_0_344 molecule_0_349
1816 1822 1 0.579 1250	molecule_0_344 molecule_0_350
1816 1823 1 0.776 1250	molecule_0_344 molecule_0_351
1816 1898 1 1.064 1250	molecule_0_344 molecule_0_426
1816 1902 1 0.798 1250	molecule_0_344 molecule_0_430
1817 1821 1 0.45 1250	molecule_0_345 molecule_0_349
1817 1823 1 0.717 1250	molecule_0_345 molecule_0_351
1817 1851 1 0.948 1250	molecule_0_345 molecule_0_379
1817 1854 1 0.67 1250	molecule_0_345 molecule_0_382
1817 1855 1 0.804 1250	molecule_0_345 molecule_0_383
1819 1902 1 1.019 1250	molecule_0_347 molecule_0_430
1820 1856 1 0.913 1250	molecule_0_348 molecule_0_384
1821 1854 1 0.549 1250	molecule_0_349 molecule_0_382
1821 1855 1 0.538 1250	molecule_0_349 molecule_0_383
1821 1856 1 0.607 1250	molecule_0_349 molecule_0_384
1822 1828 1 1.025 1250	molecule_0_350 molecule_0_356
1822 1855 1 0.721 1250	molecule_0_350 molecule_0_383
1822 1856 1 0.763 1250	molecule_0_350 molecule_0_384
1822 1857 1 0.889 1250	molecule_0_350 molecule_0_385
1823 1827 1 0.65 1250	molecule_0_351 molecule_0_355
1823 1828 1 0.713 1250	molecule_0_351 molecule_0_356
1823 1851 1 1.048 1250	molecule_0_351 molecule_0_379
1823 1855 1 0.863 1250	molecule_0_351 molecule_0_383
1824 1828 1 0.567 1250	molecule_0_352 molecule_0_356
1825 1829 1 0.608 1250	molecule_0_353 molecule_0_357
1826 1830 1 0.584 1250	molecule_0_354 molecule_0_358
1826 1883 1 0.916 1250	molecule_0_354 molecule_0_411
1826 1888 1 0.876 1250	molecule_0_354 molecule_0_416
1827 1831 1 0.651 1250	molecule_0_355 molecule_0_359
1827 1888 1 0.93 1250	molecule_0_355 molecule_0_416
1828 1832 1 0.576 1250	molecule_0_356 molecule_0_360
1828 1851 1 1.082 1250	molecule_0_356 molecule_0_379
1829 1833 1 0.58 1250	molecule_0_357 molecule_0_361
1829 1869 1 1.038 1250	molecule_0_357 molecule_0_397
1829 1870 1 0.787 1250	molecule_0_357 molecule_0_398
1829 1883 1 0.721 1250	molecule_0_357 molecule_0_411
1830 1834 1 0.671 1250	molecule_0_358 molecule_0_362
1830 1883 1 0.57 1250	molecule_0_358 molecule_0_411
1830 1885 1 0.619 1250	molecule_0_358 molecule_0_413
1830 1888 1 0.884 1250	molecule_0_358 molecule_0_416
1831 1835 1 0.641 1250	molecule_0_359 molecule_0_363
1832 1836 1 0.617 1250	molecule_0_360 molecule_0_364
1832 1867 1 0.851 1250	molecule_0_360 molecule_0_395
1832 1870 1 0.751 1250	molecule_0_360 molecule_0_398
1833 1837 1 0.517 1250	molecule_0_361 molecule_0_365
1833 1838 1 0.567 1250	molecule_0_361 molecule_0_366
1833 1870 1 0.71 1250	molecule_0_361 molecule_0_398
1833 1882 1 0.812 1250	molecule_0_361 molecule_0_410
1833 1883 1 0.686 1250	molecule_0_361 molecule_0_411
1834 1838 1 0.425 1250	molecule_0_362 molecule_0_366
1834 1839 1 0.531 1250	molecule_0_362 molecule_0_367
1834 1840 1 0.601 1250	molecule_0_362 molecule_0_368
1834 1941 1 1.064 1250	molecule_0_362 molecule_0_469
1835 1840 1 0.491 1250	molecule_0_363 molecule_0_368
1835 1841 1 0.545 1250	molecule_0_363 molecule_0_369
1835 1842 1 0.486 1250	molecule_0_363 molecule_0_370
1835 1847 1 0.925 1250	molecule_0_363 molecule_0_375
1836 1841 1 0.439 1250	molecule_0_364 molecule_0_369
1836 1842 1 0.437 1250	molecule_0_364 molecule_0_370
1836 1844 1 0.786 1250	molecule_0_364 molecule_0_372
1836 1867 1 0.995 1250	molecule_0_364 molecule_0_395
1836 1870 1 0.84 1250	molecule_0_364 molecule_0_398
1836 1871 1 0.654 1250	molecule_0_364 molecule_0_399
1837 1841 1 0.632 1250	molecule_0_365 molecule_0_369
1837 1870 1 0.842 1250	molecule_0_365 molecule_0_398
1837 1871 1 0.654 1250	molecule_0_365 molecule_0_399
1837 1872 1 0.856 1250	molecule_0_365 molecule_0_400
1837 1879 1 0.827 1250	molecule_0_365 molecule_0_407
1837 1881 1 0.847 1250	molecule_0_365 molecule_0_409
1837 1882 1 0.825 1250	molecule_0_365 molecule_0_410
1837 1950 1 0.669 1250	molecule_0_365 molecule_0_478
1837 1954 1 0.969 1250	molecule_0_365 molecule_0_482
1838 1882 1 0.801 1250	molecule_0_366 molecule_0_410
1838 1947 1 0.502 1250	molecule_0_366 molecule_0_475
1838 1950 1 0.717 1250	molecule_0_366 molecule_0_478
1839 1941 1 0.768 1250	molecule_0_367 molecule_0_469
1839 1946 1 0.507 1250	molecule_0_367 molecule_0_474
1839 1947 1 0.6 1250	molecule_0_367 molecule_0_475
1840 1940 1 0.973 1250	molecule_0_368 molecule_0_468
1840 1941 1 0.886 1250	molecule_0_368 molecule_0_469
1841 1950 1 0.893 1250	molecule_0_369 molecule_0_478
1843 1847 1 0.644 1250	molecule_0_371 molecule_0_375
1844 1848 1 0.618 1250	molecule_0_372 molecule_0_376
1844 1867 1 0.623 1250	molecule_0_372 molecule_0_395
1844 1868 1 0.773 1250	molecule_0_372 molecule_0_396
1844 1871 1 0.787 1250	molecule_0_372 molecule_0_399
1844 1873 1 1.036 1250	molecule_0_372 molecule_0_401
1845 1849 1 0.662 1250	molecule_0_373 molecule_0_377
1846 1850 1 0.679 1250	molecule_0_374 molecule_0_378
1847 1851 1 0.61 1250	molecule_0_375 molecule_0_379
1847 1867 1 0.874 1250	molecule_0_375 molecule_0_395
1848 1852 1 0.597 1250	molecule_0_376 molecule_0_380
1848 1860 1 0.837 1250	molecule_0_376 molecule_0_388
1848 1863 1 0.692 1250	molecule_0_376 molecule_0_391
1848 1864 1 0.731 1250	molecule_0_376 molecule_0_392
1848 1867 1 0.834 1250	molecule_0_376 molecule_0_395
1849 1853 1 0.614 1250	molecule_0_377 molecule_0_381
1850 1854 1 0.605 1250	molecule_0_378 molecule_0_382
1851 1855 1 0.503 1250	molecule_0_379 molecule_0_383
1851 1863 1 0.872 1250	molecule_0_379 molecule_0_391
1852 1858 1 0.536 1250	molecule_0_380 molecule_0_386
1852 1863 1 0.92 1250	molecule_0_380 molecule_0_391
1859 1863 1 0.555 1250	molecule_0_387 molecule_0_391
1860 1864 1 0.572 1250	molecule_0_388 molecule_0_392
1861 1865 1 0.586 1250	molecule_0_389 molecule_0_393
1862 1866 1 0.591 1250	molecule_0_390 molecule_0_394
1863 1867 1 0.608 1250	molecule_0_391 molecule_0_395
1864 1868 1 0.652 1250	molecule_0_392 molecule_0_396
1865 1869 1 0.6 1250	molecule_0_393 molecule_0_397
1865 1875 1 0.823 1250	molecule_0_393 molecule_0_403
1866 1870 1 0.585 1250	molecule_0_394 molecule_0_398
1867 1871 1 0.582 1250	molecule_0_395 molecule_0_399
1868 1872 1 0.528 1250	molecule_0_396 molecule_0_400
1868 1873 1 0.522 1250	molecule_0_396 molecule_0_401
1868 1874 1 0.47 1250	molecule_0_396 molecule_0_402
1868 1875 1 0.684 1250	molecule_0_396 molecule_0_403
1869 1874 1 0.531 1250	molecule_0_397 molecule_0_402
1869 1875 1 0.563 1250	molecule_0_397 molecule_0_403
1869 1876 1 0.539 1250	molecule_0_397 molecule_0_404
1871 1954 1 1.054 1250	molecule_0_399 molecule_0_482
1872 1876 1 0.503 1250	molecule_0_400 molecule_0_404
1872 1878 1 0.625 1250	molecule_0_400 molecule_0_406
1872 1879 1 0.743 1250	molecule_0_400 molecule_0_407
1872 1954 1 0.9 1250	molecule_0_400 molecule_0_482
1872 1958 1 1.088 1250	molecule_0_400 molecule_0_486
1874 1968 1 0.689 1250	molecule_0_402 molecule_0_496
1875 1968 1 0.539 1250	molecule_0_403 molecule_0_496
1877 1958 1 0.997 1250	molecule_0_405 molecule_0_486
1877 1965 1 0.858 1250	molecule_0_405 molecule_0_493
1877 1968 1 0.872 1250	molecule_0_405 molecule_0_496
1877 1969 1 0.92 1250	molecule_0_405 molecule_0_497
1879 1951 1 0.706 1250	molecule_0_407 molecule_0_479
1879 1954 1 0.76 1250	molecule_0_407 molecule_0_482
1879 1955 1 0.931 1250	molecule_0_407 molecule_0_483
1879 1958 1 1.075 1250	molecule_0_407 molecule_0_486
1880 1951 1 0.712 1250	molecule_0_408 molecule_0_479
1880 1955 1 1.03 1250	molecule_0_408 molecule_0_483
1882 1947 1 0.848 1250	molecule_0_410 molecule_0_475
1883 1888 1 0.869 1250	molecule_0_411 molecule_0_416
1884 1888 1 0.596 1250	molecule_0_412 molecule_0_416
1885 1889 1 0.613 1250	molecule_0_413 molecule_0_417
1886 1890 1 0.598 1250	molecule_0_414 molecule_0_418
1886 1915 1 0.729 1250	molecule_0_414 molecule_0_443
1887 1891 1 0.587 1250	molecule_0_415 molecule_0_419
1888 1892 1 0.645 1250	molecule_0_416 molecule_0_420
1889 1893 1 0.465 1250	molecule_0_417 molecule_0_421
1889 1915 1 0.893 1250	molecule_0_417 molecule_0_443
1890 1915 1 0.951 1250	molecule_0_418 molecule_0_443
1893 1897 1 0.776 1250	molecule_0_421 molecule_0_425
1893 1898 1 0.828 1250	molecule_0_421 molecule_0_426
1893 1915 1 0.991 1250	molecule_0_421 molecule_0_443
1895 1900 1 0.942 1250	molecule_0_423 molecule_0_428
1895 1911 1 0.588 1250	molecule_0_423 molecule_0_439
1895 1914 1 0.725 1250	molecule_0_423 molecule_0_442
1896 1900 1 0.643 1250	molecule_0_424 molecule_0_428
1896 1914 1 0.609 1250	molecule_0_424 molecule_0_442
1896 1915 1 0.811 1250	molecule_0_424 molecule_0_443
1897 1901 1 0.635 1250	molecule_0_425 molecule_0_429
1898 1902 1 0.659 1250	molecule_0_426 molecule_0_430
1899 1903 1 0.513 1250	molecule_0_427 molecule_0_431
1899 1906 1 0.703 1250	molecule_0_427 molecule_0_434
1899 1914 1 0.799 1250	molecule_0_427 molecule_0_442
1899 1915 1 0.936 1250	molecule_0_427 molecule_0_443
1900 1904 1 0.581 1250	molecule_0_428 molecule_0_432
1900 1906 1 0.566 1250	molecule_0_428 molecule_0_434
1900 1907 1 0.604 1250	molecule_0_428 molecule_0_435
1900 1909 1 0.906 1250	molecule_0_428 molecule_0_437
1900 1914 1 0.927 1250	molecule_0_428 molecule_0_442
1903 1936 1 1.015 1250	molecule_0_431 molecule_0_464
1905 1930 1 0.656 1250	molecule_0_433 molecule_0_458
1905 1935 1 0.709 1250	molecule_0_433 molecule_0_463
1905 1936 1 0.808 1250	molecule_0_433 molecule_0_464
1906 1914 1 0.742 1250	molecule_0_434 molecule_0_442
1906 1930 1 0.789 1250	molecule_0_434 molecule_0_458
1906 1936 1 1.001 1250	molecule_0_434 molecule_0_464
1908 1928 1 0.44 1250	molecule_0_436 molecule_0_456
1909 1913 1 0.678 1250	molecule_0_437 molecule_0_441
1909 1914 1 0.691 1250	molecule_0_437 molecule_0_442
1909 1917 1 0.908 1250	molecule_0_437 molecule_0_445
1909 1920 1 1.017 1250	molecule_0_437 molecule_0_448
1909 1925 1 0.841 1250	molecule_0_437 molecule_0_453
1909 1928 1 0.589 1250	molecule_0_437 molecule_0_456
1909 1930 1 0.847 1250	molecule_0_437 molecule_0_458
1910 1914 1 0.613 1250	molecule_0_438 molecule_0_442
1910 1928 1 0.807 1250	molecule_0_438 molecule_0_456
1913 1917 1 0.535 1250	molecule_0_441 molecule_0_445
1913 1919 1 0.686 1250	molecule_0_441 molecule_0_447
1913 1920 1 0.731 1250	molecule_0_441 molecule_0_448
1913 1924 1 1.022 1250	molecule_0_441 molecule_0_452
1917 1932 1 0.722 1250	molecule_0_445 molecule_0_460
1917 1936 1 0.896 1250	molecule_0_445 molecule_0_464
1918 1932 1 0.692 1250	molecule_0_446 molecule_0_460
1918 1938 1 0.92 1250	molecule_0_446 molecule_0_466
1918 1939 1 0.998 1250	molecule_0_446 molecule_0_467
1920 1924 1 0.655 1250	molecule_0_448 molecule_0_452
1920 1925 1 0.711 1250	molecule_0_448 molecule_0_453
1921 1925 1 0.594 1250	molecule_0_449 molecule_0_453
1922 1926 1 0.623 1250	molecule_0_450 molecule_0_454
1923 1927 1 0.596 1250	molecule_0_451 molecule_0_455
1924 1928 1 0.58 1250	molecule_0_452 molecule_0_456
1925 1929 1 0.55 1250	molecule_0_453 molecule_0_457
1925 1930 1 0.434 1250	molecule_0_453 molecule_0_458
1925 1931 1 0.605 1250	molecule_0_453 molecule_0_459
1925 1932 1 0.786 1250	molecule_0_453 molecule_0_460
1926 1931 1 0.743 1250	molecule_0_454 molecule_0_459
1930 1935 1 0.612 1250	molecule_0_458 molecule_0_463
1930 1936 1 0.73 1250	molecule_0_458 molecule_0_464
1931 1935 1 0.478 1250	molecule_0_459 molecule_0_463
1931 1936 1 0.541 1250	molecule_0_459 molecule_0_464
1932 1936 1 0.513 1250	molecule_0_460 molecule_0_464
1933 1937 1 0.482 1250	molecule_0_461 molecule_0_465
1933 1938 1 0.57 1250	molecule_0_461 molecule_0_466
1938 1942 1 0.98 1250	molecule_0_466 molecule_0_470
1945 1949 1 0.597 1250	molecule_0_473 molecule_0_477
1946 1950 1 0.619 1250	molecule_0_474 molecule_0_478
1947 1951 1 0.607 1250	molecule_0_475 molecule_0_479
1948 1952 1 0.624 1250	molecule_0_476 molecule_0_480
1949 1953 1 0.629 1250	molecule_0_477 molecule_0_481
1950 1954 1 0.601 1250	molecule_0_478 molecule_0_482
1951 1955 1 0.61 1250	molecule_0_479 molecule_0_483
1952 1956 1 0.629 1250	molecule_0_480 molecule_0_484
1953 1957 1 0.628 1250	molecule_0_481 molecule_0_485
1954 1958 1 0.605 1250	molecule_0_482 molecule_0_486
1955 1959 1 0.591 1250	molecule_0_483 molecule_0_487
1956 1960 1 0.585 1250	molecule_0_484 molecule_0_488
1957 1961 1 0.496 1250	molecule_0_485 molecule_0_489
1958 1962 1 0.566 1250	molecule_0_486 molecule_0_490
1958 1965 1 0.693 1250	molecule_0_486 molecule_0_493
1961 1965 1 0.564 1250	molecule_0_489 molecule_0_493
1962 1966 1 0.606 1250	molecule_0_490 molecule_0_494
1963 1967 1 0.68 1250	molecule_0_491 molecule_0_495
1476 1501 1 0.607 1250	molecule_0_4 molecule_0_29
1476 1563 1 0.969 1250	molecule_0_4 molecule_0_91
1480 1553 1 1.097 1250	molecule_0_8 molecule_0_81
1481 1508 1 0.691 1250	molecule_0_9 molecule_0_36
1485 1528 1 1.002 1250	molecule_0_13 molecule_0_56
1487 1535 1 0.933 1250	molecule_0_15 molecule_0_63
1489 1641 1 0.568 1250	molecule_0_17 molecule_0_169
1490 1641 1 0.692 1250	molecule_0_18 molecule_0_169
1491 1600 1 0.722 1250	molecule_0_19 molecule_0_128
1491 1640 1 0.818 1250	molecule_0_19 molecule_0_168
1492 1598 1 0.725 1250	molecule_0_20 molecule_0_126
1493 1505 1 0.987 1250	molecule_0_21 molecule_0_33
1493 1648 1 1.099 1250	molecule_0_21 molecule_0_176
1495 1598 1 0.966 1250	molecule_0_23 molecule_0_126
1499 1568 1 0.881 1250	molecule_0_27 molecule_0_96
1502 1653 1 0.649 1250	molecule_0_30 molecule_0_181
1502 1654 1 0.892 1250	molecule_0_30 molecule_0_182
1503 1648 1 0.783 1250	molecule_0_31 molecule_0_176
1504 1547 1 0.764 1250	molecule_0_32 molecule_0_75
1510 1549 1 0.675 1250	molecule_0_38 molecule_0_77
1515 1520 1 0.737 1250	molecule_0_43 molecule_0_48
1522 1672 1 0.805 1250	molecule_0_50 molecule_0_200
1522 1673 1 0.867 1250	molecule_0_50 molecule_0_201
1526 1680 1 0.84 1250	molecule_0_54 molecule_0_208
1527 1727 1 0.918 1250	molecule_0_55 molecule_0_255
1529 1664 1 1.066 1250	molecule_0_57 molecule_0_192
1530 1537 1 1.027 1250	molecule_0_58 molecule_0_65
1532 1664 1 1.089 1250	molecule_0_60 molecule_0_192
1540 1657 1 0.802 1250	molecule_0_68 molecule_0_185
1542 1649 1 0.853 1250	molecule_0_70 molecule_0_177
1545 1662 1 0.977 1250	molecule_0_73 molecule_0_190
1553 1589 1 1.096 1250	molecule_0_81 molecule_0_117
1557 1564 1 0.98 1250	molecule_0_85 molecule_0_92
1591 1595 1 0.595 1250	molecule_0_119 molecule_0_123
1606 1733 1 0.952 1250	molecule_0_134 molecule_0_261
1608 1764 1 1.012 1250	molecule_0_136 molecule_0_292
1611 1626 1 0.833 1250	molecule_0_139 molecule_0_154
1620 1629 1 0.988 1250	molecule_0_148 molecule_0_157
1630 1761 1 1.015 1250	molecule_0_158 molecule_0_289
1635 1737 1 1.007 1250	molecule_0_163 molecule_0_265
1635 1740 1 1.083 1250	molecule_0_163 molecule_0_268
1638 1733 1 0.659 1250	molecule_0_166 molecule_0_261
1639 1737 1 0.926 1250	molecule_0_167 molecule_0_265
1649 1653 1 0.675 1250	molecule_0_177 molecule_0_181
1658 1663 1 0.944 1250	molecule_0_186 molecule_0_191
1678 1820 1 0.747 1250	molecule_0_206 molecule_0_348
1679 1820 1 0.779 1250	molecule_0_207 molecule_0_348
1680 1820 1 0.911 1250	molecule_0_208 molecule_0_348
1681 1689 1 1.088 1250	molecule_0_209 molecule_0_217
1688 1734 1 1.064 1250	molecule_0_216 molecule_0_262
1690 1721 1 0.817 1250	molecule_0_218 molecule_0_249
1691 1730 1 1.085 1250	molecule_0_219 molecule_0_258
1691 1734 1 1.023 1250	molecule_0_219 molecule_0_262
1694 1698 1 0.958 1250	molecule_0_222 molecule_0_226
1701 1751 1 0.851 1250	molecule_0_229 molecule_0_279
1707 1751 1 1.098 1250	molecule_0_235 molecule_0_279
1709 1891 1 1.077 1250	molecule_0_237 molecule_0_419
1712 1891 1 0.794 1250	molecule_0_240 molecule_0_419
1713 1717 1 0.697 1250	molecule_0_241 molecule_0_245
1722 1822 1 1.086 1250	molecule_0_250 molecule_0_350
1762 1866 1 1.042 1250	molecule_0_290 molecule_0_394
1763 1859 1 1.049 1250	molecule_0_291 molecule_0_387
1769 1784 1 1.095 1250	molecule_0_297 molecule_0_312
1773 1783 1 1.041 1250	molecule_0_301 molecule_0_311
1776 1784 1 0.914 1250	molecule_0_304 molecule_0_312
1786 1790 1 1.059 1250	molecule_0_314 molecule_0_318
1788 1953 1 0.898 1250	molecule_0_316 molecule_0_481
1800 1810 1 0.792 1250	molecule_0_328 molecule_0_338
1805 1814 1 1.042 1250	molecule_0_333 molecule_0_342
1807 1885 1 0.885 1250	molecule_0_335 molecule_0_413
1809 1827 1 0.875 1250	molecule_0_337 molecule_0_355
1809 1893 1 1.037 1250	molecule_0_337 molecule_0_421
1813 1830 1 0.996 1250	molecule_0_341 molecule_0_358
1818 1854 1 0.688 1250	molecule_0_346 molecule_0_382
1828 1870 1 0.998 1250	molecule_0_356 molecule_0_398
1829 1837 1 1.066 1250	molecule_0_357 molecule_0_365
1834 1883 1 0.799 1250	molecule_0_362 molecule_0_411
1834 1885 1 0.987 1250	molecule_0_362 molecule_0_413
1839 1950 1 0.848 1250	molecule_0_367 molecule_0_478
1842 1846 1 0.79 1250	molecule_0_370 molecule_0_374
1886 1916 1 1.007 1250	molecule_0_414 molecule_0_444
1893 1899 1 0.975 1250	molecule_0_421 molecule_0_427
1903 1907 1 0.719 1250	molecule_0_431 molecule_0_435
1906 1917 1 0.958 1250	molecule_0_434 molecule_0_445
1912 1919 1 0.861 1250	molecule_0_440 molecule_0_447
1913 1921 1 0.996 1250	molecule_0_441 molecule_0_449
1917 1925 1 0.886 1250	molecule_0_445 molecule_0_453
1918 1925 1 0.983 1250	molecule_0_446 molecule_0_453
1918 1936 1 0.993 1250	molecule_0_446 molecule_0_464
1932 1938 1 0.737 1250	molecule_0_460 molecule_0_466
1932 1939 1 1.0 1250	molecule_0_460 molecule_0_467
1941 1946 1 0.976 1250	molecule_0_469 molecule_0_474
1964 1968 1 0.755 1250	molecule_0_492 molecule_0_496
1660 1659 1 1. 1	molecule_0_188 molecule_0_187 --> added for vmd
1661 1660 1 1. 1	molecule_0_189 molecule_0_188 --> added for vmd
1668 1667 1 1. 1	molecule_0_196 molecule_0_195 --> added for vmd
1675 1674 1 1. 1	molecule_0_203 molecule_0_202 --> added for vmd
1676 1675 1 1. 1	molecule_0_204 molecule_0_203 --> added for vmd
1697 1696 1 1. 1	molecule_0_225 molecule_0_224 --> added for vmd
1699 1698 1 1. 1	molecule_0_227 molecule_0_226 --> added for vmd
1703 1702 1 1. 1	molecule_0_231 molecule_0_230 --> added for vmd
1705 1704 1 1. 1	molecule_0_233 molecule_0_232 --> added for vmd
1774 1773 1 1. 1	molecule_0_302 molecule_0_301 --> added for vmd
1894 1893 1 1. 1	molecule_0_422 molecule_0_421 --> added for vmd
1934 1933 1 1. 1	molecule_0_462 molecule_0_461 --> added for vmd
1943 1942 1 1. 1	molecule_0_471 molecule_0_470 --> added for vmd
1944 1943 1 1. 1	molecule_0_472 molecule_0_471 --> added for vmd
