# Supplementary material for: Cryptochrome magnetoreception: Time course of photoactivation from non-equilibrium coarse-grained molecular dynamics
Source: Comput Struct Biotechnol J. 2024 Nov 10;26:58–69. doi: 10.1016/j.csbj.2024.11.001 (PMC11725172; doi:10.1016/j.csbj.2024.11.001)
Supplement: Supplementary file 2 — Analysis codes and cg-MD simulation inputs (including initial molecular structures, parameters and topology files) and outputs (final molecular structures) of the 20 replicas. [file mmc2.zip › cg-md/data/itp files/molecule_0_go-table_VirtGoSites.itp]

	OV + symmetric rCSU contacts
molecule_0_1 molecule_0_93 1 3.7742325616 0.3782884913	1 267 0.765
molecule_0_2 molecule_0_29 1 1.9242171006 0.0983272639	3 82 0.684
molecule_0_2 molecule_0_93 1 0.6154836125 0.0100600190	3 267 0.565
molecule_0_3 molecule_0_27 1 3.8971266046 0.4033247231	5 74 0.769
molecule_0_3 molecule_0_28 1 0.7313981187 0.0142060550	5 78 0.582
molecule_0_3 molecule_0_29 1 0.1924677006 0.0009837427	5 82 0.466
molecule_0_3 molecule_0_93 1 0.6547701737 0.0113852767	5 267 0.571
molecule_0_3 molecule_0_95 1 2.1913266266 0.1275205116	5 273 0.699
molecule_0_4 molecule_0_28 1 1.7804865293 0.0841866444	9 78 0.675
molecule_0_4 molecule_0_30 1 0.3767649145 0.0037696994	9 85 0.521
molecule_0_4 molecule_0_32 1 6.6149789696 1.1620444755	9 91 0.840
molecule_0_4 molecule_0_92 1 1.3982822664 0.0519224904	9 262 0.648
molecule_0_4 molecule_0_93 1 0.1850110839 0.0009089946	9 267 0.463
molecule_0_4 molecule_0_94 1 0.1301112921 0.0004495684	9 271 0.436
molecule_0_4 molecule_0_95 1 0.3324075198 0.0029343201	9 273 0.510
molecule_0_4 molecule_0_96 1 0.5747970227 0.0087739435	9 277 0.559
molecule_0_5 molecule_0_24 1 1.7352474415 0.0799629191	13 68 0.672
molecule_0_5 molecule_0_28 1 3.9334217547 0.4108722833	13 78 0.770
molecule_0_5 molecule_0_30 1 0.3732372304 0.0036994378	13 85 0.520
molecule_0_5 molecule_0_31 1 0.3361624271 0.0030009873	13 89 0.511
molecule_0_5 molecule_0_32 1 0.2992233055 0.0023776978	13 91 0.501
molecule_0_5 molecule_0_94 1 1.1779141780 0.0368462346	13 271 0.630
molecule_0_5 molecule_0_96 1 0.3063100462 0.0024916572	13 277 0.503
molecule_0_6 molecule_0_32 1 0.2534608872 0.0017060341	17 91 0.488
molecule_0_6 molecule_0_34 1 3.7347319652 0.3704116967	17 97 0.764
molecule_0_6 molecule_0_85 1 32.0458525603 27.2715282111	17 239 1.093
molecule_0_6 molecule_0_92 1 29.8999198455 23.7413747283	17 262 1.080
molecule_0_6 molecule_0_94 1 5.9139133057 0.9287861320	17 271 0.824
molecule_0_6 molecule_0_96 1 0.4470836413 0.0053081523	17 277 0.536
molecule_0_6 molecule_0_97 1 0.2393533013 0.0015214044	17 281 0.483
molecule_0_6 molecule_0_98 1 0.1611531104 0.0006896730	17 283 0.452
molecule_0_7 molecule_0_20 1 4.7863289559 0.6083743593	19 59 0.796
molecule_0_7 molecule_0_21 1 2.9006120745 0.2234318676	19 63 0.732
molecule_0_7 molecule_0_31 1 3.7499088486 0.3734283082	19 89 0.764
molecule_0_7 molecule_0_32 1 0.2552427652 0.0017301059	19 91 0.488
molecule_0_7 molecule_0_33 1 0.2567543491 0.0017506585	19 95 0.489
molecule_0_7 molecule_0_34 1 0.2187201872 0.0012704090	19 97 0.476
molecule_0_7 molecule_0_98 1 0.2354073769 0.0014716548	19 283 0.482
molecule_0_7 molecule_0_100 1 12.5327144300 4.1711528304	19 289 0.934
molecule_0_8 molecule_0_34 1 0.2445275536 0.0015878937	23 97 0.485
molecule_0_8 molecule_0_36 1 6.4166840873 1.0934202963	23 103 0.836
molecule_0_8 molecule_0_97 1 5.7259007887 0.8706697430	23 281 0.820
molecule_0_8 molecule_0_98 1 0.4142302223 0.0045566889	23 283 0.529
molecule_0_8 molecule_0_99 1 0.9491263512 0.0239229029	23 287 0.608
molecule_0_8 molecule_0_110 1 26.0227744423 17.9834499064	23 318 1.055
molecule_0_9 molecule_0_13 1 5.2553194519 0.7334390945	25 38 0.808
molecule_0_9 molecule_0_21 1 23.8720621059 15.1337197043	25 63 1.040
molecule_0_9 molecule_0_33 1 4.2998563075 0.4909911904	25 95 0.782
molecule_0_9 molecule_0_34 1 0.2948946100 0.0023094017	25 97 0.500
molecule_0_9 molecule_0_35 1 0.7015960929 0.0130719428	25 99 0.578
molecule_0_9 molecule_0_63 1 26.2453004367 18.2923251278	25 178 1.057
molecule_0_9 molecule_0_74 1 19.8749526983 10.4900612056	25 210 1.009
molecule_0_10 molecule_0_99 1 11.0066881754 3.2172080038	29 287 0.914
molecule_0_10 molecule_0_100 1 2.5689671516 0.1752600442	29 289 0.718
molecule_0_10 molecule_0_107 1 15.7661412841 6.6011050295	29 307 0.971
molecule_0_11 molecule_0_100 1 1.0758864089 0.0307396315	33 289 0.621
molecule_0_11 molecule_0_102 1 8.7349855792 2.0262368034	33 293 0.880
molecule_0_11 molecule_0_107 1 18.7372915481 9.3235100530	33 307 0.999
molecule_0_11 molecule_0_254 1 3.4583622488 0.3176192225	33 725 0.754
molecule_0_11 molecule_0_255 1 0.4843031325 0.0062287424	33 729 0.543
molecule_0_12 molecule_0_18 1 6.3488179901 1.0704134765	37 53 0.834
molecule_0_12 molecule_0_255 1 0.4738225413 0.0059620725	37 729 0.541
molecule_0_12 molecule_0_256 1 0.0633858599 0.0001066966	37 731 0.387
molecule_0_13 molecule_0_59 1 2.8502206170 0.2157360730	38 167 0.730
molecule_0_13 molecule_0_60 1 4.8027796407 0.6125635298	38 171 0.796
molecule_0_13 molecule_0_63 1 2.3992616427 0.1528695674	38 178 0.709
molecule_0_13 molecule_0_212 1 2.3990119130 0.1528377459	38 596 0.709
molecule_0_13 molecule_0_255 1 0.7277110500 0.0140631871	38 729 0.581
molecule_0_13 molecule_0_256 1 0.1550273784 0.0006382379	38 731 0.449
molecule_0_13 molecule_0_257 1 0.1192856590 0.0003778699	38 732 0.430
molecule_0_14 molecule_0_18 1 2.2133627606 0.1300981174	40 53 0.700
molecule_0_14 molecule_0_19 1 17.1187884797 7.7823698484	40 57 0.984
molecule_0_14 molecule_0_21 1 9.2512433526 2.2728251426	40 63 0.888
molecule_0_14 molecule_0_130 1 21.0947756470 11.8172285850	40 369 1.019
molecule_0_14 molecule_0_212 1 3.2718127158 0.2842776303	40 596 0.747
molecule_0_14 molecule_0_256 1 1.8121903413 0.0872114360	40 731 0.677
molecule_0_14 molecule_0_257 1 0.6511880419 0.0112610438	40 732 0.571
molecule_0_14 molecule_0_258 1 2.5024952691 0.1663076952	40 734 0.714
molecule_0_14 molecule_0_259 1 13.2250044864 4.6446978879	40 736 0.943
molecule_0_15 molecule_0_21 1 5.3012827730 0.7463245974	44 63 0.810
molecule_0_15 molecule_0_66 1 10.9780432783 3.2004842315	44 188 0.914
molecule_0_15 molecule_0_67 1 17.2783377617 7.9281112122	44 192 0.986
molecule_0_15 molecule_0_171 1 0.6283450090 0.0104848484	44 487 0.567
molecule_0_15 molecule_0_212 1 8.9520657319 2.1281995132	44 596 0.883
molecule_0_16 molecule_0_170 1 0.9892731024 0.0259895175	46 483 0.612
molecule_0_16 molecule_0_212 1 10.1824800039 2.7534230675	46 596 0.903
molecule_0_16 molecule_0_257 1 4.1262723644 0.4521490234	46 732 0.776
molecule_0_16 molecule_0_258 1 2.1946969313 0.1279130715	46 734 0.699
molecule_0_16 molecule_0_259 1 2.3139357608 0.1421897893	46 736 0.705
molecule_0_17 molecule_0_167 1 1.1910103799 0.0376701117	50 475 0.631
molecule_0_17 molecule_0_168 1 0.1646197967 0.0007196643	50 477 0.454
molecule_0_17 molecule_0_259 1 2.0355687812 0.1100366545	50 736 0.690
molecule_0_17 molecule_0_261 1 7.6461495449 1.5525707155	50 742 0.861
molecule_0_18 molecule_0_22 1 0.7226301169 0.0138674922	53 65 0.581
molecule_0_18 molecule_0_168 1 1.4807203177 0.0582253202	53 477 0.655
molecule_0_19 molecule_0_23 1 0.9024459537 0.0216275945	57 67 0.603
molecule_0_19 molecule_0_129 1 3.1923915595 0.2706438249	57 367 0.744
molecule_0_19 molecule_0_130 1 4.1217699328 0.4511628261	57 369 0.776
molecule_0_20 molecule_0_24 1 0.7681355138 0.0156690081	59 68 0.587
molecule_0_20 molecule_0_98 1 1.0709061218 0.0304557022	59 283 0.620
molecule_0_20 molecule_0_99 1 1.0565509631 0.0296446765	59 287 0.619
molecule_0_20 molecule_0_100 1 4.8393068205 0.6219165738	59 289 0.797
molecule_0_20 molecule_0_128 1 2.5898104762 0.1781155275	59 363 0.718
molecule_0_21 molecule_0_25 1 1.3830760077 0.0507993213	63 69 0.647
molecule_0_21 molecule_0_31 1 12.3601575955 4.0570824247	63 89 0.932
molecule_0_21 molecule_0_171 1 14.7806416041 5.8016615208	63 487 0.960
molecule_0_22 molecule_0_26 1 1.4491419139 0.0557683314	65 71 0.652
molecule_0_22 molecule_0_168 1 12.7899569673 4.3441416833	65 477 0.938
molecule_0_22 molecule_0_169 1 5.5796034333 0.8267467196	65 479 0.817
molecule_0_22 molecule_0_171 1 8.0824513388 1.7348103793	65 487 0.869
molecule_0_23 molecule_0_27 1 0.7071003989 0.0132778568	67 74 0.579
molecule_0_24 molecule_0_28 1 0.9074451543 0.0218678752	68 78 0.603
molecule_0_24 molecule_0_31 1 2.4376301470 0.1577979800	68 89 0.711
molecule_0_24 molecule_0_98 1 4.9491903690 0.6504802769	68 283 0.800
molecule_0_24 molecule_0_179 1 7.2481856028 1.3951613165	68 512 0.853
molecule_0_25 molecule_0_31 1 3.1981004351 0.2716126618	69 89 0.744
molecule_0_25 molecule_0_171 1 22.7440635562 13.7373174806	69 487 1.032
molecule_0_25 molecule_0_175 1 1.7644669695 0.0826785555	69 497 0.674
molecule_0_25 molecule_0_176 1 3.1331053664 0.2606848639	69 500 0.742
molecule_0_25 molecule_0_179 1 0.9963184089 0.0263610148	69 512 0.613
molecule_0_26 molecule_0_178 1 6.2679725836 1.0433259058	71 508 0.833
molecule_0_28 molecule_0_179 1 0.7124635483 0.0134800379	78 512 0.579
molecule_0_29 molecule_0_179 1 0.2547250239 0.0017230943	82 512 0.488
molecule_0_29 molecule_0_180 1 0.6968024976 0.0128939271	82 514 0.577
molecule_0_30 molecule_0_179 1 0.4095322007 0.0044539150	85 512 0.528
molecule_0_30 molecule_0_180 1 0.2410375959 0.0015428915	85 514 0.484
molecule_0_31 molecule_0_179 1 1.6457228113 0.0719248877	89 512 0.666
molecule_0_31 molecule_0_180 1 0.3446784356 0.0031549613	89 514 0.513
molecule_0_31 molecule_0_181 1 0.3607252000 0.0034555627	89 516 0.517
molecule_0_31 molecule_0_182 1 1.8493834382 0.0908279982	89 520 0.679
molecule_0_32 molecule_0_92 1 25.3304731280 17.0393262399	91 262 1.051
molecule_0_32 molecule_0_94 1 25.6992657005 17.5390975554	91 271 1.053
molecule_0_32 molecule_0_182 1 4.1011709042 0.4466646162	91 520 0.776
molecule_0_33 molecule_0_67 1 14.3328074048 5.4554219275	95 192 0.956
molecule_0_33 molecule_0_72 1 4.2386267011 0.4771074015	95 205 0.780
molecule_0_33 molecule_0_73 1 0.5456994544 0.0079081128	95 206 0.554
molecule_0_33 molecule_0_74 1 0.3265139082 0.0028311911	95 210 0.509
molecule_0_33 molecule_0_75 1 0.2990545277 0.0023750162	95 212 0.501
molecule_0_33 molecule_0_181 1 8.9253380364 2.1155103852	95 516 0.883
molecule_0_33 molecule_0_182 1 5.0709564249 0.6828818532	95 520 0.804
molecule_0_34 molecule_0_74 1 0.9790199938 0.0254535837	97 210 0.611
molecule_0_34 molecule_0_75 1 0.1899455620 0.0009581293	97 212 0.465
molecule_0_34 molecule_0_77 1 4.9654070256 0.6547500247	97 216 0.801
molecule_0_35 molecule_0_60 1 13.2314732660 4.6492427446	99 171 0.943
molecule_0_35 molecule_0_74 1 2.0274397047 0.1091595431	99 210 0.690
molecule_0_35 molecule_0_75 1 0.2176923313 0.0012584967	99 212 0.476
molecule_0_35 molecule_0_76 1 0.3383222967 0.0030396743	99 214 0.512
molecule_0_35 molecule_0_77 1 0.3127083924 0.0025968382	99 216 0.505
molecule_0_36 molecule_0_41 1 3.4726034654 0.3202404618	103 118 0.754
molecule_0_36 molecule_0_42 1 5.6391921716 0.8444999030	103 122 0.818
molecule_0_36 molecule_0_77 1 0.2746470851 0.0020031608	103 216 0.494
molecule_0_36 molecule_0_79 1 2.1730460228 0.1254017691	103 222 0.698
molecule_0_36 molecule_0_81 1 6.6691147972 1.1811422397	103 226 0.841
molecule_0_37 molecule_0_42 1 3.9160799704 0.4072573384	105 122 0.770
molecule_0_37 molecule_0_56 1 31.4367134469 26.2446078273	105 159 1.089
molecule_0_37 molecule_0_57 1 26.0943673414 18.0825368320	105 161 1.056
molecule_0_37 molecule_0_60 1 31.4158065579 26.2097116444	105 171 1.089
molecule_0_37 molecule_0_76 1 2.6754832084 0.1900948162	105 214 0.722
molecule_0_37 molecule_0_77 1 0.2465423038 0.0016141679	105 216 0.485
molecule_0_37 molecule_0_192 1 9.2679872825 2.2810598117	105 546 0.889
molecule_0_37 molecule_0_193 1 10.7715563511 3.0812201568	105 548 0.911
molecule_0_37 molecule_0_198 1 12.7161462991 4.2941463963	105 558 0.937
molecule_0_38 molecule_0_42 1 0.8737114968 0.0202722482	107 122 0.599
molecule_0_38 molecule_0_78 1 0.4818480085 0.0061657506	107 218 0.543
molecule_0_38 molecule_0_79 1 0.4860796015 0.0062745214	107 222 0.544
molecule_0_39 molecule_0_43 1 0.7238314512 0.0139136385	110 124 0.581
molecule_0_39 molecule_0_197 1 14.4499063946 5.5449276294	110 555 0.957
molecule_0_39 molecule_0_198 1 8.0479835040 1.7200456363	110 558 0.868
molecule_0_39 molecule_0_199 1 21.3584063902 12.1144445382	110 560 1.021
molecule_0_40 molecule_0_44 1 1.0432605990 0.0289035659	114 125 0.617
molecule_0_40 molecule_0_79 1 6.8934759836 1.2619505825	114 222 0.846
molecule_0_40 molecule_0_80 1 18.1340102935 8.7328003326	114 223 0.994
molecule_0_41 molecule_0_45 1 1.0743587410 0.0306523981	118 129 0.620
molecule_0_41 molecule_0_81 1 25.1338791444 16.7758625676	118 226 1.049
molecule_0_41 molecule_0_106 1 10.7969000077 3.0957363973	118 303 0.911
molecule_0_42 molecule_0_46 1 0.3571076272 0.0033866013	122 130 0.516
molecule_0_42 molecule_0_53 1 25.3110386994 17.0131899310	122 146 1.051
molecule_0_44 molecule_0_106 1 2.2475563445 0.1341488613	125 303 0.702
molecule_0_45 molecule_0_106 1 1.0666150279 0.0302121207	129 303 0.620
molecule_0_45 molecule_0_107 1 4.9770937409 0.6578357262	129 307 0.801
molecule_0_46 molecule_0_52 1 25.7301491809 17.5812772698	130 142 1.053
molecule_0_46 molecule_0_380 1 3.9495805555 0.4142550076	130 1103 0.771
molecule_0_47 molecule_0_52 1 7.8295014888 1.6279236659	132 142 0.864
molecule_0_47 molecule_0_377 1 1.8058656390 0.0866037472	132 1093 0.677
molecule_0_47 molecule_0_380 1 0.2529200232 0.0016987608	132 1103 0.488
molecule_0_47 molecule_0_381 1 0.2107625311 0.0011796485	132 1106 0.473
molecule_0_48 molecule_0_52 1 1.7831377390 0.0844375450	136 142 0.675
molecule_0_48 molecule_0_53 1 3.6163007489 0.3472920944	136 146 0.760
molecule_0_48 molecule_0_381 1 0.1717144288 0.0007830318	136 1106 0.457
molecule_0_49 molecule_0_53 1 0.5493000033 0.0080128132	138 146 0.555
molecule_0_49 molecule_0_381 1 0.5208129454 0.0072032644	138 1106 0.550
molecule_0_50 molecule_0_54 1 1.3003813432 0.0449063001	139 151 0.641
molecule_0_51 molecule_0_55 1 1.7045764328 0.0771611646	140 155 0.670
molecule_0_51 molecule_0_205 1 5.0410230261 0.6748436677	140 577 0.803
molecule_0_51 molecule_0_206 1 10.5220446735 2.9401270478	140 579 0.908
molecule_0_51 molecule_0_346 1 9.7221235913 2.5100830445	140 1004 0.896
molecule_0_51 molecule_0_347 1 8.8284131595 2.0698130156	140 1008 0.881
molecule_0_51 molecule_0_348 1 6.0306462417 0.9658140560	140 1012 0.827
molecule_0_51 molecule_0_349 1 3.1065983311 0.2562925746	140 1015 0.741
molecule_0_51 molecule_0_384 1 4.8094165705 0.6142576946	140 1113 0.797
molecule_0_52 molecule_0_56 1 1.2745200100 0.0431379131	142 159 0.638
molecule_0_52 molecule_0_254 1 19.3332247231 9.9260032450	142 725 1.004
molecule_0_52 molecule_0_255 1 28.1760335796 21.0826659305	142 729 1.069
molecule_0_52 molecule_0_380 1 9.9423735199 2.6251006801	142 1103 0.899
molecule_0_52 molecule_0_381 1 2.6360488386 0.1845324378	142 1106 0.721
molecule_0_52 molecule_0_383 1 2.4643734095 0.1612793792	142 1111 0.713
molecule_0_52 molecule_0_384 1 1.5730946611 0.0657166670	142 1113 0.661
molecule_0_52 molecule_0_386 1 12.5067002350 4.1538546518	142 1118 0.934
molecule_0_53 molecule_0_57 1 1.1663871060 0.0361286085	146 161 0.629
molecule_0_53 molecule_0_198 1 15.6135040884 6.4739088039	146 558 0.969
molecule_0_53 molecule_0_200 1 11.7218253945 3.6488525223	146 563 0.924
molecule_0_54 molecule_0_58 1 1.2193340085 0.0394830950	151 163 0.634
molecule_0_54 molecule_0_200 1 11.6292577499 3.5914498569	151 563 0.923
molecule_0_54 molecule_0_206 1 12.3748914122 4.0667606082	151 579 0.932
molecule_0_55 molecule_0_59 1 0.7941539385 0.0167484724	155 167 0.590
molecule_0_55 molecule_0_208 1 3.0197164023 0.2421576150	155 585 0.737
molecule_0_55 molecule_0_209 1 1.9793196209 0.1040393606	155 590 0.687
molecule_0_55 molecule_0_210 1 0.6504917370 0.0112369742	155 594 0.571
molecule_0_55 molecule_0_251 1 8.1835410504 1.7784773774	155 715 0.870
molecule_0_55 molecule_0_252 1 12.6477464554 4.2480744210	155 717 0.936
molecule_0_55 molecule_0_384 1 7.8272727726 1.6269970007	155 1113 0.864
molecule_0_56 molecule_0_60 1 0.7374229233 0.0144410603	159 171 0.583
molecule_0_56 molecule_0_255 1 5.8994115281 0.9242366788	159 729 0.824
molecule_0_57 molecule_0_61 1 0.7220147895 0.0138438856	161 173 0.581
molecule_0_57 molecule_0_198 1 27.6423355738 20.2915528993	161 558 1.066
molecule_0_58 molecule_0_62 1 0.8199173156 0.0178527832	163 176 0.593
molecule_0_58 molecule_0_209 1 2.0706940394 0.1138669483	163 590 0.692
molecule_0_58 molecule_0_210 1 0.1529832575 0.0006215179	163 594 0.448
molecule_0_59 molecule_0_63 1 1.0098479284 0.0270818153	167 178 0.614
molecule_0_59 molecule_0_210 1 0.1866137309 0.0009248110	167 594 0.463
molecule_0_59 molecule_0_211 1 0.3073605947 0.0025087778	167 595 0.504
molecule_0_59 molecule_0_255 1 5.8496273348 0.9087035255	167 729 0.823
molecule_0_59 molecule_0_257 1 7.1933695485 1.3741386621	167 732 0.852
molecule_0_60 molecule_0_64 1 1.0446228228 0.0289790961	171 180 0.618
molecule_0_60 molecule_0_74 1 12.3887263187 4.0758588220	171 210 0.933
molecule_0_61 molecule_0_65 1 1.0257226304 0.0279399542	173 184 0.616
molecule_0_62 molecule_0_66 1 0.9458864639 0.0237598577	176 188 0.607
molecule_0_62 molecule_0_210 1 2.5007966959 0.1660820086	176 594 0.714
molecule_0_62 molecule_0_211 1 1.4179736954 0.0533951933	176 595 0.650
molecule_0_62 molecule_0_212 1 3.1925374300 0.2706685586	176 596 0.744
molecule_0_62 molecule_0_213 1 6.5911336138 1.1536818121	176 599 0.840
molecule_0_63 molecule_0_67 1 0.9095273981 0.0219683474	178 192 0.603
molecule_0_63 molecule_0_74 1 5.6517556166 0.8482669840	178 210 0.818
molecule_0_64 molecule_0_68 1 0.7738386754 0.0159025466	180 194 0.587
molecule_0_64 molecule_0_74 1 1.4850323931 0.0585649354	180 210 0.655
molecule_0_65 molecule_0_69 1 0.8835382399 0.0207308217	184 198 0.601
molecule_0_66 molecule_0_70 1 1.0100302950 0.0270915975	188 202 0.614
molecule_0_66 molecule_0_212 1 17.1720599189 7.8308806527	188 596 0.985
molecule_0_66 molecule_0_213 1 21.5408670729 12.3223112984	188 599 1.023
molecule_0_67 molecule_0_71 1 0.4405486732 0.0051541091	192 204 0.535
molecule_0_67 molecule_0_72 1 0.0983279409 0.0002567555	192 205 0.417
molecule_0_67 molecule_0_74 1 4.6428922035 0.5724571918	192 210 0.792
molecule_0_67 molecule_0_176 1 13.8993416052 5.1304359746	192 500 0.951
molecule_0_68 molecule_0_72 1 0.1953163362 0.0010130782	194 205 0.467
molecule_0_68 molecule_0_184 1 1.2158507665 0.0392578364	194 525 0.633
molecule_0_70 molecule_0_171 1 6.9295117321 1.2751787988	202 487 0.847
molecule_0_70 molecule_0_172 1 1.2309716152 0.0402403632	202 489 0.635
molecule_0_70 molecule_0_173 1 0.2453445046 0.0015985215	202 493 0.485
molecule_0_70 molecule_0_176 1 1.9358341606 0.0995181086	202 500 0.684
molecule_0_71 molecule_0_176 1 0.8361873746 0.0185683377	204 500 0.595
molecule_0_71 molecule_0_177 1 2.8363736836 0.2136449881	204 504 0.729
molecule_0_71 molecule_0_181 1 1.4823935506 0.0583569853	204 516 0.655
molecule_0_71 molecule_0_184 1 2.3153956862 0.1423692687	204 525 0.705
molecule_0_72 molecule_0_176 1 3.3974452544 0.3065284219	205 500 0.752
molecule_0_72 molecule_0_181 1 1.0945757994 0.0318168733	205 516 0.622
molecule_0_72 molecule_0_182 1 0.2844571057 0.0021488168	205 520 0.497
molecule_0_72 molecule_0_184 1 1.1998014967 0.0382282672	205 525 0.632
molecule_0_73 molecule_0_182 1 0.1728844514 0.0007937389	206 520 0.458
molecule_0_73 molecule_0_183 1 0.4977199903 0.0065786379	206 522 0.546
molecule_0_73 molecule_0_184 1 1.3120109342 0.0457131053	206 525 0.641
molecule_0_73 molecule_0_185 1 3.9781314437 0.4202658217	206 527 0.772
molecule_0_73 molecule_0_187 1 22.7761223803 13.7760715605	206 530 1.032
molecule_0_75 molecule_0_182 1 13.5777062702 4.8957432430	212 520 0.947
molecule_0_75 molecule_0_190 1 0.7092128265 0.0133573091	212 538 0.579
molecule_0_76 molecule_0_190 1 0.0426931154 0.0000484040	214 538 0.362
molecule_0_76 molecule_0_191 1 0.1523300042 0.0006162213	214 542 0.448
molecule_0_76 molecule_0_192 1 2.2942351476 0.1397789174	214 546 0.704
molecule_0_76 molecule_0_193 1 13.5611473230 4.8838091331	214 548 0.947
molecule_0_77 molecule_0_81 1 4.9491161993 0.6504607806	216 226 0.800
molecule_0_77 molecule_0_84 1 13.7775024210 5.0408851965	216 237 0.949
molecule_0_77 molecule_0_190 1 0.9573433431 0.0243389175	216 538 0.609
molecule_0_78 molecule_0_191 1 3.2185304408 0.2750939611	218 542 0.745
molecule_0_78 molecule_0_193 1 8.1978471973 1.7847009419	218 548 0.871
molecule_0_80 molecule_0_84 1 1.5820370329 0.0664659330	223 237 0.662
molecule_0_81 molecule_0_85 1 1.1462994461 0.0348949017	226 239 0.627
molecule_0_81 molecule_0_110 1 18.1435255428 8.7419672595	226 318 0.994
molecule_0_81 molecule_0_113 1 16.7500311707 7.4506996022	226 324 0.981
molecule_0_81 molecule_0_114 1 17.5461385288 8.1757748373	226 328 0.988
molecule_0_82 molecule_0_86 1 0.8125426172 0.0175330759	230 241 0.592
molecule_0_82 molecule_0_116 1 27.9067167958 20.6815605035	230 334 1.068
molecule_0_82 molecule_0_117 1 9.7999989273 2.5504562082	230 338 0.897
molecule_0_83 molecule_0_87 1 0.8878606774 0.0209341561	233 245 0.601
molecule_0_84 molecule_0_88 1 0.6590692032 0.0115352723	237 248 0.572
molecule_0_85 molecule_0_89 1 0.6135637733 0.0099973578	239 252 0.565
molecule_0_85 molecule_0_114 1 19.0874108133 9.6751978850	239 328 1.002
molecule_0_85 molecule_0_117 1 8.0232821045 1.7095032858	239 338 0.867
molecule_0_86 molecule_0_117 1 9.9142078035 2.6102484696	241 338 0.899
molecule_0_86 molecule_0_120 1 19.1331734807 9.7216466816	241 342 1.003
molecule_0_86 molecule_0_121 1 7.9704046041 1.6870445494	241 345 0.867
molecule_0_87 molecule_0_91 1 3.0007524935 0.2391256514	245 258 0.736
molecule_0_88 molecule_0_92 1 0.9221600699 0.0225828339	248 262 0.605
molecule_0_89 molecule_0_93 1 0.4095239263 0.0044537350	252 267 0.528
molecule_0_89 molecule_0_94 1 0.3811266526 0.0038574869	252 271 0.522
molecule_0_89 molecule_0_121 1 3.5838312282 0.3410836592	252 345 0.758
molecule_0_89 molecule_0_123 1 14.3050154400 5.4342858173	252 348 0.955
molecule_0_90 molecule_0_121 1 5.7178804681 0.8682323414	254 345 0.820
molecule_0_94 molecule_0_123 1 1.8729308261 0.0931556692	271 348 0.681
molecule_0_95 molecule_0_123 1 0.3288140759 0.0028712210	273 348 0.509
molecule_0_95 molecule_0_124 1 0.3421601050 0.0031090274	273 352 0.513
molecule_0_96 molecule_0_123 1 1.1264707994 0.0336981215	277 348 0.625
molecule_0_96 molecule_0_124 1 0.1631228249 0.0007066352	277 352 0.453
molecule_0_96 molecule_0_126 1 3.1553464548 0.2643990665	277 357 0.743
molecule_0_97 molecule_0_114 1 5.8506594083 0.9090242063	281 328 0.823
molecule_0_97 molecule_0_123 1 2.7524383302 0.2011875069	281 348 0.726
molecule_0_97 molecule_0_124 1 0.1969865710 0.0010304788	281 352 0.468
molecule_0_97 molecule_0_125 1 0.2787027681 0.0020627585	281 355 0.496
molecule_0_97 molecule_0_126 1 0.2094567858 0.0011650771	281 357 0.472
molecule_0_98 molecule_0_126 1 0.2575216290 0.0017611374	283 357 0.489
molecule_0_99 molecule_0_110 1 18.2149772466 8.8109569815	287 318 0.994
molecule_0_99 molecule_0_111 1 8.2021820531 1.7865888685	287 320 0.871
molecule_0_99 molecule_0_114 1 23.9760279180 15.2658252264	287 328 1.041
molecule_0_99 molecule_0_125 1 3.7882947763 0.3811126331	287 355 0.765
molecule_0_99 molecule_0_126 1 0.1746108581 0.0008096705	287 357 0.458
molecule_0_99 molecule_0_127 1 0.2664859774 0.0018858821	287 359 0.492
molecule_0_99 molecule_0_128 1 0.4648147600 0.0057375388	287 363 0.540
molecule_0_100 molecule_0_128 1 0.2556528530 0.0017356698	289 363 0.488
molecule_0_101 molecule_0_127 1 1.4159002289 0.0532391507	292 359 0.650
molecule_0_101 molecule_0_128 1 0.1251738132 0.0004160953	292 363 0.434
molecule_0_101 molecule_0_129 1 0.3031881847 0.0024411269	292 367 0.503
molecule_0_101 molecule_0_131 1 5.9711637655 0.9468556595	292 370 0.826
molecule_0_102 molecule_0_107 1 0.6472321364 0.0111246399	293 307 0.570
molecule_0_102 molecule_0_108 1 1.6561331724 0.0728377174	293 311 0.667
molecule_0_102 molecule_0_131 1 17.5406730064 8.1706822158	293 370 0.988
molecule_0_103 molecule_0_108 1 3.2675609412 0.2835392634	296 311 0.747
molecule_0_103 molecule_0_295 1 8.3535632721 1.8531447669	296 851 0.873
molecule_0_103 molecule_0_298 1 1.7521011777 0.0815237555	296 861 0.673
molecule_0_103 molecule_0_299 1 1.5295044724 0.0621251310	296 862 0.658
molecule_0_103 molecule_0_388 1 6.1458065479 1.0030523190	296 1122 0.830
molecule_0_103 molecule_0_389 1 6.6672031655 1.1804652127	296 1126 0.841
molecule_0_104 molecule_0_108 1 1.1635833543 0.0359551259	298 311 0.629
molecule_0_104 molecule_0_388 1 7.6778622938 1.5654761367	298 1122 0.861
molecule_0_105 molecule_0_109 1 0.9371045124 0.0233207156	301 315 0.606
molecule_0_106 molecule_0_110 1 0.9547857141 0.0242090440	303 318 0.608
molecule_0_107 molecule_0_111 1 1.2082752067 0.0387701555	307 320 0.633
molecule_0_108 molecule_0_112 1 0.8309944966 0.0183384282	311 323 0.594
molecule_0_109 molecule_0_113 1 1.0565968299 0.0296472504	315 324 0.619
molecule_0_110 molecule_0_114 1 0.7837432582 0.0163122343	318 328 0.589
molecule_0_111 molecule_0_115 1 0.8868644992 0.0208872063	320 330 0.601
molecule_0_111 molecule_0_125 1 6.4574200299 1.1073473933	320 355 0.837
molecule_0_111 molecule_0_127 1 13.2030702767 4.6293038223	320 359 0.943
molecule_0_112 molecule_0_116 1 1.4667425366 0.0571312319	323 334 0.654
molecule_0_113 molecule_0_117 1 1.0022860296 0.0266777482	324 338 0.613
molecule_0_114 molecule_0_118 1 0.8230990518 0.0179916095	328 340 0.594
molecule_0_114 molecule_0_123 1 5.0749197072 0.6839497035	328 348 0.804
molecule_0_114 molecule_0_125 1 3.9118512764 0.4063782773	328 355 0.770
molecule_0_115 molecule_0_119 1 0.7005528846 0.0130330982	330 341 0.578
molecule_0_115 molecule_0_125 1 2.4961163292 0.1654609286	330 355 0.714
molecule_0_116 molecule_0_120 1 0.8607120086 0.0196734959	334 342 0.598
molecule_0_117 molecule_0_121 1 0.4691103705 0.0058440764	338 345 0.540
molecule_0_117 molecule_0_123 1 1.2510335313 0.0415626964	338 348 0.636
molecule_0_118 molecule_0_122 1 0.1996617596 0.0010586578	340 347 0.469
molecule_0_118 molecule_0_123 1 0.0355076815 0.0000334819	340 348 0.351
molecule_0_128 molecule_0_135 1 31.5290449457 26.3989981725	363 384 1.090
molecule_0_131 molecule_0_260 1 2.2524642749 0.1347353758	370 740 0.702
molecule_0_131 molecule_0_295 1 8.8017468537 2.0573281197	370 851 0.881
molecule_0_132 molecule_0_260 1 1.9463009185 0.1005971762	374 740 0.685
molecule_0_132 molecule_0_261 1 3.4224895672 0.3110642351	374 742 0.753
molecule_0_132 molecule_0_292 1 4.0512322195 0.4358530512	374 840 0.774
molecule_0_133 molecule_0_164 1 0.5909055261 0.0092726084	378 468 0.562
molecule_0_133 molecule_0_165 1 0.4269565935 0.0048409797	378 470 0.532
molecule_0_133 molecule_0_260 1 3.3043477556 0.2899594776	378 740 0.748
molecule_0_133 molecule_0_261 1 1.9091150120 0.0967898908	378 742 0.683
molecule_0_133 molecule_0_264 1 14.5172502292 5.5967323724	378 754 0.958
molecule_0_133 molecule_0_288 1 11.1794888428 3.3190187696	378 827 0.917
molecule_0_133 molecule_0_289 1 11.5594014689 3.5484321840	378 829 0.922
molecule_0_133 molecule_0_292 1 4.6639404150 0.5776593423	378 840 0.792
molecule_0_134 molecule_0_139 1 9.0752350831 2.1871651746	380 399 0.885
molecule_0_134 molecule_0_158 1 18.4824797794 9.0716501699	380 452 0.997
molecule_0_134 molecule_0_161 1 10.4835498096 2.9186535110	380 462 0.907
molecule_0_134 molecule_0_162 1 13.8668590645 5.1064844996	380 464 0.950
molecule_0_134 molecule_0_164 1 2.2793726350 0.1379737521	380 468 0.703
molecule_0_134 molecule_0_165 1 1.6920005189 0.0760268153	380 470 0.669
molecule_0_134 molecule_0_292 1 7.3291563093 1.4265065914	380 840 0.854
molecule_0_135 molecule_0_139 1 1.9546669009 0.1014638489	384 399 0.686
molecule_0_135 molecule_0_165 1 8.7184945634 2.0185932508	384 470 0.880
molecule_0_136 molecule_0_140 1 1.3564213374 0.0488601775	387 401 0.645
molecule_0_136 molecule_0_296 1 2.6020365511 0.1798012060	387 855 0.719
molecule_0_136 molecule_0_299 1 7.0277505256 1.3115911794	387 862 0.849
molecule_0_137 molecule_0_141 1 0.9598946627 0.0244688168	391 403 0.609
molecule_0_138 molecule_0_142 1 1.3270535023 0.0467673411	395 406 0.643
molecule_0_138 molecule_0_161 1 6.9960169369 1.2997730237	395 462 0.848
molecule_0_139 molecule_0_143 1 1.0657934944 0.0301655984	399 408 0.620
molecule_0_139 molecule_0_148 1 7.4520721965 1.4747551525	399 420 0.857
molecule_0_139 molecule_0_157 1 1.6654902858 0.0736631053	399 450 0.668
molecule_0_139 molecule_0_158 1 4.9342525035 0.6465595859	399 452 0.800
molecule_0_139 molecule_0_161 1 9.0682348188 2.1837922968	399 462 0.885
molecule_0_139 molecule_0_296 1 8.4906231795 1.9144540572	399 855 0.876
molecule_0_140 molecule_0_144 1 0.4011755889 0.0042740029	401 412 0.527
molecule_0_140 molecule_0_145 1 0.2005860608 0.0010684823	401 413 0.469
molecule_0_140 molecule_0_146 1 0.2345343310 0.0014607593	401 414 0.481
molecule_0_140 molecule_0_147 1 1.8366745445 0.0895839543	401 418 0.678
molecule_0_140 molecule_0_148 1 6.2330888513 1.0317451835	401 420 0.832
molecule_0_140 molecule_0_300 1 10.1660684606 2.7445545981	401 866 0.902
molecule_0_141 molecule_0_145 1 0.7245671063 0.0139419347	403 413 0.581
molecule_0_142 molecule_0_157 1 3.0273425526 0.2433822746	406 450 0.737
molecule_0_142 molecule_0_160 1 15.8880548637 6.7035874058	406 458 0.972
molecule_0_142 molecule_0_161 1 31.4925203099 26.3378700730	406 462 1.090
molecule_0_143 molecule_0_147 1 1.6661681366 0.0737230789	408 418 0.668
molecule_0_143 molecule_0_148 1 4.9447157858 0.6493046049	408 420 0.800
molecule_0_143 molecule_0_153 1 15.0580221391 6.0214582203	408 436 0.963
molecule_0_143 molecule_0_157 1 9.8151510980 2.5583490301	408 450 0.897
molecule_0_147 molecule_0_297 1 0.9903658002 0.0260469625	418 859 0.612
molecule_0_147 molecule_0_300 1 0.9459123038 0.0237611559	418 866 0.607
molecule_0_147 molecule_0_301 1 8.0899644911 1.7380371114	418 867 0.869
molecule_0_148 molecule_0_153 1 2.2070111328 0.1293525106	420 436 0.700
molecule_0_148 molecule_0_154 1 2.0688108068 0.1136599255	420 440 0.692
molecule_0_148 molecule_0_296 1 2.0490602426 0.1115001030	420 855 0.691
molecule_0_148 molecule_0_297 1 0.8749868229 0.0203314728	420 859 0.600
molecule_0_149 molecule_0_293 1 7.5806404218 1.5260810815	422 843 0.859
molecule_0_149 molecule_0_297 1 3.9896365896 0.4227002368	422 859 0.772
molecule_0_149 molecule_0_312 1 8.0317818149 1.7131272340	422 901 0.868
molecule_0_149 molecule_0_403 1 4.1977083376 0.4679401765	422 1166 0.779
molecule_0_149 molecule_0_495 1 1.0942922828 0.0318003930	422 1449 0.622
molecule_0_149 molecule_0_496 1 0.3879586002 0.0039970224	422 1451 0.524
molecule_0_150 molecule_0_154 1 0.7901122361 0.0165784296	424 440 0.589
molecule_0_150 molecule_0_293 1 5.5685341389 0.8234696318	424 843 0.816
molecule_0_150 molecule_0_496 1 0.9400378634 0.0234669424	424 1451 0.607
molecule_0_150 molecule_0_497 1 0.9848462772 0.0257574408	424 1455 0.612
molecule_0_151 molecule_0_155 1 0.8058227859 0.0172442735	428 444 0.591
molecule_0_151 molecule_0_289 1 9.0240794443 2.1625772737	428 829 0.885
molecule_0_151 molecule_0_290 1 6.5388784230 1.1354613084	428 831 0.838
molecule_0_151 molecule_0_293 1 4.2793723261 0.4863242911	428 843 0.781
molecule_0_152 molecule_0_156 1 0.9146554896 0.0222167693	432 446 0.604
molecule_0_153 molecule_0_157 1 0.9063792128 0.0218165306	436 450 0.603
molecule_0_154 molecule_0_158 1 0.7493146659 0.0149105712	440 452 0.584
molecule_0_154 molecule_0_289 1 10.6036178754 2.9858910147	440 829 0.909
molecule_0_154 molecule_0_292 1 13.9788655466 5.1893106535	440 840 0.952
molecule_0_154 molecule_0_293 1 4.9594723547 0.6531858412	440 843 0.801
molecule_0_154 molecule_0_296 1 16.5976172241 7.3157238559	440 855 0.979
molecule_0_155 molecule_0_159 1 0.8035285367 0.0171462213	444 454 0.591
molecule_0_155 molecule_0_289 1 10.7789984116 3.0854792531	444 829 0.911
molecule_0_156 molecule_0_160 1 1.6957405928 0.0763632929	446 458 0.670
molecule_0_157 molecule_0_161 1 1.5428427266 0.0632133970	450 462 0.659
molecule_0_158 molecule_0_162 1 0.4580610407 0.0055720182	452 464 0.538
molecule_0_164 molecule_0_264 1 4.9299730281 0.6454385505	468 754 0.800
molecule_0_165 molecule_0_261 1 0.6566555385 0.0114509373	470 742 0.572
molecule_0_167 molecule_0_259 1 7.6309361340 1.5463986159	475 736 0.860
molecule_0_167 molecule_0_261 1 1.2173369476 0.0393538678	475 742 0.634
molecule_0_167 molecule_0_262 1 2.0767474457 0.1145336720	475 746 0.693
molecule_0_171 molecule_0_175 1 2.8530240734 0.2161606746	487 497 0.730
molecule_0_171 molecule_0_176 1 8.4889076819 1.9136805192	487 500 0.876
molecule_0_172 molecule_0_176 1 0.9886360073 0.0259560536	489 500 0.612
molecule_0_173 molecule_0_177 1 1.1984457815 0.0381419240	493 504 0.632
molecule_0_174 molecule_0_178 1 0.7464253839 0.0147958055	494 508 0.584
molecule_0_175 molecule_0_179 1 0.9510570348 0.0240203283	497 512 0.608
molecule_0_176 molecule_0_180 1 0.2179196492 0.0012611263	500 514 0.476
molecule_0_176 molecule_0_181 1 1.2326932231 0.0403530004	500 516 0.635
molecule_0_192 molecule_0_198 1 16.2263036391 6.9920578338	546 558 0.976
molecule_0_193 molecule_0_197 1 1.3505733735 0.0484397822	548 555 0.645
molecule_0_193 molecule_0_198 1 2.2758287581 0.1375450535	548 558 0.703
molecule_0_194 molecule_0_198 1 1.1998554762 0.0382317071	550 558 0.632
molecule_0_195 molecule_0_199 1 0.6454940864 0.0110649728	552 560 0.570
molecule_0_195 molecule_0_202 1 8.3603318142 1.8561490345	552 567 0.873
molecule_0_208 molecule_0_248 1 19.9526907216 10.5722824259	585 708 1.010
molecule_0_208 molecule_0_251 1 11.1043594910 3.2745591594	585 715 0.916
molecule_0_208 molecule_0_252 1 26.3716619466 18.4688908494	585 717 1.058
molecule_0_208 molecule_0_350 1 30.4208397978 24.5758310496	585 1016 1.083
molecule_0_208 molecule_0_384 1 17.1086207382 7.7731278830	585 1113 0.984
molecule_0_209 molecule_0_214 1 1.2301189261 0.0401846339	590 603 0.635
molecule_0_209 molecule_0_252 1 10.4918630280 2.9232841990	590 717 0.907
molecule_0_210 molecule_0_214 1 1.4013615773 0.0521514306	594 603 0.649
molecule_0_210 molecule_0_252 1 5.3034550115 0.7469363464	594 717 0.810
molecule_0_211 molecule_0_215 1 0.8776260576 0.0204543100	595 606 0.600
molecule_0_211 molecule_0_252 1 1.5402166038 0.0629983850	595 717 0.659
molecule_0_211 molecule_0_257 1 0.7615357482 0.0154009108	595 732 0.586
molecule_0_212 molecule_0_216 1 0.9952797310 0.0263060799	596 607 0.613
molecule_0_212 molecule_0_257 1 0.3020958204 0.0024235682	596 732 0.502
molecule_0_212 molecule_0_258 1 2.4552309142 0.1600849491	596 734 0.712
molecule_0_213 molecule_0_217 1 1.2354962340 0.0405367257	599 609 0.635
molecule_0_214 molecule_0_218 1 1.0860102089 0.0313208565	603 613 0.622
molecule_0_214 molecule_0_252 1 9.0299560356 2.1653947845	603 717 0.885
molecule_0_215 molecule_0_219 1 0.9242134125 0.0226835148	606 617 0.605
molecule_0_215 molecule_0_252 1 2.6772396666 0.1903444931	606 717 0.722
molecule_0_215 molecule_0_258 1 4.1653912609 0.4607628096	606 734 0.778
molecule_0_216 molecule_0_220 1 0.9762231235 0.0253083595	607 619 0.611
molecule_0_216 molecule_0_258 1 9.3944247445 2.3437225483	607 734 0.891
molecule_0_217 molecule_0_221 1 1.0988459849 0.0320656070	609 622 0.623
molecule_0_218 molecule_0_222 1 1.2113314620 0.0389665368	613 626 0.633
molecule_0_218 molecule_0_248 1 1.5125888484 0.0607585783	613 708 0.657
molecule_0_218 molecule_0_252 1 30.7864776125 25.1701509397	613 717 1.085
molecule_0_219 molecule_0_223 1 1.4620409053 0.0567655515	617 630 0.653
molecule_0_219 molecule_0_249 1 7.2000203216 1.3766808113	617 709 0.852
molecule_0_219 molecule_0_263 1 8.2559557209 1.8100914825	617 750 0.872
molecule_0_220 molecule_0_224 1 2.4544141162 0.1599784537	619 632 0.712
molecule_0_220 molecule_0_266 1 21.0098033236 11.7222178590	619 762 1.018
molecule_0_222 molecule_0_246 1 6.2502523523 1.0374350560	626 700 0.832
molecule_0_222 molecule_0_247 1 1.5383570765 0.0628463590	626 704 0.659
molecule_0_223 molecule_0_263 1 14.8176108132 5.8307199440	630 750 0.961
molecule_0_223 molecule_0_266 1 5.0741846239 0.6837515827	630 762 0.804
molecule_0_223 molecule_0_267 1 5.5665841425 0.8228930055	630 766 0.816
molecule_0_223 molecule_0_270 1 7.7965980776 1.6142697467	630 776 0.863
molecule_0_226 molecule_0_280 1 12.6488499570 4.2488157328	639 806 0.936
molecule_0_228 molecule_0_242 1 5.6216810762 0.8392632813	644 690 0.818
molecule_0_229 molecule_0_242 1 0.5385725174 0.0077028988	649 690 0.553
molecule_0_229 molecule_0_243 1 1.2870571036 0.0439907581	649 692 0.639
molecule_0_229 molecule_0_280 1 13.4649887082 4.8147950104	649 806 0.946
molecule_0_230 molecule_0_235 1 2.2126386100 0.1300130024	651 668 0.700
molecule_0_230 molecule_0_243 1 2.2083162419 0.1295055403	651 692 0.700
molecule_0_230 molecule_0_279 1 3.1462554407 0.2628777167	651 804 0.742
molecule_0_232 molecule_0_238 1 17.0143349155 7.6876883529	656 678 0.983
molecule_0_234 molecule_0_238 1 2.4132680091 0.1546596156	664 678 0.710
molecule_0_235 molecule_0_241 1 2.5972647458 0.1791423454	668 686 0.719
molecule_0_235 molecule_0_243 1 2.7650594567 0.2030368016	668 692 0.726
molecule_0_236 molecule_0_243 1 2.0074055617 0.1070128821	670 692 0.689
molecule_0_236 molecule_0_244 1 1.8070759513 0.0867198718	670 694 0.677
molecule_0_236 molecule_0_283 1 22.0557044443 12.9183688797	670 812 1.027
molecule_0_236 molecule_0_353 1 14.1749765071 5.3359347508	670 1027 0.954
molecule_0_236 molecule_0_354 1 14.2439297518 5.3879736237	670 1031 0.955
molecule_0_237 molecule_0_354 1 6.0051601601 0.9576680621	674 1031 0.827
molecule_0_238 molecule_0_354 1 8.6617294750 1.9923931776	678 1031 0.879
molecule_0_238 molecule_0_419 1 7.4379211282 1.4691595153	678 1219 0.857
molecule_0_239 molecule_0_354 1 10.9876540251 3.2060904232	680 1031 0.914
molecule_0_239 molecule_0_416 1 3.4481695865 0.3157497742	680 1210 0.754
molecule_0_239 molecule_0_419 1 0.7634564171 0.0154786940	680 1219 0.586
molecule_0_239 molecule_0_420 1 1.5546208568 0.0641822288	680 1223 0.660
molecule_0_240 molecule_0_420 1 2.6930569064 0.1926002629	682 1223 0.723
molecule_0_243 molecule_0_279 1 5.0221871226 0.6698099505	692 804 0.802
molecule_0_243 molecule_0_280 1 1.9144840575 0.0973350650	692 806 0.683
molecule_0_243 molecule_0_283 1 6.1979171098 1.0201342814	692 812 0.831
molecule_0_244 molecule_0_353 1 14.9745833660 5.9549114878	694 1027 0.963
molecule_0_247 molecule_0_284 1 32.4968054815 28.0444647999	704 816 1.095
molecule_0_248 molecule_0_252 1 4.2722331040 0.4847029874	708 717 0.781
molecule_0_249 molecule_0_253 1 1.0429054134 0.0288838884	709 721 0.617
molecule_0_249 molecule_0_258 1 6.3547154568 1.0724030310	709 734 0.834
molecule_0_250 molecule_0_254 1 1.0135773043 0.0272822114	711 725 0.614
molecule_0_250 molecule_0_385 1 0.2898080738 0.0022304206	711 1115 0.499
molecule_0_251 molecule_0_255 1 1.7901454241 0.0851025239	715 729 0.676
molecule_0_251 molecule_0_350 1 27.6961365328 20.3706176664	715 1016 1.066
molecule_0_251 molecule_0_384 1 0.3457986864 0.0031755027	715 1113 0.514
molecule_0_251 molecule_0_385 1 0.3683768073 0.0036037145	715 1115 0.519
molecule_0_252 molecule_0_256 1 0.3896525747 0.0040320036	717 731 0.524
molecule_0_252 molecule_0_257 1 0.3401896557 0.0030733217	717 732 0.512
molecule_0_252 molecule_0_258 1 1.1990631583 0.0381812316	717 734 0.632
molecule_0_253 molecule_0_258 1 1.0729023603 0.0305693508	721 734 0.620
molecule_0_253 molecule_0_260 1 15.0280373963 5.9975012743	721 740 0.963
molecule_0_254 molecule_0_384 1 2.2344403755 0.1325877361	725 1113 0.701
molecule_0_254 molecule_0_385 1 0.9232819334 0.0226378141	725 1115 0.605
molecule_0_254 molecule_0_386 1 0.6781528929 0.0122129633	725 1118 0.575
molecule_0_259 molecule_0_263 1 1.2275501370 0.0400169784	736 750 0.634
molecule_0_260 molecule_0_264 1 0.9681496202 0.0248914831	740 754 0.610
molecule_0_260 molecule_0_288 1 9.8700509079 2.5870486755	740 827 0.898
molecule_0_260 molecule_0_291 1 30.6641753767 24.9705664843	740 836 1.085
molecule_0_261 molecule_0_265 1 0.9925395530 0.0261614288	742 758 0.612
molecule_0_262 molecule_0_266 1 1.2058711048 0.0386160272	746 762 0.633
molecule_0_263 molecule_0_267 1 1.1968370956 0.0380395962	750 766 0.632
molecule_0_263 molecule_0_284 1 9.9486226986 2.6284016783	750 816 0.899
molecule_0_263 molecule_0_288 1 21.0083200264 11.7205627345	750 827 1.018
molecule_0_264 molecule_0_268 1 0.9941456591 0.0262461651	754 768 0.613
molecule_0_264 molecule_0_285 1 2.9969212868 0.2385154344	754 818 0.736
molecule_0_264 molecule_0_288 1 11.3050936732 3.3940180306	754 827 0.918
molecule_0_265 molecule_0_269 1 0.7819117717 0.0162360851	758 772 0.588
molecule_0_266 molecule_0_270 1 0.8505986563 0.0192138855	762 776 0.597
molecule_0_267 molecule_0_271 1 0.8087189710 0.0173684506	766 778 0.592
molecule_0_267 molecule_0_281 1 0.4879121958 0.0063219224	766 808 0.544
molecule_0_267 molecule_0_284 1 6.4047193609 1.0893464545	766 816 0.836
molecule_0_267 molecule_0_285 1 6.1951882588 1.0192361791	766 818 0.831
molecule_0_268 molecule_0_272 1 0.6488382906 0.0111799216	768 782 0.570
molecule_0_268 molecule_0_285 1 12.3684586535 4.0625337121	768 818 0.932
molecule_0_269 molecule_0_273 1 0.7760599752 0.0159939740	772 783 0.588
molecule_0_270 molecule_0_274 1 0.5734961261 0.0087342736	776 787 0.559
molecule_0_270 molecule_0_281 1 4.1936000801 0.4670246875	776 808 0.779
molecule_0_271 molecule_0_275 1 0.6112977773 0.0099236502	778 788 0.565
molecule_0_271 molecule_0_276 1 0.3420296402 0.0031066570	778 792 0.513
molecule_0_271 molecule_0_277 1 0.4170285357 0.0046184619	778 796 0.530
molecule_0_271 molecule_0_278 1 2.2436915187 0.1336879018	778 800 0.701
molecule_0_271 molecule_0_281 1 3.3137023470 0.2916035491	778 808 0.749
molecule_0_271 molecule_0_282 1 9.6841393578 2.4905076243	778 810 0.895
molecule_0_272 molecule_0_276 1 0.9476424206 0.0238481559	782 792 0.608
molecule_0_278 molecule_0_282 1 2.9637409291 0.2332632328	800 810 0.735
molecule_0_279 molecule_0_283 1 1.1943384060 0.0378809281	804 812 0.632
molecule_0_280 molecule_0_284 1 0.8731062315 0.0202441707	806 816 0.599
molecule_0_281 molecule_0_285 1 0.8252213350 0.0180845085	808 818 0.594
molecule_0_282 molecule_0_286 1 0.8716228380 0.0201754401	810 822 0.599
molecule_0_283 molecule_0_287 1 0.8949278965 0.0212687471	812 823 0.602
molecule_0_284 molecule_0_288 1 0.9597266134 0.0244602500	816 827 0.609
molecule_0_285 molecule_0_289 1 1.3631439254 0.0493456916	818 829 0.646
molecule_0_286 molecule_0_290 1 1.5371793815 0.0627501713	822 831 0.659
molecule_0_287 molecule_0_291 1 1.1205385207 0.0333441305	823 836 0.625
molecule_0_288 molecule_0_292 1 0.9172644574 0.0223436925	827 840 0.604
molecule_0_289 molecule_0_293 1 0.9387190464 0.0234011432	829 843 0.607
molecule_0_290 molecule_0_294 1 1.2926055976 0.0443708634	831 847 0.640
molecule_0_291 molecule_0_295 1 1.4604668556 0.0566433885	836 851 0.653
molecule_0_291 molecule_0_390 1 2.5815562123 0.1769819545	836 1130 0.718
molecule_0_292 molecule_0_296 1 0.8394113920 0.0187117985	840 855 0.595
molecule_0_293 molecule_0_297 1 1.0302829908 0.0281889484	843 859 0.616
molecule_0_293 molecule_0_403 1 33.1591770802 29.1993579943	843 1166 1.099
molecule_0_294 molecule_0_298 1 0.6823479250 0.0123645286	847 861 0.575
molecule_0_294 molecule_0_390 1 1.9317767512 0.0991013760	847 1130 0.684
molecule_0_294 molecule_0_393 1 2.3126338813 0.1420298351	847 1137 0.705
molecule_0_294 molecule_0_394 1 14.1972192403 5.3526937051	847 1138 0.954
molecule_0_294 molecule_0_403 1 29.9462232852 23.8149641239	847 1166 1.080
molecule_0_295 molecule_0_299 1 0.7325207490 0.0142496985	851 862 0.582
molecule_0_295 molecule_0_387 1 30.3237478041 24.4192075868	851 1119 1.083
molecule_0_295 molecule_0_389 1 1.7592336831 0.0821888451	851 1126 0.674
molecule_0_295 molecule_0_390 1 6.4204168475 1.0946928111	851 1130 0.836
molecule_0_296 molecule_0_300 1 1.0609921178 0.0298944199	855 866 0.619
molecule_0_297 molecule_0_301 1 0.7712100458 0.0157946923	859 867 0.587
molecule_0_297 molecule_0_304 1 8.8270795724 2.0691877464	859 879 0.881
molecule_0_298 molecule_0_304 1 1.9662152970 0.1026663107	861 879 0.686
molecule_0_298 molecule_0_389 1 2.5444241967 0.1719273022	861 1126 0.716
molecule_0_301 molecule_0_310 1 9.2981883980 2.2959503793	867 895 0.889
molecule_0_303 molecule_0_309 1 0.4446080804 0.0052495312	875 894 0.536
molecule_0_303 molecule_0_310 1 1.1523964350 0.0352670901	875 895 0.628
molecule_0_304 molecule_0_310 1 1.0596152824 0.0298168830	879 895 0.619
molecule_0_304 molecule_0_388 1 14.7322765442 5.7637553690	879 1122 0.960
molecule_0_304 molecule_0_392 1 3.4856225506 0.3226461803	879 1136 0.755
molecule_0_304 molecule_0_393 1 10.8998205184 3.1550373734	879 1137 0.913
molecule_0_304 molecule_0_396 1 26.7626711788 19.0206227062	879 1147 1.060
molecule_0_305 molecule_0_372 1 8.5836926447 1.9566544354	883 1079 0.877
molecule_0_305 molecule_0_373 1 2.7086815155 0.1948416070	883 1084 0.724
molecule_0_305 molecule_0_376 1 15.7937735391 6.6242639315	883 1091 0.971
molecule_0_305 molecule_0_388 1 15.4824856066 6.3657149075	883 1122 0.968
molecule_0_305 molecule_0_392 1 2.2144136899 0.1302216908	883 1136 0.700
molecule_0_305 molecule_0_396 1 16.8344631811 7.5260025121	883 1147 0.982
molecule_0_306 molecule_0_310 1 0.3292757521 0.0028792894	887 895 0.509
molecule_0_307 molecule_0_313 1 0.5486066024 0.0079925962	891 903 0.555
molecule_0_307 molecule_0_315 1 3.7468246361 0.3728142886	891 907 0.764
molecule_0_307 molecule_0_372 1 27.3042047498 19.7981622323	891 1079 1.064
molecule_0_307 molecule_0_373 1 21.0264908213 11.7408465121	891 1084 1.019
molecule_0_308 molecule_0_315 1 8.3282644392 1.8419372363	893 907 0.873
molecule_0_311 molecule_0_495 1 7.6547286189 1.5560566770	899 1449 0.861
molecule_0_312 molecule_0_402 1 1.4380394696 0.0549170787	901 1165 0.651
molecule_0_312 molecule_0_403 1 9.8863148054 2.5955815921	901 1166 0.898
molecule_0_312 molecule_0_495 1 1.7170521114 0.0782947725	901 1449 0.671
molecule_0_312 molecule_0_496 1 3.9526980239 0.4149092221	901 1451 0.771
molecule_0_313 molecule_0_401 1 0.6475397860 0.0111352181	903 1161 0.570
molecule_0_313 molecule_0_402 1 1.6495354533 0.0722585302	903 1165 0.666
molecule_0_313 molecule_0_492 1 1.8793900451 0.0937993133	903 1440 0.681
molecule_0_314 molecule_0_401 1 0.2743245648 0.0019984589	905 1161 0.494
molecule_0_314 molecule_0_485 1 6.0301515205 0.9656556023	905 1419 0.827
molecule_0_314 molecule_0_486 1 17.8436691939 8.4553996787	905 1421 0.991
molecule_0_314 molecule_0_489 1 4.8017196619 0.6122931727	905 1431 0.796
molecule_0_314 molecule_0_492 1 3.6913730615 0.3618609273	905 1440 0.762
molecule_0_314 molecule_0_493 1 5.2487162520 0.7315971504	905 1444 0.808
molecule_0_315 molecule_0_489 1 4.9455673498 0.6495282667	907 1431 0.800
molecule_0_316 molecule_0_369 1 12.6955216872 4.2802281419	911 1068 0.936
molecule_0_316 molecule_0_401 1 6.2817396854 1.0479141033	911 1161 0.833
molecule_0_316 molecule_0_482 1 11.0454731340 3.2399213074	911 1409 0.915
molecule_0_316 molecule_0_485 1 7.3432101351 1.4319825549	911 1419 0.855
molecule_0_317 molecule_0_369 1 2.7881517756 0.2064422754	913 1068 0.727
molecule_0_318 molecule_0_364 1 9.3381276773 2.3157167123	917 1054 0.890
molecule_0_318 molecule_0_365 1 28.5798472044 21.6913019500	917 1058 1.072
molecule_0_318 molecule_0_369 1 0.8182108309 0.0177785469	917 1068 0.593
molecule_0_318 molecule_0_370 1 0.6960673315 0.0128667339	917 1073 0.577
molecule_0_318 molecule_0_371 1 0.9214836548 0.0225497165	917 1075 0.605
molecule_0_318 molecule_0_372 1 9.0290254516 2.1649484970	917 1079 0.885
molecule_0_319 molecule_0_368 1 3.8707562413 0.3978849023	922 1066 0.768
molecule_0_319 molecule_0_369 1 0.3029879275 0.0024379032	922 1068 0.502
molecule_0_319 molecule_0_370 1 0.1458031306 0.0005645462	922 1073 0.445
molecule_0_319 molecule_0_371 1 0.3571565990 0.0033875302	922 1075 0.516
molecule_0_320 molecule_0_370 1 1.6053496297 0.0684392244	926 1073 0.663
molecule_0_320 molecule_0_371 1 1.0179247451 0.0275167513	926 1075 0.615
molecule_0_320 molecule_0_374 1 3.6897949063 0.3615515841	926 1087 0.762
molecule_0_321 molecule_0_325 1 1.0079136245 0.0269781675	929 940 0.614
molecule_0_321 molecule_0_370 1 3.5180964429 0.3286860681	929 1073 0.756
molecule_0_322 molecule_0_326 1 0.8775023531 0.0204485442	932 942 0.600
molecule_0_323 molecule_0_327 1 0.8695367107 0.0200789805	933 946 0.599
molecule_0_324 molecule_0_328 1 1.1714326085 0.0364418514	936 950 0.629
molecule_0_324 molecule_0_368 1 6.2391254154 1.0337445812	936 1066 0.832
molecule_0_324 molecule_0_370 1 7.9557355595 1.6808404582	936 1073 0.866
molecule_0_324 molecule_0_468 1 6.9799586634 1.2938130163	936 1366 0.848
molecule_0_325 molecule_0_329 1 0.6941860637 0.0127972778	940 955 0.577
molecule_0_325 molecule_0_363 1 7.5820054838 1.5266307403	940 1052 0.859
molecule_0_325 molecule_0_370 1 8.5847151746 1.9571206350	940 1073 0.877
molecule_0_325 molecule_0_374 1 6.5839370047 1.1511638645	940 1087 0.839
molecule_0_325 molecule_0_375 1 6.4338341377 1.0992729369	940 1090 0.836
molecule_0_325 molecule_0_378 1 11.9062747514 3.7645894002	940 1097 0.926
molecule_0_326 molecule_0_330 1 0.5409682829 0.0077715818	942 959 0.553
molecule_0_327 molecule_0_331 1 0.5090689974 0.0068820704	946 963 0.548
molecule_0_327 molecule_0_332 1 0.1632066381 0.0007073616	946 964 0.453
molecule_0_327 molecule_0_333 1 0.9784759564 0.0254253027	946 968 0.611
molecule_0_327 molecule_0_468 1 8.3361076341 1.8454081816	946 1366 0.873
molecule_0_328 molecule_0_333 1 1.5950454354 0.0675634677	950 968 0.663
molecule_0_328 molecule_0_342 1 2.6003710976 0.1795711134	950 992 0.719
molecule_0_328 molecule_0_359 1 7.0908033172 1.3352318803	950 1043 0.850
molecule_0_328 molecule_0_362 1 20.1362056978 10.7676540234	950 1048 1.011
molecule_0_328 molecule_0_363 1 10.7378515347 3.0619676966	950 1052 0.911
molecule_0_328 molecule_0_375 1 21.6213800514 12.4145972841	950 1090 1.023
molecule_0_328 molecule_0_378 1 19.5212714778 10.1200350571	950 1097 1.006
molecule_0_329 molecule_0_342 1 1.2562403772 0.0419093872	955 992 0.637
molecule_0_329 molecule_0_378 1 5.4422939431 0.7865562822	955 1097 0.813
molecule_0_331 molecule_0_339 1 0.3757614139 0.0037496452	963 986 0.521
molecule_0_331 molecule_0_342 1 0.9839445142 0.0257102934	963 992 0.611
molecule_0_331 molecule_0_343 1 1.9014234212 0.0960115527	963 994 0.682
molecule_0_332 molecule_0_339 1 2.8525347646 0.2160865356	964 986 0.730
molecule_0_332 molecule_0_465 1 1.7115877949 0.0777972376	964 1358 0.671
molecule_0_333 molecule_0_338 1 3.4876365734 0.3230191435	968 984 0.755
molecule_0_333 molecule_0_339 1 2.9490228926 0.2309521994	968 986 0.734
molecule_0_333 molecule_0_467 1 0.4749134637 0.0059895581	968 1364 0.542
molecule_0_333 molecule_0_468 1 0.6354986613 0.0107249455	968 1366 0.568
molecule_0_334 molecule_0_339 1 3.2102978708 0.2736884539	972 986 0.745
molecule_0_334 molecule_0_446 1 16.4544914432 7.1900968944	972 1303 0.978
molecule_0_334 molecule_0_464 1 3.9963188147 0.4241173802	972 1354 0.772
molecule_0_334 molecule_0_465 1 0.5057222954 0.0067918802	972 1358 0.547
molecule_0_334 molecule_0_467 1 0.3620291043 0.0034805893	972 1364 0.518
molecule_0_335 molecule_0_339 1 0.6615596079 0.0116226130	973 986 0.572
molecule_0_335 molecule_0_446 1 32.6795853128 28.3608268594	973 1303 1.096
molecule_0_335 molecule_0_464 1 19.1058020251 9.6938514718	973 1354 1.002
molecule_0_335 molecule_0_467 1 4.6355344713 0.5706442488	973 1364 0.792
molecule_0_335 molecule_0_469 1 17.6503962176 8.2732230358	973 1368 0.989
molecule_0_336 molecule_0_340 1 0.6852116618 0.0124685315	977 989 0.576
molecule_0_336 molecule_0_427 1 1.7712596542 0.0833163576	977 1244 0.674
molecule_0_336 molecule_0_431 1 5.0650793959 0.6812999067	977 1258 0.803
molecule_0_336 molecule_0_434 1 15.5963995434 6.4597322795	977 1264 0.969
molecule_0_336 molecule_0_442 1 3.1402796657 0.2618800823	977 1292 0.742
molecule_0_336 molecule_0_443 1 1.0928567204 0.0317170122	977 1294 0.622
molecule_0_336 molecule_0_445 1 16.7560225955 7.4560307314	977 1301 0.981
molecule_0_336 molecule_0_464 1 31.3756917952 26.1428201515	977 1354 1.089
molecule_0_337 molecule_0_341 1 1.0839738215 0.0312035066	979 990 0.621
molecule_0_337 molecule_0_413 1 1.8860258835 0.0944628647	979 1202 0.681
molecule_0_337 molecule_0_416 1 9.7529906415 2.5260470165	979 1210 0.896
molecule_0_337 molecule_0_417 1 3.9621198217 0.4168895656	979 1214 0.771
molecule_0_337 molecule_0_426 1 7.6015399144 1.5345073579	979 1240 0.860
molecule_0_337 molecule_0_427 1 3.2382965695 0.2784832343	979 1244 0.746
molecule_0_337 molecule_0_443 1 4.5423048281 0.5479215305	979 1294 0.789
molecule_0_338 molecule_0_342 1 0.9113901395 0.0220584233	984 992 0.604
molecule_0_338 molecule_0_359 1 2.0760461365 0.1144563300	984 1043 0.692
molecule_0_338 molecule_0_362 1 23.8243026903 15.0732260113	984 1048 1.040
molecule_0_338 molecule_0_413 1 5.1349419377 0.7002238343	984 1202 0.805
molecule_0_339 molecule_0_343 1 0.7522014267 0.0150256795	986 994 0.585
molecule_0_339 molecule_0_431 1 5.8044531925 0.8947226701	986 1258 0.822
molecule_0_340 molecule_0_344 1 1.0541205133 0.0295084464	989 998 0.619
molecule_0_340 molecule_0_426 1 2.7254048043 0.1972549221	989 1240 0.725
molecule_0_340 molecule_0_427 1 1.0223257436 0.0277552031	989 1244 0.615
molecule_0_340 molecule_0_430 1 0.5933121136 0.0093482915	989 1254 0.562
molecule_0_340 molecule_0_431 1 3.3181749665 0.2923912553	989 1258 0.749
molecule_0_341 molecule_0_345 1 0.9549429702 0.0242170192	990 1002 0.608
molecule_0_341 molecule_0_351 1 4.3780519948 0.5090115591	990 1021 0.784
molecule_0_341 molecule_0_355 1 2.6212028530 0.1824597513	990 1033 0.720
molecule_0_341 molecule_0_359 1 9.1710022448 2.2335692101	990 1043 0.887
molecule_0_341 molecule_0_426 1 14.1529330640 5.3193518779	990 1240 0.954
molecule_0_342 molecule_0_346 1 0.9541721008 0.0241779371	992 1004 0.608
molecule_0_342 molecule_0_359 1 11.9796018186 3.8111020749	992 1043 0.927
molecule_0_343 molecule_0_347 1 0.8337709865 0.0184611764	994 1008 0.595
molecule_0_343 molecule_0_430 1 1.7348110370 0.0799227038	994 1254 0.672
molecule_0_343 molecule_0_431 1 12.3825570241 4.0718004688	994 1258 0.933
molecule_0_344 molecule_0_348 1 0.3717248757 0.0036695184	998 1012 0.520
molecule_0_344 molecule_0_349 1 1.4772273151 0.0579509385	998 1015 0.654
molecule_0_344 molecule_0_350 1 0.7058319211 0.0132302608	998 1016 0.579
molecule_0_344 molecule_0_351 1 4.1094949751 0.4484796301	998 1021 0.776
molecule_0_344 molecule_0_426 1 27.2430899086 19.7096331997	998 1240 1.064
molecule_0_344 molecule_0_430 1 4.8727723838 0.6305478730	998 1254 0.798
molecule_0_345 molecule_0_349 1 0.1566021380 0.0006512702	1002 1015 0.450
molecule_0_345 molecule_0_351 1 2.5634031476 0.1745016916	1002 1021 0.717
molecule_0_345 molecule_0_379 1 13.6420440482 4.9422499951	1002 1099 0.948
molecule_0_345 molecule_0_382 1 1.7005085080 0.0767933181	1002 1109 0.670
molecule_0_345 molecule_0_383 1 5.0697426409 0.6825549831	1002 1111 0.804
molecule_0_347 molecule_0_430 1 21.1296248840 11.8563057079	1008 1254 1.019
molecule_0_348 molecule_0_384 1 10.8895446846 3.1490913384	1012 1113 0.913
molecule_0_349 molecule_0_382 1 0.5150240737 0.0070440248	1015 1109 0.549
molecule_0_349 molecule_0_383 1 0.4578080290 0.0055658644	1015 1111 0.538
molecule_0_349 molecule_0_384 1 0.9437211955 0.0236512029	1015 1113 0.607
molecule_0_350 molecule_0_356 1 21.7721927233 12.5883889946	1016 1034 1.025
molecule_0_350 molecule_0_383 1 2.6378382773 0.1847830565	1016 1111 0.721
molecule_0_350 molecule_0_384 1 3.7183769031 0.3671746015	1016 1113 0.763
molecule_0_350 molecule_0_385 1 9.3170309366 2.3052651762	1016 1115 0.889
molecule_0_351 molecule_0_355 1 1.4149870718 0.0531705017	1021 1033 0.650
molecule_0_351 molecule_0_356 1 2.4753080244 0.1627137725	1021 1034 0.713
molecule_0_351 molecule_0_379 1 24.8868168765 16.4476751181	1021 1099 1.048
molecule_0_351 molecule_0_383 1 7.7698846413 1.6032267724	1021 1111 0.863
molecule_0_352 molecule_0_356 1 0.6276155335 0.0104605178	1023 1034 0.567
molecule_0_353 molecule_0_357 1 0.9538761037 0.0241629387	1027 1038 0.608
molecule_0_354 molecule_0_358 1 0.7485172808 0.0148788538	1031 1042 0.584
molecule_0_354 molecule_0_411 1 11.1490243928 3.3009545600	1031 1196 0.916
molecule_0_354 molecule_0_416 1 8.5272196876 1.9309930848	1031 1210 0.876
molecule_0_355 molecule_0_359 1 1.4341160510 0.0546178258	1033 1043 0.651
molecule_0_355 molecule_0_416 1 12.2169506202 3.9636148942	1033 1210 0.930
molecule_0_356 molecule_0_360 1 0.6864635181 0.0125141322	1034 1045 0.576
molecule_0_356 molecule_0_379 1 30.2242303917 24.2591911719	1034 1099 1.082
molecule_0_357 molecule_0_361 1 0.7132401559 0.0135094413	1038 1046 0.580
molecule_0_357 molecule_0_397 1 23.5742606357 14.7584917283	1038 1149 1.038
molecule_0_357 molecule_0_398 1 4.4569397060 0.5275204892	1038 1154 0.787
molecule_0_357 molecule_0_411 1 2.6557929897 0.1873071065	1038 1196 0.721
molecule_0_358 molecule_0_362 1 1.7187396257 0.0784487439	1042 1048 0.671
molecule_0_358 molecule_0_411 1 0.6489196431 0.0111827253	1042 1196 0.570
molecule_0_358 molecule_0_413 1 1.0613771411 0.0299161206	1042 1202 0.619
molecule_0_358 molecule_0_416 1 8.9935677192 2.1479780199	1042 1210 0.884
molecule_0_359 molecule_0_363 1 1.3101130239 0.0455809469	1043 1052 0.641
molecule_0_360 molecule_0_364 1 1.0397986218 0.0287120558	1045 1054 0.617
molecule_0_360 molecule_0_395 1 7.1282607205 1.3493759533	1045 1142 0.851
molecule_0_360 molecule_0_398 1 3.3862468557 0.3045110412	1045 1154 0.751
molecule_0_361 molecule_0_365 1 0.3576945381 0.0033977423	1046 1058 0.517
molecule_0_361 molecule_0_366 1 0.6265316705 0.0104244193	1046 1062 0.567
molecule_0_361 molecule_0_398 1 2.4151547082 0.1549015367	1046 1154 0.710
molecule_0_361 molecule_0_410 1 5.4004899233 0.7745191048	1046 1194 0.812
molecule_0_361 molecule_0_411 1 1.9603403585 0.1020537052	1046 1196 0.686
molecule_0_362 molecule_0_366 1 0.1114468549 0.0003298386	1048 1062 0.425
molecule_0_362 molecule_0_367 1 0.4241304814 0.0047771050	1048 1063 0.531
molecule_0_362 molecule_0_368 1 0.8897946530 0.0210254548	1048 1066 0.601
molecule_0_362 molecule_0_469 1 27.2655304024 19.7421167443	1048 1368 1.064
molecule_0_363 molecule_0_368 1 0.2634550523 0.0018432272	1052 1066 0.491
molecule_0_363 molecule_0_369 1 0.4936225186 0.0064707667	1052 1068 0.545
molecule_0_363 molecule_0_370 1 0.2480000610 0.0016333129	1052 1073 0.486
molecule_0_363 molecule_0_375 1 11.7621676450 3.6740117832	1052 1090 0.925
molecule_0_364 molecule_0_369 1 0.1352982190 0.0004861273	1054 1068 0.439
molecule_0_364 molecule_0_370 1 0.1317214431 0.0004607642	1054 1073 0.437
molecule_0_364 molecule_0_372 1 4.4285691399 0.5208260205	1054 1079 0.786
molecule_0_364 molecule_0_395 1 18.2714940408 8.8657184641	1054 1142 0.995
molecule_0_364 molecule_0_398 1 6.6298791972 1.1672853773	1054 1154 0.840
molecule_0_364 molecule_0_399 1 1.4754305368 0.0578100507	1054 1156 0.654
molecule_0_365 molecule_0_369 1 1.2006128018 0.0382799846	1058 1068 0.632
molecule_0_365 molecule_0_398 1 6.6949934624 1.1903265738	1058 1154 0.842
molecule_0_365 molecule_0_399 1 1.4758864228 0.0578457811	1058 1156 0.654
molecule_0_365 molecule_0_400 1 7.4072885006 1.4570831456	1058 1160 0.856
molecule_0_365 molecule_0_407 1 6.0281655047 0.9650196344	1058 1182 0.827
molecule_0_365 molecule_0_409 1 6.9331114327 1.2765039871	1058 1190 0.847
molecule_0_365 molecule_0_410 1 5.9571436479 0.9424145008	1058 1194 0.825
molecule_0_365 molecule_0_478 1 1.6942520238 0.0762292840	1058 1397 0.669
molecule_0_365 molecule_0_482 1 15.5560720104 6.4263696726	1058 1409 0.969
molecule_0_366 molecule_0_410 1 4.9882931505 0.6607995686	1062 1194 0.801
molecule_0_366 molecule_0_475 1 0.3016751400 0.0024168231	1062 1386 0.502
molecule_0_366 molecule_0_478 1 2.5535844632 0.1731674530	1062 1397 0.717
molecule_0_367 molecule_0_469 1 3.8559610594 0.3948490464	1063 1368 0.768
molecule_0_367 molecule_0_474 1 0.3200767877 0.0027206594	1063 1385 0.507
molecule_0_367 molecule_0_475 1 0.8752763448 0.0203449299	1063 1386 0.600
molecule_0_368 molecule_0_468 1 15.9492420743 6.7553198095	1066 1366 0.973
molecule_0_368 molecule_0_469 1 9.1096467666 2.2037833071	1066 1368 0.886
molecule_0_369 molecule_0_478 1 9.5408812939 2.4173681714	1068 1397 0.893
molecule_0_371 molecule_0_375 1 1.3385621489 0.0475820222	1075 1090 0.644
molecule_0_372 molecule_0_376 1 1.0452153564 0.0290119806	1079 1091 0.618
molecule_0_372 molecule_0_395 1 1.1043708074 0.0323888592	1079 1142 0.623
molecule_0_372 molecule_0_396 1 4.0070116727 0.4263900187	1079 1147 0.773
molecule_0_372 molecule_0_399 1 4.4617167247 0.5286519049	1079 1156 0.787
molecule_0_372 molecule_0_401 1 23.2933434405 14.4088551263	1079 1161 1.036
molecule_0_373 molecule_0_377 1 1.5807615508 0.0663588029	1084 1093 0.662
molecule_0_374 molecule_0_378 1 1.8519385383 0.0910791467	1087 1097 0.679
molecule_0_375 molecule_0_379 1 0.9702891895 0.0250016229	1090 1099 0.610
molecule_0_375 molecule_0_395 1 8.3797594658 1.8647856571	1090 1142 0.874
molecule_0_376 molecule_0_380 1 0.8525997838 0.0193043975	1091 1103 0.597
molecule_0_376 molecule_0_388 1 6.4712188840 1.1120850288	1091 1122 0.837
molecule_0_376 molecule_0_391 1 2.0678163135 0.1135506774	1091 1132 0.692
molecule_0_376 molecule_0_392 1 2.8800358865 0.2202731758	1091 1136 0.731
molecule_0_376 molecule_0_395 1 6.3370859334 1.0664610720	1091 1142 0.834
molecule_0_377 molecule_0_381 1 1.0067115314 0.0269138546	1093 1106 0.614
molecule_0_378 molecule_0_382 1 0.9215855344 0.0225547030	1097 1109 0.605
molecule_0_379 molecule_0_383 1 0.3055137608 0.0024787194	1099 1111 0.503
molecule_0_379 molecule_0_391 1 8.2733773532 1.8177388153	1099 1132 0.872
molecule_0_380 molecule_0_386 1 0.4461837708 0.0052868058	1103 1118 0.536
molecule_0_380 molecule_0_391 1 11.4388715476 3.4748189474	1103 1132 0.920
molecule_0_387 molecule_0_391 1 0.5484907091 0.0079892197	1119 1132 0.555
molecule_0_388 molecule_0_392 1 0.6595549185 0.0115522809	1122 1136 0.572
molecule_0_389 molecule_0_393 1 0.7655124094 0.0155621747	1126 1137 0.586
molecule_0_390 molecule_0_394 1 0.8057236844 0.0172400323	1130 1138 0.591
molecule_0_391 molecule_0_395 1 0.9537915002 0.0241586527	1132 1142 0.608
molecule_0_392 molecule_0_396 1 1.4439253107 0.0553675458	1136 1147 0.652
molecule_0_393 molecule_0_397 1 0.8814845690 0.0206345614	1137 1149 0.600
molecule_0_393 molecule_0_403 1 5.8656880874 0.9137002533	1137 1166 0.823
molecule_0_394 molecule_0_398 1 0.7546190010 0.0151224197	1138 1154 0.585
molecule_0_395 molecule_0_399 1 0.7350179262 0.0143470191	1142 1156 0.582
molecule_0_396 molecule_0_400 1 0.4087254439 0.0044363843	1147 1160 0.528
molecule_0_396 molecule_0_401 1 0.3792680346 0.0038199554	1147 1161 0.522
molecule_0_396 molecule_0_402 1 0.2028849512 0.0010931141	1147 1165 0.470
molecule_0_396 molecule_0_403 1 1.9288595677 0.0988022953	1147 1166 0.684
molecule_0_397 molecule_0_402 1 0.4233427249 0.0047593760	1149 1165 0.531
molecule_0_397 molecule_0_403 1 0.6014566137 0.0096067043	1149 1166 0.563
molecule_0_397 molecule_0_404 1 0.4600865891 0.0056214061	1149 1170 0.539
molecule_0_399 molecule_0_482 1 25.7855895975 17.6571231913	1156 1409 1.054
molecule_0_400 molecule_0_404 1 0.3053614444 0.0024762485	1160 1170 0.503
molecule_0_400 molecule_0_406 1 1.1208869206 0.0333648685	1160 1178 0.625
molecule_0_400 molecule_0_407 1 3.1721341182 0.2672199613	1160 1182 0.743
molecule_0_400 molecule_0_482 1 10.0044477241 2.6579821081	1160 1409 0.900
molecule_0_400 molecule_0_486 1 31.1856001107 25.8270037780	1160 1421 1.088
molecule_0_402 molecule_0_496 1 2.0132266300 0.1076344132	1165 1451 0.689
molecule_0_403 molecule_0_496 1 0.4608973250 0.0056412350	1166 1451 0.539
molecule_0_405 molecule_0_486 1 18.5318986431 9.1202269842	1174 1421 0.997
molecule_0_405 molecule_0_493 1 7.5142306111 1.4994598916	1174 1444 0.858
molecule_0_405 molecule_0_496 1 8.2686388793 1.8156572370	1174 1451 0.872
molecule_0_405 molecule_0_497 1 11.4475092580 3.4800687331	1174 1455 0.920
molecule_0_407 molecule_0_479 1 2.3346363916 0.1447452486	1182 1401 0.706
molecule_0_407 molecule_0_482 1 3.6406300695 0.3519807548	1182 1409 0.760
molecule_0_407 molecule_0_483 1 12.2704410884 3.9983993123	1182 1411 0.931
molecule_0_407 molecule_0_486 1 29.0694946268 22.4409262232	1182 1421 1.075
molecule_0_408 molecule_0_479 1 2.4609996913 0.1608380997	1186 1401 0.712
molecule_0_408 molecule_0_483 1 22.4562966658 13.3918966418	1186 1411 1.030
molecule_0_410 molecule_0_475 1 6.9911567195 1.2979677150	1194 1386 0.848
molecule_0_411 molecule_0_416 1 8.1075316427 1.7455935133	1196 1210 0.869
molecule_0_412 molecule_0_416 1 0.8421154145 0.0188325465	1200 1210 0.596
molecule_0_413 molecule_0_417 1 1.0037726877 0.0267569473	1202 1214 0.613
molecule_0_414 molecule_0_418 1 0.8570551010 0.0195066775	1204 1215 0.598
molecule_0_414 molecule_0_443 1 2.8334167022 0.2131997612	1204 1294 0.729
molecule_0_415 molecule_0_419 1 0.7717944539 0.0158186392	1206 1219 0.587
molecule_0_416 molecule_0_420 1 1.3547248036 0.0487380310	1210 1223 0.645
molecule_0_417 molecule_0_421 1 0.1902248986 0.0009609494	1214 1227 0.465
molecule_0_417 molecule_0_443 1 9.5690235376 2.4316499751	1214 1294 0.893
molecule_0_418 molecule_0_443 1 13.9621587319 5.1769140763	1215 1294 0.951
molecule_0_421 molecule_0_425 1 4.1209035647 0.4509731833	1227 1236 0.776
molecule_0_421 molecule_0_426 1 6.0775152016 0.9808846140	1227 1240 0.828
molecule_0_421 molecule_0_443 1 17.8657395307 8.4763291104	1227 1294 0.991
molecule_0_423 molecule_0_428 1 13.1973318948 4.6252806762	1232 1246 0.942
molecule_0_423 molecule_0_439 1 0.7806046969 0.0161818487	1232 1280 0.588
molecule_0_423 molecule_0_442 1 2.7251586190 0.1972192877	1232 1292 0.725
molecule_0_424 molecule_0_428 1 1.3314057073 0.0470746005	1235 1246 0.643
molecule_0_424 molecule_0_442 1 0.9570698655 0.0243250140	1235 1292 0.609
molecule_0_424 molecule_0_443 1 5.3670765385 0.7649646954	1235 1294 0.811
molecule_0_425 molecule_0_429 1 1.2332577812 0.0403899712	1236 1250 0.635
molecule_0_426 molecule_0_430 1 1.5411639134 0.0630759031	1240 1254 0.659
molecule_0_427 molecule_0_431 1 0.3429421831 0.0031232563	1244 1258 0.513
molecule_0_427 molecule_0_434 1 2.2677961099 0.1365758231	1244 1264 0.703
molecule_0_427 molecule_0_442 1 4.9108774399 0.6404481950	1244 1292 0.799
molecule_0_427 molecule_0_443 1 12.6504912474 4.2499184407	1244 1294 0.936
molecule_0_428 molecule_0_432 1 0.7236207582 0.0139055397	1246 1260 0.581
molecule_0_428 molecule_0_434 1 0.6195821277 0.0101944448	1246 1264 0.566
molecule_0_428 molecule_0_435 1 0.9180083099 0.0223799463	1246 1266 0.604
molecule_0_428 molecule_0_437 1 10.4315022945 2.8897450637	1246 1274 0.906
molecule_0_428 molecule_0_442 1 11.9522023427 3.7936886775	1246 1292 0.927
molecule_0_431 molecule_0_464 1 20.5989678827 11.2682567940	1258 1354 1.015
molecule_0_433 molecule_0_458 1 1.4981649121 0.0596053246	1262 1340 0.656
molecule_0_433 molecule_0_463 1 2.3941886389 0.1522237954	1262 1351 0.709
molecule_0_433 molecule_0_464 1 5.2486574382 0.7315807548	1262 1354 0.808
molecule_0_434 molecule_0_442 1 3.1375511820 0.2614252023	1264 1292 0.742
molecule_0_434 molecule_0_458 1 4.5399054809 0.5473428345	1264 1340 0.789
molecule_0_434 molecule_0_464 1 18.9270206509 9.5132810368	1264 1354 1.001
molecule_0_436 molecule_0_456 1 0.1373400157 0.0005009103	1270 1338 0.440
molecule_0_437 molecule_0_441 1 1.8245237484 0.0884025629	1274 1288 0.678
molecule_0_437 molecule_0_442 1 2.0528829920 0.1119165227	1274 1292 0.691
molecule_0_437 molecule_0_445 1 10.5780550482 2.9715118069	1274 1301 0.908
molecule_0_437 molecule_0_448 1 20.8499951623 11.5445692125	1274 1312 1.017
molecule_0_437 molecule_0_453 1 6.6810472056 1.1853726302	1274 1326 0.841
molecule_0_437 molecule_0_456 1 0.7846957528 0.0163519074	1274 1338 0.589
molecule_0_437 molecule_0_458 1 6.9677773686 1.2893010797	1274 1340 0.847
molecule_0_438 molecule_0_442 1 0.9954492000 0.0263150390	1278 1292 0.613
molecule_0_438 molecule_0_456 1 5.1896191947 0.7152153013	1278 1338 0.807
molecule_0_441 molecule_0_445 1 0.4412233791 0.0051699084	1288 1301 0.535
molecule_0_441 molecule_0_447 1 1.9583932277 0.1018510738	1288 1308 0.686
molecule_0_441 molecule_0_448 1 2.8677435477 0.2183968838	1288 1312 0.731
molecule_0_441 molecule_0_452 1 21.4982651504 12.2736191968	1288 1323 1.022
molecule_0_445 molecule_0_460 1 2.6569646574 0.1874724132	1301 1344 0.722
molecule_0_445 molecule_0_464 1 9.7331280179 2.5157685631	1301 1354 0.896
molecule_0_446 molecule_0_460 1 2.0739116165 0.1142210907	1303 1344 0.692
molecule_0_446 molecule_0_466 1 11.4175542609 3.4618797881	1303 1360 0.920
molecule_0_446 molecule_0_467 1 18.5637290120 9.1515836741	1303 1364 0.998
molecule_0_448 molecule_0_452 1 1.4813993332 0.0582787334	1312 1323 0.655
molecule_0_448 molecule_0_453 1 2.4266885316 0.1563845663	1312 1326 0.711
molecule_0_449 molecule_0_453 1 0.8280481540 0.0182086187	1313 1326 0.594
molecule_0_450 molecule_0_454 1 1.0987093331 0.0320576322	1317 1330 0.623
molecule_0_451 molecule_0_455 1 0.8468625233 0.0190454677	1320 1334 0.596
molecule_0_452 molecule_0_456 1 0.7196740656 0.0137542692	1323 1338 0.580
molecule_0_453 molecule_0_457 1 0.5204373445 0.0071928784	1326 1339 0.550
molecule_0_453 molecule_0_458 1 0.1257856182 0.0004201727	1326 1340 0.434
molecule_0_453 molecule_0_459 1 0.9265291118 0.0227973283	1326 1342 0.605
molecule_0_453 molecule_0_460 1 4.4529903730 0.5265860225	1326 1344 0.786
molecule_0_454 molecule_0_459 1 3.1686915640 0.2666402759	1330 1342 0.743
molecule_0_458 molecule_0_463 1 0.9871390957 0.0258775121	1340 1351 0.612
molecule_0_458 molecule_0_464 1 2.8439911666 0.2147940768	1340 1354 0.730
molecule_0_459 molecule_0_463 1 0.2239884608 0.0013323463	1342 1351 0.478
molecule_0_459 molecule_0_464 1 0.4713630677 0.0059003384	1342 1354 0.541
molecule_0_460 molecule_0_464 1 0.3446350835 0.0031541678	1344 1354 0.513
molecule_0_461 molecule_0_465 1 0.2361584609 0.0014810606	1346 1358 0.482
molecule_0_461 molecule_0_466 1 0.6428047793 0.0109729654	1346 1360 0.570
molecule_0_466 molecule_0_470 1 16.7187569514 7.4229029636	1360 1370 0.980
molecule_0_473 molecule_0_477 1 0.8546576658 0.0193976983	1382 1393 0.597
molecule_0_474 molecule_0_478 1 1.0557499974 0.0295997466	1385 1397 0.619
molecule_0_475 molecule_0_479 1 0.9413228060 0.0235311405	1386 1401 0.607
molecule_0_476 molecule_0_480 1 1.1128049839 0.0328854613	1390 1403 0.624
molecule_0_477 molecule_0_481 1 1.1700383573 0.0363551561	1393 1407 0.629
molecule_0_478 molecule_0_482 1 0.8870378574 0.0208953729	1397 1409 0.601
molecule_0_479 molecule_0_483 1 0.9681521196 0.0248916116	1401 1411 0.610
molecule_0_480 molecule_0_484 1 1.1642708423 0.0359976257	1403 1415 0.629
molecule_0_481 molecule_0_485 1 1.1531687638 0.0353143775	1407 1419 0.628
molecule_0_482 molecule_0_486 1 0.9256476221 0.0227539707	1409 1421 0.605
molecule_0_483 molecule_0_487 1 0.7987482796 0.0169428196	1411 1425 0.591
molecule_0_484 molecule_0_488 1 0.7528034036 0.0150497388	1415 1428 0.585
molecule_0_485 molecule_0_489 1 0.2795464878 0.0020752666	1419 1431 0.496
molecule_0_486 molecule_0_490 1 0.6216932432 0.0102640346	1421 1435 0.566
molecule_0_486 molecule_0_493 1 2.0913067887 0.1161452115	1421 1444 0.693
molecule_0_489 molecule_0_493 1 0.6080497561 0.0098184753	1431 1444 0.564
molecule_0_490 molecule_0_494 1 0.9346913341 0.0232007619	1435 1445 0.606
molecule_0_491 molecule_0_495 1 1.8557593890 0.0914553566	1439 1449 0.680
molecule_0_4 molecule_0_29 1 0.9385629645 0.0233933620	9 82 0.607
molecule_0_4 molecule_0_91 1 15.5560565928 6.4263569343	9 258 0.969
molecule_0_8 molecule_0_81 1 32.7244991266 28.4388369208	23 226 1.097
molecule_0_9 molecule_0_36 1 2.0445921417 0.1110143676	25 103 0.691
molecule_0_13 molecule_0_56 1 19.0317737891 9.6188765020	38 159 1.002
molecule_0_15 molecule_0_63 1 12.3971115539 4.0813781305	44 178 0.933
molecule_0_17 molecule_0_169 1 0.6310771208 0.0105762251	50 479 0.568
molecule_0_18 molecule_0_169 1 2.0737242018 0.1142004479	53 479 0.692
molecule_0_19 molecule_0_128 1 2.6570924993 0.1874904544	57 363 0.722
molecule_0_19 molecule_0_168 1 5.6379846343 0.8441382711	57 477 0.818
molecule_0_20 molecule_0_126 1 2.7393943865 0.1992851499	59 357 0.725
molecule_0_21 molecule_0_33 1 17.4230623597 8.0614802950	63 95 0.987
molecule_0_21 molecule_0_176 1 33.1809550249 29.2377251000	63 500 1.099
molecule_0_23 molecule_0_126 1 15.3434103811 6.2518653633	67 357 0.966
molecule_0_27 molecule_0_96 1 8.8070326549 2.0597998774	74 277 0.881
molecule_0_30 molecule_0_181 1 1.4130679663 0.0530263724	85 516 0.649
molecule_0_30 molecule_0_182 1 9.4750238297 2.3841108077	85 520 0.892
molecule_0_31 molecule_0_176 1 4.3379481482 0.4997289711	89 500 0.783
molecule_0_32 molecule_0_75 1 3.7300564829 0.3694848461	91 212 0.764
molecule_0_38 molecule_0_77 1 1.7875128968 0.0848524101	107 216 0.675
molecule_0_43 molecule_0_48 1 3.0064912922 0.2400411592	124 136 0.737
molecule_0_50 molecule_0_200 1 5.1119901532 0.6939782060	139 563 0.805
molecule_0_50 molecule_0_201 1 8.0141683221 1.7056217839	139 565 0.867
molecule_0_54 molecule_0_208 1 6.6139395661 1.1616793229	151 585 0.840
molecule_0_55 molecule_0_255 1 11.2808375715 3.3794693094	155 729 0.918
molecule_0_57 molecule_0_192 1 27.6743511875 20.3385838551	161 546 1.066
molecule_0_58 molecule_0_65 1 22.0842654225 12.9518477600	163 184 1.027
molecule_0_60 molecule_0_192 1 31.4768364335 26.3116430811	171 546 1.089
molecule_0_68 molecule_0_185 1 5.0283225624 0.6714475194	194 527 0.802
molecule_0_70 molecule_0_177 1 7.2615581380 1.4003140693	202 504 0.853
molecule_0_73 molecule_0_190 1 16.4073986965 7.1489996809	206 538 0.977
molecule_0_81 molecule_0_117 1 32.6186729232 28.2552003206	226 338 1.096
molecule_0_85 molecule_0_92 1 16.6416326275 7.3545766016	239 262 0.980
molecule_0_119 molecule_0_123 1 0.8313263757 0.0183530790	341 348 0.595
molecule_0_134 molecule_0_261 1 14.0199354117 5.2198478051	380 742 0.952
molecule_0_136 molecule_0_292 1 20.2206248193 10.8581280031	387 840 1.012
molecule_0_139 molecule_0_154 1 6.3072651410 1.0564476726	399 440 0.833
molecule_0_148 molecule_0_157 1 17.5524627727 8.1816695716	420 450 0.988
molecule_0_158 molecule_0_289 1 20.5565274585 11.2218722422	452 829 1.015
molecule_0_163 molecule_0_265 1 19.6763133123 10.2814240908	465 758 1.007
molecule_0_163 molecule_0_268 1 30.4347316456 24.5982815578	465 768 1.083
molecule_0_166 molecule_0_261 1 1.5438229880 0.0632937492	473 742 0.659
molecule_0_167 molecule_0_265 1 11.8456630065 3.7263578729	475 758 0.926
molecule_0_177 molecule_0_181 1 1.7843703990 0.0845543266	504 516 0.675
molecule_0_186 molecule_0_191 1 13.3200512277 4.7116997214	528 542 0.944
molecule_0_206 molecule_0_348 1 3.2728926410 0.2844653240	579 1012 0.747
molecule_0_207 molecule_0_348 1 4.1996070390 0.4683635883	583 1012 0.779
molecule_0_208 molecule_0_348 1 10.7291766933 3.0570223209	585 1012 0.911
molecule_0_209 molecule_0_217 1 31.2223634850 25.8879323770	590 609 1.088
molecule_0_216 molecule_0_262 1 27.2599232807 19.7339976968	607 746 1.064
molecule_0_218 molecule_0_249 1 5.5954789404 0.8314580564	613 709 0.817
molecule_0_219 molecule_0_258 1 30.7653279794 25.1355801381	617 734 1.085
molecule_0_219 molecule_0_262 1 21.5401472607 12.3214877845	617 746 1.023
molecule_0_222 molecule_0_226 1 14.5658820579 5.6342925463	626 639 0.958
molecule_0_229 molecule_0_279 1 7.1552221833 1.3596028387	649 804 0.851
molecule_0_235 molecule_0_279 1 32.9138093264 28.7688242079	668 804 1.098
molecule_0_237 molecule_0_419 1 29.3061359212 22.8077757231	674 1219 1.077
molecule_0_240 molecule_0_419 1 4.7040344682 0.5876338506	682 1219 0.794
molecule_0_241 molecule_0_245 1 2.1502096000 0.1227799374	686 696 0.697
molecule_0_250 molecule_0_350 1 30.8945760785 25.3472177361	711 1016 1.086
molecule_0_290 molecule_0_394 1 24.1052103147 15.4307723687	831 1138 1.042
molecule_0_291 molecule_0_387 1 25.1515496966 16.7994596383	836 1119 1.049
molecule_0_297 molecule_0_312 1 32.3825623975 27.8476297915	859 901 1.095
molecule_0_301 molecule_0_311 1 24.0213319746 15.3235710068	867 899 1.041
molecule_0_304 molecule_0_312 1 11.0065779969 3.2171435947	879 901 0.914
molecule_0_314 molecule_0_318 1 26.4927092028 18.6388262403	905 917 1.059
molecule_0_316 molecule_0_481 1 9.8715088741 2.5878130298	911 1407 0.898
molecule_0_328 molecule_0_338 1 4.6411921057 0.5720380328	950 984 0.792
molecule_0_333 molecule_0_342 1 24.0975936013 15.4210223437	968 992 1.042
molecule_0_335 molecule_0_413 1 9.0221420156 2.1616487824	973 1202 0.885
molecule_0_337 molecule_0_355 1 8.4332382230 1.8886633452	979 1033 0.875
molecule_0_337 molecule_0_421 1 23.4664962085 14.6238698828	979 1227 1.037
molecule_0_341 molecule_0_358 1 18.3702668061 8.9618308511	990 1042 0.996
molecule_0_346 molecule_0_382 1 1.9928640886 0.1054681133	1004 1109 0.688
molecule_0_356 molecule_0_398 1 18.5843748133 9.1719510092	1034 1154 0.998
molecule_0_357 molecule_0_365 1 27.6990377740 20.3748856385	1038 1058 1.066
molecule_0_362 molecule_0_411 1 4.8925437598 0.6356751764	1048 1196 0.799
molecule_0_362 molecule_0_413 1 17.4205720675 8.0591759921	1048 1202 0.987
molecule_0_367 molecule_0_478 1 7.0005251280 1.3014486952	1063 1397 0.848
molecule_0_370 molecule_0_374 1 4.5786885658 0.5567343579	1073 1087 0.790
molecule_0_414 molecule_0_444 1 19.6425299991 10.2461489474	1204 1298 1.007
molecule_0_421 molecule_0_427 1 16.1656696941 6.9399000600	1227 1244 0.975
molecule_0_431 molecule_0_435 1 2.5963808590 0.1790204367	1258 1266 0.719
molecule_0_434 molecule_0_445 1 14.5850926419 5.6491642068	1264 1301 0.958
molecule_0_440 molecule_0_447 1 7.6438297172 1.5516287642	1284 1308 0.861
molecule_0_441 molecule_0_449 1 18.3970147734 8.9879475401	1288 1313 0.996
molecule_0_445 molecule_0_453 1 9.1355505540 2.2163342874	1301 1326 0.886
molecule_0_446 molecule_0_453 1 16.9745726866 7.6517983294	1303 1326 0.983
molecule_0_446 molecule_0_464 1 18.0395913114 8.6420983292	1303 1354 0.993
molecule_0_460 molecule_0_466 1 3.0105354819 0.2406873775	1344 1360 0.737
molecule_0_460 molecule_0_467 1 18.8798999279 9.4659714598	1344 1364 1.000
molecule_0_469 molecule_0_474 1 16.2962063208 7.0524309659	1368 1385 0.976
molecule_0_492 molecule_0_496 1 3.4833978428 0.3222344522	1440 1451 0.755
