# Supplementary material for: Cryptochrome magnetoreception: Time course of photoactivation from non-equilibrium coarse-grained molecular dynamics
Source: Comput Struct Biotechnol J. 2024 Nov 10;26:58–69. doi: 10.1016/j.csbj.2024.11.001 (PMC11725172; doi:10.1016/j.csbj.2024.11.001)
Supplement: Supplementary file 2 — Analysis codes and cg-MD simulation inputs (including initial molecular structures, parameters and topology files) and outputs (final molecular structures) of the 20 replicas. [file mmc2.zip › code/Code_01.ipynb]

# %% [code]
import numpy as np
import matplotlib.pyplot as plt
import MDAnalysis as mda
from MDAnalysis import transformations
from MDAnalysis.analysis import distances
import warnings
warnings.filterwarnings('ignore')

# %% [code]
# Time steps: 20 fs
# nstxout-compressed = 1000  => a snapshot every 20 ps
num = '19'
gro = f"E:/00/production.gro"
xtc = f"E:/{num}/{num}_pbc_01.xtc"

out = f"traj{num}_protein_name_and_region"
alignment_frame = 0 # for rmsd

print(xtc)
print(out)

# %% [code]
u = mda.Universe(gro, xtc)

print(u)
print(len(u.trajectory))

# %% [code]
### The Protein Regions ###

"""[0] The Whole protein"""
#protein = u.select_atoms("resnum 1 to 497")
#align = u.select_atoms("name BB")

"""[1] Phosphate Binding Loop: residues 220-245"""
#protein = u.select_atoms("resnum 220 to 245")
#align = u.select_atoms("resnum 220 to 245 and name BB")

"""[2] EEE Region: residues 440-460"""
#protein = u.select_atoms("resnum 440 to 460")
#align = u.select_atoms("resnum 440 to 460 and name BB")

"""[3] OPP Region: residues 80-90"""
#protein = u.select_atoms("resnum 80 to 90")
#align = u.select_atoms("resnum 80 to 90 and name BB")

"""[4] Connecting Loop (CL): residues 170-200 """
#protein = u.select_atoms("resnum 170 to 200")
#align = u.select_atoms("resnum 170 to 200 and name BB")

"""[5] C-terminal region (CTT): residues 480-497 """
#protein = u.select_atoms("resnum 480 to 497")
#align = u.select_atoms("resnum 480 to 497 and name BB")

"""[6] Reference region (REF): residues 388-399"""
#protein = u.select_atoms("resnum 388 to 399")
#align = u.select_atoms("resnum 388 to 399 and name BB")

"""[7] Region SI: residues 20-33"""
#protein = u.select_atoms("resnum 20 to 33")
#align = u.select_atoms("resnum 20 to 33 and name BB")

"""[8] Region SI: residues 110-125"""
#protein = u.select_atoms("resnum 110 to 125")
#align = u.select_atoms("resnum 110 to 125 and name BB")

"""[9] Region SI: residues 135-150"""
#protein = u.select_atoms("resnum 135 to 150")
#align = u.select_atoms("resnum 135 to 150 and name BB")

"""[10] Region SI: residues 300-320"""
#protein = u.select_atoms("resnum 300 to 320")
#align = u.select_atoms("resnum 300 to 320 and name BB")

#print(align, len(align))

# %% [code]
## Require a reference.

"""[0] The WHole Protein reference """
#u_ref = u.copy()
#align_ref = u_ref.select_atoms("name BB")

"""[1] Phosphate Binding Loop reference: residues 220-245"""
#u_ref = u.copy()
#align_ref = u_ref.select_atoms("resnum 220 to 245 and name BB")

"""[2] EEE Region Reference: residues 440-460"""
#u_ref = u.copy()
#align_ref = u_ref.select_atoms("resnum 440 to 460 and name BB")

"""[3] OPP Region Reference: residues 80-90"""
#u_ref = u.copy()
#align_ref = u_ref.select_atoms("resnum 80 to 90 and name BB")

"""[4] Connecting Loop (CL) Reference: residues 170 -200"""
#u_ref = u.copy()
#align_ref = u_ref.select_atoms("resnum 170 to 200 and name BB")

"""[5] C-terminal region (CTT) Reference: residues 480 - 497"""
#u_ref = u.copy()
#align_ref = u_ref.select_atoms("resnum 480 to 497 and name BB")

"""[6] Reference region (REF) Reference: residues 388-399"""
#u_ref = u.copy()
#align_ref = u_ref.select_atoms("resnum 388 to 399 and name BB")

"""[7] SI Region Reference: residues 20-33"""
#u_ref = u.copy()
#align_ref = u_ref.select_atoms("resnum 20 to 33 and name BB")

"""[8] SI Region Reference: residues 110-125"""
#u_ref = u.copy()
#align_ref = u_ref.select_atoms("resnum 110 to 125 and name BB")

"""[9] SI Region Reference: residues 135-150"""
#u_ref = u.copy()
#align_ref = u_ref.select_atoms("resnum 135 to 150 and name BB")

"""[10] SI Region Reference: residues 300-320"""
#u_ref = u.copy()
#align_ref = u_ref.select_atoms("resnum 300 to 320 and name BB")

print(align_ref, len(align_ref))

# %% [code]
# Get the trajectory for the specified alignment frame from the u_ref object
# Alignment frame = 0
ts = u_ref.trajectory[alignment_frame]
UT = align_ref.principal_axes()
xyz = (UT.dot(ts.positions.T)).T

ts.positions = xyz - np.mean(xyz, axis=0)


# %% [code]
u.trajectory.add_transformations(
    transformations.fit_rot_trans(align, align_ref))

# %% [code]
%%time
n = 0
rmsd = []

for ts in u.trajectory:
    
    if n % 100000 == 0:
        print(n, end='')
    elif n % 10000 == 0:
        print('.', end='')
        
    n += 1

    rmsd.append(mda.analysis.rms.rmsd(align.positions, align_ref.positions))
    

# %% [code]
%%time  # measures the time it takes for the entire cell to execute

n = 0  # Initialize a counter variable `n` to keep track of the number of iterations
rmsd = []  # Initialize an empty list to store the RMSD values for each frame

# Loop through every frame in the trajectory
for ts in u.trajectory:
    
    # Print the current iteration count `n` every 100,000 frames, but without a newline to make it compact
    if n % 100000 == 0:
        print(n, end='')
    # Print a dot '.' every 10,000 frames to give a sense of progress
    elif n % 10000 == 0:
        print('.', end='')
        
    # Increment the iteration counter `n` after processing each frame
    n += 1

    # Compute the RMSD (root mean square deviation) between the current positions `align.positions` 
    # and the reference positions `align_ref.positions`
    # The computed RMSD value is appended to the `rmsd` list
    rmsd.append(mda.analysis.rms.rmsd(align.positions, align_ref.positions))


# %% [code]
np.savez(out + ".npz", rmsd=np.array(rmsd))
