# Supplementary material for: Cryptochrome magnetoreception: Time course of photoactivation from non-equilibrium coarse-grained molecular dynamics
Source: Comput Struct Biotechnol J. 2024 Nov 10;26:58–69. doi: 10.1016/j.csbj.2024.11.001 (PMC11725172; doi:10.1016/j.csbj.2024.11.001)
Supplement: Supplementary file 2 — Analysis codes and cg-MD simulation inputs (including initial molecular structures, parameters and topology files) and outputs (final molecular structures) of the 20 replicas. [file mmc2.zip › code/Code_02.ipynb]

# %% [code]
import numpy as np
import SiMBols
import os
import glob
import matplotlib.pyplot as plt
import pandas as pd

# %% [code]
## Step One: Rewrite the trajectories as numpy arrays. Done for all twenty trajectories.

def process_trajectory(path, trj_filename, gro_filename, stride, number, output_path):
    import numpy as np
    import SiMBols.ProteinPreprocessing.Preparation as Prep
    import os 

    traj_file = f"{output_path}/traj_{path[3:]}.npy"  # Construct path for the saved trajectory file
    names_file = f"{output_path}/names_{path[3:]}.npy"  # Construct path for the saved names file

    # Check if the trajectory and names files already exist
    if os.path.exists(traj_file) and os.path.exists(names_file):
        print(f"Files already exist for {path}. Skipping.")  # If files exist, skip processing
        return

    # Create a list of trajectory files (for this case, just one file)
    trajectories = [f"{path}/{trj_filename}"]

    # Use SiMBols library function to get the trajectory, atom names, and potentially some other data
    # The "getList" function is assumed to extract and process the data from the trajectory and gro files
    traj, names, _ = Prep.getList(trajectories, f"{path}/{gro_filename}", path[3:], Stride=stride, number=number)

    # Save the processed trajectory and names as numpy files
    np.save(f"{output_path}/traj_{path[3:]}", traj)
    np.save(f"{output_path}/names_{path[3:]}", names)


def rewrite_numpy_files():
    # Import the module inside the function to ensure it is available when the function is called
    import SiMBols.ProteinPreprocessing.Preparation as Prep
    
    # Set the output path where the numpy files will be saved
    OUTPUT_PATH = ""
    
    # Loop through dataset (20 in total)
    for dataset_number in range(20):  # dataset_number will go from 0 to 19
        # Create the dataset folder path by formatting the dataset number with leading zeros (e.g., '00', '01', etc.)
        dataset_folder = f"../{dataset_number:02d}"  # Assumes dataset folders are located in the parent directory

        # Construct the trajectory filename based on the dataset number (e.g., '00_pbc_01.xtc', '01_pbc_01.xtc', etc.)
        trj_filename = f"{dataset_folder[-2:]}_pbc_01.xtc"

        # Construct the .gro filename based on the dataset number (e.g., 'mus_00.gro', 'mus_01.gro', etc.)
        gro_filename = f"mus_{dataset_folder[-2:]}.gro"

        # Print the dataset folder and filenames to verify the paths being used
        print(dataset_folder, trj_filename, gro_filename)

        # Call the process_trajectory function to process the trajectory and save as numpy files
        process_trajectory(dataset_folder, trj_filename, gro_filename, stride=100, number=1000000, output_path=OUTPUT_PATH)


# Call the function to start processing all 20 datasets and saving the results as numpy arrays
rewrite_numpy_files()


# %% [code]
## Step two: Align all the trajectories to the Dark state. 
import SiMBols.ProteinPreprocessing.Alignment as alignment

# Load the Dark State trajectory and names (used as the reference for alignment)
DS_traj_loaded = np.load("01_Darkstate_control.npy", allow_pickle=True)
DS_names_loaded = np.load("01_Darkstate_control_names.npy", allow_pickle=True)

# Select only the backbone ("BB") atoms from the Dark State trajectory
index = alignment.get_limited_selection_list(DS_names_loaded, ["BB"])

# Filter the trajectory and names to keep only the backbone atoms
DS_traj = DS_traj_loaded[:, index, :]  # Filter Dark State trajectory for backbone atoms
DS_names = DS_names_loaded[index]  # Filter Dark State atom names for backbone atoms

def align_to_DS(traj_filename, names_filename, output_prefix, DS_traj, DS_names, output_path):
    # Load the target trajectory and names to be aligned to the Dark State
    traj = np.load(traj_filename, allow_pickle=True)  # Load target trajectory
    names = np.load(names_filename, allow_pickle=True)  # Load target atom names

    # Select only the backbone atoms ("BB") from the target trajectory
    index = alignment.get_limited_selection_list(names, ["BB"])
    traj = traj[:, index, :]  # Filter target trajectory for backbone atoms
    names = names[index]  # Filter target atom names for backbone atoms

    # Align the target trajectory to the Dark State trajectory
    # The Align_states function aligns the two trajectories and returns the aligned versions of both
    DS_traj_aligned, traj_aligned = alignment.Align_states(DS_traj, traj, DS_names, names, Workers=32, accuracy=0.05)

    # Ensure the output directory exists (create it if it doesn't)
    os.makedirs(output_path, exist_ok=True)

    # Save the aligned target trajectory to a numpy file with a relevant name
    np.save(arr=traj_aligned, file=f"{output_path}/{output_prefix}_aligned_to_DS.npy")
    # Save the aligned Dark State trajectory to a numpy file for reference
    np.save(arr=DS_traj_aligned, file=f"{output_path}/DS_aligned_to_{output_prefix}.npy")

# Output path where the aligned files will be saved
OUTPUT_PATH = ""

# Loop through the 20 trajectories (from 00 to 19)
for dataset_number in range(0, 20):
    # Construct the paths to the trajectory and names files for the current dataset
    dataset_folder = f"../{dataset_number:02d}"
    traj_filename = f"{dataset_folder}/traj_{dataset_number:02d}.npy"  # Trajectory file path
    names_filename = f"{dataset_folder}/names_{dataset_number:02d}.npy"  # Names file path
    output_prefix = f"{dataset_number:02d}"  # Prefix for the output file names (e.g., "00", "01", etc.)

    # Print paths for verification
    print(dataset_folder, traj_filename, names_filename, output_prefix)

    # Align the trajectory to the Dark State and save the results
    align_to_DS(traj_filename, names_filename, output_prefix, DS_traj, DS_names, OUTPUT_PATH)


# %% [code]
### Step Three: Run the similiarity Measures. We ran specifically, WD, KLD, and DFD.
import numpy as np
from tqdm import tqdm
import SiMBols

## Dark state trajectory = 100us
## All 20 Trajectories = 20us 
## The segement length chosen to be the same length as the trajectories, and to compare against the whole trajectory of Dark state
## in segments.

def sim(STRIDE=1, segment_length=10000):
    # Load the Dark State trajectory (pre-aligned) as the reference for comparison
    DS_aligned = np.load("DS_aligned_to_06.npy", allow_pickle=True)
    
    # Create a SiMBols.Trajectory object from the Dark State trajectory for later comparisons
    Traj_DS = SiMBols.Trajectory(DS_aligned, name="DS_aligned_to_06")
    Traj_DS.otc(transpose=True, stride=STRIDE)
    
    # Load the aligned target trajectory to be compared with the Dark State
    AA_00 = np.load(f"D:/MD/Coarse Gained Project/SIMBOLS_output/alignment/{num}_aligned_to_DS.npy", allow_pickle=True)
    
    # Create a SiMBols.Trajectory object from the loaded target trajectory
    Traj_00 = SiMBols.Trajectory(AA_00, name=f"{num}_aligned_to_DS")
    Traj_00.otc(transpose=True, stride=STRIDE)
    
    # Calculate the number of segments to compare by dividing the total frames by the segment length
    num_segments = DS_aligned.shape[0] // segment_length

    # Output directory for the comparison results
    output = ""

    # List to store the comparison objects
    Comparers = []

    # Loop through each segment and perform the comparisons
    for i in tqdm(range(num_segments), desc="Comparing trajectory segments"):
        # Define the start and end indices for the current segment of the Dark State trajectory
        start_idx = i * segment_length
        end_idx = (i + 1) * segment_length
        
        # Extract the current segment from the Dark State trajectory
        DS_segment = DS_aligned[start_idx:end_idx]
        
        # Print details about the current segment being processed
        print(f"Processing segment {i}: Start index = {start_idx}, End index = {end_idx}")
        
        # Create a SiMBols.Trajectory object for the current Dark State segment
        Traj_DS_segment = SiMBols.Trajectory(DS_segment, name=f"DS_aligned_to_06_segment_{i}")
        Traj_DS_segment.otc(transpose=True, stride=STRIDE)

        # Initialize a comparer object to compare the segment of the Dark State with the target trajectory
        Comparer = SiMBols.Comparer(Traj_DS_segment, Traj_00)
        print(Traj_DS_segment.array.shape, Traj_00.array.shape)  # Print the shapes of the trajectory arrays to confirm
        
        # Perform some preparation steps in the comparer object (e.g., setting up for comparison)
        Comparer.which()
        Comparer.cut()

        # Uncomment one of these to run the desired similarity measures (WD, KLD, DFD):
        #Comparer.wd(timer=True)  # Wasserstein distance
        #Comparer.kld(timer=True)  # Kullback-Leibler divergence
        #Comparer.dfd(Workers=24, timer=True)  # Dynamic Fréchet distance

        # Change to the output directory where comparison results will be saved
        os.chdir(output)
        print('Saving file in the folder: {os.getcwd()}')
        
        # Save all comparison results (WD, KLD, DFD) to files
        Comparer.save_all(name=f"{Comparer.name}")
        
        # Append the comparer to the list for tracking purposes
        Comparers.append(Comparer)

## Loop through all twenty trajectories, performing the comparison for each one
for i in range(20):
    num = f'{i:02d}' 
    print(num)  
    
    # Run the similarity comparison for the trajectories
    sim()


# %% [code]


# %% [code]
def min_max_normalize(data):
    "Apply Min-Max normalization to the input data."
    # Find the minimum value in the data
    min_val = data.min()
    
    # Find the maximum value in the data
    max_val = data.max()

    # Apply Min-Max normalization: scale the data to the range [0, 1]
    normalized_data = (data - min_val) / (max_val - min_val)

    return normalized_data  # Return the normalized data


def standard_scaler(data):
    "Standardize the input data using z-score normalization."
    # Calculate the mean for each feature (column-wise)
    mean = np.mean(data, axis=0)

    # Calculate the standard deviation for each feature (column-wise)
    std_dev = np.std(data, axis=0)

    # Avoid division by zero by setting any zero standard deviations to 1
    std_dev[std_dev == 0] = 1.0

    # Apply z-score standardization: (data - mean) / standard deviation
    standardized_data = (data - mean) / std_dev

    return standardized_data  # Return the standardized data


# %% [code]
df_KLD = pd.DataFrame()  # Create an empty DataFrame to store KLD data

# Loop over the 20 datasets (i) and 5 segments (j) for each dataset
for i in range(20):  # Loop over 20 different trajectories
    for j in range(5):  # Loop over 5 segments for each trajectory
        # Construct the file path for the KLD data file for the given trajectory (i) and segment (j)
        file = f"DS_aligned_to_06_segment_{j}_vs_{i:02d}_aligned_to_DS_KLD.npy"
        
        # Load the KLD data from the .npy file
        data = np.load(file, allow_pickle=True)
        
        # Store the loaded data in the DataFrame using a column name format 'Data_i_j'
        df_KLD[f'Data_{i}_{j}'] = data


# Normalize the KLD DataFrame using Min-Max normalization
df_KLD_normalised = min_max_normalize(df_KLD)

# Calculate the mean of the normalized KLD values across all columns (axis=1 means row-wise)
df_KLD_mean = df_KLD_normalised.mean(axis=1)

# Calculate the standard deviation of the normalized KLD values across all columns (axis=1 means row-wise)
df_KLD_std = df_KLD_normalised.std(axis=1)


# %% [code]
fig, axs = plt.subplots(figsize=(12, 4))

# Plot for KLD
axs.plot(df_KLD_mean, color='blue')
for i in range(len(df_KLD_mean)):
    axs.fill_between([i], df_KLD_mean.iloc[i] - df_KLD_std.iloc[i], df_KLD.iloc[i] + df_KLD_std.iloc[i], alpha=0.35, color='gray')

axs.spines['top'].set_visible(False)  # Remove top spine
axs.spines['right'].set_visible(False)   # Remove top spine
axs.set_ylabel('Divergence\n(arb. Units)', fontsize=14)
custom_ticks = [0, 100, 200, 300, 400]
custom_tick_labels = ['0', '100', '200', '300', '400']
axs.set_xlim([0, 497])
axs.set_ylim([-0.01, 1.1])

# Define the ranges and colors
ranges = [(80, 90, 'yellow'), (170, 200, 'orange'), (388, 399, 'red'),
          (220, 245, 'pink'), (440, 460, 'blue'), (480, 497, 'green')]
# Set alpha value
alpha = 0.5
for start, end, color in ranges:
    axs.axvspan(start, end, color=color, alpha=0.3)
    axs.axvline(start, linestyle='dashed', color=color, alpha=0.6)
    axs.axvline(end, linestyle='dashed', color=color, alpha=0.6)

size = 40
value = 0.01
Trp_residues_x = [395, 372, 318, 369]
Nearest_residues_o = [404, 411, 357, 397]
x_coords_x = [value - 1 for value in Trp_residues_x]
x_coords_o = [value - 1 for value in Nearest_residues_o]

axs.scatter(x_coords_x, [value] * 4, color='red', marker='x', label='Tryptophan Triad', s = size)
axs.scatter(x_coords_o, [value] * 4, color='red', marker='o', label='within 5.5\u00C5 of FAD', s = size)

plt.savefig(r'KLD_100us_plot.png', dpi=300)

# %% [code]
# Create a figure and an axis object for the plot, setting the figure size to 12x4
fig, axs = plt.subplots(figsize=(12, 4))

# Plot the KLD mean values in blue
axs.plot(df_KLD_mean, color='blue')

# For each point in the KLD mean values, +/- the standard deviation 
for i in range(len(df_KLD_mean)):
    axs.fill_between([i], df_KLD_mean.iloc[i] - df_KLD_std.iloc[i], df_KLD_mean.iloc[i] + df_KLD_std.iloc[i], 
                     alpha=0.35, color='gray')

# Remove the top and right spines of the plot for better aesthetics
axs.spines['top'].set_visible(False)  
axs.spines['right'].set_visible(False)

# Set the label for the y-axis, with adjusted font size
axs.set_ylabel('Divergence\n(arb. Units)', fontsize=14)

# Customize the x-ticks for the plot with specific labels
custom_ticks = [0, 100, 200, 300, 400]
custom_tick_labels = ['0', '100', '200', '300', '400']
axs.set_xlim([0, 497])  # Set the x-axis limits
axs.set_ylim([-0.01, 1.1])  # Set the y-axis limits to ensure proper view of the data

# Define specific ranges of x-values and corresponding colors for highlighting sections of the plot
ranges = [(80, 90, 'yellow'), (170, 200, 'orange'), (388, 399, 'red'),
          (220, 245, 'pink'), (440, 460, 'blue'), (480, 497, 'green')]

# Set the transparency (alpha value) for the shaded regions
alpha = 0.5

# Highlight specified regions of the plot by coloring between start and end x-values
for start, end, color in ranges:
    # Fill the region between the start and end values with a semi-transparent color
    axs.axvspan(start, end, color=color, alpha=0.3)
    # Add vertical dashed lines at the start and end of each highlighted region
    axs.axvline(start, linestyle='dashed', color=color, alpha=0.6)
    axs.axvline(end, linestyle='dashed', color=color, alpha=0.6)

# Define marker size and a y-coordinate for the scatter points
size = 40
value = 0.01

# Define x-coordinates for residues of interest (Tryptophan triad and nearest residues)
Trp_residues_x = [395, 372, 318, 369]
Nearest_residues_o = [404, 411, 357, 397]

# Adjust the x-coordinates to fit the plot (indexing starts at 0)
x_coords_x = [value - 1 for value in Trp_residues_x]
x_coords_o = [value - 1 for value in Nearest_residues_o]

# Scatter plot for Tryptophan triad residues marked with 'x' in red
axs.scatter(x_coords_x, [value] * 4, color='red', marker='x', label='Tryptophan Triad', s=size)

# Scatter plot for residues within 5.5Å of FAD, marked with 'o' in red
axs.scatter(x_coords_o, [value] * 4, color='red', marker='o', label='within 5.5\u00C5 of FAD', s=size)

# Save the resulting plot to a PNG file with high resolution (300 DPI)
plt.savefig(r'KLD_100us_plot.png', dpi=300)


# %% [code]
# Initialize two empty DataFrames to store the Wasserstein Distance (WD) and Discrete Frechet Distance (DFD) data
df_WD_100us = pd.DataFrame() 
df_DFD_100us = pd.DataFrame()

# Loop through all 20 trajectories (i.e., 00 to 19) and their 5 segments (j = 0 to 4)
# For each trajectory and segment, load the corresponding WD data and store it in the DataFrame
for i in range(20):
    for j in range(5):
        # Construct the file path for the WD data corresponding to trajectory i and segment j
        file = f"DS_aligned_to_06_segment_{j}_vs_{i:02d}_aligned_to_DS_WD.npy"
        
        # Load the WD data from the .npy file
        data = np.load(file, allow_pickle=True)
        
        # Store the WD data in the DataFrame with the column label indicating the trajectory and segment (i, j)
        df_WD_100us[f'Data_{i}_{j}'] = data


# Loop through all 20 trajectories (i.e., 00 to 19) and their 5 segments (j = 0 to 4)
# For each trajectory and segment, load the corresponding DFD data and store it in the DataFrame
for i in range(20):
    for j in range(5):
        # Construct the file path for the DFD data corresponding to trajectory i and segment j
        file = f"DS_aligned_to_06_segment_{j}_vs_{i:02d}_aligned_to_DS_DFD.npy"
        
        # Load the DFD data from the .npy file
        data = np.load(file, allow_pickle=True)
        
        # Store the DFD data in the DataFrame with the column label indicating the trajectory and segment (i, j)
        df_DFD_100us[f'Data_{i}_{j}'] = data


# %% [code]
# Apply Min-Max normalization to the WD DataFrame
df_WD_100us_normalised = min_max_normalize(df_WD_100us)
# Calculate the mean of the normalized WD values across columns (row-wise)
df_WD_mean_100 = df_WD_100us_normalised.mean(axis=1)
# Calculate the standard deviation of the normalized WD values across columns (row-wise)
df_WD_std_100 = df_WD_100us_normalised.std(axis=1)


# Apply Min-Max normalization to the DFD DataFrame
df_DFD_100us_normalised = min_max_normalize(df_DFD_100us)
# Calculate the mean of the normalized DFD values across columns (row-wise)
df_DFD_mean = df_DFD_100us_normalised.mean(axis=1)
# Calculate the standard deviation of the normalized DFD values across columns (row-wise)
df_DFD_std = df_DFD_100us_normalised.std(axis=1)

# %% [code]
fig, axs = plt.subplots(2, 1, figsize=(12, 6))
plt.subplots_adjust(hspace=0.3) 

#### [1] Plot for Wasserstein Distance (WD) ####
axs[0].plot(df_WD_mean_100, color='blue')  # Plot the mean WD values
for i in range(len(df_WD_mean_100)):
    # Add shaded area representing the standard deviation around the mean
    axs[0].fill_between([i], df_WD_mean_100.iloc[i] - df_WD_std_100.iloc[i], 
                        df_WD_mean_100.iloc[i] + df_WD_std_100.iloc[i], alpha=0.2, color='gray')
axs[0].set_title('Wasserstein Distance (WD)')  # Set title for the WD plot
axs[0].spines['top'].set_visible(False)  # Remove the top spine of the plot
axs[0].spines['right'].set_visible(False)  # Remove the right spine of the plot
axs[0].set_ylabel('Divergence\n(arb. Units)')  # Set y-axis label for the WD plot

#### [2] Plot for Discrete Frechet Distance (DFD) ####
axs[1].plot(df_DFD_mean, color='green')  # Plot the mean DFD values
for i in range(len(df_DFD_mean)):
    # Add shaded area representing the standard deviation around the mean
    axs[1].fill_between([i], df_DFD_mean.iloc[i] - df_DFD_std.iloc[i], 
                        df_DFD_mean.iloc[i] + df_DFD_std.iloc[i], alpha=0.2, color='gray')
axs[1].set_title('Discrete Frechet Distance (DFD)')  # Set title for the DFD plot
axs[1].spines['top'].set_visible(False)  # Remove the top spine of the plot
axs[1].spines['right'].set_visible(False)  # Remove the right spine of the plot
axs[1].set_ylabel('Divergence\n(arb. Units)')  # Set y-axis label for the DFD plot

# Define custom x-axis limits and y-axis limits for both plots
axs[0].set_xlim([0, 497])
axs[0].set_ylim([-0.01, 1.1])
axs[1].set_xlim([0, 497])
axs[1].set_ylim([-0.01, 1.1])

# Define regions to highlight with different colors
ranges = [(80, 90, 'yellow'), (170, 200, 'orange'), (388, 399, 'red'),
          (220, 245, 'pink'), (440, 460, 'blue'), (480, 497, 'green')]
# Add shaded regions and dashed lines for each defined range
for start, end, color in ranges:
    axs[0].axvspan(start, end, color=color, alpha=0.3)  # Add shaded background for WD plot
    axs[0].axvline(start, linestyle='dashed', color=color, alpha=0.6)  # Add dashed vertical lines
    axs[0].axvline(end, linestyle='dashed', color=color, alpha=0.6)
    axs[1].axvspan(start, end, color=color, alpha=0.3)  # Add shaded background for DFD plot
    axs[1].axvline(start, linestyle='dashed', color=color, alpha=0.6)  # Add dashed vertical lines
    axs[1].axvline(end, linestyle='dashed', color=color, alpha=0.6)

# Define marker size and value for scatter plots
size = 40
value = 0.01

# Define coordinates for special residues
Trp_residues_x = [395, 372, 318, 369]
Nearest_residues_o = [404, 411, 357, 397]

# Adjust x-coordinates for markers
x_coords_x = [value - 1 for value in Trp_residues_x]
x_coords_o = [value - 1 for value in Nearest_residues_o]

# Add scatter plots for special residues on both subplots
axs[0].scatter(x_coords_x, [value] * 4, color='red', marker='x', label='Tryptophan Triad', s=size)
axs[0].scatter(x_coords_o, [value] * 4, color='red', marker='o', label='within 5.5Å of FAD', s=size)
axs[1].scatter(x_coords_x, [value] * 4, color='red', marker='x', label='Tryptophan Triad', s=size)
axs[1].scatter(x_coords_o, [value] * 4, color='red', marker='o', label='within 5.5Å of FAD', s=size)

# Save the figure as a PNG file with high resolution
plt.savefig(r'D:\MD\Coarse Gained Project\SIMBOLS_output\kld_output\output_figures\KLD_100us_plot.png', dpi=300)
