# Supplementary material for: Cryptochrome magnetoreception: Time course of photoactivation from non-equilibrium coarse-grained molecular dynamics
Source: Comput Struct Biotechnol J. 2024 Nov 10;26:58–69. doi: 10.1016/j.csbj.2024.11.001 (PMC11725172; doi:10.1016/j.csbj.2024.11.001)
Supplement: Supplementary file 2 — Analysis codes and cg-MD simulation inputs (including initial molecular structures, parameters and topology files) and outputs (final molecular structures) of the 20 replicas. [file mmc2.zip › code/Code_03.ipynb]

# %% [code]
import numpy as np
import os
import glob
import matplotlib.pyplot as plt
import pandas as pd
import seaborn as sns
import pickle
import networkx as nx
from matplotlib.lines import Line2D

# %% [markdown]
## [1] Input:

# %% [code]
# Create an empty DataFrame to store KLD data
df_KLD = pd.DataFrame()

# Loop through the range of 20 datasets
for i in range(20):
    # Loop through 5 segments per dataset
    for j in range(5):
        # Construct the filename for the KLD data for the current dataset and segment
        file = f"DS_aligned_to_06_segment_{j}_vs_{i:02d}_aligned_to_DS_KLD.npy"
        
        # Load the KLD data from the file
        data = np.load(file, allow_pickle=True)
        
        # Add the loaded data as a new column in the DataFrame
        df_KLD[f'Data_{i}_{j}'] = data

# Transpose the DataFrame so that columns become rows and rows become columns
df_KLD_transposed = df_KLD.T

# Calculate the correlation matrix for the transposed DataFrame
corr_KLD_matrix = df_KLD_transposed.corr()

# %% [code]
plt.figure(figsize=(10, 8))
sns.set(font_scale=1)

# Create the heatmap using Seaborn
heatmap = sns.heatmap(corr_KLD_matrix, cmap='coolwarm', vmax=1, vmin=-1, center=0)

# Define the number of ticks you want on each axis
num_ticks = 11  # Adjust this number based on the desired density of ticks

# Generate positions for the x-axis and y-axis ticks
xticks = np.linspace(0, corr_KLD_matrix.shape[1] - 1, num=num_ticks, dtype=int)
yticks = np.linspace(0, corr_KLD_matrix.shape[0] - 1, num=num_ticks, dtype=int)

# Generate labels for the ticks
xtick_labels = xticks + 1
ytick_labels = yticks + 1

# Set the tick positions and labels on the heatmap
heatmap.set_xticks(xticks)  # Set x-axis tick positions
heatmap.set_xticklabels(xtick_labels.astype(int), rotation=45)  # Set x-axis labels and rotate them for readability
heatmap.set_yticks(yticks)  # Set y-axis tick positions
heatmap.set_yticklabels(ytick_labels.astype(int))  # Set y-axis labels

# Ensure that ticks are displayed correctly
heatmap.tick_params(axis='x', which='both', bottom=True, top=False, length=5)  # Customize x-axis ticks
heatmap.tick_params(axis='y', which='both', left=True, right=False, length=5)  # Customize y-axis ticks

# Display the heatmap
plt.show()


# %% [code]
def filter_correlation_matrix(corr_matrix, threshold=0.86):
    # Stack the correlation matrix into a two-dimensional format and reset index
    # This step turns the correlation matrix into a long-format DataFrame with columns for variable pairs and their correlation values
    link = corr_matrix.stack().reset_index()
    
    # Rename the columns for clarity: 'var1' and 'var2' for variable residue pairs, and 'value' for the correlation coefficient
    link.columns = ['var1', 'var2', 'value']
    
    # Filter the DataFrame:
    # 1. Keep only rows where the correlation coefficient is greater than the specified threshold e.g. 0.86 chosen here.
    # 2. Exclude self-correlation (where var1 == var2) as it's always 1 and not useful for analysis.
    link_filtered = link.loc[(link['value'] > threshold) & (link['var1'] != link['var2'])]
    
    # Sort the columns 'var1' and 'var2' to ensure that (A, B) and (B, A) are treated as the same pair
    # This ensures consistency and helps in eliminating duplicates later
    link_filtered.loc[:, ['var1', 'var2']] = np.sort(link_filtered[['var1', 'var2']], axis=1)
    
    # Print the number of rows after the first filtration
    print('First filtration:', len(link_filtered))
    
    # Drop duplicate pairs of variables (i.e., remove one of (A, B) or (B, A) if both exist)
    filtered_correlation_data = link_filtered.drop_duplicates(subset=['var1', 'var2'])
    
    # Print the number of rows after dropping duplicates
    print('Second and Final filtration:', len(filtered_correlation_data))
    
    # Create the final DataFrame that will contain three columns:
    # 'residue1' and 'residue2' represent the variable pairs
    # 'correlation_coefficient' represents the correlation value between the two variables
    correlation_df = pd.DataFrame({
        'residue1': filtered_correlation_data['var1'],
        'residue2': filtered_correlation_data['var2'],
        'correlation_coefficient': filtered_correlation_data['value']
    })
    
    # Reset the index of the final DataFrame to ensure the index is clean and sequential
    correlation_df.reset_index(drop=True, inplace=True)
    
    # Return the filtered and processed correlation DataFrame
    return correlation_df


# %% [code]
corr_KLD_filtered = filter_correlation_matrix(corr_KLD_matrix, 0.86)
G100 = nx.from_pandas_edgelist(corr_KLD_filtered, 'residue1', 'residue2', ['correlation_coefficient'])

# %% [code]
# Define a dictionary for color ranges associated with specific residue number ranges
# Each key is a tuple representing a range of residues (start, end), and the value is the corresponding color
color_ranges = {
    (220, 245): 'pink',
    (440, 460): 'blue',
    (480, 497): 'green',
    (170, 200): 'orange',
    (80, 90): 'gold',
    (388, 394): 'red',
    (396, 399): 'red',
    (318, 318): 'cyan', 
    (372, 372): 'cyan',
    (395, 395): 'cyan',
    (369, 369): 'cyan',
}

# Define a default color for residues that do not fall within any of the specified ranges
# light_gray has RGBA values: (0.8, 0.8, 0.8, 0.1), with an alpha value of 0.1 for transparency
light_gray = (0.8, 0.8, 0.8, 0.1) 

# The function assigns colors to residues based on the defined color ranges
def get_residue_color(residue):
    # Iterate through the color_ranges dictionary to find the corresponding color for the residue
    for (start, end), color in color_ranges.items():
        # Check if the residue falls within the current range (start to end, inclusive)
        if start <= residue <= end:
            return color  # Return the corresponding color if the residue falls within the range
    # If no matching range is found, return the default light_gray color
    return light_gray  

# %% [code]
# A filtered matrix that only contains residue pairs with correlation coefficients above the threshold
corr_KLD_filtered = filter_correlation_matrix(corr_KLD_matrix, 0.86)

# Create a graph from the filtered correlation
# The graph is created from an edgelist, where 'residue1' and 'residue2' represent the nodes (residues)
# The 'correlation_coefficient' column is used as an edge attribute in the graph
G100 = nx.from_pandas_edgelist(corr_KLD_filtered, 'residue1', 'residue2', ['correlation_coefficient'])

# %% [code]
number = 372
pos = nx.spring_layout(G100, k=0.11, seed=number)
positions = {node: (pos[node][0], pos[node][1]) for node in G100.nodes()}

# %% [code]
### Small tweaks made to only four of the nodes, since they were arbitrary located on the map and moved closer*** 
positions[385] = (-0.25, 0.75)
positions[386] = (-0.30, 0.75)
positions[390] = (-0.20, -0.27)
positions[250] = (-0.27, -0.1)
positions[351] = (0.8, 0.3)

# %% [code]
# Assign a random seed to the layout generator for reproducibility
# The seed is set to the value of the variable 'number', which is 372 in this case
number = 372

# Generate positions for nodes using the spring layout algorithm in NetworkX
# The 'k' parameter controls the distance between nodes in the layout
# A smaller 'k' value leads to more compact layouts, while a larger value spaces out the nodes more
pos = nx.spring_layout(G100, k=0.11, seed=number)

# Create a dictionary called 'positions' that stores the x and y coordinates for each node in the graph
# The 'positions' dictionary will map each node to its respective position generated by the spring layout
positions = {node: (pos[node][0], pos[node][1]) for node in G100.nodes()}

# Specific residue's locations were manually altered due to their arbitrary set location. These residues had limited connections
# around 1-2 edges. specifically repositioning four nodes (385, 386, 390, 250, and 351) for better placement.

positions[385] = (-0.25, 0.75)
positions[386] = (-0.30, 0.75)
positions[390] = (-0.20, -0.27)
positions[250] = (-0.27, -0.1)
positions[351] = (0.8, 0.3)

# These manual adjustments ensure that specific nodes that were initially placed in arbitrary locations
# by the automatic layout algorithm are relocated to positions that make the graph easier to interpret.


# %% [code]
# Manuscript Figure 08: plotting the graph
# The figsize parameter (20, 12) controls the size of the figure
fig, ax = plt.subplots(figsize=(20, 12))  # Large figure for better readability and aesthetics

# Draw the network graph using NetworkX
nx.draw_networkx(
    G100, 
    pos=positions,  # Node positions based on the spring layout (with some manual adjustments)
    with_labels=True,  # Display residue names
    node_color=[get_residue_color(n) for n in G100.nodes()],  # Color each node based on the residue
    node_size=750, 
    edge_color="gainsboro",  # Set the color to a light gray color
    alpha=0.65,  # Set the transparency of the nodes and edges for a softer appearance
)

font = {"color": "k", "fontweight": "bold", "fontsize": 28}  
ax.margins(0.1, 0.05)
fig.tight_layout()
plt.axis("off")

#  specific residue groups labelled
color_to_label = {
    'yellow': 'OPP', 
    'orange': 'CL',  
    'red': 'REF', 
    'green': 'CT', 
    'pink': 'PBL', 
    'cyan': 'Trp Tetrad', 
    'blue': 'EEE'
}

legend_handles = [
    Line2D([0], [0], marker='o', color='w', label=label, 
           markersize=20, markerfacecolor=color) 
    for color, label in color_to_label.items()
]

ax.legend(handles=legend_handles, loc='lower center', bbox_to_anchor=(0.5, 0.01), 
          frameon=False, fontsize=24, title_fontsize=22, ncol=len(color_to_label))
plt.show()


# %% [code]
degree_centrality = nx.degree_centrality(G100)
closeness_centrality = nx.closeness_centrality(G100)
betweenness_centrality = nx.betweenness_centrality(G100)

bin = 25
# Visualize the distribution of centrality values using histograms
plt.figure(figsize=(15, 5))
plt.subplot(1, 3, 1)
plt.hist(list(degree_centrality.values()), bins=bin, color='lightcoral', edgecolor='black') 
plt.xlabel('Degree Centrality')
plt.ylabel('Number of nodes')
#plt.title('Degree Centrality Distribution')

plt.subplot(1, 3, 2)
plt.hist(list(closeness_centrality.values()), bins=bin, color='skyblue', edgecolor='black')
#plt.title('Closeness Centrality Distribution')
plt.xlabel('Closeness Centrality')
plt.ylabel('Number of nodes')

plt.subplot(1, 3, 3)
plt.hist(list(betweenness_centrality.values()), bins=bin, color='lightgreen', edgecolor='black')
#plt.title('Betweenness Centrality Distribution')
plt.xlabel('Betweenness Centrality')
plt.ylabel('Number of nodes')

plt.show()

# %% [code]
# Centrality measures help to identify the most important residues in the protein.

# Degree Centrality: Measures how many edges (connections) a node has. Nodes with higher degree centrality are more connected.
degree_centrality = nx.degree_centrality(G100)

# Closeness Centrality: Measures how close a node is to all other nodes in the graph. Nodes with high closeness centrality can quickly interact with all other nodes.
closeness_centrality = nx.closeness_centrality(G100)

# Betweenness Centrality: Measures how often a node lies on the shortest path between other nodes. Nodes with high betweenness centrality are crucial for information flow.
betweenness_centrality = nx.betweenness_centrality(G100)


bin = 25
plt.figure(figsize=(15, 5)) 

# Plot the histogram for Degree Centrality distribution
plt.subplot(1, 3, 1) 
plt.hist(list(degree_centrality.values()), bins=bin, color='lightcoral', edgecolor='black')  # Plot a histogram with 25 bins, light coral color for the bars, and black edges
plt.xlabel('Degree Centrality')  
plt.ylabel('Number of nodes')

# Plot the histogram for Closeness Centrality distribution
plt.subplot(1, 3, 2)
plt.hist(list(closeness_centrality.values()), bins=bin, color='skyblue', edgecolor='black')  # Plot a histogram for closeness centrality
plt.xlabel('Closeness Centrality') 
plt.ylabel('Number of nodes') 

# Plot the histogram for Betweenness Centrality distribution
plt.subplot(1, 3, 3) 
plt.hist(list(betweenness_centrality.values()), bins=bin, color='lightgreen', edgecolor='black')  # Plot a histogram for betweenness centrality
plt.xlabel('Betweenness Centrality')
plt.ylabel('Number of nodes') 

plt.show()


# %% [code]
def get_top_percent_nodes(centrality_dict, percent=0.15):
    # Calculate the number of top nodes to retrieve based on the provided percentage
    num_top_nodes = int(len(centrality_dict) * percent)
    
    # Sort the nodes by their centrality values in descending order
    # The 'sorted' function sorts the dictionary items by value (centrality scores) in reverse order (highest to lowest)
    sorted_nodes = sorted(centrality_dict.items(), key=lambda item: item[1], reverse=True)
    
    # Return a list of the top nodes, sliced to include only the top percentage
    # 'sorted_nodes[:num_top_nodes]' gets the top 'num_top_nodes' elements from the sorted list
    return [node for node, centrality in sorted_nodes[:num_top_nodes]]


# Get the top 15% of nodes based on Degree Centrality
top_degree_centrality = get_top_percent_nodes(degree_centrality)

# Get the top 15% of nodes based on Closeness Centrality
top_closeness_centrality = get_top_percent_nodes(closeness_centrality)

# Get the top 15% of nodes based on Betweenness Centrality
top_betweenness_centrality = get_top_percent_nodes(betweenness_centrality)


# %% [code]
## This is used to visualise on the protein surface.  

binary_list = [0] * 498  # List with 498 elements, all initialized to 0
for node in top_degree_centrality:
    binary_list[node] = 1  # If a node is in the top_degree_centrality list, mark its position in binary_list as 1

with open("G100segement_residue_degree_centrality.txt", "w") as text_file:  #
    for value in binary_list:  
        text_file.write(f"{value}\n")  


# %% [code]
import matplotlib.cm as cm
from matplotlib.colors import LinearSegmentedColormap, rgb2hex

# Define the start and end colors for the gradient
start_color = "#1f77b4"  # blue color (used as a starting color for the gradient)
end_color = "#d62728"    # red color (used as an ending color for the gradient)

# Create a list of colors using a coolwarm colormap gradient
n_colors = 18  # Define the number of colors to be used in the gradient
colors = [plt.cm.coolwarm(i / (n_colors - 1)) for i in range(n_colors)]  # Create a gradient of 18 colors

# Create a custom colormap using the generated gradient colors
cmap = LinearSegmentedColormap.from_list("custom_gradient", colors, N=n_colors)

# Generate an array of colors from the custom colormap for further use
gradient_colors = cmap(np.linspace(0, 1, n_colors))

# Convert the gradient colors to hex format to use as dictionary values for easier handling
gradient_colors_hex = [rgb2hex(color) for color in gradient_colors]

# Create a dictionary mapping each community index to a color from the gradient
community_colors = {i: gradient_colors_hex[i] for i in range(n_colors)}

# Find the largest connected component (LCC) in the graph G100 to simplify analysis
components = nx.connected_components(G100)  # Find all connected components in the graph
largest_component = max(components, key=len)  # Get the largest component based on the number of nodes
H = G100.subgraph(largest_component)  # Create a subgraph containing only the largest component
print(H)

# Compute betweenness centrality for the largest component, considering 10 random nodes (k=10)
centrality = nx.betweenness_centrality(H, k=10, endpoints=True)

# Detect communities in the largest component using the label propagation algorithm
lpc = nx.community.label_propagation_communities(H)

# Create a dictionary to map each node to its community index
community_index = {n: i for i, com in enumerate(lpc) for n in com}

# Print the community index-to-color mapping for visualization purposes
for k, v in community_colors.items():
    print(f"{k}: {v}")

#### Draw the graph ####
fig, ax = plt.subplots(figsize=(20, 12))  # Create a figure with specified size

# Generate node colors based on their community index
node_color = [community_colors[community_index[n]] for n in H]  # Map nodes to community colors

# Scale node sizes based on their betweenness centrality values (multiply by 20000 for visibility)
node_size = [v * 20000 for v in centrality.values()]

# Draw the graph, setting node color, size, edge color, and transparency
nx.draw_networkx(
    H,  # Draw the largest connected component graph H
    pos=positions,  # Use the predefined layout positions
    with_labels=True,  # Display node labels
    node_color=node_color,  # Set node colors based on communities
    node_size=750,  # Uniform node size (can be modified to use centrality-based sizes)
    edge_color="gainsboro",  # Set edge color to gainsboro (light gray)
    alpha=0.65,  # Set transparency for the nodes and edges
)

# Adjust margins and layout for better readability
ax.margins(0.1, 0.05)  # Add some margins around the plot for better visual spacing
fig.tight_layout()  # Automatically adjust subplot parameters for a tight layout
plt.axis("off")  # Turn off the axis for a cleaner graph visualization
plt.show()  # Display the graph

# Optional: Print the detected communities and the residues in each one for inspection
# for i, com in enumerate(lpc):
#     print(f"Community {i + 1}:")
#     residues_in_community = [residue for residue in com]
#     print(residues_in_community)
