# Supplementary material for: Cryptochrome magnetoreception: Time course of photoactivation from non-equilibrium coarse-grained molecular dynamics
Source: Comput Struct Biotechnol J. 2024 Nov 10;26:58–69. doi: 10.1016/j.csbj.2024.11.001 (PMC11725172; doi:10.1016/j.csbj.2024.11.001)
Supplement: Supplementary file 2 — Analysis codes and cg-MD simulation inputs (including initial molecular structures, parameters and topology files) and outputs (final molecular structures) of the 20 replicas. [file mmc2.zip › code/Code_04.ipynb]

# %% [code]
import numpy as np
import os
import glob
import matplotlib.pyplot as plt
import pandas as pd
import numpy as np
import matplotlib.pyplot as plt
from scipy.optimize import curve_fit

# %% [code]
FilePath = r""
Input = os.chdir(FilePath)
my_files = glob.glob('*')

# %% [markdown]
### All the functions required for this code

# %% [code]
def bi_exp_decay(t, A, P1, tau1, tau2, C):
    # Bi-exponential decay function
    # The function models the sum of two exponential decays, weighted by P1 and (1-P1)
    return A * (1 - P1 * np.exp(-t/tau1) - (1 - P1) * np.exp(-t/tau2)) + C

# %% [code]
def effective_tau(tau1, tau2, P1):
    # The effective time constant reflects the overall decay behavior
    return P1 * tau1 + (1 - P1) * tau2

# %% [code]
def bi_exp_decay_fit(t_data, average_rmsd, initial_guesses, parameter_bounds):
    # Use curve_fit to fit the bi-exponential decay function to the data
    # t_data: time data points
    # average_rmsd:
    # initial_guesses: tuple, initial guesses for the fitting parameters (A, P1, tau1, tau2, C)
    # parameter_bounds: tuple, bounds for the fitting parameters ((lower_bounds), (upper_bounds))
    
    popt, pcov = curve_fit(bi_exp_decay, t_data, average_rmsd, p0=initial_guesses, bounds=parameter_bounds)
    
    # Unpack the optimized parameters from the fitting results
    A_opt, P1_opt, tau1_opt, tau2_opt, C_opt = popt
    
    # Return the optimized parameters, the full list of optimized parameters (popt), and the covariance matrix (pcov)
    return A_opt, P1_opt, tau1_opt, tau2_opt, C_opt, popt, pcov

# %% [code]
def fitting_parameters(popt, pcov):
    # Calculate the standard errors (square roots of the diagonal elements) from the covariance matrix
    perr = np.sqrt(np.diag(pcov))  # Output parameters
    
    # Define the list of parameter names corresponding to the fitting function
    parameters = ['A', 'P1', 'tau1', 'tau2', 'C']
    errors = perr.tolist()  # Convert errors to a list for easier access

    # Print each parameter's value and its corresponding error
    for param, err in zip(parameters, errors):
        print(f"{param}: {popt[parameters.index(param)]:.4f}, error in {param}: {err:.4f}")

    # Extract the optimized values for tau1, tau2, and P1 from the popt array
    tau1 = popt[parameters.index('tau1')]
    tau2 = popt[parameters.index('tau2')]
    P1 = popt[parameters.index('P1')]
    
    # Extract the corresponding errors for tau1, tau2, and P1
    tau1_err = perr[2]
    tau2_err = perr[3]
    P1_err = perr[1]

    ## Calculate the error in the effective time constant (tau_eff) using error propagation
    tau_eff_err = math.sqrt((P1 * tau1_err) ** 2 + ((1 - P1) * tau2_err) ** 2 + ((tau1 - tau2) * P1_err) ** 2)
    
    # Convert tau1, tau2, and the effective time constant (tau_eff) from seconds to microseconds
    tau1_microseconds = tau1 / microsecond
    tau2_microseconds = tau2 / microsecond
    tau_eff = effective_tau(tau1, tau2, P1)
    tau_eff_microseconds = tau_eff / microsecond
    
    # Convert the corresponding errors from seconds to microseconds
    tau1_err_microseconds = tau1_err / microsecond
    tau2_err_microseconds = tau2_err / microsecond
    tau_eff_err_microseconds = tau_eff_err / microsecond

    # Print the converted values and their errors in microseconds
    print(f"tau1 (μs): {tau1_microseconds:.4f}, error in tau1 (μs): {tau1_err_microseconds:.4f}")
    print(f"tau2 (μs): {tau2_microseconds:.4f}, error in tau2 (μs): {tau2_err_microseconds:.4f}")
    print(f"tau_eff (μs): {tau_eff_microseconds:.4f}, error in tau_eff (μs): {tau_eff_err_microseconds:.4f}")

    # Return the calculated time constants and their errors in microseconds
    return tau1_microseconds, tau1_err_microseconds, tau2_microseconds, tau2_err_microseconds, tau_eff_microseconds, tau_eff_err_microseconds


# %% [code]
def plotting_fit(ax, t_data, frame_rate, average_rmsd, std_dev_rmsd, popt, tau_eff_microseconds, tau_eff_err_microseconds, colour, axes_fontsize=14, tick_fontsize=14, hide_yticks=True):
    # Convert the x-axis values from frames to seconds
    t_data_seconds = t_data / frame_rate
    
    # Generate time data for plotting the fitted function with higher resolution
    t_fit_seconds = np.linspace(min(t_data_seconds), max(t_data_seconds), 1000)
    
    # Plot the average RMSD data with the specified color
    ax.plot(t_data_seconds, average_rmsd, color=colour, 
            label=f'$\\tau_{{eff}}$ = {tau_eff_microseconds:.2f} ± {tau_eff_err_microseconds:.2f} $\\mu s$')
    
    # Plot the standard deviation as a shaded region around the average RMSD
    ax.fill_between(t_data_seconds, average_rmsd - std_dev_rmsd, average_rmsd + std_dev_rmsd, color=colour, alpha=0.3)
    
    # Compute the fitted y-values using the bi-exponential decay function
    y_fit = bi_exp_decay(t_fit_seconds, *popt)
    
    # Plot the fitted curve in black
    ax.plot(t_fit_seconds, y_fit, color='black')

    # Set specific x-ticks for the plot
    ax.set_xticks([0, 5, 10, 15, 20])
    ax.set_xticklabels([0, 5, 10, 15, 20], fontsize=tick_fontsize)

    # Hide y-ticks if the option is enabled
    if hide_yticks:
        ax.set_yticklabels([])  # Remove y-tick labels
        ax.set_xticklabels([])  # Remove x-tick labels (optional, as per your original code)
    
    # Customize the y-axis limits to range from 0 to 5
    ax.set_ylim([0, 5])
    
    # Set the x-axis limits based on the time data in seconds
    ax.set_xlim([0, max(t_data_seconds)])
    
    # Create a legend in the lower right corner without a frame
    legend = ax.legend(loc='lower right', fontsize=tick_fontsize, frameon=False)
    
    # Hide the line in the legend, showing only the label
    for handle in legend.legendHandles:
        handle.set_visible(False)  # Hide the legend line


# %% [code]
# Generate time data for t_data ranging from 0 to 1,000,001 frames with 1,000,001 data points
t_data = np.linspace(0, 1000001, 1000001)

# Generate a smaller time data set for fitting with 1,000 points, covering the same range as t_data
t_fit = np.linspace(min(t_data), max(t_data), 1000)

# Calculate the frame rate, which corresponds to 20 microseconds per frame
frame_rate = 1000001 / 20  # This gives the number of frames per second

# Define the microsecond duration as the frame rate (number of frames per second)
microsecond = frame_rate

# Convert t_data from frames to seconds using the frame rate
t_data_seconds = t_data / frame_rate

# Convert t_fit from frames to seconds, using the same conversion factor
t_fit_seconds = t_fit / frame_rate

# Define the parameter bounds for the fitting process
# Lower bounds: all parameters start from 0
# Upper bounds:
#   - A and C have no upper limit (np.inf)
#   - P1 is bounded between 0 and 1
#   - tau1 and tau2 are bounded up to 20 microseconds, converted to frame units
parameter_bounds = ([0, 0, 0, 0, 0], [np.inf, 1, microsecond*20, microsecond*20, np.inf])


# %% [code]
def process_rmsd_data(file_suffix, key_name, key, num_files):
    # Initialize an empty list to store RMSD data from each file
    rmsd_data = []

    # Loop through each file index from 0 to num_files - 1
    for i in range(num_files):
        # Determine the filename based on the provided key_name
        if key_name == 'rmsd_PBL':
            filename = f'traj{i:02d}_PBL.npz'
        elif key_name == 'rmsd_EEE':
            filename = f'traj{i:02d}_EEE.npz'
        elif key_name == 'resum_80_to_90':
            filename = f'traj{i:02d}_resum_80_to_90.npz'
        elif key_name == 'resum_170_to_200':
            filename = f'traj{i:02d}_resum_170_to_200.npz'
        elif key_name == 'CTT_480-497':
            filename = f'traj{i:02d}_CTT_480-497.npz'
        elif key_name == 'resnum_388_to_399':
            filename = f'traj{i:02d}_resnum_388_to_399.npz'
        elif key_name == 'residues_20-33':
            filename = f'traj{i:02d}_Y1_Region_residues_20-33.npz'
        elif key_name == 'residues_110-125':
            filename = f'traj{i:02d}_Y1_Region_residues_110-125.npz'
        elif key_name == 'residues_135-150':
            filename = f'traj{i:02d}_X1_Region_residues_135_150.npz'
        elif key_name == 'residues_300_320':
            filename = f'traj{i:02d}_X1_Region_residues_300_320.npz'
        else:
           print('key_name does not match any of the expected options')
        
        # Load the .npz file containing the RMSD data
        data = np.load(filename)
        
        # Extract the RMSD values associated with the provided key
        rmsd_values = data[key]

        # Replace any RMSD value greater than 60 with the previous value to smooth out anomalies
        for j in range(1, len(rmsd_values)):
            if rmsd_values[j] > 60:
                rmsd_values[j] = rmsd_values[j-1]

        # Append the processed RMSD values to the list
        rmsd_data.append(rmsd_values)

    # Convert the list of RMSD arrays to a NumPy array for easier calculations
    rmsd_data = np.array(rmsd_data)
    
    # Calculate the average RMSD across all files
    average_rmsd = np.mean(rmsd_data, axis=0)
    
    # Calculate the standard deviation of the RMSD across all files
    std_dev_rmsd = np.std(rmsd_data, axis=0)

    # Return the raw RMSD data, the average RMSD, and the standard deviation
    return rmsd_data, average_rmsd, std_dev_rmsd


# %% [code]
# Process RMSD data for various regions of interest using the process_rmsd_data function

# Process RMSD data for PBL region across 20 trajectory files
rsmd_data_PBL, avg_rmsd_PBL, std_dev_PBL = process_rmsd_data('', 'rmsd_PBL', 'rmsd_PBL', 20)

# The following lines are commented out but represent similar processing for other regions:
#rmsd_data_EEE, avg_rmsd_EEE, std_dev_rmsd_EEE = process_rmsd_data('', 'rmsd_EEE', 'rmsd_PBL', 20)
#rmsd_data_OPP, avg_rmsd_OPP, std_dev_rmsd_OPP = process_rmsd_data('', 'resum_80_to_90', 'rmsd_PBL', 20)
#rmsd_data_CL, avg_rmsd_CL, std_dev_rmsd_CL = process_rmsd_data('', 'resum_170_to_200', 'rmsd_PBL', 20)
#rmsd_data_CT, avg_rmsd_CT, std_dev_rmsd_CT = process_rmsd_data('', 'CTT_480-497', 'rmsd_PBL', 20)
#rmsd_data_REF, avg_rmsd_REF, std_dev_rmsd_REF = process_rmsd_data('', 'resnum_388_to_399', 'rmsd_PBL', 20)
#rsmd_data_A1, avg_rmsd_A1, std_A1 = process_rmsd_data('', 'residues_20-33', 'rmsd_PBL', 20)
#rsmd_data_B1, avg_rmsd_B1, std_B1 = process_rmsd_data('', 'residues_110-125', 'rmsd_PBL', 20)
#rsmd_data_B2, avg_rmsd_B2, std_B2 = process_rmsd_data('', 'residues_135-150', 'rmsd_PBL', 20)
#rsmd_data_D1, avg_rmsd_D1, std_D1 = process_rmsd_data('', 'residues_300_320', 'rmsd_PBL', 20)

# %% [markdown]
### Obtain the fitting function for the figure ####

# %% [code]
## PBL Region
# Define initial guesses for the bi-exponential decay fitting parameters for the PBL region.
# The initial guesses are based on:
# - Maximum of the average RMSD for that particular region e.g. (`max(avg_rmsd_PBL)`)
# - A starting guess for P1 of 0.5
# - Time constants (`tau1`, `tau2`) starting guess is one microsecond and 10 microseconds
# - The mean of the average RMSD (`np.mean(avg_rmsd_PBL)`) for the constant C
pbl_guess = [max(avg_rmsd_PBL), 0.5, microsecond, microsecond*10, np.mean(avg_rmsd_PBL)]

# Perform the bi-exponential decay fitting using the initial guesses and parameter bounds
pbl_A, pbl_P1, pbl_tau1, pbl_tau2, pbl_C, pbl_popt, pbl_cov = bi_exp_decay_fit(t_data, avg_rmsd_PBL, pbl_guess, parameter_bounds)

#The following lines are commented out but represent similar processing for other regions:

## EEE Region
#eee_guess = [max(avg_rmsd_EEE), 0.5, microsecond, microsecond*10, np.mean(avg_rmsd_EEE)]
#eee_A, eee_P1, eee_tau1, eee_tau2, eee_C, eee_popt, eee_cov = bi_exp_decay_fit(t_data, avg_rmsd_EEE, eee_guess, parameter_bounds)

## CT Region
#ct_guess = [max(avg_rmsd_CT), 0.5, microsecond, microsecond*10, np.mean(avg_rmsd_CT)]
#ct_A, ct_P1, ct_tau1, ct_tau2, ct_C, ct_popt, ct_cov = bi_exp_decay_fit(t_data, avg_rmsd_CT, ct_guess, parameter_bounds)

## OPP Region
#opp_guess = [max(avg_rmsd_OPP), 0.5, microsecond, microsecond*10, np.mean(avg_rmsd_OPP)]
#opp_A, opp_P1, opp_tau1, opp_tau2, opp_C, opp_popt, opp_cov = bi_exp_decay_fit(t_data, avg_rmsd_OPP, opp_guess, parameter_bounds)

## CL Region
#cl_guess = [max(avg_rmsd_CL), 0.5, microsecond, microsecond*10, np.mean(avg_rmsd_CL)]
#cl_A, cl_P1, cl_tau1, cl_tau2, cl_C, cl_popt, cl_cov = bi_exp_decay_fit(t_data, avg_rmsd_CL, cl_guess, parameter_bounds)

## REF Region
#ref_guess = [max(avg_rmsd_REF), 0.5, microsecond, microsecond*10, np.mean(avg_rmsd_REF)]
#ref_A, ref_P1, ref_tau1, ref_tau2, ref_C, ref_popt, ref_cov = bi_exp_decay_fit(t_data, avg_rmsd_REF, ref_guess, parameter_bounds)

## A1: Residues 20-33 Region
#A1_guess = [max(avg_rmsd_A1), 0.5, microsecond, microsecond*10, np.mean(avg_rmsd_A1)]
#A1_A, A1_P1, A1_tau1, A1_tau2, A1_C, A1_popt, A1_cov = bi_exp_decay_fit(t_data, avg_rmsd_A1, A1_guess, parameter_bounds)

## B1: Residues 110-135 Region
#B1_guess = [max(avg_rmsd_B1), 0.5, microsecond, microsecond*10, np.mean(avg_rmsd_B1)]
#B1_A, B1_P1, B1_tau1, B1_tau2, B1_C, B1_popt, B1_cov = bi_exp_decay_fit(t_data, avg_rmsd_B1, B1_guess, parameter_bounds)

## B2: Residues: 135-150 Region
#B2_guess = [max(avg_rmsd_B2), 0.5, microsecond, microsecond*10, np.mean(avg_rmsd_B2)]
#B2_A, B2_P1, B2_tau1, B2_tau2, B2_C, B2_popt, B2_cov = bi_exp_decay_fit(t_data, avg_rmsd_B2, B2_guess, parameter_bounds)

## D1: Residues 300-320 Region
#D1_guess = [max(avg_rmsd_D1), 0.5, microsecond, microsecond*10, np.mean(avg_rmsd_D1)]
#D1_A, D1_P1, D1_tau1, D1_tau2, D1_C, D1_popt, D1_cov = bi_exp_decay_fit(t_data, avg_rmsd_D1, D1_guess, parameter_bounds)


# %% [code]
# Extract fitting parameters and their errors for the PBL region
# fitting_parameters returns:
# - tau1 and its error (pbl_tau1, pbl_tau1_err)
# - tau2 and its error (pbl_tau2, pbl_tau2_err)
# - effective tau and its error (pbl_tau_eff, pbl_tau_eff_err)
pbl_tau1, pbl_tau1_err, pbl_tau2, pbl_tau2_err, pbl_tau_eff, pbl_tau_eff_err = fitting_parameters(pbl_popt, pbl_cov)

# The following lines are commented out but represent similar extraction for other regions.
#eee_tau1, eee_tau1_err, eee_tau2, eee_tau2_err, eee_tau_eff, eee_tau_eff_err =  fitting_parameters(eee_popt, eee_cov)
#ct_tau1, ct_tau1_err, ct_tau2, ct_tau2_err, ct_tau_eff, ct_tau_eff_err =  fitting_parameters(ct_popt, ct_cov)
#opp_tau1, opp_tau1_err, opp_tau2, opp_tau2_err, opp_tau_eff, opp_tau_eff_err = fitting_parameters(opp_popt, opp_cov)
#cl_tau1, cl_tau1_err, cl_tau2, cl_tau2_err, cl_tau_eff, cl_tau_eff_err =  fitting_parameters(cl_popt, cl_cov)
#ref_tau1, ref_tau1_err, ref_tau2, ref_tau2_err, ref_tau_eff, ref_tau_eff_err =  fitting_parameters(ref_popt, ref_cov)
#A1_tau1, A1_tau1_err, A1_tau2, A1_tau2_err, A1_tau_eff, A1_tau_eff_err =  fitting_parameters(A1_popt, A1_cov)
#B1_tau1, B1_tau1_err, B1_tau2, B1_tau2_err, B1_tau_eff, B1_tau_eff_err =  fitting_parameters(B1_popt, B1_cov)
#B2_tau1, B2_tau1_err, B2_tau2, B2_tau2_err, B2_tau_eff, B2_tau_eff_err =  fitting_parameters(B2_popt, B2_cov)
#D1_tau1, D1_tau1_err, D1_tau2, D1_tau2_err, D1_tau_eff, D1_tau_eff_err =  fitting_parameters(D1_popt, D1_cov)

# %% [code]
# Example of presenting the data and fit in a figure

fig, axs = plt.subplots(1, 3, figsize=(14, 4))
plotting_fit(axs[0], t_data, frame_rate, avg_rmsd_PBL, std_dev_PBL, pbl_popt, pbl_tau_eff, pbl_tau_eff_err, 'pink', hide_yticks=True)
plotting_fit(axs[1], t_data, frame_rate, avg_rmsd_EEE, std_dev_rmsd_EEE, eee_popt, eee_tau_eff, eee_tau_eff_err, 'blue', hide_yticks=True)
plotting_fit(axs[2], t_data, frame_rate, avg_rmsd_CT, std_dev_rmsd_CT, ct_popt, ct_tau_eff, ct_tau_eff_err, 'green', hide_yticks=True)

axs[0].set_xlabel('Simulation time ($\mu$s)', fontsize=20)
axs[0].set_ylabel('RMSD ($\mathrm{Å}$)', fontsize=20)

for ax in axs[1:]:
    ax.set_yticks([])

for ax in axs:
    ax.set_xticks([0, 5, 10, 15, 20])
    ax.set_xticklabels([0, 5, 10, 15, 20], fontsize=20)

for ax in axs:
    ax.tick_params(axis='both', which='major', labelsize=16, length=12, width=1.2)

plt.subplots_adjust(left=0.1, right=0.9, bottom=0.1, top=0.9, wspace=0, hspace=0)
titles = ['PBL', 'EEE', 'CT']
for ax, title in zip(axs.flat, titles):
    ax.text(0.5, 0.95, title, fontsize=18, ha='center', va='center', transform=ax.transAxes)

plt.tight_layout()
plt.show()

# %% [code]
## Two new fuctions were made, which are modifications of two previous functions:
## [1] Processing the rmsd data
## [2] Plotting the rmsd data

# Function to process RMSD data for non-flipped and flipped trajectories and compute average and standard deviation
def process_rmsd_data_split_flip(file_suffix, key_name, key, num_files):
    
    # Indices of trajectories that are not flipped
    non_flipped_indices = [3, 7, 12, 14, 15, 16, 18, 19]
    
    # Indices of trajectories that are flipped
    flipped_indices = [0, 1, 2, 4, 5, 6, 8, 9, 10, 11, 13, 17]
    
    # Initialize lists to store RMSD data for non-flipped and flipped trajectories
    non_flipped_rmsd_data = []
    flipped_rmsd_data = []

    # Loop through each trajectory file based on the total number of files
    for i in range(num_files):
        
        # Select the filename based on the provided key_name. These filenames are based on residue regions.
        if key_name == 'residues_20-33':
            filename = f'traj{i:02d}_Y1_Region_residues_20-33.npz'
        elif key_name == 'residues_110-125':
            filename = f'traj{i:02d}_Y1_Region_residues_110-125.npz'
        elif key_name == 'residues_135-150':
            filename = f'traj{i:02d}_X1_Region_residues_135_150.npz'
        elif key_name == 'residues_300_320':
            filename = f'traj{i:02d}_X1_Region_residues_300_320.npz'
        elif key_name == 'residues_170_to_200':
            filename = f'traj{i:02d}_resum_170_to_200.npz'
        elif key_name == 'residues_80_to_90':
            filename = f'traj{i:02d}_resum_80_to_90.npz'
        else:
            print('key_name does not match any of the expected options')
        
        # Load the RMSD data from the .npz file
        data = np.load(filename)
        
        # Extract RMSD values for the specified key
        rmsd_values = data[key]

        # Fix any anomalies where RMSD value is greater than 60 by replacing it with the previous value
        for j in range(1, len(rmsd_values)):
            if rmsd_values[j] > 60:
                rmsd_values[j] = rmsd_values[j-1]

        # Append the RMSD data to the appropriate list based on whether the trajectory is flipped or non-flipped
        if i in non_flipped_indices:
            non_flipped_rmsd_data.append(rmsd_values)
        elif i in flipped_indices:
            flipped_rmsd_data.append(rmsd_values)

    # Convert lists of RMSD data to numpy arrays for further calculations
    non_flipped_rmsd_data = np.array(non_flipped_rmsd_data)
    flipped_rmsd_data = np.array(flipped_rmsd_data)

    # Compute the average RMSD across all non-flipped and flipped trajectories
    non_flipped_average_rmsd = np.mean(non_flipped_rmsd_data, axis=0)
    flipped_average_rmsd = np.mean(flipped_rmsd_data, axis=0)

    # Compute the standard deviation of RMSD for non-flipped and flipped trajectories
    non_flipped_std_dev_rmsd = np.std(non_flipped_rmsd_data, axis=0)
    flipped_std_dev_rmsd = np.std(flipped_rmsd_data, axis=0)

    # Return the processed data: individual trajectory data, averages, and standard deviations for both flipped and non-flipped
    return non_flipped_rmsd_data, flipped_rmsd_data, non_flipped_average_rmsd, flipped_average_rmsd, non_flipped_std_dev_rmsd, flipped_std_dev_rmsd


# %% [code]
# Function to plot the non-flipped and flipped trajectories in subplots with fitted curves
def plotting_fit_split_fit(ax, t_data, frame_rate, average_rmsd, std_dev_rmsd, popt, 
                           tau_eff_microseconds, tau_eff_err_microseconds, colour, 
                           is_flipped, axes_fontsize=14, tick_fontsize=18, hide_yticks=True):
   
    # Convert the x-axis values for time from frames to seconds
    t_data_seconds = t_data / frame_rate  # Converts the time data to seconds using the frame rate
    t_fit_seconds = np.linspace(min(t_data_seconds), max(t_data_seconds), 1000)  # Create a smooth time range for fitting

    # Plot the average RMSD with standard deviation shaded around it
    flip_status = '(F)' if is_flipped else '(NF)'  # Label indicating whether the data is flipped (F) or non-flipped (NF)
    ax.plot(t_data_seconds, average_rmsd, color=colour, 
            label=f'$\\tau_{{eff}}$ = {tau_eff_microseconds:.2f} ± {tau_eff_err_microseconds:.2f} $\\mu s$ {flip_status}')  # Plotting average RMSD
    ax.fill_between(t_data_seconds, average_rmsd - std_dev_rmsd, average_rmsd + std_dev_rmsd, 
                    color=colour, alpha=0.3)  # Shading between average ± standard deviation

    # Plot the fitted bi-exponential decay curve
    y_fit = bi_exp_decay(t_fit_seconds, *popt)  
    ax.plot(t_fit_seconds, y_fit, color='black')  

    # Set specific x-ticks for the plot
    ax.set_xticks([0, 5, 10, 15, 20])  # Manually setting x-tick marks
    ax.set_xticklabels([0, 5, 10, 15, 20], fontsize=tick_fontsize)  # Setting x-tick labels and font size

    # Hide y-ticks if specified by the parameter
    if hide_yticks:
        ax.set_yticklabels([])  # Remove y-tick labels if `hide_yticks` is True
        ax.set_xticklabels([])  # Remove x-tick labels

    # Customize the plot's limits
    ax.set_ylim([0, 5])  
    ax.set_xlim([0, max(t_data_seconds)]) 

    # Add a legend to the plot
    legend = ax.legend(loc='lower right', fontsize=tick_fontsize, frameon=False)  
    for handle in legend.legendHandles:
        handle.set_visible(False)  


# %% [code]
nf_rsmd_data_A1, flip_rmsd_data_A1, nf_avg_rmsd_A1, flip_avg_rmsd_A1, nf_std_A1, flip_std_A1 = process_rmsd_data_split_flip('','residues_20-33', 'rmsd_PBL', 20)

### The following lines are commented out but represent similar extraction for other regions. ###
#nf_rsmd_data_B1, flip_rmsd_data_B1, nf_avg_rmsd_B1, flip_avg_rmsd_B1, nf_std_B1, flip_std_B1 = process_rmsd_data_split_flip('','residues_110-125', 'rmsd_PBL', 20)
#nf_rsmd_data_B2, flip_rmsd_data_B2, nf_avg_rmsd_B2, flip_avg_rmsd_B2, nf_std_B2, flip_std_B2 = process_rmsd_data_split_flip('','residues_135-150', 'rmsd_PBL', 20)
#nf_rsmd_data_D1, flip_rmsd_data_D1, nf_avg_rmsd_D1, flip_avg_rmsd_D1, nf_std_D1, flip_std_D1 = process_rmsd_data_split_flip('','residues_300_320', 'rmsd_PBL', 20)
#nf_rsmd_data_OPP, flip_rmsd_data_OPP, nf_avg_rmsd_OPP, flip_avg_rmsd_OPP, nf_std_OPP, flip_std_OPP = process_rmsd_data_split_flip('','residues_80_to_90', 'rmsd_PBL', 20)
#nf_rsmd_data_CL, flip_rmsd_data_CL, nf_avg_rmsd_CL, flip_avg_rmsd_CL, nf_std_CL, flip_std_CL = process_rmsd_data_split_flip('','residues_170_to_200', 'rmsd_PBL', 20)


# %% [code]
A1_nf_guess = [max(nf_avg_rmsd_A1), 0.5, microsecond, microsecond*10, np.mean(nf_avg_rmsd_A1)]
A1_nf_A, A1_nf_P1, A1_nf_tau1, A1_nf_tau2, A1_nf_C, A1_nf_popt, A1_nf_cov = bi_exp_decay_fit(t_data, nf_avg_rmsd_A1, A1_nf_guess, parameter_bounds)

### The following lines are commented out but represent similar extraction for other regions. ###

#B1_nf_guess = [max(nf_avg_rmsd_B1), 0.5, microsecond, microsecond*10, np.mean(nf_avg_rmsd_B1)]
#B1_nf_A, B1_nf_P1, B1_nf_tau1, B1_nf_tau2, B1_nf_C, B1_nf_popt, B1_nf_cov = bi_exp_decay_fit(t_data, nf_avg_rmsd_B1, B1_nf_guess, parameter_bounds)

#B2_nf_guess = [max(nf_avg_rmsd_B2), 0.5, microsecond, microsecond*10, np.mean(nf_avg_rmsd_B2)]
#B2_nf_A, B2_nf_P1, B2_nf_tau1, B2_nf_tau2, B2_nf_C, B2_nf_popt, B2_nf_cov = bi_exp_decay_fit(t_data, nf_avg_rmsd_B2, B2_nf_guess, parameter_bounds)

#D1_nf_guess = [max(nf_avg_rmsd_D1), 0.5, microsecond, microsecond*10, np.mean(nf_avg_rmsd_D1)]
#D1_nf_A, D1_nf_P1, D1_nf_tau1, D1_nf_tau2, D1_nf_C, D1_nf_popt, D1_nf_cov = bi_exp_decay_fit(t_data, nf_avg_rmsd_D1, D1_nf_guess, parameter_bounds)

#OPP_nf_guess = [max(nf_avg_rmsd_OPP), 0.5, microsecond, microsecond*10, np.mean(nf_avg_rmsd_OPP)]
#OPP_nf_A, OPP_nf_P1, OPP_nf_tau1, OPP_nf_tau2, OPP_nf_C, OPP_nf_popt, OPP_nf_cov = bi_exp_decay_fit(t_data, nf_avg_rmsd_OPP, OPP_nf_guess, parameter_bounds)

#CL_nf_guess = [max(nf_avg_rmsd_CL), 0.5, microsecond, microsecond*10, np.mean(nf_avg_rmsd_CL)]
#CL_nf_A, CL_nf_P1, CL_nf_tau1, CL_nf_tau2, CL_nf_C, CL_nf_popt, CL_nf_cov = bi_exp_decay_fit(t_data, nf_avg_rmsd_CL, CL_nf_guess, parameter_bounds)

# %% [code]
A1_flip_guess = [max(flip_avg_rmsd_A1), 0.5, microsecond, microsecond*10, np.mean(flip_avg_rmsd_A1)]
A1_flip_A, A1_flip_P1, A1_flip_tau1, A1_flip_tau2, A1_flip_C, A1_flip_popt, A1_flip_cov = bi_exp_decay_fit(t_data, flip_avg_rmsd_A1, A1_flip_guess, parameter_bounds)

### The following lines are commented out but represent similar extraction for other regions. ###

#B1_flip_guess = [max(flip_avg_rmsd_B1), 0.5, microsecond, microsecond*10, np.mean(flip_avg_rmsd_B1)]
#B1_flip_A, B1_flip_P1, B1_flip_tau1, B1_flip_tau2, B1_flip_C, B1_flip_popt, B1_flip_cov = bi_exp_decay_fit(t_data, flip_avg_rmsd_B1, B1_flip_guess, parameter_bounds)

#B2_flip_guess = [max(flip_avg_rmsd_B2), 0.5, microsecond, microsecond*10, np.mean(flip_avg_rmsd_B2)]
#B2_flip_A, B2_flip_P1, B2_flip_tau1, B2_flip_tau2, B2_flip_C, B2_flip_popt, B2_flip_cov = bi_exp_decay_fit(t_data, flip_avg_rmsd_B2, B2_flip_guess, parameter_bounds)

#D1_flip_guess = [max(flip_avg_rmsd_D1), 0.5, microsecond, microsecond*10, np.mean(flip_avg_rmsd_D1)]
#D1_flip_A, D1_flip_P1, D1_flip_tau1, D1_flip_tau2, D1_flip_C, D1_flip_popt, D1_flip_cov = bi_exp_decay_fit(t_data, flip_avg_rmsd_D1, D1_flip_guess, parameter_bounds)

#OPP_flip_guess = [max(flip_avg_rmsd_OPP), 0.5, microsecond, microsecond*10, np.mean(flip_avg_rmsd_OPP)]
#OPP_flip_A, OPP_flip_P1, OPP_flip_tau1, OPP_flip_tau2, OPP_flip_C, OPP_flip_popt, OPP_flip_cov = bi_exp_decay_fit(t_data, flip_avg_rmsd_OPP, OPP_flip_guess, parameter_bounds)

#CL_flip_guess = [max(flip_avg_rmsd_CL), 0.5, microsecond, microsecond*10, np.mean(flip_avg_rmsd_CL)]
#CL_flip_A, CL_flip_P1, CL_flip_tau1, CL_flip_tau2, CL_flip_C, CL_flip_popt, CL_flip_cov = bi_exp_decay_fit(t_data, flip_avg_rmsd_CL, CL_flip_guess, parameter_bounds)

# %% [code]
#########################################################################################################
A1_nf_tau1, A1_nf_tau1_err, A1_nf_tau2, A1_nf_tau2_err, A1_nf_tau_eff, A1_nf_tau_eff_err =  fitting_parameters(A1_nf_popt, A1_nf_cov)
A1_flip_tau1, A1_flip_tau1_err, A1_flip_tau2, A1_flip_tau2_err, A1_flip_tau_eff, A1_flip_tau_eff_err =  fitting_parameters(A1_flip_popt, A1_flip_cov)
#########################################################################################################

### The following lines are commented out but represent similar extraction for other regions. ###

#########################################################################################################
#B1_nf_tau1, B1_nf_tau1_err, B1_nf_tau2, B1_nf_tau2_err, B1_nf_tau_eff, B1_nf_tau_eff_err =  fitting_parameters(B1_nf_popt, B1_nf_cov)
#B1_flip_tau1, B1_flip_tau1_err, B1_flip_tau2, B1_flip_tau2_err, B1_flip_tau_eff, B1_flip_tau_eff_err =  fitting_parameters(B1_flip_popt, B1_flip_cov)
#########################################################################################################

#########################################################################################################
#B2_nf_tau1, B2_nf_tau1_err, B2_nf_tau2, B2_nf_tau2_err, B2_nf_tau_eff, B2_nf_tau_eff_err =  fitting_parameters(B2_nf_popt, B2_nf_cov)
#B2_flip_tau1, B2_flip_tau1_err, B2_flip_tau2, B2_flip_tau2_err, B2_flip_tau_eff, B2_flip_tau_eff_err =  fitting_parameters(B2_flip_popt, B2_flip_cov)
#########################################################################################################

#########################################################################################################
#D1_nf_tau1, D1_nf_tau1_err, D1_nf_tau2, D1_nf_tau2_err, D1_nf_tau_eff, D1_nf_tau_eff_err =  fitting_parameters(D1_nf_popt, D1_nf_cov)
#D1_flip_tau1, D1_flip_tau1_err, D1_flip_tau2, D1_flip_tau2_err, D1_flip_tau_eff, D1_flip_tau_eff_err =  fitting_parameters(D1_flip_popt, D1_flip_cov)
#########################################################################################################

#########################################################################################################
#OPP_nf_tau1, OPP_nf_tau1_err, OPP_nf_tau2, OPP_nf_tau2_err, OPP_nf_tau_eff, OPP_nf_tau_eff_err =  fitting_parameters(OPP_nf_popt, OPP_nf_cov)
#OPP_flip_tau1, OPP_flip_tau1_err, OPP_flip_tau2, OPP_flip_tau2_err, OPP_flip_tau_eff, OPP_flip_tau_eff_err =  fitting_parameters(OPP_flip_popt, OPP_flip_cov)
#########################################################################################################

#########################################################################################################
#CL_nf_tau1, CL_nf_tau1_err, CL_nf_tau2, CL_nf_tau2_err, CL_nf_tau_eff, CL_nf_tau_eff_err =  fitting_parameters(CL_nf_popt, CL_nf_cov)
#CL_flip_tau1, CL_flip_tau1_err, CL_flip_tau2, CL_flip_tau2_err, CL_flip_tau_eff, CL_flip_tau_eff_err =  fitting_parameters(CL_flip_popt, CL_flip_cov)
#########################################################################################################

# %% [code]
plotting_fit_split_fit(nf_avg_rmsd_A1, nf_std_A1, A1_nf_popt, A1_nf_tau_eff, A1_nf_tau_eff_err, 'blue') 
plotting_fit_split_fit(flip_avg_rmsd_A1, flip_std_A1, A1_flip_popt, A1_flip_tau_eff, A1_flip_tau_eff_err, 'orange')

#plotting_fit_split_fit(nf_avg_rmsd_B1, nf_std_A1, B1_nf_popt, B1_nf_tau_eff, B1_nf_tau_eff_err, 'blue') 
#plotting_fit_split_fit(flip_avg_rmsd_B1, flip_std_B1, B1_flip_popt, B1_flip_tau_eff, B1_flip_tau_eff_err, 'orange')

#plotting_fit_split_fit(nf_avg_rmsd_B2, nf_std_B2, B2_nf_popt, B2_nf_tau_eff, B2_nf_tau_eff_err, 'blue') 
#plotting_fit_split_fit(flip_avg_rmsd_B2, flip_std_B2, B2_flip_popt, B2_flip_tau_eff, B2_flip_tau_eff_err, 'orange')

#plotting_fit_split_fit(nf_avg_rmsd_D1, nf_std_D1, D1_nf_popt, D1_nf_tau_eff, D1_nf_tau_eff_err, 'blue') 
#plotting_fit_split_fit(flip_avg_rmsd_D1, flip_std_D1, D1_flip_popt, D1_flip_tau_eff, D1_flip_tau_eff_err, 'orange')

# %% [code]
fig, axs = plt.subplots(3, 2, figsize=(12, 12))

# Plot each dataset in a separate subplot

## Nonflip = 
plotting_fit_split_fit(axs[0, 0], t_data, frame_rate, nf_avg_rmsd_OPP, nf_std_OPP, OPP_nf_popt, OPP_nf_tau_eff, OPP_nf_tau_eff_err, 'blue', hide_yticks=True)
plotting_fit_split_fit(axs[0, 1], t_data, frame_rate, nf_avg_rmsd_CL, nf_std_CL, CL_nf_popt, CL_nf_tau_eff, CL_nf_tau_eff_err, 'blue', hide_yticks=True)
plotting_fit_split_fit(axs[1, 0], t_data, frame_rate, nf_avg_rmsd_A1, nf_std_A1, A1_nf_popt, A1_nf_tau_eff, A1_nf_tau_eff_err, 'blue', hide_yticks=True)
plotting_fit_split_fit(axs[1, 1], t_data, frame_rate, nf_avg_rmsd_B1, nf_std_B1, B1_nf_popt, B1_nf_tau_eff, B1_nf_tau_eff_err, 'blue', hide_yticks=True)
plotting_fit_split_fit(axs[2, 0], t_data, frame_rate, nf_avg_rmsd_B2, nf_std_B2, B2_nf_popt, B2_nf_tau_eff, B2_nf_tau_eff_err, 'blue', hide_yticks=True)
plotting_fit_split_fit(axs[2, 1], t_data, frame_rate, nf_avg_rmsd_D1, nf_std_D1, D1_nf_popt, D1_nf_tau_eff, D1_nf_tau_eff_err, 'blue', hide_yticks=True)

## FLIP
plotting_fit_split_fit(axs[0, 0], t_data, frame_rate, flip_avg_rmsd_OPP, flip_std_OPP, OPP_flip_popt, OPP_flip_tau_eff, OPP_flip_tau_eff_err, 'orange', hide_yticks=True)
plotting_fit_split_fit(axs[0, 1], t_data, frame_rate, flip_avg_rmsd_CL, flip_std_CL, CL_flip_popt, CL_flip_tau_eff, CL_flip_tau_eff_err, 'orange', hide_yticks=True)
plotting_fit_split_fit(axs[1, 0], t_data, frame_rate, flip_avg_rmsd_A1, flip_std_A1, A1_flip_popt, A1_flip_tau_eff, A1_flip_tau_eff_err, 'orange', hide_yticks=True)
plotting_fit_split_fit(axs[1, 1], t_data, frame_rate, flip_avg_rmsd_B1, flip_std_B1, B1_flip_popt, B1_flip_tau_eff, B1_flip_tau_eff_err, 'orange', hide_yticks=True)
plotting_fit_split_fit(axs[2, 0], t_data, frame_rate, flip_avg_rmsd_B2, flip_std_B2, B2_flip_popt, B2_flip_tau_eff, B2_flip_tau_eff_err, 'orange', hide_yticks=True)
plotting_fit_split_fit(axs[2, 1], t_data, frame_rate, flip_avg_rmsd_D1, flip_std_D1, D1_flip_popt, D1_flip_tau_eff, D1_flip_tau_eff_err, 'orange', hide_yticks=True)


# Set common labels and legend with increased font size
for ax in axs[-1, :]:
    ax.set_xlabel('Simulation time ($\mu$s)', fontsize=20)
    ax.set_xticks([0, 5, 10, 15, 20])
    ax.set_xticklabels([0, 5, 10, 15, 20], fontsize=20)
for ax in axs[:, 0]:
    ax.set_ylabel('RMSD ($\mathrm{Å}$)', fontsize=20)
    ax.set_yticks([0, 1, 2, 3, 4, 5])
    ax.set_yticklabels([0, 1, 2, 3, 4, 5], fontsize=20)

# Increase font sizes for ticks
for ax in axs.flatten():
    ax.tick_params(axis='both', which='major', labelsize=16, length=12, width=1.2)

# Adjust layout to reduce white space
plt.subplots_adjust(left=0.1, right=0.9, bottom=0.1, top=0.9, wspace=0, hspace=0)


titles = ['OPP', 'CL', '20-33', '110-125', '135-150', '300-320']
for ax, title in zip(axs.flat, titles):
    ax.text(0.5, 0.95, title, fontsize=18, ha='center', va='center', transform=ax.transAxes)

# Adjust layout to prevent overlapping
plt.tight_layout()
plt.show()
